# Supplementary material for: Structural basis for recognition of N-formyl peptides as pathogen-associated molecular patterns
Source: Nat Commun. 2022 Sep 5;13:5232. doi: 10.1038/s41467-022-32822-y (PMC9445081; doi:10.1038/s41467-022-32822-y)
Supplement: Supplementary file 3 — Supplementary Data 1 [file 41467_2022_32822_MOESM3_ESM.zip › Supplementary_Data_1_fig4b-dock-MLF-FPR1.pdb]

ATOM      1  N   TYR R  22      81.957 143.313 130.419  1.00119.17           N  
ATOM      2  CA  TYR R  22      83.285 142.719 130.338  1.00119.17           C  
ATOM      3  C   TYR R  22      83.223 141.213 130.550  1.00119.17           C  
ATOM      4  O   TYR R  22      84.190 140.500 130.284  1.00119.17           O  
ATOM      5  CB  TYR R  22      84.224 143.358 131.364  1.00119.17           C  
ATOM      6  CG  TYR R  22      84.812 144.677 130.916  1.00119.17           C  
ATOM      7  CD1 TYR R  22      84.113 145.863 131.084  1.00119.17           C  
ATOM      8  CD2 TYR R  22      86.064 144.733 130.320  1.00119.17           C  
ATOM      9  CE1 TYR R  22      84.645 147.071 130.675  1.00119.17           C  
ATOM     10  CE2 TYR R  22      86.605 145.937 129.907  1.00119.17           C  
ATOM     11  CZ  TYR R  22      85.891 147.102 130.087  1.00119.17           C  
ATOM     12  OH  TYR R  22      86.422 148.302 129.678  1.00119.17           O  
ATOM     13  N   LEU R  23      82.075 140.734 131.035  1.00117.62           N  
ATOM     14  CA  LEU R  23      81.903 139.300 131.247  1.00117.62           C  
ATOM     15  C   LEU R  23      81.908 138.533 129.931  1.00117.62           C  
ATOM     16  O   LEU R  23      82.192 137.330 129.918  1.00117.62           O  
ATOM     17  CB  LEU R  23      80.608 139.036 132.014  1.00117.62           C  
ATOM     18  CG  LEU R  23      80.601 137.813 132.933  1.00117.62           C  
ATOM     19  CD1 LEU R  23      81.848 137.793 133.805  1.00117.62           C  
ATOM     20  CD2 LEU R  23      79.342 137.789 133.786  1.00117.62           C  
ATOM     21  N   PHE R  24      81.590 139.206 128.822  1.00115.41           N  
ATOM     22  CA  PHE R  24      81.622 138.560 127.514  1.00115.41           C  
ATOM     23  C   PHE R  24      83.027 138.073 127.171  1.00115.41           C  
ATOM     24  O   PHE R  24      83.207 136.940 126.703  1.00115.41           O  
ATOM     25  CB  PHE R  24      81.111 139.541 126.456  1.00115.41           C  
ATOM     26  CG  PHE R  24      80.902 138.932 125.102  1.00115.41           C  
ATOM     27  CD1 PHE R  24      79.825 138.097 124.861  1.00115.41           C  
ATOM     28  CD2 PHE R  24      81.769 139.216 124.061  1.00115.41           C  
ATOM     29  CE1 PHE R  24      79.626 137.543 123.613  1.00115.41           C  
ATOM     30  CE2 PHE R  24      81.576 138.665 122.811  1.00115.41           C  
ATOM     31  CZ  PHE R  24      80.503 137.827 122.587  1.00115.41           C  
ATOM     32  N   LEU R  25      84.033 138.915 127.418  1.00112.50           N  
ATOM     33  CA  LEU R  25      85.415 138.535 127.146  1.00112.50           C  
ATOM     34  C   LEU R  25      85.813 137.305 127.952  1.00112.50           C  
ATOM     35  O   LEU R  25      86.414 136.365 127.418  1.00112.50           O  
ATOM     36  CB  LEU R  25      86.351 139.706 127.462  1.00112.50           C  
ATOM     37  CG  LEU R  25      86.549 140.843 126.450  1.00112.50           C  
ATOM     38  CD1 LEU R  25      85.240 141.493 126.032  1.00112.50           C  
ATOM     39  CD2 LEU R  25      87.494 141.889 127.017  1.00112.50           C  
ATOM     40  N   ASP R  26      85.480 137.293 129.244  1.00114.16           N  
ATOM     41  CA  ASP R  26      85.889 136.189 130.106  1.00114.16           C  
ATOM     42  C   ASP R  26      85.234 134.877 129.689  1.00114.16           C  
ATOM     43  O   ASP R  26      85.898 133.835 129.636  1.00114.16           O  
ATOM     44  CB  ASP R  26      85.558 136.517 131.561  1.00114.16           C  
ATOM     45  CG  ASP R  26      86.100 137.867 131.990  1.00114.16           C  
ATOM     46  OD1 ASP R  26      87.274 138.162 131.684  1.00114.16           O  
ATOM     47  OD2 ASP R  26      85.352 138.635 132.631  1.00114.16           O1-
ATOM     48  N   ILE R  27      83.935 134.906 129.383  1.00111.37           N  
ATOM     49  CA  ILE R  27      83.249 133.671 129.019  1.00111.37           C  
ATOM     50  C   ILE R  27      83.737 133.167 127.668  1.00111.37           C  
ATOM     51  O   ILE R  27      83.907 131.955 127.470  1.00111.37           O  
ATOM     52  CB  ILE R  27      81.720 133.864 129.047  1.00111.37           C  
ATOM     53  CG1 ILE R  27      81.270 134.914 128.031  1.00111.37           C  
ATOM     54  CG2 ILE R  27      81.257 134.246 130.445  1.00111.37           C  
ATOM     55  CD1 ILE R  27      79.776 134.981 127.846  1.00111.37           C  
ATOM     56  N   ILE R  28      83.991 134.076 126.721  1.00108.12           N  
ATOM     57  CA  ILE R  28      84.489 133.627 125.426  1.00108.12           C  
ATOM     58  C   ILE R  28      85.899 133.055 125.568  1.00108.12           C  
ATOM     59  O   ILE R  28      86.240 132.055 124.926  1.00108.12           O  
ATOM     60  CB  ILE R  28      84.407 134.760 124.383  1.00108.12           C  
ATOM     61  CG1 ILE R  28      84.285 134.175 122.976  1.00108.12           C  
ATOM     62  CG2 ILE R  28      85.599 135.699 124.457  1.00108.12           C  
ATOM     63  CD1 ILE R  28      83.721 135.141 121.961  1.00108.12           C  
ATOM     64  N   THR R  29      86.723 133.647 126.440  1.00104.69           N  
ATOM     65  CA  THR R  29      88.058 133.110 126.679  1.00104.69           C  
ATOM     66  C   THR R  29      87.992 131.723 127.306  1.00104.69           C  
ATOM     67  O   THR R  29      88.747 130.822 126.922  1.00104.69           O  
ATOM     68  CB  THR R  29      88.853 134.064 127.569  1.00104.69           C  
ATOM     69  CG2 THR R  29      90.244 133.518 127.827  1.00104.69           C  
ATOM     70  OG1 THR R  29      88.966 135.338 126.924  1.00104.69           O  
ATOM     71  N   TYR R  30      87.095 131.535 128.277  1.00104.81           N  
ATOM     72  CA  TYR R  30      86.957 130.225 128.907  1.00104.81           C  
ATOM     73  C   TYR R  30      86.493 129.179 127.901  1.00104.81           C  
ATOM     74  O   TYR R  30      87.013 128.055 127.875  1.00104.81           O  
ATOM     75  CB  TYR R  30      85.984 130.310 130.084  1.00104.81           C  
ATOM     76  CG  TYR R  30      86.535 131.031 131.294  1.00104.81           C  
ATOM     77  CD1 TYR R  30      87.836 131.516 131.306  1.00104.81           C  
ATOM     78  CD2 TYR R  30      85.754 131.223 132.425  1.00104.81           C  
ATOM     79  CE1 TYR R  30      88.343 132.177 132.409  1.00104.81           C  
ATOM     80  CE2 TYR R  30      86.251 131.882 133.533  1.00104.81           C  
ATOM     81  CZ  TYR R  30      87.546 132.357 133.519  1.00104.81           C  
ATOM     82  OH  TYR R  30      88.049 133.013 134.619  1.00104.81           O  
ATOM     83  N   LEU R  31      85.516 129.532 127.062  1.00103.59           N  
ATOM     84  CA  LEU R  31      85.041 128.592 126.052  1.00103.59           C  
ATOM     85  C   LEU R  31      86.143 128.245 125.064  1.00103.59           C  
ATOM     86  O   LEU R  31      86.283 127.082 124.662  1.00103.59           O  
ATOM     87  CB  LEU R  31      83.828 129.167 125.320  1.00103.59           C  
ATOM     88  CG  LEU R  31      82.998 128.143 124.546  1.00103.59           C  
ATOM     89  CD1 LEU R  31      82.496 127.045 125.474  1.00103.59           C  
ATOM     90  CD2 LEU R  31      81.839 128.814 123.830  1.00103.59           C  
ATOM     91  N   VAL R  32      86.930 129.243 124.651  1.00 99.88           N  
ATOM     92  CA  VAL R  32      88.018 128.987 123.712  1.00 99.88           C  
ATOM     93  C   VAL R  32      89.045 128.054 124.337  1.00 99.88           C  
ATOM     94  O   VAL R  32      89.503 127.101 123.700  1.00 99.88           O  
ATOM     95  CB  VAL R  32      88.660 130.307 123.249  1.00 99.88           C  
ATOM     96  CG1 VAL R  32      89.978 130.027 122.552  1.00 99.88           C  
ATOM     97  CG2 VAL R  32      87.722 131.053 122.317  1.00 99.88           C  
ATOM     98  N   PHE R  33      89.421 128.309 125.594  1.00 97.80           N  
ATOM     99  CA  PHE R  33      90.347 127.408 126.280  1.00 97.80           C  
ATOM    100  C   PHE R  33      89.807 125.985 126.328  1.00 97.80           C  
ATOM    101  O   PHE R  33      90.533 125.028 126.038  1.00 97.80           O  
ATOM    102  CB  PHE R  33      90.645 127.909 127.695  1.00 97.80           C  
ATOM    103  CG  PHE R  33      91.545 129.107 127.747  1.00 97.80           C  
ATOM    104  CD1 PHE R  33      92.290 129.482 126.644  1.00 97.80           C  
ATOM    105  CD2 PHE R  33      91.668 129.844 128.912  1.00 97.80           C  
ATOM    106  CE1 PHE R  33      93.129 130.575 126.698  1.00 97.80           C  
ATOM    107  CE2 PHE R  33      92.504 130.941 128.972  1.00 97.80           C  
ATOM    108  CZ  PHE R  33      93.235 131.307 127.863  1.00 97.80           C  
ATOM    109  N   ALA R  34      88.533 125.823 126.687  1.00 97.37           N  
ATOM    110  CA  ALA R  34      87.972 124.481 126.812  1.00 97.37           C  
ATOM    111  C   ALA R  34      87.981 123.749 125.474  1.00 97.37           C  
ATOM    112  O   ALA R  34      88.466 122.610 125.371  1.00 97.37           O  
ATOM    113  CB  ALA R  34      86.553 124.557 127.376  1.00 97.37           C  
ATOM    114  N   VAL R  35      87.442 124.391 124.433  1.00 95.08           N  
ATOM    115  CA  VAL R  35      87.348 123.735 123.134  1.00 95.08           C  
ATOM    116  C   VAL R  35      88.737 123.476 122.565  1.00 95.08           C  
ATOM    117  O   VAL R  35      88.992 122.417 121.981  1.00 95.08           O  
ATOM    118  CB  VAL R  35      86.465 124.553 122.171  1.00 95.08           C  
ATOM    119  CG1 VAL R  35      87.096 125.894 121.832  1.00 95.08           C  
ATOM    120  CG2 VAL R  35      86.181 123.755 120.904  1.00 95.08           C  
ATOM    121  N   THR R  36      89.664 124.423 122.741  1.00 92.97           N  
ATOM    122  CA  THR R  36      91.028 124.224 122.276  1.00 92.97           C  
ATOM    123  C   THR R  36      91.665 123.035 122.970  1.00 92.97           C  
ATOM    124  O   THR R  36      92.237 122.162 122.315  1.00 92.97           O  
ATOM    125  CB  THR R  36      91.855 125.489 122.511  1.00 92.97           C  
ATOM    126  CG2 THR R  36      93.263 125.311 121.966  1.00 92.97           C  
ATOM    127  OG1 THR R  36      91.229 126.601 121.859  1.00 92.97           O  
ATOM    128  N   PHE R  37      91.541 122.959 124.296  1.00 93.69           N  
ATOM    129  CA  PHE R  37      92.123 121.839 125.023  1.00 93.69           C  
ATOM    130  C   PHE R  37      91.598 120.515 124.489  1.00 93.69           C  
ATOM    131  O   PHE R  37      92.372 119.663 124.034  1.00 93.69           O  
ATOM    132  CB  PHE R  37      91.826 121.982 126.516  1.00 93.69           C  
ATOM    133  CG  PHE R  37      92.219 120.784 127.333  1.00 93.69           C  
ATOM    134  CD1 PHE R  37      93.549 120.519 127.606  1.00 93.69           C  
ATOM    135  CD2 PHE R  37      91.254 119.927 127.834  1.00 93.69           C  
ATOM    136  CE1 PHE R  37      93.909 119.418 128.359  1.00 93.69           C  
ATOM    137  CE2 PHE R  37      91.607 118.828 128.587  1.00 93.69           C  
ATOM    138  CZ  PHE R  37      92.936 118.572 128.850  1.00 93.69           C  
ATOM    139  N   VAL R  38      90.272 120.355 124.463  1.00 94.37           N  
ATOM    140  CA  VAL R  38      89.717 119.051 124.102  1.00 94.37           C  
ATOM    141  C   VAL R  38      90.053 118.704 122.651  1.00 94.37           C  
ATOM    142  O   VAL R  38      90.608 117.632 122.363  1.00 94.37           O  
ATOM    143  CB  VAL R  38      88.200 119.007 124.380  1.00 94.37           C  
ATOM    144  CG1 VAL R  38      87.942 119.142 125.870  1.00 94.37           C  
ATOM    145  CG2 VAL R  38      87.453 120.098 123.632  1.00 94.37           C  
ATOM    146  N   LEU R  39      89.780 119.625 121.723  1.00 93.08           N  
ATOM    147  CA  LEU R  39      89.921 119.304 120.310  1.00 93.08           C  
ATOM    148  C   LEU R  39      91.386 119.181 119.912  1.00 93.08           C  
ATOM    149  O   LEU R  39      91.744 118.286 119.139  1.00 93.08           O  
ATOM    150  CB  LEU R  39      89.206 120.359 119.467  1.00 93.08           C  
ATOM    151  CG  LEU R  39      88.987 120.035 117.990  1.00 93.08           C  
ATOM    152  CD1 LEU R  39      88.189 118.749 117.853  1.00 93.08           C  
ATOM    153  CD2 LEU R  39      88.273 121.182 117.298  1.00 93.08           C  
ATOM    154  N   GLY R  40      92.251 120.064 120.419  1.00 91.12           N  
ATOM    155  CA  GLY R  40      93.664 119.964 120.111  1.00 91.12           C  
ATOM    156  C   GLY R  40      94.300 118.707 120.664  1.00 91.12           C  
ATOM    157  O   GLY R  40      95.069 118.039 119.969  1.00 91.12           O  
ATOM    158  N   VAL R  41      93.995 118.361 121.920  1.00 91.54           N  
ATOM    159  CA  VAL R  41      94.540 117.130 122.484  1.00 91.54           C  
ATOM    160  C   VAL R  41      94.098 115.934 121.653  1.00 91.54           C  
ATOM    161  O   VAL R  41      94.915 115.084 121.277  1.00 91.54           O  
ATOM    162  CB  VAL R  41      94.132 116.981 123.960  1.00 91.54           C  
ATOM    163  CG1 VAL R  41      94.379 115.563 124.436  1.00 91.54           C  
ATOM    164  CG2 VAL R  41      94.917 117.950 124.822  1.00 91.54           C  
ATOM    165  N   LEU R  42      92.807 115.875 121.310  1.00 91.90           N  
ATOM    166  CA  LEU R  42      92.319 114.766 120.495  1.00 91.90           C  
ATOM    167  C   LEU R  42      93.020 114.715 119.143  1.00 91.90           C  
ATOM    168  O   LEU R  42      93.576 113.679 118.754  1.00 91.90           O  
ATOM    169  CB  LEU R  42      90.806 114.884 120.308  1.00 91.90           C  
ATOM    170  CG  LEU R  42      89.950 114.358 121.459  1.00 91.90           C  
ATOM    171  CD1 LEU R  42      88.473 114.410 121.101  1.00 91.90           C  
ATOM    172  CD2 LEU R  42      90.372 112.941 121.820  1.00 91.90           C  
ATOM    173  N   GLY R  43      93.010 115.831 118.411  1.00 88.40           N  
ATOM    174  CA  GLY R  43      93.546 115.823 117.062  1.00 88.40           C  
ATOM    175  C   GLY R  43      95.021 115.488 117.030  1.00 88.40           C  
ATOM    176  O   GLY R  43      95.466 114.667 116.226  1.00 88.40           O  
ATOM    177  N   ASN R  44      95.796 116.099 117.926  1.00 86.26           N  
ATOM    178  CA  ASN R  44      97.230 115.853 117.932  1.00 86.26           C  
ATOM    179  C   ASN R  44      97.549 114.443 118.409  1.00 86.26           C  
ATOM    180  O   ASN R  44      98.511 113.833 117.933  1.00 86.26           O  
ATOM    181  CB  ASN R  44      97.933 116.897 118.792  1.00 86.26           C  
ATOM    182  CG  ASN R  44      97.957 118.256 118.130  1.00 86.26           C  
ATOM    183  ND2 ASN R  44      98.561 118.325 116.951  1.00 86.26           N  
ATOM    184  OD1 ASN R  44      97.427 119.229 118.661  1.00 86.26           O  
ATOM    185  N   GLY R  45      96.752 113.895 119.331  1.00 89.85           N  
ATOM    186  CA  GLY R  45      96.958 112.512 119.725  1.00 89.85           C  
ATOM    187  C   GLY R  45      96.733 111.547 118.580  1.00 89.85           C  
ATOM    188  O   GLY R  45      97.547 110.651 118.344  1.00 89.85           O  
ATOM    189  N   LEU R  46      95.634 111.727 117.839  1.00 91.15           N  
ATOM    190  CA  LEU R  46      95.409 110.884 116.665  1.00 91.15           C  
ATOM    191  C   LEU R  46      96.494 111.074 115.611  1.00 91.15           C  
ATOM    192  O   LEU R  46      96.931 110.100 114.988  1.00 91.15           O  
ATOM    193  CB  LEU R  46      94.021 111.125 116.065  1.00 91.15           C  
ATOM    194  CG  LEU R  46      92.792 110.484 116.728  1.00 91.15           C  
ATOM    195  CD1 LEU R  46      92.386 111.074 118.060  1.00 91.15           C  
ATOM    196  CD2 LEU R  46      91.624 110.551 115.755  1.00 91.15           C  
ATOM    197  N   VAL R  47      96.937 112.314 115.386  1.00 88.42           N  
ATOM    198  CA  VAL R  47      97.986 112.544 114.394  1.00 88.42           C  
ATOM    199  C   VAL R  47      99.276 111.841 114.798  1.00 88.42           C  
ATOM    200  O   VAL R  47      99.928 111.191 113.972  1.00 88.42           O  
ATOM    201  CB  VAL R  47      98.207 114.051 114.173  1.00 88.42           C  
ATOM    202  CG1 VAL R  47      99.411 114.271 113.282  1.00 88.42           C  
ATOM    203  CG2 VAL R  47      96.987 114.668 113.526  1.00 88.42           C  
ATOM    204  N   ILE R  48      99.659 111.948 116.073  1.00 89.40           N  
ATOM    205  CA  ILE R  48     100.861 111.265 116.548  1.00 89.40           C  
ATOM    206  C   ILE R  48     100.711 109.758 116.385  1.00 89.40           C  
ATOM    207  O   ILE R  48     101.616 109.077 115.888  1.00 89.40           O  
ATOM    208  CB  ILE R  48     101.156 111.645 118.010  1.00 89.40           C  
ATOM    209  CG1 ILE R  48     101.624 113.097 118.110  1.00 89.40           C  
ATOM    210  CG2 ILE R  48     102.195 110.716 118.598  1.00 89.40           C  
ATOM    211  CD1 ILE R  48     101.667 113.626 119.524  1.00 89.40           C  
ATOM    212  N   TRP R  49      99.556 109.221 116.785  1.00100.04           N  
ATOM    213  CA  TRP R  49      99.326 107.782 116.695  1.00100.04           C  
ATOM    214  C   TRP R  49      99.451 107.293 115.257  1.00100.04           C  
ATOM    215  O   TRP R  49     100.150 106.311 114.981  1.00100.04           O  
ATOM    216  CB  TRP R  49      97.946 107.449 117.266  1.00100.04           C  
ATOM    217  CG  TRP R  49      97.443 106.073 116.938  1.00100.04           C  
ATOM    218  CD1 TRP R  49      98.173 104.920 116.883  1.00100.04           C  
ATOM    219  CD2 TRP R  49      96.097 105.708 116.610  1.00100.04           C  
ATOM    220  CE2 TRP R  49      96.086 104.321 116.372  1.00100.04           C  
ATOM    221  CE3 TRP R  49      94.900 106.421 116.494  1.00100.04           C  
ATOM    222  NE1 TRP R  49      97.365 103.863 116.546  1.00100.04           N  
ATOM    223  CZ2 TRP R  49      94.925 103.631 116.026  1.00100.04           C  
ATOM    224  CZ3 TRP R  49      93.748 105.735 116.152  1.00100.04           C  
ATOM    225  CH2 TRP R  49      93.769 104.355 115.923  1.00100.04           C  
ATOM    226  N   VAL R  50      98.783 107.972 114.325  1.00 98.48           N  
ATOM    227  CA  VAL R  50      98.753 107.504 112.944  1.00 98.48           C  
ATOM    228  C   VAL R  50     100.113 107.682 112.278  1.00 98.48           C  
ATOM    229  O   VAL R  50     100.614 106.774 111.605  1.00 98.48           O  
ATOM    230  CB  VAL R  50      97.638 108.220 112.162  1.00 98.48           C  
ATOM    231  CG1 VAL R  50      97.646 107.780 110.718  1.00 98.48           C  
ATOM    232  CG2 VAL R  50      96.286 107.919 112.787  1.00 98.48           C  
ATOM    233  N   ALA R  51     100.738 108.851 112.453  1.00 96.81           N  
ATOM    234  CA  ALA R  51     101.963 109.144 111.717  1.00 96.81           C  
ATOM    235  C   ALA R  51     103.172 108.422 112.297  1.00 96.81           C  
ATOM    236  O   ALA R  51     104.066 108.011 111.548  1.00 96.81           O  
ATOM    237  CB  ALA R  51     102.210 110.652 111.693  1.00 96.81           C  
ATOM    238  N   GLY R  52     103.229 108.261 113.621  1.00100.14           N  
ATOM    239  CA  GLY R  52     104.410 107.682 114.234  1.00100.14           C  
ATOM    240  C   GLY R  52     104.429 106.172 114.283  1.00100.14           C  
ATOM    241  O   GLY R  52     105.506 105.584 114.418  1.00100.14           O  
ATOM    242  N   PHE R  53     103.270 105.529 114.176  1.00102.99           N  
ATOM    243  CA  PHE R  53     103.184 104.081 114.313  1.00102.99           C  
ATOM    244  C   PHE R  53     102.645 103.394 113.070  1.00102.99           C  
ATOM    245  O   PHE R  53     103.241 102.419 112.599  1.00102.99           O  
ATOM    246  CB  PHE R  53     102.311 103.726 115.527  1.00102.99           C  
ATOM    247  CG  PHE R  53     102.875 104.200 116.834  1.00102.99           C  
ATOM    248  CD1 PHE R  53     104.007 103.613 117.369  1.00102.99           C  
ATOM    249  CD2 PHE R  53     102.274 105.240 117.525  1.00102.99           C  
ATOM    250  CE1 PHE R  53     104.530 104.050 118.570  1.00102.99           C  
ATOM    251  CE2 PHE R  53     102.792 105.682 118.727  1.00102.99           C  
ATOM    252  CZ  PHE R  53     103.919 105.086 119.250  1.00102.99           C  
ATOM    253  N   ARG R  54     101.536 103.882 112.515  1.00104.64           N  
ATOM    254  CA  ARG R  54     100.841 103.174 111.448  1.00104.64           C  
ATOM    255  C   ARG R  54     101.448 103.396 110.069  1.00104.64           C  
ATOM    256  O   ARG R  54     100.994 102.765 109.108  1.00104.64           O  
ATOM    257  CB  ARG R  54      99.366 103.583 111.425  1.00104.64           C  
ATOM    258  CG  ARG R  54      98.658 103.400 112.754  1.00104.64           C  
ATOM    259  CD  ARG R  54      98.788 101.971 113.249  1.00104.64           C  
ATOM    260  NE  ARG R  54      98.293 101.818 114.614  1.00104.64           N  
ATOM    261  CZ  ARG R  54      98.332 100.682 115.299  1.00104.64           C  
ATOM    262  NH1 ARG R  54      97.859 100.636 116.538  1.00104.64           N1+
ATOM    263  NH2 ARG R  54      98.843  99.590 114.748  1.00104.64           N  
ATOM    264  N   MET R  55     102.449 104.262 109.939  1.00101.99           N  
ATOM    265  CA  MET R  55     103.007 104.599 108.639  1.00101.99           C  
ATOM    266  C   MET R  55     104.516 104.422 108.647  1.00101.99           C  
ATOM    267  O   MET R  55     105.163 104.436 109.697  1.00101.99           O  
ATOM    268  CB  MET R  55     102.659 106.036 108.241  1.00101.99           C  
ATOM    269  CG  MET R  55     101.187 106.241 107.984  1.00101.99           C  
ATOM    270  SD  MET R  55     100.762 107.922 107.522  1.00101.99           S  
ATOM    271  CE  MET R  55      98.986 107.757 107.413  1.00101.99           C  
ATOM    272  N   THR R  56     105.068 104.243 107.450  1.00 87.87           N  
ATOM    273  CA  THR R  56     106.511 104.255 107.270  1.00 87.87           C  
ATOM    274  C   THR R  56     107.003 105.694 107.221  1.00 87.87           C  
ATOM    275  O   THR R  56     106.394 106.553 106.578  1.00 87.87           O  
ATOM    276  CB  THR R  56     106.903 103.523 105.986  1.00 87.87           C  
ATOM    277  CG2 THR R  56     106.174 102.196 105.887  1.00 87.87           C  
ATOM    278  OG1 THR R  56     106.566 104.330 104.852  1.00 87.87           O  
ATOM    279  N   HIS R  57     108.111 105.954 107.907  1.00 81.49           N  
ATOM    280  CA  HIS R  57     108.582 107.322 108.069  1.00 81.49           C  
ATOM    281  C   HIS R  57     109.179 107.857 106.775  1.00 81.49           C  
ATOM    282  O   HIS R  57     109.987 107.187 106.123  1.00 81.49           O  
ATOM    283  CB  HIS R  57     109.612 107.392 109.194  1.00 81.49           C  
ATOM    284  CG  HIS R  57     109.031 107.175 110.556  1.00 81.49           C  
ATOM    285  CD2 HIS R  57     107.747 107.072 110.972  1.00 81.49           C  
ATOM    286  ND1 HIS R  57     109.812 107.040 111.683  1.00 81.49           N  
ATOM    287  CE1 HIS R  57     109.033 106.862 112.735  1.00 81.49           C  
ATOM    288  NE2 HIS R  57     107.776 106.877 112.330  1.00 81.49           N  
ATOM    289  N   THR R  58     108.773 109.069 106.406  1.00 66.92           N  
ATOM    290  CA  THR R  58     109.380 109.850 105.338  1.00 66.92           C  
ATOM    291  C   THR R  58     109.737 111.220 105.901  1.00 66.92           C  
ATOM    292  O   THR R  58     109.540 111.493 107.087  1.00 66.92           O  
ATOM    293  CB  THR R  58     108.441 109.982 104.133  1.00 66.92           C  
ATOM    294  CG2 THR R  58     108.139 108.617 103.542  1.00 66.92           C  
ATOM    295  OG1 THR R  58     107.216 110.598 104.545  1.00 66.92           O  
ATOM    296  N   VAL R  59     110.260 112.098 105.044  1.00 56.06           N  
ATOM    297  CA  VAL R  59     110.584 113.453 105.485  1.00 56.06           C  
ATOM    298  C   VAL R  59     109.313 114.201 105.871  1.00 56.06           C  
ATOM    299  O   VAL R  59     109.244 114.855 106.921  1.00 56.06           O  
ATOM    300  CB  VAL R  59     111.368 114.196 104.392  1.00 56.06           C  
ATOM    301  CG1 VAL R  59     111.641 115.627 104.815  1.00 56.06           C  
ATOM    302  CG2 VAL R  59     112.662 113.473 104.084  1.00 56.06           C  
ATOM    303  N   THR R  60     108.283 114.099 105.029  1.00 57.55           N  
ATOM    304  CA  THR R  60     107.021 114.778 105.293  1.00 57.55           C  
ATOM    305  C   THR R  60     106.378 114.274 106.579  1.00 57.55           C  
ATOM    306  O   THR R  60     105.912 115.067 107.409  1.00 57.55           O  
ATOM    307  CB  THR R  60     106.086 114.575 104.100  1.00 57.55           C  
ATOM    308  CG2 THR R  60     104.679 114.990 104.436  1.00 57.55           C  
ATOM    309  OG1 THR R  60     106.553 115.350 102.989  1.00 57.55           O  
ATOM    310  N   THR R  61     106.358 112.954 106.768  1.00 61.40           N  
ATOM    311  CA  THR R  61     105.767 112.392 107.975  1.00 61.40           C  
ATOM    312  C   THR R  61     106.563 112.780 109.212  1.00 61.40           C  
ATOM    313  O   THR R  61     105.983 113.027 110.273  1.00 61.40           O  
ATOM    314  CB  THR R  61     105.663 110.873 107.857  1.00 61.40           C  
ATOM    315  CG2 THR R  61     104.725 110.494 106.724  1.00 61.40           C  
ATOM    316  OG1 THR R  61     106.961 110.322 107.607  1.00 61.40           O  
ATOM    317  N   ILE R  62     107.890 112.845 109.099  1.00 57.22           N  
ATOM    318  CA  ILE R  62     108.707 113.261 110.237  1.00 57.22           C  
ATOM    319  C   ILE R  62     108.394 114.700 110.626  1.00 57.22           C  
ATOM    320  O   ILE R  62     108.242 115.020 111.813  1.00 57.22           O  
ATOM    321  CB  ILE R  62     110.202 113.068 109.922  1.00 57.22           C  
ATOM    322  CG1 ILE R  62     110.576 111.589 109.998  1.00 57.22           C  
ATOM    323  CG2 ILE R  62     111.061 113.874 110.875  1.00 57.22           C  
ATOM    324  CD1 ILE R  62     111.942 111.285 109.435  1.00 57.22           C  
ATOM    325  N   SER R  63     108.291 115.593 109.638  1.00 56.67           N  
ATOM    326  CA  SER R  63     107.974 116.983 109.953  1.00 56.67           C  
ATOM    327  C   SER R  63     106.598 117.105 110.599  1.00 56.67           C  
ATOM    328  O   SER R  63     106.429 117.820 111.599  1.00 56.67           O  
ATOM    329  CB  SER R  63     108.058 117.836 108.690  1.00 56.67           C  
ATOM    330  OG  SER R  63     107.256 117.293 107.660  1.00 56.67           O  
ATOM    331  N   TYR R  64     105.604 116.398 110.054  1.00 59.23           N  
ATOM    332  CA  TYR R  64     104.270 116.460 110.642  1.00 59.23           C  
ATOM    333  C   TYR R  64     104.242 115.845 112.036  1.00 59.23           C  
ATOM    334  O   TYR R  64     103.496 116.316 112.901  1.00 59.23           O  
ATOM    335  CB  TYR R  64     103.251 115.772 109.735  1.00 59.23           C  
ATOM    336  CG  TYR R  64     103.053 116.451 108.399  1.00 59.23           C  
ATOM    337  CD1 TYR R  64     103.525 117.736 108.173  1.00 59.23           C  
ATOM    338  CD2 TYR R  64     102.371 115.817 107.372  1.00 59.23           C  
ATOM    339  CE1 TYR R  64     103.343 118.359 106.959  1.00 59.23           C  
ATOM    340  CE2 TYR R  64     102.176 116.437 106.157  1.00 59.23           C  
ATOM    341  CZ  TYR R  64     102.669 117.707 105.954  1.00 59.23           C  
ATOM    342  OH  TYR R  64     102.482 118.329 104.742  1.00 59.23           O  
ATOM    343  N   LEU R  65     105.050 114.812 112.277  1.00 62.88           N  
ATOM    344  CA  LEU R  65     105.117 114.212 113.602  1.00 62.88           C  
ATOM    345  C   LEU R  65     105.719 115.173 114.615  1.00 62.88           C  
ATOM    346  O   LEU R  65     105.238 115.265 115.749  1.00 62.88           O  
ATOM    347  CB  LEU R  65     105.924 112.916 113.549  1.00 62.88           C  
ATOM    348  CG  LEU R  65     105.972 112.090 114.834  1.00 62.88           C  
ATOM    349  CD1 LEU R  65     104.580 111.901 115.401  1.00 62.88           C  
ATOM    350  CD2 LEU R  65     106.638 110.750 114.582  1.00 62.88           C  
ATOM    351  N   ASN R  66     106.776 115.894 114.233  1.00 59.90           N  
ATOM    352  CA  ASN R  66     107.335 116.892 115.142  1.00 59.90           C  
ATOM    353  C   ASN R  66     106.321 117.986 115.447  1.00 59.90           C  
ATOM    354  O   ASN R  66     106.172 118.406 116.605  1.00 59.90           O  
ATOM    355  CB  ASN R  66     108.609 117.493 114.557  1.00 59.90           C  
ATOM    356  CG  ASN R  66     109.746 116.503 114.513  1.00 59.90           C  
ATOM    357  ND2 ASN R  66     110.948 116.966 114.827  1.00 59.90           N  
ATOM    358  OD1 ASN R  66     109.547 115.334 114.201  1.00 59.90           O  
ATOM    359  N   LEU R  67     105.601 118.453 114.422  1.00 63.35           N  
ATOM    360  CA  LEU R  67     104.581 119.470 114.658  1.00 63.35           C  
ATOM    361  C   LEU R  67     103.500 118.959 115.604  1.00 63.35           C  
ATOM    362  O   LEU R  67     103.088 119.666 116.533  1.00 63.35           O  
ATOM    363  CB  LEU R  67     103.964 119.916 113.333  1.00 63.35           C  
ATOM    364  CG  LEU R  67     103.074 121.156 113.408  1.00 63.35           C  
ATOM    365  CD1 LEU R  67     103.880 122.361 113.849  1.00 63.35           C  
ATOM    366  CD2 LEU R  67     102.401 121.419 112.075  1.00 63.35           C  
ATOM    367  N   ALA R  68     103.035 117.726 115.384  1.00 69.82           N  
ATOM    368  CA  ALA R  68     102.002 117.149 116.238  1.00 69.82           C  
ATOM    369  C   ALA R  68     102.489 116.990 117.671  1.00 69.82           C  
ATOM    370  O   ALA R  68     101.739 117.251 118.619  1.00 69.82           O  
ATOM    371  CB  ALA R  68     101.551 115.803 115.677  1.00 69.82           C  
ATOM    372  N   VAL R  69     103.733 116.543 117.849  1.00 68.71           N  
ATOM    373  CA  VAL R  69     104.278 116.375 119.193  1.00 68.71           C  
ATOM    374  C   VAL R  69     104.308 117.712 119.920  1.00 68.71           C  
ATOM    375  O   VAL R  69     103.883 117.817 121.078  1.00 68.71           O  
ATOM    376  CB  VAL R  69     105.676 115.735 119.131  1.00 68.71           C  
ATOM    377  CG1 VAL R  69     106.419 115.961 120.433  1.00 68.71           C  
ATOM    378  CG2 VAL R  69     105.567 114.252 118.835  1.00 68.71           C  
ATOM    379  N   ALA R  70     104.803 118.756 119.250  1.00 70.04           N  
ATOM    380  CA  ALA R  70     104.857 120.068 119.886  1.00 70.04           C  
ATOM    381  C   ALA R  70     103.459 120.558 120.252  1.00 70.04           C  
ATOM    382  O   ALA R  70     103.223 121.025 121.376  1.00 70.04           O  
ATOM    383  CB  ALA R  70     105.557 121.070 118.968  1.00 70.04           C  
ATOM    384  N   ASP R  71     102.508 120.424 119.323  1.00 77.58           N  
ATOM    385  CA  ASP R  71     101.153 120.904 119.578  1.00 77.58           C  
ATOM    386  C   ASP R  71     100.498 120.157 120.732  1.00 77.58           C  
ATOM    387  O   ASP R  71      99.837 120.769 121.576  1.00 77.58           O  
ATOM    388  CB  ASP R  71     100.304 120.784 118.314  1.00 77.58           C  
ATOM    389  CG  ASP R  71     100.733 121.749 117.229  1.00 77.58           C  
ATOM    390  OD1 ASP R  71     101.252 122.833 117.568  1.00 77.58           O  
ATOM    391  OD2 ASP R  71     100.546 121.428 116.038  1.00 77.58           O1-
ATOM    392  N   PHE R  72     100.661 118.833 120.786  1.00 81.34           N  
ATOM    393  CA  PHE R  72     100.046 118.057 121.858  1.00 81.34           C  
ATOM    394  C   PHE R  72     100.673 118.389 123.205  1.00 81.34           C  
ATOM    395  O   PHE R  72      99.964 118.605 124.200  1.00 81.34           O  
ATOM    396  CB  PHE R  72     100.169 116.563 121.561  1.00 81.34           C  
ATOM    397  CG  PHE R  72      99.656 115.679 122.662  1.00 81.34           C  
ATOM    398  CD1 PHE R  72      98.332 115.274 122.679  1.00 81.34           C  
ATOM    399  CD2 PHE R  72     100.499 115.234 123.666  1.00 81.34           C  
ATOM    400  CE1 PHE R  72      97.854 114.460 123.686  1.00 81.34           C  
ATOM    401  CE2 PHE R  72     100.027 114.420 124.675  1.00 81.34           C  
ATOM    402  CZ  PHE R  72      98.702 114.032 124.683  1.00 81.34           C  
ATOM    403  N   CYS R  73     102.007 118.402 123.266  1.00 79.55           N  
ATOM    404  CA  CYS R  73     102.681 118.708 124.517  1.00 79.55           C  
ATOM    405  C   CYS R  73     102.364 120.112 125.001  1.00 79.55           C  
ATOM    406  O   CYS R  73     102.442 120.371 126.206  1.00 79.55           O  
ATOM    407  CB  CYS R  73     104.190 118.527 124.356  1.00 79.55           C  
ATOM    408  SG  CYS R  73     104.728 116.810 124.208  1.00 79.55           S  
ATOM    409  N   PHE R  74     102.012 121.028 124.096  1.00 79.79           N  
ATOM    410  CA  PHE R  74     101.535 122.328 124.554  1.00 79.79           C  
ATOM    411  C   PHE R  74     100.093 122.256 125.043  1.00 79.79           C  
ATOM    412  O   PHE R  74      99.783 122.714 126.148  1.00 79.79           O  
ATOM    413  CB  PHE R  74     101.649 123.370 123.447  1.00 79.79           C  
ATOM    414  CG  PHE R  74     100.726 124.536 123.638  1.00 79.79           C  
ATOM    415  CD1 PHE R  74     101.034 125.535 124.543  1.00 79.79           C  
ATOM    416  CD2 PHE R  74      99.538 124.620 122.931  1.00 79.79           C  
ATOM    417  CE1 PHE R  74     100.183 126.597 124.730  1.00 79.79           C  
ATOM    418  CE2 PHE R  74      98.685 125.681 123.116  1.00 79.79           C  
ATOM    419  CZ  PHE R  74      99.007 126.670 124.016  1.00 79.79           C  
ATOM    420  N   THR R  75      99.198 121.694 124.227  1.00 84.86           N  
ATOM    421  CA  THR R  75      97.773 121.708 124.542  1.00 84.86           C  
ATOM    422  C   THR R  75      97.453 120.949 125.819  1.00 84.86           C  
ATOM    423  O   THR R  75      96.410 121.203 126.430  1.00 84.86           O  
ATOM    424  CB  THR R  75      96.963 121.122 123.383  1.00 84.86           C  
ATOM    425  CG2 THR R  75      96.927 122.091 122.215  1.00 84.86           C  
ATOM    426  OG1 THR R  75      97.552 119.888 122.959  1.00 84.86           O  
ATOM    427  N   SER R  76      98.318 120.022 126.234  1.00 86.68           N  
ATOM    428  CA  SER R  76      98.061 119.292 127.470  1.00 86.68           C  
ATOM    429  C   SER R  76      98.094 120.191 128.703  1.00 86.68           C  
ATOM    430  O   SER R  76      97.592 119.792 129.758  1.00 86.68           O  
ATOM    431  CB  SER R  76      99.076 118.160 127.629  1.00 86.68           C  
ATOM    432  OG  SER R  76     100.313 118.654 128.109  1.00 86.68           O  
ATOM    433  N   THR R  77      98.664 121.391 128.597  1.00 86.80           N  
ATOM    434  CA  THR R  77      98.861 122.270 129.742  1.00 86.80           C  
ATOM    435  C   THR R  77      97.805 123.367 129.852  1.00 86.80           C  
ATOM    436  O   THR R  77      97.944 124.260 130.692  1.00 86.80           O  
ATOM    437  CB  THR R  77     100.253 122.900 129.682  1.00 86.80           C  
ATOM    438  CG2 THR R  77     101.290 121.854 129.321  1.00 86.80           C  
ATOM    439  OG1 THR R  77     100.264 123.933 128.691  1.00 86.80           O  
ATOM    440  N   LEU R  78      96.764 123.327 129.023  1.00 91.85           N  
ATOM    441  CA  LEU R  78      95.718 124.347 129.094  1.00 91.85           C  
ATOM    442  C   LEU R  78      94.965 124.392 130.423  1.00 91.85           C  
ATOM    443  O   LEU R  78      94.668 125.510 130.888  1.00 91.85           O  
ATOM    444  CB  LEU R  78      94.744 124.162 127.924  1.00 91.85           C  
ATOM    445  CG  LEU R  78      95.122 124.972 126.680  1.00 91.85           C  
ATOM    446  CD1 LEU R  78      94.069 124.839 125.597  1.00 91.85           C  
ATOM    447  CD2 LEU R  78      95.337 126.430 127.041  1.00 91.85           C  
ATOM    448  N   PRO R  79      94.603 123.270 131.063  1.00 92.45           N  
ATOM    449  CA  PRO R  79      93.845 123.378 132.321  1.00 92.45           C  
ATOM    450  C   PRO R  79      94.559 124.166 133.402  1.00 92.45           C  
ATOM    451  O   PRO R  79      93.891 124.743 134.265  1.00 92.45           O  
ATOM    452  CB  PRO R  79      93.640 121.913 132.734  1.00 92.45           C  
ATOM    453  CG  PRO R  79      94.670 121.150 131.979  1.00 92.45           C  
ATOM    454  CD  PRO R  79      94.776 121.861 130.675  1.00 92.45           C  
ATOM    455  N   PHE R  80      95.892 124.215 133.389  1.00 91.98           N  
ATOM    456  CA  PHE R  80      96.595 125.066 134.344  1.00 91.98           C  
ATOM    457  C   PHE R  80      96.267 126.536 134.115  1.00 91.98           C  
ATOM    458  O   PHE R  80      95.993 127.275 135.068  1.00 91.98           O  
ATOM    459  CB  PHE R  80      98.100 124.823 134.256  1.00 91.98           C  
ATOM    460  CG  PHE R  80      98.517 123.466 134.737  1.00 91.98           C  
ATOM    461  CD1 PHE R  80      98.521 122.382 133.878  1.00 91.98           C  
ATOM    462  CD2 PHE R  80      98.898 123.272 136.052  1.00 91.98           C  
ATOM    463  CE1 PHE R  80      98.900 121.134 134.319  1.00 91.98           C  
ATOM    464  CE2 PHE R  80      99.278 122.025 136.499  1.00 91.98           C  
ATOM    465  CZ  PHE R  80      99.279 120.955 135.630  1.00 91.98           C  
ATOM    466  N   PHE R  81      96.268 126.974 132.853  1.00 91.95           N  
ATOM    467  CA  PHE R  81      95.837 128.333 132.543  1.00 91.95           C  
ATOM    468  C   PHE R  81      94.390 128.549 132.961  1.00 91.95           C  
ATOM    469  O   PHE R  81      94.039 129.604 133.508  1.00 91.95           O  
ATOM    470  CB  PHE R  81      95.994 128.616 131.046  1.00 91.95           C  
ATOM    471  CG  PHE R  81      97.416 128.617 130.560  1.00 91.95           C  
ATOM    472  CD1 PHE R  81      98.151 127.445 130.503  1.00 91.95           C  
ATOM    473  CD2 PHE R  81      98.011 129.793 130.141  1.00 91.95           C  
ATOM    474  CE1 PHE R  81      99.454 127.450 130.050  1.00 91.95           C  
ATOM    475  CE2 PHE R  81      99.314 129.804 129.687  1.00 91.95           C  
ATOM    476  CZ  PHE R  81     100.036 128.631 129.642  1.00 91.95           C  
ATOM    477  N   MET R  82      93.534 127.554 132.709  1.00 98.16           N  
ATOM    478  CA  MET R  82      92.121 127.682 133.050  1.00 98.16           C  
ATOM    479  C   MET R  82      91.926 127.866 134.552  1.00 98.16           C  
ATOM    480  O   MET R  82      91.142 128.715 134.988  1.00 98.16           O  
ATOM    481  CB  MET R  82      91.352 126.458 132.555  1.00 98.16           C  
ATOM    482  CG  MET R  82      90.992 126.502 131.083  1.00 98.16           C  
ATOM    483  SD  MET R  82      90.513 124.892 130.430  1.00 98.16           S  
ATOM    484  CE  MET R  82      89.754 124.149 131.873  1.00 98.16           C  
ATOM    485  N   VAL R  83      92.637 127.077 135.361  1.00 96.95           N  
ATOM    486  CA  VAL R  83      92.443 127.146 136.804  1.00 96.95           C  
ATOM    487  C   VAL R  83      93.155 128.353 137.393  1.00 96.95           C  
ATOM    488  O   VAL R  83      92.788 128.827 138.474  1.00 96.95           O  
ATOM    489  CB  VAL R  83      92.897 125.841 137.488  1.00 96.95           C  
ATOM    490  CG1 VAL R  83      92.096 124.659 136.965  1.00 96.95           C  
ATOM    491  CG2 VAL R  83      94.388 125.623 137.305  1.00 96.95           C  
ATOM    492  N   ARG R  84      94.179 128.877 136.713  1.00 96.67           N  
ATOM    493  CA  ARG R  84      94.787 130.112 137.193  1.00 96.67           C  
ATOM    494  C   ARG R  84      93.881 131.303 136.921  1.00 96.67           C  
ATOM    495  O   ARG R  84      93.737 132.188 137.774  1.00 96.67           O  
ATOM    496  CB  ARG R  84      96.156 130.321 136.553  1.00 96.67           C  
ATOM    497  CG  ARG R  84      96.814 131.625 136.967  1.00 96.67           C  
ATOM    498  CD  ARG R  84      98.268 131.680 136.538  1.00 96.67           C  
ATOM    499  NE  ARG R  84      98.732 133.055 136.385  1.00 96.67           N  
ATOM    500  CZ  ARG R  84      98.520 133.799 135.306  1.00 96.67           C  
ATOM    501  NH1 ARG R  84      98.980 135.041 135.254  1.00 96.67           N1+
ATOM    502  NH2 ARG R  84      97.845 133.303 134.278  1.00 96.67           N  
ATOM    503  N   LYS R  85      93.260 131.347 135.741  1.00102.12           N  
ATOM    504  CA  LYS R  85      92.318 132.424 135.453  1.00102.12           C  
ATOM    505  C   LYS R  85      91.036 132.284 136.264  1.00102.12           C  
ATOM    506  O   LYS R  85      90.448 133.294 136.666  1.00102.12           O  
ATOM    507  CB  LYS R  85      92.000 132.465 133.960  1.00102.12           C  
ATOM    508  CG  LYS R  85      91.368 133.771 133.501  1.00102.12           C  
ATOM    509  CD  LYS R  85      92.396 134.888 133.416  1.00102.12           C  
ATOM    510  CE  LYS R  85      91.885 136.041 132.566  1.00102.12           C  
ATOM    511  NZ  LYS R  85      92.770 137.235 132.650  1.00102.12           N1+
ATOM    512  N   ALA R  86      90.584 131.050 136.506  1.00102.87           N  
ATOM    513  CA  ALA R  86      89.337 130.846 137.239  1.00102.87           C  
ATOM    514  C   ALA R  86      89.447 131.346 138.674  1.00102.87           C  
ATOM    515  O   ALA R  86      88.519 131.981 139.191  1.00102.87           O  
ATOM    516  CB  ALA R  86      88.948 129.369 137.215  1.00102.87           C  
ATOM    517  N   MET R  87      90.567 131.069 139.334  1.00103.80           N  
ATOM    518  CA  MET R  87      90.785 131.508 140.707  1.00103.80           C  
ATOM    519  C   MET R  87      91.178 132.977 140.805  1.00103.80           C  
ATOM    520  O   MET R  87      91.562 133.428 141.889  1.00103.80           O  
ATOM    521  CB  MET R  87      91.851 130.636 141.374  1.00103.80           C  
ATOM    522  CG  MET R  87      91.486 129.161 141.434  1.00103.80           C  
ATOM    523  SD  MET R  87      92.532 128.217 142.557  1.00103.80           S  
ATOM    524  CE  MET R  87      92.570 126.633 141.726  1.00103.80           C  
ATOM    525  N   GLY R  88      91.093 133.727 139.709  1.00103.17           N  
ATOM    526  CA  GLY R  88      91.403 135.140 139.726  1.00103.17           C  
ATOM    527  C   GLY R  88      92.871 135.482 139.663  1.00103.17           C  
ATOM    528  O   GLY R  88      93.216 136.668 139.718  1.00103.17           O  
ATOM    529  N   GLY R  89      93.749 134.491 139.547  1.00104.56           N  
ATOM    530  CA  GLY R  89      95.177 134.716 139.464  1.00104.56           C  
ATOM    531  C   GLY R  89      95.998 133.923 140.454  1.00104.56           C  
ATOM    532  O   GLY R  89      97.230 133.910 140.342  1.00104.56           O  
ATOM    533  N   HIS R  90      95.363 133.269 141.422  1.00106.70           N  
ATOM    534  CA  HIS R  90      96.100 132.483 142.399  1.00106.70           C  
ATOM    535  C   HIS R  90      96.718 131.254 141.747  1.00106.70           C  
ATOM    536  O   HIS R  90      96.096 130.591 140.914  1.00106.70           O  
ATOM    537  CB  HIS R  90      95.182 132.058 143.544  1.00106.70           C  
ATOM    538  CG  HIS R  90      95.901 131.395 144.676  1.00106.70           C  
ATOM    539  CD2 HIS R  90      96.029 130.090 145.009  1.00106.70           C  
ATOM    540  ND1 HIS R  90      96.609 132.102 145.624  1.00106.70           N  
ATOM    541  CE1 HIS R  90      97.139 131.261 146.494  1.00106.70           C  
ATOM    542  NE2 HIS R  90      96.802 130.034 146.143  1.00106.70           N  
ATOM    543  N   TRP R  91      97.959 130.956 142.130  1.00101.01           N  
ATOM    544  CA  TRP R  91      98.664 129.760 141.679  1.00101.01           C  
ATOM    545  C   TRP R  91      98.680 128.763 142.830  1.00101.01           C  
ATOM    546  O   TRP R  91      99.608 128.770 143.652  1.00101.01           O  
ATOM    547  CB  TRP R  91     100.087 130.097 141.231  1.00101.01           C  
ATOM    548  CG  TRP R  91     100.811 128.941 140.617  1.00101.01           C  
ATOM    549  CD1 TRP R  91     101.886 128.284 141.134  1.00101.01           C  
ATOM    550  CD2 TRP R  91     100.521 128.312 139.364  1.00101.01           C  
ATOM    551  CE2 TRP R  91     101.458 127.276 139.190  1.00101.01           C  
ATOM    552  CE3 TRP R  91      99.558 128.522 138.373  1.00101.01           C  
ATOM    553  NE1 TRP R  91     102.278 127.278 140.288  1.00101.01           N  
ATOM    554  CZ2 TRP R  91     101.462 126.454 138.068  1.00101.01           C  
ATOM    555  CZ3 TRP R  91      99.564 127.704 137.259  1.00101.01           C  
ATOM    556  CH2 TRP R  91     100.510 126.682 137.116  1.00101.01           C  
ATOM    557  N   PRO R  92      97.678 127.888 142.937  1.00104.29           N  
ATOM    558  CA  PRO R  92      97.613 126.949 144.061  1.00104.29           C  
ATOM    559  C   PRO R  92      98.756 125.948 144.117  1.00104.29           C  
ATOM    560  O   PRO R  92      99.007 125.385 145.186  1.00104.29           O  
ATOM    561  CB  PRO R  92      96.278 126.233 143.811  1.00104.29           C  
ATOM    562  CG  PRO R  92      96.143 126.246 142.332  1.00104.29           C  
ATOM    563  CD  PRO R  92      96.649 127.601 141.924  1.00104.29           C  
ATOM    564  N   PHE R  93      99.448 125.720 143.009  1.00101.41           N  
ATOM    565  CA  PHE R  93     100.515 124.739 142.929  1.00101.41           C  
ATOM    566  C   PHE R  93     101.801 125.319 143.512  1.00101.41           C  
ATOM    567  O   PHE R  93     101.821 126.405 144.096  1.00101.41           O  
ATOM    568  CB  PHE R  93     100.706 124.294 141.480  1.00101.41           C  
ATOM    569  CG  PHE R  93      99.415 124.091 140.737  1.00101.41           C  
ATOM    570  CD1 PHE R  93      98.727 122.895 140.832  1.00101.41           C  
ATOM    571  CD2 PHE R  93      98.889 125.099 139.948  1.00101.41           C  
ATOM    572  CE1 PHE R  93      97.539 122.710 140.151  1.00101.41           C  
ATOM    573  CE2 PHE R  93      97.702 124.919 139.265  1.00101.41           C  
ATOM    574  CZ  PHE R  93      97.027 123.723 139.368  1.00101.41           C  
ATOM    575  N   GLY R  94     102.896 124.579 143.345  1.00 99.56           N  
ATOM    576  CA  GLY R  94     104.165 124.946 143.927  1.00 99.56           C  
ATOM    577  C   GLY R  94     105.105 125.652 142.959  1.00 99.56           C  
ATOM    578  O   GLY R  94     104.776 125.939 141.813  1.00 99.56           O  
ATOM    579  N   TRP R  95     106.303 125.934 143.472  1.00 98.17           N  
ATOM    580  CA  TRP R  95     107.376 126.523 142.677  1.00 98.17           C  
ATOM    581  C   TRP R  95     107.743 125.652 141.480  1.00 98.17           C  
ATOM    582  O   TRP R  95     107.735 126.109 140.323  1.00 98.17           O  
ATOM    583  CB  TRP R  95     108.588 126.723 143.589  1.00 98.17           C  
ATOM    584  CG  TRP R  95     109.797 127.292 142.947  1.00 98.17           C  
ATOM    585  CD1 TRP R  95     109.957 128.554 142.472  1.00 98.17           C  
ATOM    586  CD2 TRP R  95     111.037 126.615 142.726  1.00 98.17           C  
ATOM    587  CE2 TRP R  95     111.907 127.530 142.103  1.00 98.17           C  
ATOM    588  CE3 TRP R  95     111.497 125.322 142.991  1.00 98.17           C  
ATOM    589  NE1 TRP R  95     111.224 128.709 141.959  1.00 98.17           N  
ATOM    590  CZ2 TRP R  95     113.209 127.193 141.741  1.00 98.17           C  
ATOM    591  CZ3 TRP R  95     112.788 124.989 142.630  1.00 98.17           C  
ATOM    592  CH2 TRP R  95     113.630 125.922 142.013  1.00 98.17           C  
ATOM    593  N   PHE R  96     108.054 124.382 141.745  1.00 96.08           N  
ATOM    594  CA  PHE R  96     108.584 123.509 140.706  1.00 96.08           C  
ATOM    595  C   PHE R  96     107.565 123.286 139.600  1.00 96.08           C  
ATOM    596  O   PHE R  96     107.924 123.242 138.417  1.00 96.08           O  
ATOM    597  CB  PHE R  96     109.023 122.180 141.324  1.00 96.08           C  
ATOM    598  CG  PHE R  96     109.044 121.034 140.355  1.00 96.08           C  
ATOM    599  CD1 PHE R  96     110.148 120.818 139.548  1.00 96.08           C  
ATOM    600  CD2 PHE R  96     107.974 120.162 140.266  1.00 96.08           C  
ATOM    601  CE1 PHE R  96     110.176 119.761 138.660  1.00 96.08           C  
ATOM    602  CE2 PHE R  96     107.997 119.105 139.378  1.00 96.08           C  
ATOM    603  CZ  PHE R  96     109.101 118.904 138.577  1.00 96.08           C  
ATOM    604  N   LEU R  97     106.291 123.138 139.962  1.00 93.68           N  
ATOM    605  CA  LEU R  97     105.276 122.853 138.955  1.00 93.68           C  
ATOM    606  C   LEU R  97     105.076 124.041 138.020  1.00 93.68           C  
ATOM    607  O   LEU R  97     104.926 123.859 136.807  1.00 93.68           O  
ATOM    608  CB  LEU R  97     103.964 122.456 139.628  1.00 93.68           C  
ATOM    609  CG  LEU R  97     102.938 121.803 138.704  1.00 93.68           C  
ATOM    610  CD1 LEU R  97     103.520 120.533 138.109  1.00 93.68           C  
ATOM    611  CD2 LEU R  97     101.663 121.491 139.456  1.00 93.68           C  
ATOM    612  N   CYS R  98     105.086 125.264 138.558  1.00 94.41           N  
ATOM    613  CA  CYS R  98     105.002 126.439 137.697  1.00 94.41           C  
ATOM    614  C   CYS R  98     106.203 126.522 136.768  1.00 94.41           C  
ATOM    615  O   CYS R  98     106.052 126.739 135.556  1.00 94.41           O  
ATOM    616  CB  CYS R  98     104.898 127.718 138.525  1.00 94.41           C  
ATOM    617  SG  CYS R  98     105.042 129.202 137.494  1.00 94.41           S  
ATOM    618  N   LYS R  99     107.407 126.361 137.322  1.00 88.81           N  
ATOM    619  CA  LYS R  99     108.605 126.401 136.488  1.00 88.81           C  
ATOM    620  C   LYS R  99     108.503 125.393 135.348  1.00 88.81           C  
ATOM    621  O   LYS R  99     108.722 125.729 134.175  1.00 88.81           O  
ATOM    622  CB  LYS R  99     109.840 126.125 137.347  1.00 88.81           C  
ATOM    623  CG  LYS R  99     110.211 127.263 138.281  1.00 88.81           C  
ATOM    624  CD  LYS R  99     111.715 127.376 138.449  1.00 88.81           C  
ATOM    625  CE  LYS R  99     112.355 127.995 137.226  1.00 88.81           C  
ATOM    626  NZ  LYS R  99     113.784 128.324 137.463  1.00 88.81           N1+
ATOM    627  N   PHE R 100     108.118 124.160 135.680  1.00 85.60           N  
ATOM    628  CA  PHE R 100     108.045 123.087 134.696  1.00 85.60           C  
ATOM    629  C   PHE R 100     107.010 123.389 133.619  1.00 85.60           C  
ATOM    630  O   PHE R 100     107.300 123.299 132.416  1.00 85.60           O  
ATOM    631  CB  PHE R 100     107.718 121.778 135.418  1.00 85.60           C  
ATOM    632  CG  PHE R 100     107.668 120.579 134.528  1.00 85.60           C  
ATOM    633  CD1 PHE R 100     108.785 120.178 133.819  1.00 85.60           C  
ATOM    634  CD2 PHE R 100     106.506 119.835 134.418  1.00 85.60           C  
ATOM    635  CE1 PHE R 100     108.742 119.065 133.005  1.00 85.60           C  
ATOM    636  CE2 PHE R 100     106.453 118.720 133.608  1.00 85.60           C  
ATOM    637  CZ  PHE R 100     107.574 118.335 132.899  1.00 85.60           C  
ATOM    638  N   VAL R 101     105.796 123.761 134.030  1.00 84.34           N  
ATOM    639  CA  VAL R 101     104.719 123.948 133.067  1.00 84.34           C  
ATOM    640  C   VAL R 101     105.021 125.118 132.137  1.00 84.34           C  
ATOM    641  O   VAL R 101     104.766 125.041 130.928  1.00 84.34           O  
ATOM    642  CB  VAL R 101     103.365 124.108 133.790  1.00 84.34           C  
ATOM    643  CG1 VAL R 101     103.226 125.479 134.438  1.00 84.34           C  
ATOM    644  CG2 VAL R 101     102.222 123.857 132.823  1.00 84.34           C  
ATOM    645  N   PHE R 102     105.598 126.202 132.660  1.00 81.31           N  
ATOM    646  CA  PHE R 102     105.851 127.339 131.786  1.00 81.31           C  
ATOM    647  C   PHE R 102     107.051 127.110 130.880  1.00 81.31           C  
ATOM    648  O   PHE R 102     107.048 127.573 129.729  1.00 81.31           O  
ATOM    649  CB  PHE R 102     106.009 128.611 132.614  1.00 81.31           C  
ATOM    650  CG  PHE R 102     104.708 129.133 133.147  1.00 81.31           C  
ATOM    651  CD1 PHE R 102     103.509 128.692 132.613  1.00 81.31           C  
ATOM    652  CD2 PHE R 102     104.677 130.052 134.175  1.00 81.31           C  
ATOM    653  CE1 PHE R 102     102.303 129.160 133.095  1.00 81.31           C  
ATOM    654  CE2 PHE R 102     103.472 130.522 134.662  1.00 81.31           C  
ATOM    655  CZ  PHE R 102     102.287 130.077 134.121  1.00 81.31           C  
ATOM    656  N   THR R 103     108.060 126.366 131.347  1.00 77.70           N  
ATOM    657  CA  THR R 103     109.129 125.959 130.445  1.00 77.70           C  
ATOM    658  C   THR R 103     108.577 125.134 129.291  1.00 77.70           C  
ATOM    659  O   THR R 103     108.923 125.371 128.124  1.00 77.70           O  
ATOM    660  CB  THR R 103     110.187 125.168 131.211  1.00 77.70           C  
ATOM    661  CG2 THR R 103     111.381 124.877 130.319  1.00 77.70           C  
ATOM    662  OG1 THR R 103     110.621 125.926 132.346  1.00 77.70           O  
ATOM    663  N   ILE R 104     107.695 124.180 129.597  1.00 74.95           N  
ATOM    664  CA  ILE R 104     107.105 123.342 128.554  1.00 74.95           C  
ATOM    665  C   ILE R 104     106.310 124.197 127.572  1.00 74.95           C  
ATOM    666  O   ILE R 104     106.423 124.039 126.348  1.00 74.95           O  
ATOM    667  CB  ILE R 104     106.228 122.245 129.185  1.00 74.95           C  
ATOM    668  CG1 ILE R 104     107.091 121.259 129.972  1.00 74.95           C  
ATOM    669  CG2 ILE R 104     105.429 121.515 128.123  1.00 74.95           C  
ATOM    670  CD1 ILE R 104     108.107 120.529 129.130  1.00 74.95           C  
ATOM    671  N   VAL R 105     105.498 125.119 128.096  1.00 73.93           N  
ATOM    672  CA  VAL R 105     104.661 125.960 127.244  1.00 73.93           C  
ATOM    673  C   VAL R 105     105.520 126.761 126.272  1.00 73.93           C  
ATOM    674  O   VAL R 105     105.263 126.787 125.058  1.00 73.93           O  
ATOM    675  CB  VAL R 105     103.781 126.883 128.106  1.00 73.93           C  
ATOM    676  CG1 VAL R 105     103.296 128.074 127.300  1.00 73.93           C  
ATOM    677  CG2 VAL R 105     102.610 126.114 128.679  1.00 73.93           C  
ATOM    678  N   ASP R 106     106.558 127.425 126.789  1.00 71.93           N  
ATOM    679  CA  ASP R 106     107.365 128.284 125.928  1.00 71.93           C  
ATOM    680  C   ASP R 106     108.132 127.466 124.894  1.00 71.93           C  
ATOM    681  O   ASP R 106     108.189 127.843 123.708  1.00 71.93           O  
ATOM    682  CB  ASP R 106     108.318 129.124 126.772  1.00 71.93           C  
ATOM    683  CG  ASP R 106     108.991 130.218 125.971  1.00 71.93           C  
ATOM    684  OD1 ASP R 106     108.317 131.219 125.654  1.00 71.93           O  
ATOM    685  OD2 ASP R 106     110.188 130.081 125.654  1.00 71.93           O1-
ATOM    686  N   ILE R 107     108.708 126.333 125.314  1.00 69.61           N  
ATOM    687  CA  ILE R 107     109.443 125.491 124.376  1.00 69.61           C  
ATOM    688  C   ILE R 107     108.530 125.041 123.250  1.00 69.61           C  
ATOM    689  O   ILE R 107     108.901 125.092 122.070  1.00 69.61           O  
ATOM    690  CB  ILE R 107     110.061 124.281 125.100  1.00 69.61           C  
ATOM    691  CG1 ILE R 107     111.220 124.715 125.985  1.00 69.61           C  
ATOM    692  CG2 ILE R 107     110.546 123.253 124.095  1.00 69.61           C  
ATOM    693  CD1 ILE R 107     111.808 123.595 126.808  1.00 69.61           C  
ATOM    694  N   ASN R 108     107.316 124.608 123.590  1.00 68.67           N  
ATOM    695  CA  ASN R 108     106.442 124.046 122.572  1.00 68.67           C  
ATOM    696  C   ASN R 108     105.905 125.114 121.632  1.00 68.67           C  
ATOM    697  O   ASN R 108     105.764 124.855 120.433  1.00 68.67           O  
ATOM    698  CB  ASN R 108     105.310 123.283 123.242  1.00 68.67           C  
ATOM    699  CG  ASN R 108     105.807 122.069 123.979  1.00 68.67           C  
ATOM    700  ND2 ASN R 108     104.987 121.547 124.873  1.00 68.67           N  
ATOM    701  OD1 ASN R 108     106.933 121.623 123.772  1.00 68.67           O  
ATOM    702  N   LEU R 109     105.632 126.321 122.133  1.00 63.76           N  
ATOM    703  CA  LEU R 109     105.191 127.388 121.236  1.00 63.76           C  
ATOM    704  C   LEU R 109     106.286 127.758 120.239  1.00 63.76           C  
ATOM    705  O   LEU R 109     106.031 127.874 119.025  1.00 63.76           O  
ATOM    706  CB  LEU R 109     104.755 128.607 122.047  1.00 63.76           C  
ATOM    707  CG  LEU R 109     103.398 128.479 122.745  1.00 63.76           C  
ATOM    708  CD1 LEU R 109     103.045 129.747 123.501  1.00 63.76           C  
ATOM    709  CD2 LEU R 109     102.315 128.136 121.741  1.00 63.76           C  
ATOM    710  N   PHE R 110     107.520 127.939 120.728  1.00 62.72           N  
ATOM    711  CA  PHE R 110     108.608 128.280 119.816  1.00 62.72           C  
ATOM    712  C   PHE R 110     108.857 127.159 118.812  1.00 62.72           C  
ATOM    713  O   PHE R 110     109.057 127.414 117.615  1.00 62.72           O  
ATOM    714  CB  PHE R 110     109.879 128.596 120.603  1.00 62.72           C  
ATOM    715  CG  PHE R 110     110.066 130.057 120.885  1.00 62.72           C  
ATOM    716  CD1 PHE R 110     110.056 130.981 119.856  1.00 62.72           C  
ATOM    717  CD2 PHE R 110     110.257 130.509 122.179  1.00 62.72           C  
ATOM    718  CE1 PHE R 110     110.229 132.326 120.113  1.00 62.72           C  
ATOM    719  CE2 PHE R 110     110.430 131.852 122.441  1.00 62.72           C  
ATOM    720  CZ  PHE R 110     110.417 132.761 121.406  1.00 62.72           C  
ATOM    721  N   GLY R 111     108.840 125.909 119.278  1.00 60.80           N  
ATOM    722  CA  GLY R 111     109.024 124.794 118.369  1.00 60.80           C  
ATOM    723  C   GLY R 111     107.939 124.721 117.317  1.00 60.80           C  
ATOM    724  O   GLY R 111     108.210 124.415 116.156  1.00 60.80           O  
ATOM    725  N   SER R 112     106.697 125.019 117.703  1.00 58.42           N  
ATOM    726  CA  SER R 112     105.595 124.981 116.750  1.00 58.42           C  
ATOM    727  C   SER R 112     105.797 125.996 115.634  1.00 58.42           C  
ATOM    728  O   SER R 112     105.699 125.660 114.444  1.00 58.42           O  
ATOM    729  CB  SER R 112     104.272 125.230 117.473  1.00 58.42           C  
ATOM    730  OG  SER R 112     103.167 124.920 116.646  1.00 58.42           O  
ATOM    731  N   VAL R 113     106.092 127.249 115.993  1.00 55.86           N  
ATOM    732  CA  VAL R 113     106.243 128.258 114.943  1.00 55.86           C  
ATOM    733  C   VAL R 113     107.448 127.941 114.055  1.00 55.86           C  
ATOM    734  O   VAL R 113     107.381 128.072 112.819  1.00 55.86           O  
ATOM    735  CB  VAL R 113     106.317 129.678 115.537  1.00 55.86           C  
ATOM    736  CG1 VAL R 113     104.981 130.063 116.143  1.00 55.86           C  
ATOM    737  CG2 VAL R 113     107.414 129.794 116.566  1.00 55.86           C  
ATOM    738  N   PHE R 114     108.558 127.494 114.654  1.00 57.35           N  
ATOM    739  CA  PHE R 114     109.741 127.197 113.850  1.00 57.35           C  
ATOM    740  C   PHE R 114     109.505 126.013 112.918  1.00 57.35           C  
ATOM    741  O   PHE R 114     109.969 126.019 111.770  1.00 57.35           O  
ATOM    742  CB  PHE R 114     110.943 126.948 114.757  1.00 57.35           C  
ATOM    743  CG  PHE R 114     111.437 128.182 115.454  1.00 57.35           C  
ATOM    744  CD1 PHE R 114     111.028 129.437 115.038  1.00 57.35           C  
ATOM    745  CD2 PHE R 114     112.312 128.089 116.521  1.00 57.35           C  
ATOM    746  CE1 PHE R 114     111.479 130.575 115.674  1.00 57.35           C  
ATOM    747  CE2 PHE R 114     112.767 129.224 117.159  1.00 57.35           C  
ATOM    748  CZ  PHE R 114     112.349 130.467 116.735  1.00 57.35           C  
ATOM    749  N   LEU R 115     108.777 124.994 113.379  1.00 52.66           N  
ATOM    750  CA  LEU R 115     108.490 123.852 112.519  1.00 52.66           C  
ATOM    751  C   LEU R 115     107.543 124.230 111.387  1.00 52.66           C  
ATOM    752  O   LEU R 115     107.665 123.709 110.273  1.00 52.66           O  
ATOM    753  CB  LEU R 115     107.916 122.703 113.343  1.00 52.66           C  
ATOM    754  CG  LEU R 115     108.914 121.978 114.244  1.00 52.66           C  
ATOM    755  CD1 LEU R 115     108.186 121.206 115.328  1.00 52.66           C  
ATOM    756  CD2 LEU R 115     109.801 121.058 113.427  1.00 52.66           C  
ATOM    757  N   ILE R 116     106.590 125.128 111.647  1.00 52.62           N  
ATOM    758  CA  ILE R 116     105.723 125.601 110.567  1.00 52.62           C  
ATOM    759  C   ILE R 116     106.551 126.298 109.492  1.00 52.62           C  
ATOM    760  O   ILE R 116     106.391 126.046 108.286  1.00 52.62           O  
ATOM    761  CB  ILE R 116     104.624 126.522 111.126  1.00 52.62           C  
ATOM    762  CG1 ILE R 116     103.461 125.690 111.665  1.00 52.62           C  
ATOM    763  CG2 ILE R 116     104.133 127.482 110.061  1.00 52.62           C  
ATOM    764  CD1 ILE R 116     102.532 126.459 112.565  1.00 52.62           C  
ATOM    765  N   ALA R 117     107.471 127.170 109.918  1.00 49.06           N  
ATOM    766  CA  ALA R 117     108.339 127.840 108.951  1.00 49.06           C  
ATOM    767  C   ALA R 117     109.183 126.835 108.172  1.00 49.06           C  
ATOM    768  O   ALA R 117     109.366 126.972 106.954  1.00 49.06           O  
ATOM    769  CB  ALA R 117     109.234 128.854 109.660  1.00 49.06           C  
ATOM    770  N   LEU R 118     109.706 125.815 108.858  1.00 49.46           N  
ATOM    771  CA  LEU R 118     110.538 124.820 108.188  1.00 49.46           C  
ATOM    772  C   LEU R 118     109.743 124.019 107.165  1.00 49.46           C  
ATOM    773  O   LEU R 118     110.255 123.703 106.086  1.00 49.46           O  
ATOM    774  CB  LEU R 118     111.175 123.889 109.217  1.00 49.46           C  
ATOM    775  CG  LEU R 118     112.360 123.060 108.726  1.00 49.46           C  
ATOM    776  CD1 LEU R 118     113.576 123.941 108.537  1.00 49.46           C  
ATOM    777  CD2 LEU R 118     112.657 121.936 109.697  1.00 49.46           C  
ATOM    778  N   ILE R 119     108.497 123.669 107.487  1.00 47.47           N  
ATOM    779  CA  ILE R 119     107.660 122.944 106.532  1.00 47.47           C  
ATOM    780  C   ILE R 119     107.401 123.797 105.296  1.00 47.47           C  
ATOM    781  O   ILE R 119     107.451 123.305 104.158  1.00 47.47           O  
ATOM    782  CB  ILE R 119     106.347 122.502 107.204  1.00 47.47           C  
ATOM    783  CG1 ILE R 119     106.608 121.366 108.193  1.00 47.47           C  
ATOM    784  CG2 ILE R 119     105.333 122.067 106.166  1.00 47.47           C  
ATOM    785  CD1 ILE R 119     105.397 120.974 109.003  1.00 47.47           C  
ATOM    786  N   ALA R 120     107.124 125.089 105.498  1.00 47.67           N  
ATOM    787  CA  ALA R 120     106.923 125.974 104.352  1.00 47.67           C  
ATOM    788  C   ALA R 120     108.168 126.032 103.474  1.00 47.67           C  
ATOM    789  O   ALA R 120     108.078 125.942 102.241  1.00 47.67           O  
ATOM    790  CB  ALA R 120     106.537 127.372 104.830  1.00 47.67           C  
ATOM    791  N   LEU R 121     109.343 126.168 104.095  1.00 46.33           N  
ATOM    792  CA  LEU R 121     110.582 126.220 103.323  1.00 46.33           C  
ATOM    793  C   LEU R 121     110.828 124.915 102.574  1.00 46.33           C  
ATOM    794  O   LEU R 121     111.314 124.925 101.437  1.00 46.33           O  
ATOM    795  CB  LEU R 121     111.758 126.536 104.242  1.00 46.33           C  
ATOM    796  CG  LEU R 121     113.093 126.758 103.534  1.00 46.33           C  
ATOM    797  CD1 LEU R 121     113.168 128.168 102.982  1.00 46.33           C  
ATOM    798  CD2 LEU R 121     114.245 126.488 104.479  1.00 46.33           C  
ATOM    799  N   ASP R 122     110.518 123.781 103.204  1.00 48.78           N  
ATOM    800  CA  ASP R 122     110.699 122.489 102.550  1.00 48.78           C  
ATOM    801  C   ASP R 122     109.825 122.375 101.308  1.00 48.78           C  
ATOM    802  O   ASP R 122     110.284 121.930 100.247  1.00 48.78           O  
ATOM    803  CB  ASP R 122     110.389 121.362 103.533  1.00 48.78           C  
ATOM    804  CG  ASP R 122     110.320 120.006 102.865  1.00 48.78           C  
ATOM    805  OD1 ASP R 122     111.111 119.760 101.930  1.00 48.78           O  
ATOM    806  OD2 ASP R 122     109.472 119.185 103.270  1.00 48.78           O1-
ATOM    807  N   ARG R 123     108.555 122.777 101.418  1.00 48.94           N  
ATOM    808  CA  ARG R 123     107.683 122.737 100.245  1.00 48.94           C  
ATOM    809  C   ARG R 123     108.198 123.658  99.146  1.00 48.94           C  
ATOM    810  O   ARG R 123     108.195 123.292  97.962  1.00 48.94           O  
ATOM    811  CB  ARG R 123     106.252 123.115 100.624  1.00 48.94           C  
ATOM    812  CG  ARG R 123     105.452 121.995 101.252  1.00 48.94           C  
ATOM    813  CD  ARG R 123     104.318 122.546 102.093  1.00 48.94           C  
ATOM    814  NE  ARG R 123     103.376 121.503 102.481  1.00 48.94           N  
ATOM    815  CZ  ARG R 123     102.231 121.730 103.113  1.00 48.94           C  
ATOM    816  NH1 ARG R 123     101.880 122.970 103.426  1.00 48.94           N1+
ATOM    817  NH2 ARG R 123     101.434 120.721 103.428  1.00 48.94           N  
ATOM    818  N   CYS R 124     108.647 124.859  99.520  1.00 48.74           N  
ATOM    819  CA  CYS R 124     109.171 125.786  98.522  1.00 48.74           C  
ATOM    820  C   CYS R 124     110.370 125.201  97.793  1.00 48.74           C  
ATOM    821  O   CYS R 124     110.464 125.298  96.564  1.00 48.74           O  
ATOM    822  CB  CYS R 124     109.550 127.111  99.176  1.00 48.74           C  
ATOM    823  SG  CYS R 124     110.193 128.338  98.023  1.00 48.74           S  
ATOM    824  N   VAL R 125     111.303 124.601  98.532  1.00 45.12           N  
ATOM    825  CA  VAL R 125     112.496 124.051  97.899  1.00 45.12           C  
ATOM    826  C   VAL R 125     112.128 122.884  96.993  1.00 45.12           C  
ATOM    827  O   VAL R 125     112.652 122.760  95.879  1.00 45.12           O  
ATOM    828  CB  VAL R 125     113.532 123.644  98.962  1.00 45.12           C  
ATOM    829  CG1 VAL R 125     114.541 122.673  98.380  1.00 45.12           C  
ATOM    830  CG2 VAL R 125     114.235 124.873  99.498  1.00 45.12           C  
ATOM    831  N   CYS R 126     111.204 122.027  97.439  1.00 46.46           N  
ATOM    832  CA  CYS R 126     110.784 120.907  96.604  1.00 46.46           C  
ATOM    833  C   CYS R 126     110.182 121.387  95.291  1.00 46.46           C  
ATOM    834  O   CYS R 126     110.472 120.829  94.227  1.00 46.46           O  
ATOM    835  CB  CYS R 126     109.783 120.031  97.356  1.00 46.46           C  
ATOM    836  SG  CYS R 126     110.515 118.971  98.612  1.00 46.46           S  
ATOM    837  N   VAL R 127     109.340 122.421  95.341  1.00 45.66           N  
ATOM    838  CA  VAL R 127     108.709 122.896  94.112  1.00 45.66           C  
ATOM    839  C   VAL R 127     109.719 123.602  93.212  1.00 45.66           C  
ATOM    840  O   VAL R 127     109.729 123.397  91.993  1.00 45.66           O  
ATOM    841  CB  VAL R 127     107.509 123.804  94.435  1.00 45.66           C  
ATOM    842  CG1 VAL R 127     106.960 124.416  93.161  1.00 45.66           C  
ATOM    843  CG2 VAL R 127     106.429 123.013  95.145  1.00 45.66           C  
ATOM    844  N   LEU R 128     110.590 124.434  93.788  1.00 47.37           N  
ATOM    845  CA  LEU R 128     111.428 125.302  92.967  1.00 47.37           C  
ATOM    846  C   LEU R 128     112.687 124.615  92.449  1.00 47.37           C  
ATOM    847  O   LEU R 128     113.218 125.026  91.413  1.00 47.37           O  
ATOM    848  CB  LEU R 128     111.817 126.556  93.750  1.00 47.37           C  
ATOM    849  CG  LEU R 128     110.882 127.767  93.667  1.00 47.37           C  
ATOM    850  CD1 LEU R 128     110.826 128.289  92.243  1.00 47.37           C  
ATOM    851  CD2 LEU R 128     109.487 127.447  94.174  1.00 47.37           C  
ATOM    852  N   HIS R 129     113.189 123.591  93.134  1.00 47.34           N  
ATOM    853  CA  HIS R 129     114.436 122.927  92.750  1.00 47.34           C  
ATOM    854  C   HIS R 129     114.244 121.417  92.765  1.00 47.34           C  
ATOM    855  O   HIS R 129     114.765 120.719  93.642  1.00 47.34           O  
ATOM    856  CB  HIS R 129     115.579 123.344  93.675  1.00 47.34           C  
ATOM    857  CG  HIS R 129     116.914 123.384  93.004  1.00 47.34           C  
ATOM    858  CD2 HIS R 129     117.296 123.025  91.755  1.00 47.34           C  
ATOM    859  ND1 HIS R 129     118.052 123.838  93.636  1.00 47.34           N  
ATOM    860  CE1 HIS R 129     119.076 123.759  92.806  1.00 47.34           C  
ATOM    861  NE2 HIS R 129     118.645 123.268  91.658  1.00 47.34           N  
ATOM    862  N   PRO R 130     113.499 120.877  91.797  1.00 40.94           N  
ATOM    863  CA  PRO R 130     113.255 119.426  91.787  1.00 40.94           C  
ATOM    864  C   PRO R 130     114.513 118.589  91.652  1.00 40.94           C  
ATOM    865  O   PRO R 130     114.572 117.488  92.211  1.00 40.94           O  
ATOM    866  CB  PRO R 130     112.325 119.242  90.583  1.00 40.94           C  
ATOM    867  CG  PRO R 130     112.632 120.392  89.699  1.00 40.94           C  
ATOM    868  CD  PRO R 130     112.931 121.538  90.612  1.00 40.94           C  
ATOM    869  N   VAL R 131     115.521 119.068  90.923  1.00 40.69           N  
ATOM    870  CA  VAL R 131     116.724 118.269  90.714  1.00 40.69           C  
ATOM    871  C   VAL R 131     117.506 118.127  92.014  1.00 40.69           C  
ATOM    872  O   VAL R 131     118.045 117.056  92.317  1.00 40.69           O  
ATOM    873  CB  VAL R 131     117.585 118.880  89.594  1.00 40.69           C  
ATOM    874  CG1 VAL R 131     118.944 118.205  89.534  1.00 40.69           C  
ATOM    875  CG2 VAL R 131     116.876 118.755  88.260  1.00 40.69           C  
ATOM    876  N   TRP R 132     117.579 119.198  92.805  1.00 42.68           N  
ATOM    877  CA  TRP R 132     118.321 119.139  94.059  1.00 42.68           C  
ATOM    878  C   TRP R 132     117.676 118.175  95.046  1.00 42.68           C  
ATOM    879  O   TRP R 132     118.377 117.422  95.730  1.00 42.68           O  
ATOM    880  CB  TRP R 132     118.437 120.534  94.670  1.00 42.68           C  
ATOM    881  CG  TRP R 132     119.327 120.581  95.870  1.00 42.68           C  
ATOM    882  CD1 TRP R 132     120.662 120.854  95.888  1.00 42.68           C  
ATOM    883  CD2 TRP R 132     118.947 120.343  97.231  1.00 42.68           C  
ATOM    884  CE2 TRP R 132     120.104 120.491  98.017  1.00 42.68           C  
ATOM    885  CE3 TRP R 132     117.741 120.022  97.859  1.00 42.68           C  
ATOM    886  NE1 TRP R 132     121.137 120.802  97.174  1.00 42.68           N  
ATOM    887  CZ2 TRP R 132     120.091 120.329  99.399  1.00 42.68           C  
ATOM    888  CZ3 TRP R 132     117.730 119.860  99.230  1.00 42.68           C  
ATOM    889  CH2 TRP R 132     118.896 120.013  99.985  1.00 42.68           C  
ATOM    890  N   THR R 133     116.344 118.184  95.141  1.00 40.97           N  
ATOM    891  CA  THR R 133     115.672 117.298  96.086  1.00 40.97           C  
ATOM    892  C   THR R 133     115.772 115.840  95.665  1.00 40.97           C  
ATOM    893  O   THR R 133     115.761 114.948  96.520  1.00 40.97           O  
ATOM    894  CB  THR R 133     114.205 117.696  96.244  1.00 40.97           C  
ATOM    895  CG2 THR R 133     114.076 119.193  96.423  1.00 40.97           C  
ATOM    896  OG1 THR R 133     113.468 117.284  95.087  1.00 40.97           O  
ATOM    897  N   GLN R 134     115.862 115.574  94.361  1.00 40.52           N  
ATOM    898  CA  GLN R 134     116.025 114.202  93.901  1.00 40.52           C  
ATOM    899  C   GLN R 134     117.358 113.617  94.349  1.00 40.52           C  
ATOM    900  O   GLN R 134     117.477 112.398  94.507  1.00 40.52           O  
ATOM    901  CB  GLN R 134     115.889 114.147  92.379  1.00 40.52           C  
ATOM    902  CG  GLN R 134     116.025 112.763  91.771  1.00 40.52           C  
ATOM    903  CD  GLN R 134     114.758 111.946  91.886  1.00 40.52           C  
ATOM    904  NE2 GLN R 134     114.898 110.632  91.840  1.00 40.52           N  
ATOM    905  OE1 GLN R 134     113.665 112.491  92.015  1.00 40.52           O  
ATOM    906  N   ASN R 135     118.360 114.465  94.581  1.00 40.83           N  
ATOM    907  CA  ASN R 135     119.696 114.006  94.932  1.00 40.83           C  
ATOM    908  C   ASN R 135     120.022 114.097  96.417  1.00 40.83           C  
ATOM    909  O   ASN R 135     120.906 113.367  96.876  1.00 40.83           O  
ATOM    910  CB  ASN R 135     120.753 114.798  94.149  1.00 40.83           C  
ATOM    911  CG  ASN R 135     120.787 114.436  92.681  1.00 40.83           C  
ATOM    912  ND2 ASN R 135     120.918 115.442  91.831  1.00 40.83           N  
ATOM    913  OD1 ASN R 135     120.704 113.266  92.316  1.00 40.83           O  
ATOM    914  N   HIS R 136     119.351 114.959  97.182  1.00 43.31           N  
ATOM    915  CA  HIS R 136     119.840 115.245  98.526  1.00 43.31           C  
ATOM    916  C   HIS R 136     118.762 115.247  99.604  1.00 43.31           C  
ATOM    917  O   HIS R 136     119.075 115.441 100.781  1.00 43.31           O  
ATOM    918  CB  HIS R 136     120.565 116.592  98.535  1.00 43.31           C  
ATOM    919  CG  HIS R 136     121.756 116.640  97.630  1.00 43.31           C  
ATOM    920  CD2 HIS R 136     122.959 116.027  97.708  1.00 43.31           C  
ATOM    921  ND1 HIS R 136     121.781 117.389  96.474  1.00 43.31           N  
ATOM    922  CE1 HIS R 136     122.950 117.238  95.879  1.00 43.31           C  
ATOM    923  NE2 HIS R 136     123.684 116.417  96.608  1.00 43.31           N  
ATOM    924  N   ARG R 137     117.503 115.036  99.236  1.00 45.19           N  
ATOM    925  CA  ARG R 137     116.423 115.060 100.221  1.00 45.19           C  
ATOM    926  C   ARG R 137     116.207 113.650 100.757  1.00 45.19           C  
ATOM    927  O   ARG R 137     115.542 112.827 100.126  1.00 45.19           O  
ATOM    928  CB  ARG R 137     115.151 115.620  99.597  1.00 45.19           C  
ATOM    929  CG  ARG R 137     114.030 115.888 100.584  1.00 45.19           C  
ATOM    930  CD  ARG R 137     112.867 116.573  99.896  1.00 45.19           C  
ATOM    931  NE  ARG R 137     111.792 116.921 100.818  1.00 45.19           N  
ATOM    932  CZ  ARG R 137     110.709 116.178 101.017  1.00 45.19           C  
ATOM    933  NH1 ARG R 137     110.555 115.038 100.361  1.00 45.19           N1+
ATOM    934  NH2 ARG R 137     109.779 116.575 101.875  1.00 45.19           N  
ATOM    935  N   THR R 138     116.765 113.366 101.933  1.00 50.68           N  
ATOM    936  CA  THR R 138     116.742 112.029 102.509  1.00 50.68           C  
ATOM    937  C   THR R 138     116.301 112.080 103.966  1.00 50.68           C  
ATOM    938  O   THR R 138     116.249 113.141 104.598  1.00 50.68           O  
ATOM    939  CB  THR R 138     118.115 111.351 102.409  1.00 50.68           C  
ATOM    940  CG2 THR R 138     118.529 111.179 100.957  1.00 50.68           C  
ATOM    941  OG1 THR R 138     119.093 112.145 103.090  1.00 50.68           O  
ATOM    942  N   VAL R 139     115.999 110.895 104.499  1.00 54.76           N  
ATOM    943  CA  VAL R 139     115.533 110.781 105.877  1.00 54.76           C  
ATOM    944  C   VAL R 139     116.646 111.138 106.853  1.00 54.76           C  
ATOM    945  O   VAL R 139     116.399 111.750 107.897  1.00 54.76           O  
ATOM    946  CB  VAL R 139     114.978 109.369 106.130  1.00 54.76           C  
ATOM    947  CG1 VAL R 139     114.657 109.173 107.601  1.00 54.76           C  
ATOM    948  CG2 VAL R 139     113.744 109.133 105.283  1.00 54.76           C  
ATOM    949  N   SER R 140     117.888 110.761 106.537  1.00 56.52           N  
ATOM    950  CA  SER R 140     119.009 111.135 107.394  1.00 56.52           C  
ATOM    951  C   SER R 140     119.182 112.648 107.445  1.00 56.52           C  
ATOM    952  O   SER R 140     119.422 113.223 108.518  1.00 56.52           O  
ATOM    953  CB  SER R 140     120.291 110.466 106.901  1.00 56.52           C  
ATOM    954  OG  SER R 140     120.918 111.251 105.903  1.00 56.52           O  
ATOM    955  N   LEU R 141     119.063 113.312 106.294  1.00 53.87           N  
ATOM    956  CA  LEU R 141     119.150 114.766 106.275  1.00 53.87           C  
ATOM    957  C   LEU R 141     118.013 115.392 107.067  1.00 53.87           C  
ATOM    958  O   LEU R 141     118.223 116.366 107.798  1.00 53.87           O  
ATOM    959  CB  LEU R 141     119.146 115.283 104.839  1.00 53.87           C  
ATOM    960  CG  LEU R 141     119.233 116.807 104.731  1.00 53.87           C  
ATOM    961  CD1 LEU R 141     120.654 117.283 104.985  1.00 53.87           C  
ATOM    962  CD2 LEU R 141     118.729 117.293 103.385  1.00 53.87           C  
ATOM    963  N   ALA R 142     116.801 114.850 106.938  1.00 54.95           N  
ATOM    964  CA  ALA R 142     115.688 115.368 107.728  1.00 54.95           C  
ATOM    965  C   ALA R 142     115.951 115.205 109.220  1.00 54.95           C  
ATOM    966  O   ALA R 142     115.670 116.113 110.015  1.00 54.95           O  
ATOM    967  CB  ALA R 142     114.391 114.667 107.330  1.00 54.95           C  
ATOM    968  N   LYS R 143     116.497 114.053 109.616  1.00 57.03           N  
ATOM    969  CA  LYS R 143     116.817 113.809 111.019  1.00 57.03           C  
ATOM    970  C   LYS R 143     117.830 114.821 111.535  1.00 57.03           C  
ATOM    971  O   LYS R 143     117.693 115.332 112.653  1.00 57.03           O  
ATOM    972  CB  LYS R 143     117.357 112.391 111.192  1.00 57.03           C  
ATOM    973  CG  LYS R 143     116.309 111.296 111.154  1.00 57.03           C  
ATOM    974  CD  LYS R 143     116.878 109.993 111.691  1.00 57.03           C  
ATOM    975  CE  LYS R 143     116.095 108.792 111.188  1.00 57.03           C  
ATOM    976  NZ  LYS R 143     114.910 108.494 112.032  1.00 57.03           N1+
ATOM    977  N   LYS R 144     118.860 115.112 110.741  1.00 57.74           N  
ATOM    978  CA  LYS R 144     119.842 116.105 111.168  1.00 57.74           C  
ATOM    979  C   LYS R 144     119.238 117.504 111.227  1.00 57.74           C  
ATOM    980  O   LYS R 144     119.557 118.285 112.129  1.00 57.74           O  
ATOM    981  CB  LYS R 144     121.059 116.085 110.244  1.00 57.74           C  
ATOM    982  CG  LYS R 144     121.848 114.787 110.288  1.00 57.74           C  
ATOM    983  CD  LYS R 144     123.249 114.975 109.726  1.00 57.74           C  
ATOM    984  CE  LYS R 144     123.210 115.392 108.267  1.00 57.74           C  
ATOM    985  NZ  LYS R 144     123.392 114.232 107.353  1.00 57.74           N1+
ATOM    986  N   VAL R 145     118.365 117.841 110.275  1.00 58.95           N  
ATOM    987  CA  VAL R 145     117.862 119.208 110.171  1.00 58.95           C  
ATOM    988  C   VAL R 145     116.858 119.513 111.279  1.00 58.95           C  
ATOM    989  O   VAL R 145     116.825 120.630 111.808  1.00 58.95           O  
ATOM    990  CB  VAL R 145     117.264 119.453 108.773  1.00 58.95           C  
ATOM    991  CG1 VAL R 145     116.492 120.758 108.739  1.00 58.95           C  
ATOM    992  CG2 VAL R 145     118.367 119.486 107.733  1.00 58.95           C  
ATOM    993  N   ILE R 146     116.036 118.535 111.664  1.00 59.82           N  
ATOM    994  CA  ILE R 146     114.936 118.814 112.590  1.00 59.82           C  
ATOM    995  C   ILE R 146     115.445 119.074 114.003  1.00 59.82           C  
ATOM    996  O   ILE R 146     114.651 119.311 114.920  1.00 59.82           O  
ATOM    997  CB  ILE R 146     113.901 117.675 112.603  1.00 59.82           C  
ATOM    998  CG1 ILE R 146     114.562 116.353 113.005  1.00 59.82           C  
ATOM    999  CG2 ILE R 146     113.185 117.581 111.266  1.00 59.82           C  
ATOM   1000  CD1 ILE R 146     113.579 115.267 113.376  1.00 59.82           C  
ATOM   1001  N   ILE R 147     116.762 119.027 114.196  1.00 60.85           N  
ATOM   1002  CA  ILE R 147     117.321 119.355 115.503  1.00 60.85           C  
ATOM   1003  C   ILE R 147     117.334 120.864 115.730  1.00 60.85           C  
ATOM   1004  O   ILE R 147     117.231 121.324 116.874  1.00 60.85           O  
ATOM   1005  CB  ILE R 147     118.729 118.747 115.636  1.00 60.85           C  
ATOM   1006  CG1 ILE R 147     118.666 117.226 115.496  1.00 60.85           C  
ATOM   1007  CG2 ILE R 147     119.361 119.115 116.967  1.00 60.85           C  
ATOM   1008  CD1 ILE R 147     117.722 116.563 116.471  1.00 60.85           C  
ATOM   1009  N   GLY R 148     117.432 121.653 114.664  1.00 64.56           N  
ATOM   1010  CA  GLY R 148     117.579 123.088 114.762  1.00 64.56           C  
ATOM   1011  C   GLY R 148     116.478 123.819 115.514  1.00 64.56           C  
ATOM   1012  O   GLY R 148     116.750 124.590 116.442  1.00 64.56           O  
ATOM   1013  N   PRO R 149     115.214 123.615 115.119  1.00 61.89           N  
ATOM   1014  CA  PRO R 149     114.123 124.309 115.827  1.00 61.89           C  
ATOM   1015  C   PRO R 149     114.077 124.015 117.315  1.00 61.89           C  
ATOM   1016  O   PRO R 149     113.820 124.923 118.111  1.00 61.89           O  
ATOM   1017  CB  PRO R 149     112.867 123.798 115.108  1.00 61.89           C  
ATOM   1018  CG  PRO R 149     113.334 123.434 113.753  1.00 61.89           C  
ATOM   1019  CD  PRO R 149     114.727 122.909 113.921  1.00 61.89           C  
ATOM   1020  N   TRP R 150     114.339 122.770 117.718  1.00 59.78           N  
ATOM   1021  CA  TRP R 150     114.259 122.419 119.131  1.00 59.78           C  
ATOM   1022  C   TRP R 150     115.369 123.090 119.933  1.00 59.78           C  
ATOM   1023  O   TRP R 150     115.127 123.619 121.026  1.00 59.78           O  
ATOM   1024  CB  TRP R 150     114.321 120.902 119.285  1.00 59.78           C  
ATOM   1025  CG  TRP R 150     113.101 120.209 118.775  1.00 59.78           C  
ATOM   1026  CD1 TRP R 150     113.020 119.400 117.684  1.00 59.78           C  
ATOM   1027  CD2 TRP R 150     111.784 120.266 119.330  1.00 59.78           C  
ATOM   1028  CE2 TRP R 150     110.957 119.462 118.524  1.00 59.78           C  
ATOM   1029  CE3 TRP R 150     111.224 120.916 120.433  1.00 59.78           C  
ATOM   1030  NE1 TRP R 150     111.737 118.946 117.524  1.00 59.78           N  
ATOM   1031  CZ2 TRP R 150     109.602 119.291 118.783  1.00 59.78           C  
ATOM   1032  CZ3 TRP R 150     109.878 120.744 120.689  1.00 59.78           C  
ATOM   1033  CH2 TRP R 150     109.082 119.939 119.867  1.00 59.78           C  
ATOM   1034  N   VAL R 151     116.591 123.080 119.400  1.00 64.21           N  
ATOM   1035  CA  VAL R 151     117.706 123.740 120.072  1.00 64.21           C  
ATOM   1036  C   VAL R 151     117.456 125.240 120.162  1.00 64.21           C  
ATOM   1037  O   VAL R 151     117.726 125.868 121.194  1.00 64.21           O  
ATOM   1038  CB  VAL R 151     119.025 123.423 119.346  1.00 64.21           C  
ATOM   1039  CG1 VAL R 151     120.115 124.396 119.759  1.00 64.21           C  
ATOM   1040  CG2 VAL R 151     119.448 121.991 119.629  1.00 64.21           C  
ATOM   1041  N   MET R 152     116.942 125.839 119.085  1.00 69.32           N  
ATOM   1042  CA  MET R 152     116.635 127.266 119.111  1.00 69.32           C  
ATOM   1043  C   MET R 152     115.566 127.580 120.149  1.00 69.32           C  
ATOM   1044  O   MET R 152     115.652 128.592 120.856  1.00 69.32           O  
ATOM   1045  CB  MET R 152     116.191 127.731 117.726  1.00 69.32           C  
ATOM   1046  CG  MET R 152     117.317 128.262 116.863  1.00 69.32           C  
ATOM   1047  SD  MET R 152     116.724 129.035 115.347  1.00 69.32           S  
ATOM   1048  CE  MET R 152     116.582 127.612 114.271  1.00 69.32           C  
ATOM   1049  N   ALA R 153     114.551 126.720 120.260  1.00 67.31           N  
ATOM   1050  CA  ALA R 153     113.523 126.917 121.273  1.00 67.31           C  
ATOM   1051  C   ALA R 153     114.112 126.844 122.676  1.00 67.31           C  
ATOM   1052  O   ALA R 153     113.764 127.651 123.543  1.00 67.31           O  
ATOM   1053  CB  ALA R 153     112.411 125.883 121.102  1.00 67.31           C  
ATOM   1054  N   LEU R 154     115.008 125.884 122.918  1.00 68.19           N  
ATOM   1055  CA  LEU R 154     115.643 125.784 124.230  1.00 68.19           C  
ATOM   1056  C   LEU R 154     116.476 127.026 124.543  1.00 68.19           C  
ATOM   1057  O   LEU R 154     116.430 127.560 125.664  1.00 68.19           O  
ATOM   1058  CB  LEU R 154     116.508 124.527 124.294  1.00 68.19           C  
ATOM   1059  CG  LEU R 154     116.971 124.088 125.682  1.00 68.19           C  
ATOM   1060  CD1 LEU R 154     115.797 124.043 126.646  1.00 68.19           C  
ATOM   1061  CD2 LEU R 154     117.659 122.739 125.609  1.00 68.19           C  
ATOM   1062  N   LEU R 155     117.244 127.498 123.559  1.00 66.72           N  
ATOM   1063  CA  LEU R 155     118.067 128.684 123.765  1.00 66.72           C  
ATOM   1064  C   LEU R 155     117.209 129.905 124.060  1.00 66.72           C  
ATOM   1065  O   LEU R 155     117.559 130.728 124.913  1.00 66.72           O  
ATOM   1066  CB  LEU R 155     118.948 128.931 122.541  1.00 66.72           C  
ATOM   1067  CG  LEU R 155     120.198 128.062 122.418  1.00 66.72           C  
ATOM   1068  CD1 LEU R 155     121.144 128.633 121.379  1.00 66.72           C  
ATOM   1069  CD2 LEU R 155     120.891 127.931 123.763  1.00 66.72           C  
ATOM   1070  N   LEU R 156     116.079 130.042 123.365  1.00 69.87           N  
ATOM   1071  CA  LEU R 156     115.191 131.169 123.617  1.00 69.87           C  
ATOM   1072  C   LEU R 156     114.388 131.019 124.902  1.00 69.87           C  
ATOM   1073  O   LEU R 156     113.913 132.026 125.437  1.00 69.87           O  
ATOM   1074  CB  LEU R 156     114.234 131.360 122.438  1.00 69.87           C  
ATOM   1075  CG  LEU R 156     114.873 131.791 121.118  1.00 69.87           C  
ATOM   1076  CD1 LEU R 156     113.818 131.917 120.034  1.00 69.87           C  
ATOM   1077  CD2 LEU R 156     115.631 133.097 121.289  1.00 69.87           C  
ATOM   1078  N   THR R 157     114.223 129.798 125.410  1.00 72.89           N  
ATOM   1079  CA  THR R 157     113.413 129.580 126.599  1.00 72.89           C  
ATOM   1080  C   THR R 157     114.227 129.556 127.884  1.00 72.89           C  
ATOM   1081  O   THR R 157     113.633 129.546 128.965  1.00 72.89           O  
ATOM   1082  CB  THR R 157     112.641 128.262 126.488  1.00 72.89           C  
ATOM   1083  CG2 THR R 157     113.572 127.108 126.732  1.00 72.89           C  
ATOM   1084  OG1 THR R 157     111.634 128.216 127.501  1.00 72.89           O  
ATOM   1085  N   LEU R 158     115.554 129.517 127.797  1.00 77.69           N  
ATOM   1086  CA  LEU R 158     116.377 129.594 129.006  1.00 77.69           C  
ATOM   1087  C   LEU R 158     115.952 130.678 130.003  1.00 77.69           C  
ATOM   1088  O   LEU R 158     116.024 130.418 131.218  1.00 77.69           O  
ATOM   1089  CB  LEU R 158     117.848 129.786 128.609  1.00 77.69           C  
ATOM   1090  CG  LEU R 158     118.582 128.534 128.126  1.00 77.69           C  
ATOM   1091  CD1 LEU R 158     120.018 128.865 127.765  1.00 77.69           C  
ATOM   1092  CD2 LEU R 158     118.530 127.442 129.181  1.00 77.69           C  
ATOM   1093  N   PRO R 159     115.527 131.883 129.595  1.00 80.35           N  
ATOM   1094  CA  PRO R 159     115.060 132.851 130.603  1.00 80.35           C  
ATOM   1095  C   PRO R 159     113.904 132.366 131.464  1.00 80.35           C  
ATOM   1096  O   PRO R 159     113.875 132.674 132.661  1.00 80.35           O  
ATOM   1097  CB  PRO R 159     114.662 134.063 129.753  1.00 80.35           C  
ATOM   1098  CG  PRO R 159     115.566 133.996 128.594  1.00 80.35           C  
ATOM   1099  CD  PRO R 159     115.726 132.533 128.285  1.00 80.35           C  
ATOM   1100  N   VAL R 160     112.941 131.626 130.905  1.00 81.81           N  
ATOM   1101  CA  VAL R 160     111.788 131.235 131.714  1.00 81.81           C  
ATOM   1102  C   VAL R 160     112.193 130.189 132.748  1.00 81.81           C  
ATOM   1103  O   VAL R 160     111.618 130.135 133.841  1.00 81.81           O  
ATOM   1104  CB  VAL R 160     110.620 130.741 130.833  1.00 81.81           C  
ATOM   1105  CG1 VAL R 160     110.912 129.387 130.238  1.00 81.81           C  
ATOM   1106  CG2 VAL R 160     109.321 130.702 131.617  1.00 81.81           C  
ATOM   1107  N   ILE R 161     113.182 129.348 132.432  1.00 84.00           N  
ATOM   1108  CA  ILE R 161     113.668 128.373 133.406  1.00 84.00           C  
ATOM   1109  C   ILE R 161     114.668 128.979 134.377  1.00 84.00           C  
ATOM   1110  O   ILE R 161     114.933 128.385 135.429  1.00 84.00           O  
ATOM   1111  CB  ILE R 161     114.278 127.149 132.691  1.00 84.00           C  
ATOM   1112  CG1 ILE R 161     114.499 125.992 133.667  1.00 84.00           C  
ATOM   1113  CG2 ILE R 161     115.594 127.502 132.037  1.00 84.00           C  
ATOM   1114  CD1 ILE R 161     113.227 125.414 134.231  1.00 84.00           C  
ATOM   1115  N   ILE R 162     115.218 130.150 134.075  1.00 86.78           N  
ATOM   1116  CA  ILE R 162     116.174 130.802 134.968  1.00 86.78           C  
ATOM   1117  C   ILE R 162     115.488 131.751 135.951  1.00 86.78           C  
ATOM   1118  O   ILE R 162     115.810 131.757 137.138  1.00 86.78           O  
ATOM   1119  CB  ILE R 162     117.264 131.529 134.149  1.00 86.78           C  
ATOM   1120  CG1 ILE R 162     118.235 130.516 133.544  1.00 86.78           C  
ATOM   1121  CG2 ILE R 162     118.027 132.507 135.016  1.00 86.78           C  
ATOM   1122  CD1 ILE R 162     119.079 131.078 132.427  1.00 86.78           C  
ATOM   1123  N   ARG R 163     114.527 132.554 135.486  1.00 95.44           N  
ATOM   1124  CA  ARG R 163     114.065 133.692 136.277  1.00 95.44           C  
ATOM   1125  C   ARG R 163     112.625 133.598 136.770  1.00 95.44           C  
ATOM   1126  O   ARG R 163     112.177 134.507 137.476  1.00 95.44           O  
ATOM   1127  CB  ARG R 163     114.213 134.987 135.474  1.00 95.44           C  
ATOM   1128  CG  ARG R 163     115.646 135.374 135.174  1.00 95.44           C  
ATOM   1129  CD  ARG R 163     116.476 135.403 136.442  1.00 95.44           C  
ATOM   1130  NE  ARG R 163     117.764 136.057 136.234  1.00 95.44           N  
ATOM   1131  CZ  ARG R 163     118.736 136.094 137.138  1.00 95.44           C  
ATOM   1132  NH1 ARG R 163     119.876 136.711 136.862  1.00 95.44           N1+
ATOM   1133  NH2 ARG R 163     118.570 135.512 138.318  1.00 95.44           N  
ATOM   1134  N   VAL R 164     111.885 132.544 136.429  1.00 93.60           N  
ATOM   1135  CA  VAL R 164     110.472 132.493 136.795  1.00 93.60           C  
ATOM   1136  C   VAL R 164     110.302 131.774 138.126  1.00 93.60           C  
ATOM   1137  O   VAL R 164     110.909 130.722 138.365  1.00 93.60           O  
ATOM   1138  CB  VAL R 164     109.653 131.826 135.681  1.00 93.60           C  
ATOM   1139  CG1 VAL R 164     108.224 131.591 136.133  1.00 93.60           C  
ATOM   1140  CG2 VAL R 164     109.666 132.706 134.453  1.00 93.60           C  
ATOM   1141  N   THR R 165     109.470 132.341 139.000  1.00100.33           N  
ATOM   1142  CA  THR R 165     109.255 131.799 140.335  1.00100.33           C  
ATOM   1143  C   THR R 165     107.928 132.314 140.877  1.00100.33           C  
ATOM   1144  O   THR R 165     107.342 133.261 140.349  1.00100.33           O  
ATOM   1145  CB  THR R 165     110.393 132.176 141.287  1.00100.33           C  
ATOM   1146  CG2 THR R 165     110.326 133.647 141.612  1.00100.33           C  
ATOM   1147  OG1 THR R 165     110.260 131.440 142.507  1.00100.33           O  
ATOM   1148  N   THR R 166     107.457 131.670 141.941  1.00102.70           N  
ATOM   1149  CA  THR R 166     106.245 132.107 142.620  1.00102.70           C  
ATOM   1150  C   THR R 166     106.549 133.289 143.530  1.00102.70           C  
ATOM   1151  O   THR R 166     107.607 133.347 144.162  1.00102.70           O  
ATOM   1152  CB  THR R 166     105.646 130.969 143.448  1.00102.70           C  
ATOM   1153  CG2 THR R 166     105.337 129.769 142.571  1.00102.70           C  
ATOM   1154  OG1 THR R 166     106.579 130.573 144.460  1.00102.70           O  
ATOM   1155  N   VAL R 167     105.616 134.235 143.596  1.00106.49           N  
ATOM   1156  CA  VAL R 167     105.715 135.369 144.508  1.00106.49           C  
ATOM   1157  C   VAL R 167     104.364 135.564 145.187  1.00106.49           C  
ATOM   1158  O   VAL R 167     103.309 135.378 144.556  1.00106.49           O  
ATOM   1159  CB  VAL R 167     106.169 136.643 143.777  1.00106.49           C  
ATOM   1160  CG1 VAL R 167     107.637 136.542 143.391  1.00106.49           C  
ATOM   1161  CG2 VAL R 167     105.315 136.889 142.548  1.00106.49           C  
ATOM   1162  N   PRO R 168     104.347 135.930 146.470  1.00110.56           N  
ATOM   1163  CA  PRO R 168     103.074 136.098 147.180  1.00110.56           C  
ATOM   1164  C   PRO R 168     102.487 137.494 147.060  1.00110.56           C  
ATOM   1165  O   PRO R 168     103.152 138.492 147.353  1.00110.56           O  
ATOM   1166  CB  PRO R 168     103.448 135.774 148.631  1.00110.56           C  
ATOM   1167  CG  PRO R 168     104.882 136.175 148.738  1.00110.56           C  
ATOM   1168  CD  PRO R 168     105.507 136.017 147.375  1.00110.56           C  
ATOM   1169  N   GLY R 169     101.234 137.570 146.620  1.00115.65           N  
ATOM   1170  CA  GLY R 169     100.486 138.810 146.657  1.00115.65           C  
ATOM   1171  C   GLY R 169      99.866 139.017 148.031  1.00115.65           C  
ATOM   1172  O   GLY R 169      99.251 138.109 148.597  1.00115.65           O  
ATOM   1173  N   LYS R 170     100.001 140.249 148.532  1.00117.30           N  
ATOM   1174  CA  LYS R 170      99.731 140.564 149.931  1.00117.30           C  
ATOM   1175  C   LYS R 170      98.304 140.241 150.350  1.00117.30           C  
ATOM   1176  O   LYS R 170      98.044 140.079 151.548  1.00117.30           O  
ATOM   1177  CB  LYS R 170     100.022 142.041 150.191  1.00117.30           C  
ATOM   1178  CG  LYS R 170     101.145 142.608 149.337  1.00117.30           C  
ATOM   1179  CD  LYS R 170     101.407 144.068 149.669  1.00117.30           C  
ATOM   1180  CE  LYS R 170     100.172 144.919 149.422  1.00117.30           C  
ATOM   1181  NZ  LYS R 170      99.823 144.997 147.977  1.00117.30           N1+
ATOM   1182  N   THR R 171      97.379 140.134 149.406  1.00119.27           N  
ATOM   1183  CA  THR R 171      95.990 139.802 149.717  1.00119.27           C  
ATOM   1184  C   THR R 171      95.814 138.351 150.147  1.00119.27           C  
ATOM   1185  O   THR R 171      94.677 137.869 150.244  1.00119.27           O  
ATOM   1186  CB  THR R 171      95.097 140.097 148.511  1.00119.27           C  
ATOM   1187  CG2 THR R 171      95.143 141.578 148.166  1.00119.27           C  
ATOM   1188  OG1 THR R 171      95.547 139.336 147.383  1.00119.27           O  
ATOM   1189  N   GLY R 172      96.917 137.653 150.400  1.00116.70           N  
ATOM   1190  CA  GLY R 172      96.885 136.247 150.726  1.00116.70           C  
ATOM   1191  C   GLY R 172      97.066 135.323 149.548  1.00116.70           C  
ATOM   1192  O   GLY R 172      96.991 134.101 149.724  1.00116.70           O  
ATOM   1193  N   THR R 173      97.307 135.861 148.358  1.00113.91           N  
ATOM   1194  CA  THR R 173      97.393 135.049 147.155  1.00113.91           C  
ATOM   1195  C   THR R 173      98.848 134.743 146.828  1.00113.91           C  
ATOM   1196  O   THR R 173      99.772 135.282 147.434  1.00113.91           O  
ATOM   1197  CB  THR R 173      96.715 135.758 145.978  1.00113.91           C  
ATOM   1198  CG2 THR R 173      97.461 137.033 145.622  1.00113.91           C  
ATOM   1199  OG1 THR R 173      96.695 134.886 144.840  1.00113.91           O  
ATOM   1200  N   VAL R 174      99.044 133.863 145.849  1.00109.28           N  
ATOM   1201  CA  VAL R 174     100.371 133.558 145.325  1.00109.28           C  
ATOM   1202  C   VAL R 174     100.253 133.407 143.816  1.00109.28           C  
ATOM   1203  O   VAL R 174      99.448 132.604 143.333  1.00109.28           O  
ATOM   1204  CB  VAL R 174     100.973 132.282 145.942  1.00109.28           C  
ATOM   1205  CG1 VAL R 174     102.183 131.830 145.140  1.00109.28           C  
ATOM   1206  CG2 VAL R 174     101.363 132.520 147.392  1.00109.28           C  
ATOM   1207  N   ALA R 175     101.048 134.172 143.072  1.00105.09           N  
ATOM   1208  CA  ALA R 175     101.074 134.074 141.621  1.00105.09           C  
ATOM   1209  C   ALA R 175     102.513 133.873 141.181  1.00105.09           C  
ATOM   1210  O   ALA R 175     103.428 134.447 141.769  1.00105.09           O  
ATOM   1211  CB  ALA R 175     100.488 135.323 140.959  1.00105.09           C  
ATOM   1212  N   CYS R 176     102.721 133.056 140.157  1.00102.23           N  
ATOM   1213  CA  CYS R 176     104.069 132.751 139.699  1.00102.23           C  
ATOM   1214  C   CYS R 176     104.354 133.518 138.414  1.00102.23           C  
ATOM   1215  O   CYS R 176     103.602 133.417 137.439  1.00102.23           O  
ATOM   1216  CB  CYS R 176     104.261 131.243 139.531  1.00102.23           C  
ATOM   1217  SG  CYS R 176     103.555 130.448 138.088  1.00102.23           S  
ATOM   1218  N   THR R 177     105.429 134.302 138.431  1.00 99.37           N  
ATOM   1219  CA  THR R 177     105.761 135.212 137.344  1.00 99.37           C  
ATOM   1220  C   THR R 177     107.276 135.394 137.308  1.00 99.37           C  
ATOM   1221  O   THR R 177     108.030 134.641 137.930  1.00 99.37           O  
ATOM   1222  CB  THR R 177     105.024 136.547 137.511  1.00 99.37           C  
ATOM   1223  CG2 THR R 177     105.412 137.208 138.824  1.00 99.37           C  
ATOM   1224  OG1 THR R 177     105.356 137.418 136.423  1.00 99.37           O  
ATOM   1225  N   PHE R 178     107.719 136.414 136.578  1.00 99.55           N  
ATOM   1226  CA  PHE R 178     109.145 136.663 136.407  1.00 99.55           C  
ATOM   1227  C   PHE R 178     109.711 137.363 137.637  1.00 99.55           C  
ATOM   1228  O   PHE R 178     109.130 138.335 138.130  1.00 99.55           O  
ATOM   1229  CB  PHE R 178     109.383 137.508 135.159  1.00 99.55           C  
ATOM   1230  CG  PHE R 178     109.656 136.703 133.922  1.00 99.55           C  
ATOM   1231  CD1 PHE R 178     110.910 136.169 133.689  1.00 99.55           C  
ATOM   1232  CD2 PHE R 178     108.659 136.489 132.988  1.00 99.55           C  
ATOM   1233  CE1 PHE R 178     111.164 135.431 132.550  1.00 99.55           C  
ATOM   1234  CE2 PHE R 178     108.908 135.751 131.847  1.00 99.55           C  
ATOM   1235  CZ  PHE R 178     110.161 135.221 131.630  1.00 99.55           C  
ATOM   1236  N   ASN R 179     110.842 136.868 138.132  1.00107.72           N  
ATOM   1237  CA  ASN R 179     111.597 137.508 139.208  1.00107.72           C  
ATOM   1238  C   ASN R 179     112.997 137.786 138.672  1.00107.72           C  
ATOM   1239  O   ASN R 179     113.912 136.974 138.828  1.00107.72           O  
ATOM   1240  CB  ASN R 179     111.642 136.636 140.451  1.00107.72           C  
ATOM   1241  CG  ASN R 179     111.492 137.434 141.727  1.00107.72           C  
ATOM   1242  ND2 ASN R 179     111.392 136.735 142.851  1.00107.72           N  
ATOM   1243  OD1 ASN R 179     111.468 138.664 141.706  1.00107.72           O  
ATOM   1244  N   PHE R 180     113.160 138.943 138.035  1.00110.49           N  
ATOM   1245  CA  PHE R 180     114.438 139.268 137.414  1.00110.49           C  
ATOM   1246  C   PHE R 180     115.480 139.697 138.437  1.00110.49           C  
ATOM   1247  O   PHE R 180     116.673 139.430 138.247  1.00110.49           O  
ATOM   1248  CB  PHE R 180     114.245 140.359 136.363  1.00110.49           C  
ATOM   1249  CG  PHE R 180     113.672 139.854 135.073  1.00110.49           C  
ATOM   1250  CD1 PHE R 180     114.405 139.013 134.255  1.00110.49           C  
ATOM   1251  CD2 PHE R 180     112.395 140.216 134.680  1.00110.49           C  
ATOM   1252  CE1 PHE R 180     113.878 138.546 133.068  1.00110.49           C  
ATOM   1253  CE2 PHE R 180     111.863 139.752 133.494  1.00110.49           C  
ATOM   1254  CZ  PHE R 180     112.606 138.918 132.688  1.00110.49           C  
ATOM   1255  N   SER R 181     115.062 140.353 139.517  1.00121.68           N  
ATOM   1256  CA  SER R 181     115.970 140.835 140.557  1.00121.68           C  
ATOM   1257  C   SER R 181     115.460 140.386 141.918  1.00121.68           C  
ATOM   1258  O   SER R 181     114.773 141.142 142.618  1.00121.68           O  
ATOM   1259  CB  SER R 181     116.115 142.356 140.498  1.00121.68           C  
ATOM   1260  OG  SER R 181     114.873 142.990 140.743  1.00121.68           O  
ATOM   1261  N   PRO R 182     115.770 139.151 142.326  1.00125.37           N  
ATOM   1262  CA  PRO R 182     115.440 138.731 143.695  1.00125.37           C  
ATOM   1263  C   PRO R 182     116.421 139.231 144.739  1.00125.37           C  
ATOM   1264  O   PRO R 182     116.058 139.302 145.920  1.00125.37           O  
ATOM   1265  CB  PRO R 182     115.465 137.198 143.610  1.00125.37           C  
ATOM   1266  CG  PRO R 182     116.384 136.898 142.478  1.00125.37           C  
ATOM   1267  CD  PRO R 182     116.292 138.042 141.507  1.00125.37           C  
ATOM   1268  N   TRP R 183     117.646 139.582 144.345  1.00127.77           N  
ATOM   1269  CA  TRP R 183     118.674 139.988 145.295  1.00127.77           C  
ATOM   1270  C   TRP R 183     118.409 141.354 145.916  1.00127.77           C  
ATOM   1271  O   TRP R 183     119.110 141.728 146.862  1.00127.77           O  
ATOM   1272  CB  TRP R 183     120.041 139.990 144.608  1.00127.77           C  
ATOM   1273  CG  TRP R 183     120.125 140.931 143.444  1.00127.77           C  
ATOM   1274  CD1 TRP R 183     120.466 142.249 143.482  1.00127.77           C  
ATOM   1275  CD2 TRP R 183     119.860 140.623 142.070  1.00127.77           C  
ATOM   1276  CE2 TRP R 183     120.060 141.807 141.333  1.00127.77           C  
ATOM   1277  CE3 TRP R 183     119.472 139.464 141.394  1.00127.77           C  
ATOM   1278  NE1 TRP R 183     120.429 142.785 142.218  1.00127.77           N  
ATOM   1279  CZ2 TRP R 183     119.887 141.863 139.953  1.00127.77           C  
ATOM   1280  CZ3 TRP R 183     119.300 139.522 140.025  1.00127.77           C  
ATOM   1281  CH2 TRP R 183     119.508 140.714 139.319  1.00127.77           C  
ATOM   1282  N   THR R 184     117.432 142.104 145.414  1.00129.89           N  
ATOM   1283  CA  THR R 184     117.099 143.418 145.938  1.00129.89           C  
ATOM   1284  C   THR R 184     115.613 143.460 146.273  1.00129.89           C  
ATOM   1285  O   THR R 184     114.800 142.783 145.636  1.00129.89           O  
ATOM   1286  CB  THR R 184     117.462 144.516 144.927  1.00129.89           C  
ATOM   1287  CG2 THR R 184     117.147 145.889 145.480  1.00129.89           C  
ATOM   1288  OG1 THR R 184     118.867 144.462 144.657  1.00129.89           O  
ATOM   1289  N   ASN R 185     115.259 144.257 147.284  1.00128.71           N  
ATOM   1290  CA  ASN R 185     113.902 144.284 147.814  1.00128.71           C  
ATOM   1291  C   ASN R 185     113.093 145.507 147.410  1.00128.71           C  
ATOM   1292  O   ASN R 185     111.879 145.387 147.229  1.00128.71           O  
ATOM   1293  CB  ASN R 185     113.932 144.200 149.346  1.00128.71           C  
ATOM   1294  CG  ASN R 185     112.547 144.262 149.961  1.00128.71           C  
ATOM   1295  ND2 ASN R 185     112.397 145.076 150.999  1.00128.71           N  
ATOM   1296  OD1 ASN R 185     111.622 143.590 149.505  1.00128.71           O  
ATOM   1297  N   ASP R 186     113.716 146.674 147.258  1.00127.88           N  
ATOM   1298  CA  ASP R 186     112.944 147.875 146.983  1.00127.88           C  
ATOM   1299  C   ASP R 186     112.423 147.868 145.545  1.00127.88           C  
ATOM   1300  O   ASP R 186     112.982 147.198 144.673  1.00127.88           O  
ATOM   1301  CB  ASP R 186     113.776 149.135 147.239  1.00127.88           C  
ATOM   1302  CG  ASP R 186     114.973 149.267 146.308  1.00127.88           C  
ATOM   1303  OD1 ASP R 186     115.258 148.335 145.531  1.00127.88           O  
ATOM   1304  OD2 ASP R 186     115.635 150.325 146.354  1.00127.88           O1-
ATOM   1305  N   PRO R 187     111.329 148.586 145.278  1.00125.16           N  
ATOM   1306  CA  PRO R 187     110.850 148.691 143.892  1.00125.16           C  
ATOM   1307  C   PRO R 187     111.728 149.557 143.008  1.00125.16           C  
ATOM   1308  O   PRO R 187     111.664 149.415 141.781  1.00125.16           O  
ATOM   1309  CB  PRO R 187     109.446 149.297 144.046  1.00125.16           C  
ATOM   1310  CG  PRO R 187     109.091 149.115 145.497  1.00125.16           C  
ATOM   1311  CD  PRO R 187     110.388 149.194 146.231  1.00125.16           C  
ATOM   1312  N   LYS R 188     112.569 150.419 143.589  1.00123.96           N  
ATOM   1313  CA  LYS R 188     113.252 151.446 142.806  1.00123.96           C  
ATOM   1314  C   LYS R 188     114.159 150.841 141.740  1.00123.96           C  
ATOM   1315  O   LYS R 188     114.191 151.320 140.601  1.00123.96           O  
ATOM   1316  CB  LYS R 188     114.053 152.360 143.731  1.00123.96           C  
ATOM   1317  CG  LYS R 188     114.630 153.582 143.041  1.00123.96           C  
ATOM   1318  CD  LYS R 188     113.532 154.432 142.423  1.00123.96           C  
ATOM   1319  CE  LYS R 188     114.051 155.807 142.036  1.00123.96           C  
ATOM   1320  NZ  LYS R 188     115.140 155.726 141.024  1.00123.96           N1+
ATOM   1321  N   GLU R 189     114.907 149.797 142.089  1.00123.43           N  
ATOM   1322  CA  GLU R 189     115.776 149.147 141.115  1.00123.43           C  
ATOM   1323  C   GLU R 189     115.081 148.018 140.370  1.00123.43           C  
ATOM   1324  O   GLU R 189     115.341 147.822 139.174  1.00123.43           O  
ATOM   1325  CB  GLU R 189     117.034 148.603 141.799  1.00123.43           C  
ATOM   1326  CG  GLU R 189     117.988 147.891 140.850  1.00123.43           C  
ATOM   1327  CD  GLU R 189     118.814 146.821 141.535  1.00123.43           C  
ATOM   1328  OE1 GLU R 189     118.652 146.633 142.758  1.00123.43           O  
ATOM   1329  OE2 GLU R 189     119.624 146.164 140.848  1.00123.43           O1-
ATOM   1330  N   ARG R 190     114.211 147.266 141.051  1.00122.05           N  
ATOM   1331  CA  ARG R 190     113.559 146.139 140.399  1.00122.05           C  
ATOM   1332  C   ARG R 190     112.647 146.599 139.272  1.00122.05           C  
ATOM   1333  O   ARG R 190     112.495 145.886 138.278  1.00122.05           O  
ATOM   1334  CB  ARG R 190     112.779 145.300 141.415  1.00122.05           C  
ATOM   1335  CG  ARG R 190     111.471 145.905 141.882  1.00122.05           C  
ATOM   1336  CD  ARG R 190     110.600 144.880 142.595  1.00122.05           C  
ATOM   1337  NE  ARG R 190     111.276 144.277 143.739  1.00122.05           N  
ATOM   1338  CZ  ARG R 190     111.693 143.016 143.781  1.00122.05           C  
ATOM   1339  NH1 ARG R 190     111.502 142.218 142.738  1.00122.05           N1+
ATOM   1340  NH2 ARG R 190     112.301 142.551 144.863  1.00122.05           N  
ATOM   1341  N   ILE R 191     112.051 147.789 139.391  1.00116.22           N  
ATOM   1342  CA  ILE R 191     111.220 148.303 138.305  1.00116.22           C  
ATOM   1343  C   ILE R 191     112.059 148.518 137.052  1.00116.22           C  
ATOM   1344  O   ILE R 191     111.677 148.104 135.953  1.00116.22           O  
ATOM   1345  CB  ILE R 191     110.502 149.595 138.737  1.00116.22           C  
ATOM   1346  CG1 ILE R 191     109.350 149.271 139.691  1.00116.22           C  
ATOM   1347  CG2 ILE R 191     109.987 150.353 137.525  1.00116.22           C  
ATOM   1348  CD1 ILE R 191     108.181 148.583 139.025  1.00116.22           C  
ATOM   1349  N   ASN R 192     113.225 149.152 137.202  1.00113.98           N  
ATOM   1350  CA  ASN R 192     114.091 149.386 136.049  1.00113.98           C  
ATOM   1351  C   ASN R 192     114.602 148.076 135.462  1.00113.98           C  
ATOM   1352  O   ASN R 192     114.644 147.907 134.235  1.00113.98           O  
ATOM   1353  CB  ASN R 192     115.261 150.285 136.447  1.00113.98           C  
ATOM   1354  CG  ASN R 192     114.832 151.713 136.721  1.00113.98           C  
ATOM   1355  ND2 ASN R 192     115.688 152.467 137.400  1.00113.98           N  
ATOM   1356  OD1 ASN R 192     113.745 152.134 136.325  1.00113.98           O  
ATOM   1357  N   VAL R 193     114.999 147.137 136.324  1.00112.11           N  
ATOM   1358  CA  VAL R 193     115.505 145.855 135.840  1.00112.11           C  
ATOM   1359  C   VAL R 193     114.418 145.112 135.073  1.00112.11           C  
ATOM   1360  O   VAL R 193     114.655 144.569 133.986  1.00112.11           O  
ATOM   1361  CB  VAL R 193     116.051 145.014 137.008  1.00112.11           C  
ATOM   1362  CG1 VAL R 193     116.440 143.626 136.527  1.00112.11           C  
ATOM   1363  CG2 VAL R 193     117.241 145.709 137.648  1.00112.11           C  
ATOM   1364  N   ALA R 194     113.205 145.084 135.631  1.00107.77           N  
ATOM   1365  CA  ALA R 194     112.089 144.428 134.965  1.00107.77           C  
ATOM   1366  C   ALA R 194     111.767 145.102 133.642  1.00107.77           C  
ATOM   1367  O   ALA R 194     111.478 144.424 132.652  1.00107.77           O  
ATOM   1368  CB  ALA R 194     110.863 144.421 135.877  1.00107.77           C  
ATOM   1369  N   VAL R 195     111.812 146.435 133.601  1.00104.23           N  
ATOM   1370  CA  VAL R 195     111.529 147.144 132.357  1.00104.23           C  
ATOM   1371  C   VAL R 195     112.537 146.752 131.284  1.00104.23           C  
ATOM   1372  O   VAL R 195     112.165 146.411 130.157  1.00104.23           O  
ATOM   1373  CB  VAL R 195     111.516 148.664 132.592  1.00104.23           C  
ATOM   1374  CG1 VAL R 195     111.619 149.405 131.270  1.00104.23           C  
ATOM   1375  CG2 VAL R 195     110.250 149.066 133.324  1.00104.23           C  
ATOM   1376  N   ALA R 196     113.827 146.770 131.627  1.00 98.91           N  
ATOM   1377  CA  ALA R 196     114.852 146.438 130.640  1.00 98.91           C  
ATOM   1378  C   ALA R 196     114.710 144.996 130.158  1.00 98.91           C  
ATOM   1379  O   ALA R 196     114.767 144.717 128.950  1.00 98.91           O  
ATOM   1380  CB  ALA R 196     116.241 146.676 131.230  1.00 98.91           C  
ATOM   1381  N   MET R 197     114.511 144.063 131.092  1.00100.30           N  
ATOM   1382  CA  MET R 197     114.437 142.657 130.718  1.00100.30           C  
ATOM   1383  C   MET R 197     113.186 142.357 129.902  1.00100.30           C  
ATOM   1384  O   MET R 197     113.251 141.635 128.901  1.00100.30           O  
ATOM   1385  CB  MET R 197     114.497 141.785 131.969  1.00100.30           C  
ATOM   1386  CG  MET R 197     115.845 141.733 132.724  1.00100.30           C  
ATOM   1387  SD  MET R 197     117.388 141.289 131.868  1.00100.30           S  
ATOM   1388  CE  MET R 197     117.774 142.710 130.843  1.00100.30           C  
ATOM   1389  N   LEU R 198     112.038 142.906 130.302  1.00 94.17           N  
ATOM   1390  CA  LEU R 198     110.823 142.707 129.524  1.00 94.17           C  
ATOM   1391  C   LEU R 198     110.916 143.379 128.163  1.00 94.17           C  
ATOM   1392  O   LEU R 198     110.354 142.871 127.191  1.00 94.17           O  
ATOM   1393  CB  LEU R 198     109.612 143.223 130.300  1.00 94.17           C  
ATOM   1394  CG  LEU R 198     109.263 142.424 131.556  1.00 94.17           C  
ATOM   1395  CD1 LEU R 198     108.074 143.037 132.274  1.00 94.17           C  
ATOM   1396  CD2 LEU R 198     108.995 140.968 131.213  1.00 94.17           C  
ATOM   1397  N   THR R 199     111.634 144.500 128.062  1.00 91.01           N  
ATOM   1398  CA  THR R 199     111.805 145.148 126.768  1.00 91.01           C  
ATOM   1399  C   THR R 199     112.620 144.278 125.822  1.00 91.01           C  
ATOM   1400  O   THR R 199     112.239 144.076 124.662  1.00 91.01           O  
ATOM   1401  CB  THR R 199     112.467 146.514 126.949  1.00 91.01           C  
ATOM   1402  CG2 THR R 199     112.792 147.132 125.600  1.00 91.01           C  
ATOM   1403  OG1 THR R 199     111.583 147.383 127.666  1.00 91.01           O  
ATOM   1404  N   VAL R 200     113.749 143.745 126.300  1.00 87.41           N  
ATOM   1405  CA  VAL R 200     114.555 142.899 125.423  1.00 87.41           C  
ATOM   1406  C   VAL R 200     113.805 141.612 125.088  1.00 87.41           C  
ATOM   1407  O   VAL R 200     113.885 141.106 123.960  1.00 87.41           O  
ATOM   1408  CB  VAL R 200     115.944 142.627 126.036  1.00 87.41           C  
ATOM   1409  CG1 VAL R 200     115.848 141.803 127.304  1.00 87.41           C  
ATOM   1410  CG2 VAL R 200     116.848 141.945 125.018  1.00 87.41           C  
ATOM   1411  N   ARG R 201     113.035 141.082 126.044  1.00 83.81           N  
ATOM   1412  CA  ARG R 201     112.219 139.904 125.769  1.00 83.81           C  
ATOM   1413  C   ARG R 201     111.176 140.191 124.697  1.00 83.81           C  
ATOM   1414  O   ARG R 201     110.961 139.372 123.799  1.00 83.81           O  
ATOM   1415  CB  ARG R 201     111.546 139.423 127.053  1.00 83.81           C  
ATOM   1416  CG  ARG R 201     110.431 138.415 126.834  1.00 83.81           C  
ATOM   1417  CD  ARG R 201     110.049 137.733 128.133  1.00 83.81           C  
ATOM   1418  NE  ARG R 201     109.123 136.625 127.928  1.00 83.81           N  
ATOM   1419  CZ  ARG R 201     109.492 135.353 127.824  1.00 83.81           C  
ATOM   1420  NH1 ARG R 201     110.773 135.025 127.899  1.00 83.81           N1+
ATOM   1421  NH2 ARG R 201     108.580 134.409 127.642  1.00 83.81           N  
ATOM   1422  N   GLY R 202     110.520 141.349 124.774  1.00 83.17           N  
ATOM   1423  CA  GLY R 202     109.522 141.694 123.775  1.00 83.17           C  
ATOM   1424  C   GLY R 202     110.120 141.917 122.401  1.00 83.17           C  
ATOM   1425  O   GLY R 202     109.508 141.571 121.387  1.00 83.17           O  
ATOM   1426  N   ILE R 203     111.317 142.500 122.343  1.00 80.49           N  
ATOM   1427  CA  ILE R 203     111.978 142.681 121.054  1.00 80.49           C  
ATOM   1428  C   ILE R 203     112.330 141.330 120.442  1.00 80.49           C  
ATOM   1429  O   ILE R 203     112.073 141.080 119.256  1.00 80.49           O  
ATOM   1430  CB  ILE R 203     113.218 143.580 121.199  1.00 80.49           C  
ATOM   1431  CG1 ILE R 203     112.812 144.964 121.704  1.00 80.49           C  
ATOM   1432  CG2 ILE R 203     113.955 143.689 119.879  1.00 80.49           C  
ATOM   1433  CD1 ILE R 203     111.807 145.661 120.818  1.00 80.49           C  
ATOM   1434  N   ILE R 204     112.916 140.435 121.245  1.00 77.72           N  
ATOM   1435  CA  ILE R 204     113.239 139.100 120.746  1.00 77.72           C  
ATOM   1436  C   ILE R 204     111.975 138.385 120.291  1.00 77.72           C  
ATOM   1437  O   ILE R 204     111.960 137.728 119.244  1.00 77.72           O  
ATOM   1438  CB  ILE R 204     113.994 138.288 121.814  1.00 77.72           C  
ATOM   1439  CG1 ILE R 204     115.394 138.859 122.032  1.00 77.72           C  
ATOM   1440  CG2 ILE R 204     114.078 136.823 121.416  1.00 77.72           C  
ATOM   1441  CD1 ILE R 204     116.125 138.232 123.194  1.00 77.72           C  
ATOM   1442  N   ARG R 205     110.884 138.553 121.032  1.00 77.69           N  
ATOM   1443  CA  ARG R 205     109.616 137.920 120.663  1.00 77.69           C  
ATOM   1444  C   ARG R 205     109.090 138.438 119.328  1.00 77.69           C  
ATOM   1445  O   ARG R 205     108.812 137.649 118.424  1.00 77.69           O  
ATOM   1446  CB  ARG R 205     108.572 138.141 121.758  1.00 77.69           C  
ATOM   1447  CG  ARG R 205     107.259 137.409 121.547  1.00 77.69           C  
ATOM   1448  CD  ARG R 205     106.172 137.978 122.440  1.00 77.69           C  
ATOM   1449  NE  ARG R 205     106.327 137.551 123.827  1.00 77.69           N  
ATOM   1450  CZ  ARG R 205     106.408 138.380 124.862  1.00 77.69           C  
ATOM   1451  NH1 ARG R 205     106.353 139.690 124.670  1.00 77.69           N1+
ATOM   1452  NH2 ARG R 205     106.547 137.900 126.089  1.00 77.69           N  
ATOM   1453  N   PHE R 206     108.955 139.755 119.196  1.00 77.31           N  
ATOM   1454  CA  PHE R 206     108.405 140.323 117.971  1.00 77.31           C  
ATOM   1455  C   PHE R 206     109.276 140.028 116.760  1.00 77.31           C  
ATOM   1456  O   PHE R 206     108.752 139.865 115.652  1.00 77.31           O  
ATOM   1457  CB  PHE R 206     108.213 141.831 118.117  1.00 77.31           C  
ATOM   1458  CG  PHE R 206     107.622 142.481 116.900  1.00 77.31           C  
ATOM   1459  CD1 PHE R 206     106.281 142.324 116.599  1.00 77.31           C  
ATOM   1460  CD2 PHE R 206     108.410 143.242 116.053  1.00 77.31           C  
ATOM   1461  CE1 PHE R 206     105.735 142.916 115.480  1.00 77.31           C  
ATOM   1462  CE2 PHE R 206     107.868 143.836 114.931  1.00 77.31           C  
ATOM   1463  CZ  PHE R 206     106.529 143.673 114.645  1.00 77.31           C  
ATOM   1464  N   ILE R 207     110.595 139.953 116.931  1.00 73.81           N  
ATOM   1465  CA  ILE R 207     111.426 139.651 115.772  1.00 73.81           C  
ATOM   1466  C   ILE R 207     111.376 138.157 115.481  1.00 73.81           C  
ATOM   1467  O   ILE R 207     110.754 137.733 114.501  1.00 73.81           O  
ATOM   1468  CB  ILE R 207     112.876 140.127 115.972  1.00 73.81           C  
ATOM   1469  CG1 ILE R 207     112.926 141.642 116.182  1.00 73.81           C  
ATOM   1470  CG2 ILE R 207     113.725 139.741 114.776  1.00 73.81           C  
ATOM   1471  CD1 ILE R 207     112.001 142.424 115.271  1.00 73.81           C  
ATOM   1472  N   ILE R 208     111.947 137.346 116.376  1.00 69.19           N  
ATOM   1473  CA  ILE R 208     112.198 135.945 116.054  1.00 69.19           C  
ATOM   1474  C   ILE R 208     110.893 135.168 115.930  1.00 69.19           C  
ATOM   1475  O   ILE R 208     110.695 134.415 114.970  1.00 69.19           O  
ATOM   1476  CB  ILE R 208     113.129 135.313 117.102  1.00 69.19           C  
ATOM   1477  CG1 ILE R 208     114.351 136.203 117.334  1.00 69.19           C  
ATOM   1478  CG2 ILE R 208     113.557 133.924 116.662  1.00 69.19           C  
ATOM   1479  CD1 ILE R 208     115.292 136.268 116.154  1.00 69.19           C  
ATOM   1480  N   GLY R 209     109.988 135.318 116.900  1.00 68.53           N  
ATOM   1481  CA  GLY R 209     108.812 134.472 116.913  1.00 68.53           C  
ATOM   1482  C   GLY R 209     107.770 134.833 115.879  1.00 68.53           C  
ATOM   1483  O   GLY R 209     106.934 133.989 115.541  1.00 68.53           O  
ATOM   1484  N   PHE R 210     107.788 136.065 115.372  1.00 70.58           N  
ATOM   1485  CA  PHE R 210     106.753 136.500 114.443  1.00 70.58           C  
ATOM   1486  C   PHE R 210     107.283 136.864 113.067  1.00 70.58           C  
ATOM   1487  O   PHE R 210     106.794 136.330 112.065  1.00 70.58           O  
ATOM   1488  CB  PHE R 210     105.987 137.693 115.031  1.00 70.58           C  
ATOM   1489  CG  PHE R 210     104.877 138.185 114.151  1.00 70.58           C  
ATOM   1490  CD1 PHE R 210     103.846 137.339 113.780  1.00 70.58           C  
ATOM   1491  CD2 PHE R 210     104.866 139.490 113.689  1.00 70.58           C  
ATOM   1492  CE1 PHE R 210     102.822 137.787 112.973  1.00 70.58           C  
ATOM   1493  CE2 PHE R 210     103.845 139.943 112.878  1.00 70.58           C  
ATOM   1494  CZ  PHE R 210     102.822 139.089 112.519  1.00 70.58           C  
ATOM   1495  N   SER R 211     108.268 137.764 112.976  1.00 68.04           N  
ATOM   1496  CA  SER R 211     108.613 138.334 111.679  1.00 68.04           C  
ATOM   1497  C   SER R 211     109.274 137.301 110.776  1.00 68.04           C  
ATOM   1498  O   SER R 211     108.925 137.181 109.596  1.00 68.04           O  
ATOM   1499  CB  SER R 211     109.523 139.547 111.866  1.00 68.04           C  
ATOM   1500  OG  SER R 211     110.037 139.992 110.623  1.00 68.04           O  
ATOM   1501  N   ALA R 212     110.236 136.550 111.312  1.00 63.29           N  
ATOM   1502  CA  ALA R 212     110.919 135.545 110.501  1.00 63.29           C  
ATOM   1503  C   ALA R 212     109.986 134.444 110.008  1.00 63.29           C  
ATOM   1504  O   ALA R 212     110.003 134.152 108.800  1.00 63.29           O  
ATOM   1505  CB  ALA R 212     112.108 134.973 111.280  1.00 63.29           C  
ATOM   1506  N   PRO R 213     109.168 133.795 110.849  1.00 62.80           N  
ATOM   1507  CA  PRO R 213     108.273 132.759 110.305  1.00 62.80           C  
ATOM   1508  C   PRO R 213     107.278 133.295 109.292  1.00 62.80           C  
ATOM   1509  O   PRO R 213     107.044 132.650 108.264  1.00 62.80           O  
ATOM   1510  CB  PRO R 213     107.575 132.215 111.559  1.00 62.80           C  
ATOM   1511  CG  PRO R 213     108.518 132.512 112.663  1.00 62.80           C  
ATOM   1512  CD  PRO R 213     109.061 133.859 112.317  1.00 62.80           C  
ATOM   1513  N   MET R 214     106.690 134.466 109.552  1.00 65.00           N  
ATOM   1514  CA  MET R 214     105.769 135.055 108.586  1.00 65.00           C  
ATOM   1515  C   MET R 214     106.466 135.356 107.268  1.00 65.00           C  
ATOM   1516  O   MET R 214     105.925 135.069 106.196  1.00 65.00           O  
ATOM   1517  CB  MET R 214     105.142 136.328 109.152  1.00 65.00           C  
ATOM   1518  CG  MET R 214     104.091 136.093 110.215  1.00 65.00           C  
ATOM   1519  SD  MET R 214     102.636 135.206 109.625  1.00 65.00           S  
ATOM   1520  CE  MET R 214     102.440 135.863 107.968  1.00 65.00           C  
ATOM   1521  N   SER R 215     107.665 135.937 107.328  1.00 59.90           N  
ATOM   1522  CA  SER R 215     108.392 136.241 106.102  1.00 59.90           C  
ATOM   1523  C   SER R 215     108.706 134.973 105.322  1.00 59.90           C  
ATOM   1524  O   SER R 215     108.534 134.932 104.097  1.00 59.90           O  
ATOM   1525  CB  SER R 215     109.675 137.003 106.427  1.00 59.90           C  
ATOM   1526  OG  SER R 215     109.413 138.383 106.600  1.00 59.90           O  
ATOM   1527  N   ILE R 216     109.149 133.923 106.015  1.00 55.55           N  
ATOM   1528  CA  ILE R 216     109.494 132.678 105.334  1.00 55.55           C  
ATOM   1529  C   ILE R 216     108.262 132.070 104.678  1.00 55.55           C  
ATOM   1530  O   ILE R 216     108.295 131.676 103.507  1.00 55.55           O  
ATOM   1531  CB  ILE R 216     110.160 131.694 106.312  1.00 55.55           C  
ATOM   1532  CG1 ILE R 216     111.513 132.234 106.769  1.00 55.55           C  
ATOM   1533  CG2 ILE R 216     110.329 130.334 105.666  1.00 55.55           C  
ATOM   1534  CD1 ILE R 216     112.270 131.293 107.672  1.00 55.55           C  
ATOM   1535  N   VAL R 217     107.151 132.001 105.415  1.00 53.59           N  
ATOM   1536  CA  VAL R 217     105.934 131.408 104.865  1.00 53.59           C  
ATOM   1537  C   VAL R 217     105.445 132.210 103.665  1.00 53.59           C  
ATOM   1538  O   VAL R 217     105.094 131.649 102.619  1.00 53.59           O  
ATOM   1539  CB  VAL R 217     104.848 131.298 105.951  1.00 53.59           C  
ATOM   1540  CG1 VAL R 217     103.547 130.811 105.347  1.00 53.59           C  
ATOM   1541  CG2 VAL R 217     105.294 130.354 107.048  1.00 53.59           C  
ATOM   1542  N   ALA R 218     105.431 133.539 103.796  1.00 53.45           N  
ATOM   1543  CA  ALA R 218     104.942 134.390 102.718  1.00 53.45           C  
ATOM   1544  C   ALA R 218     105.793 134.236 101.466  1.00 53.45           C  
ATOM   1545  O   ALA R 218     105.265 134.017 100.372  1.00 53.45           O  
ATOM   1546  CB  ALA R 218     104.914 135.848 103.174  1.00 53.45           C  
ATOM   1547  N   VAL R 219     107.117 134.332 101.609  1.00 52.96           N  
ATOM   1548  CA  VAL R 219     107.995 134.227 100.448  1.00 52.96           C  
ATOM   1549  C   VAL R 219     107.885 132.847  99.813  1.00 52.96           C  
ATOM   1550  O   VAL R 219     107.801 132.720  98.585  1.00 52.96           O  
ATOM   1551  CB  VAL R 219     109.446 134.557 100.842  1.00 52.96           C  
ATOM   1552  CG1 VAL R 219     110.393 134.234  99.701  1.00 52.96           C  
ATOM   1553  CG2 VAL R 219     109.564 136.017 101.229  1.00 52.96           C  
ATOM   1554  N   SER R 220     107.868 131.793 100.632  1.00 53.05           N  
ATOM   1555  CA  SER R 220     107.816 130.436 100.101  1.00 53.05           C  
ATOM   1556  C   SER R 220     106.538 130.202  99.309  1.00 53.05           C  
ATOM   1557  O   SER R 220     106.577 129.717  98.169  1.00 53.05           O  
ATOM   1558  CB  SER R 220     107.926 129.432 101.248  1.00 53.05           C  
ATOM   1559  OG  SER R 220     109.059 129.700 102.051  1.00 53.05           O  
ATOM   1560  N   TYR R 221     105.390 130.555  99.888  1.00 56.42           N  
ATOM   1561  CA  TYR R 221     104.138 130.280  99.199  1.00 56.42           C  
ATOM   1562  C   TYR R 221     103.925 131.224  98.024  1.00 56.42           C  
ATOM   1563  O   TYR R 221     103.313 130.832  97.025  1.00 56.42           O  
ATOM   1564  CB  TYR R 221     102.976 130.342 100.186  1.00 56.42           C  
ATOM   1565  CG  TYR R 221     102.952 129.154 101.121  1.00 56.42           C  
ATOM   1566  CD1 TYR R 221     103.711 128.024 100.851  1.00 56.42           C  
ATOM   1567  CD2 TYR R 221     102.177 129.160 102.271  1.00 56.42           C  
ATOM   1568  CE1 TYR R 221     103.702 126.937 101.696  1.00 56.42           C  
ATOM   1569  CE2 TYR R 221     102.160 128.072 103.124  1.00 56.42           C  
ATOM   1570  CZ  TYR R 221     102.924 126.963 102.828  1.00 56.42           C  
ATOM   1571  OH  TYR R 221     102.916 125.876 103.670  1.00 56.42           O  
ATOM   1572  N   GLY R 222     104.458 132.446  98.093  1.00 55.72           N  
ATOM   1573  CA  GLY R 222     104.410 133.320  96.938  1.00 55.72           C  
ATOM   1574  C   GLY R 222     105.224 132.787  95.777  1.00 55.72           C  
ATOM   1575  O   GLY R 222     104.781 132.834  94.628  1.00 55.72           O  
ATOM   1576  N   LEU R 223     106.421 132.268  96.058  1.00 53.50           N  
ATOM   1577  CA  LEU R 223     107.234 131.672  95.004  1.00 53.50           C  
ATOM   1578  C   LEU R 223     106.558 130.441  94.414  1.00 53.50           C  
ATOM   1579  O   LEU R 223     106.555 130.251  93.190  1.00 53.50           O  
ATOM   1580  CB  LEU R 223     108.616 131.316  95.544  1.00 53.50           C  
ATOM   1581  CG  LEU R 223     109.636 132.453  95.559  1.00 53.50           C  
ATOM   1582  CD1 LEU R 223     110.806 132.109  96.462  1.00 53.50           C  
ATOM   1583  CD2 LEU R 223     110.115 132.749  94.151  1.00 53.50           C  
ATOM   1584  N   ILE R 224     105.981 129.592  95.268  1.00 55.71           N  
ATOM   1585  CA  ILE R 224     105.293 128.404  94.766  1.00 55.71           C  
ATOM   1586  C   ILE R 224     104.131 128.806  93.868  1.00 55.71           C  
ATOM   1587  O   ILE R 224     103.948 128.253  92.777  1.00 55.71           O  
ATOM   1588  CB  ILE R 224     104.820 127.514  95.927  1.00 55.71           C  
ATOM   1589  CG1 ILE R 224     106.010 126.896  96.655  1.00 55.71           C  
ATOM   1590  CG2 ILE R 224     103.906 126.418  95.413  1.00 55.71           C  
ATOM   1591  CD1 ILE R 224     105.609 126.061  97.849  1.00 55.71           C  
ATOM   1592  N   ALA R 225     103.330 129.779  94.312  1.00 61.86           N  
ATOM   1593  CA  ALA R 225     102.196 130.230  93.511  1.00 61.86           C  
ATOM   1594  C   ALA R 225     102.657 130.833  92.192  1.00 61.86           C  
ATOM   1595  O   ALA R 225     102.079 130.550  91.136  1.00 61.86           O  
ATOM   1596  CB  ALA R 225     101.364 131.238  94.301  1.00 61.86           C  
ATOM   1597  N   THR R 226     103.707 131.656  92.231  1.00 64.90           N  
ATOM   1598  CA  THR R 226     104.204 132.284  91.014  1.00 64.90           C  
ATOM   1599  C   THR R 226     104.655 131.239  90.004  1.00 64.90           C  
ATOM   1600  O   THR R 226     104.283 131.300  88.827  1.00 64.90           O  
ATOM   1601  CB  THR R 226     105.349 133.242  91.349  1.00 64.90           C  
ATOM   1602  CG2 THR R 226     106.110 133.628  90.091  1.00 64.90           C  
ATOM   1603  OG1 THR R 226     104.821 134.425  91.960  1.00 64.90           O  
ATOM   1604  N   LYS R 227     105.450 130.261  90.444  1.00 67.57           N  
ATOM   1605  CA  LYS R 227     105.920 129.246  89.508  1.00 67.57           C  
ATOM   1606  C   LYS R 227     104.765 128.397  88.987  1.00 67.57           C  
ATOM   1607  O   LYS R 227     104.633 128.189  87.775  1.00 67.57           O  
ATOM   1608  CB  LYS R 227     106.983 128.361  90.156  1.00 67.57           C  
ATOM   1609  CG  LYS R 227     107.699 127.476  89.148  1.00 67.57           C  
ATOM   1610  CD  LYS R 227     108.250 126.210  89.774  1.00 67.57           C  
ATOM   1611  CE  LYS R 227     108.975 125.365  88.739  1.00 67.57           C  
ATOM   1612  NZ  LYS R 227     110.448 125.557  88.785  1.00 67.57           N1+
ATOM   1613  N   ILE R 228     103.902 127.919  89.888  1.00 74.24           N  
ATOM   1614  CA  ILE R 228     102.817 127.035  89.489  1.00 74.24           C  
ATOM   1615  C   ILE R 228     101.796 127.746  88.613  1.00 74.24           C  
ATOM   1616  O   ILE R 228     101.024 127.085  87.911  1.00 74.24           O  
ATOM   1617  CB  ILE R 228     102.142 126.430  90.735  1.00 74.24           C  
ATOM   1618  CG1 ILE R 228     101.436 125.123  90.384  1.00 74.24           C  
ATOM   1619  CG2 ILE R 228     101.147 127.404  91.337  1.00 74.24           C  
ATOM   1620  CD1 ILE R 228     101.001 124.332  91.595  1.00 74.24           C  
ATOM   1621  N   HIS R 229     101.767 129.079  88.630  1.00 82.98           N  
ATOM   1622  CA  HIS R 229     100.852 129.822  87.777  1.00 82.98           C  
ATOM   1623  C   HIS R 229     101.486 130.290  86.476  1.00 82.98           C  
ATOM   1624  O   HIS R 229     100.775 130.445  85.478  1.00 82.98           O  
ATOM   1625  CB  HIS R 229     100.295 131.035  88.530  1.00 82.98           C  
ATOM   1626  CG  HIS R 229      98.912 131.422  88.112  1.00 82.98           C  
ATOM   1627  CD2 HIS R 229      98.408 132.600  87.675  1.00 82.98           C  
ATOM   1628  ND1 HIS R 229      97.857 130.534  88.120  1.00 82.98           N  
ATOM   1629  CE1 HIS R 229      96.764 131.148  87.705  1.00 82.98           C  
ATOM   1630  NE2 HIS R 229      97.072 132.402  87.428  1.00 82.98           N  
ATOM   1631  N   LYS R 230     102.800 130.517  86.456  1.00 87.17           N  
ATOM   1632  CA  LYS R 230     103.469 130.925  85.226  1.00 87.17           C  
ATOM   1633  C   LYS R 230     103.841 129.741  84.342  1.00 87.17           C  
ATOM   1634  O   LYS R 230     103.482 129.719  83.161  1.00 87.17           O  
ATOM   1635  CB  LYS R 230     104.719 131.756  85.543  1.00 87.17           C  
ATOM   1636  CG  LYS R 230     104.467 133.080  86.266  1.00 87.17           C  
ATOM   1637  CD  LYS R 230     103.831 134.137  85.366  1.00 87.17           C  
ATOM   1638  CE  LYS R 230     102.313 134.174  85.490  1.00 87.17           C  
ATOM   1639  NZ  LYS R 230     101.717 135.276  84.689  1.00 87.17           N1+
ATOM   1640  N   GLN R 231     104.559 128.751  84.881  1.00 91.92           N  
ATOM   1641  CA  GLN R 231     105.040 127.667  84.028  1.00 91.92           C  
ATOM   1642  C   GLN R 231     103.886 126.779  83.574  1.00 91.92           C  
ATOM   1643  O   GLN R 231     103.974 126.105  82.542  1.00 91.92           O  
ATOM   1644  CB  GLN R 231     106.115 126.851  84.751  1.00 91.92           C  
ATOM   1645  CG  GLN R 231     105.617 125.941  85.861  1.00 91.92           C  
ATOM   1646  CD  GLN R 231     105.302 124.541  85.372  1.00 91.92           C  
ATOM   1647  NE2 GLN R 231     104.382 123.869  86.053  1.00 91.92           N  
ATOM   1648  OE1 GLN R 231     105.882 124.069  84.395  1.00 91.92           O  
ATOM   1649  N   GLY R 232     102.795 126.766  84.334  1.00 97.62           N  
ATOM   1650  CA  GLY R 232     101.603 126.060  83.913  1.00 97.62           C  
ATOM   1651  C   GLY R 232     101.570 124.593  84.288  1.00 97.62           C  
ATOM   1652  O   GLY R 232     102.536 123.859  84.058  1.00 97.62           O  
ATOM   1653  N   LEU R 233     100.460 124.159  84.869  1.00105.64           N  
ATOM   1654  CA  LEU R 233     100.210 122.768  85.211  1.00105.64           C  
ATOM   1655  C   LEU R 233      98.891 122.324  84.586  1.00105.64           C  
ATOM   1656  O   LEU R 233      98.195 123.104  83.930  1.00105.64           O  
ATOM   1657  CB  LEU R 233     100.183 122.572  86.729  1.00105.64           C  
ATOM   1658  CG  LEU R 233     101.481 122.097  87.380  1.00105.64           C  
ATOM   1659  CD1 LEU R 233     101.249 121.800  88.848  1.00105.64           C  
ATOM   1660  CD2 LEU R 233     102.022 120.875  86.662  1.00105.64           C  
ATOM   1661  N   ILE R 234      98.553 121.050  84.791  1.00113.81           N  
ATOM   1662  CA  ILE R 234      97.272 120.541  84.306  1.00113.81           C  
ATOM   1663  C   ILE R 234      96.122 121.197  85.064  1.00113.81           C  
ATOM   1664  O   ILE R 234      95.059 121.468  84.493  1.00113.81           O  
ATOM   1665  CB  ILE R 234      97.233 119.002  84.403  1.00113.81           C  
ATOM   1666  CG1 ILE R 234      95.941 118.456  83.791  1.00113.81           C  
ATOM   1667  CG2 ILE R 234      97.405 118.531  85.844  1.00113.81           C  
ATOM   1668  CD1 ILE R 234      95.821 118.699  82.303  1.00113.81           C  
ATOM   1669  N   LYS R 235      96.319 121.468  86.353  1.00108.55           N  
ATOM   1670  CA  LYS R 235      95.350 122.206  87.151  1.00108.55           C  
ATOM   1671  C   LYS R 235      96.077 122.861  88.317  1.00108.55           C  
ATOM   1672  O   LYS R 235      97.137 122.396  88.745  1.00108.55           O  
ATOM   1673  CB  LYS R 235      94.221 121.298  87.652  1.00108.55           C  
ATOM   1674  CG  LYS R 235      94.687 120.103  88.464  1.00108.55           C  
ATOM   1675  CD  LYS R 235      93.577 119.592  89.366  1.00108.55           C  
ATOM   1676  CE  LYS R 235      93.954 118.272  90.021  1.00108.55           C  
ATOM   1677  NZ  LYS R 235      94.708 118.471  91.290  1.00108.55           N1+
ATOM   1678  N   SER R 236      95.499 123.951  88.826  1.00102.45           N  
ATOM   1679  CA  SER R 236      96.158 124.735  89.862  1.00102.45           C  
ATOM   1680  C   SER R 236      95.239 125.197  90.985  1.00102.45           C  
ATOM   1681  O   SER R 236      95.721 125.865  91.906  1.00102.45           O  
ATOM   1682  CB  SER R 236      96.843 125.964  89.241  1.00102.45           C  
ATOM   1683  OG  SER R 236      97.998 125.592  88.511  1.00102.45           O  
ATOM   1684  N   SER R 237      93.945 124.879  90.944  1.00 96.75           N  
ATOM   1685  CA  SER R 237      93.029 125.374  91.967  1.00 96.75           C  
ATOM   1686  C   SER R 237      93.353 124.790  93.339  1.00 96.75           C  
ATOM   1687  O   SER R 237      93.443 125.523  94.330  1.00 96.75           O  
ATOM   1688  CB  SER R 237      91.587 125.058  91.573  1.00 96.75           C  
ATOM   1689  OG  SER R 237      90.711 125.243  92.670  1.00 96.75           O  
ATOM   1690  N   ARG R 238      93.524 123.469  93.413  1.00 88.77           N  
ATOM   1691  CA  ARG R 238      93.735 122.811  94.702  1.00 88.77           C  
ATOM   1692  C   ARG R 238      95.002 123.274  95.416  1.00 88.77           C  
ATOM   1693  O   ARG R 238      94.919 123.606  96.615  1.00 88.77           O  
ATOM   1694  CB  ARG R 238      93.725 121.292  94.497  1.00 88.77           C  
ATOM   1695  CG  ARG R 238      94.022 120.475  95.739  1.00 88.77           C  
ATOM   1696  CD  ARG R 238      92.873 120.539  96.727  1.00 88.77           C  
ATOM   1697  NE  ARG R 238      92.559 119.228  97.286  1.00 88.77           N  
ATOM   1698  CZ  ARG R 238      93.260 118.631  98.244  1.00 88.77           C  
ATOM   1699  NH1 ARG R 238      94.325 119.228  98.760  1.00 88.77           N1+
ATOM   1700  NH2 ARG R 238      92.895 117.436  98.687  1.00 88.77           N  
ATOM   1701  N   PRO R 239      96.186 123.296  94.785  1.00 86.07           N  
ATOM   1702  CA  PRO R 239      97.373 123.768  95.520  1.00 86.07           C  
ATOM   1703  C   PRO R 239      97.243 125.196  96.011  1.00 86.07           C  
ATOM   1704  O   PRO R 239      97.615 125.490  97.153  1.00 86.07           O  
ATOM   1705  CB  PRO R 239      98.503 123.628  94.488  1.00 86.07           C  
ATOM   1706  CG  PRO R 239      98.011 122.634  93.511  1.00 86.07           C  
ATOM   1707  CD  PRO R 239      96.539 122.856  93.423  1.00 86.07           C  
ATOM   1708  N   LEU R 240      96.707 126.093  95.179  1.00 86.14           N  
ATOM   1709  CA  LEU R 240      96.553 127.484  95.592  1.00 86.14           C  
ATOM   1710  C   LEU R 240      95.576 127.608  96.752  1.00 86.14           C  
ATOM   1711  O   LEU R 240      95.826 128.357  97.703  1.00 86.14           O  
ATOM   1712  CB  LEU R 240      96.093 128.335  94.411  1.00 86.14           C  
ATOM   1713  CG  LEU R 240      97.107 128.515  93.282  1.00 86.14           C  
ATOM   1714  CD1 LEU R 240      96.463 129.199  92.089  1.00 86.14           C  
ATOM   1715  CD2 LEU R 240      98.318 129.293  93.767  1.00 86.14           C  
ATOM   1716  N   ARG R 241      94.464 126.871  96.695  1.00 85.59           N  
ATOM   1717  CA  ARG R 241      93.486 126.931  97.774  1.00 85.59           C  
ATOM   1718  C   ARG R 241      94.082 126.438  99.085  1.00 85.59           C  
ATOM   1719  O   ARG R 241      93.905 127.071 100.134  1.00 85.59           O  
ATOM   1720  CB  ARG R 241      92.246 126.119  97.401  1.00 85.59           C  
ATOM   1721  CG  ARG R 241      90.944 126.695  97.935  1.00 85.59           C  
ATOM   1722  CD  ARG R 241      89.754 125.796  97.633  1.00 85.59           C  
ATOM   1723  NE  ARG R 241      89.887 125.113  96.349  1.00 85.59           N  
ATOM   1724  CZ  ARG R 241      89.884 123.793  96.199  1.00 85.59           C  
ATOM   1725  NH1 ARG R 241      89.749 123.003  97.256  1.00 85.59           N1+
ATOM   1726  NH2 ARG R 241      90.012 123.260  94.991  1.00 85.59           N  
ATOM   1727  N   VAL R 242      94.811 125.320  99.046  1.00 76.59           N  
ATOM   1728  CA  VAL R 242      95.376 124.776 100.279  1.00 76.59           C  
ATOM   1729  C   VAL R 242      96.452 125.702 100.837  1.00 76.59           C  
ATOM   1730  O   VAL R 242      96.519 125.939 102.051  1.00 76.59           O  
ATOM   1731  CB  VAL R 242      95.912 123.355 100.039  1.00 76.59           C  
ATOM   1732  CG1 VAL R 242      96.601 122.831 101.285  1.00 76.59           C  
ATOM   1733  CG2 VAL R 242      94.779 122.432  99.642  1.00 76.59           C  
ATOM   1734  N   LEU R 243      97.307 126.246  99.965  1.00 70.37           N  
ATOM   1735  CA  LEU R 243      98.341 127.163 100.426  1.00 70.37           C  
ATOM   1736  C   LEU R 243      97.733 128.409 101.051  1.00 70.37           C  
ATOM   1737  O   LEU R 243      98.194 128.878 102.101  1.00 70.37           O  
ATOM   1738  CB  LEU R 243      99.257 127.547  99.266  1.00 70.37           C  
ATOM   1739  CG  LEU R 243     100.216 126.472  98.763  1.00 70.37           C  
ATOM   1740  CD1 LEU R 243     101.190 127.069  97.767  1.00 70.37           C  
ATOM   1741  CD2 LEU R 243     100.947 125.814  99.916  1.00 70.37           C  
ATOM   1742  N   SER R 244      96.697 128.965 100.416  1.00 72.76           N  
ATOM   1743  CA  SER R 244      96.048 130.148 100.963  1.00 72.76           C  
ATOM   1744  C   SER R 244      95.402 129.846 102.306  1.00 72.76           C  
ATOM   1745  O   SER R 244      95.504 130.646 103.241  1.00 72.76           O  
ATOM   1746  CB  SER R 244      95.013 130.683  99.974  1.00 72.76           C  
ATOM   1747  OG  SER R 244      94.441 131.890 100.444  1.00 72.76           O  
ATOM   1748  N   PHE R 245      94.743 128.690 102.426  1.00 71.43           N  
ATOM   1749  CA  PHE R 245      94.161 128.305 103.708  1.00 71.43           C  
ATOM   1750  C   PHE R 245      95.222 128.254 104.797  1.00 71.43           C  
ATOM   1751  O   PHE R 245      95.049 128.831 105.874  1.00 71.43           O  
ATOM   1752  CB  PHE R 245      93.458 126.953 103.587  1.00 71.43           C  
ATOM   1753  CG  PHE R 245      92.068 127.036 103.031  1.00 71.43           C  
ATOM   1754  CD1 PHE R 245      91.419 128.255 102.926  1.00 71.43           C  
ATOM   1755  CD2 PHE R 245      91.403 125.892 102.620  1.00 71.43           C  
ATOM   1756  CE1 PHE R 245      90.138 128.332 102.415  1.00 71.43           C  
ATOM   1757  CE2 PHE R 245      90.123 125.963 102.109  1.00 71.43           C  
ATOM   1758  CZ  PHE R 245      89.489 127.186 102.006  1.00 71.43           C  
ATOM   1759  N   VAL R 246      96.344 127.584 104.522  1.00 66.32           N  
ATOM   1760  CA  VAL R 246      97.378 127.418 105.544  1.00 66.32           C  
ATOM   1761  C   VAL R 246      97.947 128.772 105.957  1.00 66.32           C  
ATOM   1762  O   VAL R 246      98.032 129.099 107.152  1.00 66.32           O  
ATOM   1763  CB  VAL R 246      98.482 126.475 105.035  1.00 66.32           C  
ATOM   1764  CG1 VAL R 246      99.747 126.651 105.852  1.00 66.32           C  
ATOM   1765  CG2 VAL R 246      98.008 125.036 105.076  1.00 66.32           C  
ATOM   1766  N   ALA R 247      98.342 129.585 104.972  1.00 64.75           N  
ATOM   1767  CA  ALA R 247      98.973 130.864 105.285  1.00 64.75           C  
ATOM   1768  C   ALA R 247      98.010 131.800 106.006  1.00 64.75           C  
ATOM   1769  O   ALA R 247      98.385 132.444 106.996  1.00 64.75           O  
ATOM   1770  CB  ALA R 247      99.500 131.512 104.006  1.00 64.75           C  
ATOM   1771  N   ALA R 248      96.764 131.885 105.530  1.00 67.10           N  
ATOM   1772  CA  ALA R 248      95.787 132.758 106.164  1.00 67.10           C  
ATOM   1773  C   ALA R 248      95.476 132.300 107.579  1.00 67.10           C  
ATOM   1774  O   ALA R 248      95.324 133.128 108.483  1.00 67.10           O  
ATOM   1775  CB  ALA R 248      94.512 132.815 105.325  1.00 67.10           C  
ATOM   1776  N   ALA R 249      95.368 130.986 107.796  1.00 65.74           N  
ATOM   1777  CA  ALA R 249      95.100 130.486 109.138  1.00 65.74           C  
ATOM   1778  C   ALA R 249      96.222 130.871 110.091  1.00 65.74           C  
ATOM   1779  O   ALA R 249      95.969 131.365 111.196  1.00 65.74           O  
ATOM   1780  CB  ALA R 249      94.912 128.970 109.107  1.00 65.74           C  
ATOM   1781  N   PHE R 250      97.473 130.676 109.667  1.00 65.96           N  
ATOM   1782  CA  PHE R 250      98.599 131.045 110.521  1.00 65.96           C  
ATOM   1783  C   PHE R 250      98.580 132.537 110.841  1.00 65.96           C  
ATOM   1784  O   PHE R 250      98.712 132.940 112.007  1.00 65.96           O  
ATOM   1785  CB  PHE R 250      99.914 130.650 109.846  1.00 65.96           C  
ATOM   1786  CG  PHE R 250     101.129 130.874 110.700  1.00 65.96           C  
ATOM   1787  CD1 PHE R 250     101.566 129.895 111.573  1.00 65.96           C  
ATOM   1788  CD2 PHE R 250     101.841 132.054 110.619  1.00 65.96           C  
ATOM   1789  CE1 PHE R 250     102.686 130.096 112.355  1.00 65.96           C  
ATOM   1790  CE2 PHE R 250     102.961 132.260 111.401  1.00 65.96           C  
ATOM   1791  CZ  PHE R 250     103.383 131.280 112.269  1.00 65.96           C  
ATOM   1792  N   PHE R 251      98.397 133.373 109.814  1.00 67.89           N  
ATOM   1793  CA  PHE R 251      98.437 134.818 110.019  1.00 67.89           C  
ATOM   1794  C   PHE R 251      97.317 135.275 110.947  1.00 67.89           C  
ATOM   1795  O   PHE R 251      97.554 136.012 111.911  1.00 67.89           O  
ATOM   1796  CB  PHE R 251      98.352 135.536 108.672  1.00 67.89           C  
ATOM   1797  CG  PHE R 251      98.377 137.036 108.776  1.00 67.89           C  
ATOM   1798  CD1 PHE R 251      99.580 137.721 108.795  1.00 67.89           C  
ATOM   1799  CD2 PHE R 251      97.201 137.762 108.835  1.00 67.89           C  
ATOM   1800  CE1 PHE R 251      99.609 139.096 108.883  1.00 67.89           C  
ATOM   1801  CE2 PHE R 251      97.224 139.139 108.923  1.00 67.89           C  
ATOM   1802  CZ  PHE R 251      98.430 139.807 108.948  1.00 67.89           C  
ATOM   1803  N   LEU R 252      96.086 134.832 110.677  1.00 69.71           N  
ATOM   1804  CA  LEU R 252      94.954 135.235 111.504  1.00 69.71           C  
ATOM   1805  C   LEU R 252      95.130 134.772 112.942  1.00 69.71           C  
ATOM   1806  O   LEU R 252      94.846 135.524 113.882  1.00 69.71           O  
ATOM   1807  CB  LEU R 252      93.653 134.680 110.925  1.00 69.71           C  
ATOM   1808  CG  LEU R 252      93.178 135.236 109.582  1.00 69.71           C  
ATOM   1809  CD1 LEU R 252      91.781 134.726 109.273  1.00 69.71           C  
ATOM   1810  CD2 LEU R 252      93.213 136.755 109.580  1.00 69.71           C  
ATOM   1811  N   CYS R 253      95.596 133.536 113.138  1.00 70.86           N  
ATOM   1812  CA  CYS R 253      95.748 133.021 114.491  1.00 70.86           C  
ATOM   1813  C   CYS R 253      96.805 133.789 115.272  1.00 70.86           C  
ATOM   1814  O   CYS R 253      96.621 134.060 116.464  1.00 70.86           O  
ATOM   1815  CB  CYS R 253      96.090 131.534 114.449  1.00 70.86           C  
ATOM   1816  SG  CYS R 253      94.658 130.447 114.296  1.00 70.86           S  
ATOM   1817  N   TRP R 254      97.917 134.157 114.633  1.00 70.19           N  
ATOM   1818  CA  TRP R 254      99.042 134.645 115.419  1.00 70.19           C  
ATOM   1819  C   TRP R 254      99.197 136.162 115.453  1.00 70.19           C  
ATOM   1820  O   TRP R 254      99.619 136.692 116.484  1.00 70.19           O  
ATOM   1821  CB  TRP R 254     100.345 134.016 114.921  1.00 70.19           C  
ATOM   1822  CG  TRP R 254     100.560 132.643 115.478  1.00 70.19           C  
ATOM   1823  CD1 TRP R 254     100.235 131.461 114.888  1.00 70.19           C  
ATOM   1824  CD2 TRP R 254     101.115 132.314 116.757  1.00 70.19           C  
ATOM   1825  CE2 TRP R 254     101.110 130.910 116.864  1.00 70.19           C  
ATOM   1826  CE3 TRP R 254     101.623 133.068 117.818  1.00 70.19           C  
ATOM   1827  NE1 TRP R 254     100.568 130.413 115.710  1.00 70.19           N  
ATOM   1828  CZ2 TRP R 254     101.593 130.247 117.988  1.00 70.19           C  
ATOM   1829  CZ3 TRP R 254     102.103 132.408 118.931  1.00 70.19           C  
ATOM   1830  CH2 TRP R 254     102.083 131.012 119.009  1.00 70.19           C  
ATOM   1831  N   SER R 255      98.871 136.881 114.376  1.00 74.18           N  
ATOM   1832  CA  SER R 255      99.252 138.292 114.283  1.00 74.18           C  
ATOM   1833  C   SER R 255      98.669 139.183 115.378  1.00 74.18           C  
ATOM   1834  O   SER R 255      99.421 140.006 115.933  1.00 74.18           O  
ATOM   1835  CB  SER R 255      98.885 138.823 112.895  1.00 74.18           C  
ATOM   1836  OG  SER R 255      99.767 138.316 111.912  1.00 74.18           O  
ATOM   1837  N   PRO R 256      97.370 139.119 115.713  1.00 75.69           N  
ATOM   1838  CA  PRO R 256      96.849 140.049 116.733  1.00 75.69           C  
ATOM   1839  C   PRO R 256      97.543 139.933 118.078  1.00 75.69           C  
ATOM   1840  O   PRO R 256      97.784 140.954 118.734  1.00 75.69           O  
ATOM   1841  CB  PRO R 256      95.363 139.671 116.827  1.00 75.69           C  
ATOM   1842  CG  PRO R 256      95.265 138.315 116.224  1.00 75.69           C  
ATOM   1843  CD  PRO R 256      96.291 138.291 115.149  1.00 75.69           C  
ATOM   1844  N   TYR R 257      97.879 138.714 118.507  1.00 80.17           N  
ATOM   1845  CA  TYR R 257      98.568 138.554 119.782  1.00 80.17           C  
ATOM   1846  C   TYR R 257      99.933 139.228 119.757  1.00 80.17           C  
ATOM   1847  O   TYR R 257     100.311 139.912 120.713  1.00 80.17           O  
ATOM   1848  CB  TYR R 257      98.710 137.076 120.133  1.00 80.17           C  
ATOM   1849  CG  TYR R 257      99.478 136.842 121.414  1.00 80.17           C  
ATOM   1850  CD1 TYR R 257      99.079 137.440 122.602  1.00 80.17           C  
ATOM   1851  CD2 TYR R 257     100.606 136.034 121.436  1.00 80.17           C  
ATOM   1852  CE1 TYR R 257      99.775 137.235 123.773  1.00 80.17           C  
ATOM   1853  CE2 TYR R 257     101.309 135.823 122.604  1.00 80.17           C  
ATOM   1854  CZ  TYR R 257     100.889 136.426 123.769  1.00 80.17           C  
ATOM   1855  OH  TYR R 257     101.586 136.219 124.937  1.00 80.17           O  
ATOM   1856  N   GLN R 258     100.683 139.054 118.670  1.00 78.31           N  
ATOM   1857  CA  GLN R 258     101.992 139.692 118.581  1.00 78.31           C  
ATOM   1858  C   GLN R 258     101.874 141.210 118.560  1.00 78.31           C  
ATOM   1859  O   GLN R 258     102.668 141.906 119.204  1.00 78.31           O  
ATOM   1860  CB  GLN R 258     102.746 139.190 117.351  1.00 78.31           C  
ATOM   1861  CG  GLN R 258     102.626 137.702 117.129  1.00 78.31           C  
ATOM   1862  CD  GLN R 258     103.590 136.920 117.999  1.00 78.31           C  
ATOM   1863  NE2 GLN R 258     103.155 135.759 118.472  1.00 78.31           N  
ATOM   1864  OE1 GLN R 258     104.714 137.355 118.244  1.00 78.31           O  
ATOM   1865  N   VAL R 259     100.888 141.748 117.840  1.00 81.96           N  
ATOM   1866  CA  VAL R 259     100.788 143.204 117.762  1.00 81.96           C  
ATOM   1867  C   VAL R 259     100.360 143.791 119.108  1.00 81.96           C  
ATOM   1868  O   VAL R 259     100.889 144.824 119.544  1.00 81.96           O  
ATOM   1869  CB  VAL R 259      99.861 143.629 116.606  1.00 81.96           C  
ATOM   1870  CG1 VAL R 259      98.394 143.427 116.942  1.00 81.96           C  
ATOM   1871  CG2 VAL R 259     100.129 145.075 116.220  1.00 81.96           C  
ATOM   1872  N   VAL R 260      99.433 143.131 119.812  1.00 84.31           N  
ATOM   1873  CA  VAL R 260      99.032 143.651 121.116  1.00 84.31           C  
ATOM   1874  C   VAL R 260     100.160 143.484 122.129  1.00 84.31           C  
ATOM   1875  O   VAL R 260     100.341 144.336 123.005  1.00 84.31           O  
ATOM   1876  CB  VAL R 260      97.724 142.995 121.600  1.00 84.31           C  
ATOM   1877  CG1 VAL R 260      97.903 141.512 121.824  1.00 84.31           C  
ATOM   1878  CG2 VAL R 260      97.230 143.671 122.869  1.00 84.31           C  
ATOM   1879  N   ALA R 261     100.948 142.411 122.023  1.00 85.41           N  
ATOM   1880  CA  ALA R 261     102.082 142.245 122.925  1.00 85.41           C  
ATOM   1881  C   ALA R 261     103.152 143.298 122.665  1.00 85.41           C  
ATOM   1882  O   ALA R 261     103.809 143.763 123.601  1.00 85.41           O  
ATOM   1883  CB  ALA R 261     102.664 140.840 122.784  1.00 85.41           C  
ATOM   1884  N   LEU R 262     103.347 143.687 121.402  1.00 86.84           N  
ATOM   1885  CA  LEU R 262     104.273 144.779 121.117  1.00 86.84           C  
ATOM   1886  C   LEU R 262     103.764 146.093 121.694  1.00 86.84           C  
ATOM   1887  O   LEU R 262     104.532 146.850 122.304  1.00 86.84           O  
ATOM   1888  CB  LEU R 262     104.501 144.907 119.612  1.00 86.84           C  
ATOM   1889  CG  LEU R 262     105.532 145.954 119.182  1.00 86.84           C  
ATOM   1890  CD1 LEU R 262     106.804 145.843 120.007  1.00 86.84           C  
ATOM   1891  CD2 LEU R 262     105.847 145.830 117.701  1.00 86.84           C  
ATOM   1892  N   ILE R 263     102.467 146.373 121.526  1.00 90.05           N  
ATOM   1893  CA  ILE R 263     101.888 147.574 122.126  1.00 90.05           C  
ATOM   1894  C   ILE R 263     102.085 147.562 123.637  1.00 90.05           C  
ATOM   1895  O   ILE R 263     102.404 148.591 124.245  1.00 90.05           O  
ATOM   1896  CB  ILE R 263     100.399 147.699 121.750  1.00 90.05           C  
ATOM   1897  CG1 ILE R 263     100.238 147.866 120.241  1.00 90.05           C  
ATOM   1898  CG2 ILE R 263      99.753 148.863 122.483  1.00 90.05           C  
ATOM   1899  CD1 ILE R 263      98.812 147.738 119.767  1.00 90.05           C  
ATOM   1900  N   ALA R 264     101.902 146.399 124.262  1.00 94.35           N  
ATOM   1901  CA  ALA R 264     102.082 146.289 125.705  1.00 94.35           C  
ATOM   1902  C   ALA R 264     103.532 146.536 126.105  1.00 94.35           C  
ATOM   1903  O   ALA R 264     103.807 147.315 127.024  1.00 94.35           O  
ATOM   1904  CB  ALA R 264     101.616 144.914 126.186  1.00 94.35           C  
ATOM   1905  N   THR R 265     104.475 145.884 125.424  1.00 94.30           N  
ATOM   1906  CA  THR R 265     105.875 145.977 125.821  1.00 94.30           C  
ATOM   1907  C   THR R 265     106.487 147.332 125.496  1.00 94.30           C  
ATOM   1908  O   THR R 265     107.539 147.666 126.051  1.00 94.30           O  
ATOM   1909  CB  THR R 265     106.697 144.868 125.161  1.00 94.30           C  
ATOM   1910  CG2 THR R 265     106.897 145.154 123.687  1.00 94.30           C  
ATOM   1911  OG1 THR R 265     107.979 144.786 125.793  1.00 94.30           O  
ATOM   1912  N   VAL R 266     105.870 148.118 124.611  1.00 97.95           N  
ATOM   1913  CA  VAL R 266     106.329 149.493 124.442  1.00 97.95           C  
ATOM   1914  C   VAL R 266     106.011 150.313 125.687  1.00 97.95           C  
ATOM   1915  O   VAL R 266     106.843 151.093 126.165  1.00 97.95           O  
ATOM   1916  CB  VAL R 266     105.722 150.120 123.175  1.00 97.95           C  
ATOM   1917  CG1 VAL R 266     106.054 151.599 123.110  1.00 97.95           C  
ATOM   1918  CG2 VAL R 266     106.257 149.420 121.940  1.00 97.95           C  
ATOM   1919  N   ARG R 267     104.811 150.143 126.239  1.00104.25           N  
ATOM   1920  CA  ARG R 267     104.393 150.814 127.469  1.00104.25           C  
ATOM   1921  C   ARG R 267     104.407 149.864 128.660  1.00104.25           C  
ATOM   1922  O   ARG R 267     103.534 149.927 129.529  1.00104.25           O  
ATOM   1923  CB  ARG R 267     103.009 151.428 127.292  1.00104.25           C  
ATOM   1924  CG  ARG R 267     102.772 152.054 125.929  1.00104.25           C  
ATOM   1925  CD  ARG R 267     101.345 152.559 125.806  1.00104.25           C  
ATOM   1926  NE  ARG R 267     101.028 152.995 124.450  1.00104.25           N  
ATOM   1927  CZ  ARG R 267      99.895 153.601 124.107  1.00104.25           C  
ATOM   1928  NH1 ARG R 267      98.967 153.843 125.022  1.00104.25           N1+
ATOM   1929  NH2 ARG R 267      99.689 153.964 122.849  1.00104.25           N  
ATOM   1930  N   ILE R 268     105.392 148.963 128.712  1.00102.97           N  
ATOM   1931  CA  ILE R 268     105.433 147.955 129.768  1.00102.97           C  
ATOM   1932  C   ILE R 268     105.671 148.594 131.130  1.00102.97           C  
ATOM   1933  O   ILE R 268     105.148 148.116 132.144  1.00102.97           O  
ATOM   1934  CB  ILE R 268     106.497 146.891 129.441  1.00102.97           C  
ATOM   1935  CG1 ILE R 268     106.512 145.798 130.510  1.00102.97           C  
ATOM   1936  CG2 ILE R 268     107.872 147.523 129.296  1.00102.97           C  
ATOM   1937  CD1 ILE R 268     105.211 145.036 130.619  1.00102.97           C  
ATOM   1938  N   ARG R 269     106.458 149.671 131.183  1.00109.70           N  
ATOM   1939  CA  ARG R 269     106.783 150.295 132.462  1.00109.70           C  
ATOM   1940  C   ARG R 269     105.528 150.801 133.163  1.00109.70           C  
ATOM   1941  O   ARG R 269     105.320 150.543 134.354  1.00109.70           O  
ATOM   1942  CB  ARG R 269     107.779 151.435 132.247  1.00109.70           C  
ATOM   1943  CG  ARG R 269     107.995 152.313 133.465  1.00109.70           C  
ATOM   1944  CD  ARG R 269     108.928 153.469 133.148  1.00109.70           C  
ATOM   1945  NE  ARG R 269     110.258 153.006 132.758  1.00109.70           N  
ATOM   1946  CZ  ARG R 269     111.337 153.102 133.527  1.00109.70           C  
ATOM   1947  NH1 ARG R 269     112.507 152.655 133.092  1.00109.70           N1+
ATOM   1948  NH2 ARG R 269     111.248 153.645 134.733  1.00109.70           N  
ATOM   1949  N   GLU R 270     104.669 151.518 132.434  1.00112.61           N  
ATOM   1950  CA  GLU R 270     103.437 152.027 133.022  1.00112.61           C  
ATOM   1951  C   GLU R 270     102.461 150.914 133.377  1.00112.61           C  
ATOM   1952  O   GLU R 270     101.602 151.114 134.243  1.00112.61           O  
ATOM   1953  CB  GLU R 270     102.773 153.022 132.070  1.00112.61           C  
ATOM   1954  CG  GLU R 270     103.559 154.308 131.867  1.00112.61           C  
ATOM   1955  CD  GLU R 270     104.661 154.166 130.834  1.00112.61           C  
ATOM   1956  OE1 GLU R 270     104.773 153.082 130.226  1.00112.61           O  
ATOM   1957  OE2 GLU R 270     105.419 155.139 130.630  1.00112.61           O1-
ATOM   1958  N   LEU R 271     102.574 149.752 132.731  1.00109.92           N  
ATOM   1959  CA  LEU R 271     101.659 148.651 133.007  1.00109.92           C  
ATOM   1960  C   LEU R 271     101.858 148.084 134.407  1.00109.92           C  
ATOM   1961  O   LEU R 271     100.882 147.701 135.061  1.00109.92           O  
ATOM   1962  CB  LEU R 271     101.837 147.555 131.953  1.00109.92           C  
ATOM   1963  CG  LEU R 271     100.772 146.462 131.840  1.00109.92           C  
ATOM   1964  CD1 LEU R 271     100.603 146.055 130.390  1.00109.92           C  
ATOM   1965  CD2 LEU R 271     101.131 145.249 132.686  1.00109.92           C  
ATOM   1966  N   LEU R 272     103.107 148.022 134.879  1.00110.02           N  
ATOM   1967  CA  LEU R 272     103.395 147.357 136.146  1.00110.02           C  
ATOM   1968  C   LEU R 272     102.766 148.076 137.334  1.00110.02           C  
ATOM   1969  O   LEU R 272     102.542 147.456 138.380  1.00110.02           O  
ATOM   1970  CB  LEU R 272     104.906 147.239 136.340  1.00110.02           C  
ATOM   1971  CG  LEU R 272     105.618 146.223 135.448  1.00110.02           C  
ATOM   1972  CD1 LEU R 272     107.113 146.500 135.397  1.00110.02           C  
ATOM   1973  CD2 LEU R 272     105.348 144.806 135.928  1.00110.02           C  
ATOM   1974  N   GLN R 273     102.475 149.367 137.201  1.00114.44           N  
ATOM   1975  CA  GLN R 273     101.874 150.134 138.284  1.00114.44           C  
ATOM   1976  C   GLN R 273     100.355 150.211 138.191  1.00114.44           C  
ATOM   1977  O   GLN R 273      99.743 150.973 138.943  1.00114.44           O  
ATOM   1978  CB  GLN R 273     102.463 151.546 138.327  1.00114.44           C  
ATOM   1979  CG  GLN R 273     103.981 151.573 138.348  1.00114.44           C  
ATOM   1980  CD  GLN R 273     104.575 151.888 136.994  1.00114.44           C  
ATOM   1981  NE2 GLN R 273     105.803 151.440 136.768  1.00114.44           N  
ATOM   1982  OE1 GLN R 273     103.938 152.528 136.160  1.00114.44           O  
ATOM   1983  N   GLY R 274      99.740 149.448 137.291  1.00118.43           N  
ATOM   1984  CA  GLY R 274      98.294 149.379 137.235  1.00118.43           C  
ATOM   1985  C   GLY R 274      97.606 150.576 136.623  1.00118.43           C  
ATOM   1986  O   GLY R 274      96.422 150.801 136.891  1.00118.43           O  
ATOM   1987  N   MET R 275      98.311 151.356 135.807  1.00119.83           N  
ATOM   1988  CA  MET R 275      97.706 152.477 135.101  1.00119.83           C  
ATOM   1989  C   MET R 275      97.210 152.098 133.713  1.00119.83           C  
ATOM   1990  O   MET R 275      96.686 152.959 133.000  1.00119.83           O  
ATOM   1991  CB  MET R 275      98.697 153.640 135.001  1.00119.83           C  
ATOM   1992  CG  MET R 275      99.043 154.268 136.340  1.00119.83           C  
ATOM   1993  SD  MET R 275     100.159 155.674 136.182  1.00119.83           S  
ATOM   1994  CE  MET R 275     101.700 154.842 135.814  1.00119.83           C  
ATOM   1995  N   TYR R 276      97.365 150.836 133.316  1.00117.05           N  
ATOM   1996  CA  TYR R 276      96.829 150.327 132.053  1.00117.05           C  
ATOM   1997  C   TYR R 276      96.249 148.947 132.347  1.00117.05           C  
ATOM   1998  O   TYR R 276      96.949 148.074 132.866  1.00117.05           O  
ATOM   1999  CB  TYR R 276      97.904 150.261 130.975  1.00117.05           C  
ATOM   2000  CG  TYR R 276      98.181 151.578 130.288  1.00117.05           C  
ATOM   2001  CD1 TYR R 276      97.144 152.403 129.878  1.00117.05           C  
ATOM   2002  CD2 TYR R 276      99.483 151.995 130.047  1.00117.05           C  
ATOM   2003  CE1 TYR R 276      97.395 153.606 129.249  1.00117.05           C  
ATOM   2004  CE2 TYR R 276      99.745 153.196 129.418  1.00117.05           C  
ATOM   2005  CZ  TYR R 276      98.697 153.997 129.021  1.00117.05           C  
ATOM   2006  OH  TYR R 276      98.953 155.195 128.394  1.00117.05           O  
ATOM   2007  N   LYS R 277      94.972 148.754 132.019  1.00113.21           N  
ATOM   2008  CA  LYS R 277      94.287 147.491 132.269  1.00113.21           C  
ATOM   2009  C   LYS R 277      93.672 146.891 131.013  1.00113.21           C  
ATOM   2010  O   LYS R 277      93.706 145.665 130.830  1.00113.21           O  
ATOM   2011  CB  LYS R 277      93.201 147.689 133.331  1.00113.21           C  
ATOM   2012  CG  LYS R 277      92.158 146.584 133.385  1.00113.21           C  
ATOM   2013  CD  LYS R 277      91.264 146.719 134.608  1.00113.21           C  
ATOM   2014  CE  LYS R 277      90.678 148.120 134.717  1.00113.21           C  
ATOM   2015  NZ  LYS R 277      89.911 148.499 133.500  1.00113.21           N1+
ATOM   2016  N   GLU R 278      93.113 147.731 130.138  1.00112.99           N  
ATOM   2017  CA  GLU R 278      92.579 147.229 128.879  1.00112.99           C  
ATOM   2018  C   GLU R 278      93.670 146.588 128.035  1.00112.99           C  
ATOM   2019  O   GLU R 278      93.394 145.661 127.268  1.00112.99           O  
ATOM   2020  CB  GLU R 278      91.895 148.358 128.108  1.00112.99           C  
ATOM   2021  CG  GLU R 278      90.755 149.014 128.868  1.00112.99           C  
ATOM   2022  CD  GLU R 278      89.602 148.064 129.124  1.00112.99           C  
ATOM   2023  OE1 GLU R 278      89.087 147.475 128.150  1.00112.99           O  
ATOM   2024  OE2 GLU R 278      89.212 147.902 130.299  1.00112.99           O1-
ATOM   2025  N   ILE R 279      94.914 147.050 128.179  1.00107.40           N  
ATOM   2026  CA  ILE R 279      96.032 146.389 127.512  1.00107.40           C  
ATOM   2027  C   ILE R 279      96.167 144.954 128.004  1.00107.40           C  
ATOM   2028  O   ILE R 279      96.314 144.018 127.208  1.00107.40           O  
ATOM   2029  CB  ILE R 279      97.329 147.188 127.730  1.00107.40           C  
ATOM   2030  CG1 ILE R 279      97.091 148.674 127.469  1.00107.40           C  
ATOM   2031  CG2 ILE R 279      98.436 146.659 126.839  1.00107.40           C  
ATOM   2032  CD1 ILE R 279      96.697 148.985 126.045  1.00107.40           C  
ATOM   2033  N   GLY R 280      96.107 144.760 129.322  1.00102.62           N  
ATOM   2034  CA  GLY R 280      96.198 143.415 129.864  1.00102.62           C  
ATOM   2035  C   GLY R 280      95.042 142.532 129.436  1.00102.62           C  
ATOM   2036  O   GLY R 280      95.229 141.349 129.138  1.00102.62           O  
ATOM   2037  N   ILE R 281      93.830 143.093 129.396  1.00100.07           N  
ATOM   2038  CA  ILE R 281      92.682 142.288 128.989  1.00100.07           C  
ATOM   2039  C   ILE R 281      92.782 141.924 127.509  1.00100.07           C  
ATOM   2040  O   ILE R 281      92.452 140.801 127.110  1.00100.07           O  
ATOM   2041  CB  ILE R 281      91.358 142.999 129.339  1.00100.07           C  
ATOM   2042  CG1 ILE R 281      90.260 141.968 129.598  1.00100.07           C  
ATOM   2043  CG2 ILE R 281      90.914 143.965 128.253  1.00100.07           C  
ATOM   2044  CD1 ILE R 281      90.522 141.088 130.798  1.00100.07           C  
ATOM   2045  N   ALA R 282      93.279 142.844 126.678  1.00 96.78           N  
ATOM   2046  CA  ALA R 282      93.500 142.517 125.276  1.00 96.78           C  
ATOM   2047  C   ALA R 282      94.543 141.418 125.136  1.00 96.78           C  
ATOM   2048  O   ALA R 282      94.396 140.513 124.305  1.00 96.78           O  
ATOM   2049  CB  ALA R 282      93.921 143.765 124.504  1.00 96.78           C  
ATOM   2050  N   VAL R 283      95.600 141.478 125.948  1.00 92.97           N  
ATOM   2051  CA  VAL R 283      96.627 140.440 125.917  1.00 92.97           C  
ATOM   2052  C   VAL R 283      96.024 139.083 126.258  1.00 92.97           C  
ATOM   2053  O   VAL R 283      96.223 138.094 125.539  1.00 92.97           O  
ATOM   2054  CB  VAL R 283      97.781 140.798 126.870  1.00 92.97           C  
ATOM   2055  CG1 VAL R 283      98.630 139.573 127.155  1.00 92.97           C  
ATOM   2056  CG2 VAL R 283      98.634 141.904 126.278  1.00 92.97           C  
ATOM   2057  N   ASP R 284      95.270 139.014 127.358  1.00 94.17           N  
ATOM   2058  CA  ASP R 284      94.757 137.721 127.793  1.00 94.17           C  
ATOM   2059  C   ASP R 284      93.603 137.219 126.934  1.00 94.17           C  
ATOM   2060  O   ASP R 284      93.281 136.029 127.003  1.00 94.17           O  
ATOM   2061  CB  ASP R 284      94.341 137.758 129.272  1.00 94.17           C  
ATOM   2062  CG  ASP R 284      93.323 138.841 129.585  1.00 94.17           C  
ATOM   2063  OD1 ASP R 284      92.258 138.882 128.937  1.00 94.17           O  
ATOM   2064  OD2 ASP R 284      93.581 139.639 130.510  1.00 94.17           O1-
ATOM   2065  N   VAL R 285      92.981 138.077 126.130  1.00 91.41           N  
ATOM   2066  CA  VAL R 285      92.016 137.601 125.140  1.00 91.41           C  
ATOM   2067  C   VAL R 285      92.712 137.099 123.881  1.00 91.41           C  
ATOM   2068  O   VAL R 285      92.399 136.017 123.378  1.00 91.41           O  
ATOM   2069  CB  VAL R 285      90.987 138.703 124.811  1.00 91.41           C  
ATOM   2070  CG1 VAL R 285      90.063 138.238 123.703  1.00 91.41           C  
ATOM   2071  CG2 VAL R 285      90.169 139.034 126.044  1.00 91.41           C  
ATOM   2072  N   THR R 286      93.671 137.864 123.352  1.00 85.17           N  
ATOM   2073  CA  THR R 286      94.385 137.432 122.155  1.00 85.17           C  
ATOM   2074  C   THR R 286      95.233 136.191 122.400  1.00 85.17           C  
ATOM   2075  O   THR R 286      95.559 135.480 121.442  1.00 85.17           O  
ATOM   2076  CB  THR R 286      95.265 138.563 121.627  1.00 85.17           C  
ATOM   2077  CG2 THR R 286      94.414 139.736 121.174  1.00 85.17           C  
ATOM   2078  OG1 THR R 286      96.157 138.995 122.660  1.00 85.17           O  
ATOM   2079  N   SER R 287      95.602 135.919 123.655  1.00 83.41           N  
ATOM   2080  CA  SER R 287      96.367 134.711 123.944  1.00 83.41           C  
ATOM   2081  C   SER R 287      95.590 133.460 123.557  1.00 83.41           C  
ATOM   2082  O   SER R 287      96.164 132.504 123.024  1.00 83.41           O  
ATOM   2083  CB  SER R 287      96.745 134.670 125.423  1.00 83.41           C  
ATOM   2084  OG  SER R 287      97.397 135.865 125.817  1.00 83.41           O  
ATOM   2085  N   ALA R 288      94.282 133.447 123.821  1.00 83.16           N  
ATOM   2086  CA  ALA R 288      93.461 132.296 123.457  1.00 83.16           C  
ATOM   2087  C   ALA R 288      93.444 132.080 121.948  1.00 83.16           C  
ATOM   2088  O   ALA R 288      93.561 130.943 121.470  1.00 83.16           O  
ATOM   2089  CB  ALA R 288      92.043 132.488 123.988  1.00 83.16           C  
ATOM   2090  N   LEU R 289      93.301 133.163 121.181  1.00 79.76           N  
ATOM   2091  CA  LEU R 289      93.343 133.048 119.728  1.00 79.76           C  
ATOM   2092  C   LEU R 289      94.692 132.522 119.261  1.00 79.76           C  
ATOM   2093  O   LEU R 289      94.761 131.678 118.360  1.00 79.76           O  
ATOM   2094  CB  LEU R 289      93.043 134.400 119.083  1.00 79.76           C  
ATOM   2095  CG  LEU R 289      92.672 134.350 117.602  1.00 79.76           C  
ATOM   2096  CD1 LEU R 289      91.551 133.351 117.370  1.00 79.76           C  
ATOM   2097  CD2 LEU R 289      92.289 135.726 117.089  1.00 79.76           C  
ATOM   2098  N   ALA R 290      95.778 133.008 119.868  1.00 76.64           N  
ATOM   2099  CA  ALA R 290      97.101 132.503 119.517  1.00 76.64           C  
ATOM   2100  C   ALA R 290      97.219 131.010 119.804  1.00 76.64           C  
ATOM   2101  O   ALA R 290      97.785 130.261 119.002  1.00 76.64           O  
ATOM   2102  CB  ALA R 290      98.178 133.281 120.271  1.00 76.64           C  
ATOM   2103  N   PHE R 291      96.689 130.561 120.943  1.00 79.81           N  
ATOM   2104  CA  PHE R 291      96.775 129.146 121.288  1.00 79.81           C  
ATOM   2105  C   PHE R 291      95.896 128.276 120.401  1.00 79.81           C  
ATOM   2106  O   PHE R 291      96.178 127.083 120.255  1.00 79.81           O  
ATOM   2107  CB  PHE R 291      96.394 128.914 122.754  1.00 79.81           C  
ATOM   2108  CG  PHE R 291      97.210 129.709 123.736  1.00 79.81           C  
ATOM   2109  CD1 PHE R 291      98.570 129.892 123.546  1.00 79.81           C  
ATOM   2110  CD2 PHE R 291      96.623 130.233 124.876  1.00 79.81           C  
ATOM   2111  CE1 PHE R 291      99.318 130.615 124.454  1.00 79.81           C  
ATOM   2112  CE2 PHE R 291      97.367 130.956 125.788  1.00 79.81           C  
ATOM   2113  CZ  PHE R 291      98.716 131.145 125.578  1.00 79.81           C  
ATOM   2114  N   PHE R 292      94.836 128.841 119.819  1.00 79.21           N  
ATOM   2115  CA  PHE R 292      93.935 128.054 118.978  1.00 79.21           C  
ATOM   2116  C   PHE R 292      94.625 127.491 117.734  1.00 79.21           C  
ATOM   2117  O   PHE R 292      94.135 126.516 117.146  1.00 79.21           O  
ATOM   2118  CB  PHE R 292      92.733 128.908 118.577  1.00 79.21           C  
ATOM   2119  CG  PHE R 292      91.663 128.152 117.848  1.00 79.21           C  
ATOM   2120  CD1 PHE R 292      91.269 126.896 118.278  1.00 79.21           C  
ATOM   2121  CD2 PHE R 292      91.046 128.695 116.735  1.00 79.21           C  
ATOM   2122  CE1 PHE R 292      90.283 126.197 117.611  1.00 79.21           C  
ATOM   2123  CE2 PHE R 292      90.060 128.000 116.064  1.00 79.21           C  
ATOM   2124  CZ  PHE R 292      89.678 126.750 116.502  1.00 79.21           C  
ATOM   2125  N   ASN R 293      95.743 128.087 117.310  1.00 76.80           N  
ATOM   2126  CA  ASN R 293      96.449 127.573 116.141  1.00 76.80           C  
ATOM   2127  C   ASN R 293      97.018 126.182 116.390  1.00 76.80           C  
ATOM   2128  O   ASN R 293      97.090 125.369 115.461  1.00 76.80           O  
ATOM   2129  CB  ASN R 293      97.564 128.535 115.732  1.00 76.80           C  
ATOM   2130  CG  ASN R 293      98.322 128.059 114.509  1.00 76.80           C  
ATOM   2131  ND2 ASN R 293      99.503 127.494 114.727  1.00 76.80           N  
ATOM   2132  OD1 ASN R 293      97.852 128.200 113.382  1.00 76.80           O  
ATOM   2133  N   SER R 294      97.435 125.895 117.624  1.00 78.89           N  
ATOM   2134  CA  SER R 294      97.928 124.563 117.952  1.00 78.89           C  
ATOM   2135  C   SER R 294      96.834 123.510 117.853  1.00 78.89           C  
ATOM   2136  O   SER R 294      97.143 122.317 117.767  1.00 78.89           O  
ATOM   2137  CB  SER R 294      98.534 124.558 119.354  1.00 78.89           C  
ATOM   2138  OG  SER R 294      99.404 125.662 119.531  1.00 78.89           O  
ATOM   2139  N   CYS R 295      95.571 123.926 117.870  1.00 82.49           N  
ATOM   2140  CA  CYS R 295      94.453 123.028 117.620  1.00 82.49           C  
ATOM   2141  C   CYS R 295      94.076 122.972 116.149  1.00 82.49           C  
ATOM   2142  O   CYS R 295      93.647 121.919 115.667  1.00 82.49           O  
ATOM   2143  CB  CYS R 295      93.238 123.465 118.442  1.00 82.49           C  
ATOM   2144  SG  CYS R 295      91.800 122.397 118.275  1.00 82.49           S  
ATOM   2145  N   LEU R 296      94.213 124.088 115.432  1.00 79.63           N  
ATOM   2146  CA  LEU R 296      93.913 124.084 114.002  1.00 79.63           C  
ATOM   2147  C   LEU R 296      94.973 123.370 113.171  1.00 79.63           C  
ATOM   2148  O   LEU R 296      94.669 122.929 112.058  1.00 79.63           O  
ATOM   2149  CB  LEU R 296      93.743 125.509 113.480  1.00 79.63           C  
ATOM   2150  CG  LEU R 296      92.484 126.255 113.912  1.00 79.63           C  
ATOM   2151  CD1 LEU R 296      92.535 127.688 113.426  1.00 79.63           C  
ATOM   2152  CD2 LEU R 296      91.256 125.548 113.372  1.00 79.63           C  
ATOM   2153  N   ASN R 297      96.201 123.254 113.678  1.00 75.65           N  
ATOM   2154  CA  ASN R 297      97.292 122.691 112.880  1.00 75.65           C  
ATOM   2155  C   ASN R 297      97.034 121.276 112.377  1.00 75.65           C  
ATOM   2156  O   ASN R 297      97.305 121.014 111.191  1.00 75.65           O  
ATOM   2157  CB  ASN R 297      98.594 122.747 113.686  1.00 75.65           C  
ATOM   2158  CG  ASN R 297      99.369 124.022 113.450  1.00 75.65           C  
ATOM   2159  ND2 ASN R 297     100.440 124.210 114.206  1.00 75.65           N  
ATOM   2160  OD1 ASN R 297      99.009 124.830 112.595  1.00 75.65           O  
ATOM   2161  N   PRO R 298      96.558 120.321 113.191  1.00 81.49           N  
ATOM   2162  CA  PRO R 298      96.413 118.951 112.671  1.00 81.49           C  
ATOM   2163  C   PRO R 298      95.510 118.852 111.457  1.00 81.49           C  
ATOM   2164  O   PRO R 298      95.893 118.209 110.474  1.00 81.49           O  
ATOM   2165  CB  PRO R 298      95.849 118.175 113.870  1.00 81.49           C  
ATOM   2166  CG  PRO R 298      95.295 119.208 114.779  1.00 81.49           C  
ATOM   2167  CD  PRO R 298      96.186 120.389 114.614  1.00 81.49           C  
ATOM   2168  N   MET R 299      94.339 119.491 111.476  1.00 84.88           N  
ATOM   2169  CA  MET R 299      93.467 119.453 110.306  1.00 84.88           C  
ATOM   2170  C   MET R 299      94.180 120.009 109.080  1.00 84.88           C  
ATOM   2171  O   MET R 299      94.417 119.287 108.104  1.00 84.88           O  
ATOM   2172  CB  MET R 299      92.172 120.227 110.571  1.00 84.88           C  
ATOM   2173  CG  MET R 299      91.163 119.492 111.439  1.00 84.88           C  
ATOM   2174  SD  MET R 299      91.609 119.409 113.180  1.00 84.88           S  
ATOM   2175  CE  MET R 299      91.270 121.096 113.671  1.00 84.88           C  
ATOM   2176  N   LEU R 300      94.577 121.282 109.143  1.00 76.58           N  
ATOM   2177  CA  LEU R 300      95.134 121.975 107.987  1.00 76.58           C  
ATOM   2178  C   LEU R 300      96.392 121.315 107.441  1.00 76.58           C  
ATOM   2179  O   LEU R 300      96.678 121.461 106.248  1.00 76.58           O  
ATOM   2180  CB  LEU R 300      95.444 123.428 108.346  1.00 76.58           C  
ATOM   2181  CG  LEU R 300      94.270 124.326 108.729  1.00 76.58           C  
ATOM   2182  CD1 LEU R 300      94.694 125.325 109.788  1.00 76.58           C  
ATOM   2183  CD2 LEU R 300      93.732 125.044 107.506  1.00 76.58           C  
ATOM   2184  N   TYR R 301      97.157 120.601 108.269  1.00 68.52           N  
ATOM   2185  CA  TYR R 301      98.433 120.073 107.810  1.00 68.52           C  
ATOM   2186  C   TYR R 301      98.445 118.575 107.548  1.00 68.52           C  
ATOM   2187  O   TYR R 301      99.322 118.109 106.817  1.00 68.52           O  
ATOM   2188  CB  TYR R 301      99.546 120.406 108.813  1.00 68.52           C  
ATOM   2189  CG  TYR R 301     100.203 121.737 108.545  1.00 68.52           C  
ATOM   2190  CD1 TYR R 301     101.168 121.868 107.560  1.00 68.52           C  
ATOM   2191  CD2 TYR R 301      99.850 122.863 109.272  1.00 68.52           C  
ATOM   2192  CE1 TYR R 301     101.768 123.083 107.310  1.00 68.52           C  
ATOM   2193  CE2 TYR R 301     100.445 124.081 109.029  1.00 68.52           C  
ATOM   2194  CZ  TYR R 301     101.403 124.186 108.048  1.00 68.52           C  
ATOM   2195  OH  TYR R 301     101.997 125.402 107.807  1.00 68.52           O  
ATOM   2196  N   VAL R 302      97.515 117.810 108.114  1.00 84.68           N  
ATOM   2197  CA  VAL R 302      97.521 116.363 107.938  1.00 84.68           C  
ATOM   2198  C   VAL R 302      96.218 115.822 107.374  1.00 84.68           C  
ATOM   2199  O   VAL R 302      96.231 114.796 106.672  1.00 84.68           O  
ATOM   2200  CB  VAL R 302      97.857 115.677 109.284  1.00 84.68           C  
ATOM   2201  CG1 VAL R 302      97.787 114.166 109.182  1.00 84.68           C  
ATOM   2202  CG2 VAL R 302      99.232 116.108 109.766  1.00 84.68           C  
ATOM   2203  N   PHE R 303      95.072 116.470 107.584  1.00 96.20           N  
ATOM   2204  CA  PHE R 303      93.802 115.916 107.137  1.00 96.20           C  
ATOM   2205  C   PHE R 303      93.227 116.660 105.940  1.00 96.20           C  
ATOM   2206  O   PHE R 303      92.071 116.425 105.572  1.00 96.20           O  
ATOM   2207  CB  PHE R 303      92.808 115.888 108.298  1.00 96.20           C  
ATOM   2208  CG  PHE R 303      93.202 114.940 109.397  1.00 96.20           C  
ATOM   2209  CD1 PHE R 303      93.403 113.597 109.126  1.00 96.20           C  
ATOM   2210  CD2 PHE R 303      93.391 115.392 110.690  1.00 96.20           C  
ATOM   2211  CE1 PHE R 303      93.773 112.720 110.127  1.00 96.20           C  
ATOM   2212  CE2 PHE R 303      93.762 114.518 111.697  1.00 96.20           C  
ATOM   2213  CZ  PHE R 303      93.953 113.182 111.414  1.00 96.20           C  
ATOM   2214  N   MET R 304      94.002 117.552 105.324  1.00102.63           N  
ATOM   2215  CA  MET R 304      93.699 117.997 103.972  1.00102.63           C  
ATOM   2216  C   MET R 304      94.251 117.047 102.920  1.00102.63           C  
ATOM   2217  O   MET R 304      93.949 117.215 101.734  1.00102.63           O  
ATOM   2218  CB  MET R 304      94.245 119.406 103.734  1.00102.63           C  
ATOM   2219  CG  MET R 304      93.515 120.496 104.498  1.00102.63           C  
ATOM   2220  SD  MET R 304      91.805 120.055 104.861  1.00102.63           S  
ATOM   2221  CE  MET R 304      91.013 120.456 103.305  1.00102.63           C  
ATOM   2222  N   GLY R 305      95.047 116.061 103.329  1.00110.78           N  
ATOM   2223  CA  GLY R 305      95.494 115.022 102.428  1.00110.78           C  
ATOM   2224  C   GLY R 305      94.580 113.812 102.482  1.00110.78           C  
ATOM   2225  O   GLY R 305      94.104 113.415 103.543  1.00110.78           O  
ATOM   2226  N   GLN R 306      94.335 113.224 101.312  1.00118.52           N  
ATOM   2227  CA  GLN R 306      93.344 112.160 101.211  1.00118.52           C  
ATOM   2228  C   GLN R 306      93.815 110.866 101.865  1.00118.52           C  
ATOM   2229  O   GLN R 306      93.050 110.236 102.602  1.00118.52           O  
ATOM   2230  CB  GLN R 306      92.985 111.921  99.745  1.00118.52           C  
ATOM   2231  CG  GLN R 306      92.377 113.137  99.064  1.00118.52           C  
ATOM   2232  CD  GLN R 306      92.427 113.048  97.553  1.00118.52           C  
ATOM   2233  NE2 GLN R 306      91.261 113.110  96.919  1.00118.52           N  
ATOM   2234  OE1 GLN R 306      93.498 112.928  96.960  1.00118.52           O  
ATOM   2235  N   ASP R 307      95.066 110.463 101.622  1.00118.19           N  
ATOM   2236  CA  ASP R 307      95.547 109.177 102.127  1.00118.19           C  
ATOM   2237  C   ASP R 307      95.520 109.125 103.650  1.00118.19           C  
ATOM   2238  O   ASP R 307      95.186 108.089 104.240  1.00118.19           O  
ATOM   2239  CB  ASP R 307      96.959 108.908 101.611  1.00118.19           C  
ATOM   2240  CG  ASP R 307      97.296 107.431 101.581  1.00118.19           C  
ATOM   2241  OD1 ASP R 307      96.376 106.616 101.357  1.00118.19           O  
ATOM   2242  OD2 ASP R 307      98.479 107.083 101.783  1.00118.19           O1-
ATOM   2243  N   PHE R 308      95.887 110.228 104.303  1.00112.64           N  
ATOM   2244  CA  PHE R 308      95.849 110.269 105.759  1.00112.64           C  
ATOM   2245  C   PHE R 308      94.424 110.084 106.266  1.00112.64           C  
ATOM   2246  O   PHE R 308      94.192 109.373 107.252  1.00112.64           O  
ATOM   2247  CB  PHE R 308      96.439 111.591 106.253  1.00112.64           C  
ATOM   2248  CG  PHE R 308      97.917 111.726 106.002  1.00112.64           C  
ATOM   2249  CD1 PHE R 308      98.681 110.624 105.665  1.00112.64           C  
ATOM   2250  CD2 PHE R 308      98.538 112.960 106.078  1.00112.64           C  
ATOM   2251  CE1 PHE R 308     100.034 110.745 105.429  1.00112.64           C  
ATOM   2252  CE2 PHE R 308      99.891 113.089 105.843  1.00112.64           C  
ATOM   2253  CZ  PHE R 308     100.640 111.980 105.516  1.00112.64           C  
ATOM   2254  N   ARG R 309      93.455 110.707 105.593  1.00113.55           N  
ATOM   2255  CA  ARG R 309      92.052 110.513 105.947  1.00113.55           C  
ATOM   2256  C   ARG R 309      91.623 109.068 105.734  1.00113.55           C  
ATOM   2257  O   ARG R 309      90.840 108.521 106.522  1.00113.55           O  
ATOM   2258  CB  ARG R 309      91.172 111.454 105.126  1.00113.55           C  
ATOM   2259  CG  ARG R 309      91.368 112.924 105.441  1.00113.55           C  
ATOM   2260  CD  ARG R 309      90.198 113.750 104.937  1.00113.55           C  
ATOM   2261  NE  ARG R 309      90.309 114.024 103.508  1.00113.55           N  
ATOM   2262  CZ  ARG R 309      90.067 115.206 102.951  1.00113.55           C  
ATOM   2263  NH1 ARG R 309      89.697 116.233 103.703  1.00113.55           N1+
ATOM   2264  NH2 ARG R 309      90.195 115.360 101.641  1.00113.55           N  
ATOM   2265  N   GLU R 310      92.103 108.440 104.658  1.00118.87           N  
ATOM   2266  CA  GLU R 310      91.765 107.042 104.413  1.00118.87           C  
ATOM   2267  C   GLU R 310      92.290 106.151 105.529  1.00118.87           C  
ATOM   2268  O   GLU R 310      91.586 105.252 105.995  1.00118.87           O  
ATOM   2269  CB  GLU R 310      92.313 106.584 103.060  1.00118.87           C  
ATOM   2270  CG  GLU R 310      91.955 107.489 101.892  1.00118.87           C  
ATOM   2271  CD  GLU R 310      90.486 107.422 101.525  1.00118.87           C  
ATOM   2272  OE1 GLU R 310      89.965 106.302 101.346  1.00118.87           O  
ATOM   2273  OE2 GLU R 310      89.850 108.492 101.418  1.00118.87           O1-
ATOM   2274  N   ARG R 311      93.522 106.393 105.978  1.00111.41           N  
ATOM   2275  CA  ARG R 311      94.048 105.615 107.100  1.00111.41           C  
ATOM   2276  C   ARG R 311      93.278 105.901 108.384  1.00111.41           C  
ATOM   2277  O   ARG R 311      93.043 104.991 109.192  1.00111.41           O  
ATOM   2278  CB  ARG R 311      95.537 105.893 107.291  1.00111.41           C  
ATOM   2279  CG  ARG R 311      96.350 105.788 106.018  1.00111.41           C  
ATOM   2280  CD  ARG R 311      96.646 104.338 105.687  1.00111.41           C  
ATOM   2281  NE  ARG R 311      97.796 103.828 106.427  1.00111.41           N  
ATOM   2282  CZ  ARG R 311      99.052 103.896 105.999  1.00111.41           C  
ATOM   2283  NH1 ARG R 311      99.327 104.459 104.830  1.00111.41           N1+
ATOM   2284  NH2 ARG R 311     100.033 103.400 106.739  1.00111.41           N  
ATOM   2285  N   LEU R 312      92.874 107.156 108.590  1.00115.21           N  
ATOM   2286  CA  LEU R 312      92.108 107.497 109.783  1.00115.21           C  
ATOM   2287  C   LEU R 312      90.773 106.763 109.815  1.00115.21           C  
ATOM   2288  O   LEU R 312      90.376 106.229 110.856  1.00115.21           O  
ATOM   2289  CB  LEU R 312      91.890 109.008 109.852  1.00115.21           C  
ATOM   2290  CG  LEU R 312      91.068 109.508 111.040  1.00115.21           C  
ATOM   2291  CD1 LEU R 312      91.867 109.382 112.322  1.00115.21           C  
ATOM   2292  CD2 LEU R 312      90.624 110.945 110.821  1.00115.21           C  
ATOM   2293  N   ILE R 313      90.064 106.727 108.684  1.00119.09           N  
ATOM   2294  CA  ILE R 313      88.791 106.011 108.644  1.00119.09           C  
ATOM   2295  C   ILE R 313      89.015 104.502 108.663  1.00119.09           C  
ATOM   2296  O   ILE R 313      88.154 103.748 109.134  1.00119.09           O  
ATOM   2297  CB  ILE R 313      87.948 106.448 107.430  1.00119.09           C  
ATOM   2298  CG1 ILE R 313      88.536 105.905 106.126  1.00119.09           C  
ATOM   2299  CG2 ILE R 313      87.805 107.965 107.393  1.00119.09           C  
ATOM   2300  CD1 ILE R 313      87.807 106.370 104.883  1.00119.09           C  
ATOM   2301  N   HIS R 314      90.157 104.033 108.152  1.00119.73           N  
ATOM   2302  CA  HIS R 314      90.494 102.617 108.246  1.00119.73           C  
ATOM   2303  C   HIS R 314      90.649 102.194 109.699  1.00119.73           C  
ATOM   2304  O   HIS R 314      90.196 101.113 110.094  1.00119.73           O  
ATOM   2305  CB  HIS R 314      91.776 102.343 107.460  1.00119.73           C  
ATOM   2306  CG  HIS R 314      92.173 100.901 107.424  1.00119.73           C  
ATOM   2307  CD2 HIS R 314      93.127 100.221 108.103  1.00119.73           C  
ATOM   2308  ND1 HIS R 314      91.563  99.982 106.598  1.00119.73           N  
ATOM   2309  CE1 HIS R 314      92.122  98.797 106.773  1.00119.73           C  
ATOM   2310  NE2 HIS R 314      93.073  98.915 107.682  1.00119.73           N  
ATOM   2311  N   ALA R 315      91.293 103.030 110.505  1.00119.31           N  
ATOM   2312  CA  ALA R 315      91.321 102.804 111.942  1.00119.31           C  
ATOM   2313  C   ALA R 315      89.947 103.081 112.543  1.00119.31           C  
ATOM   2314  O   ALA R 315      89.196 103.938 112.068  1.00119.31           O  
ATOM   2315  CB  ALA R 315      92.375 103.688 112.606  1.00119.31           C  
ATOM   2316  N   LEU R 316      89.617 102.343 113.598  1.00124.43           N  
ATOM   2317  CA  LEU R 316      88.318 102.487 114.251  1.00124.43           C  
ATOM   2318  C   LEU R 316      88.401 102.185 115.743  1.00124.43           C  
ATOM   2319  O   LEU R 316      87.515 102.558 116.513  1.00124.43           O  
ATOM   2320  CB  LEU R 316      87.282 101.572 113.595  1.00124.43           C  
ATOM   2321  CG  LEU R 316      86.488 102.147 112.421  1.00124.43           C  
ATOM   2322  CD1 LEU R 316      85.465 101.137 111.918  1.00124.43           C  
ATOM   2323  CD2 LEU R 316      85.811 103.448 112.820  1.00124.43           C  
ATOM   2324  OXT LEU R 316      89.351 101.560 116.215  1.00124.43           O1-
TER   
ATOM   2325  N   MET d   1     103.908 132.514 122.281  1.00  0.00           N  
ATOM   2326  CA  MET d   1     104.714 132.460 123.496  1.00  0.00           C  
ATOM   2327  C   MET d   1     103.830 133.004 124.630  1.00  0.00           C  
ATOM   2328  O   MET d   1     102.856 133.730 124.437  1.00  0.00           O  
ATOM   2329  CB  MET d   1     105.993 133.293 123.331  1.00  0.00           C  
ATOM   2330  CG  MET d   1     105.744 134.604 122.588  1.00  0.00           C  
ATOM   2331  SD  MET d   1     106.003 134.366 120.801  1.00  0.00           S  
ATOM   2332  CE  MET d   1     106.759 132.724 120.850  1.00  0.00           C  
ATOM   2333  H   MET d   1     102.970 132.900 122.357  1.00  0.00           H  
ATOM   2334  HN  MET d   1     104.351 132.691 121.385  1.00  0.00           H  
ATOM   2335  N   LEU d   2     104.105 132.690 125.903  1.00  0.00           N  
ATOM   2336  CA  LEU d   2     103.263 133.207 126.982  1.00  0.00           C  
ATOM   2337  C   LEU d   2     103.651 134.686 127.116  1.00  0.00           C  
ATOM   2338  O   LEU d   2     104.692 135.152 126.658  1.00  0.00           O  
ATOM   2339  CB  LEU d   2     103.519 132.409 128.270  1.00  0.00           C  
ATOM   2340  CG  LEU d   2     103.685 133.188 129.592  1.00  0.00           C  
ATOM   2341  CD1 LEU d   2     104.970 132.840 130.341  1.00  0.00           C  
ATOM   2342  CD2 LEU d   2     102.471 133.082 130.512  1.00  0.00           C  
ATOM   2343  H   LEU d   2     104.537 131.782 126.042  1.00  0.00           H  
ATOM   2344  N   PHE d   3     102.838 135.536 127.757  1.00  0.00           N  
ATOM   2345  CA  PHE d   3     103.206 136.945 127.885  1.00  0.00           C  
ATOM   2346  C   PHE d   3     104.350 137.010 128.911  1.00  0.00           C  
ATOM   2347  O   PHE d   3     104.763 138.067 129.388  1.00  0.00           O  
ATOM   2348  CB  PHE d   3     102.009 137.796 128.338  1.00  0.00           C  
ATOM   2349  CG  PHE d   3     100.782 136.975 128.664  1.00  0.00           C  
ATOM   2350  CD1 PHE d   3      99.673 137.002 127.806  1.00  0.00           C  
ATOM   2351  CD2 PHE d   3     100.727 136.192 129.824  1.00  0.00           C  
ATOM   2352  CE1 PHE d   3      98.529 136.263 128.106  1.00  0.00           C  
ATOM   2353  CE2 PHE d   3      99.579 135.459 130.126  1.00  0.00           C  
ATOM   2354  CZ  PHE d   3      98.481 135.494 129.268  1.00  0.00           C  
ATOM   2355  OXT PHE d   3     104.906 135.837 129.285  1.00  0.00           O  
ATOM   2356  H   PHE d   3     101.861 135.294 127.907  1.00  0.00           H  
ATOM   2357  HO  PHE d   3     105.213 135.134 128.549  1.00  0.00           H  
TER   
END
