# Supplementary material for: Structural basis for recognition of N-formyl peptides as pathogen-associated molecular patterns
Source: Nat Commun. 2022 Sep 5;13:5232. doi: 10.1038/s41467-022-32822-y (PMC9445081; doi:10.1038/s41467-022-32822-y)
Supplement: Supplementary file 4 — Supplementary Data 2 [file 41467_2022_32822_MOESM4_ESM.zip › Supplementary_Data_2_fig4b-dock-tBOC-FPR1.pdb]

ATOM      1  N   TYR R  22      93.554 106.033  60.132  1.00119.17           N  
ATOM      2  CA  TYR R  22      94.344 106.792  61.093  1.00119.17           C  
ATOM      3  C   TYR R  22      93.531 107.106  62.340  1.00119.17           C  
ATOM      4  O   TYR R  22      94.079 107.523  63.360  1.00119.17           O  
ATOM      5  CB  TYR R  22      94.863 108.086  60.461  1.00119.17           C  
ATOM      6  CG  TYR R  22      96.106 107.901  59.621  1.00119.17           C  
ATOM      7  CD1 TYR R  22      97.367 108.120  60.157  1.00119.17           C  
ATOM      8  CD2 TYR R  22      96.018 107.501  58.296  1.00119.17           C  
ATOM      9  CE1 TYR R  22      98.507 107.950  59.393  1.00119.17           C  
ATOM     10  CE2 TYR R  22      97.151 107.328  57.524  1.00119.17           C  
ATOM     11  CZ  TYR R  22      98.393 107.554  58.078  1.00119.17           C  
ATOM     12  OH  TYR R  22      99.522 107.382  57.313  1.00119.17           O  
ATOM     13  N   LEU R  23      92.214 106.905  62.250  1.00117.62           N  
ATOM     14  CA  LEU R  23      91.348 107.148  63.400  1.00117.62           C  
ATOM     15  C   LEU R  23      91.630 106.169  64.533  1.00117.62           C  
ATOM     16  O   LEU R  23      91.321 106.461  65.693  1.00117.62           O  
ATOM     17  CB  LEU R  23      89.882 107.067  62.978  1.00117.62           C  
ATOM     18  CG  LEU R  23      88.904 107.956  63.749  1.00117.62           C  
ATOM     19  CD1 LEU R  23      89.438 109.377  63.850  1.00117.62           C  
ATOM     20  CD2 LEU R  23      87.531 107.937  63.095  1.00117.62           C  
ATOM     21  N   PHE R  24      92.206 105.007  64.216  1.00115.41           N  
ATOM     22  CA  PHE R  24      92.559 104.035  65.246  1.00115.41           C  
ATOM     23  C   PHE R  24      93.577 104.612  66.225  1.00115.41           C  
ATOM     24  O   PHE R  24      93.433 104.466  67.447  1.00115.41           O  
ATOM     25  CB  PHE R  24      93.099 102.768  64.579  1.00115.41           C  
ATOM     26  CG  PHE R  24      93.306 101.618  65.519  1.00115.41           C  
ATOM     27  CD1 PHE R  24      92.226 100.908  66.015  1.00115.41           C  
ATOM     28  CD2 PHE R  24      94.583 101.230  65.887  1.00115.41           C  
ATOM     29  CE1 PHE R  24      92.415  99.844  66.873  1.00115.41           C  
ATOM     30  CE2 PHE R  24      94.778 100.167  66.744  1.00115.41           C  
ATOM     31  CZ  PHE R  24      93.693  99.473  67.238  1.00115.41           C  
ATOM     32  N   LEU R  25      94.603 105.286  65.700  1.00112.50           N  
ATOM     33  CA  LEU R  25      95.618 105.895  66.552  1.00112.50           C  
ATOM     34  C   LEU R  25      94.999 106.922  67.492  1.00112.50           C  
ATOM     35  O   LEU R  25      95.293 106.939  68.693  1.00112.50           O  
ATOM     36  CB  LEU R  25      96.703 106.546  65.689  1.00112.50           C  
ATOM     37  CG  LEU R  25      97.833 105.701  65.084  1.00112.50           C  
ATOM     38  CD1 LEU R  25      97.317 104.541  64.249  1.00112.50           C  
ATOM     39  CD2 LEU R  25      98.752 106.578  64.249  1.00112.50           C  
ATOM     40  N   ASP R  26      94.133 107.786  66.960  1.00114.16           N  
ATOM     41  CA  ASP R  26      93.552 108.850  67.772  1.00114.16           C  
ATOM     42  C   ASP R  26      92.667 108.292  68.881  1.00114.16           C  
ATOM     43  O   ASP R  26      92.738 108.749  70.028  1.00114.16           O  
ATOM     44  CB  ASP R  26      92.762 109.808  66.883  1.00114.16           C  
ATOM     45  CG  ASP R  26      93.572 110.307  65.702  1.00114.16           C  
ATOM     46  OD1 ASP R  26      94.743 110.691  65.902  1.00114.16           O  
ATOM     47  OD2 ASP R  26      93.039 110.313  64.572  1.00114.16           O1-
ATOM     48  N   ILE R  27      91.831 107.301  68.563  1.00111.37           N  
ATOM     49  CA  ILE R  27      90.931 106.760  69.575  1.00111.37           C  
ATOM     50  C   ILE R  27      91.715 105.996  70.634  1.00111.37           C  
ATOM     51  O   ILE R  27      91.402 106.074  71.831  1.00111.37           O  
ATOM     52  CB  ILE R  27      89.835 105.891  68.927  1.00111.37           C  
ATOM     53  CG1 ILE R  27      90.433 104.684  68.204  1.00111.37           C  
ATOM     54  CG2 ILE R  27      88.994 106.721  67.970  1.00111.37           C  
ATOM     55  CD1 ILE R  27      89.408 103.677  67.751  1.00111.37           C  
ATOM     56  N   ILE R  28      92.756 105.263  70.226  1.00108.12           N  
ATOM     57  CA  ILE R  28      93.546 104.544  71.220  1.00108.12           C  
ATOM     58  C   ILE R  28      94.303 105.528  72.110  1.00108.12           C  
ATOM     59  O   ILE R  28      94.423 105.317  73.322  1.00108.12           O  
ATOM     60  CB  ILE R  28      94.474 103.515  70.543  1.00108.12           C  
ATOM     61  CG1 ILE R  28      94.783 102.369  71.507  1.00108.12           C  
ATOM     62  CG2 ILE R  28      95.766 104.143  70.047  1.00108.12           C  
ATOM     63  CD1 ILE R  28      95.256 101.108  70.822  1.00108.12           C  
ATOM     64  N   THR R  29      94.785 106.637  71.538  1.00104.69           N  
ATOM     65  CA  THR R  29      95.456 107.654  72.341  1.00104.69           C  
ATOM     66  C   THR R  29      94.497 108.290  73.340  1.00104.69           C  
ATOM     67  O   THR R  29      94.855 108.512  74.503  1.00104.69           O  
ATOM     68  CB  THR R  29      96.067 108.718  71.432  1.00104.69           C  
ATOM     69  CG2 THR R  29      96.767 109.784  72.254  1.00104.69           C  
ATOM     70  OG1 THR R  29      97.020 108.108  70.554  1.00104.69           O  
ATOM     71  N   TYR R  30      93.272 108.593  72.902  1.00104.81           N  
ATOM     72  CA  TYR R  30      92.291 109.181  73.809  1.00104.81           C  
ATOM     73  C   TYR R  30      91.946 108.221  74.941  1.00104.81           C  
ATOM     74  O   TYR R  30      91.858 108.627  76.108  1.00104.81           O  
ATOM     75  CB  TYR R  30      91.033 109.577  73.035  1.00104.81           C  
ATOM     76  CG  TYR R  30      91.205 110.790  72.149  1.00104.81           C  
ATOM     77  CD1 TYR R  30      90.162 111.245  71.354  1.00104.81           C  
ATOM     78  CD2 TYR R  30      92.408 111.483  72.111  1.00104.81           C  
ATOM     79  CE1 TYR R  30      90.314 112.352  70.542  1.00104.81           C  
ATOM     80  CE2 TYR R  30      92.570 112.591  71.302  1.00104.81           C  
ATOM     81  CZ  TYR R  30      91.520 113.021  70.520  1.00104.81           C  
ATOM     82  OH  TYR R  30      91.678 114.126  69.714  1.00104.81           O  
ATOM     83  N   LEU R  31      91.750 106.941  74.615  1.00103.59           N  
ATOM     84  CA  LEU R  31      91.445 105.959  75.650  1.00103.59           C  
ATOM     85  C   LEU R  31      92.597 105.821  76.633  1.00103.59           C  
ATOM     86  O   LEU R  31      92.378 105.710  77.847  1.00103.59           O  
ATOM     87  CB  LEU R  31      91.117 104.606  75.019  1.00103.59           C  
ATOM     88  CG  LEU R  31      90.392 103.624  75.940  1.00103.59           C  
ATOM     89  CD1 LEU R  31      89.088 104.223  76.446  1.00103.59           C  
ATOM     90  CD2 LEU R  31      90.140 102.303  75.234  1.00103.59           C  
ATOM     91  N   VAL R  32      93.834 105.815  76.127  1.00 99.88           N  
ATOM     92  CA  VAL R  32      94.993 105.699  77.007  1.00 99.88           C  
ATOM     93  C   VAL R  32      95.071 106.902  77.937  1.00 99.88           C  
ATOM     94  O   VAL R  32      95.298 106.755  79.141  1.00 99.88           O  
ATOM     95  CB  VAL R  32      96.285 105.532  76.188  1.00 99.88           C  
ATOM     96  CG1 VAL R  32      97.495 105.747  77.077  1.00 99.88           C  
ATOM     97  CG2 VAL R  32      96.336 104.153  75.556  1.00 99.88           C  
ATOM     98  N   PHE R  33      94.881 108.109  77.396  1.00 97.80           N  
ATOM     99  CA  PHE R  33      94.868 109.300  78.245  1.00 97.80           C  
ATOM    100  C   PHE R  33      93.803 109.199  79.329  1.00 97.80           C  
ATOM    101  O   PHE R  33      94.070 109.488  80.500  1.00 97.80           O  
ATOM    102  CB  PHE R  33      94.653 110.563  77.408  1.00 97.80           C  
ATOM    103  CG  PHE R  33      95.846 110.976  76.600  1.00 97.80           C  
ATOM    104  CD1 PHE R  33      97.099 110.457  76.870  1.00 97.80           C  
ATOM    105  CD2 PHE R  33      95.719 111.908  75.584  1.00 97.80           C  
ATOM    106  CE1 PHE R  33      98.199 110.850  76.136  1.00 97.80           C  
ATOM    107  CE2 PHE R  33      96.816 112.303  74.844  1.00 97.80           C  
ATOM    108  CZ  PHE R  33      98.057 111.773  75.120  1.00 97.80           C  
ATOM    109  N   ALA R  34      92.589 108.786  78.961  1.00 97.37           N  
ATOM    110  CA  ALA R  34      91.508 108.727  79.941  1.00 97.37           C  
ATOM    111  C   ALA R  34      91.819 107.728  81.051  1.00 97.37           C  
ATOM    112  O   ALA R  34      91.734 108.054  82.247  1.00 97.37           O  
ATOM    113  CB  ALA R  34      90.193 108.370  79.247  1.00 97.37           C  
ATOM    114  N   VAL R  35      92.180 106.499  80.671  1.00 95.08           N  
ATOM    115  CA  VAL R  35      92.428 105.465  81.669  1.00 95.08           C  
ATOM    116  C   VAL R  35      93.642 105.821  82.517  1.00 95.08           C  
ATOM    117  O   VAL R  35      93.642 105.615  83.736  1.00 95.08           O  
ATOM    118  CB  VAL R  35      92.567 104.082  81.001  1.00 95.08           C  
ATOM    119  CG1 VAL R  35      93.802 104.008  80.117  1.00 95.08           C  
ATOM    120  CG2 VAL R  35      92.592 102.983  82.056  1.00 95.08           C  
ATOM    121  N   THR R  36      94.686 106.380  81.898  1.00 92.97           N  
ATOM    122  CA  THR R  36      95.859 106.800  82.650  1.00 92.97           C  
ATOM    123  C   THR R  36      95.493 107.867  83.665  1.00 92.97           C  
ATOM    124  O   THR R  36      95.851 107.761  84.839  1.00 92.97           O  
ATOM    125  CB  THR R  36      96.940 107.313  81.698  1.00 92.97           C  
ATOM    126  CG2 THR R  36      98.193 107.691  82.472  1.00 92.97           C  
ATOM    127  OG1 THR R  36      97.260 106.296  80.741  1.00 92.97           O  
ATOM    128  N   PHE R  37      94.742 108.885  83.242  1.00 93.69           N  
ATOM    129  CA  PHE R  37      94.350 109.940  84.167  1.00 93.69           C  
ATOM    130  C   PHE R  37      93.613 109.362  85.366  1.00 93.69           C  
ATOM    131  O   PHE R  37      94.041 109.531  86.515  1.00 93.69           O  
ATOM    132  CB  PHE R  37      93.485 110.970  83.440  1.00 93.69           C  
ATOM    133  CG  PHE R  37      92.872 111.999  84.346  1.00 93.69           C  
ATOM    134  CD1 PHE R  37      93.642 113.009  84.894  1.00 93.69           C  
ATOM    135  CD2 PHE R  37      91.520 111.959  84.642  1.00 93.69           C  
ATOM    136  CE1 PHE R  37      93.076 113.956  85.726  1.00 93.69           C  
ATOM    137  CE2 PHE R  37      90.950 112.902  85.470  1.00 93.69           C  
ATOM    138  CZ  PHE R  37      91.728 113.902  86.013  1.00 93.69           C  
ATOM    139  N   VAL R  38      92.542 108.606  85.113  1.00 94.37           N  
ATOM    140  CA  VAL R  38      91.710 108.149  86.225  1.00 94.37           C  
ATOM    141  C   VAL R  38      92.494 107.200  87.132  1.00 94.37           C  
ATOM    142  O   VAL R  38      92.579 107.407  88.352  1.00 94.37           O  
ATOM    143  CB  VAL R  38      90.401 107.519  85.706  1.00 94.37           C  
ATOM    144  CG1 VAL R  38      89.564 108.570  84.999  1.00 94.37           C  
ATOM    145  CG2 VAL R  38      90.665 106.357  84.764  1.00 94.37           C  
ATOM    146  N   LEU R  39      93.129 106.181  86.546  1.00 93.08           N  
ATOM    147  CA  LEU R  39      93.758 105.148  87.357  1.00 93.08           C  
ATOM    148  C   LEU R  39      95.010 105.671  88.050  1.00 93.08           C  
ATOM    149  O   LEU R  39      95.250 105.350  89.218  1.00 93.08           O  
ATOM    150  CB  LEU R  39      94.075 103.931  86.489  1.00 93.08           C  
ATOM    151  CG  LEU R  39      94.457 102.642  87.214  1.00 93.08           C  
ATOM    152  CD1 LEU R  39      93.343 102.228  88.161  1.00 93.08           C  
ATOM    153  CD2 LEU R  39      94.744 101.538  86.212  1.00 93.08           C  
ATOM    154  N   GLY R  40      95.823 106.472  87.355  1.00 91.12           N  
ATOM    155  CA  GLY R  40      97.003 107.036  87.981  1.00 91.12           C  
ATOM    156  C   GLY R  40      96.673 107.996  89.104  1.00 91.12           C  
ATOM    157  O   GLY R  40      97.291 107.945  90.170  1.00 91.12           O  
ATOM    158  N   VAL R  41      95.697 108.886  88.890  1.00 91.54           N  
ATOM    159  CA  VAL R  41      95.304 109.799  89.958  1.00 91.54           C  
ATOM    160  C   VAL R  41      94.827 109.012  91.170  1.00 91.54           C  
ATOM    161  O   VAL R  41      95.251 109.270  92.303  1.00 91.54           O  
ATOM    162  CB  VAL R  41      94.233 110.787  89.462  1.00 91.54           C  
ATOM    163  CG1 VAL R  41      93.571 111.481  90.636  1.00 91.54           C  
ATOM    164  CG2 VAL R  41      94.858 111.821  88.546  1.00 91.54           C  
ATOM    165  N   LEU R  42      93.976 108.005  90.945  1.00 91.90           N  
ATOM    166  CA  LEU R  42      93.495 107.195  92.060  1.00 91.90           C  
ATOM    167  C   LEU R  42      94.643 106.498  92.781  1.00 91.90           C  
ATOM    168  O   LEU R  42      94.791 106.619  94.005  1.00 91.90           O  
ATOM    169  CB  LEU R  42      92.479 106.169  91.557  1.00 91.90           C  
ATOM    170  CG  LEU R  42      91.052 106.681  91.371  1.00 91.90           C  
ATOM    171  CD1 LEU R  42      90.114 105.544  90.996  1.00 91.90           C  
ATOM    172  CD2 LEU R  42      90.578 107.381  92.636  1.00 91.90           C  
ATOM    173  N   GLY R  43      95.472 105.765  92.036  1.00 88.40           N  
ATOM    174  CA  GLY R  43      96.512 104.973  92.667  1.00 88.40           C  
ATOM    175  C   GLY R  43      97.505 105.824  93.426  1.00 88.40           C  
ATOM    176  O   GLY R  43      97.859 105.519  94.566  1.00 88.40           O  
ATOM    177  N   ASN R  44      97.947 106.923  92.814  1.00 86.26           N  
ATOM    178  CA  ASN R  44      98.931 107.772  93.468  1.00 86.26           C  
ATOM    179  C   ASN R  44      98.327 108.507  94.656  1.00 86.26           C  
ATOM    180  O   ASN R  44      99.015 108.738  95.655  1.00 86.26           O  
ATOM    181  CB  ASN R  44      99.527 108.749  92.461  1.00 86.26           C  
ATOM    182  CG  ASN R  44     100.457 108.064  91.486  1.00 86.26           C  
ATOM    183  ND2 ASN R  44     101.503 107.439  92.012  1.00 86.26           N  
ATOM    184  OD1 ASN R  44     100.234 108.081  90.278  1.00 86.26           O  
ATOM    185  N   GLY R  45      97.042 108.869  94.585  1.00 89.85           N  
ATOM    186  CA  GLY R  45      96.403 109.469  95.743  1.00 89.85           C  
ATOM    187  C   GLY R  45      96.341 108.522  96.923  1.00 89.85           C  
ATOM    188  O   GLY R  45      96.677 108.898  98.049  1.00 89.85           O  
ATOM    189  N   LEU R  46      95.929 107.273  96.681  1.00 91.15           N  
ATOM    190  CA  LEU R  46      95.935 106.288  97.762  1.00 91.15           C  
ATOM    191  C   LEU R  46      97.343 106.024  98.284  1.00 91.15           C  
ATOM    192  O   LEU R  46      97.539 105.880  99.496  1.00 91.15           O  
ATOM    193  CB  LEU R  46      95.263 104.982  97.329  1.00 91.15           C  
ATOM    194  CG  LEU R  46      93.729 104.899  97.297  1.00 91.15           C  
ATOM    195  CD1 LEU R  46      93.055 105.684  96.194  1.00 91.15           C  
ATOM    196  CD2 LEU R  46      93.323 103.435  97.213  1.00 91.15           C  
ATOM    197  N   VAL R  47      98.336 105.948  97.394  1.00 88.42           N  
ATOM    198  CA  VAL R  47      99.705 105.709  97.848  1.00 88.42           C  
ATOM    199  C   VAL R  47     100.189 106.854  98.729  1.00 88.42           C  
ATOM    200  O   VAL R  47     100.788 106.628  99.788  1.00 88.42           O  
ATOM    201  CB  VAL R  47     100.645 105.478  96.651  1.00 88.42           C  
ATOM    202  CG1 VAL R  47     102.080 105.411  97.127  1.00 88.42           C  
ATOM    203  CG2 VAL R  47     100.289 104.185  95.951  1.00 88.42           C  
ATOM    204  N   ILE R  48      99.931 108.097  98.316  1.00 89.40           N  
ATOM    205  CA  ILE R  48     100.324 109.247  99.128  1.00 89.40           C  
ATOM    206  C   ILE R  48      99.619 109.207 100.477  1.00 89.40           C  
ATOM    207  O   ILE R  48     100.242 109.396 101.528  1.00 89.40           O  
ATOM    208  CB  ILE R  48     100.031 110.561  98.381  1.00 89.40           C  
ATOM    209  CG1 ILE R  48     100.984 110.738  97.199  1.00 89.40           C  
ATOM    210  CG2 ILE R  48     100.138 111.740  99.323  1.00 89.40           C  
ATOM    211  CD1 ILE R  48     100.588 111.852  96.259  1.00 89.40           C  
ATOM    212  N   TRP R  49      98.311 108.939 100.465  1.00100.04           N  
ATOM    213  CA  TRP R  49      97.541 108.904 101.705  1.00100.04           C  
ATOM    214  C   TRP R  49      98.095 107.861 102.669  1.00100.04           C  
ATOM    215  O   TRP R  49      98.324 108.149 103.849  1.00100.04           O  
ATOM    216  CB  TRP R  49      96.071 108.623 101.385  1.00100.04           C  
ATOM    217  CG  TRP R  49      95.232 108.232 102.567  1.00100.04           C  
ATOM    218  CD1 TRP R  49      95.305 108.738 103.833  1.00100.04           C  
ATOM    219  CD2 TRP R  49      94.196 107.242 102.592  1.00100.04           C  
ATOM    220  CE2 TRP R  49      93.685 107.205 103.903  1.00100.04           C  
ATOM    221  CE3 TRP R  49      93.651 106.384 101.632  1.00100.04           C  
ATOM    222  NE1 TRP R  49      94.378 108.128 104.641  1.00100.04           N  
ATOM    223  CZ2 TRP R  49      92.655 106.345 104.280  1.00100.04           C  
ATOM    224  CZ3 TRP R  49      92.628 105.531 102.007  1.00100.04           C  
ATOM    225  CH2 TRP R  49      92.141 105.519 103.319  1.00100.04           C  
ATOM    226  N   VAL R  50      98.323 106.643 102.179  1.00 98.48           N  
ATOM    227  CA  VAL R  50      98.741 105.556 103.058  1.00 98.48           C  
ATOM    228  C   VAL R  50     100.172 105.766 103.542  1.00 98.48           C  
ATOM    229  O   VAL R  50     100.468 105.609 104.732  1.00 98.48           O  
ATOM    230  CB  VAL R  50      98.573 104.201 102.348  1.00 98.48           C  
ATOM    231  CG1 VAL R  50      99.062 103.082 103.234  1.00 98.48           C  
ATOM    232  CG2 VAL R  50      97.114 103.977 101.989  1.00 98.48           C  
ATOM    233  N   ALA R  51     101.084 106.126 102.634  1.00 96.81           N  
ATOM    234  CA  ALA R  51     102.495 106.189 102.998  1.00 96.81           C  
ATOM    235  C   ALA R  51     102.827 107.433 103.811  1.00 96.81           C  
ATOM    236  O   ALA R  51     103.680 107.380 104.705  1.00 96.81           O  
ATOM    237  CB  ALA R  51     103.363 106.133 101.742  1.00 96.81           C  
ATOM    238  N   GLY R  52     102.178 108.563 103.520  1.00100.14           N  
ATOM    239  CA  GLY R  52     102.536 109.801 104.186  1.00100.14           C  
ATOM    240  C   GLY R  52     101.859 110.029 105.518  1.00100.14           C  
ATOM    241  O   GLY R  52     102.358 110.821 106.323  1.00100.14           O  
ATOM    242  N   PHE R  53     100.739 109.359 105.772  1.00102.99           N  
ATOM    243  CA  PHE R  53      99.968 109.592 106.986  1.00102.99           C  
ATOM    244  C   PHE R  53      99.836 108.354 107.856  1.00102.99           C  
ATOM    245  O   PHE R  53     100.081 108.424 109.066  1.00102.99           O  
ATOM    246  CB  PHE R  53      98.574 110.126 106.621  1.00102.99           C  
ATOM    247  CG  PHE R  53      98.601 111.455 105.925  1.00102.99           C  
ATOM    248  CD1 PHE R  53      98.955 112.603 106.610  1.00102.99           C  
ATOM    249  CD2 PHE R  53      98.278 111.554 104.582  1.00102.99           C  
ATOM    250  CE1 PHE R  53      98.984 113.827 105.971  1.00102.99           C  
ATOM    251  CE2 PHE R  53      98.305 112.775 103.937  1.00102.99           C  
ATOM    252  CZ  PHE R  53      98.657 113.912 104.632  1.00102.99           C  
ATOM    253  N   ARG R  54      99.465 107.214 107.274  1.00104.64           N  
ATOM    254  CA  ARG R  54      99.122 106.033 108.055  1.00104.64           C  
ATOM    255  C   ARG R  54     100.331 105.229 108.514  1.00104.64           C  
ATOM    256  O   ARG R  54     100.157 104.263 109.264  1.00104.64           O  
ATOM    257  CB  ARG R  54      98.187 105.128 107.249  1.00104.64           C  
ATOM    258  CG  ARG R  54      96.941 105.829 106.742  1.00104.64           C  
ATOM    259  CD  ARG R  54      96.175 106.474 107.883  1.00104.64           C  
ATOM    260  NE  ARG R  54      95.089 107.322 107.402  1.00104.64           N  
ATOM    261  CZ  ARG R  54      94.294 108.036 108.190  1.00104.64           C  
ATOM    262  NH1 ARG R  54      93.331 108.781 107.664  1.00104.64           N1+
ATOM    263  NH2 ARG R  54      94.460 108.006 109.505  1.00104.64           N  
ATOM    264  N   MET R  55     101.540 105.591 108.094  1.00101.99           N  
ATOM    265  CA  MET R  55     102.726 104.810 108.408  1.00101.99           C  
ATOM    266  C   MET R  55     103.797 105.695 109.024  1.00101.99           C  
ATOM    267  O   MET R  55     103.805 106.916 108.850  1.00101.99           O  
ATOM    268  CB  MET R  55     103.283 104.119 107.160  1.00101.99           C  
ATOM    269  CG  MET R  55     102.370 103.049 106.617  1.00101.99           C  
ATOM    270  SD  MET R  55     103.006 102.234 105.150  1.00101.99           S  
ATOM    271  CE  MET R  55     101.628 101.155 104.792  1.00101.99           C  
ATOM    272  N   THR R  56     104.701 105.055 109.760  1.00 87.87           N  
ATOM    273  CA  THR R  56     105.894 105.727 110.251  1.00 87.87           C  
ATOM    274  C   THR R  56     106.929 105.798 109.139  1.00 87.87           C  
ATOM    275  O   THR R  56     107.146 104.827 108.409  1.00 87.87           O  
ATOM    276  CB  THR R  56     106.472 104.991 111.460  1.00 87.87           C  
ATOM    277  CG2 THR R  56     105.374 104.652 112.451  1.00 87.87           C  
ATOM    278  OG1 THR R  56     107.104 103.781 111.026  1.00 87.87           O  
ATOM    279  N   HIS R  57     107.569 106.956 109.012  1.00 81.49           N  
ATOM    280  CA  HIS R  57     108.458 107.195 107.884  1.00 81.49           C  
ATOM    281  C   HIS R  57     109.759 106.418 108.033  1.00 81.49           C  
ATOM    282  O   HIS R  57     110.385 106.425 109.097  1.00 81.49           O  
ATOM    283  CB  HIS R  57     108.748 108.688 107.752  1.00 81.49           C  
ATOM    284  CG  HIS R  57     107.569 109.493 107.303  1.00 81.49           C  
ATOM    285  CD2 HIS R  57     106.347 109.114 106.861  1.00 81.49           C  
ATOM    286  ND1 HIS R  57     107.576 110.870 107.277  1.00 81.49           N  
ATOM    287  CE1 HIS R  57     106.409 111.305 106.838  1.00 81.49           C  
ATOM    288  NE2 HIS R  57     105.645 110.259 106.579  1.00 81.49           N  
ATOM    289  N   THR R  58     110.158 105.744 106.957  1.00 66.92           N  
ATOM    290  CA  THR R  58     111.469 105.128 106.812  1.00 66.92           C  
ATOM    291  C   THR R  58     112.084 105.628 105.511  1.00 66.92           C  
ATOM    292  O   THR R  58     111.498 106.450 104.804  1.00 66.92           O  
ATOM    293  CB  THR R  58     111.376 103.597 106.820  1.00 66.92           C  
ATOM    294  CG2 THR R  58     110.818 103.105 108.143  1.00 66.92           C  
ATOM    295  OG1 THR R  58     110.519 103.164 105.758  1.00 66.92           O  
ATOM    296  N   VAL R  59     113.274 105.125 105.183  1.00 56.06           N  
ATOM    297  CA  VAL R  59     113.914 105.509 103.927  1.00 56.06           C  
ATOM    298  C   VAL R  59     113.094 105.013 102.742  1.00 56.06           C  
ATOM    299  O   VAL R  59     112.837 105.752 101.781  1.00 56.06           O  
ATOM    300  CB  VAL R  59     115.356 104.977 103.879  1.00 56.06           C  
ATOM    301  CG1 VAL R  59     115.999 105.309 102.546  1.00 56.06           C  
ATOM    302  CG2 VAL R  59     116.169 105.547 105.022  1.00 56.06           C  
ATOM    303  N   THR R  60     112.657 103.754 102.806  1.00 57.55           N  
ATOM    304  CA  THR R  60     111.869 103.171 101.727  1.00 57.55           C  
ATOM    305  C   THR R  60     110.551 103.912 101.540  1.00 57.55           C  
ATOM    306  O   THR R  60     110.157 104.230 100.409  1.00 57.55           O  
ATOM    307  CB  THR R  60     111.625 101.692 102.029  1.00 57.55           C  
ATOM    308  CG2 THR R  60     110.576 101.118 101.116  1.00 57.55           C  
ATOM    309  OG1 THR R  60     112.847 100.962 101.862  1.00 57.55           O  
ATOM    310  N   THR R  61     109.863 104.210 102.643  1.00 61.40           N  
ATOM    311  CA  THR R  61     108.596 104.923 102.550  1.00 61.40           C  
ATOM    312  C   THR R  61     108.795 106.337 102.025  1.00 61.40           C  
ATOM    313  O   THR R  61     107.963 106.842 101.267  1.00 61.40           O  
ATOM    314  CB  THR R  61     107.900 104.946 103.909  1.00 61.40           C  
ATOM    315  CG2 THR R  61     107.547 103.535 104.346  1.00 61.40           C  
ATOM    316  OG1 THR R  61     108.765 105.545 104.880  1.00 61.40           O  
ATOM    317  N   ILE R  62     109.891 106.992 102.411  1.00 57.22           N  
ATOM    318  CA  ILE R  62     110.165 108.334 101.903  1.00 57.22           C  
ATOM    319  C   ILE R  62     110.380 108.304 100.395  1.00 57.22           C  
ATOM    320  O   ILE R  62     109.848 109.147  99.659  1.00 57.22           O  
ATOM    321  CB  ILE R  62     111.370 108.950 102.638  1.00 57.22           C  
ATOM    322  CG1 ILE R  62     110.965 109.398 104.041  1.00 57.22           C  
ATOM    323  CG2 ILE R  62     111.935 110.120 101.859  1.00 57.22           C  
ATOM    324  CD1 ILE R  62     112.138 109.752 104.921  1.00 57.22           C  
ATOM    325  N   SER R  63     111.160 107.336  99.907  1.00 56.67           N  
ATOM    326  CA  SER R  63     111.386 107.249  98.467  1.00 56.67           C  
ATOM    327  C   SER R  63     110.085 106.979  97.718  1.00 56.67           C  
ATOM    328  O   SER R  63     109.803 107.613  96.689  1.00 56.67           O  
ATOM    329  CB  SER R  63     112.420 106.168  98.165  1.00 56.67           C  
ATOM    330  OG  SER R  63     112.051 104.937  98.755  1.00 56.67           O  
ATOM    331  N   TYR R  64     109.268 106.053  98.229  1.00 59.23           N  
ATOM    332  CA  TYR R  64     108.000 105.766  97.566  1.00 59.23           C  
ATOM    333  C   TYR R  64     107.053 106.957  97.628  1.00 59.23           C  
ATOM    334  O   TYR R  64     106.285 107.183  96.687  1.00 59.23           O  
ATOM    335  CB  TYR R  64     107.343 104.529  98.176  1.00 59.23           C  
ATOM    336  CG  TYR R  64     108.120 103.249  97.968  1.00 59.23           C  
ATOM    337  CD1 TYR R  64     109.156 103.182  97.047  1.00 59.23           C  
ATOM    338  CD2 TYR R  64     107.800 102.099  98.674  1.00 59.23           C  
ATOM    339  CE1 TYR R  64     109.862 102.017  96.852  1.00 59.23           C  
ATOM    340  CE2 TYR R  64     108.496 100.926  98.478  1.00 59.23           C  
ATOM    341  CZ  TYR R  64     109.530 100.892  97.569  1.00 59.23           C  
ATOM    342  OH  TYR R  64     110.232  99.726  97.372  1.00 59.23           O  
ATOM    343  N   LEU R  65     107.100 107.734  98.711  1.00 62.88           N  
ATOM    344  CA  LEU R  65     106.263 108.922  98.813  1.00 62.88           C  
ATOM    345  C   LEU R  65     106.673 109.976  97.796  1.00 62.88           C  
ATOM    346  O   LEU R  65     105.814 110.615  97.181  1.00 62.88           O  
ATOM    347  CB  LEU R  65     106.331 109.489 100.229  1.00 62.88           C  
ATOM    348  CG  LEU R  65     105.399 110.660 100.540  1.00 62.88           C  
ATOM    349  CD1 LEU R  65     103.985 110.353 100.089  1.00 62.88           C  
ATOM    350  CD2 LEU R  65     105.433 110.991 102.020  1.00 62.88           C  
ATOM    351  N   ASN R  66     107.979 110.181  97.609  1.00 59.90           N  
ATOM    352  CA  ASN R  66     108.421 111.122  96.582  1.00 59.90           C  
ATOM    353  C   ASN R  66     107.987 110.665  95.195  1.00 59.90           C  
ATOM    354  O   ASN R  66     107.516 111.474  94.381  1.00 59.90           O  
ATOM    355  CB  ASN R  66     109.935 111.299  96.636  1.00 59.90           C  
ATOM    356  CG  ASN R  66     110.386 112.026  97.878  1.00 59.90           C  
ATOM    357  ND2 ASN R  66     111.362 112.910  97.726  1.00 59.90           N  
ATOM    358  OD1 ASN R  66     109.863 111.796  98.963  1.00 59.90           O  
ATOM    359  N   LEU R  67     108.125 109.367  94.910  1.00 63.35           N  
ATOM    360  CA  LEU R  67     107.685 108.859  93.614  1.00 63.35           C  
ATOM    361  C   LEU R  67     106.189 109.075  93.416  1.00 63.35           C  
ATOM    362  O   LEU R  67     105.751 109.515  92.344  1.00 63.35           O  
ATOM    363  CB  LEU R  67     108.033 107.378  93.482  1.00 63.35           C  
ATOM    364  CG  LEU R  67     107.867 106.787  92.082  1.00 63.35           C  
ATOM    365  CD1 LEU R  67     108.809 107.463  91.106  1.00 63.35           C  
ATOM    366  CD2 LEU R  67     108.095 105.288  92.098  1.00 63.35           C  
ATOM    367  N   ALA R  68     105.391 108.777  94.445  1.00 69.82           N  
ATOM    368  CA  ALA R  68     103.946 108.953  94.351  1.00 69.82           C  
ATOM    369  C   ALA R  68     103.574 110.415  94.152  1.00 69.82           C  
ATOM    370  O   ALA R  68     102.672 110.730  93.367  1.00 69.82           O  
ATOM    371  CB  ALA R  68     103.269 108.398  95.601  1.00 69.82           C  
ATOM    372  N   VAL R  69     104.244 111.320  94.868  1.00 68.71           N  
ATOM    373  CA  VAL R  69     103.955 112.744  94.725  1.00 68.71           C  
ATOM    374  C   VAL R  69     104.228 113.196  93.298  1.00 68.71           C  
ATOM    375  O   VAL R  69     103.406 113.885  92.679  1.00 68.71           O  
ATOM    376  CB  VAL R  69     104.769 113.563  95.742  1.00 68.71           C  
ATOM    377  CG1 VAL R  69     104.825 115.019  95.324  1.00 68.71           C  
ATOM    378  CG2 VAL R  69     104.168 113.434  97.128  1.00 68.71           C  
ATOM    379  N   ALA R  70     105.383 112.809  92.750  1.00 70.04           N  
ATOM    380  CA  ALA R  70     105.706 113.203  91.382  1.00 70.04           C  
ATOM    381  C   ALA R  70     104.683 112.649  90.395  1.00 70.04           C  
ATOM    382  O   ALA R  70     104.182 113.375  89.524  1.00 70.04           O  
ATOM    383  CB  ALA R  70     107.115 112.736  91.019  1.00 70.04           C  
ATOM    384  N   ASP R  71     104.333 111.368  90.541  1.00 77.58           N  
ATOM    385  CA  ASP R  71     103.391 110.749  89.614  1.00 77.58           C  
ATOM    386  C   ASP R  71     102.018 111.404  89.684  1.00 77.58           C  
ATOM    387  O   ASP R  71     101.388 111.644  88.650  1.00 77.58           O  
ATOM    388  CB  ASP R  71     103.283 109.251  89.893  1.00 77.58           C  
ATOM    389  CG  ASP R  71     104.547 108.498  89.536  1.00 77.58           C  
ATOM    390  OD1 ASP R  71     105.264 108.942  88.615  1.00 77.58           O  
ATOM    391  OD2 ASP R  71     104.821 107.459  90.171  1.00 77.58           O1-
ATOM    392  N   PHE R  72     101.532 111.696  90.892  1.00 81.34           N  
ATOM    393  CA  PHE R  72     100.215 112.311  91.028  1.00 81.34           C  
ATOM    394  C   PHE R  72     100.208 113.725  90.465  1.00 81.34           C  
ATOM    395  O   PHE R  72      99.295 114.107  89.717  1.00 81.34           O  
ATOM    396  CB  PHE R  72      99.787 112.314  92.496  1.00 81.34           C  
ATOM    397  CG  PHE R  72      98.487 113.023  92.749  1.00 81.34           C  
ATOM    398  CD1 PHE R  72      97.288 112.332  92.699  1.00 81.34           C  
ATOM    399  CD2 PHE R  72      98.463 114.372  93.059  1.00 81.34           C  
ATOM    400  CE1 PHE R  72      96.090 112.975  92.933  1.00 81.34           C  
ATOM    401  CE2 PHE R  72      97.268 115.021  93.294  1.00 81.34           C  
ATOM    402  CZ  PHE R  72      96.080 114.320  93.232  1.00 81.34           C  
ATOM    403  N   CYS R  73     101.205 114.531  90.840  1.00 79.55           N  
ATOM    404  CA  CYS R  73     101.268 115.897  90.347  1.00 79.55           C  
ATOM    405  C   CYS R  73     101.420 115.946  88.837  1.00 79.55           C  
ATOM    406  O   CYS R  73     101.028 116.941  88.219  1.00 79.55           O  
ATOM    407  CB  CYS R  73     102.416 116.645  91.023  1.00 79.55           C  
ATOM    408  SG  CYS R  73     102.136 117.032  92.764  1.00 79.55           S  
ATOM    409  N   PHE R  74     101.981 114.901  88.223  1.00 79.79           N  
ATOM    410  CA  PHE R  74     101.977 114.851  86.766  1.00 79.79           C  
ATOM    411  C   PHE R  74     100.614 114.438  86.223  1.00 79.79           C  
ATOM    412  O   PHE R  74     100.061 115.108  85.344  1.00 79.79           O  
ATOM    413  CB  PHE R  74     103.045 113.891  86.252  1.00 79.79           C  
ATOM    414  CG  PHE R  74     102.766 113.386  84.869  1.00 79.79           C  
ATOM    415  CD1 PHE R  74     103.019 114.180  83.766  1.00 79.79           C  
ATOM    416  CD2 PHE R  74     102.228 112.125  84.673  1.00 79.79           C  
ATOM    417  CE1 PHE R  74     102.751 113.724  82.498  1.00 79.79           C  
ATOM    418  CE2 PHE R  74     101.959 111.666  83.406  1.00 79.79           C  
ATOM    419  CZ  PHE R  74     102.220 112.466  82.318  1.00 79.79           C  
ATOM    420  N   THR R  75     100.064 113.330  86.728  1.00 84.86           N  
ATOM    421  CA  THR R  75      98.834 112.775  86.173  1.00 84.86           C  
ATOM    422  C   THR R  75      97.654 113.722  86.314  1.00 84.86           C  
ATOM    423  O   THR R  75      96.683 113.597  85.561  1.00 84.86           O  
ATOM    424  CB  THR R  75      98.500 111.440  86.842  1.00 84.86           C  
ATOM    425  CG2 THR R  75      99.450 110.354  86.368  1.00 84.86           C  
ATOM    426  OG1 THR R  75      98.603 111.574  88.264  1.00 84.86           O  
ATOM    427  N   SER R  76      97.710 114.661  87.260  1.00 86.68           N  
ATOM    428  CA  SER R  76      96.610 115.607  87.409  1.00 86.68           C  
ATOM    429  C   SER R  76      96.455 116.524  86.199  1.00 86.68           C  
ATOM    430  O   SER R  76      95.399 117.145  86.040  1.00 86.68           O  
ATOM    431  CB  SER R  76      96.810 116.446  88.671  1.00 86.68           C  
ATOM    432  OG  SER R  76      97.748 117.482  88.446  1.00 86.68           O  
ATOM    433  N   THR R  77      97.471 116.621  85.343  1.00 86.80           N  
ATOM    434  CA  THR R  77      97.473 117.562  84.230  1.00 86.80           C  
ATOM    435  C   THR R  77      97.100 116.922  82.895  1.00 86.80           C  
ATOM    436  O   THR R  77      97.207 117.581  81.857  1.00 86.80           O  
ATOM    437  CB  THR R  77      98.843 118.230  84.116  1.00 86.80           C  
ATOM    438  CG2 THR R  77      99.342 118.649  85.485  1.00 86.80           C  
ATOM    439  OG1 THR R  77      99.774 117.309  83.539  1.00 86.80           O  
ATOM    440  N   LEU R  78      96.676 115.660  82.896  1.00 91.85           N  
ATOM    441  CA  LEU R  78      96.295 115.004  81.646  1.00 91.85           C  
ATOM    442  C   LEU R  78      95.116 115.653  80.922  1.00 91.85           C  
ATOM    443  O   LEU R  78      95.165 115.731  79.679  1.00 91.85           O  
ATOM    444  CB  LEU R  78      96.019 113.519  81.912  1.00 91.85           C  
ATOM    445  CG  LEU R  78      97.249 112.626  81.732  1.00 91.85           C  
ATOM    446  CD1 LEU R  78      96.895 111.161  81.898  1.00 91.85           C  
ATOM    447  CD2 LEU R  78      97.890 112.871  80.378  1.00 91.85           C  
ATOM    448  N   PRO R  79      94.042 116.100  81.590  1.00 92.45           N  
ATOM    449  CA  PRO R  79      92.920 116.681  80.834  1.00 92.45           C  
ATOM    450  C   PRO R  79      93.307 117.874  79.982  1.00 92.45           C  
ATOM    451  O   PRO R  79      92.647 118.130  78.971  1.00 92.45           O  
ATOM    452  CB  PRO R  79      91.921 117.072  81.933  1.00 92.45           C  
ATOM    453  CG  PRO R  79      92.725 117.133  83.183  1.00 92.45           C  
ATOM    454  CD  PRO R  79      93.733 116.048  83.028  1.00 92.45           C  
ATOM    455  N   PHE R  80      94.353 118.616  80.350  1.00 91.98           N  
ATOM    456  CA  PHE R  80      94.818 119.693  79.482  1.00 91.98           C  
ATOM    457  C   PHE R  80      95.326 119.147  78.153  1.00 91.98           C  
ATOM    458  O   PHE R  80      94.996 119.681  77.087  1.00 91.98           O  
ATOM    459  CB  PHE R  80      95.902 120.505  80.188  1.00 91.98           C  
ATOM    460  CG  PHE R  80      95.394 121.293  81.357  1.00 91.98           C  
ATOM    461  CD1 PHE R  80      94.982 122.604  81.197  1.00 91.98           C  
ATOM    462  CD2 PHE R  80      95.321 120.723  82.615  1.00 91.98           C  
ATOM    463  CE1 PHE R  80      94.511 123.330  82.269  1.00 91.98           C  
ATOM    464  CE2 PHE R  80      94.851 121.445  83.690  1.00 91.98           C  
ATOM    465  CZ  PHE R  80      94.446 122.749  83.517  1.00 91.98           C  
ATOM    466  N   PHE R  81      96.113 118.069  78.195  1.00 91.95           N  
ATOM    467  CA  PHE R  81      96.531 117.412  76.961  1.00 91.95           C  
ATOM    468  C   PHE R  81      95.325 116.904  76.185  1.00 91.95           C  
ATOM    469  O   PHE R  81      95.267 117.026  74.953  1.00 91.95           O  
ATOM    470  CB  PHE R  81      97.479 116.249  77.268  1.00 91.95           C  
ATOM    471  CG  PHE R  81      98.794 116.662  77.868  1.00 91.95           C  
ATOM    472  CD1 PHE R  81      98.864 117.170  79.153  1.00 91.95           C  
ATOM    473  CD2 PHE R  81      99.966 116.520  77.147  1.00 91.95           C  
ATOM    474  CE1 PHE R  81     100.074 117.541  79.701  1.00 91.95           C  
ATOM    475  CE2 PHE R  81     101.179 116.890  77.690  1.00 91.95           C  
ATOM    476  CZ  PHE R  81     101.233 117.401  78.968  1.00 91.95           C  
ATOM    477  N   MET R  82      94.349 116.330  76.894  1.00 98.16           N  
ATOM    478  CA  MET R  82      93.166 115.789  76.232  1.00 98.16           C  
ATOM    479  C   MET R  82      92.393 116.879  75.497  1.00 98.16           C  
ATOM    480  O   MET R  82      91.965 116.689  74.354  1.00 98.16           O  
ATOM    481  CB  MET R  82      92.269 115.093  77.255  1.00 98.16           C  
ATOM    482  CG  MET R  82      92.705 113.684  77.608  1.00 98.16           C  
ATOM    483  SD  MET R  82      91.932 113.069  79.116  1.00 98.16           S  
ATOM    484  CE  MET R  82      90.346 113.900  79.052  1.00 98.16           C  
ATOM    485  N   VAL R  83      92.208 118.035  76.139  1.00 96.95           N  
ATOM    486  CA  VAL R  83      91.412 119.092  75.526  1.00 96.95           C  
ATOM    487  C   VAL R  83      92.214 119.834  74.469  1.00 96.95           C  
ATOM    488  O   VAL R  83      91.636 120.450  73.567  1.00 96.95           O  
ATOM    489  CB  VAL R  83      90.861 120.060  76.591  1.00 96.95           C  
ATOM    490  CG1 VAL R  83      89.971 119.318  77.576  1.00 96.95           C  
ATOM    491  CG2 VAL R  83      91.989 120.784  77.303  1.00 96.95           C  
ATOM    492  N   ARG R  84      93.547 119.801  74.548  1.00 96.67           N  
ATOM    493  CA  ARG R  84      94.333 120.393  73.472  1.00 96.67           C  
ATOM    494  C   ARG R  84      94.296 119.516  72.229  1.00 96.67           C  
ATOM    495  O   ARG R  84      94.177 120.025  71.108  1.00 96.67           O  
ATOM    496  CB  ARG R  84      95.772 120.625  73.922  1.00 96.67           C  
ATOM    497  CG  ARG R  84      96.658 121.183  72.823  1.00 96.67           C  
ATOM    498  CD  ARG R  84      97.994 121.654  73.364  1.00 96.67           C  
ATOM    499  NE  ARG R  84      99.029 121.632  72.336  1.00 96.67           N  
ATOM    500  CZ  ARG R  84      99.703 120.545  71.978  1.00 96.67           C  
ATOM    501  NH1 ARG R  84     100.629 120.618  71.032  1.00 96.67           N1+
ATOM    502  NH2 ARG R  84      99.450 119.383  72.564  1.00 96.67           N  
ATOM    503  N   LYS R  85      94.395 118.197  72.404  1.00102.12           N  
ATOM    504  CA  LYS R  85      94.287 117.301  71.257  1.00102.12           C  
ATOM    505  C   LYS R  85      92.865 117.249  70.713  1.00102.12           C  
ATOM    506  O   LYS R  85      92.674 117.123  69.498  1.00102.12           O  
ATOM    507  CB  LYS R  85      94.763 115.899  71.633  1.00102.12           C  
ATOM    508  CG  LYS R  85      95.074 115.013  70.435  1.00102.12           C  
ATOM    509  CD  LYS R  85      96.394 115.397  69.785  1.00102.12           C  
ATOM    510  CE  LYS R  85      96.913 114.279  68.895  1.00102.12           C  
ATOM    511  NZ  LYS R  85      98.078 114.710  68.075  1.00102.12           N1+
ATOM    512  N   ALA R  86      91.860 117.334  71.589  1.00102.87           N  
ATOM    513  CA  ALA R  86      90.473 117.246  71.140  1.00102.87           C  
ATOM    514  C   ALA R  86      90.104 118.418  70.239  1.00102.87           C  
ATOM    515  O   ALA R  86      89.434 118.237  69.215  1.00102.87           O  
ATOM    516  CB  ALA R  86      89.533 117.179  72.342  1.00102.87           C  
ATOM    517  N   MET R  87      90.528 119.625  70.602  1.00103.80           N  
ATOM    518  CA  MET R  87      90.244 120.815  69.810  1.00103.80           C  
ATOM    519  C   MET R  87      91.148 120.946  68.590  1.00103.80           C  
ATOM    520  O   MET R  87      91.132 121.994  67.937  1.00103.80           O  
ATOM    521  CB  MET R  87      90.359 122.067  70.683  1.00103.80           C  
ATOM    522  CG  MET R  87      89.399 122.081  71.862  1.00103.80           C  
ATOM    523  SD  MET R  87      89.253 123.701  72.637  1.00103.80           S  
ATOM    524  CE  MET R  87      88.971 123.232  74.341  1.00103.80           C  
ATOM    525  N   GLY R  88      91.930 119.917  68.272  1.00103.17           N  
ATOM    526  CA  GLY R  88      92.784 119.941  67.104  1.00103.17           C  
ATOM    527  C   GLY R  88      94.087 120.684  67.270  1.00103.17           C  
ATOM    528  O   GLY R  88      94.849 120.786  66.302  1.00103.17           O  
ATOM    529  N   GLY R  89      94.373 121.205  68.459  1.00104.56           N  
ATOM    530  CA  GLY R  89      95.603 121.923  68.723  1.00104.56           C  
ATOM    531  C   GLY R  89      95.414 123.289  69.340  1.00104.56           C  
ATOM    532  O   GLY R  89      96.402 123.899  69.767  1.00104.56           O  
ATOM    533  N   HIS R  90      94.185 123.793  69.398  1.00106.70           N  
ATOM    534  CA  HIS R  90      93.941 125.100  69.988  1.00106.70           C  
ATOM    535  C   HIS R  90      94.176 125.065  71.492  1.00106.70           C  
ATOM    536  O   HIS R  90      93.798 124.110  72.176  1.00106.70           O  
ATOM    537  CB  HIS R  90      92.514 125.560  69.695  1.00106.70           C  
ATOM    538  CG  HIS R  90      92.239 126.969  70.117  1.00106.70           C  
ATOM    539  CD2 HIS R  90      91.603 127.466  71.203  1.00106.70           C  
ATOM    540  ND1 HIS R  90      92.648 128.060  69.381  1.00106.70           N  
ATOM    541  CE1 HIS R  90      92.272 129.168  69.994  1.00106.70           C  
ATOM    542  NE2 HIS R  90      91.636 128.835  71.102  1.00106.70           N  
ATOM    543  N   TRP R  91      94.812 126.117  72.005  1.00101.01           N  
ATOM    544  CA  TRP R  91      95.033 126.291  73.437  1.00101.01           C  
ATOM    545  C   TRP R  91      94.064 127.354  73.936  1.00101.01           C  
ATOM    546  O   TRP R  91      94.390 128.550  73.932  1.00101.01           O  
ATOM    547  CB  TRP R  91      96.480 126.695  73.725  1.00101.01           C  
ATOM    548  CG  TRP R  91      96.810 126.743  75.183  1.00101.01           C  
ATOM    549  CD1 TRP R  91      97.097 127.852  75.919  1.00101.01           C  
ATOM    550  CD2 TRP R  91      96.898 125.631  76.082  1.00101.01           C  
ATOM    551  CE2 TRP R  91      97.237 126.144  77.348  1.00101.01           C  
ATOM    552  CE3 TRP R  91      96.721 124.252  75.939  1.00101.01           C  
ATOM    553  NE1 TRP R  91      97.348 127.504  77.222  1.00101.01           N  
ATOM    554  CZ2 TRP R  91      97.403 125.329  78.463  1.00101.01           C  
ATOM    555  CZ3 TRP R  91      96.886 123.445  77.048  1.00101.01           C  
ATOM    556  CH2 TRP R  91      97.223 123.986  78.294  1.00101.01           C  
ATOM    557  N   PRO R  92      92.861 126.975  74.371  1.00104.29           N  
ATOM    558  CA  PRO R  92      91.868 127.963  74.803  1.00104.29           C  
ATOM    559  C   PRO R  92      92.271 128.776  76.022  1.00104.29           C  
ATOM    560  O   PRO R  92      91.712 129.855  76.234  1.00104.29           O  
ATOM    561  CB  PRO R  92      90.648 127.085  75.117  1.00104.29           C  
ATOM    562  CG  PRO R  92      91.245 125.802  75.569  1.00104.29           C  
ATOM    563  CD  PRO R  92      92.423 125.598  74.658  1.00104.29           C  
ATOM    564  N   PHE R  93      93.220 128.294  76.814  1.00101.41           N  
ATOM    565  CA  PHE R  93      93.638 128.950  78.039  1.00101.41           C  
ATOM    566  C   PHE R  93      94.604 130.088  77.717  1.00101.41           C  
ATOM    567  O   PHE R  93      94.825 130.447  76.559  1.00101.41           O  
ATOM    568  CB  PHE R  93      94.267 127.931  78.988  1.00101.41           C  
ATOM    569  CG  PHE R  93      93.540 126.617  79.028  1.00101.41           C  
ATOM    570  CD1 PHE R  93      92.440 126.443  79.848  1.00101.41           C  
ATOM    571  CD2 PHE R  93      93.955 125.556  78.240  1.00101.41           C  
ATOM    572  CE1 PHE R  93      91.771 125.235  79.883  1.00101.41           C  
ATOM    573  CE2 PHE R  93      93.289 124.347  78.271  1.00101.41           C  
ATOM    574  CZ  PHE R  93      92.196 124.187  79.093  1.00101.41           C  
ATOM    575  N   GLY R  94      95.191 130.661  78.766  1.00 99.56           N  
ATOM    576  CA  GLY R  94      96.050 131.814  78.629  1.00 99.56           C  
ATOM    577  C   GLY R  94      97.535 131.477  78.619  1.00 99.56           C  
ATOM    578  O   GLY R  94      97.949 130.323  78.654  1.00 99.56           O  
ATOM    579  N   TRP R  95      98.334 132.543  78.559  1.00 98.17           N  
ATOM    580  CA  TRP R  95      99.788 132.436  78.634  1.00 98.17           C  
ATOM    581  C   TRP R  95     100.245 131.772  79.929  1.00 98.17           C  
ATOM    582  O   TRP R  95     100.984 130.772  79.915  1.00 98.17           O  
ATOM    583  CB  TRP R  95     100.374 133.844  78.515  1.00 98.17           C  
ATOM    584  CG  TRP R  95     101.851 133.941  78.597  1.00 98.17           C  
ATOM    585  CD1 TRP R  95     102.755 133.498  77.686  1.00 98.17           C  
ATOM    586  CD2 TRP R  95     102.603 134.546  79.653  1.00 98.17           C  
ATOM    587  CE2 TRP R  95     103.964 134.426  79.318  1.00 98.17           C  
ATOM    588  CE3 TRP R  95     102.257 135.175  80.853  1.00 98.17           C  
ATOM    589  NE1 TRP R  95     104.032 133.782  78.110  1.00 98.17           N  
ATOM    590  CZ2 TRP R  95     104.980 134.911  80.138  1.00 98.17           C  
ATOM    591  CZ3 TRP R  95     103.265 135.654  81.666  1.00 98.17           C  
ATOM    592  CH2 TRP R  95     104.611 135.521  81.304  1.00 98.17           C  
ATOM    593  N   PHE R  96      99.796 132.314  81.062  1.00 96.08           N  
ATOM    594  CA  PHE R  96     100.302 131.872  82.355  1.00 96.08           C  
ATOM    595  C   PHE R  96      99.944 130.418  82.620  1.00 96.08           C  
ATOM    596  O   PHE R  96     100.754 129.664  83.172  1.00 96.08           O  
ATOM    597  CB  PHE R  96      99.759 132.780  83.459  1.00 96.08           C  
ATOM    598  CG  PHE R  96      99.723 132.138  84.815  1.00 96.08           C  
ATOM    599  CD1 PHE R  96     100.849 132.134  85.620  1.00 96.08           C  
ATOM    600  CD2 PHE R  96      98.561 131.559  85.294  1.00 96.08           C  
ATOM    601  CE1 PHE R  96     100.820 131.551  86.871  1.00 96.08           C  
ATOM    602  CE2 PHE R  96      98.528 130.974  86.544  1.00 96.08           C  
ATOM    603  CZ  PHE R  96      99.658 130.972  87.333  1.00 96.08           C  
ATOM    604  N   LEU R  97      98.735 130.006  82.238  1.00 93.68           N  
ATOM    605  CA  LEU R  97      98.306 128.642  82.526  1.00 93.68           C  
ATOM    606  C   LEU R  97      99.118 127.628  81.728  1.00 93.68           C  
ATOM    607  O   LEU R  97      99.493 126.576  82.258  1.00 93.68           O  
ATOM    608  CB  LEU R  97      96.812 128.491  82.248  1.00 93.68           C  
ATOM    609  CG  LEU R  97      96.174 127.232  82.831  1.00 93.68           C  
ATOM    610  CD1 LEU R  97      96.335 127.227  84.341  1.00 93.68           C  
ATOM    611  CD2 LEU R  97      94.708 127.157  82.463  1.00 93.68           C  
ATOM    612  N   CYS R  98      99.414 127.928  80.460  1.00 94.41           N  
ATOM    613  CA  CYS R  98     100.275 127.041  79.684  1.00 94.41           C  
ATOM    614  C   CYS R  98     101.665 126.957  80.294  1.00 94.41           C  
ATOM    615  O   CYS R  98     102.215 125.859  80.468  1.00 94.41           O  
ATOM    616  CB  CYS R  98     100.373 127.506  78.232  1.00 94.41           C  
ATOM    617  SG  CYS R  98     101.624 126.574  77.309  1.00 94.41           S  
ATOM    618  N   LYS R  99     102.254 128.112  80.615  1.00 88.81           N  
ATOM    619  CA  LYS R  99     103.578 128.109  81.230  1.00 88.81           C  
ATOM    620  C   LYS R  99     103.590 127.241  82.484  1.00 88.81           C  
ATOM    621  O   LYS R  99     104.456 126.371  82.653  1.00 88.81           O  
ATOM    622  CB  LYS R  99     103.997 129.543  81.559  1.00 88.81           C  
ATOM    623  CG  LYS R  99     104.345 130.381  80.342  1.00 88.81           C  
ATOM    624  CD  LYS R  99     105.465 131.359  80.643  1.00 88.81           C  
ATOM    625  CE  LYS R  99     106.802 130.654  80.706  1.00 88.81           C  
ATOM    626  NZ  LYS R  99     107.928 131.621  80.769  1.00 88.81           N1+
ATOM    627  N   PHE R 100     102.594 127.438  83.349  1.00 85.60           N  
ATOM    628  CA  PHE R 100     102.525 126.721  84.617  1.00 85.60           C  
ATOM    629  C   PHE R 100     102.374 125.220  84.400  1.00 85.60           C  
ATOM    630  O   PHE R 100     103.120 124.416  84.979  1.00 85.60           O  
ATOM    631  CB  PHE R 100     101.357 127.277  85.434  1.00 85.60           C  
ATOM    632  CG  PHE R 100     101.206 126.664  86.789  1.00 85.60           C  
ATOM    633  CD1 PHE R 100     102.215 126.769  87.728  1.00 85.60           C  
ATOM    634  CD2 PHE R 100     100.040 126.001  87.133  1.00 85.60           C  
ATOM    635  CE1 PHE R 100     102.071 126.212  88.982  1.00 85.60           C  
ATOM    636  CE2 PHE R 100      99.887 125.443  88.384  1.00 85.60           C  
ATOM    637  CZ  PHE R 100     100.905 125.548  89.311  1.00 85.60           C  
ATOM    638  N   VAL R 101     101.418 124.821  83.558  1.00 84.34           N  
ATOM    639  CA  VAL R 101     101.130 123.402  83.392  1.00 84.34           C  
ATOM    640  C   VAL R 101     102.315 122.679  82.762  1.00 84.34           C  
ATOM    641  O   VAL R 101     102.654 121.559  83.165  1.00 84.34           O  
ATOM    642  CB  VAL R 101      99.827 123.203  82.590  1.00 84.34           C  
ATOM    643  CG1 VAL R 101     100.023 123.490  81.107  1.00 84.34           C  
ATOM    644  CG2 VAL R 101      99.296 121.795  82.794  1.00 84.34           C  
ATOM    645  N   PHE R 102     102.990 123.306  81.795  1.00 81.31           N  
ATOM    646  CA  PHE R 102     104.097 122.604  81.160  1.00 81.31           C  
ATOM    647  C   PHE R 102     105.338 122.576  82.040  1.00 81.31           C  
ATOM    648  O   PHE R 102     106.081 121.583  82.020  1.00 81.31           O  
ATOM    649  CB  PHE R 102     104.392 123.219  79.795  1.00 81.31           C  
ATOM    650  CG  PHE R 102     103.379 122.853  78.752  1.00 81.31           C  
ATOM    651  CD1 PHE R 102     102.518 121.788  78.960  1.00 81.31           C  
ATOM    652  CD2 PHE R 102     103.279 123.564  77.574  1.00 81.31           C  
ATOM    653  CE1 PHE R 102     101.578 121.440  78.012  1.00 81.31           C  
ATOM    654  CE2 PHE R 102     102.338 123.220  76.623  1.00 81.31           C  
ATOM    655  CZ  PHE R 102     101.490 122.158  76.841  1.00 81.31           C  
ATOM    656  N   THR R 103     105.560 123.617  82.849  1.00 77.70           N  
ATOM    657  CA  THR R 103     106.620 123.538  83.845  1.00 77.70           C  
ATOM    658  C   THR R 103     106.375 122.381  84.804  1.00 77.70           C  
ATOM    659  O   THR R 103     107.292 121.600  85.098  1.00 77.70           O  
ATOM    660  CB  THR R 103     106.719 124.856  84.610  1.00 77.70           C  
ATOM    661  CG2 THR R 103     107.921 124.843  85.538  1.00 77.70           C  
ATOM    662  OG1 THR R 103     106.853 125.938  83.682  1.00 77.70           O  
ATOM    663  N   ILE R 104     105.135 122.241  85.279  1.00 74.95           N  
ATOM    664  CA  ILE R 104     104.803 121.155  86.199  1.00 74.95           C  
ATOM    665  C   ILE R 104     105.036 119.803  85.532  1.00 74.95           C  
ATOM    666  O   ILE R 104     105.626 118.889  86.125  1.00 74.95           O  
ATOM    667  CB  ILE R 104     103.352 121.299  86.692  1.00 74.95           C  
ATOM    668  CG1 ILE R 104     103.205 122.546  87.563  1.00 74.95           C  
ATOM    669  CG2 ILE R 104     102.916 120.066  87.459  1.00 74.95           C  
ATOM    670  CD1 ILE R 104     104.053 122.524  88.810  1.00 74.95           C  
ATOM    671  N   VAL R 105     104.577 119.660  84.286  1.00 73.93           N  
ATOM    672  CA  VAL R 105     104.710 118.391  83.573  1.00 73.93           C  
ATOM    673  C   VAL R 105     106.177 117.994  83.455  1.00 73.93           C  
ATOM    674  O   VAL R 105     106.562 116.857  83.768  1.00 73.93           O  
ATOM    675  CB  VAL R 105     104.041 118.485  82.190  1.00 73.93           C  
ATOM    676  CG1 VAL R 105     104.576 117.413  81.258  1.00 73.93           C  
ATOM    677  CG2 VAL R 105     102.537 118.376  82.320  1.00 73.93           C  
ATOM    678  N   ASP R 106     107.021 118.927  83.005  1.00 71.93           N  
ATOM    679  CA  ASP R 106     108.422 118.584  82.782  1.00 71.93           C  
ATOM    680  C   ASP R 106     109.132 118.274  84.096  1.00 71.93           C  
ATOM    681  O   ASP R 106     109.899 117.297  84.183  1.00 71.93           O  
ATOM    682  CB  ASP R 106     109.126 119.715  82.038  1.00 71.93           C  
ATOM    683  CG  ASP R 106     110.500 119.316  81.544  1.00 71.93           C  
ATOM    684  OD1 ASP R 106     110.577 118.557  80.557  1.00 71.93           O  
ATOM    685  OD2 ASP R 106     111.503 119.755  82.140  1.00 71.93           O1-
ATOM    686  N   ILE R 107     108.873 119.077  85.136  1.00 69.61           N  
ATOM    687  CA  ILE R 107     109.502 118.829  86.429  1.00 69.61           C  
ATOM    688  C   ILE R 107     109.134 117.446  86.935  1.00 69.61           C  
ATOM    689  O   ILE R 107     109.994 116.690  87.405  1.00 69.61           O  
ATOM    690  CB  ILE R 107     109.099 119.912  87.446  1.00 69.61           C  
ATOM    691  CG1 ILE R 107     109.761 121.241  87.112  1.00 69.61           C  
ATOM    692  CG2 ILE R 107     109.486 119.490  88.851  1.00 69.61           C  
ATOM    693  CD1 ILE R 107     109.328 122.377  88.006  1.00 69.61           C  
ATOM    694  N   ASN R 108     107.856 117.084  86.833  1.00 68.67           N  
ATOM    695  CA  ASN R 108     107.417 115.824  87.413  1.00 68.67           C  
ATOM    696  C   ASN R 108     107.921 114.628  86.621  1.00 68.67           C  
ATOM    697  O   ASN R 108     108.261 113.602  87.217  1.00 68.67           O  
ATOM    698  CB  ASN R 108     105.900 115.816  87.517  1.00 68.67           C  
ATOM    699  CG  ASN R 108     105.396 116.841  88.497  1.00 68.67           C  
ATOM    700  ND2 ASN R 108     104.119 117.165  88.405  1.00 68.67           N  
ATOM    701  OD1 ASN R 108     106.156 117.365  89.308  1.00 68.67           O  
ATOM    702  N   LEU R 109     108.011 114.739  85.293  1.00 63.76           N  
ATOM    703  CA  LEU R 109     108.567 113.633  84.516  1.00 63.76           C  
ATOM    704  C   LEU R 109     110.036 113.400  84.862  1.00 63.76           C  
ATOM    705  O   LEU R 109     110.463 112.253  85.095  1.00 63.76           O  
ATOM    706  CB  LEU R 109     108.393 113.902  83.022  1.00 63.76           C  
ATOM    707  CG  LEU R 109     106.972 113.714  82.484  1.00 63.76           C  
ATOM    708  CD1 LEU R 109     106.909 113.980  80.991  1.00 63.76           C  
ATOM    709  CD2 LEU R 109     106.464 112.321  82.801  1.00 63.76           C  
ATOM    710  N   PHE R 110     110.829 114.478  84.911  1.00 62.72           N  
ATOM    711  CA  PHE R 110     112.240 114.314  85.251  1.00 62.72           C  
ATOM    712  C   PHE R 110     112.405 113.770  86.666  1.00 62.72           C  
ATOM    713  O   PHE R 110     113.233 112.879  86.909  1.00 62.72           O  
ATOM    714  CB  PHE R 110     112.981 115.640  85.090  1.00 62.72           C  
ATOM    715  CG  PHE R 110     113.638 115.805  83.751  1.00 62.72           C  
ATOM    716  CD1 PHE R 110     114.523 114.853  83.278  1.00 62.72           C  
ATOM    717  CD2 PHE R 110     113.376 116.914  82.966  1.00 62.72           C  
ATOM    718  CE1 PHE R 110     115.129 115.002  82.048  1.00 62.72           C  
ATOM    719  CE2 PHE R 110     113.980 117.068  81.736  1.00 62.72           C  
ATOM    720  CZ  PHE R 110     114.858 116.111  81.277  1.00 62.72           C  
ATOM    721  N   GLY R 111     111.620 114.286  87.613  1.00 60.80           N  
ATOM    722  CA  GLY R 111     111.694 113.782  88.971  1.00 60.80           C  
ATOM    723  C   GLY R 111     111.326 112.317  89.064  1.00 60.80           C  
ATOM    724  O   GLY R 111     111.943 111.562  89.815  1.00 60.80           O  
ATOM    725  N   SER R 112     110.328 111.890  88.288  1.00 58.42           N  
ATOM    726  CA  SER R 112     109.917 110.492  88.311  1.00 58.42           C  
ATOM    727  C   SER R 112     111.045 109.579  87.851  1.00 58.42           C  
ATOM    728  O   SER R 112     111.379 108.594  88.526  1.00 58.42           O  
ATOM    729  CB  SER R 112     108.677 110.300  87.438  1.00 58.42           C  
ATOM    730  OG  SER R 112     108.084 109.034  87.659  1.00 58.42           O  
ATOM    731  N   VAL R 113     111.656 109.892  86.704  1.00 55.86           N  
ATOM    732  CA  VAL R 113     112.711 109.004  86.212  1.00 55.86           C  
ATOM    733  C   VAL R 113     113.908 109.003  87.165  1.00 55.86           C  
ATOM    734  O   VAL R 113     114.495 107.944  87.450  1.00 55.86           O  
ATOM    735  CB  VAL R 113     113.117 109.363  84.769  1.00 55.86           C  
ATOM    736  CG1 VAL R 113     111.982 109.052  83.812  1.00 55.86           C  
ATOM    737  CG2 VAL R 113     113.523 110.811  84.650  1.00 55.86           C  
ATOM    738  N   PHE R 114     114.277 110.175  87.697  1.00 57.35           N  
ATOM    739  CA  PHE R 114     115.427 110.227  88.596  1.00 57.35           C  
ATOM    740  C   PHE R 114     115.160 109.473  89.895  1.00 57.35           C  
ATOM    741  O   PHE R 114     116.056 108.801  90.423  1.00 57.35           O  
ATOM    742  CB  PHE R 114     115.809 111.678  88.875  1.00 57.35           C  
ATOM    743  CG  PHE R 114     116.405 112.382  87.691  1.00 57.35           C  
ATOM    744  CD1 PHE R 114     116.844 111.663  86.592  1.00 57.35           C  
ATOM    745  CD2 PHE R 114     116.532 113.759  87.676  1.00 57.35           C  
ATOM    746  CE1 PHE R 114     117.393 112.304  85.501  1.00 57.35           C  
ATOM    747  CE2 PHE R 114     117.082 114.404  86.588  1.00 57.35           C  
ATOM    748  CZ  PHE R 114     117.512 113.675  85.500  1.00 57.35           C  
ATOM    749  N   LEU R 115     113.936 109.554  90.421  1.00 52.66           N  
ATOM    750  CA  LEU R 115     113.616 108.825  91.642  1.00 52.66           C  
ATOM    751  C   LEU R 115     113.591 107.321  91.403  1.00 52.66           C  
ATOM    752  O   LEU R 115     113.976 106.544  92.284  1.00 52.66           O  
ATOM    753  CB  LEU R 115     112.281 109.305  92.207  1.00 52.66           C  
ATOM    754  CG  LEU R 115     112.300 110.691  92.849  1.00 52.66           C  
ATOM    755  CD1 LEU R 115     110.893 111.251  92.943  1.00 52.66           C  
ATOM    756  CD2 LEU R 115     112.954 110.638  94.216  1.00 52.66           C  
ATOM    757  N   ILE R 116     113.138 106.885  90.226  1.00 52.62           N  
ATOM    758  CA  ILE R 116     113.192 105.458  89.909  1.00 52.62           C  
ATOM    759  C   ILE R 116     114.638 104.971  89.909  1.00 52.62           C  
ATOM    760  O   ILE R 116     114.970 103.927  90.496  1.00 52.62           O  
ATOM    761  CB  ILE R 116     112.497 105.180  88.564  1.00 52.62           C  
ATOM    762  CG1 ILE R 116     110.988 105.055  88.765  1.00 52.62           C  
ATOM    763  CG2 ILE R 116     113.047 103.921  87.924  1.00 52.62           C  
ATOM    764  CD1 ILE R 116     110.196 105.170  87.490  1.00 52.62           C  
ATOM    765  N   ALA R 117     115.527 105.738  89.269  1.00 49.06           N  
ATOM    766  CA  ALA R 117     116.940 105.366  89.269  1.00 49.06           C  
ATOM    767  C   ALA R 117     117.506 105.329  90.686  1.00 49.06           C  
ATOM    768  O   ALA R 117     118.278 104.425  91.035  1.00 49.06           O  
ATOM    769  CB  ALA R 117     117.740 106.332  88.398  1.00 49.06           C  
ATOM    770  N   LEU R 118     117.132 106.305  91.518  1.00 49.46           N  
ATOM    771  CA  LEU R 118     117.642 106.349  92.885  1.00 49.46           C  
ATOM    772  C   LEU R 118     117.160 105.158  93.704  1.00 49.46           C  
ATOM    773  O   LEU R 118     117.918 104.607  94.509  1.00 49.46           O  
ATOM    774  CB  LEU R 118     117.233 107.658  93.556  1.00 49.46           C  
ATOM    775  CG  LEU R 118     118.002 108.029  94.822  1.00 49.46           C  
ATOM    776  CD1 LEU R 118     119.410 108.463  94.475  1.00 49.46           C  
ATOM    777  CD2 LEU R 118     117.276 109.121  95.581  1.00 49.46           C  
ATOM    778  N   ILE R 119     115.902 104.753  93.524  1.00 47.47           N  
ATOM    779  CA  ILE R 119     115.390 103.585  94.239  1.00 47.47           C  
ATOM    780  C   ILE R 119     116.150 102.331  93.824  1.00 47.47           C  
ATOM    781  O   ILE R 119     116.505 101.490  94.665  1.00 47.47           O  
ATOM    782  CB  ILE R 119     113.876 103.438  94.002  1.00 47.47           C  
ATOM    783  CG1 ILE R 119     113.108 104.525  94.754  1.00 47.47           C  
ATOM    784  CG2 ILE R 119     113.396 102.067  94.434  1.00 47.47           C  
ATOM    785  CD1 ILE R 119     111.629 104.542  94.456  1.00 47.47           C  
ATOM    786  N   ALA R 120     116.415 102.186  92.522  1.00 47.67           N  
ATOM    787  CA  ALA R 120     117.191 101.035  92.065  1.00 47.67           C  
ATOM    788  C   ALA R 120     118.581 101.021  92.693  1.00 47.67           C  
ATOM    789  O   ALA R 120     119.051  99.976  93.166  1.00 47.67           O  
ATOM    790  CB  ALA R 120     117.291 101.040  90.541  1.00 47.67           C  
ATOM    791  N   LEU R 121     119.247 102.178  92.719  1.00 46.33           N  
ATOM    792  CA  LEU R 121     120.579 102.248  93.315  1.00 46.33           C  
ATOM    793  C   LEU R 121     120.541 101.931  94.805  1.00 46.33           C  
ATOM    794  O   LEU R 121     121.451 101.280  95.333  1.00 46.33           O  
ATOM    795  CB  LEU R 121     121.186 103.628  93.079  1.00 46.33           C  
ATOM    796  CG  LEU R 121     122.636 103.784  93.531  1.00 46.33           C  
ATOM    797  CD1 LEU R 121     123.577 103.211  92.489  1.00 46.33           C  
ATOM    798  CD2 LEU R 121     122.954 105.240  93.800  1.00 46.33           C  
ATOM    799  N   ASP R 122     119.506 102.401  95.504  1.00 48.78           N  
ATOM    800  CA  ASP R 122     119.380 102.123  96.931  1.00 48.78           C  
ATOM    801  C   ASP R 122     119.245 100.628  97.189  1.00 48.78           C  
ATOM    802  O   ASP R 122     119.897 100.078  98.087  1.00 48.78           O  
ATOM    803  CB  ASP R 122     118.183 102.880  97.503  1.00 48.78           C  
ATOM    804  CG  ASP R 122     117.844 102.456  98.915  1.00 48.78           C  
ATOM    805  OD1 ASP R 122     118.778 102.173  99.694  1.00 48.78           O  
ATOM    806  OD2 ASP R 122     116.642 102.400  99.248  1.00 48.78           O1-
ATOM    807  N   ARG R 123     118.401  99.949  96.407  1.00 48.94           N  
ATOM    808  CA  ARG R 123     118.268  98.503  96.576  1.00 48.94           C  
ATOM    809  C   ARG R 123     119.585  97.792  96.290  1.00 48.94           C  
ATOM    810  O   ARG R 123     119.976  96.869  97.019  1.00 48.94           O  
ATOM    811  CB  ARG R 123     117.164  97.953  95.674  1.00 48.94           C  
ATOM    812  CG  ARG R 123     115.762  98.142  96.211  1.00 48.94           C  
ATOM    813  CD  ARG R 123     114.745  98.117  95.088  1.00 48.94           C  
ATOM    814  NE  ARG R 123     113.381  98.020  95.595  1.00 48.94           N  
ATOM    815  CZ  ARG R 123     112.310  97.857  94.828  1.00 48.94           C  
ATOM    816  NH1 ARG R 123     112.444  97.767  93.512  1.00 48.94           N1+
ATOM    817  NH2 ARG R 123     111.107  97.779  95.375  1.00 48.94           N  
ATOM    818  N   CYS R 124     120.284  98.211  95.232  1.00 48.74           N  
ATOM    819  CA  CYS R 124     121.563  97.587  94.908  1.00 48.74           C  
ATOM    820  C   CYS R 124     122.563  97.744  96.043  1.00 48.74           C  
ATOM    821  O   CYS R 124     123.254  96.785  96.405  1.00 48.74           O  
ATOM    822  CB  CYS R 124     122.132  98.180  93.623  1.00 48.74           C  
ATOM    823  SG  CYS R 124     123.708  97.462  93.122  1.00 48.74           S  
ATOM    824  N   VAL R 125     122.663  98.947  96.609  1.00 45.12           N  
ATOM    825  CA  VAL R 125     123.628  99.174  97.679  1.00 45.12           C  
ATOM    826  C   VAL R 125     123.256  98.364  98.913  1.00 45.12           C  
ATOM    827  O   VAL R 125     124.124  97.769  99.563  1.00 45.12           O  
ATOM    828  CB  VAL R 125     123.740 100.676  97.994  1.00 45.12           C  
ATOM    829  CG1 VAL R 125     124.354 100.890  99.363  1.00 45.12           C  
ATOM    830  CG2 VAL R 125     124.570 101.368  96.933  1.00 45.12           C  
ATOM    831  N   CYS R 126     121.961  98.302  99.240  1.00 46.46           N  
ATOM    832  CA  CYS R 126     121.536  97.516 100.393  1.00 46.46           C  
ATOM    833  C   CYS R 126     121.905  96.048 100.230  1.00 46.46           C  
ATOM    834  O   CYS R 126     122.379  95.412 101.178  1.00 46.46           O  
ATOM    835  CB  CYS R 126     120.031  97.662 100.609  1.00 46.46           C  
ATOM    836  SG  CYS R 126     119.531  99.225 101.346  1.00 46.46           S  
ATOM    837  N   VAL R 127     121.696  95.488  99.037  1.00 45.66           N  
ATOM    838  CA  VAL R 127     122.001  94.073  98.841  1.00 45.66           C  
ATOM    839  C   VAL R 127     123.508  93.832  98.830  1.00 45.66           C  
ATOM    840  O   VAL R 127     123.997  92.869  99.431  1.00 45.66           O  
ATOM    841  CB  VAL R 127     121.335  93.547  97.558  1.00 45.66           C  
ATOM    842  CG1 VAL R 127     121.784  92.126  97.281  1.00 45.66           C  
ATOM    843  CG2 VAL R 127     119.826  93.604  97.689  1.00 45.66           C  
ATOM    844  N   LEU R 128     124.271  94.698  98.159  1.00 47.37           N  
ATOM    845  CA  LEU R 128     125.681  94.404  97.924  1.00 47.37           C  
ATOM    846  C   LEU R 128     126.582  94.778  99.095  1.00 47.37           C  
ATOM    847  O   LEU R 128     127.656  94.188  99.246  1.00 47.37           O  
ATOM    848  CB  LEU R 128     126.166  95.115  96.660  1.00 47.37           C  
ATOM    849  CG  LEU R 128     126.026  94.374  95.326  1.00 47.37           C  
ATOM    850  CD1 LEU R 128     126.883  93.121  95.331  1.00 47.37           C  
ATOM    851  CD2 LEU R 128     124.581  94.031  95.012  1.00 47.37           C  
ATOM    852  N   HIS R 129     126.191  95.742  99.925  1.00 47.34           N  
ATOM    853  CA  HIS R 129     127.030  96.216 101.027  1.00 47.34           C  
ATOM    854  C   HIS R 129     126.208  96.296 102.306  1.00 47.34           C  
ATOM    855  O   HIS R 129     125.885  97.388 102.786  1.00 47.34           O  
ATOM    856  CB  HIS R 129     127.653  97.570 100.690  1.00 47.34           C  
ATOM    857  CG  HIS R 129     129.006  97.778 101.291  1.00 47.34           C  
ATOM    858  CD2 HIS R 129     129.725  97.020 102.153  1.00 47.34           C  
ATOM    859  ND1 HIS R 129     129.780  98.886 101.019  1.00 47.34           N  
ATOM    860  CE1 HIS R 129     130.917  98.801 101.685  1.00 47.34           C  
ATOM    861  NE2 HIS R 129     130.909  97.679 102.382  1.00 47.34           N  
ATOM    862  N   PRO R 130     125.854  95.148 102.889  1.00 40.94           N  
ATOM    863  CA  PRO R 130     125.030  95.172 104.108  1.00 40.94           C  
ATOM    864  C   PRO R 130     125.684  95.875 105.282  1.00 40.94           C  
ATOM    865  O   PRO R 130     124.979  96.493 106.088  1.00 40.94           O  
ATOM    866  CB  PRO R 130     124.803  93.684 104.398  1.00 40.94           C  
ATOM    867  CG  PRO R 130     125.962  93.004 103.772  1.00 40.94           C  
ATOM    868  CD  PRO R 130     126.269  93.782 102.532  1.00 40.94           C  
ATOM    869  N   VAL R 131     127.009  95.798 105.413  1.00 40.69           N  
ATOM    870  CA  VAL R 131     127.672  96.406 106.562  1.00 40.69           C  
ATOM    871  C   VAL R 131     127.596  97.925 106.483  1.00 40.69           C  
ATOM    872  O   VAL R 131     127.392  98.604 107.496  1.00 40.69           O  
ATOM    873  CB  VAL R 131     129.126  95.911 106.664  1.00 40.69           C  
ATOM    874  CG1 VAL R 131     129.894  96.714 107.699  1.00 40.69           C  
ATOM    875  CG2 VAL R 131     129.155  94.436 107.014  1.00 40.69           C  
ATOM    876  N   TRP R 132     127.755  98.485 105.283  1.00 42.68           N  
ATOM    877  CA  TRP R 132     127.707  99.935 105.134  1.00 42.68           C  
ATOM    878  C   TRP R 132     126.324 100.485 105.457  1.00 42.68           C  
ATOM    879  O   TRP R 132     126.205 101.529 106.107  1.00 42.68           O  
ATOM    880  CB  TRP R 132     128.126 100.335 103.721  1.00 42.68           C  
ATOM    881  CG  TRP R 132     128.263 101.812 103.541  1.00 42.68           C  
ATOM    882  CD1 TRP R 132     129.395 102.554 103.700  1.00 42.68           C  
ATOM    883  CD2 TRP R 132     127.229 102.732 103.172  1.00 42.68           C  
ATOM    884  CE2 TRP R 132     127.809 104.013 103.125  1.00 42.68           C  
ATOM    885  CE3 TRP R 132     125.870 102.596 102.875  1.00 42.68           C  
ATOM    886  NE1 TRP R 132     129.132 103.877 103.452  1.00 42.68           N  
ATOM    887  CZ2 TRP R 132     127.078 105.150 102.794  1.00 42.68           C  
ATOM    888  CZ3 TRP R 132     125.147 103.725 102.548  1.00 42.68           C  
ATOM    889  CH2 TRP R 132     125.751 104.985 102.510  1.00 42.68           C  
ATOM    890  N   THR R 133     125.266  99.804 105.010  1.00 40.97           N  
ATOM    891  CA  THR R 133     123.917 100.296 105.270  1.00 40.97           C  
ATOM    892  C   THR R 133     123.545 100.181 106.741  1.00 40.97           C  
ATOM    893  O   THR R 133     122.741 100.976 107.238  1.00 40.97           O  
ATOM    894  CB  THR R 133     122.898  99.544 104.415  1.00 40.97           C  
ATOM    895  CG2 THR R 133     123.378  99.441 102.983  1.00 40.97           C  
ATOM    896  OG1 THR R 133     122.695  98.231 104.951  1.00 40.97           O  
ATOM    897  N   GLN R 134     124.108  99.202 107.449  1.00 40.52           N  
ATOM    898  CA  GLN R 134     123.841  99.081 108.876  1.00 40.52           C  
ATOM    899  C   GLN R 134     124.391 100.272 109.650  1.00 40.52           C  
ATOM    900  O   GLN R 134     123.868 100.612 110.716  1.00 40.52           O  
ATOM    901  CB  GLN R 134     124.428  97.771 109.403  1.00 40.52           C  
ATOM    902  CG  GLN R 134     124.205  97.516 110.882  1.00 40.52           C  
ATOM    903  CD  GLN R 134     122.821  96.985 111.182  1.00 40.52           C  
ATOM    904  NE2 GLN R 134     122.368  97.181 112.409  1.00 40.52           N  
ATOM    905  OE1 GLN R 134     122.167  96.405 110.320  1.00 40.52           O  
ATOM    906  N   ASN R 135     125.423 100.931 109.123  1.00 40.83           N  
ATOM    907  CA  ASN R 135     126.075 102.030 109.819  1.00 40.83           C  
ATOM    908  C   ASN R 135     125.668 103.414 109.331  1.00 40.83           C  
ATOM    909  O   ASN R 135     125.805 104.376 110.093  1.00 40.83           O  
ATOM    910  CB  ASN R 135     127.601 101.901 109.705  1.00 40.83           C  
ATOM    911  CG  ASN R 135     128.156 100.767 110.538  1.00 40.83           C  
ATOM    912  ND2 ASN R 135     129.101 100.031 109.974  1.00 40.83           N  
ATOM    913  OD1 ASN R 135     127.746 100.560 111.677  1.00 40.83           O  
ATOM    914  N   HIS R 136     125.177 103.554 108.099  1.00 43.31           N  
ATOM    915  CA  HIS R 136     125.046 104.893 107.535  1.00 43.31           C  
ATOM    916  C   HIS R 136     123.718 105.158 106.836  1.00 43.31           C  
ATOM    917  O   HIS R 136     123.490 106.272 106.357  1.00 43.31           O  
ATOM    918  CB  HIS R 136     126.192 105.154 106.556  1.00 43.31           C  
ATOM    919  CG  HIS R 136     127.548 105.089 107.185  1.00 43.31           C  
ATOM    920  CD2 HIS R 136     128.160 105.908 108.071  1.00 43.31           C  
ATOM    921  ND1 HIS R 136     128.442 104.074 106.922  1.00 43.31           N  
ATOM    922  CE1 HIS R 136     129.547 104.272 107.616  1.00 43.31           C  
ATOM    923  NE2 HIS R 136     129.403 105.379 108.321  1.00 43.31           N  
ATOM    924  N   ARG R 137     122.835 104.168 106.765  1.00 45.19           N  
ATOM    925  CA  ARG R 137     121.558 104.353 106.077  1.00 45.19           C  
ATOM    926  C   ARG R 137     120.518 104.832 107.082  1.00 45.19           C  
ATOM    927  O   ARG R 137     119.942 104.037 107.826  1.00 45.19           O  
ATOM    928  CB  ARG R 137     121.127 103.056 105.404  1.00 45.19           C  
ATOM    929  CG  ARG R 137     119.926 103.191 104.487  1.00 45.19           C  
ATOM    930  CD  ARG R 137     119.664 101.889 103.758  1.00 45.19           C  
ATOM    931  NE  ARG R 137     118.564 101.988 102.806  1.00 45.19           N  
ATOM    932  CZ  ARG R 137     117.314 101.622 103.067  1.00 45.19           C  
ATOM    933  NH1 ARG R 137     117.000 101.134 104.258  1.00 45.19           N1+
ATOM    934  NH2 ARG R 137     116.377 101.745 102.138  1.00 45.19           N  
ATOM    935  N   THR R 138     120.266 106.140 107.104  1.00 50.68           N  
ATOM    936  CA  THR R 138     119.386 106.753 108.089  1.00 50.68           C  
ATOM    937  C   THR R 138     118.388 107.683 107.411  1.00 50.68           C  
ATOM    938  O   THR R 138     118.521 108.043 106.236  1.00 50.68           O  
ATOM    939  CB  THR R 138     120.182 107.532 109.145  1.00 50.68           C  
ATOM    940  CG2 THR R 138     121.104 106.605 109.920  1.00 50.68           C  
ATOM    941  OG1 THR R 138     120.961 108.549 108.505  1.00 50.68           O  
ATOM    942  N   VAL R 139     117.382 108.084 108.191  1.00 54.76           N  
ATOM    943  CA  VAL R 139     116.329 108.955 107.679  1.00 54.76           C  
ATOM    944  C   VAL R 139     116.879 110.341 107.369  1.00 54.76           C  
ATOM    945  O   VAL R 139     116.471 110.979 106.393  1.00 54.76           O  
ATOM    946  CB  VAL R 139     115.161 109.012 108.679  1.00 54.76           C  
ATOM    947  CG1 VAL R 139     114.139 110.050 108.253  1.00 54.76           C  
ATOM    948  CG2 VAL R 139     114.512 107.648 108.801  1.00 54.76           C  
ATOM    949  N   SER R 140     117.809 110.834 108.191  1.00 56.52           N  
ATOM    950  CA  SER R 140     118.429 112.125 107.908  1.00 56.52           C  
ATOM    951  C   SER R 140     119.207 112.087 106.598  1.00 56.52           C  
ATOM    952  O   SER R 140     119.141 113.029 105.794  1.00 56.52           O  
ATOM    953  CB  SER R 140     119.344 112.531 109.062  1.00 56.52           C  
ATOM    954  OG  SER R 140     120.639 111.982 108.897  1.00 56.52           O  
ATOM    955  N   LEU R 141     119.950 111.004 106.364  1.00 53.87           N  
ATOM    956  CA  LEU R 141     120.669 110.867 105.105  1.00 53.87           C  
ATOM    957  C   LEU R 141     119.706 110.793 103.931  1.00 53.87           C  
ATOM    958  O   LEU R 141     119.954 111.393 102.880  1.00 53.87           O  
ATOM    959  CB  LEU R 141     121.569 109.635 105.134  1.00 53.87           C  
ATOM    960  CG  LEU R 141     122.361 109.417 103.843  1.00 53.87           C  
ATOM    961  CD1 LEU R 141     123.538 110.376 103.767  1.00 53.87           C  
ATOM    962  CD2 LEU R 141     122.823 107.978 103.717  1.00 53.87           C  
ATOM    963  N   ALA R 142     118.600 110.062 104.087  1.00 54.95           N  
ATOM    964  CA  ALA R 142     117.608 110.012 103.017  1.00 54.95           C  
ATOM    965  C   ALA R 142     117.037 111.396 102.733  1.00 54.95           C  
ATOM    966  O   ALA R 142     116.851 111.776 101.569  1.00 54.95           O  
ATOM    967  CB  ALA R 142     116.494 109.033 103.380  1.00 54.95           C  
ATOM    968  N   LYS R 143     116.758 112.164 103.789  1.00 57.03           N  
ATOM    969  CA  LYS R 143     116.236 113.516 103.624  1.00 57.03           C  
ATOM    970  C   LYS R 143     117.215 114.394 102.858  1.00 57.03           C  
ATOM    971  O   LYS R 143     116.813 115.166 101.980  1.00 57.03           O  
ATOM    972  CB  LYS R 143     115.940 114.131 104.991  1.00 57.03           C  
ATOM    973  CG  LYS R 143     114.672 113.633 105.657  1.00 57.03           C  
ATOM    974  CD  LYS R 143     114.278 114.546 106.806  1.00 57.03           C  
ATOM    975  CE  LYS R 143     113.384 113.833 107.806  1.00 57.03           C  
ATOM    976  NZ  LYS R 143     111.951 113.881 107.421  1.00 57.03           N1+
ATOM    977  N   LYS R 144     118.504 114.299 103.185  1.00 57.74           N  
ATOM    978  CA  LYS R 144     119.493 115.088 102.456  1.00 57.74           C  
ATOM    979  C   LYS R 144     119.623 114.628 101.008  1.00 57.74           C  
ATOM    980  O   LYS R 144     119.789 115.452 100.103  1.00 57.74           O  
ATOM    981  CB  LYS R 144     120.848 115.029 103.161  1.00 57.74           C  
ATOM    982  CG  LYS R 144     120.856 115.666 104.540  1.00 57.74           C  
ATOM    983  CD  LYS R 144     122.273 115.983 104.993  1.00 57.74           C  
ATOM    984  CE  LYS R 144     123.113 114.724 105.108  1.00 57.74           C  
ATOM    985  NZ  LYS R 144     123.168 114.219 106.507  1.00 57.74           N1+
ATOM    986  N   VAL R 145     119.553 113.317 100.767  1.00 58.95           N  
ATOM    987  CA  VAL R 145     119.822 112.786  99.433  1.00 58.95           C  
ATOM    988  C   VAL R 145     118.670 113.081  98.477  1.00 58.95           C  
ATOM    989  O   VAL R 145     118.891 113.363  97.294  1.00 58.95           O  
ATOM    990  CB  VAL R 145     120.130 111.279  99.510  1.00 58.95           C  
ATOM    991  CG1 VAL R 145     120.134 110.659  98.126  1.00 58.95           C  
ATOM    992  CG2 VAL R 145     121.476 111.055 100.173  1.00 58.95           C  
ATOM    993  N   ILE R 146     117.428 113.043  98.964  1.00 59.82           N  
ATOM    994  CA  ILE R 146     116.277 113.139  98.065  1.00 59.82           C  
ATOM    995  C   ILE R 146     116.117 114.548  97.506  1.00 59.82           C  
ATOM    996  O   ILE R 146     115.185 114.816  96.740  1.00 59.82           O  
ATOM    997  CB  ILE R 146     114.976 112.695  98.757  1.00 59.82           C  
ATOM    998  CG1 ILE R 146     114.707 113.553  99.997  1.00 59.82           C  
ATOM    999  CG2 ILE R 146     115.015 111.210  99.078  1.00 59.82           C  
ATOM   1000  CD1 ILE R 146     113.301 113.424 100.535  1.00 59.82           C  
ATOM   1001  N   ILE R 147     117.012 115.459  97.884  1.00 60.85           N  
ATOM   1002  CA  ILE R 147     116.971 116.803  97.318  1.00 60.85           C  
ATOM   1003  C   ILE R 147     117.542 116.818  95.902  1.00 60.85           C  
ATOM   1004  O   ILE R 147     117.130 117.637  95.072  1.00 60.85           O  
ATOM   1005  CB  ILE R 147     117.715 117.783  98.242  1.00 60.85           C  
ATOM   1006  CG1 ILE R 147     117.059 117.812  99.623  1.00 60.85           C  
ATOM   1007  CG2 ILE R 147     117.735 119.183  97.654  1.00 60.85           C  
ATOM   1008  CD1 ILE R 147     115.587 118.147  99.592  1.00 60.85           C  
ATOM   1009  N   GLY R 148     118.467 115.913  95.595  1.00 64.56           N  
ATOM   1010  CA  GLY R 148     119.168 115.908  94.330  1.00 64.56           C  
ATOM   1011  C   GLY R 148     118.297 115.809  93.088  1.00 64.56           C  
ATOM   1012  O   GLY R 148     118.411 116.628  92.169  1.00 64.56           O  
ATOM   1013  N   PRO R 149     117.427 114.792  93.018  1.00 61.89           N  
ATOM   1014  CA  PRO R 149     116.568 114.667  91.827  1.00 61.89           C  
ATOM   1015  C   PRO R 149     115.704 115.887  91.566  1.00 61.89           C  
ATOM   1016  O   PRO R 149     115.536 116.283  90.408  1.00 61.89           O  
ATOM   1017  CB  PRO R 149     115.720 113.428  92.143  1.00 61.89           C  
ATOM   1018  CG  PRO R 149     116.552 112.633  93.071  1.00 61.89           C  
ATOM   1019  CD  PRO R 149     117.304 113.623  93.906  1.00 61.89           C  
ATOM   1020  N   TRP R 150     115.164 116.510  92.615  1.00 59.78           N  
ATOM   1021  CA  TRP R 150     114.284 117.657  92.420  1.00 59.78           C  
ATOM   1022  C   TRP R 150     115.053 118.862  91.889  1.00 59.78           C  
ATOM   1023  O   TRP R 150     114.589 119.553  90.972  1.00 59.78           O  
ATOM   1024  CB  TRP R 150     113.588 117.996  93.735  1.00 59.78           C  
ATOM   1025  CG  TRP R 150     112.589 116.968  94.153  1.00 59.78           C  
ATOM   1026  CD1 TRP R 150     112.681 116.129  95.220  1.00 59.78           C  
ATOM   1027  CD2 TRP R 150     111.347 116.665  93.511  1.00 59.78           C  
ATOM   1028  CE2 TRP R 150     110.738 115.633  94.248  1.00 59.78           C  
ATOM   1029  CE3 TRP R 150     110.689 117.169  92.386  1.00 59.78           C  
ATOM   1030  NE1 TRP R 150     111.575 115.323  95.286  1.00 59.78           N  
ATOM   1031  CZ2 TRP R 150     109.505 115.094  93.898  1.00 59.78           C  
ATOM   1032  CZ3 TRP R 150     109.465 116.632  92.040  1.00 59.78           C  
ATOM   1033  CH2 TRP R 150     108.886 115.605  92.793  1.00 59.78           C  
ATOM   1034  N   VAL R 151     116.232 119.124  92.453  1.00 64.21           N  
ATOM   1035  CA  VAL R 151     117.061 120.227  91.977  1.00 64.21           C  
ATOM   1036  C   VAL R 151     117.491 119.983  90.537  1.00 64.21           C  
ATOM   1037  O   VAL R 151     117.491 120.903  89.709  1.00 64.21           O  
ATOM   1038  CB  VAL R 151     118.269 120.423  92.910  1.00 64.21           C  
ATOM   1039  CG1 VAL R 151     119.338 121.265  92.236  1.00 64.21           C  
ATOM   1040  CG2 VAL R 151     117.825 121.062  94.215  1.00 64.21           C  
ATOM   1041  N   MET R 152     117.869 118.743  90.215  1.00 69.32           N  
ATOM   1042  CA  MET R 152     118.254 118.422  88.844  1.00 69.32           C  
ATOM   1043  C   MET R 152     117.089 118.623  87.884  1.00 69.32           C  
ATOM   1044  O   MET R 152     117.271 119.128  86.769  1.00 69.32           O  
ATOM   1045  CB  MET R 152     118.771 116.987  88.768  1.00 69.32           C  
ATOM   1046  CG  MET R 152     120.272 116.862  88.934  1.00 69.32           C  
ATOM   1047  SD  MET R 152     120.872 115.200  88.583  1.00 69.32           S  
ATOM   1048  CE  MET R 152     120.639 114.410  90.172  1.00 69.32           C  
ATOM   1049  N   ALA R 153     115.881 118.237  88.301  1.00 67.31           N  
ATOM   1050  CA  ALA R 153     114.707 118.455  87.466  1.00 67.31           C  
ATOM   1051  C   ALA R 153     114.466 119.940  87.232  1.00 67.31           C  
ATOM   1052  O   ALA R 153     114.151 120.354  86.112  1.00 67.31           O  
ATOM   1053  CB  ALA R 153     113.480 117.805  88.104  1.00 67.31           C  
ATOM   1054  N   LEU R 154     114.612 120.759  88.276  1.00 68.19           N  
ATOM   1055  CA  LEU R 154     114.437 122.201  88.111  1.00 68.19           C  
ATOM   1056  C   LEU R 154     115.476 122.783  87.154  1.00 68.19           C  
ATOM   1057  O   LEU R 154     115.151 123.607  86.283  1.00 68.19           O  
ATOM   1058  CB  LEU R 154     114.512 122.892  89.471  1.00 68.19           C  
ATOM   1059  CG  LEU R 154     114.019 124.337  89.528  1.00 68.19           C  
ATOM   1060  CD1 LEU R 154     112.650 124.460  88.881  1.00 68.19           C  
ATOM   1061  CD2 LEU R 154     113.982 124.827  90.963  1.00 68.19           C  
ATOM   1062  N   LEU R 155     116.734 122.363  87.305  1.00 66.72           N  
ATOM   1063  CA  LEU R 155     117.791 122.859  86.432  1.00 66.72           C  
ATOM   1064  C   LEU R 155     117.537 122.468  84.984  1.00 66.72           C  
ATOM   1065  O   LEU R 155     117.769 123.265  84.068  1.00 66.72           O  
ATOM   1066  CB  LEU R 155     119.148 122.334  86.899  1.00 66.72           C  
ATOM   1067  CG  LEU R 155     119.776 123.047  88.095  1.00 66.72           C  
ATOM   1068  CD1 LEU R 155     121.239 122.671  88.231  1.00 66.72           C  
ATOM   1069  CD2 LEU R 155     119.616 124.551  87.964  1.00 66.72           C  
ATOM   1070  N   LEU R 156     117.061 121.244  84.754  1.00 69.87           N  
ATOM   1071  CA  LEU R 156     116.763 120.812  83.395  1.00 69.87           C  
ATOM   1072  C   LEU R 156     115.480 121.420  82.845  1.00 69.87           C  
ATOM   1073  O   LEU R 156     115.311 121.467  81.622  1.00 69.87           O  
ATOM   1074  CB  LEU R 156     116.670 119.286  83.336  1.00 69.87           C  
ATOM   1075  CG  LEU R 156     117.969 118.523  83.598  1.00 69.87           C  
ATOM   1076  CD1 LEU R 156     117.727 117.026  83.534  1.00 69.87           C  
ATOM   1077  CD2 LEU R 156     119.045 118.940  82.610  1.00 69.87           C  
ATOM   1078  N   THR R 157     114.575 121.883  83.707  1.00 72.89           N  
ATOM   1079  CA  THR R 157     113.301 122.416  83.247  1.00 72.89           C  
ATOM   1080  C   THR R 157     113.309 123.928  83.078  1.00 72.89           C  
ATOM   1081  O   THR R 157     112.344 124.472  82.537  1.00 72.89           O  
ATOM   1082  CB  THR R 157     112.180 122.042  84.221  1.00 72.89           C  
ATOM   1083  CG2 THR R 157     112.266 122.905  85.448  1.00 72.89           C  
ATOM   1084  OG1 THR R 157     110.915 122.300  83.609  1.00 72.89           O  
ATOM   1085  N   LEU R 158     114.347 124.616  83.548  1.00 77.69           N  
ATOM   1086  CA  LEU R 158     114.442 126.059  83.318  1.00 77.69           C  
ATOM   1087  C   LEU R 158     114.129 126.502  81.884  1.00 77.69           C  
ATOM   1088  O   LEU R 158     113.498 127.563  81.723  1.00 77.69           O  
ATOM   1089  CB  LEU R 158     115.837 126.550  83.732  1.00 77.69           C  
ATOM   1090  CG  LEU R 158     116.070 126.721  85.234  1.00 77.69           C  
ATOM   1091  CD1 LEU R 158     117.484 127.204  85.501  1.00 77.69           C  
ATOM   1092  CD2 LEU R 158     115.052 127.679  85.829  1.00 77.69           C  
ATOM   1093  N   PRO R 159     114.529 125.787  80.823  1.00 80.35           N  
ATOM   1094  CA  PRO R 159     114.128 126.229  79.475  1.00 80.35           C  
ATOM   1095  C   PRO R 159     112.625 126.330  79.260  1.00 80.35           C  
ATOM   1096  O   PRO R 159     112.178 127.252  78.569  1.00 80.35           O  
ATOM   1097  CB  PRO R 159     114.759 125.168  78.566  1.00 80.35           C  
ATOM   1098  CG  PRO R 159     115.964 124.746  79.298  1.00 80.35           C  
ATOM   1099  CD  PRO R 159     115.584 124.757  80.753  1.00 80.35           C  
ATOM   1100  N   VAL R 160     111.825 125.414  79.815  1.00 81.81           N  
ATOM   1101  CA  VAL R 160     110.391 125.463  79.534  1.00 81.81           C  
ATOM   1102  C   VAL R 160     109.752 126.658  80.234  1.00 81.81           C  
ATOM   1103  O   VAL R 160     108.776 127.228  79.734  1.00 81.81           O  
ATOM   1104  CB  VAL R 160     109.694 124.140  79.917  1.00 81.81           C  
ATOM   1105  CG1 VAL R 160     109.597 123.980  81.413  1.00 81.81           C  
ATOM   1106  CG2 VAL R 160     108.316 124.045  79.288  1.00 81.81           C  
ATOM   1107  N   ILE R 161     110.284 127.062  81.392  1.00 84.00           N  
ATOM   1108  CA  ILE R 161     109.766 128.246  82.075  1.00 84.00           C  
ATOM   1109  C   ILE R 161     110.342 129.534  81.510  1.00 84.00           C  
ATOM   1110  O   ILE R 161     109.788 130.611  81.759  1.00 84.00           O  
ATOM   1111  CB  ILE R 161     110.026 128.154  83.593  1.00 84.00           C  
ATOM   1112  CG1 ILE R 161     109.225 129.210  84.356  1.00 84.00           C  
ATOM   1113  CG2 ILE R 161     111.495 128.328  83.904  1.00 84.00           C  
ATOM   1114  CD1 ILE R 161     107.732 129.014  84.289  1.00 84.00           C  
ATOM   1115  N   ILE R 162     111.423 129.463  80.740  1.00 86.78           N  
ATOM   1116  CA  ILE R 162     112.023 130.657  80.147  1.00 86.78           C  
ATOM   1117  C   ILE R 162     111.457 130.956  78.759  1.00 86.78           C  
ATOM   1118  O   ILE R 162     111.148 132.105  78.446  1.00 86.78           O  
ATOM   1119  CB  ILE R 162     113.562 130.524  80.113  1.00 86.78           C  
ATOM   1120  CG1 ILE R 162     114.139 130.703  81.517  1.00 86.78           C  
ATOM   1121  CG2 ILE R 162     114.170 131.549  79.181  1.00 86.78           C  
ATOM   1122  CD1 ILE R 162     115.557 130.207  81.656  1.00 86.78           C  
ATOM   1123  N   ARG R 163     111.297 129.937  77.910  1.00 95.44           N  
ATOM   1124  CA  ARG R 163     111.076 130.185  76.487  1.00 95.44           C  
ATOM   1125  C   ARG R 163     109.703 129.779  75.963  1.00 95.44           C  
ATOM   1126  O   ARG R 163     109.432 129.992  74.777  1.00 95.44           O  
ATOM   1127  CB  ARG R 163     112.139 129.463  75.655  1.00 95.44           C  
ATOM   1128  CG  ARG R 163     113.546 129.987  75.851  1.00 95.44           C  
ATOM   1129  CD  ARG R 163     113.598 131.489  75.646  1.00 95.44           C  
ATOM   1130  NE  ARG R 163     114.969 131.975  75.529  1.00 95.44           N  
ATOM   1131  CZ  ARG R 163     115.304 133.259  75.484  1.00 95.44           C  
ATOM   1132  NH1 ARG R 163     116.577 133.610  75.378  1.00 95.44           N1+
ATOM   1133  NH2 ARG R 163     114.365 134.194  75.548  1.00 95.44           N  
ATOM   1134  N   VAL R 164     108.831 129.204  76.790  1.00 93.60           N  
ATOM   1135  CA  VAL R 164     107.557 128.705  76.280  1.00 93.60           C  
ATOM   1136  C   VAL R 164     106.484 129.777  76.413  1.00 93.60           C  
ATOM   1137  O   VAL R 164     106.370 130.440  77.452  1.00 93.60           O  
ATOM   1138  CB  VAL R 164     107.159 127.411  77.003  1.00 93.60           C  
ATOM   1139  CG1 VAL R 164     105.751 126.994  76.621  1.00 93.60           C  
ATOM   1140  CG2 VAL R 164     108.135 126.315  76.643  1.00 93.60           C  
ATOM   1141  N   THR R 165     105.689 129.949  75.356  1.00100.33           N  
ATOM   1142  CA  THR R 165     104.658 130.977  75.317  1.00100.33           C  
ATOM   1143  C   THR R 165     103.618 130.604  74.269  1.00100.33           C  
ATOM   1144  O   THR R 165     103.837 129.729  73.428  1.00100.33           O  
ATOM   1145  CB  THR R 165     105.247 132.355  75.004  1.00100.33           C  
ATOM   1146  CG2 THR R 165     105.695 132.409  73.565  1.00100.33           C  
ATOM   1147  OG1 THR R 165     104.247 133.359  75.201  1.00100.33           O  
ATOM   1148  N   THR R 166     102.473 131.278  74.334  1.00102.70           N  
ATOM   1149  CA  THR R 166     101.422 131.091  73.344  1.00102.70           C  
ATOM   1150  C   THR R 166     101.750 131.866  72.075  1.00102.70           C  
ATOM   1151  O   THR R 166     102.288 132.975  72.131  1.00102.70           O  
ATOM   1152  CB  THR R 166     100.072 131.558  73.890  1.00102.70           C  
ATOM   1153  CG2 THR R 166      99.717 130.809  75.162  1.00102.70           C  
ATOM   1154  OG1 THR R 166     100.134 132.959  74.182  1.00102.70           O  
ATOM   1155  N   VAL R 167     101.425 131.278  70.927  1.00106.49           N  
ATOM   1156  CA  VAL R 167     101.574 131.944  69.638  1.00106.49           C  
ATOM   1157  C   VAL R 167     100.310 131.706  68.820  1.00106.49           C  
ATOM   1158  O   VAL R 167      99.718 130.614  68.879  1.00106.49           O  
ATOM   1159  CB  VAL R 167     102.828 131.457  68.893  1.00106.49           C  
ATOM   1160  CG1 VAL R 167     104.087 131.989  69.563  1.00106.49           C  
ATOM   1161  CG2 VAL R 167     102.862 129.942  68.834  1.00106.49           C  
ATOM   1162  N   PRO R 168      99.857 132.698  68.052  1.00110.56           N  
ATOM   1163  CA  PRO R 168      98.625 132.533  67.272  1.00110.56           C  
ATOM   1164  C   PRO R 168      98.851 131.937  65.892  1.00110.56           C  
ATOM   1165  O   PRO R 168      99.663 132.437  65.108  1.00110.56           O  
ATOM   1166  CB  PRO R 168      98.086 133.965  67.178  1.00110.56           C  
ATOM   1167  CG  PRO R 168      99.309 134.820  67.223  1.00110.56           C  
ATOM   1168  CD  PRO R 168     100.356 134.084  68.020  1.00110.56           C  
ATOM   1169  N   GLY R 169      98.134 130.858  65.593  1.00115.65           N  
ATOM   1170  CA  GLY R 169      98.094 130.317  64.249  1.00115.65           C  
ATOM   1171  C   GLY R 169      97.067 131.059  63.407  1.00115.65           C  
ATOM   1172  O   GLY R 169      95.929 131.277  63.833  1.00115.65           O  
ATOM   1173  N   LYS R 170      97.480 131.399  62.182  1.00117.30           N  
ATOM   1174  CA  LYS R 170      96.756 132.348  61.342  1.00117.30           C  
ATOM   1175  C   LYS R 170      95.326 131.916  61.050  1.00117.30           C  
ATOM   1176  O   LYS R 170      94.494 132.763  60.706  1.00117.30           O  
ATOM   1177  CB  LYS R 170      97.510 132.552  60.029  1.00117.30           C  
ATOM   1178  CG  LYS R 170      99.020 132.428  60.159  1.00117.30           C  
ATOM   1179  CD  LYS R 170      99.710 132.676  58.828  1.00117.30           C  
ATOM   1180  CE  LYS R 170      99.260 131.673  57.779  1.00117.30           C  
ATOM   1181  NZ  LYS R 170      99.706 130.289  58.096  1.00117.30           N1+
ATOM   1182  N   THR R 171      95.015 130.634  61.185  1.00119.27           N  
ATOM   1183  CA  THR R 171      93.661 130.137  60.950  1.00119.27           C  
ATOM   1184  C   THR R 171      92.683 130.557  62.040  1.00119.27           C  
ATOM   1185  O   THR R 171      91.555 130.046  62.088  1.00119.27           O  
ATOM   1186  CB  THR R 171      93.676 128.613  60.827  1.00119.27           C  
ATOM   1187  CG2 THR R 171      94.529 128.184  59.642  1.00119.27           C  
ATOM   1188  OG1 THR R 171      94.212 128.039  62.026  1.00119.27           O  
ATOM   1189  N   GLY R 172      93.098 131.472  62.911  1.00116.70           N  
ATOM   1190  CA  GLY R 172      92.298 131.885  64.039  1.00116.70           C  
ATOM   1191  C   GLY R 172      92.580 131.137  65.318  1.00116.70           C  
ATOM   1192  O   GLY R 172      91.899 131.381  66.321  1.00116.70           O  
ATOM   1193  N   THR R 173      93.561 130.242  65.320  1.00113.91           N  
ATOM   1194  CA  THR R 173      93.832 129.406  66.478  1.00113.91           C  
ATOM   1195  C   THR R 173      94.962 130.003  67.306  1.00113.91           C  
ATOM   1196  O   THR R 173      95.622 130.958  66.902  1.00113.91           O  
ATOM   1197  CB  THR R 173      94.181 127.979  66.043  1.00113.91           C  
ATOM   1198  CG2 THR R 173      95.482 127.964  65.259  1.00113.91           C  
ATOM   1199  OG1 THR R 173      94.314 127.143  67.200  1.00113.91           O  
ATOM   1200  N   VAL R 174      95.182 129.421  68.482  1.00109.28           N  
ATOM   1201  CA  VAL R 174      96.307 129.784  69.338  1.00109.28           C  
ATOM   1202  C   VAL R 174      96.858 128.506  69.951  1.00109.28           C  
ATOM   1203  O   VAL R 174      96.114 127.749  70.584  1.00109.28           O  
ATOM   1204  CB  VAL R 174      95.912 130.778  70.445  1.00109.28           C  
ATOM   1205  CG1 VAL R 174      97.013 130.866  71.490  1.00109.28           C  
ATOM   1206  CG2 VAL R 174      95.635 132.153  69.858  1.00109.28           C  
ATOM   1207  N   ALA R 175      98.153 128.262  69.767  1.00105.09           N  
ATOM   1208  CA  ALA R 175      98.811 127.107  70.358  1.00105.09           C  
ATOM   1209  C   ALA R 175     100.028 127.590  71.126  1.00105.09           C  
ATOM   1210  O   ALA R 175     100.705 128.522  70.694  1.00105.09           O  
ATOM   1211  CB  ALA R 175      99.227 126.088  69.294  1.00105.09           C  
ATOM   1212  N   CYS R 176     100.306 126.970  72.265  1.00102.23           N  
ATOM   1213  CA  CYS R 176     101.416 127.400  73.104  1.00102.23           C  
ATOM   1214  C   CYS R 176     102.577 126.425  72.948  1.00102.23           C  
ATOM   1215  O   CYS R 176     102.415 125.215  73.141  1.00102.23           O  
ATOM   1216  CB  CYS R 176     100.974 127.549  74.561  1.00102.23           C  
ATOM   1217  SG  CYS R 176     100.760 126.066  75.544  1.00102.23           S  
ATOM   1218  N   THR R 177     103.737 126.958  72.573  1.00 99.37           N  
ATOM   1219  CA  THR R 177     104.903 126.155  72.237  1.00 99.37           C  
ATOM   1220  C   THR R 177     106.158 126.965  72.550  1.00 99.37           C  
ATOM   1221  O   THR R 177     106.109 127.989  73.237  1.00 99.37           O  
ATOM   1222  CB  THR R 177     104.853 125.715  70.768  1.00 99.37           C  
ATOM   1223  CG2 THR R 177     104.826 126.927  69.851  1.00 99.37           C  
ATOM   1224  OG1 THR R 177     106.003 124.915  70.466  1.00 99.37           O  
ATOM   1225  N   PHE R 178     107.291 126.503  72.027  1.00 99.55           N  
ATOM   1226  CA  PHE R 178     108.571 127.145  72.300  1.00 99.55           C  
ATOM   1227  C   PHE R 178     108.736 128.386  71.431  1.00 99.55           C  
ATOM   1228  O   PHE R 178     108.491 128.343  70.221  1.00 99.55           O  
ATOM   1229  CB  PHE R 178     109.713 126.165  72.047  1.00 99.55           C  
ATOM   1230  CG  PHE R 178     110.146 125.407  73.268  1.00 99.55           C  
ATOM   1231  CD1 PHE R 178     110.977 125.993  74.206  1.00 99.55           C  
ATOM   1232  CD2 PHE R 178     109.728 124.105  73.473  1.00 99.55           C  
ATOM   1233  CE1 PHE R 178     111.379 125.297  75.328  1.00 99.55           C  
ATOM   1234  CE2 PHE R 178     110.127 123.404  74.594  1.00 99.55           C  
ATOM   1235  CZ  PHE R 178     110.952 124.002  75.523  1.00 99.55           C  
ATOM   1236  N   ASN R 179     109.148 129.490  72.047  1.00107.72           N  
ATOM   1237  CA  ASN R 179     109.503 130.720  71.341  1.00107.72           C  
ATOM   1238  C   ASN R 179     110.948 131.047  71.705  1.00107.72           C  
ATOM   1239  O   ASN R 179     111.214 131.789  72.652  1.00107.72           O  
ATOM   1240  CB  ASN R 179     108.568 131.860  71.706  1.00107.72           C  
ATOM   1241  CG  ASN R 179     108.208 132.721  70.515  1.00107.72           C  
ATOM   1242  ND2 ASN R 179     107.294 133.661  70.722  1.00107.72           N  
ATOM   1243  OD1 ASN R 179     108.744 132.546  69.421  1.00107.72           O  
ATOM   1244  N   PHE R 180     111.884 130.485  70.943  1.00110.49           N  
ATOM   1245  CA  PHE R 180     113.295 130.668  71.256  1.00110.49           C  
ATOM   1246  C   PHE R 180     113.801 132.043  70.844  1.00110.49           C  
ATOM   1247  O   PHE R 180     114.683 132.597  71.510  1.00110.49           O  
ATOM   1248  CB  PHE R 180     114.124 129.574  70.586  1.00110.49           C  
ATOM   1249  CG  PHE R 180     114.068 128.257  71.300  1.00110.49           C  
ATOM   1250  CD1 PHE R 180     114.640 128.107  72.551  1.00110.49           C  
ATOM   1251  CD2 PHE R 180     113.437 127.169  70.723  1.00110.49           C  
ATOM   1252  CE1 PHE R 180     114.588 126.895  73.210  1.00110.49           C  
ATOM   1253  CE2 PHE R 180     113.382 125.955  71.378  1.00110.49           C  
ATOM   1254  CZ  PHE R 180     113.959 125.819  72.621  1.00110.49           C  
ATOM   1255  N   SER R 181     113.265 132.608  69.764  1.00121.68           N  
ATOM   1256  CA  SER R 181     113.684 133.914  69.258  1.00121.68           C  
ATOM   1257  C   SER R 181     112.456 134.785  69.037  1.00121.68           C  
ATOM   1258  O   SER R 181     111.937 134.876  67.916  1.00121.68           O  
ATOM   1259  CB  SER R 181     114.495 133.770  67.970  1.00121.68           C  
ATOM   1260  OG  SER R 181     113.712 133.189  66.944  1.00121.68           O  
ATOM   1261  N   PRO R 182     111.955 135.438  70.090  1.00125.37           N  
ATOM   1262  CA  PRO R 182     110.874 136.415  69.896  1.00125.37           C  
ATOM   1263  C   PRO R 182     111.355 137.764  69.394  1.00125.37           C  
ATOM   1264  O   PRO R 182     110.554 138.511  68.817  1.00125.37           O  
ATOM   1265  CB  PRO R 182     110.254 136.540  71.295  1.00125.37           C  
ATOM   1266  CG  PRO R 182     111.355 136.176  72.228  1.00125.37           C  
ATOM   1267  CD  PRO R 182     112.247 135.199  71.515  1.00125.37           C  
ATOM   1268  N   TRP R 183     112.631 138.098  69.591  1.00127.77           N  
ATOM   1269  CA  TRP R 183     113.150 139.408  69.219  1.00127.77           C  
ATOM   1270  C   TRP R 183     113.261 139.603  67.712  1.00127.77           C  
ATOM   1271  O   TRP R 183     113.518 140.728  67.271  1.00127.77           O  
ATOM   1272  CB  TRP R 183     114.518 139.626  69.870  1.00127.77           C  
ATOM   1273  CG  TRP R 183     115.545 138.616  69.456  1.00127.77           C  
ATOM   1274  CD1 TRP R 183     116.371 138.685  68.375  1.00127.77           C  
ATOM   1275  CD2 TRP R 183     115.851 137.382  70.117  1.00127.77           C  
ATOM   1276  CE2 TRP R 183     116.874 136.757  69.378  1.00127.77           C  
ATOM   1277  CE3 TRP R 183     115.359 136.747  71.260  1.00127.77           C  
ATOM   1278  NE1 TRP R 183     117.174 137.572  68.319  1.00127.77           N  
ATOM   1279  CZ2 TRP R 183     117.415 135.528  69.746  1.00127.77           C  
ATOM   1280  CZ3 TRP R 183     115.896 135.528  71.623  1.00127.77           C  
ATOM   1281  CH2 TRP R 183     116.914 134.931  70.868  1.00127.77           C  
ATOM   1282  N   THR R 184     113.082 138.551  66.919  1.00129.89           N  
ATOM   1283  CA  THR R 184     113.163 138.634  65.470  1.00129.89           C  
ATOM   1284  C   THR R 184     111.889 138.057  64.864  1.00129.89           C  
ATOM   1285  O   THR R 184     111.267 137.156  65.435  1.00129.89           O  
ATOM   1286  CB  THR R 184     114.401 137.888  64.950  1.00129.89           C  
ATOM   1287  CG2 THR R 184     114.508 137.998  63.444  1.00129.89           C  
ATOM   1288  OG1 THR R 184     115.577 138.473  65.519  1.00129.89           O  
ATOM   1289  N   ASN R 185     111.497 138.586  63.703  1.00128.71           N  
ATOM   1290  CA  ASN R 185     110.223 138.243  63.084  1.00128.71           C  
ATOM   1291  C   ASN R 185     110.336 137.310  61.887  1.00128.71           C  
ATOM   1292  O   ASN R 185     109.440 136.487  61.685  1.00128.71           O  
ATOM   1293  CB  ASN R 185     109.490 139.517  62.645  1.00128.71           C  
ATOM   1294  CG  ASN R 185     108.170 139.223  61.957  1.00128.71           C  
ATOM   1295  ND2 ASN R 185     107.928 139.888  60.833  1.00128.71           N  
ATOM   1296  OD1 ASN R 185     107.380 138.405  62.427  1.00128.71           O  
ATOM   1297  N   ASP R 186     111.400 137.404  61.092  1.00127.88           N  
ATOM   1298  CA  ASP R 186     111.471 136.600  59.882  1.00127.88           C  
ATOM   1299  C   ASP R 186     111.745 135.134  60.220  1.00127.88           C  
ATOM   1300  O   ASP R 186     112.285 134.820  61.284  1.00127.88           O  
ATOM   1301  CB  ASP R 186     112.544 137.133  58.929  1.00127.88           C  
ATOM   1302  CG  ASP R 186     113.954 137.040  59.495  1.00127.88           C  
ATOM   1303  OD1 ASP R 186     114.124 136.679  60.675  1.00127.88           O  
ATOM   1304  OD2 ASP R 186     114.906 137.329  58.741  1.00127.88           O1-
ATOM   1305  N   PRO R 187     111.352 134.210  59.339  1.00125.16           N  
ATOM   1306  CA  PRO R 187     111.683 132.797  59.573  1.00125.16           C  
ATOM   1307  C   PRO R 187     113.153 132.474  59.373  1.00125.16           C  
ATOM   1308  O   PRO R 187     113.617 131.455  59.898  1.00125.16           O  
ATOM   1309  CB  PRO R 187     110.806 132.053  58.553  1.00125.16           C  
ATOM   1310  CG  PRO R 187     109.774 133.054  58.111  1.00125.16           C  
ATOM   1311  CD  PRO R 187     110.455 134.380  58.186  1.00125.16           C  
ATOM   1312  N   LYS R 188     113.904 133.324  58.665  1.00123.96           N  
ATOM   1313  CA  LYS R 188     115.248 132.954  58.228  1.00123.96           C  
ATOM   1314  C   LYS R 188     116.173 132.673  59.406  1.00123.96           C  
ATOM   1315  O   LYS R 188     116.944 131.707  59.379  1.00123.96           O  
ATOM   1316  CB  LYS R 188     115.830 134.056  57.344  1.00123.96           C  
ATOM   1317  CG  LYS R 188     117.135 133.678  56.669  1.00123.96           C  
ATOM   1318  CD  LYS R 188     116.963 132.451  55.789  1.00123.96           C  
ATOM   1319  CE  LYS R 188     118.150 132.269  54.858  1.00123.96           C  
ATOM   1320  NZ  LYS R 188     119.421 132.074  55.607  1.00123.96           N1+
ATOM   1321  N   GLU R 189     116.119 133.505  60.444  1.00123.43           N  
ATOM   1322  CA  GLU R 189     116.952 133.282  61.619  1.00123.43           C  
ATOM   1323  C   GLU R 189     116.271 132.413  62.665  1.00123.43           C  
ATOM   1324  O   GLU R 189     116.945 131.610  63.327  1.00123.43           O  
ATOM   1325  CB  GLU R 189     117.352 134.618  62.253  1.00123.43           C  
ATOM   1326  CG  GLU R 189     118.211 134.471  63.502  1.00123.43           C  
ATOM   1327  CD  GLU R 189     118.046 135.624  64.471  1.00123.43           C  
ATOM   1328  OE1 GLU R 189     117.266 136.550  64.171  1.00123.43           O  
ATOM   1329  OE2 GLU R 189     118.697 135.602  65.537  1.00123.43           O1-
ATOM   1330  N   ARG R 190     114.954 132.561  62.835  1.00122.05           N  
ATOM   1331  CA  ARG R 190     114.263 131.792  63.861  1.00122.05           C  
ATOM   1332  C   ARG R 190     114.299 130.302  63.558  1.00122.05           C  
ATOM   1333  O   ARG R 190     114.334 129.490  64.485  1.00122.05           O  
ATOM   1334  CB  ARG R 190     112.819 132.275  64.022  1.00122.05           C  
ATOM   1335  CG  ARG R 190     111.869 131.840  62.925  1.00122.05           C  
ATOM   1336  CD  ARG R 190     110.415 132.046  63.327  1.00122.05           C  
ATOM   1337  NE  ARG R 190     110.127 133.433  63.679  1.00122.05           N  
ATOM   1338  CZ  ARG R 190     109.868 133.852  64.913  1.00122.05           C  
ATOM   1339  NH1 ARG R 190     109.858 132.988  65.920  1.00122.05           N1+
ATOM   1340  NH2 ARG R 190     109.618 135.133  65.143  1.00122.05           N  
ATOM   1341  N   ILE R 191     114.315 129.920  62.278  1.00116.22           N  
ATOM   1342  CA  ILE R 191     114.417 128.503  61.937  1.00116.22           C  
ATOM   1343  C   ILE R 191     115.742 127.934  62.430  1.00116.22           C  
ATOM   1344  O   ILE R 191     115.783 126.871  63.057  1.00116.22           O  
ATOM   1345  CB  ILE R 191     114.238 128.295  60.422  1.00116.22           C  
ATOM   1346  CG1 ILE R 191     112.767 128.455  60.033  1.00116.22           C  
ATOM   1347  CG2 ILE R 191     114.749 126.926  60.005  1.00116.22           C  
ATOM   1348  CD1 ILE R 191     111.881 127.329  60.515  1.00116.22           C  
ATOM   1349  N   ASN R 192     116.843 128.645  62.171  1.00113.98           N  
ATOM   1350  CA  ASN R 192     118.149 128.171  62.621  1.00113.98           C  
ATOM   1351  C   ASN R 192     118.235 128.137  64.142  1.00113.98           C  
ATOM   1352  O   ASN R 192     118.769 127.182  64.724  1.00113.98           O  
ATOM   1353  CB  ASN R 192     119.254 129.054  62.043  1.00113.98           C  
ATOM   1354  CG  ASN R 192     119.430 128.866  60.550  1.00113.98           C  
ATOM   1355  ND2 ASN R 192     120.099 129.817  59.909  1.00113.98           N  
ATOM   1356  OD1 ASN R 192     118.972 127.876  59.979  1.00113.98           O  
ATOM   1357  N   VAL R 193     117.718 129.175  64.804  1.00112.11           N  
ATOM   1358  CA  VAL R 193     117.765 129.219  66.264  1.00112.11           C  
ATOM   1359  C   VAL R 193     116.965 128.064  66.854  1.00112.11           C  
ATOM   1360  O   VAL R 193     117.416 127.377  67.780  1.00112.11           O  
ATOM   1361  CB  VAL R 193     117.261 130.579  66.779  1.00112.11           C  
ATOM   1362  CG1 VAL R 193     117.170 130.572  68.296  1.00112.11           C  
ATOM   1363  CG2 VAL R 193     118.178 131.695  66.306  1.00112.11           C  
ATOM   1364  N   ALA R 194     115.764 127.832  66.318  1.00107.77           N  
ATOM   1365  CA  ALA R 194     114.934 126.732  66.788  1.00107.77           C  
ATOM   1366  C   ALA R 194     115.607 125.393  66.542  1.00107.77           C  
ATOM   1367  O   ALA R 194     115.551 124.502  67.394  1.00107.77           O  
ATOM   1368  CB  ALA R 194     113.566 126.779  66.108  1.00107.77           C  
ATOM   1369  N   VAL R 195     116.251 125.228  65.385  1.00104.23           N  
ATOM   1370  CA  VAL R 195     116.933 123.971  65.093  1.00104.23           C  
ATOM   1371  C   VAL R 195     118.033 123.717  66.115  1.00104.23           C  
ATOM   1372  O   VAL R 195     118.127 122.627  66.689  1.00104.23           O  
ATOM   1373  CB  VAL R 195     117.485 123.977  63.657  1.00104.23           C  
ATOM   1374  CG1 VAL R 195     118.512 122.872  63.481  1.00104.23           C  
ATOM   1375  CG2 VAL R 195     116.352 123.806  62.663  1.00104.23           C  
ATOM   1376  N   ALA R 196     118.866 124.727  66.376  1.00 98.91           N  
ATOM   1377  CA  ALA R 196     119.965 124.545  67.321  1.00 98.91           C  
ATOM   1378  C   ALA R 196     119.445 124.241  68.724  1.00 98.91           C  
ATOM   1379  O   ALA R 196     119.932 123.322  69.401  1.00 98.91           O  
ATOM   1380  CB  ALA R 196     120.855 125.787  67.332  1.00 98.91           C  
ATOM   1381  N   MET R 197     118.441 124.998  69.173  1.00100.30           N  
ATOM   1382  CA  MET R 197     117.938 124.817  70.529  1.00100.30           C  
ATOM   1383  C   MET R 197     117.233 123.476  70.692  1.00100.30           C  
ATOM   1384  O   MET R 197     117.433 122.783  71.695  1.00100.30           O  
ATOM   1385  CB  MET R 197     117.011 125.972  70.895  1.00100.30           C  
ATOM   1386  CG  MET R 197     117.663 127.359  71.095  1.00100.30           C  
ATOM   1387  SD  MET R 197     119.047 127.591  72.253  1.00100.30           S  
ATOM   1388  CE  MET R 197     120.452 126.809  71.457  1.00100.30           C  
ATOM   1389  N   LEU R 198     116.410 123.085  69.717  1.00 94.17           N  
ATOM   1390  CA  LEU R 198     115.760 121.784  69.788  1.00 94.17           C  
ATOM   1391  C   LEU R 198     116.767 120.650  69.684  1.00 94.17           C  
ATOM   1392  O   LEU R 198     116.569 119.598  70.296  1.00 94.17           O  
ATOM   1393  CB  LEU R 198     114.699 121.667  68.695  1.00 94.17           C  
ATOM   1394  CG  LEU R 198     113.489 122.585  68.870  1.00 94.17           C  
ATOM   1395  CD1 LEU R 198     112.515 122.422  67.717  1.00 94.17           C  
ATOM   1396  CD2 LEU R 198     112.800 122.325  70.200  1.00 94.17           C  
ATOM   1397  N   THR R 199     117.859 120.844  68.941  1.00 91.01           N  
ATOM   1398  CA  THR R 199     118.884 119.811  68.859  1.00 91.01           C  
ATOM   1399  C   THR R 199     119.566 119.607  70.204  1.00 91.01           C  
ATOM   1400  O   THR R 199     119.730 118.469  70.663  1.00 91.01           O  
ATOM   1401  CB  THR R 199     119.910 120.175  67.785  1.00 91.01           C  
ATOM   1402  CG2 THR R 199     121.065 119.188  67.795  1.00 91.01           C  
ATOM   1403  OG1 THR R 199     119.282 120.154  66.497  1.00 91.01           O  
ATOM   1404  N   VAL R 200     119.968 120.700  70.859  1.00 87.41           N  
ATOM   1405  CA  VAL R 200     120.621 120.543  72.157  1.00 87.41           C  
ATOM   1406  C   VAL R 200     119.636 119.995  73.186  1.00 87.41           C  
ATOM   1407  O   VAL R 200     120.003 119.182  74.046  1.00 87.41           O  
ATOM   1408  CB  VAL R 200     121.274 121.864  72.613  1.00 87.41           C  
ATOM   1409  CG1 VAL R 200     120.241 122.939  72.884  1.00 87.41           C  
ATOM   1410  CG2 VAL R 200     122.141 121.629  73.843  1.00 87.41           C  
ATOM   1411  N   ARG R 201     118.364 120.398  73.096  1.00 83.81           N  
ATOM   1412  CA  ARG R 201     117.348 119.849  73.988  1.00 83.81           C  
ATOM   1413  C   ARG R 201     117.182 118.350  73.780  1.00 83.81           C  
ATOM   1414  O   ARG R 201     117.077 117.592  74.749  1.00 83.81           O  
ATOM   1415  CB  ARG R 201     116.018 120.569  73.772  1.00 83.81           C  
ATOM   1416  CG  ARG R 201     114.823 119.875  74.402  1.00 83.81           C  
ATOM   1417  CD  ARG R 201     113.620 120.796  74.449  1.00 83.81           C  
ATOM   1418  NE  ARG R 201     112.518 120.232  75.221  1.00 83.81           N  
ATOM   1419  CZ  ARG R 201     112.286 120.507  76.500  1.00 83.81           C  
ATOM   1420  NH1 ARG R 201     113.084 121.335  77.157  1.00 83.81           N1+
ATOM   1421  NH2 ARG R 201     111.257 119.951  77.123  1.00 83.81           N  
ATOM   1422  N   GLY R 202     117.157 117.903  72.524  1.00 83.17           N  
ATOM   1423  CA  GLY R 202     117.016 116.482  72.254  1.00 83.17           C  
ATOM   1424  C   GLY R 202     118.217 115.677  72.707  1.00 83.17           C  
ATOM   1425  O   GLY R 202     118.073 114.544  73.174  1.00 83.17           O  
ATOM   1426  N   ILE R 203     119.417 116.242  72.574  1.00 80.49           N  
ATOM   1427  CA  ILE R 203     120.607 115.546  73.055  1.00 80.49           C  
ATOM   1428  C   ILE R 203     120.565 115.407  74.572  1.00 80.49           C  
ATOM   1429  O   ILE R 203     120.815 114.324  75.121  1.00 80.49           O  
ATOM   1430  CB  ILE R 203     121.884 116.264  72.585  1.00 80.49           C  
ATOM   1431  CG1 ILE R 203     121.949 116.282  71.058  1.00 80.49           C  
ATOM   1432  CG2 ILE R 203     123.115 115.595  73.164  1.00 80.49           C  
ATOM   1433  CD1 ILE R 203     121.906 114.907  70.434  1.00 80.49           C  
ATOM   1434  N   ILE R 204     120.240 116.499  75.273  1.00 77.72           N  
ATOM   1435  CA  ILE R 204     120.130 116.433  76.729  1.00 77.72           C  
ATOM   1436  C   ILE R 204     119.062 115.428  77.134  1.00 77.72           C  
ATOM   1437  O   ILE R 204     119.251 114.644  78.071  1.00 77.72           O  
ATOM   1438  CB  ILE R 204     119.846 117.827  77.317  1.00 77.72           C  
ATOM   1439  CG1 ILE R 204     121.066 118.734  77.162  1.00 77.72           C  
ATOM   1440  CG2 ILE R 204     119.449 117.723  78.780  1.00 77.72           C  
ATOM   1441  CD1 ILE R 204     120.802 120.169  77.546  1.00 77.72           C  
ATOM   1442  N   ARG R 205     117.955 115.392  76.398  1.00 77.69           N  
ATOM   1443  CA  ARG R 205     116.879 114.445  76.700  1.00 77.69           C  
ATOM   1444  C   ARG R 205     117.333 112.998  76.535  1.00 77.69           C  
ATOM   1445  O   ARG R 205     117.196 112.196  77.460  1.00 77.69           O  
ATOM   1446  CB  ARG R 205     115.665 114.717  75.811  1.00 77.69           C  
ATOM   1447  CG  ARG R 205     114.437 113.885  76.133  1.00 77.69           C  
ATOM   1448  CD  ARG R 205     113.439 113.927  74.990  1.00 77.69           C  
ATOM   1449  NE  ARG R 205     112.717 115.195  74.944  1.00 77.69           N  
ATOM   1450  CZ  ARG R 205     112.660 115.986  73.878  1.00 77.69           C  
ATOM   1451  NH1 ARG R 205     113.288 115.645  72.762  1.00 77.69           N1+
ATOM   1452  NH2 ARG R 205     111.978 117.121  73.929  1.00 77.69           N  
ATOM   1453  N   PHE R 206     117.875 112.659  75.368  1.00 77.31           N  
ATOM   1454  CA  PHE R 206     118.281 111.282  75.113  1.00 77.31           C  
ATOM   1455  C   PHE R 206     119.385 110.826  76.054  1.00 77.31           C  
ATOM   1456  O   PHE R 206     119.432 109.645  76.417  1.00 77.31           O  
ATOM   1457  CB  PHE R 206     118.733 111.115  73.664  1.00 77.31           C  
ATOM   1458  CG  PHE R 206     119.141 109.712  73.321  1.00 77.31           C  
ATOM   1459  CD1 PHE R 206     120.477 109.380  73.174  1.00 77.31           C  
ATOM   1460  CD2 PHE R 206     118.188 108.723  73.154  1.00 77.31           C  
ATOM   1461  CE1 PHE R 206     120.853 108.089  72.863  1.00 77.31           C  
ATOM   1462  CE2 PHE R 206     118.558 107.431  72.843  1.00 77.31           C  
ATOM   1463  CZ  PHE R 206     119.892 107.114  72.697  1.00 77.31           C  
ATOM   1464  N   ILE R 207     120.279 111.724  76.465  1.00 73.81           N  
ATOM   1465  CA  ILE R 207     121.324 111.287  77.383  1.00 73.81           C  
ATOM   1466  C   ILE R 207     120.761 111.198  78.795  1.00 73.81           C  
ATOM   1467  O   ILE R 207     120.558 110.096  79.317  1.00 73.81           O  
ATOM   1468  CB  ILE R 207     122.549 112.219  77.334  1.00 73.81           C  
ATOM   1469  CG1 ILE R 207     123.159 112.240  75.931  1.00 73.81           C  
ATOM   1470  CG2 ILE R 207     123.588 111.773  78.345  1.00 73.81           C  
ATOM   1471  CD1 ILE R 207     123.226 110.881  75.264  1.00 73.81           C  
ATOM   1472  N   ILE R 208     120.418 112.346  79.385  1.00 69.19           N  
ATOM   1473  CA  ILE R 208     120.141 112.391  80.817  1.00 69.19           C  
ATOM   1474  C   ILE R 208     118.858 111.640  81.152  1.00 69.19           C  
ATOM   1475  O   ILE R 208     118.824 110.834  82.088  1.00 69.19           O  
ATOM   1476  CB  ILE R 208     120.081 113.848  81.306  1.00 69.19           C  
ATOM   1477  CG1 ILE R 208     121.299 114.627  80.808  1.00 69.19           C  
ATOM   1478  CG2 ILE R 208     119.999 113.896  82.821  1.00 69.19           C  
ATOM   1479  CD1 ILE R 208     122.601 114.193  81.440  1.00 69.19           C  
ATOM   1480  N   GLY R 209     117.778 111.898  80.411  1.00 68.53           N  
ATOM   1481  CA  GLY R 209     116.499 111.339  80.800  1.00 68.53           C  
ATOM   1482  C   GLY R 209     116.348 109.862  80.513  1.00 68.53           C  
ATOM   1483  O   GLY R 209     115.495 109.211  81.124  1.00 68.53           O  
ATOM   1484  N   PHE R 210     117.145 109.315  79.597  1.00 70.58           N  
ATOM   1485  CA  PHE R 210     116.983 107.919  79.211  1.00 70.58           C  
ATOM   1486  C   PHE R 210     118.196 107.057  79.519  1.00 70.58           C  
ATOM   1487  O   PHE R 210     118.056 106.026  80.187  1.00 70.58           O  
ATOM   1488  CB  PHE R 210     116.650 107.822  77.716  1.00 70.58           C  
ATOM   1489  CG  PHE R 210     116.433 106.417  77.240  1.00 70.58           C  
ATOM   1490  CD1 PHE R 210     115.445 105.628  77.804  1.00 70.58           C  
ATOM   1491  CD2 PHE R 210     117.219 105.881  76.235  1.00 70.58           C  
ATOM   1492  CE1 PHE R 210     115.240 104.336  77.369  1.00 70.58           C  
ATOM   1493  CE2 PHE R 210     117.020 104.587  75.797  1.00 70.58           C  
ATOM   1494  CZ  PHE R 210     116.029 103.814  76.366  1.00 70.58           C  
ATOM   1495  N   SER R 211     119.389 107.437  79.051  1.00 68.04           N  
ATOM   1496  CA  SER R 211     120.514 106.510  79.092  1.00 68.04           C  
ATOM   1497  C   SER R 211     120.985 106.272  80.520  1.00 68.04           C  
ATOM   1498  O   SER R 211     121.220 105.127  80.923  1.00 68.04           O  
ATOM   1499  CB  SER R 211     121.658 107.037  78.228  1.00 68.04           C  
ATOM   1500  OG  SER R 211     122.831 106.265  78.413  1.00 68.04           O  
ATOM   1501  N   ALA R 212     121.136 107.343  81.299  1.00 63.29           N  
ATOM   1502  CA  ALA R 212     121.594 107.189  82.678  1.00 63.29           C  
ATOM   1503  C   ALA R 212     120.625 106.387  83.540  1.00 63.29           C  
ATOM   1504  O   ALA R 212     121.076 105.447  84.217  1.00 63.29           O  
ATOM   1505  CB  ALA R 212     121.883 108.567  83.283  1.00 63.29           C  
ATOM   1506  N   PRO R 213     119.318 106.683  83.580  1.00 62.80           N  
ATOM   1507  CA  PRO R 213     118.431 105.853  84.413  1.00 62.80           C  
ATOM   1508  C   PRO R 213     118.384 104.400  83.979  1.00 62.80           C  
ATOM   1509  O   PRO R 213     118.403 103.505  84.832  1.00 62.80           O  
ATOM   1510  CB  PRO R 213     117.068 106.541  84.256  1.00 62.80           C  
ATOM   1511  CG  PRO R 213     117.402 107.941  83.903  1.00 62.80           C  
ATOM   1512  CD  PRO R 213     118.576 107.810  82.989  1.00 62.80           C  
ATOM   1513  N   MET R 214     118.331 104.139  82.670  1.00 65.00           N  
ATOM   1514  CA  MET R 214     118.342 102.760  82.195  1.00 65.00           C  
ATOM   1515  C   MET R 214     119.626 102.048  82.590  1.00 65.00           C  
ATOM   1516  O   MET R 214     119.589 100.901  83.046  1.00 65.00           O  
ATOM   1517  CB  MET R 214     118.160 102.715  80.678  1.00 65.00           C  
ATOM   1518  CG  MET R 214     116.754 103.011  80.203  1.00 65.00           C  
ATOM   1519  SD  MET R 214     115.527 101.807  80.749  1.00 65.00           S  
ATOM   1520  CE  MET R 214     116.446 100.269  80.671  1.00 65.00           C  
ATOM   1521  N   SER R 215     120.771 102.710  82.419  1.00 59.90           N  
ATOM   1522  CA  SER R 215     122.037 102.089  82.789  1.00 59.90           C  
ATOM   1523  C   SER R 215     122.082 101.781  84.278  1.00 59.90           C  
ATOM   1524  O   SER R 215     122.507 100.691  84.680  1.00 59.90           O  
ATOM   1525  CB  SER R 215     123.202 102.994  82.392  1.00 59.90           C  
ATOM   1526  OG  SER R 215     123.531 102.823  81.026  1.00 59.90           O  
ATOM   1527  N   ILE R 216     121.630 102.721  85.110  1.00 55.55           N  
ATOM   1528  CA  ILE R 216     121.662 102.509  86.555  1.00 55.55           C  
ATOM   1529  C   ILE R 216     120.760 101.346  86.943  1.00 55.55           C  
ATOM   1530  O   ILE R 216     121.160 100.457  87.703  1.00 55.55           O  
ATOM   1531  CB  ILE R 216     121.276 103.799  87.299  1.00 55.55           C  
ATOM   1532  CG1 ILE R 216     122.335 104.877  87.076  1.00 55.55           C  
ATOM   1533  CG2 ILE R 216     121.107 103.529  88.780  1.00 55.55           C  
ATOM   1534  CD1 ILE R 216     122.072 106.153  87.835  1.00 55.55           C  
ATOM   1535  N   VAL R 217     119.534 101.322  86.414  1.00 53.59           N  
ATOM   1536  CA  VAL R 217     118.600 100.252  86.757  1.00 53.59           C  
ATOM   1537  C   VAL R 217     119.145  98.903  86.304  1.00 53.59           C  
ATOM   1538  O   VAL R 217     119.120  97.917  87.053  1.00 53.59           O  
ATOM   1539  CB  VAL R 217     117.212 100.532  86.153  1.00 53.59           C  
ATOM   1540  CG1 VAL R 217     116.286  99.358  86.394  1.00 53.59           C  
ATOM   1541  CG2 VAL R 217     116.620 101.790  86.754  1.00 53.59           C  
ATOM   1542  N   ALA R 218     119.661  98.845  85.074  1.00 53.45           N  
ATOM   1543  CA  ALA R 218     120.170  97.590  84.536  1.00 53.45           C  
ATOM   1544  C   ALA R 218     121.340  97.072  85.360  1.00 53.45           C  
ATOM   1545  O   ALA R 218     121.353  95.907  85.767  1.00 53.45           O  
ATOM   1546  CB  ALA R 218     120.580  97.774  83.076  1.00 53.45           C  
ATOM   1547  N   VAL R 219     122.327  97.930  85.630  1.00 52.96           N  
ATOM   1548  CA  VAL R 219     123.496  97.496  86.388  1.00 52.96           C  
ATOM   1549  C   VAL R 219     123.100  97.078  87.798  1.00 52.96           C  
ATOM   1550  O   VAL R 219     123.556  96.045  88.304  1.00 52.96           O  
ATOM   1551  CB  VAL R 219     124.566  98.603  86.403  1.00 52.96           C  
ATOM   1552  CG1 VAL R 219     125.682  98.250  87.369  1.00 52.96           C  
ATOM   1553  CG2 VAL R 219     125.121  98.814  85.009  1.00 52.96           C  
ATOM   1554  N   SER R 220     122.236  97.860  88.450  1.00 53.05           N  
ATOM   1555  CA  SER R 220     121.845  97.557  89.822  1.00 53.05           C  
ATOM   1556  C   SER R 220     121.137  96.213  89.910  1.00 53.05           C  
ATOM   1557  O   SER R 220     121.487  95.364  90.742  1.00 53.05           O  
ATOM   1558  CB  SER R 220     120.946  98.671  90.357  1.00 53.05           C  
ATOM   1559  OG  SER R 220     121.553  99.938  90.190  1.00 53.05           O  
ATOM   1560  N   TYR R 221     120.144  95.990  89.048  1.00 56.42           N  
ATOM   1561  CA  TYR R 221     119.389  94.750  89.145  1.00 56.42           C  
ATOM   1562  C   TYR R 221     120.196  93.561  88.642  1.00 56.42           C  
ATOM   1563  O   TYR R 221     120.024  92.446  89.145  1.00 56.42           O  
ATOM   1564  CB  TYR R 221     118.065  94.886  88.399  1.00 56.42           C  
ATOM   1565  CG  TYR R 221     117.082  95.773  89.128  1.00 56.42           C  
ATOM   1566  CD1 TYR R 221     117.289  96.117  90.457  1.00 56.42           C  
ATOM   1567  CD2 TYR R 221     115.953  96.268  88.494  1.00 56.42           C  
ATOM   1568  CE1 TYR R 221     116.404  96.928  91.132  1.00 56.42           C  
ATOM   1569  CE2 TYR R 221     115.058  97.081  89.165  1.00 56.42           C  
ATOM   1570  CZ  TYR R 221     115.290  97.405  90.485  1.00 56.42           C  
ATOM   1571  OH  TYR R 221     114.407  98.213  91.161  1.00 56.42           O  
ATOM   1572  N   GLY R 222     121.111  93.777  87.695  1.00 55.72           N  
ATOM   1573  CA  GLY R 222     122.004  92.706  87.298  1.00 55.72           C  
ATOM   1574  C   GLY R 222     122.935  92.286  88.416  1.00 55.72           C  
ATOM   1575  O   GLY R 222     123.157  91.093  88.632  1.00 55.72           O  
ATOM   1576  N   LEU R 223     123.488  93.257  89.147  1.00 53.50           N  
ATOM   1577  CA  LEU R 223     124.340  92.930  90.285  1.00 53.50           C  
ATOM   1578  C   LEU R 223     123.556  92.210  91.375  1.00 53.50           C  
ATOM   1579  O   LEU R 223     124.044  91.234  91.960  1.00 53.50           O  
ATOM   1580  CB  LEU R 223     124.985  94.198  90.839  1.00 53.50           C  
ATOM   1581  CG  LEU R 223     126.260  94.656  90.134  1.00 53.50           C  
ATOM   1582  CD1 LEU R 223     126.578  96.097  90.490  1.00 53.50           C  
ATOM   1583  CD2 LEU R 223     127.418  93.747  90.498  1.00 53.50           C  
ATOM   1584  N   ILE R 224     122.338  92.677  91.662  1.00 55.71           N  
ATOM   1585  CA  ILE R 224     121.523  92.017  92.679  1.00 55.71           C  
ATOM   1586  C   ILE R 224     121.234  90.578  92.273  1.00 55.71           C  
ATOM   1587  O   ILE R 224     121.362  89.651  93.081  1.00 55.71           O  
ATOM   1588  CB  ILE R 224     120.222  92.798  92.930  1.00 55.71           C  
ATOM   1589  CG1 ILE R 224     120.516  94.140  93.594  1.00 55.71           C  
ATOM   1590  CG2 ILE R 224     119.280  91.989  93.800  1.00 55.71           C  
ATOM   1591  CD1 ILE R 224     119.280  94.982  93.806  1.00 55.71           C  
ATOM   1592  N   ALA R 225     120.844  90.370  91.012  1.00 61.86           N  
ATOM   1593  CA  ALA R 225     120.554  89.020  90.539  1.00 61.86           C  
ATOM   1594  C   ALA R 225     121.792  88.137  90.593  1.00 61.86           C  
ATOM   1595  O   ALA R 225     121.721  86.982  91.029  1.00 61.86           O  
ATOM   1596  CB  ALA R 225     119.994  89.072  89.119  1.00 61.86           C  
ATOM   1597  N   THR R 226     122.940  88.669  90.169  1.00 64.90           N  
ATOM   1598  CA  THR R 226     124.169  87.887  90.178  1.00 64.90           C  
ATOM   1599  C   THR R 226     124.526  87.444  91.589  1.00 64.90           C  
ATOM   1600  O   THR R 226     124.821  86.267  91.823  1.00 64.90           O  
ATOM   1601  CB  THR R 226     125.311  88.698  89.562  1.00 64.90           C  
ATOM   1602  CG2 THR R 226     126.654  88.061  89.880  1.00 64.90           C  
ATOM   1603  OG1 THR R 226     125.144  88.757  88.140  1.00 64.90           O  
ATOM   1604  N   LYS R 227     124.494  88.369  92.551  1.00 67.57           N  
ATOM   1605  CA  LYS R 227     124.843  87.993  93.917  1.00 67.57           C  
ATOM   1606  C   LYS R 227     123.829  87.012  94.496  1.00 67.57           C  
ATOM   1607  O   LYS R 227     124.205  85.974  95.055  1.00 67.57           O  
ATOM   1608  CB  LYS R 227     124.959  89.229  94.807  1.00 67.57           C  
ATOM   1609  CG  LYS R 227     125.588  88.919  96.156  1.00 67.57           C  
ATOM   1610  CD  LYS R 227     125.154  89.891  97.236  1.00 67.57           C  
ATOM   1611  CE  LYS R 227     125.820  89.559  98.562  1.00 67.57           C  
ATOM   1612  NZ  LYS R 227     127.009  90.411  98.825  1.00 67.57           N1+
ATOM   1613  N   ILE R 228     122.535  87.311  94.350  1.00 74.24           N  
ATOM   1614  CA  ILE R 228     121.502  86.473  94.941  1.00 74.24           C  
ATOM   1615  C   ILE R 228     121.448  85.096  94.296  1.00 74.24           C  
ATOM   1616  O   ILE R 228     120.896  84.163  94.888  1.00 74.24           O  
ATOM   1617  CB  ILE R 228     120.134  87.175  94.848  1.00 74.24           C  
ATOM   1618  CG1 ILE R 228     119.181  86.642  95.914  1.00 74.24           C  
ATOM   1619  CG2 ILE R 228     119.522  86.986  93.473  1.00 74.24           C  
ATOM   1620  CD1 ILE R 228     117.930  87.473  96.071  1.00 74.24           C  
ATOM   1621  N   HIS R 229     122.008  84.937  93.097  1.00 82.98           N  
ATOM   1622  CA  HIS R 229     122.038  83.635  92.448  1.00 82.98           C  
ATOM   1623  C   HIS R 229     123.341  82.881  92.670  1.00 82.98           C  
ATOM   1624  O   HIS R 229     123.335  81.646  92.656  1.00 82.98           O  
ATOM   1625  CB  HIS R 229     121.796  83.789  90.943  1.00 82.98           C  
ATOM   1626  CG  HIS R 229     121.107  82.617  90.319  1.00 82.98           C  
ATOM   1627  CD2 HIS R 229     121.449  81.836  89.267  1.00 82.98           C  
ATOM   1628  ND1 HIS R 229     119.905  82.128  90.784  1.00 82.98           N  
ATOM   1629  CE1 HIS R 229     119.536  81.097  90.046  1.00 82.98           C  
ATOM   1630  NE2 HIS R 229     120.456  80.899  89.119  1.00 82.98           N  
ATOM   1631  N   LYS R 230     124.455  83.585  92.876  1.00 87.17           N  
ATOM   1632  CA  LYS R 230     125.724  82.916  93.137  1.00 87.17           C  
ATOM   1633  C   LYS R 230     125.899  82.546  94.605  1.00 87.17           C  
ATOM   1634  O   LYS R 230     126.170  81.383  94.918  1.00 87.17           O  
ATOM   1635  CB  LYS R 230     126.897  83.787  92.672  1.00 87.17           C  
ATOM   1636  CG  LYS R 230     126.952  84.077  91.171  1.00 87.17           C  
ATOM   1637  CD  LYS R 230     127.356  82.858  90.344  1.00 87.17           C  
ATOM   1638  CE  LYS R 230     126.155  82.092  89.806  1.00 87.17           C  
ATOM   1639  NZ  LYS R 230     126.563  80.971  88.918  1.00 87.17           N1+
ATOM   1640  N   GLN R 231     125.756  83.510  95.520  1.00 91.92           N  
ATOM   1641  CA  GLN R 231     126.044  83.216  96.922  1.00 91.92           C  
ATOM   1642  C   GLN R 231     124.983  82.295  97.514  1.00 91.92           C  
ATOM   1643  O   GLN R 231     125.236  81.583  98.492  1.00 91.92           O  
ATOM   1644  CB  GLN R 231     126.165  84.511  97.729  1.00 91.92           C  
ATOM   1645  CG  GLN R 231     124.861  85.239  98.007  1.00 91.92           C  
ATOM   1646  CD  GLN R 231     124.230  84.826  99.322  1.00 91.92           C  
ATOM   1647  NE2 GLN R 231     122.910  84.937  99.407  1.00 91.92           N  
ATOM   1648  OE1 GLN R 231     124.923  84.416 100.253  1.00 91.92           O  
ATOM   1649  N   GLY R 232     123.787  82.295  96.933  1.00 97.62           N  
ATOM   1650  CA  GLY R 232     122.761  81.357  97.341  1.00 97.62           C  
ATOM   1651  C   GLY R 232     121.911  81.816  98.507  1.00 97.62           C  
ATOM   1652  O   GLY R 232     122.432  82.264  99.533  1.00 97.62           O  
ATOM   1653  N   LEU R 233     120.598  81.709  98.355  1.00105.64           N  
ATOM   1654  CA  LEU R 233     119.630  82.009  99.399  1.00105.64           C  
ATOM   1655  C   LEU R 233     118.720  80.802  99.604  1.00105.64           C  
ATOM   1656  O   LEU R 233     118.841  79.781  98.922  1.00105.64           O  
ATOM   1657  CB  LEU R 233     118.810  83.253  99.047  1.00105.64           C  
ATOM   1658  CG  LEU R 233     119.286  84.576  99.643  1.00105.64           C  
ATOM   1659  CD1 LEU R 233     118.288  85.675  99.335  1.00105.64           C  
ATOM   1660  CD2 LEU R 233     119.496  84.443 101.140  1.00105.64           C  
ATOM   1661  N   ILE R 234     117.801  80.927 100.564  1.00113.81           N  
ATOM   1662  CA  ILE R 234     116.825  79.864 100.791  1.00113.81           C  
ATOM   1663  C   ILE R 234     115.881  79.750  99.598  1.00113.81           C  
ATOM   1664  O   ILE R 234     115.457  78.649  99.227  1.00113.81           O  
ATOM   1665  CB  ILE R 234     116.068  80.101 102.114  1.00113.81           C  
ATOM   1666  CG1 ILE R 234     115.127  78.932 102.414  1.00113.81           C  
ATOM   1667  CG2 ILE R 234     115.315  81.427 102.093  1.00113.81           C  
ATOM   1668  CD1 ILE R 234     115.842  77.624 102.669  1.00113.81           C  
ATOM   1669  N   LYS R 235     115.546  80.880  98.977  1.00108.55           N  
ATOM   1670  CA  LYS R 235     114.758  80.892  97.753  1.00108.55           C  
ATOM   1671  C   LYS R 235     115.056  82.178  96.994  1.00108.55           C  
ATOM   1672  O   LYS R 235     115.459  83.184  97.585  1.00108.55           O  
ATOM   1673  CB  LYS R 235     113.258  80.765  98.044  1.00108.55           C  
ATOM   1674  CG  LYS R 235     112.704  81.831  98.972  1.00108.55           C  
ATOM   1675  CD  LYS R 235     111.206  81.995  98.779  1.00108.55           C  
ATOM   1676  CE  LYS R 235     110.603  82.898  99.844  1.00108.55           C  
ATOM   1677  NZ  LYS R 235     110.671  84.336  99.464  1.00108.55           N1+
ATOM   1678  N   SER R 236     114.858  82.136  95.675  1.00102.45           N  
ATOM   1679  CA  SER R 236     115.222  83.262  94.826  1.00102.45           C  
ATOM   1680  C   SER R 236     114.197  83.600  93.751  1.00102.45           C  
ATOM   1681  O   SER R 236     114.428  84.545  92.990  1.00102.45           O  
ATOM   1682  CB  SER R 236     116.581  83.001  94.154  1.00102.45           C  
ATOM   1683  OG  SER R 236     117.641  83.107  95.087  1.00102.45           O  
ATOM   1684  N   SER R 237     113.087  82.868  93.653  1.00 96.75           N  
ATOM   1685  CA  SER R 237     112.126  83.122  92.584  1.00 96.75           C  
ATOM   1686  C   SER R 237     111.471  84.492  92.734  1.00 96.75           C  
ATOM   1687  O   SER R 237     111.399  85.264  91.771  1.00 96.75           O  
ATOM   1688  CB  SER R 237     111.069  82.019  92.559  1.00 96.75           C  
ATOM   1689  OG  SER R 237     109.967  82.393  91.753  1.00 96.75           O  
ATOM   1690  N   ARG R 238     110.982  84.805  93.935  1.00 88.77           N  
ATOM   1691  CA  ARG R 238     110.247  86.052  94.144  1.00 88.77           C  
ATOM   1692  C   ARG R 238     111.084  87.299  93.876  1.00 88.77           C  
ATOM   1693  O   ARG R 238     110.605  88.189  93.146  1.00 88.77           O  
ATOM   1694  CB  ARG R 238     109.663  86.057  95.562  1.00 88.77           C  
ATOM   1695  CG  ARG R 238     108.945  87.334  95.955  1.00 88.77           C  
ATOM   1696  CD  ARG R 238     107.632  87.478  95.210  1.00 88.77           C  
ATOM   1697  NE  ARG R 238     106.549  87.908  96.089  1.00 88.77           N  
ATOM   1698  CZ  ARG R 238     106.371  89.157  96.506  1.00 88.77           C  
ATOM   1699  NH1 ARG R 238     107.206  90.112  96.125  1.00 88.77           N1+
ATOM   1700  NH2 ARG R 238     105.355  89.450  97.306  1.00 88.77           N  
ATOM   1701  N   PRO R 239     112.295  87.456  94.433  1.00 86.07           N  
ATOM   1702  CA  PRO R 239     113.066  88.673  94.125  1.00 86.07           C  
ATOM   1703  C   PRO R 239     113.368  88.831  92.648  1.00 86.07           C  
ATOM   1704  O   PRO R 239     113.246  89.939  92.111  1.00 86.07           O  
ATOM   1705  CB  PRO R 239     114.351  88.492  94.947  1.00 86.07           C  
ATOM   1706  CG  PRO R 239     113.994  87.533  96.014  1.00 86.07           C  
ATOM   1707  CD  PRO R 239     113.009  86.599  95.397  1.00 86.07           C  
ATOM   1708  N   LEU R 240     113.746  87.744  91.971  1.00 86.14           N  
ATOM   1709  CA  LEU R 240     114.050  87.829  90.547  1.00 86.14           C  
ATOM   1710  C   LEU R 240     112.814  88.204  89.742  1.00 86.14           C  
ATOM   1711  O   LEU R 240     112.890  89.033  88.828  1.00 86.14           O  
ATOM   1712  CB  LEU R 240     114.630  86.506  90.053  1.00 86.14           C  
ATOM   1713  CG  LEU R 240     116.014  86.142  90.588  1.00 86.14           C  
ATOM   1714  CD1 LEU R 240     116.385  84.724  90.190  1.00 86.14           C  
ATOM   1715  CD2 LEU R 240     117.056  87.134  90.100  1.00 86.14           C  
ATOM   1716  N   ARG R 241     111.665  87.612  90.077  1.00 85.59           N  
ATOM   1717  CA  ARG R 241     110.438  87.928  89.357  1.00 85.59           C  
ATOM   1718  C   ARG R 241     110.059  89.392  89.530  1.00 85.59           C  
ATOM   1719  O   ARG R 241     109.712  90.071  88.555  1.00 85.59           O  
ATOM   1720  CB  ARG R 241     109.306  87.014  89.828  1.00 85.59           C  
ATOM   1721  CG  ARG R 241     108.316  86.642  88.736  1.00 85.59           C  
ATOM   1722  CD  ARG R 241     107.151  85.825  89.275  1.00 85.59           C  
ATOM   1723  NE  ARG R 241     107.553  84.935  90.361  1.00 85.59           N  
ATOM   1724  CZ  ARG R 241     107.036  84.966  91.585  1.00 85.59           C  
ATOM   1725  NH1 ARG R 241     106.087  85.843  91.885  1.00 85.59           N1+
ATOM   1726  NH2 ARG R 241     107.465  84.118  92.510  1.00 85.59           N  
ATOM   1727  N   VAL R 242     110.140  89.906  90.760  1.00 76.59           N  
ATOM   1728  CA  VAL R 242     109.752  91.295  90.995  1.00 76.59           C  
ATOM   1729  C   VAL R 242     110.722  92.252  90.310  1.00 76.59           C  
ATOM   1730  O   VAL R 242     110.308  93.251  89.705  1.00 76.59           O  
ATOM   1731  CB  VAL R 242     109.645  91.571  92.504  1.00 76.59           C  
ATOM   1732  CG1 VAL R 242     109.355  93.039  92.755  1.00 76.59           C  
ATOM   1733  CG2 VAL R 242     108.557  90.712  93.114  1.00 76.59           C  
ATOM   1734  N   LEU R 243     112.025  91.964  90.385  1.00 70.37           N  
ATOM   1735  CA  LEU R 243     113.005  92.820  89.728  1.00 70.37           C  
ATOM   1736  C   LEU R 243     112.798  92.837  88.221  1.00 70.37           C  
ATOM   1737  O   LEU R 243     112.865  93.899  87.587  1.00 70.37           O  
ATOM   1738  CB  LEU R 243     114.419  92.351  90.062  1.00 70.37           C  
ATOM   1739  CG  LEU R 243     114.912  92.613  91.482  1.00 70.37           C  
ATOM   1740  CD1 LEU R 243     116.388  92.285  91.589  1.00 70.37           C  
ATOM   1741  CD2 LEU R 243     114.638  94.045  91.897  1.00 70.37           C  
ATOM   1742  N   SER R 244     112.551  91.666  87.628  1.00 72.76           N  
ATOM   1743  CA  SER R 244     112.322  91.603  86.191  1.00 72.76           C  
ATOM   1744  C   SER R 244     111.064  92.365  85.804  1.00 72.76           C  
ATOM   1745  O   SER R 244     111.057  93.090  84.805  1.00 72.76           O  
ATOM   1746  CB  SER R 244     112.232  90.147  85.737  1.00 72.76           C  
ATOM   1747  OG  SER R 244     112.109  90.062  84.329  1.00 72.76           O  
ATOM   1748  N   PHE R 245     109.993  92.224  86.590  1.00 71.43           N  
ATOM   1749  CA  PHE R 245     108.776  92.982  86.317  1.00 71.43           C  
ATOM   1750  C   PHE R 245     109.053  94.478  86.314  1.00 71.43           C  
ATOM   1751  O   PHE R 245     108.670  95.189  85.380  1.00 71.43           O  
ATOM   1752  CB  PHE R 245     107.697  92.643  87.345  1.00 71.43           C  
ATOM   1753  CG  PHE R 245     106.933  91.390  87.037  1.00 71.43           C  
ATOM   1754  CD1 PHE R 245     107.026  90.793  85.791  1.00 71.43           C  
ATOM   1755  CD2 PHE R 245     106.112  90.812  87.991  1.00 71.43           C  
ATOM   1756  CE1 PHE R 245     106.321  89.639  85.506  1.00 71.43           C  
ATOM   1757  CE2 PHE R 245     105.405  89.660  87.712  1.00 71.43           C  
ATOM   1758  CZ  PHE R 245     105.510  89.072  86.466  1.00 71.43           C  
ATOM   1759  N   VAL R 246     109.742  94.971  87.346  1.00 66.32           N  
ATOM   1760  CA  VAL R 246     109.979  96.410  87.460  1.00 66.32           C  
ATOM   1761  C   VAL R 246     110.819  96.911  86.289  1.00 66.32           C  
ATOM   1762  O   VAL R 246     110.467  97.894  85.617  1.00 66.32           O  
ATOM   1763  CB  VAL R 246     110.644  96.734  88.809  1.00 66.32           C  
ATOM   1764  CG1 VAL R 246     111.305  98.098  88.760  1.00 66.32           C  
ATOM   1765  CG2 VAL R 246     109.625  96.667  89.930  1.00 66.32           C  
ATOM   1766  N   ALA R 247     111.943  96.238  86.023  1.00 64.75           N  
ATOM   1767  CA  ALA R 247     112.844  96.701  84.972  1.00 64.75           C  
ATOM   1768  C   ALA R 247     112.185  96.631  83.600  1.00 64.75           C  
ATOM   1769  O   ALA R 247     112.291  97.575  82.804  1.00 64.75           O  
ATOM   1770  CB  ALA R 247     114.134  95.883  84.994  1.00 64.75           C  
ATOM   1771  N   ALA R 248     111.494  95.525  83.307  1.00 67.10           N  
ATOM   1772  CA  ALA R 248     110.836  95.384  82.016  1.00 67.10           C  
ATOM   1773  C   ALA R 248     109.731  96.413  81.845  1.00 67.10           C  
ATOM   1774  O   ALA R 248     109.558  96.965  80.754  1.00 67.10           O  
ATOM   1775  CB  ALA R 248     110.281  93.969  81.862  1.00 67.10           C  
ATOM   1776  N   ALA R 249     108.965  96.682  82.906  1.00 65.74           N  
ATOM   1777  CA  ALA R 249     107.909  97.682  82.811  1.00 65.74           C  
ATOM   1778  C   ALA R 249     108.489  99.050  82.486  1.00 65.74           C  
ATOM   1779  O   ALA R 249     107.996  99.748  81.592  1.00 65.74           O  
ATOM   1780  CB  ALA R 249     107.109  97.727  84.112  1.00 65.74           C  
ATOM   1781  N   PHE R 250     109.558  99.439  83.186  1.00 65.96           N  
ATOM   1782  CA  PHE R 250     110.181 100.731  82.910  1.00 65.96           C  
ATOM   1783  C   PHE R 250     110.676 100.805  81.469  1.00 65.96           C  
ATOM   1784  O   PHE R 250     110.408 101.783  80.753  1.00 65.96           O  
ATOM   1785  CB  PHE R 250     111.327 100.975  83.893  1.00 65.96           C  
ATOM   1786  CG  PHE R 250     111.954 102.335  83.773  1.00 65.96           C  
ATOM   1787  CD1 PHE R 250     111.445 103.409  84.479  1.00 65.96           C  
ATOM   1788  CD2 PHE R 250     113.058 102.535  82.969  1.00 65.96           C  
ATOM   1789  CE1 PHE R 250     112.022 104.659  84.375  1.00 65.96           C  
ATOM   1790  CE2 PHE R 250     113.638 103.784  82.861  1.00 65.96           C  
ATOM   1791  CZ  PHE R 250     113.119 104.846  83.565  1.00 65.96           C  
ATOM   1792  N   PHE R 251     111.388  99.767  81.020  1.00 67.89           N  
ATOM   1793  CA  PHE R 251     111.962  99.787  79.678  1.00 67.89           C  
ATOM   1794  C   PHE R 251     110.873  99.852  78.613  1.00 67.89           C  
ATOM   1795  O   PHE R 251     110.928 100.685  77.701  1.00 67.89           O  
ATOM   1796  CB  PHE R 251     112.848  98.558  79.473  1.00 67.89           C  
ATOM   1797  CG  PHE R 251     113.482  98.480  78.112  1.00 67.89           C  
ATOM   1798  CD1 PHE R 251     114.695  99.099  77.864  1.00 67.89           C  
ATOM   1799  CD2 PHE R 251     112.877  97.774  77.087  1.00 67.89           C  
ATOM   1800  CE1 PHE R 251     115.285  99.026  76.620  1.00 67.89           C  
ATOM   1801  CE2 PHE R 251     113.463  97.698  75.840  1.00 67.89           C  
ATOM   1802  CZ  PHE R 251     114.668  98.325  75.606  1.00 67.89           C  
ATOM   1803  N   LEU R 252     109.863  98.985  78.723  1.00 69.71           N  
ATOM   1804  CA  LEU R 252     108.789  98.968  77.737  1.00 69.71           C  
ATOM   1805  C   LEU R 252     108.043 100.293  77.711  1.00 69.71           C  
ATOM   1806  O   LEU R 252     107.718 100.808  76.635  1.00 69.71           O  
ATOM   1807  CB  LEU R 252     107.821  97.822  78.031  1.00 69.71           C  
ATOM   1808  CG  LEU R 252     108.335  96.393  77.850  1.00 69.71           C  
ATOM   1809  CD1 LEU R 252     107.187  95.407  77.982  1.00 69.71           C  
ATOM   1810  CD2 LEU R 252     109.035  96.233  76.511  1.00 69.71           C  
ATOM   1811  N   CYS R 253     107.760 100.862  78.886  1.00 70.86           N  
ATOM   1812  CA  CYS R 253     107.013 102.111  78.928  1.00 70.86           C  
ATOM   1813  C   CYS R 253     107.794 103.258  78.301  1.00 70.86           C  
ATOM   1814  O   CYS R 253     107.214 104.092  77.598  1.00 70.86           O  
ATOM   1815  CB  CYS R 253     106.636 102.446  80.369  1.00 70.86           C  
ATOM   1816  SG  CYS R 253     105.132 101.635  80.950  1.00 70.86           S  
ATOM   1817  N   TRP R 254     109.106 103.326  78.532  1.00 70.19           N  
ATOM   1818  CA  TRP R 254     109.813 104.549  78.173  1.00 70.19           C  
ATOM   1819  C   TRP R 254     110.587 104.486  76.860  1.00 70.19           C  
ATOM   1820  O   TRP R 254     110.660 105.503  76.166  1.00 70.19           O  
ATOM   1821  CB  TRP R 254     110.764 104.958  79.300  1.00 70.19           C  
ATOM   1822  CG  TRP R 254     110.059 105.695  80.396  1.00 70.19           C  
ATOM   1823  CD1 TRP R 254     109.564 105.168  81.549  1.00 70.19           C  
ATOM   1824  CD2 TRP R 254     109.737 107.090  80.422  1.00 70.19           C  
ATOM   1825  CE2 TRP R 254     109.061 107.339  81.631  1.00 70.19           C  
ATOM   1826  CE3 TRP R 254     109.961 108.154  79.544  1.00 70.19           C  
ATOM   1827  NE1 TRP R 254     108.969 106.150  82.302  1.00 70.19           N  
ATOM   1828  CZ2 TRP R 254     108.609 108.607  81.985  1.00 70.19           C  
ATOM   1829  CZ3 TRP R 254     109.512 109.411  79.897  1.00 70.19           C  
ATOM   1830  CH2 TRP R 254     108.843 109.627  81.106  1.00 70.19           C  
ATOM   1831  N   SER R 255     111.162 103.339  76.489  1.00 74.18           N  
ATOM   1832  CA  SER R 255     112.121 103.315  75.383  1.00 74.18           C  
ATOM   1833  C   SER R 255     111.556 103.770  74.039  1.00 74.18           C  
ATOM   1834  O   SER R 255     112.234 104.553  73.347  1.00 74.18           O  
ATOM   1835  CB  SER R 255     112.727 101.913  75.272  1.00 74.18           C  
ATOM   1836  OG  SER R 255     113.638 101.674  76.328  1.00 74.18           O  
ATOM   1837  N   PRO R 256     110.378 103.312  73.585  1.00 75.69           N  
ATOM   1838  CA  PRO R 256     109.913 103.737  72.251  1.00 75.69           C  
ATOM   1839  C   PRO R 256     109.760 105.241  72.107  1.00 75.69           C  
ATOM   1840  O   PRO R 256     110.088 105.792  71.049  1.00 75.69           O  
ATOM   1841  CB  PRO R 256     108.566 103.013  72.101  1.00 75.69           C  
ATOM   1842  CG  PRO R 256     108.174 102.626  73.483  1.00 75.69           C  
ATOM   1843  CD  PRO R 256     109.452 102.337  74.184  1.00 75.69           C  
ATOM   1844  N   TYR R 257     109.275 105.924  73.147  1.00 80.17           N  
ATOM   1845  CA  TYR R 257     109.133 107.373  73.064  1.00 80.17           C  
ATOM   1846  C   TYR R 257     110.485 108.049  72.890  1.00 80.17           C  
ATOM   1847  O   TYR R 257     110.628 108.962  72.071  1.00 80.17           O  
ATOM   1848  CB  TYR R 257     108.422 107.913  74.302  1.00 80.17           C  
ATOM   1849  CG  TYR R 257     108.304 109.420  74.307  1.00 80.17           C  
ATOM   1850  CD1 TYR R 257     107.706 110.090  73.248  1.00 80.17           C  
ATOM   1851  CD2 TYR R 257     108.798 110.174  75.362  1.00 80.17           C  
ATOM   1852  CE1 TYR R 257     107.597 111.464  73.243  1.00 80.17           C  
ATOM   1853  CE2 TYR R 257     108.693 111.550  75.366  1.00 80.17           C  
ATOM   1854  CZ  TYR R 257     108.092 112.189  74.304  1.00 80.17           C  
ATOM   1855  OH  TYR R 257     107.985 113.560  74.302  1.00 80.17           O  
ATOM   1856  N   GLN R 258     111.492 107.611  73.645  1.00 78.31           N  
ATOM   1857  CA  GLN R 258     112.816 108.207  73.508  1.00 78.31           C  
ATOM   1858  C   GLN R 258     113.408 107.945  72.130  1.00 78.31           C  
ATOM   1859  O   GLN R 258     114.020 108.839  71.533  1.00 78.31           O  
ATOM   1860  CB  GLN R 258     113.747 107.693  74.604  1.00 78.31           C  
ATOM   1861  CG  GLN R 258     113.101 107.619  75.966  1.00 78.31           C  
ATOM   1862  CD  GLN R 258     113.083 108.967  76.659  1.00 78.31           C  
ATOM   1863  NE2 GLN R 258     112.015 109.241  77.396  1.00 78.31           N  
ATOM   1864  OE1 GLN R 258     114.019 109.755  76.531  1.00 78.31           O  
ATOM   1865  N   VAL R 259     113.231 106.735  71.596  1.00 81.96           N  
ATOM   1866  CA  VAL R 259     113.835 106.444  70.298  1.00 81.96           C  
ATOM   1867  C   VAL R 259     113.136 107.228  69.186  1.00 81.96           C  
ATOM   1868  O   VAL R 259     113.793 107.762  68.280  1.00 81.96           O  
ATOM   1869  CB  VAL R 259     113.858 104.925  70.031  1.00 81.96           C  
ATOM   1870  CG1 VAL R 259     112.490 104.389  69.649  1.00 81.96           C  
ATOM   1871  CG2 VAL R 259     114.884 104.594  68.959  1.00 81.96           C  
ATOM   1872  N   VAL R 260     111.805 107.351  69.249  1.00 84.31           N  
ATOM   1873  CA  VAL R 260     111.117 108.124  68.220  1.00 84.31           C  
ATOM   1874  C   VAL R 260     111.429 109.610  68.366  1.00 84.31           C  
ATOM   1875  O   VAL R 260     111.533 110.326  67.365  1.00 84.31           O  
ATOM   1876  CB  VAL R 260     109.600 107.852  68.238  1.00 84.31           C  
ATOM   1877  CG1 VAL R 260     108.975 108.310  69.534  1.00 84.31           C  
ATOM   1878  CG2 VAL R 260     108.926 108.525  67.053  1.00 84.31           C  
ATOM   1879  N   ALA R 261     111.606 110.098  69.597  1.00 85.41           N  
ATOM   1880  CA  ALA R 261     111.976 111.496  69.783  1.00 85.41           C  
ATOM   1881  C   ALA R 261     113.381 111.769  69.262  1.00 85.41           C  
ATOM   1882  O   ALA R 261     113.649 112.850  68.730  1.00 85.41           O  
ATOM   1883  CB  ALA R 261     111.864 111.877  71.258  1.00 85.41           C  
ATOM   1884  N   LEU R 262     114.295 110.806  69.407  1.00 86.84           N  
ATOM   1885  CA  LEU R 262     115.620 110.972  68.816  1.00 86.84           C  
ATOM   1886  C   LEU R 262     115.541 110.998  67.296  1.00 86.84           C  
ATOM   1887  O   LEU R 262     116.177 111.842  66.649  1.00 86.84           O  
ATOM   1888  CB  LEU R 262     116.557 109.861  69.286  1.00 86.84           C  
ATOM   1889  CG  LEU R 262     118.010 109.974  68.816  1.00 86.84           C  
ATOM   1890  CD1 LEU R 262     118.545 111.382  69.022  1.00 86.84           C  
ATOM   1891  CD2 LEU R 262     118.891 108.961  69.528  1.00 86.84           C  
ATOM   1892  N   ILE R 263     114.754 110.091  66.708  1.00 90.05           N  
ATOM   1893  CA  ILE R 263     114.561 110.109  65.259  1.00 90.05           C  
ATOM   1894  C   ILE R 263     113.997 111.453  64.814  1.00 90.05           C  
ATOM   1895  O   ILE R 263     114.410 112.009  63.789  1.00 90.05           O  
ATOM   1896  CB  ILE R 263     113.655 108.942  64.821  1.00 90.05           C  
ATOM   1897  CG1 ILE R 263     114.315 107.602  65.139  1.00 90.05           C  
ATOM   1898  CG2 ILE R 263     113.333 109.035  63.340  1.00 90.05           C  
ATOM   1899  CD1 ILE R 263     113.391 106.421  64.979  1.00 90.05           C  
ATOM   1900  N   ALA R 264     113.049 111.995  65.579  1.00 94.35           N  
ATOM   1901  CA  ALA R 264     112.460 113.285  65.239  1.00 94.35           C  
ATOM   1902  C   ALA R 264     113.489 114.406  65.325  1.00 94.35           C  
ATOM   1903  O   ALA R 264     113.613 115.219  64.403  1.00 94.35           O  
ATOM   1904  CB  ALA R 264     111.270 113.573  66.155  1.00 94.35           C  
ATOM   1905  N   THR R 265     114.241 114.464  66.426  1.00 94.30           N  
ATOM   1906  CA  THR R 265     115.165 115.572  66.635  1.00 94.30           C  
ATOM   1907  C   THR R 265     116.385 115.496  65.728  1.00 94.30           C  
ATOM   1908  O   THR R 265     117.076 116.507  65.563  1.00 94.30           O  
ATOM   1909  CB  THR R 265     115.612 115.632  68.097  1.00 94.30           C  
ATOM   1910  CG2 THR R 265     116.584 114.512  68.407  1.00 94.30           C  
ATOM   1911  OG1 THR R 265     116.259 116.885  68.345  1.00 94.30           O  
ATOM   1912  N   VAL R 266     116.677 114.333  65.143  1.00 97.95           N  
ATOM   1913  CA  VAL R 266     117.716 114.294  64.118  1.00 97.95           C  
ATOM   1914  C   VAL R 266     117.251 115.031  62.867  1.00 97.95           C  
ATOM   1915  O   VAL R 266     118.008 115.802  62.265  1.00 97.95           O  
ATOM   1916  CB  VAL R 266     118.124 112.844  63.808  1.00 97.95           C  
ATOM   1917  CG1 VAL R 266     119.063 112.806  62.617  1.00 97.95           C  
ATOM   1918  CG2 VAL R 266     118.803 112.225  65.015  1.00 97.95           C  
ATOM   1919  N   ARG R 267     116.000 114.819  62.464  1.00104.25           N  
ATOM   1920  CA  ARG R 267     115.400 115.504  61.320  1.00104.25           C  
ATOM   1921  C   ARG R 267     114.432 116.593  61.762  1.00104.25           C  
ATOM   1922  O   ARG R 267     113.384 116.797  61.143  1.00104.25           O  
ATOM   1923  CB  ARG R 267     114.698 114.501  60.412  1.00104.25           C  
ATOM   1924  CG  ARG R 267     115.434 113.183  60.248  1.00104.25           C  
ATOM   1925  CD  ARG R 267     114.625 112.212  59.406  1.00104.25           C  
ATOM   1926  NE  ARG R 267     115.212 110.876  59.384  1.00104.25           N  
ATOM   1927  CZ  ARG R 267     114.776 109.882  58.617  1.00104.25           C  
ATOM   1928  NH1 ARG R 267     113.744 110.071  57.806  1.00104.25           N1+
ATOM   1929  NH2 ARG R 267     115.370 108.698  58.660  1.00104.25           N  
ATOM   1930  N   ILE R 268     114.761 117.301  62.846  1.00102.97           N  
ATOM   1931  CA  ILE R 268     113.850 118.302  63.394  1.00102.97           C  
ATOM   1932  C   ILE R 268     113.675 119.472  62.434  1.00102.97           C  
ATOM   1933  O   ILE R 268     112.588 120.057  62.353  1.00102.97           O  
ATOM   1934  CB  ILE R 268     114.346 118.766  64.777  1.00102.97           C  
ATOM   1935  CG1 ILE R 268     113.371 119.773  65.388  1.00102.97           C  
ATOM   1936  CG2 ILE R 268     115.744 119.355  64.684  1.00102.97           C  
ATOM   1937  CD1 ILE R 268     111.989 119.212  65.631  1.00102.97           C  
ATOM   1938  N   ARG R 269     114.728 119.836  61.698  1.00109.70           N  
ATOM   1939  CA  ARG R 269     114.652 120.989  60.806  1.00109.70           C  
ATOM   1940  C   ARG R 269     113.588 120.787  59.734  1.00109.70           C  
ATOM   1941  O   ARG R 269     112.756 121.669  59.494  1.00109.70           O  
ATOM   1942  CB  ARG R 269     116.019 121.246  60.171  1.00109.70           C  
ATOM   1943  CG  ARG R 269     116.001 122.258  59.040  1.00109.70           C  
ATOM   1944  CD  ARG R 269     117.374 122.394  58.406  1.00109.70           C  
ATOM   1945  NE  ARG R 269     118.368 122.887  59.356  1.00109.70           N  
ATOM   1946  CZ  ARG R 269     118.874 124.115  59.338  1.00109.70           C  
ATOM   1947  NH1 ARG R 269     119.774 124.478  60.241  1.00109.70           N1+
ATOM   1948  NH2 ARG R 269     118.480 124.983  58.416  1.00109.70           N  
ATOM   1949  N   GLU R 270     113.592 119.621  59.084  1.00112.61           N  
ATOM   1950  CA  GLU R 270     112.600 119.340  58.054  1.00112.61           C  
ATOM   1951  C   GLU R 270     111.195 119.205  58.624  1.00112.61           C  
ATOM   1952  O   GLU R 270     110.220 119.398  57.889  1.00112.61           O  
ATOM   1953  CB  GLU R 270     112.980 118.070  57.292  1.00112.61           C  
ATOM   1954  CG  GLU R 270     114.245 118.201  56.458  1.00112.61           C  
ATOM   1955  CD  GLU R 270     115.509 118.002  57.273  1.00112.61           C  
ATOM   1956  OE1 GLU R 270     115.400 117.698  58.478  1.00112.61           O  
ATOM   1957  OE2 GLU R 270     116.614 118.153  56.709  1.00112.61           O1-
ATOM   1958  N   LEU R 271     111.070 118.879  59.912  1.00109.92           N  
ATOM   1959  CA  LEU R 271     109.754 118.713  60.518  1.00109.92           C  
ATOM   1960  C   LEU R 271     108.998 120.033  60.605  1.00109.92           C  
ATOM   1961  O   LEU R 271     107.776 120.056  60.424  1.00109.92           O  
ATOM   1962  CB  LEU R 271     109.900 118.085  61.906  1.00109.92           C  
ATOM   1963  CG  LEU R 271     108.656 117.516  62.591  1.00109.92           C  
ATOM   1964  CD1 LEU R 271     109.027 116.287  63.396  1.00109.92           C  
ATOM   1965  CD2 LEU R 271     107.996 118.551  63.490  1.00109.92           C  
ATOM   1966  N   LEU R 272     109.703 121.134  60.880  1.00110.02           N  
ATOM   1967  CA  LEU R 272     109.034 122.408  61.127  1.00110.02           C  
ATOM   1968  C   LEU R 272     108.314 122.933  59.890  1.00110.02           C  
ATOM   1969  O   LEU R 272     107.377 123.730  60.016  1.00110.02           O  
ATOM   1970  CB  LEU R 272     110.045 123.439  61.626  1.00110.02           C  
ATOM   1971  CG  LEU R 272     110.558 123.236  63.052  1.00110.02           C  
ATOM   1972  CD1 LEU R 272     111.847 124.012  63.279  1.00110.02           C  
ATOM   1973  CD2 LEU R 272     109.500 123.640  64.065  1.00110.02           C  
ATOM   1974  N   GLN R 273     108.725 122.508  58.699  1.00114.44           N  
ATOM   1975  CA  GLN R 273     108.097 122.958  57.464  1.00114.44           C  
ATOM   1976  C   GLN R 273     107.015 122.010  56.964  1.00114.44           C  
ATOM   1977  O   GLN R 273     106.531 122.185  55.842  1.00114.44           O  
ATOM   1978  CB  GLN R 273     109.152 123.162  56.374  1.00114.44           C  
ATOM   1979  CG  GLN R 273     110.314 124.039  56.806  1.00114.44           C  
ATOM   1980  CD  GLN R 273     111.543 123.237  57.169  1.00114.44           C  
ATOM   1981  NE2 GLN R 273     112.389 123.804  58.020  1.00114.44           N  
ATOM   1982  OE1 GLN R 273     111.731 122.121  56.691  1.00114.44           O  
ATOM   1983  N   GLY R 274     106.630 121.017  57.761  1.00118.43           N  
ATOM   1984  CA  GLY R 274     105.521 120.158  57.400  1.00118.43           C  
ATOM   1985  C   GLY R 274     105.812 119.128  56.335  1.00118.43           C  
ATOM   1986  O   GLY R 274     104.881 118.646  55.682  1.00118.43           O  
ATOM   1987  N   MET R 275     107.079 118.772  56.135  1.00119.83           N  
ATOM   1988  CA  MET R 275     107.444 117.722  55.195  1.00119.83           C  
ATOM   1989  C   MET R 275     107.550 116.354  55.854  1.00119.83           C  
ATOM   1990  O   MET R 275     107.865 115.374  55.172  1.00119.83           O  
ATOM   1991  CB  MET R 275     108.763 118.067  54.498  1.00119.83           C  
ATOM   1992  CG  MET R 275     108.677 119.280  53.588  1.00119.83           C  
ATOM   1993  SD  MET R 275     110.226 119.621  52.733  1.00119.83           S  
ATOM   1994  CE  MET R 275     111.208 120.295  54.068  1.00119.83           C  
ATOM   1995  N   TYR R 276     107.296 116.267  57.159  1.00117.05           N  
ATOM   1996  CA  TYR R 276     107.254 114.994  57.879  1.00117.05           C  
ATOM   1997  C   TYR R 276     106.062 115.065  58.828  1.00117.05           C  
ATOM   1998  O   TYR R 276     105.967 115.989  59.641  1.00117.05           O  
ATOM   1999  CB  TYR R 276     108.552 114.735  58.634  1.00117.05           C  
ATOM   2000  CG  TYR R 276     109.669 114.178  57.782  1.00117.05           C  
ATOM   2001  CD1 TYR R 276     110.962 114.673  57.891  1.00117.05           C  
ATOM   2002  CD2 TYR R 276     109.434 113.158  56.872  1.00117.05           C  
ATOM   2003  CE1 TYR R 276     111.988 114.169  57.118  1.00117.05           C  
ATOM   2004  CE2 TYR R 276     110.454 112.647  56.094  1.00117.05           C  
ATOM   2005  CZ  TYR R 276     111.729 113.156  56.221  1.00117.05           C  
ATOM   2006  OH  TYR R 276     112.749 112.650  55.449  1.00117.05           O  
ATOM   2007  N   LYS R 277     105.155 114.095  58.722  1.00113.21           N  
ATOM   2008  CA  LYS R 277     103.955 114.058  59.550  1.00113.21           C  
ATOM   2009  C   LYS R 277     103.809 112.756  60.324  1.00113.21           C  
ATOM   2010  O   LYS R 277     103.379 112.770  61.487  1.00113.21           O  
ATOM   2011  CB  LYS R 277     102.714 114.282  58.680  1.00113.21           C  
ATOM   2012  CG  LYS R 277     101.403 113.863  59.326  1.00113.21           C  
ATOM   2013  CD  LYS R 277     100.206 114.335  58.515  1.00113.21           C  
ATOM   2014  CE  LYS R 277     100.327 113.926  57.054  1.00113.21           C  
ATOM   2015  NZ  LYS R 277     100.480 112.454  56.898  1.00113.21           N1+
ATOM   2016  N   GLU R 278     104.165 111.627  59.706  1.00112.99           N  
ATOM   2017  CA  GLU R 278     104.126 110.357  60.419  1.00112.99           C  
ATOM   2018  C   GLU R 278     105.072 110.365  61.610  1.00112.99           C  
ATOM   2019  O   GLU R 278     104.811 109.693  62.612  1.00112.99           O  
ATOM   2020  CB  GLU R 278     104.465 109.208  59.469  1.00112.99           C  
ATOM   2021  CG  GLU R 278     103.527 109.102  58.279  1.00112.99           C  
ATOM   2022  CD  GLU R 278     102.106 108.766  58.684  1.00112.99           C  
ATOM   2023  OE1 GLU R 278     101.909 107.750  59.383  1.00112.99           O  
ATOM   2024  OE2 GLU R 278     101.185 109.521  58.308  1.00112.99           O1-
ATOM   2025  N   ILE R 279     106.159 111.135  61.530  1.00107.40           N  
ATOM   2026  CA  ILE R 279     107.034 111.305  62.686  1.00107.40           C  
ATOM   2027  C   ILE R 279     106.271 111.951  63.835  1.00107.40           C  
ATOM   2028  O   ILE R 279     106.342 111.497  64.984  1.00107.40           O  
ATOM   2029  CB  ILE R 279     108.276 112.127  62.298  1.00107.40           C  
ATOM   2030  CG1 ILE R 279     108.875 111.604  60.993  1.00107.40           C  
ATOM   2031  CG2 ILE R 279     109.306 112.092  63.410  1.00107.40           C  
ATOM   2032  CD1 ILE R 279     109.380 110.184  61.082  1.00107.40           C  
ATOM   2033  N   GLY R 280     105.520 113.013  63.540  1.00102.62           N  
ATOM   2034  CA  GLY R 280     104.740 113.664  64.578  1.00102.62           C  
ATOM   2035  C   GLY R 280     103.667 112.762  65.156  1.00102.62           C  
ATOM   2036  O   GLY R 280     103.426 112.765  66.367  1.00102.62           O  
ATOM   2037  N   ILE R 281     103.008 111.975  64.301  1.00100.07           N  
ATOM   2038  CA  ILE R 281     101.966 111.085  64.805  1.00100.07           C  
ATOM   2039  C   ILE R 281     102.576 109.980  65.664  1.00100.07           C  
ATOM   2040  O   ILE R 281     102.014 109.599  66.698  1.00100.07           O  
ATOM   2041  CB  ILE R 281     101.105 110.535  63.649  1.00100.07           C  
ATOM   2042  CG1 ILE R 281      99.688 110.242  64.143  1.00100.07           C  
ATOM   2043  CG2 ILE R 281     101.703 109.285  63.026  1.00100.07           C  
ATOM   2044  CD1 ILE R 281      98.935 111.472  64.595  1.00100.07           C  
ATOM   2045  N   ALA R 282     103.753 109.478  65.282  1.00 96.78           N  
ATOM   2046  CA  ALA R 282     104.435 108.500  66.119  1.00 96.78           C  
ATOM   2047  C   ALA R 282     104.811 109.108  67.462  1.00 96.78           C  
ATOM   2048  O   ALA R 282     104.689 108.454  68.505  1.00 96.78           O  
ATOM   2049  CB  ALA R 282     105.672 107.964  65.401  1.00 96.78           C  
ATOM   2050  N   VAL R 283     105.265 110.363  67.454  1.00 92.97           N  
ATOM   2051  CA  VAL R 283     105.604 111.043  68.701  1.00 92.97           C  
ATOM   2052  C   VAL R 283     104.383 111.138  69.607  1.00 92.97           C  
ATOM   2053  O   VAL R 283     104.435 110.782  70.792  1.00 92.97           O  
ATOM   2054  CB  VAL R 283     106.197 112.434  68.410  1.00 92.97           C  
ATOM   2055  CG1 VAL R 283     106.169 113.292  69.661  1.00 92.97           C  
ATOM   2056  CG2 VAL R 283     107.616 112.306  67.889  1.00 92.97           C  
ATOM   2057  N   ASP R 284     103.260 111.613  69.063  1.00 94.17           N  
ATOM   2058  CA  ASP R 284     102.091 111.828  69.907  1.00 94.17           C  
ATOM   2059  C   ASP R 284     101.391 110.531  70.294  1.00 94.17           C  
ATOM   2060  O   ASP R 284     100.585 110.544  71.230  1.00 94.17           O  
ATOM   2061  CB  ASP R 284     101.095 112.791  69.242  1.00 94.17           C  
ATOM   2062  CG  ASP R 284     100.650 112.340  67.862  1.00 94.17           C  
ATOM   2063  OD1 ASP R 284     100.159 111.202  67.722  1.00 94.17           O  
ATOM   2064  OD2 ASP R 284     100.766 113.146  66.915  1.00 94.17           O1-
ATOM   2065  N   VAL R 285     101.673 109.422  69.616  1.00 91.41           N  
ATOM   2066  CA  VAL R 285     101.190 108.123  70.082  1.00 91.41           C  
ATOM   2067  C   VAL R 285     102.090 107.553  71.171  1.00 91.41           C  
ATOM   2068  O   VAL R 285     101.608 107.092  72.209  1.00 91.41           O  
ATOM   2069  CB  VAL R 285     101.046 107.141  68.901  1.00 91.41           C  
ATOM   2070  CG1 VAL R 285     100.654 105.768  69.410  1.00 91.41           C  
ATOM   2071  CG2 VAL R 285      99.988 107.641  67.936  1.00 91.41           C  
ATOM   2072  N   THR R 286     103.410 107.577  70.964  1.00 85.17           N  
ATOM   2073  CA  THR R 286     104.326 107.059  71.975  1.00 85.17           C  
ATOM   2074  C   THR R 286     104.310 107.886  73.253  1.00 85.17           C  
ATOM   2075  O   THR R 286     104.694 107.375  74.312  1.00 85.17           O  
ATOM   2076  CB  THR R 286     105.747 106.997  71.418  1.00 85.17           C  
ATOM   2077  CG2 THR R 286     105.829 106.006  70.270  1.00 85.17           C  
ATOM   2078  OG1 THR R 286     106.134 108.294  70.954  1.00 85.17           O  
ATOM   2079  N   SER R 287     103.882 109.150  73.179  1.00 83.41           N  
ATOM   2080  CA  SER R 287     103.796 109.962  74.388  1.00 83.41           C  
ATOM   2081  C   SER R 287     102.830 109.352  75.395  1.00 83.41           C  
ATOM   2082  O   SER R 287     103.096 109.356  76.602  1.00 83.41           O  
ATOM   2083  CB  SER R 287     103.373 111.386  74.035  1.00 83.41           C  
ATOM   2084  OG  SER R 287     104.214 111.937  73.037  1.00 83.41           O  
ATOM   2085  N   ALA R 288     101.701 108.825  74.917  1.00 83.16           N  
ATOM   2086  CA  ALA R 288     100.736 108.197  75.814  1.00 83.16           C  
ATOM   2087  C   ALA R 288     101.336 106.984  76.516  1.00 83.16           C  
ATOM   2088  O   ALA R 288     101.146 106.795  77.726  1.00 83.16           O  
ATOM   2089  CB  ALA R 288      99.488 107.801  75.029  1.00 83.16           C  
ATOM   2090  N   LEU R 289     102.066 106.151  75.771  1.00 79.76           N  
ATOM   2091  CA  LEU R 289     102.729 105.005  76.382  1.00 79.76           C  
ATOM   2092  C   LEU R 289     103.746 105.454  77.421  1.00 79.76           C  
ATOM   2093  O   LEU R 289     103.848 104.858  78.500  1.00 79.76           O  
ATOM   2094  CB  LEU R 289     103.401 104.151  75.309  1.00 79.76           C  
ATOM   2095  CG  LEU R 289     103.791 102.740  75.746  1.00 79.76           C  
ATOM   2096  CD1 LEU R 289     102.601 102.031  76.371  1.00 79.76           C  
ATOM   2097  CD2 LEU R 289     104.348 101.943  74.580  1.00 79.76           C  
ATOM   2098  N   ALA R 290     104.506 106.508  77.114  1.00 76.64           N  
ATOM   2099  CA  ALA R 290     105.458 107.034  78.086  1.00 76.64           C  
ATOM   2100  C   ALA R 290     104.753 107.510  79.351  1.00 76.64           C  
ATOM   2101  O   ALA R 290     105.230 107.267  80.464  1.00 76.64           O  
ATOM   2102  CB  ALA R 290     106.271 108.168  77.466  1.00 76.64           C  
ATOM   2103  N   PHE R 291     103.614 108.189  79.200  1.00 79.81           N  
ATOM   2104  CA  PHE R 291     102.892 108.685  80.366  1.00 79.81           C  
ATOM   2105  C   PHE R 291     102.252 107.565  81.174  1.00 79.81           C  
ATOM   2106  O   PHE R 291     102.007 107.746  82.371  1.00 79.81           O  
ATOM   2107  CB  PHE R 291     101.809 109.689  79.956  1.00 79.81           C  
ATOM   2108  CG  PHE R 291     102.324 110.859  79.163  1.00 79.81           C  
ATOM   2109  CD1 PHE R 291     103.533 111.456  79.480  1.00 79.81           C  
ATOM   2110  CD2 PHE R 291     101.572 111.392  78.129  1.00 79.81           C  
ATOM   2111  CE1 PHE R 291     103.998 112.536  78.756  1.00 79.81           C  
ATOM   2112  CE2 PHE R 291     102.032 112.473  77.402  1.00 79.81           C  
ATOM   2113  CZ  PHE R 291     103.245 113.047  77.718  1.00 79.81           C  
ATOM   2114  N   PHE R 292     101.965 106.422  80.547  1.00 79.21           N  
ATOM   2115  CA  PHE R 292     101.323 105.318  81.259  1.00 79.21           C  
ATOM   2116  C   PHE R 292     102.185 104.763  82.394  1.00 79.21           C  
ATOM   2117  O   PHE R 292     101.655 104.120  83.312  1.00 79.21           O  
ATOM   2118  CB  PHE R 292     100.971 104.207  80.269  1.00 79.21           C  
ATOM   2119  CG  PHE R 292     100.161 103.094  80.864  1.00 79.21           C  
ATOM   2120  CD1 PHE R 292      99.102 103.368  81.713  1.00 79.21           C  
ATOM   2121  CD2 PHE R 292     100.453 101.774  80.572  1.00 79.21           C  
ATOM   2122  CE1 PHE R 292      98.353 102.347  82.261  1.00 79.21           C  
ATOM   2123  CE2 PHE R 292      99.707 100.748  81.118  1.00 79.21           C  
ATOM   2124  CZ  PHE R 292      98.656 101.035  81.963  1.00 79.21           C  
ATOM   2125  N   ASN R 293     103.502 104.983  82.351  1.00 76.80           N  
ATOM   2126  CA  ASN R 293     104.363 104.493  83.422  1.00 76.80           C  
ATOM   2127  C   ASN R 293     104.065 105.182  84.747  1.00 76.80           C  
ATOM   2128  O   ASN R 293     104.196 104.562  85.809  1.00 76.80           O  
ATOM   2129  CB  ASN R 293     105.832 104.681  83.047  1.00 76.80           C  
ATOM   2130  CG  ASN R 293     106.775 104.172  84.119  1.00 76.80           C  
ATOM   2131  ND2 ASN R 293     107.325 105.087  84.907  1.00 76.80           N  
ATOM   2132  OD1 ASN R 293     107.007 102.970  84.235  1.00 76.80           O  
ATOM   2133  N   SER R 294     103.677 106.458  84.709  1.00 78.89           N  
ATOM   2134  CA  SER R 294     103.310 107.162  85.931  1.00 78.89           C  
ATOM   2135  C   SER R 294     102.055 106.583  86.567  1.00 78.89           C  
ATOM   2136  O   SER R 294     101.803 106.829  87.751  1.00 78.89           O  
ATOM   2137  CB  SER R 294     103.113 108.649  85.642  1.00 78.89           C  
ATOM   2138  OG  SER R 294     104.183 109.158  84.866  1.00 78.89           O  
ATOM   2139  N   CYS R 295     101.266 105.830  85.806  1.00 82.49           N  
ATOM   2140  CA  CYS R 295     100.132 105.097  86.348  1.00 82.49           C  
ATOM   2141  C   CYS R 295     100.509 103.691  86.785  1.00 82.49           C  
ATOM   2142  O   CYS R 295      99.942 103.178  87.755  1.00 82.49           O  
ATOM   2143  CB  CYS R 295      99.011 105.024  85.308  1.00 82.49           C  
ATOM   2144  SG  CYS R 295      97.518 104.196  85.876  1.00 82.49           S  
ATOM   2145  N   LEU R 296     101.445 103.054  86.080  1.00 79.63           N  
ATOM   2146  CA  LEU R 296     101.885 101.719  86.480  1.00 79.63           C  
ATOM   2147  C   LEU R 296     102.769 101.729  87.722  1.00 79.63           C  
ATOM   2148  O   LEU R 296     102.864 100.702  88.401  1.00 79.63           O  
ATOM   2149  CB  LEU R 296     102.631 101.030  85.339  1.00 79.63           C  
ATOM   2150  CG  LEU R 296     101.797 100.579  84.144  1.00 79.63           C  
ATOM   2151  CD1 LEU R 296     102.698 100.044  83.052  1.00 79.63           C  
ATOM   2152  CD2 LEU R 296     100.799  99.524  84.582  1.00 79.63           C  
ATOM   2153  N   ASN R 297     103.418 102.854  88.027  1.00 75.65           N  
ATOM   2154  CA  ASN R 297     104.377 102.890  89.132  1.00 75.65           C  
ATOM   2155  C   ASN R 297     103.790 102.500  90.483  1.00 75.65           C  
ATOM   2156  O   ASN R 297     104.438 101.719  91.204  1.00 75.65           O  
ATOM   2157  CB  ASN R 297     105.018 104.280  89.205  1.00 75.65           C  
ATOM   2158  CG  ASN R 297     106.285 104.378  88.389  1.00 75.65           C  
ATOM   2159  ND2 ASN R 297     106.832 105.581  88.291  1.00 75.65           N  
ATOM   2160  OD1 ASN R 297     106.769 103.383  87.852  1.00 75.65           O  
ATOM   2161  N   PRO R 298     102.621 103.004  90.909  1.00 81.49           N  
ATOM   2162  CA  PRO R 298     102.148 102.659  92.260  1.00 81.49           C  
ATOM   2163  C   PRO R 298     101.984 101.169  92.487  1.00 81.49           C  
ATOM   2164  O   PRO R 298     102.454 100.662  93.511  1.00 81.49           O  
ATOM   2165  CB  PRO R 298     100.811 103.406  92.369  1.00 81.49           C  
ATOM   2166  CG  PRO R 298     100.418 103.710  90.971  1.00 81.49           C  
ATOM   2167  CD  PRO R 298     101.699 103.944  90.249  1.00 81.49           C  
ATOM   2168  N   MET R 299     101.363 100.444  91.555  1.00 84.88           N  
ATOM   2169  CA  MET R 299     101.230  99.000  91.722  1.00 84.88           C  
ATOM   2170  C   MET R 299     102.596  98.342  91.864  1.00 84.88           C  
ATOM   2171  O   MET R 299     102.916  97.766  92.911  1.00 84.88           O  
ATOM   2172  CB  MET R 299     100.459  98.389  90.548  1.00 84.88           C  
ATOM   2173  CG  MET R 299      98.955  98.608  90.597  1.00 84.88           C  
ATOM   2174  SD  MET R 299      98.442 100.289  90.213  1.00 84.88           S  
ATOM   2175  CE  MET R 299      98.699 100.298  88.442  1.00 84.88           C  
ATOM   2176  N   LEU R 300     103.433  98.469  90.832  1.00 76.58           N  
ATOM   2177  CA  LEU R 300     104.708  97.763  90.780  1.00 76.58           C  
ATOM   2178  C   LEU R 300     105.634  98.111  91.937  1.00 76.58           C  
ATOM   2179  O   LEU R 300     106.477  97.285  92.302  1.00 76.58           O  
ATOM   2180  CB  LEU R 300     105.420  98.061  89.461  1.00 76.58           C  
ATOM   2181  CG  LEU R 300     104.741  97.600  88.173  1.00 76.58           C  
ATOM   2182  CD1 LEU R 300     105.009  98.586  87.053  1.00 76.58           C  
ATOM   2183  CD2 LEU R 300     105.222  96.214  87.788  1.00 76.58           C  
ATOM   2184  N   TYR R 301     105.513  99.304  92.523  1.00 68.52           N  
ATOM   2185  CA  TYR R 301     106.470  99.718  93.539  1.00 68.52           C  
ATOM   2186  C   TYR R 301     105.939  99.687  94.963  1.00 68.52           C  
ATOM   2187  O   TYR R 301     106.746  99.645  95.895  1.00 68.52           O  
ATOM   2188  CB  TYR R 301     106.997 101.128  93.240  1.00 68.52           C  
ATOM   2189  CG  TYR R 301     108.213 101.127  92.349  1.00 68.52           C  
ATOM   2190  CD1 TYR R 301     109.471 100.858  92.863  1.00 68.52           C  
ATOM   2191  CD2 TYR R 301     108.101 101.386  90.992  1.00 68.52           C  
ATOM   2192  CE1 TYR R 301     110.585 100.853  92.051  1.00 68.52           C  
ATOM   2193  CE2 TYR R 301     109.209 101.383  90.174  1.00 68.52           C  
ATOM   2194  CZ  TYR R 301     110.448 101.117  90.708  1.00 68.52           C  
ATOM   2195  OH  TYR R 301     111.553 101.115  89.890  1.00 68.52           O  
ATOM   2196  N   VAL R 302     104.624  99.709  95.166  1.00 84.68           N  
ATOM   2197  CA  VAL R 302     104.071  99.739  96.515  1.00 84.68           C  
ATOM   2198  C   VAL R 302     103.101  98.603  96.790  1.00 84.68           C  
ATOM   2199  O   VAL R 302     102.986  98.159  97.946  1.00 84.68           O  
ATOM   2200  CB  VAL R 302     103.392 101.107  96.768  1.00 84.68           C  
ATOM   2201  CG1 VAL R 302     102.718 101.161  98.124  1.00 84.68           C  
ATOM   2202  CG2 VAL R 302     104.407 102.230  96.640  1.00 84.68           C  
ATOM   2203  N   PHE R 303     102.414  98.046  95.793  1.00 96.20           N  
ATOM   2204  CA  PHE R 303     101.408  97.025  96.050  1.00 96.20           C  
ATOM   2205  C   PHE R 303     101.860  95.636  95.622  1.00 96.20           C  
ATOM   2206  O   PHE R 303     101.046  94.707  95.603  1.00 96.20           O  
ATOM   2207  CB  PHE R 303     100.091  97.409  95.375  1.00 96.20           C  
ATOM   2208  CG  PHE R 303      99.457  98.639  95.963  1.00 96.20           C  
ATOM   2209  CD1 PHE R 303      99.143  98.690  97.311  1.00 96.20           C  
ATOM   2210  CD2 PHE R 303      99.194  99.747  95.178  1.00 96.20           C  
ATOM   2211  CE1 PHE R 303      98.567  99.819  97.862  1.00 96.20           C  
ATOM   2212  CE2 PHE R 303      98.618 100.880  95.724  1.00 96.20           C  
ATOM   2213  CZ  PHE R 303      98.305 100.915  97.067  1.00 96.20           C  
ATOM   2214  N   MET R 304     103.136  95.471  95.276  1.00102.63           N  
ATOM   2215  CA  MET R 304     103.736  94.145  95.249  1.00102.63           C  
ATOM   2216  C   MET R 304     104.231  93.714  96.621  1.00102.63           C  
ATOM   2217  O   MET R 304     104.632  92.557  96.784  1.00102.63           O  
ATOM   2218  CB  MET R 304     104.889  94.096  94.244  1.00102.63           C  
ATOM   2219  CG  MET R 304     104.455  94.175  92.792  1.00102.63           C  
ATOM   2220  SD  MET R 304     102.783  93.551  92.538  1.00102.63           S  
ATOM   2221  CE  MET R 304     103.086  91.786  92.471  1.00102.63           C  
ATOM   2222  N   GLY R 305     104.211  94.615  97.601  1.00110.78           N  
ATOM   2223  CA  GLY R 305     104.516  94.258  98.969  1.00110.78           C  
ATOM   2224  C   GLY R 305     103.256  93.924  99.747  1.00110.78           C  
ATOM   2225  O   GLY R 305     102.219  94.564  99.592  1.00110.78           O  
ATOM   2226  N   GLN R 306     103.359  92.901 100.594  1.00118.52           N  
ATOM   2227  CA  GLN R 306     102.178  92.380 101.272  1.00118.52           C  
ATOM   2228  C   GLN R 306     101.658  93.333 102.343  1.00118.52           C  
ATOM   2229  O   GLN R 306     100.449  93.572 102.418  1.00118.52           O  
ATOM   2230  CB  GLN R 306     102.486  91.011 101.875  1.00118.52           C  
ATOM   2231  CG  GLN R 306     102.880  89.968 100.841  1.00118.52           C  
ATOM   2232  CD  GLN R 306     103.588  88.776 101.451  1.00118.52           C  
ATOM   2233  NE2 GLN R 306     103.022  87.590 101.256  1.00118.52           N  
ATOM   2234  OE1 GLN R 306     104.631  88.916 102.087  1.00118.52           O  
ATOM   2235  N   ASP R 307     102.549  93.893 103.166  1.00118.19           N  
ATOM   2236  CA  ASP R 307     102.111  94.729 104.284  1.00118.19           C  
ATOM   2237  C   ASP R 307     101.352  95.960 103.802  1.00118.19           C  
ATOM   2238  O   ASP R 307     100.361  96.372 104.420  1.00118.19           O  
ATOM   2239  CB  ASP R 307     103.313  95.143 105.130  1.00118.19           C  
ATOM   2240  CG  ASP R 307     102.930  95.484 106.556  1.00118.19           C  
ATOM   2241  OD1 ASP R 307     101.972  94.874 107.076  1.00118.19           O  
ATOM   2242  OD2 ASP R 307     103.585  96.361 107.158  1.00118.19           O1-
ATOM   2243  N   PHE R 308     101.814  96.571 102.711  1.00112.64           N  
ATOM   2244  CA  PHE R 308     101.119  97.730 102.165  1.00112.64           C  
ATOM   2245  C   PHE R 308      99.711  97.355 101.722  1.00112.64           C  
ATOM   2246  O   PHE R 308      98.756  98.109 101.947  1.00112.64           O  
ATOM   2247  CB  PHE R 308     101.923  98.312 101.002  1.00112.64           C  
ATOM   2248  CG  PHE R 308     103.230  98.932 101.419  1.00112.64           C  
ATOM   2249  CD1 PHE R 308     103.484  99.221 102.747  1.00112.64           C  
ATOM   2250  CD2 PHE R 308     104.215  99.202 100.485  1.00112.64           C  
ATOM   2251  CE1 PHE R 308     104.682  99.784 103.133  1.00112.64           C  
ATOM   2252  CE2 PHE R 308     105.416  99.765 100.864  1.00112.64           C  
ATOM   2253  CZ  PHE R 308     105.651 100.055 102.190  1.00112.64           C  
ATOM   2254  N   ARG R 309      99.562  96.182 101.102  1.00113.55           N  
ATOM   2255  CA  ARG R 309      98.238  95.696 100.725  1.00113.55           C  
ATOM   2256  C   ARG R 309      97.371  95.449 101.952  1.00113.55           C  
ATOM   2257  O   ARG R 309      96.161  95.709 101.930  1.00113.55           O  
ATOM   2258  CB  ARG R 309      98.368  94.417  99.900  1.00113.55           C  
ATOM   2259  CG  ARG R 309      99.020  94.612  98.546  1.00113.55           C  
ATOM   2260  CD  ARG R 309      98.729  93.440  97.626  1.00113.55           C  
ATOM   2261  NE  ARG R 309      99.606  92.307  97.904  1.00113.55           N  
ATOM   2262  CZ  ARG R 309     100.205  91.577  96.970  1.00113.55           C  
ATOM   2263  NH1 ARG R 309     100.025  91.858  95.687  1.00113.55           N1+
ATOM   2264  NH2 ARG R 309     100.987  90.565  97.319  1.00113.55           N  
ATOM   2265  N   GLU R 310      97.965  94.919 103.024  1.00118.87           N  
ATOM   2266  CA  GLU R 310      97.203  94.691 104.247  1.00118.87           C  
ATOM   2267  C   GLU R 310      96.686  96.003 104.818  1.00118.87           C  
ATOM   2268  O   GLU R 310      95.531  96.088 105.244  1.00118.87           O  
ATOM   2269  CB  GLU R 310      98.054  93.955 105.283  1.00118.87           C  
ATOM   2270  CG  GLU R 310      98.729  92.694 104.768  1.00118.87           C  
ATOM   2271  CD  GLU R 310      97.750  91.568 104.504  1.00118.87           C  
ATOM   2272  OE1 GLU R 310      96.940  91.257 105.402  1.00118.87           O  
ATOM   2273  OE2 GLU R 310      97.788  90.994 103.395  1.00118.87           O1-
ATOM   2274  N   ARG R 311      97.523  97.041 104.826  1.00111.41           N  
ATOM   2275  CA  ARG R 311      97.054  98.344 105.295  1.00111.41           C  
ATOM   2276  C   ARG R 311      95.989  98.919 104.368  1.00111.41           C  
ATOM   2277  O   ARG R 311      95.028  99.550 104.829  1.00111.41           O  
ATOM   2278  CB  ARG R 311      98.225  99.314 105.438  1.00111.41           C  
ATOM   2279  CG  ARG R 311      99.397  98.752 106.214  1.00111.41           C  
ATOM   2280  CD  ARG R 311      99.137  98.821 107.706  1.00111.41           C  
ATOM   2281  NE  ARG R 311      99.442 100.137 108.258  1.00111.41           N  
ATOM   2282  CZ  ARG R 311     100.633 100.494 108.727  1.00111.41           C  
ATOM   2283  NH1 ARG R 311     101.641  99.633 108.709  1.00111.41           N1+
ATOM   2284  NH2 ARG R 311     100.815 101.713 109.215  1.00111.41           N  
ATOM   2285  N   LEU R 312      96.140  98.710 103.058  1.00115.21           N  
ATOM   2286  CA  LEU R 312      95.145  99.206 102.114  1.00115.21           C  
ATOM   2287  C   LEU R 312      93.786  98.559 102.348  1.00115.21           C  
ATOM   2288  O   LEU R 312      92.757  99.244 102.346  1.00115.21           O  
ATOM   2289  CB  LEU R 312      95.615  98.961 100.681  1.00115.21           C  
ATOM   2290  CG  LEU R 312      94.651  99.402  99.580  1.00115.21           C  
ATOM   2291  CD1 LEU R 312      94.603 100.915  99.498  1.00115.21           C  
ATOM   2292  CD2 LEU R 312      95.050  98.802  98.242  1.00115.21           C  
ATOM   2293  N   ILE R 313      93.759  97.239 102.550  1.00119.09           N  
ATOM   2294  CA  ILE R 313      92.488  96.567 102.811  1.00119.09           C  
ATOM   2295  C   ILE R 313      91.982  96.887 104.215  1.00119.09           C  
ATOM   2296  O   ILE R 313      90.770  96.870 104.461  1.00119.09           O  
ATOM   2297  CB  ILE R 313      92.607  95.048 102.580  1.00119.09           C  
ATOM   2298  CG1 ILE R 313      93.429  94.384 103.687  1.00119.09           C  
ATOM   2299  CG2 ILE R 313      93.187  94.758 101.200  1.00119.09           C  
ATOM   2300  CD1 ILE R 313      93.661  92.903 103.476  1.00119.09           C  
ATOM   2301  N   HIS R 314      92.887  97.175 105.155  1.00119.73           N  
ATOM   2302  CA  HIS R 314      92.474  97.610 106.484  1.00119.73           C  
ATOM   2303  C   HIS R 314      91.723  98.931 106.412  1.00119.73           C  
ATOM   2304  O   HIS R 314      90.713  99.122 107.100  1.00119.73           O  
ATOM   2305  CB  HIS R 314      93.701  97.731 107.388  1.00119.73           C  
ATOM   2306  CG  HIS R 314      93.383  98.096 108.803  1.00119.73           C  
ATOM   2307  CD2 HIS R 314      93.492  99.271 109.467  1.00119.73           C  
ATOM   2308  ND1 HIS R 314      92.898  97.185 109.716  1.00119.73           N  
ATOM   2309  CE1 HIS R 314      92.718  97.784 110.880  1.00119.73           C  
ATOM   2310  NE2 HIS R 314      93.070  99.051 110.755  1.00119.73           N  
ATOM   2311  N   ALA R 315      92.207  99.855 105.590  1.00119.31           N  
ATOM   2312  CA  ALA R 315      91.453 101.067 105.309  1.00119.31           C  
ATOM   2313  C   ALA R 315      90.244 100.743 104.438  1.00119.31           C  
ATOM   2314  O   ALA R 315      90.273  99.829 103.609  1.00119.31           O  
ATOM   2315  CB  ALA R 315      92.338 102.103 104.618  1.00119.31           C  
ATOM   2316  N   LEU R 316      89.170 101.502 104.633  1.00124.43           N  
ATOM   2317  CA  LEU R 316      87.935 101.278 103.886  1.00124.43           C  
ATOM   2318  C   LEU R 316      87.164 102.576 103.670  1.00124.43           C  
ATOM   2319  O   LEU R 316      86.291 102.655 102.806  1.00124.43           O  
ATOM   2320  CB  LEU R 316      87.046 100.262 104.607  1.00124.43           C  
ATOM   2321  CG  LEU R 316      87.245  98.787 104.254  1.00124.43           C  
ATOM   2322  CD1 LEU R 316      86.253  97.915 105.011  1.00124.43           C  
ATOM   2323  CD2 LEU R 316      87.116  98.575 102.755  1.00124.43           C  
ATOM   2324  OXT LEU R 316      87.391 103.573 104.355  1.00124.43           O1-
TER   
ATOM   2325  C   UNK d   0     104.628 116.327  75.350  1.00  0.00           C  
ATOM   2326  C   UNK d   0     106.134 116.034  77.204  1.00  0.00           C  
ATOM   2327  C   UNK d   0     105.909 116.417  78.667  1.00  0.00           C  
ATOM   2328  C   UNK d   0     107.369 116.837  76.761  1.00  0.00           C  
ATOM   2329  C   UNK d   0     106.517 114.542  77.243  1.00  0.00           C  
ATOM   2330  O   UNK d   0     103.722 117.039  74.935  1.00  0.00           O  
ATOM   2331  O   UNK d   0     105.010 116.378  76.537  1.00  0.00           O  
ATOM   2332  N   MET d   1     106.281 116.684  72.396  1.00  0.00           N  
ATOM   2333  N   MET d   1     105.196 115.456  74.575  1.00  0.00           N  
ATOM   2334  CA  MET d   1     107.008 117.446  71.475  1.00  0.00           C  
ATOM   2335  CA  MET d   1     104.791 114.973  73.322  1.00  0.00           C  
ATOM   2336  C   MET d   1     107.755 118.425  72.244  1.00  0.00           C  
ATOM   2337  C   MET d   1     105.543 115.622  72.246  1.00  0.00           C  
ATOM   2338  O   MET d   1     108.959 118.290  72.442  1.00  0.00           O  
ATOM   2339  O   MET d   1     105.471 115.124  71.128  1.00  0.00           O  
ATOM   2340  CB  MET d   1     103.245 115.075  73.221  1.00  0.00           C  
ATOM   2341  CB  MET d   1     106.096 118.093  70.401  1.00  0.00           C  
ATOM   2342  CG  MET d   1     102.551 114.270  72.110  1.00  0.00           C  
ATOM   2343  CG  MET d   1     106.129 117.572  68.950  1.00  0.00           C  
ATOM   2344  CD1 MET d   1     107.286 116.576  68.831  1.00  0.00           C  
ATOM   2345  CD2 MET d   1     104.848 116.845  68.523  1.00  0.00           C  
ATOM   2346  SD  MET d   1     100.773 114.272  72.379  1.00  0.00           S  
ATOM   2347  CE  MET d   1     100.988 114.000  74.145  1.00  0.00           C  
ATOM   2348  HN  MET d   1     106.339 117.022  73.357  1.00  0.00           H  
ATOM   2349  HN  MET d   1     106.068 115.064  74.931  1.00  0.00           H  
ATOM   2350  N   PHE d   2     107.142 119.494  72.655  1.00  0.00           N  
ATOM   2351  CA  PHE d   2     107.532 120.548  73.476  1.00  0.00           C  
ATOM   2352  C   PHE d   2     108.622 121.245  72.812  1.00  0.00           C  
ATOM   2353  O   PHE d   2     109.779 120.914  73.024  1.00  0.00           O  
ATOM   2354  CB  PHE d   2     107.833 119.942  74.876  1.00  0.00           C  
ATOM   2355  CG  PHE d   2     106.690 119.877  75.799  1.00  0.00           C  
ATOM   2356  CD1 PHE d   2     106.902 120.082  77.205  1.00  0.00           C  
ATOM   2357  CD2 PHE d   2     105.390 119.590  75.260  1.00  0.00           C  
ATOM   2358  CE1 PHE d   2     105.792 119.975  78.100  1.00  0.00           C  
ATOM   2359  CE2 PHE d   2     104.277 119.478  76.150  1.00  0.00           C  
ATOM   2360  CZ  PHE d   2     104.505 119.668  77.552  1.00  0.00           C  
ATOM   2361  OXT PHE d   2     108.490 122.180  72.028  1.00  0.00           O  
ATOM   2362  HN  PHE d   2     106.187 119.578  72.306  1.00  0.00           H  
TER   
END
