# Supplementary material for: Structural basis for recognition of N-formyl peptides as pathogen-associated molecular patterns
Source: Nat Commun. 2022 Sep 5;13:5232. doi: 10.1038/s41467-022-32822-y (PMC9445081; doi:10.1038/s41467-022-32822-y)
Supplement: Supplementary file 6 — Supplementary Data 4 [file 41467_2022_32822_MOESM6_ESM.zip]

Archive with 1 entries (1 files):
- Supplementary_Data_4_fig4e-dock-AG14-E-FPR1.pdb
