# Supplementary material for: Structural basis for recognition of N-formyl peptides as pathogen-associated molecular patterns
Source: Nat Commun. 2022 Sep 5;13:5232. doi: 10.1038/s41467-022-32822-y (PMC9445081; doi:10.1038/s41467-022-32822-y)
Supplement: Supplementary file 6 — Supplementary Data 4 [file 41467_2022_32822_MOESM6_ESM.zip › Supplementary_Data_4_fig4e-dock-AG14-E-FPR1.pdb]

HEADER                                                        fMLF_fin
REMARK  99                                                                      
REMARK  99 MOE v2020.09 (Chemical Computing Group ULC) Tue Oct 26 20:54:18 2021 
SEQRES   1 R  298  SER ALA GLY TYR LEU PHE LEU ASP ILE ILE THR TYR LEU
SEQRES   2 R  298  VAL PHE ALA VAL THR PHE VAL LEU GLY VAL LEU GLY ASN
SEQRES   3 R  298  GLY LEU VAL ILE TRP VAL ALA GLY PHE ARG MET THR HIS
SEQRES   4 R  298  THR VAL THR THR ILE SER TYR LEU ASN LEU ALA VAL ALA
SEQRES   5 R  298  ASP PHE CYS PHE THR SER THR LEU PRO PHE PHE MET VAL
SEQRES   6 R  298  ARG LYS ALA MET GLY GLY HIS TRP PRO PHE GLY TRP PHE
SEQRES   7 R  298  LEU CYS LYS PHE VAL PHE THR ILE VAL ASP ILE ASN LEU
SEQRES   8 R  298  PHE GLY SER VAL PHE LEU ILE ALA LEU ILE ALA LEU ASP
SEQRES   9 R  298  ARG CYS VAL CYS VAL LEU HIS PRO VAL TRP THR GLN ASN
SEQRES  10 R  298  HIS ARG THR VAL SER LEU ALA LYS LYS VAL ILE ILE GLY
SEQRES  11 R  298  PRO TRP VAL MET ALA LEU LEU LEU THR LEU PRO VAL ILE
SEQRES  12 R  298  ILE ARG VAL THR THR VAL PRO GLY LYS THR GLY THR VAL
SEQRES  13 R  298  ALA CYS THR PHE ASN PHE SER PRO TRP THR ASN ASP PRO
SEQRES  14 R  298  LYS GLU ARG ILE ASN VAL ALA VAL ALA MET LEU THR VAL
SEQRES  15 R  298  ARG GLY ILE ILE ARG PHE ILE ILE GLY PHE SER ALA PRO
SEQRES  16 R  298  MET SER ILE VAL ALA VAL SER TYR GLY LEU ILE ALA THR
SEQRES  17 R  298  LYS ILE HIS LYS GLN GLY LEU ILE LYS SER SER ARG PRO
SEQRES  18 R  298  LEU ARG VAL LEU SER PHE VAL ALA ALA ALA PHE PHE LEU
SEQRES  19 R  298  CYS TRP SER PRO TYR GLN VAL VAL ALA LEU ILE ALA THR
SEQRES  20 R  298  VAL ARG ILE ARG GLU LEU LEU GLN GLY MET TYR LYS GLU
SEQRES  21 R  298  ILE GLY ILE ALA VAL ASP VAL THR SER ALA LEU ALA PHE
SEQRES  22 R  298  PHE ASN SER CYS LEU ASN PRO MET LEU TYR VAL PHE MET
SEQRES  23 R  298  GLY GLN ASP PHE ARG GLU ARG LEU ILE HIS ALA LEU
HELIX    1   1 TYR R   22  PHE R   53  1               Generated by MOE   32
HELIX    2   2 VAL R   59  SER R   76  1               Generated by MOE   18
HELIX    3   3 PRO R   79  LYS R   85  1               Generated by MOE    7
HELIX    4   4 TRP R   95  LEU R  128  1               Generated by MOE   34
HELIX    5   5 TRP R  132  ASN R  135  1               Generated by MOE    4
HELIX    6   6 VAL R  139  VAL R  145  1               Generated by MOE    7
HELIX    7   7 ILE R  147  ARG R  163  1               Generated by MOE   17
HELIX    8   8 PRO R  187  ILE R  208  1               Generated by MOE   22
HELIX    9   9 SER R  211  GLN R  231  1               Generated by MOE   21
HELIX   10  10 ARG R  238  VAL R  266  1               Generated by MOE   29
HELIX   11  11 ILE R  268  GLN R  273  1               Generated by MOE    6
HELIX   12  12 LYS R  277  TYR R  301  1               Generated by MOE   25
HELIX   13  13 GLN R  306  ALA R  315  1               Generated by MOE   10
SHEET    1       VAL R 164  PRO R 168                  Generated by MOE
SHEET    2       VAL R 174  PHE R 178                  Generated by MOE
SSBOND   1 CYS R   98    CYS R  176                          1555   1555  2.03
ATOM      1  N   SER R  19      96.304 105.754  54.478  1.00178.26           N1+
ATOM      2  CA  SER R  19      95.942 106.135  55.838  1.00178.26           C  
ATOM      3  C   SER R  19      94.666 105.428  56.284  1.00178.26           C  
ATOM      4  O   SER R  19      93.948 105.920  57.154  1.00178.26           O  
ATOM      5  CB  SER R  19      95.767 107.651  55.944  1.00178.26           C  
ATOM      6  OG  SER R  19      96.968 108.328  55.619  1.00178.26           O  
ATOM      7  N   ALA R  20      94.387 104.274  55.672  1.00178.89           N  
ATOM      8  CA  ALA R  20      93.202 103.508  56.046  1.00178.89           C  
ATOM      9  C   ALA R  20      93.282 103.039  57.493  1.00178.89           C  
ATOM     10  O   ALA R  20      92.304 103.141  58.243  1.00178.89           O  
ATOM     11  CB  ALA R  20      93.026 102.318  55.104  1.00178.89           C  
ATOM     12  N   GLY R  21      94.439 102.521  57.904  1.00175.99           N  
ATOM     13  CA  GLY R  21      94.646 102.141  59.287  1.00175.99           C  
ATOM     14  C   GLY R  21      95.093 103.262  60.196  1.00175.99           C  
ATOM     15  O   GLY R  21      95.239 103.043  61.402  1.00175.99           O  
ATOM     16  N   TYR R  22      95.313 104.458  59.647  1.00174.77           N  
ATOM     17  CA  TYR R  22      95.754 105.579  60.471  1.00174.77           C  
ATOM     18  C   TYR R  22      94.627 106.096  61.354  1.00174.77           C  
ATOM     19  O   TYR R  22      94.888 106.719  62.389  1.00174.77           O  
ATOM     20  CB  TYR R  22      96.301 106.702  59.589  1.00174.77           C  
ATOM     21  CG  TYR R  22      97.639 106.403  58.940  1.00174.77           C  
ATOM     22  CD1 TYR R  22      98.119 105.102  58.839  1.00174.77           C  
ATOM     23  CD2 TYR R  22      98.419 107.427  58.423  1.00174.77           C  
ATOM     24  CE1 TYR R  22      99.336 104.832  58.246  1.00174.77           C  
ATOM     25  CE2 TYR R  22      99.635 107.166  57.828  1.00174.77           C  
ATOM     26  CZ  TYR R  22     100.091 105.869  57.742  1.00174.77           C  
ATOM     27  OH  TYR R  22     101.305 105.607  57.150  1.00174.77           O  
ATOM     28  N   LEU R  23      93.376 105.859  60.957  1.00172.62           N  
ATOM     29  CA  LEU R  23      92.249 106.196  61.819  1.00172.62           C  
ATOM     30  C   LEU R  23      92.264 105.350  63.086  1.00172.62           C  
ATOM     31  O   LEU R  23      91.924 105.836  64.170  1.00172.62           O  
ATOM     32  CB  LEU R  23      90.939 106.022  61.046  1.00172.62           C  
ATOM     33  CG  LEU R  23      89.612 106.494  61.647  1.00172.62           C  
ATOM     34  CD1 LEU R  23      88.666 106.910  60.536  1.00172.62           C  
ATOM     35  CD2 LEU R  23      88.970 105.400  62.475  1.00172.62           C  
ATOM     36  N   PHE R  24      92.671 104.083  62.966  1.00169.95           N  
ATOM     37  CA  PHE R  24      92.739 103.189  64.119  1.00169.95           C  
ATOM     38  C   PHE R  24      93.683 103.730  65.189  1.00169.95           C  
ATOM     39  O   PHE R  24      93.405 103.620  66.392  1.00169.95           O  
ATOM     40  CB  PHE R  24      93.185 101.802  63.651  1.00169.95           C  
ATOM     41  CG  PHE R  24      92.876 100.697  64.616  1.00169.95           C  
ATOM     42  CD1 PHE R  24      91.603 100.157  64.686  1.00169.95           C  
ATOM     43  CD2 PHE R  24      93.866 100.172  65.429  1.00169.95           C  
ATOM     44  CE1 PHE R  24      91.317  99.130  65.564  1.00169.95           C  
ATOM     45  CE2 PHE R  24      93.586  99.143  66.306  1.00169.95           C  
ATOM     46  CZ  PHE R  24      92.311  98.623  66.375  1.00169.95           C  
ATOM     47  N   LEU R  25      94.804 104.321  64.765  1.00166.84           N  
ATOM     48  CA  LEU R  25      95.760 104.882  65.713  1.00166.84           C  
ATOM     49  C   LEU R  25      95.122 105.949  66.591  1.00166.84           C  
ATOM     50  O   LEU R  25      95.516 106.112  67.751  1.00166.84           O  
ATOM     51  CB  LEU R  25      96.961 105.463  64.966  1.00166.84           C  
ATOM     52  CG  LEU R  25      97.715 104.528  64.019  1.00166.84           C  
ATOM     53  CD1 LEU R  25      99.056 105.128  63.632  1.00166.84           C  
ATOM     54  CD2 LEU R  25      97.905 103.160  64.648  1.00166.84           C  
ATOM     55  N   ASP R  26      94.141 106.684  66.064  1.00165.71           N  
ATOM     56  CA  ASP R  26      93.470 107.702  66.864  1.00165.71           C  
ATOM     57  C   ASP R  26      92.709 107.073  68.026  1.00165.71           C  
ATOM     58  O   ASP R  26      92.795 107.542  69.168  1.00165.71           O  
ATOM     59  CB  ASP R  26      92.530 108.522  65.981  1.00165.71           C  
ATOM     60  CG  ASP R  26      93.277 109.391  64.990  1.00165.71           C  
ATOM     61  OD1 ASP R  26      94.415 109.802  65.299  1.00165.71           O  
ATOM     62  OD2 ASP R  26      92.728 109.662  63.901  1.00165.71           O1-
ATOM     63  N   ILE R  27      91.962 106.000  67.754  1.00162.29           N  
ATOM     64  CA  ILE R  27      91.269 105.292  68.826  1.00162.29           C  
ATOM     65  C   ILE R  27      92.271 104.716  69.816  1.00162.29           C  
ATOM     66  O   ILE R  27      92.061 104.771  71.034  1.00162.29           O  
ATOM     67  CB  ILE R  27      90.340 104.199  68.262  1.00162.29           C  
ATOM     68  CG1 ILE R  27      89.231 104.801  67.396  1.00162.29           C  
ATOM     69  CG2 ILE R  27      89.735 103.373  69.386  1.00162.29           C  
ATOM     70  CD1 ILE R  27      89.581 104.961  65.950  1.00162.29           C  
ATOM     71  N   ILE R  28      93.370 104.149  69.312  1.00160.83           N  
ATOM     72  CA  ILE R  28      94.384 103.592  70.206  1.00160.83           C  
ATOM     73  C   ILE R  28      94.905 104.664  71.156  1.00160.83           C  
ATOM     74  O   ILE R  28      94.960 104.464  72.376  1.00160.83           O  
ATOM     75  CB  ILE R  28      95.527 102.952  69.399  1.00160.83           C  
ATOM     76  CG1 ILE R  28      94.984 101.838  68.507  1.00160.83           C  
ATOM     77  CG2 ILE R  28      96.604 102.419  70.329  1.00160.83           C  
ATOM     78  CD1 ILE R  28      94.334 100.719  69.286  1.00160.83           C  
ATOM     79  N   THR R  29      95.281 105.823  70.611  1.00157.35           N  
ATOM     80  CA  THR R  29      95.829 106.886  71.445  1.00157.35           C  
ATOM     81  C   THR R  29      94.799 107.397  72.444  1.00157.35           C  
ATOM     82  O   THR R  29      95.118 107.601  73.620  1.00157.35           O  
ATOM     83  CB  THR R  29      96.341 108.032  70.575  1.00157.35           C  
ATOM     84  OG1 THR R  29      95.377 108.332  69.559  1.00157.35           O  
ATOM     85  CG2 THR R  29      97.657 107.653  69.921  1.00157.35           C  
ATOM     86  N   TYR R  30      93.558 107.611  72.000  1.00156.82           N  
ATOM     87  CA  TYR R  30      92.538 108.121  72.912  1.00156.82           C  
ATOM     88  C   TYR R  30      92.283 107.145  74.053  1.00156.82           C  
ATOM     89  O   TYR R  30      92.203 107.549  75.222  1.00156.82           O  
ATOM     90  CB  TYR R  30      91.245 108.408  72.149  1.00156.82           C  
ATOM     91  CG  TYR R  30      91.245 109.711  71.377  1.00156.82           C  
ATOM     92  CD1 TYR R  30      92.377 110.145  70.700  1.00156.82           C  
ATOM     93  CD2 TYR R  30      90.106 110.502  71.317  1.00156.82           C  
ATOM     94  CE1 TYR R  30      92.378 111.329  69.994  1.00156.82           C  
ATOM     95  CE2 TYR R  30      90.098 111.689  70.612  1.00156.82           C  
ATOM     96  CZ  TYR R  30      91.237 112.097  69.953  1.00156.82           C  
ATOM     97  OH  TYR R  30      91.237 113.278  69.248  1.00156.82           O  
ATOM     98  N   LEU R  31      92.171 105.853  73.736  1.00153.97           N  
ATOM     99  CA  LEU R  31      91.961 104.853  74.776  1.00153.97           C  
ATOM    100  C   LEU R  31      93.141 104.803  75.734  1.00153.97           C  
ATOM    101  O   LEU R  31      92.956 104.682  76.953  1.00153.97           O  
ATOM    102  CB  LEU R  31      91.722 103.483  74.142  1.00153.97           C  
ATOM    103  CG  LEU R  31      91.421 102.331  75.103  1.00153.97           C  
ATOM    104  CD1 LEU R  31      90.131 102.588  75.865  1.00153.97           C  
ATOM    105  CD2 LEU R  31      91.353 101.007  74.357  1.00153.97           C  
ATOM    106  N   VAL R  32      94.364 104.887  75.202  1.00149.75           N  
ATOM    107  CA  VAL R  32      95.546 104.840  76.057  1.00149.75           C  
ATOM    108  C   VAL R  32      95.564 106.029  77.007  1.00149.75           C  
ATOM    109  O   VAL R  32      95.816 105.875  78.207  1.00149.75           O  
ATOM    110  CB  VAL R  32      96.824 104.772  75.202  1.00149.75           C  
ATOM    111  CG1 VAL R  32      98.029 105.236  76.005  1.00149.75           C  
ATOM    112  CG2 VAL R  32      97.039 103.358  74.688  1.00149.75           C  
ATOM    113  N   PHE R  33      95.283 107.231  76.494  1.00148.88           N  
ATOM    114  CA  PHE R  33      95.237 108.403  77.365  1.00148.88           C  
ATOM    115  C   PHE R  33      94.170 108.250  78.441  1.00148.88           C  
ATOM    116  O   PHE R  33      94.413 108.550  79.614  1.00148.88           O  
ATOM    117  CB  PHE R  33      94.998 109.686  76.561  1.00148.88           C  
ATOM    118  CG  PHE R  33      96.207 110.190  75.819  1.00148.88           C  
ATOM    119  CD1 PHE R  33      97.231 110.819  76.501  1.00148.88           C  
ATOM    120  CD2 PHE R  33      96.287 110.105  74.443  1.00148.88           C  
ATOM    121  CE1 PHE R  33      98.335 111.303  75.832  1.00148.88           C  
ATOM    122  CE2 PHE R  33      97.388 110.588  73.766  1.00148.88           C  
ATOM    123  CZ  PHE R  33      98.412 111.189  74.462  1.00148.88           C  
ATOM    124  N   ALA R  34      92.978 107.781  78.064  1.00147.35           N  
ATOM    125  CA  ALA R  34      91.898 107.664  79.041  1.00147.35           C  
ATOM    126  C   ALA R  34      92.255 106.677  80.148  1.00147.35           C  
ATOM    127  O   ALA R  34      92.104 106.978  81.344  1.00147.35           O  
ATOM    128  CB  ALA R  34      90.605 107.249  78.341  1.00147.35           C  
ATOM    129  N   VAL R  35      92.731 105.488  79.767  1.00143.96           N  
ATOM    130  CA  VAL R  35      93.037 104.472  80.768  1.00143.96           C  
ATOM    131  C   VAL R  35      94.217 104.907  81.628  1.00143.96           C  
ATOM    132  O   VAL R  35      94.212 104.708  82.849  1.00143.96           O  
ATOM    133  CB  VAL R  35      93.273 103.099  80.106  1.00143.96           C  
ATOM    134  CG1 VAL R  35      94.504 103.109  79.216  1.00143.96           C  
ATOM    135  CG2 VAL R  35      93.394 102.017  81.166  1.00143.96           C  
ATOM    136  N   THR R  36      95.237 105.521  81.018  1.00140.31           N  
ATOM    137  CA  THR R  36      96.362 106.024  81.794  1.00140.31           C  
ATOM    138  C   THR R  36      95.893 107.052  82.808  1.00140.31           C  
ATOM    139  O   THR R  36      96.222 106.961  83.993  1.00140.31           O  
ATOM    140  CB  THR R  36      97.417 106.627  80.867  1.00140.31           C  
ATOM    141  OG1 THR R  36      98.094 105.579  80.165  1.00140.31           O  
ATOM    142  CG2 THR R  36      98.429 107.432  81.666  1.00140.31           C  
ATOM    143  N   PHE R  37      95.071 108.006  82.368  1.00139.73           N  
ATOM    144  CA  PHE R  37      94.536 109.013  83.275  1.00139.73           C  
ATOM    145  C   PHE R  37      93.862 108.364  84.474  1.00139.73           C  
ATOM    146  O   PHE R  37      94.283 108.558  85.621  1.00139.73           O  
ATOM    147  CB  PHE R  37      93.552 109.912  82.525  1.00139.73           C  
ATOM    148  CG  PHE R  37      92.808 110.869  83.409  1.00139.73           C  
ATOM    149  CD1 PHE R  37      93.490 111.759  84.219  1.00139.73           C  
ATOM    150  CD2 PHE R  37      91.425 110.884  83.422  1.00139.73           C  
ATOM    151  CE1 PHE R  37      92.807 112.642  85.029  1.00139.73           C  
ATOM    152  CE2 PHE R  37      90.737 111.765  84.230  1.00139.73           C  
ATOM    153  CZ  PHE R  37      91.430 112.645  85.035  1.00139.73           C  
ATOM    154  N   VAL R  38      92.826 107.561  84.223  1.00138.19           N  
ATOM    155  CA  VAL R  38      92.017 107.058  85.332  1.00138.19           C  
ATOM    156  C   VAL R  38      92.838 106.138  86.238  1.00138.19           C  
ATOM    157  O   VAL R  38      92.898 106.338  87.461  1.00138.19           O  
ATOM    158  CB  VAL R  38      90.737 106.378  84.804  1.00138.19           C  
ATOM    159  CG1 VAL R  38      91.050 105.186  83.909  1.00138.19           C  
ATOM    160  CG2 VAL R  38      89.850 105.954  85.964  1.00138.19           C  
ATOM    161  N   LEU R  39      93.513 105.141  85.659  1.00137.70           N  
ATOM    162  CA  LEU R  39      94.212 104.173  86.492  1.00137.70           C  
ATOM    163  C   LEU R  39      95.375 104.819  87.229  1.00137.70           C  
ATOM    164  O   LEU R  39      95.592 104.538  88.412  1.00137.70           O  
ATOM    165  CB  LEU R  39      94.688 102.993  85.648  1.00137.70           C  
ATOM    166  CG  LEU R  39      93.746 101.792  85.583  1.00137.70           C  
ATOM    167  CD1 LEU R  39      94.365 100.671  84.765  1.00137.70           C  
ATOM    168  CD2 LEU R  39      93.401 101.312  86.981  1.00137.70           C  
ATOM    169  N   GLY R  40      96.128 105.694  86.558  1.00134.81           N  
ATOM    170  CA  GLY R  40      97.231 106.360  87.220  1.00134.81           C  
ATOM    171  C   GLY R  40      96.776 107.244  88.361  1.00134.81           C  
ATOM    172  O   GLY R  40      97.368 107.227  89.441  1.00134.81           O  
ATOM    173  N   VAL R  41      95.713 108.028  88.148  1.00132.88           N  
ATOM    174  CA  VAL R  41      95.295 108.931  89.214  1.00132.88           C  
ATOM    175  C   VAL R  41      94.798 108.142  90.422  1.00132.88           C  
ATOM    176  O   VAL R  41      95.187 108.434  91.559  1.00132.88           O  
ATOM    177  CB  VAL R  41      94.259 109.959  88.712  1.00132.88           C  
ATOM    178  CG1 VAL R  41      92.942 109.311  88.330  1.00132.88           C  
ATOM    179  CG2 VAL R  41      94.039 111.037  89.762  1.00132.88           C  
ATOM    180  N   LEU R  42      93.980 107.101  90.208  1.00132.85           N  
ATOM    181  CA  LEU R  42      93.525 106.316  91.358  1.00132.85           C  
ATOM    182  C   LEU R  42      94.678 105.593  92.051  1.00132.85           C  
ATOM    183  O   LEU R  42      94.778 105.612  93.286  1.00132.85           O  
ATOM    184  CB  LEU R  42      92.425 105.329  90.957  1.00132.85           C  
ATOM    185  CG  LEU R  42      90.991 105.847  90.768  1.00132.85           C  
ATOM    186  CD1 LEU R  42      90.777 106.699  89.536  1.00132.85           C  
ATOM    187  CD2 LEU R  42      90.021 104.671  90.769  1.00132.85           C  
ATOM    188  N   GLY R  43      95.560 104.949  91.282  1.00131.26           N  
ATOM    189  CA  GLY R  43      96.653 104.214  91.898  1.00131.26           C  
ATOM    190  C   GLY R  43      97.595 105.113  92.674  1.00131.26           C  
ATOM    191  O   GLY R  43      97.969 104.811  93.811  1.00131.26           O  
ATOM    192  N   ASN R  44      97.983 106.239  92.073  1.00126.33           N  
ATOM    193  CA  ASN R  44      98.883 107.156  92.753  1.00126.33           C  
ATOM    194  C   ASN R  44      98.216 107.805  93.954  1.00126.33           C  
ATOM    195  O   ASN R  44      98.885 108.052  94.959  1.00126.33           O  
ATOM    196  CB  ASN R  44      99.388 108.216  91.779  1.00126.33           C  
ATOM    197  CG  ASN R  44     100.616 107.764  91.021  1.00126.33           C  
ATOM    198  OD1 ASN R  44     101.681 107.573  91.604  1.00126.33           O  
ATOM    199  ND2 ASN R  44     100.471 107.582  89.715  1.00126.33           N  
ATOM    200  N   GLY R  45      96.909 108.076  93.887  1.00129.86           N  
ATOM    201  CA  GLY R  45      96.221 108.580  95.062  1.00129.86           C  
ATOM    202  C   GLY R  45      96.239 107.587  96.206  1.00129.86           C  
ATOM    203  O   GLY R  45      96.517 107.950  97.354  1.00129.86           O  
ATOM    204  N   LEU R  46      95.962 106.316  95.908  1.00130.38           N  
ATOM    205  CA  LEU R  46      96.022 105.299  96.953  1.00130.38           C  
ATOM    206  C   LEU R  46      97.422 105.208  97.545  1.00130.38           C  
ATOM    207  O   LEU R  46      97.585 105.157  98.772  1.00130.38           O  
ATOM    208  CB  LEU R  46      95.587 103.944  96.397  1.00130.38           C  
ATOM    209  CG  LEU R  46      94.105 103.779  96.062  1.00130.38           C  
ATOM    210  CD1 LEU R  46      93.717 102.310  96.070  1.00130.38           C  
ATOM    211  CD2 LEU R  46      93.242 104.567  97.032  1.00130.38           C  
ATOM    212  N   VAL R  47      98.446 105.206  96.688  1.00128.42           N  
ATOM    213  CA  VAL R  47      99.814 105.056  97.175  1.00128.42           C  
ATOM    214  C   VAL R  47     100.223 106.252  98.027  1.00128.42           C  
ATOM    215  O   VAL R  47     100.813 106.086  99.102  1.00128.42           O  
ATOM    216  CB  VAL R  47     100.783 104.838  96.000  1.00128.42           C  
ATOM    217  CG1 VAL R  47     102.220 104.917  96.480  1.00128.42           C  
ATOM    218  CG2 VAL R  47     100.518 103.496  95.343  1.00128.42           C  
ATOM    219  N   ILE R  48      99.922 107.473  97.572  1.00130.28           N  
ATOM    220  CA  ILE R  48     100.307 108.653  98.343  1.00130.28           C  
ATOM    221  C   ILE R  48      99.593 108.654  99.686  1.00130.28           C  
ATOM    222  O   ILE R  48     100.219 108.851 100.733  1.00130.28           O  
ATOM    223  CB  ILE R  48     100.051 109.951  97.549  1.00130.28           C  
ATOM    224  CG1 ILE R  48     100.453 111.168  98.375  1.00130.28           C  
ATOM    225  CG2 ILE R  48      98.605 110.123  97.174  1.00130.28           C  
ATOM    226  CD1 ILE R  48     101.921 111.323  98.522  1.00130.28           C  
ATOM    227  N   TRP R  49      98.286 108.367  99.685  1.00138.85           N  
ATOM    228  CA  TRP R  49      97.543 108.342 100.939  1.00138.85           C  
ATOM    229  C   TRP R  49      98.152 107.345 101.912  1.00138.85           C  
ATOM    230  O   TRP R  49      98.524 107.705 103.037  1.00138.85           O  
ATOM    231  CB  TRP R  49      96.079 107.998 100.670  1.00138.85           C  
ATOM    232  CG  TRP R  49      95.297 107.699 101.908  1.00138.85           C  
ATOM    233  CD1 TRP R  49      95.330 108.387 103.084  1.00138.85           C  
ATOM    234  CD2 TRP R  49      94.374 106.621 102.098  1.00138.85           C  
ATOM    235  NE1 TRP R  49      94.478 107.809 103.994  1.00138.85           N  
ATOM    236  CE2 TRP R  49      93.880 106.722 103.413  1.00138.85           C  
ATOM    237  CE3 TRP R  49      93.915 105.582 101.284  1.00138.85           C  
ATOM    238  CZ2 TRP R  49      92.950 105.825 103.931  1.00138.85           C  
ATOM    239  CZ3 TRP R  49      92.992 104.693 101.800  1.00138.85           C  
ATOM    240  CH2 TRP R  49      92.520 104.820 103.110  1.00138.85           C  
ATOM    241  N   VAL R  50      98.314 106.093 101.474  1.00137.70           N  
ATOM    242  CA  VAL R  50      98.815 105.055 102.370  1.00137.70           C  
ATOM    243  C   VAL R  50     100.207 105.418 102.868  1.00137.70           C  
ATOM    244  O   VAL R  50     100.404 105.692 104.058  1.00137.70           O  
ATOM    245  CB  VAL R  50      98.808 103.686 101.671  1.00137.70           C  
ATOM    246  CG1 VAL R  50      99.542 102.659 102.512  1.00137.70           C  
ATOM    247  CG2 VAL R  50      97.383 103.238 101.409  1.00137.70           C  
ATOM    248  N   ALA R  51     101.171 105.509 101.948  1.00134.21           N  
ATOM    249  CA  ALA R  51     102.569 105.673 102.317  1.00134.21           C  
ATOM    250  C   ALA R  51     102.876 107.021 102.952  1.00134.21           C  
ATOM    251  O   ALA R  51     103.975 107.186 103.491  1.00134.21           O  
ATOM    252  CB  ALA R  51     103.460 105.471 101.091  1.00134.21           C  
ATOM    253  N   GLY R  52     101.959 107.986 102.910  1.00137.93           N  
ATOM    254  CA  GLY R  52     102.240 109.253 103.543  1.00137.93           C  
ATOM    255  C   GLY R  52     101.540 109.445 104.867  1.00137.93           C  
ATOM    256  O   GLY R  52     102.040 110.176 105.725  1.00137.93           O  
ATOM    257  N   PHE R  53     100.390 108.803 105.061  1.00141.40           N  
ATOM    258  CA  PHE R  53      99.630 109.022 106.282  1.00141.40           C  
ATOM    259  C   PHE R  53      99.500 107.773 107.137  1.00141.40           C  
ATOM    260  O   PHE R  53      99.718 107.840 108.352  1.00141.40           O  
ATOM    261  CB  PHE R  53      98.242 109.579 105.931  1.00141.40           C  
ATOM    262  CG  PHE R  53      98.282 110.929 105.268  1.00141.40           C  
ATOM    263  CD1 PHE R  53      99.325 111.806 105.515  1.00141.40           C  
ATOM    264  CD2 PHE R  53      97.285 111.316 104.391  1.00141.40           C  
ATOM    265  CE1 PHE R  53      99.370 113.045 104.906  1.00141.40           C  
ATOM    266  CE2 PHE R  53      97.324 112.554 103.778  1.00141.40           C  
ATOM    267  CZ  PHE R  53      98.368 113.419 104.037  1.00141.40           C  
ATOM    268  N   ARG R  54      99.159 106.629 106.547  1.00143.73           N  
ATOM    269  CA  ARG R  54      98.777 105.461 107.328  1.00143.73           C  
ATOM    270  C   ARG R  54      99.927 104.482 107.521  1.00143.73           C  
ATOM    271  O   ARG R  54      99.685 103.309 107.822  1.00143.73           O  
ATOM    272  CB  ARG R  54      97.582 104.758 106.678  1.00143.73           C  
ATOM    273  CG  ARG R  54      96.394 105.674 106.366  1.00143.73           C  
ATOM    274  CD  ARG R  54      96.189 106.746 107.433  1.00143.73           C  
ATOM    275  NE  ARG R  54      94.927 107.464 107.274  1.00143.73           N  
ATOM    276  CZ  ARG R  54      94.440 108.323 108.164  1.00143.73           C  
ATOM    277  NH1 ARG R  54      93.285 108.933 107.939  1.00143.73           N  
ATOM    278  NH2 ARG R  54      95.112 108.577 109.279  1.00143.73           N1+
ATOM    279  N   MET R  55     101.168 104.934 107.352  1.00143.17           N  
ATOM    280  CA  MET R  55     102.344 104.105 107.564  1.00143.17           C  
ATOM    281  C   MET R  55     103.477 104.972 108.087  1.00143.17           C  
ATOM    282  O   MET R  55     103.631 106.126 107.680  1.00143.17           O  
ATOM    283  CB  MET R  55     102.779 103.396 106.275  1.00143.17           C  
ATOM    284  CG  MET R  55     103.825 102.316 106.483  1.00143.17           C  
ATOM    285  SD  MET R  55     103.942 101.183 105.087  1.00143.17           S  
ATOM    286  CE  MET R  55     102.469 100.196 105.328  1.00143.17           C  
ATOM    287  N   THR R  56     104.269 104.409 108.995  1.00137.42           N  
ATOM    288  CA  THR R  56     105.415 105.131 109.524  1.00137.42           C  
ATOM    289  C   THR R  56     106.444 105.368 108.423  1.00137.42           C  
ATOM    290  O   THR R  56     106.421 104.733 107.365  1.00137.42           O  
ATOM    291  CB  THR R  56     106.050 104.367 110.685  1.00137.42           C  
ATOM    292  OG1 THR R  56     107.235 105.047 111.115  1.00137.42           O  
ATOM    293  CG2 THR R  56     106.406 102.953 110.259  1.00137.42           C  
ATOM    294  N   HIS R  57     107.359 106.296 108.682  1.00131.02           N  
ATOM    295  CA  HIS R  57     108.273 106.794 107.664  1.00131.02           C  
ATOM    296  C   HIS R  57     109.611 106.071 107.753  1.00131.02           C  
ATOM    297  O   HIS R  57     110.264 106.088 108.801  1.00131.02           O  
ATOM    298  CB  HIS R  57     108.469 108.302 107.809  1.00131.02           C  
ATOM    299  CG  HIS R  57     107.372 109.113 107.195  1.00131.02           C  
ATOM    300  ND1 HIS R  57     107.406 110.489 107.133  1.00131.02           N  
ATOM    301  CD2 HIS R  57     106.206 108.739 106.615  1.00131.02           C  
ATOM    302  CE1 HIS R  57     106.310 110.928 106.542  1.00131.02           C  
ATOM    303  NE2 HIS R  57     105.565 109.887 106.218  1.00131.02           N  
ATOM    304  N   THR R  58     110.011 105.440 106.650  1.00118.42           N  
ATOM    305  CA  THR R  58     111.338 104.865 106.491  1.00118.42           C  
ATOM    306  C   THR R  58     111.828 105.215 105.092  1.00118.42           C  
ATOM    307  O   THR R  58     111.113 105.844 104.309  1.00118.42           O  
ATOM    308  CB  THR R  58     111.330 103.351 106.729  1.00118.42           C  
ATOM    309  OG1 THR R  58     112.668 102.848 106.642  1.00118.42           O  
ATOM    310  CG2 THR R  58     110.468 102.655 105.696  1.00118.42           C  
ATOM    311  N   VAL R  59     113.062 104.815 104.775  1.00108.12           N  
ATOM    312  CA  VAL R  59     113.693 105.253 103.531  1.00108.12           C  
ATOM    313  C   VAL R  59     112.913 104.763 102.315  1.00108.12           C  
ATOM    314  O   VAL R  59     112.685 105.516 101.356  1.00108.12           O  
ATOM    315  CB  VAL R  59     115.158 104.786 103.487  1.00108.12           C  
ATOM    316  CG1 VAL R  59     115.878 105.419 102.314  1.00108.12           C  
ATOM    317  CG2 VAL R  59     115.851 105.131 104.784  1.00108.12           C  
ATOM    318  N   THR R  60     112.503 103.493 102.326  1.00109.78           N  
ATOM    319  CA  THR R  60     111.750 102.958 101.197  1.00109.78           C  
ATOM    320  C   THR R  60     110.421 103.681 101.033  1.00109.78           C  
ATOM    321  O   THR R  60     110.004 103.982  99.907  1.00109.78           O  
ATOM    322  CB  THR R  60     111.520 101.460 101.375  1.00109.78           C  
ATOM    323  OG1 THR R  60     110.481 101.249 102.336  1.00109.78           O  
ATOM    324  CG2 THR R  60     112.789 100.785 101.857  1.00109.78           C  
ATOM    325  N   THR R  61     109.740 103.968 102.144  1.00112.46           N  
ATOM    326  CA  THR R  61     108.476 104.688 102.058  1.00112.46           C  
ATOM    327  C   THR R  61     108.683 106.103 101.538  1.00112.46           C  
ATOM    328  O   THR R  61     107.850 106.619 100.790  1.00112.46           O  
ATOM    329  CB  THR R  61     107.780 104.712 103.416  1.00112.46           C  
ATOM    330  OG1 THR R  61     108.646 105.308 104.388  1.00112.46           O  
ATOM    331  CG2 THR R  61     107.417 103.305 103.850  1.00112.46           C  
ATOM    332  N   ILE R  62     109.790 106.746 101.915  1.00107.19           N  
ATOM    333  CA  ILE R  62     110.087 108.080 101.398  1.00107.19           C  
ATOM    334  C   ILE R  62     110.274 108.034  99.887  1.00107.19           C  
ATOM    335  O   ILE R  62     109.740 108.873  99.146  1.00107.19           O  
ATOM    336  CB  ILE R  62     111.324 108.667 102.101  1.00107.19           C  
ATOM    337  CG1 ILE R  62     111.030 108.920 103.578  1.00107.19           C  
ATOM    338  CG2 ILE R  62     111.761 109.953 101.430  1.00107.19           C  
ATOM    339  CD1 ILE R  62     109.777 109.718 103.818  1.00107.19           C  
ATOM    340  N   SER R  63     111.043 107.054  99.406  1.00103.98           N  
ATOM    341  CA  SER R  63     111.270 106.943  97.968  1.00103.98           C  
ATOM    342  C   SER R  63     109.967 106.677  97.221  1.00103.98           C  
ATOM    343  O   SER R  63     109.691 107.301  96.183  1.00103.98           O  
ATOM    344  CB  SER R  63     112.288 105.842  97.683  1.00103.98           C  
ATOM    345  OG  SER R  63     113.606 106.307  97.905  1.00103.98           O  
ATOM    346  N   TYR R  64     109.141 105.767  97.744  1.00105.88           N  
ATOM    347  CA  TYR R  64     107.868 105.474  97.096  1.00105.88           C  
ATOM    348  C   TYR R  64     106.947 106.686  97.132  1.00105.88           C  
ATOM    349  O   TYR R  64     106.199 106.936  96.181  1.00105.88           O  
ATOM    350  CB  TYR R  64     107.201 104.269  97.759  1.00105.88           C  
ATOM    351  CG  TYR R  64     107.972 102.974  97.621  1.00105.88           C  
ATOM    352  CD1 TYR R  64     109.042 102.867  96.745  1.00105.88           C  
ATOM    353  CD2 TYR R  64     107.629 101.859  98.372  1.00105.88           C  
ATOM    354  CE1 TYR R  64     109.747 101.689  96.620  1.00105.88           C  
ATOM    355  CE2 TYR R  64     108.330 100.676  98.253  1.00105.88           C  
ATOM    356  CZ  TYR R  64     109.388 100.598  97.375  1.00105.88           C  
ATOM    357  OH  TYR R  64     110.091  99.423  97.249  1.00105.88           O  
ATOM    358  N   LEU R  65     106.994 107.455  98.221  1.00109.94           N  
ATOM    359  CA  LEU R  65     106.191 108.665  98.333  1.00109.94           C  
ATOM    360  C   LEU R  65     106.573 109.674  97.261  1.00109.94           C  
ATOM    361  O   LEU R  65     105.707 110.263  96.604  1.00109.94           O  
ATOM    362  CB  LEU R  65     106.380 109.270  99.722  1.00109.94           C  
ATOM    363  CG  LEU R  65     105.365 110.306 100.180  1.00109.94           C  
ATOM    364  CD1 LEU R  65     104.113 109.582 100.596  1.00109.94           C  
ATOM    365  CD2 LEU R  65     105.917 111.131 101.324  1.00109.94           C  
ATOM    366  N   ASN R  66     107.876 109.895  97.082  1.00106.55           N  
ATOM    367  CA  ASN R  66     108.327 110.835  96.062  1.00106.55           C  
ATOM    368  C   ASN R  66     107.906 110.380  94.669  1.00106.55           C  
ATOM    369  O   ASN R  66     107.417 111.186  93.859  1.00106.55           O  
ATOM    370  CB  ASN R  66     109.842 110.997  96.144  1.00106.55           C  
ATOM    371  CG  ASN R  66     110.253 112.179  96.985  1.00106.55           C  
ATOM    372  OD1 ASN R  66     110.431 113.284  96.477  1.00106.55           O  
ATOM    373  ND2 ASN R  66     110.403 111.955  98.283  1.00106.55           N  
ATOM    374  N   LEU R  67     108.081 109.088  94.373  1.00108.11           N  
ATOM    375  CA  LEU R  67     107.670 108.577  93.068  1.00108.11           C  
ATOM    376  C   LEU R  67     106.172 108.756  92.854  1.00108.11           C  
ATOM    377  O   LEU R  67     105.731 109.142  91.761  1.00108.11           O  
ATOM    378  CB  LEU R  67     108.056 107.107  92.935  1.00108.11           C  
ATOM    379  CG  LEU R  67     107.725 106.462  91.592  1.00108.11           C  
ATOM    380  CD1 LEU R  67     108.490 107.147  90.479  1.00108.11           C  
ATOM    381  CD2 LEU R  67     108.036 104.980  91.621  1.00108.11           C  
ATOM    382  N   ALA R  68     105.376 108.480  93.890  1.00113.35           N  
ATOM    383  CA  ALA R  68     103.930 108.622  93.781  1.00113.35           C  
ATOM    384  C   ALA R  68     103.533 110.069  93.534  1.00113.35           C  
ATOM    385  O   ALA R  68     102.646 110.340  92.722  1.00113.35           O  
ATOM    386  CB  ALA R  68     103.255 108.089  95.041  1.00113.35           C  
ATOM    387  N   VAL R  69     104.178 111.013  94.223  1.00112.93           N  
ATOM    388  CA  VAL R  69     103.871 112.427  94.006  1.00112.93           C  
ATOM    389  C   VAL R  69     104.155 112.818  92.562  1.00112.93           C  
ATOM    390  O   VAL R  69     103.326 113.455  91.894  1.00112.93           O  
ATOM    391  CB  VAL R  69     104.661 113.311  94.988  1.00112.93           C  
ATOM    392  CG1 VAL R  69     104.463 114.773  94.649  1.00112.93           C  
ATOM    393  CG2 VAL R  69     104.218 113.050  96.406  1.00112.93           C  
ATOM    394  N   ALA R  70     105.337 112.445  92.061  1.00113.29           N  
ATOM    395  CA  ALA R  70     105.700 112.822  90.697  1.00113.29           C  
ATOM    396  C   ALA R  70     104.708 112.255  89.687  1.00113.29           C  
ATOM    397  O   ALA R  70     104.170 112.986  88.837  1.00113.29           O  
ATOM    398  CB  ALA R  70     107.119 112.350  90.383  1.00113.29           C  
ATOM    399  N   ASP R  71     104.438 110.951  89.777  1.00120.73           N  
ATOM    400  CA  ASP R  71     103.529 110.333  88.822  1.00120.73           C  
ATOM    401  C   ASP R  71     102.117 110.884  88.955  1.00120.73           C  
ATOM    402  O   ASP R  71     101.420 111.043  87.948  1.00120.73           O  
ATOM    403  CB  ASP R  71     103.531 108.816  88.996  1.00120.73           C  
ATOM    404  CG  ASP R  71     104.640 108.146  88.211  1.00120.73           C  
ATOM    405  OD1 ASP R  71     105.111 108.744  87.221  1.00120.73           O  
ATOM    406  OD2 ASP R  71     105.040 107.023  88.582  1.00120.73           O1-
ATOM    407  N   PHE R  72     101.681 111.193  90.178  1.00124.17           N  
ATOM    408  CA  PHE R  72     100.341 111.730  90.377  1.00124.17           C  
ATOM    409  C   PHE R  72     100.188 113.082  89.700  1.00124.17           C  
ATOM    410  O   PHE R  72      99.204 113.325  88.995  1.00124.17           O  
ATOM    411  CB  PHE R  72     100.040 111.841  91.870  1.00124.17           C  
ATOM    412  CG  PHE R  72      98.741 112.522  92.173  1.00124.17           C  
ATOM    413  CD1 PHE R  72      97.544 111.974  91.753  1.00124.17           C  
ATOM    414  CD2 PHE R  72      98.719 113.713  92.873  1.00124.17           C  
ATOM    415  CE1 PHE R  72      96.348 112.599  92.029  1.00124.17           C  
ATOM    416  CE2 PHE R  72      97.527 114.343  93.152  1.00124.17           C  
ATOM    417  CZ  PHE R  72      96.339 113.786  92.729  1.00124.17           C  
ATOM    418  N   CYS R  73     101.159 113.978  89.898  1.00122.15           N  
ATOM    419  CA  CYS R  73     101.084 115.281  89.241  1.00122.15           C  
ATOM    420  C   CYS R  73     101.059 115.128  87.724  1.00122.15           C  
ATOM    421  O   CYS R  73     100.217 115.730  87.033  1.00122.15           O  
ATOM    422  CB  CYS R  73     102.257 116.159  89.675  1.00122.15           C  
ATOM    423  SG  CYS R  73     102.235 116.631  91.415  1.00122.15           S  
ATOM    424  N   PHE R  74     101.972 114.313  87.182  1.00123.89           N  
ATOM    425  CA  PHE R  74     102.027 114.176  85.730  1.00123.89           C  
ATOM    426  C   PHE R  74     100.719 113.622  85.179  1.00123.89           C  
ATOM    427  O   PHE R  74     100.158 114.167  84.223  1.00123.89           O  
ATOM    428  CB  PHE R  74     103.191 113.289  85.302  1.00123.89           C  
ATOM    429  CG  PHE R  74     103.067 112.803  83.890  1.00123.89           C  
ATOM    430  CD1 PHE R  74     103.382 113.638  82.834  1.00123.89           C  
ATOM    431  CD2 PHE R  74     102.621 111.524  83.615  1.00123.89           C  
ATOM    432  CE1 PHE R  74     103.260 113.205  81.531  1.00123.89           C  
ATOM    433  CE2 PHE R  74     102.498 111.086  82.313  1.00123.89           C  
ATOM    434  CZ  PHE R  74     102.820 111.928  81.271  1.00123.89           C  
ATOM    435  N   THR R  75     100.217 112.533  85.767  1.00127.96           N  
ATOM    436  CA  THR R  75      98.993 111.929  85.259  1.00127.96           C  
ATOM    437  C   THR R  75      97.769 112.793  85.529  1.00127.96           C  
ATOM    438  O   THR R  75      96.745 112.617  84.862  1.00127.96           O  
ATOM    439  CB  THR R  75      98.799 110.535  85.860  1.00127.96           C  
ATOM    440  OG1 THR R  75      97.873 109.794  85.058  1.00127.96           O  
ATOM    441  CG2 THR R  75      98.265 110.626  87.280  1.00127.96           C  
ATOM    442  N   SER R  76      97.849 113.723  86.483  1.00131.12           N  
ATOM    443  CA  SER R  76      96.753 114.657  86.694  1.00131.12           C  
ATOM    444  C   SER R  76      96.724 115.743  85.630  1.00131.12           C  
ATOM    445  O   SER R  76      95.648 116.255  85.305  1.00131.12           O  
ATOM    446  CB  SER R  76      96.856 115.286  88.083  1.00131.12           C  
ATOM    447  OG  SER R  76      95.834 116.245  88.284  1.00131.12           O  
ATOM    448  N   THR R  77      97.882 116.104  85.074  1.00133.00           N  
ATOM    449  CA  THR R  77      97.921 117.146  84.049  1.00133.00           C  
ATOM    450  C   THR R  77      97.704 116.607  82.633  1.00133.00           C  
ATOM    451  O   THR R  77      98.133 117.243  81.662  1.00133.00           O  
ATOM    452  CB  THR R  77      99.242 117.910  84.122  1.00133.00           C  
ATOM    453  OG1 THR R  77     100.326 117.008  83.877  1.00133.00           O  
ATOM    454  CG2 THR R  77      99.412 118.544  85.490  1.00133.00           C  
ATOM    455  N   LEU R  78      97.054 115.451  82.489  1.00140.77           N  
ATOM    456  CA  LEU R  78      96.839 114.772  81.210  1.00140.77           C  
ATOM    457  C   LEU R  78      95.658 115.276  80.367  1.00140.77           C  
ATOM    458  O   LEU R  78      95.783 115.354  79.133  1.00140.77           O  
ATOM    459  CB  LEU R  78      96.683 113.270  81.459  1.00140.77           C  
ATOM    460  CG  LEU R  78      96.587 112.410  80.204  1.00140.77           C  
ATOM    461  CD1 LEU R  78      97.875 112.540  79.420  1.00140.77           C  
ATOM    462  CD2 LEU R  78      96.345 110.968  80.572  1.00140.77           C  
ATOM    463  N   PRO R  79      94.491 115.582  80.956  1.00142.26           N  
ATOM    464  CA  PRO R  79      93.329 115.920  80.112  1.00142.26           C  
ATOM    465  C   PRO R  79      93.558 117.098  79.183  1.00142.26           C  
ATOM    466  O   PRO R  79      92.919 117.172  78.127  1.00142.26           O  
ATOM    467  CB  PRO R  79      92.228 116.222  81.137  1.00142.26           C  
ATOM    468  CG  PRO R  79      92.618 115.452  82.330  1.00142.26           C  
ATOM    469  CD  PRO R  79      94.110 115.532  82.380  1.00142.26           C  
ATOM    470  N   PHE R  80      94.442 118.029  79.543  1.00142.56           N  
ATOM    471  CA  PHE R  80      94.805 119.087  78.607  1.00142.56           C  
ATOM    472  C   PHE R  80      95.493 118.516  77.374  1.00142.56           C  
ATOM    473  O   PHE R  80      95.218 118.945  76.248  1.00142.56           O  
ATOM    474  CB  PHE R  80      95.689 120.120  79.302  1.00142.56           C  
ATOM    475  CG  PHE R  80      95.114 120.633  80.590  1.00142.56           C  
ATOM    476  CD1 PHE R  80      93.751 120.837  80.723  1.00142.56           C  
ATOM    477  CD2 PHE R  80      95.931 120.895  81.671  1.00142.56           C  
ATOM    478  CE1 PHE R  80      93.219 121.305  81.906  1.00142.56           C  
ATOM    479  CE2 PHE R  80      95.405 121.365  82.857  1.00142.56           C  
ATOM    480  CZ  PHE R  80      94.048 121.568  82.975  1.00142.56           C  
ATOM    481  N   PHE R  81      96.384 117.539  77.564  1.00142.73           N  
ATOM    482  CA  PHE R  81      96.962 116.843  76.419  1.00142.73           C  
ATOM    483  C   PHE R  81      95.883 116.155  75.598  1.00142.73           C  
ATOM    484  O   PHE R  81      95.922 116.179  74.361  1.00142.73           O  
ATOM    485  CB  PHE R  81      98.001 115.822  76.881  1.00142.73           C  
ATOM    486  CG  PHE R  81      99.380 116.385  77.027  1.00142.73           C  
ATOM    487  CD1 PHE R  81     100.136 116.690  75.909  1.00142.73           C  
ATOM    488  CD2 PHE R  81      99.924 116.601  78.279  1.00142.73           C  
ATOM    489  CE1 PHE R  81     101.407 117.207  76.037  1.00142.73           C  
ATOM    490  CE2 PHE R  81     101.194 117.117  78.412  1.00142.73           C  
ATOM    491  CZ  PHE R  81     101.936 117.421  77.291  1.00142.73           C  
ATOM    492  N   MET R  82      94.911 115.532  76.269  1.00149.83           N  
ATOM    493  CA  MET R  82      93.845 114.845  75.543  1.00149.83           C  
ATOM    494  C   MET R  82      93.050 115.819  74.678  1.00149.83           C  
ATOM    495  O   MET R  82      92.798 115.560  73.494  1.00149.83           O  
ATOM    496  CB  MET R  82      92.921 114.125  76.524  1.00149.83           C  
ATOM    497  CG  MET R  82      91.848 113.283  75.855  1.00149.83           C  
ATOM    498  SD  MET R  82      90.783 112.441  77.041  1.00149.83           S  
ATOM    499  CE  MET R  82      91.896 111.192  77.674  1.00149.83           C  
ATOM    500  N   VAL R  83      92.661 116.959  75.251  1.00149.02           N  
ATOM    501  CA  VAL R  83      91.851 117.919  74.506  1.00149.02           C  
ATOM    502  C   VAL R  83      92.674 118.603  73.420  1.00149.02           C  
ATOM    503  O   VAL R  83      92.133 118.981  72.374  1.00149.02           O  
ATOM    504  CB  VAL R  83      91.196 118.938  75.459  1.00149.02           C  
ATOM    505  CG1 VAL R  83      92.206 119.954  75.963  1.00149.02           C  
ATOM    506  CG2 VAL R  83      90.037 119.636  74.770  1.00149.02           C  
ATOM    507  N   ARG R  84      93.982 118.782  73.635  1.00148.94           N  
ATOM    508  CA  ARG R  84      94.817 119.377  72.597  1.00148.94           C  
ATOM    509  C   ARG R  84      95.005 118.419  71.429  1.00148.94           C  
ATOM    510  O   ARG R  84      95.031 118.845  70.269  1.00148.94           O  
ATOM    511  CB  ARG R  84      96.167 119.793  73.180  1.00148.94           C  
ATOM    512  CG  ARG R  84      97.231 120.085  72.135  1.00148.94           C  
ATOM    513  CD  ARG R  84      98.446 120.748  72.753  1.00148.94           C  
ATOM    514  NE  ARG R  84      99.655 120.494  71.977  1.00148.94           N  
ATOM    515  CZ  ARG R  84     100.573 119.592  72.302  1.00148.94           C  
ATOM    516  NH1 ARG R  84     101.644 119.427  71.538  1.00148.94           N  
ATOM    517  NH2 ARG R  84     100.420 118.851  73.391  1.00148.94           N1+
ATOM    518  N   LYS R  85      95.146 117.120  71.712  1.00151.76           N  
ATOM    519  CA  LYS R  85      95.151 116.137  70.634  1.00151.76           C  
ATOM    520  C   LYS R  85      93.821 116.144  69.895  1.00151.76           C  
ATOM    521  O   LYS R  85      93.786 116.094  68.660  1.00151.76           O  
ATOM    522  CB  LYS R  85      95.456 114.744  71.186  1.00151.76           C  
ATOM    523  CG  LYS R  85      95.105 113.611  70.233  1.00151.76           C  
ATOM    524  CD  LYS R  85      95.985 113.633  68.994  1.00151.76           C  
ATOM    525  CE  LYS R  85      95.911 112.316  68.240  1.00151.76           C  
ATOM    526  NZ  LYS R  85      97.012 112.188  67.246  1.00151.76           N1+
ATOM    527  N   ALA R  86      92.717 116.215  70.633  1.00154.40           N  
ATOM    528  CA  ALA R  86      91.426 116.462  70.015  1.00154.40           C  
ATOM    529  C   ALA R  86      91.375 117.898  69.495  1.00154.40           C  
ATOM    530  O   ALA R  86      92.311 118.683  69.664  1.00154.40           O  
ATOM    531  CB  ALA R  86      90.299 116.195  71.009  1.00154.40           C  
ATOM    532  N   MET R  87      90.262 118.243  68.846  1.00156.52           N  
ATOM    533  CA  MET R  87      90.046 119.596  68.329  1.00156.52           C  
ATOM    534  C   MET R  87      91.177 120.023  67.396  1.00156.52           C  
ATOM    535  O   MET R  87      91.602 121.179  67.397  1.00156.52           O  
ATOM    536  CB  MET R  87      89.884 120.601  69.472  1.00156.52           C  
ATOM    537  CG  MET R  87      88.632 120.408  70.305  1.00156.52           C  
ATOM    538  SD  MET R  87      88.544 121.567  71.683  1.00156.52           S  
ATOM    539  CE  MET R  87      88.235 123.101  70.814  1.00156.52           C  
ATOM    540  N   GLY R  88      91.664 119.082  66.590  1.00156.26           N  
ATOM    541  CA  GLY R  88      92.796 119.372  65.727  1.00156.26           C  
ATOM    542  C   GLY R  88      94.021 119.754  66.533  1.00156.26           C  
ATOM    543  O   GLY R  88      94.387 119.090  67.509  1.00156.26           O  
ATOM    544  N   GLY R  89      94.670 120.836  66.121  1.00157.51           N  
ATOM    545  CA  GLY R  89      95.811 121.375  66.826  1.00157.51           C  
ATOM    546  C   GLY R  89      95.524 122.606  67.656  1.00157.51           C  
ATOM    547  O   GLY R  89      96.465 123.273  68.098  1.00157.51           O  
ATOM    548  N   HIS R  90      94.254 122.930  67.881  1.00158.60           N  
ATOM    549  CA  HIS R  90      93.899 124.130  68.622  1.00158.60           C  
ATOM    550  C   HIS R  90      94.263 123.988  70.096  1.00158.60           C  
ATOM    551  O   HIS R  90      94.305 122.886  70.648  1.00158.60           O  
ATOM    552  CB  HIS R  90      92.405 124.418  68.477  1.00158.60           C  
ATOM    553  CG  HIS R  90      92.015 125.810  68.868  1.00158.60           C  
ATOM    554  ND1 HIS R  90      92.826 126.901  68.644  1.00158.60           N  
ATOM    555  CD2 HIS R  90      90.901 126.286  69.471  1.00158.60           C  
ATOM    556  CE1 HIS R  90      92.227 127.990  69.091  1.00158.60           C  
ATOM    557  NE2 HIS R  90      91.058 127.644  69.599  1.00158.60           N  
ATOM    558  N   TRP R  91      94.527 125.127  70.733  1.00153.36           N  
ATOM    559  CA  TRP R  91      94.869 125.194  72.154  1.00153.36           C  
ATOM    560  C   TRP R  91      93.916 126.183  72.811  1.00153.36           C  
ATOM    561  O   TRP R  91      94.287 127.328  73.102  1.00153.36           O  
ATOM    562  CB  TRP R  91      96.334 125.594  72.350  1.00153.36           C  
ATOM    563  CG  TRP R  91      96.718 125.880  73.774  1.00153.36           C  
ATOM    564  CD1 TRP R  91      97.122 127.077  74.286  1.00153.36           C  
ATOM    565  CD2 TRP R  91      96.738 124.951  74.864  1.00153.36           C  
ATOM    566  NE1 TRP R  91      97.391 126.953  75.626  1.00153.36           N  
ATOM    567  CE2 TRP R  91      97.162 125.657  76.006  1.00153.36           C  
ATOM    568  CE3 TRP R  91      96.437 123.592  74.986  1.00153.36           C  
ATOM    569  CZ2 TRP R  91      97.293 125.051  77.251  1.00153.36           C  
ATOM    570  CZ3 TRP R  91      96.568 122.993  76.224  1.00153.36           C  
ATOM    571  CH2 TRP R  91      96.993 123.722  77.340  1.00153.36           C  
ATOM    572  N   PRO R  92      92.669 125.776  73.054  1.00153.26           N  
ATOM    573  CA  PRO R  92      91.664 126.703  73.604  1.00153.26           C  
ATOM    574  C   PRO R  92      91.818 126.911  75.107  1.00153.26           C  
ATOM    575  O   PRO R  92      90.933 126.591  75.905  1.00153.26           O  
ATOM    576  CB  PRO R  92      90.349 126.007  73.235  1.00153.26           C  
ATOM    577  CG  PRO R  92      90.686 124.560  73.296  1.00153.26           C  
ATOM    578  CD  PRO R  92      92.104 124.440  72.797  1.00153.26           C  
ATOM    579  N   PHE R  93      92.961 127.463  75.503  1.00151.71           N  
ATOM    580  CA  PHE R  93      93.229 127.786  76.897  1.00151.71           C  
ATOM    581  C   PHE R  93      94.070 129.056  76.937  1.00151.71           C  
ATOM    582  O   PHE R  93      94.266 129.725  75.918  1.00151.71           O  
ATOM    583  CB  PHE R  93      93.916 126.614  77.611  1.00151.71           C  
ATOM    584  CG  PHE R  93      93.002 125.459  77.903  1.00151.71           C  
ATOM    585  CD1 PHE R  93      92.238 125.439  79.057  1.00151.71           C  
ATOM    586  CD2 PHE R  93      92.916 124.387  77.032  1.00151.71           C  
ATOM    587  CE1 PHE R  93      91.400 124.377  79.333  1.00151.71           C  
ATOM    588  CE2 PHE R  93      92.079 123.321  77.303  1.00151.71           C  
ATOM    589  CZ  PHE R  93      91.320 123.317  78.454  1.00151.71           C  
ATOM    590  N   GLY R  94      94.572 129.391  78.124  1.00149.06           N  
ATOM    591  CA  GLY R  94      95.338 130.603  78.296  1.00149.06           C  
ATOM    592  C   GLY R  94      96.836 130.408  78.146  1.00149.06           C  
ATOM    593  O   GLY R  94      97.353 129.295  78.201  1.00149.06           O  
ATOM    594  N   TRP R  95      97.527 131.532  77.947  1.00149.03           N  
ATOM    595  CA  TRP R  95      98.987 131.532  77.930  1.00149.03           C  
ATOM    596  C   TRP R  95      99.555 131.034  79.254  1.00149.03           C  
ATOM    597  O   TRP R  95     100.532 130.267  79.280  1.00149.03           O  
ATOM    598  CB  TRP R  95      99.478 132.944  77.606  1.00149.03           C  
ATOM    599  CG  TRP R  95     100.908 133.231  77.927  1.00149.03           C  
ATOM    600  CD1 TRP R  95     101.976 133.111  77.089  1.00149.03           C  
ATOM    601  CD2 TRP R  95     101.422 133.747  79.160  1.00149.03           C  
ATOM    602  NE1 TRP R  95     103.128 133.492  77.733  1.00149.03           N  
ATOM    603  CE2 TRP R  95     102.814 133.889  79.005  1.00149.03           C  
ATOM    604  CE3 TRP R  95     100.841 134.090  80.384  1.00149.03           C  
ATOM    605  CZ2 TRP R  95     103.634 134.359  80.028  1.00149.03           C  
ATOM    606  CZ3 TRP R  95     101.656 134.556  81.398  1.00149.03           C  
ATOM    607  CH2 TRP R  95     103.038 134.686  81.214  1.00149.03           C  
ATOM    608  N   PHE R  96      98.946 131.452  80.367  1.00145.47           N  
ATOM    609  CA  PHE R  96      99.386 130.985  81.675  1.00145.47           C  
ATOM    610  C   PHE R  96      99.229 129.477  81.801  1.00145.47           C  
ATOM    611  O   PHE R  96     100.131 128.793  82.299  1.00145.47           O  
ATOM    612  CB  PHE R  96      98.603 131.698  82.775  1.00145.47           C  
ATOM    613  CG  PHE R  96      99.087 131.389  84.160  1.00145.47           C  
ATOM    614  CD1 PHE R  96     100.376 131.715  84.545  1.00145.47           C  
ATOM    615  CD2 PHE R  96      98.254 130.772  85.077  1.00145.47           C  
ATOM    616  CE1 PHE R  96     100.825 131.432  85.819  1.00145.47           C  
ATOM    617  CE2 PHE R  96      98.697 130.486  86.353  1.00145.47           C  
ATOM    618  CZ  PHE R  96      99.984 130.816  86.725  1.00145.47           C  
ATOM    619  N   LEU R  97      98.091 128.939  81.357  1.00145.16           N  
ATOM    620  CA  LEU R  97      97.893 127.494  81.411  1.00145.16           C  
ATOM    621  C   LEU R  97      98.890 126.766  80.521  1.00145.16           C  
ATOM    622  O   LEU R  97      99.443 125.737  80.917  1.00145.16           O  
ATOM    623  CB  LEU R  97      96.461 127.140  81.016  1.00145.16           C  
ATOM    624  CG  LEU R  97      95.362 127.580  81.982  1.00145.16           C  
ATOM    625  CD1 LEU R  97      94.133 126.706  81.817  1.00145.16           C  
ATOM    626  CD2 LEU R  97      95.859 127.538  83.419  1.00145.16           C  
ATOM    627  N   CYS R  98      99.129 127.285  79.314  1.00146.23           N  
ATOM    628  CA  CYS R  98     100.156 126.731  78.435  1.00146.23           C  
ATOM    629  C   CYS R  98     101.480 126.568  79.175  1.00146.23           C  
ATOM    630  O   CYS R  98     102.005 125.451  79.322  1.00146.23           O  
ATOM    631  CB  CYS R  98     100.305 127.644  77.210  1.00146.23           C  
ATOM    632  SG  CYS R  98     101.693 127.353  76.069  1.00146.23           S  
ATOM    633  N   LYS R  99     102.007 127.682  79.690  1.00137.78           N  
ATOM    634  CA  LYS R  99     103.314 127.652  80.341  1.00137.78           C  
ATOM    635  C   LYS R  99     103.308 126.731  81.558  1.00137.78           C  
ATOM    636  O   LYS R  99     104.205 125.891  81.726  1.00137.78           O  
ATOM    637  CB  LYS R  99     103.722 129.068  80.742  1.00137.78           C  
ATOM    638  CG  LYS R  99     105.152 129.192  81.226  1.00137.78           C  
ATOM    639  CD  LYS R  99     105.630 130.629  81.144  1.00137.78           C  
ATOM    640  CE  LYS R  99     105.725 131.097  79.706  1.00137.78           C  
ATOM    641  NZ  LYS R  99     106.816 130.406  78.971  1.00137.78           N1+
ATOM    642  N   PHE R 100     102.283 126.856  82.405  1.00135.53           N  
ATOM    643  CA  PHE R 100     102.241 126.113  83.658  1.00135.53           C  
ATOM    644  C   PHE R 100     102.156 124.613  83.408  1.00135.53           C  
ATOM    645  O   PHE R 100     102.906 123.830  84.005  1.00135.53           O  
ATOM    646  CB  PHE R 100     101.051 126.593  84.490  1.00135.53           C  
ATOM    647  CG  PHE R 100     101.023 126.057  85.890  1.00135.53           C  
ATOM    648  CD1 PHE R 100     101.957 126.471  86.823  1.00135.53           C  
ATOM    649  CD2 PHE R 100     100.051 125.150  86.277  1.00135.53           C  
ATOM    650  CE1 PHE R 100     101.928 125.984  88.115  1.00135.53           C  
ATOM    651  CE2 PHE R 100     100.018 124.660  87.566  1.00135.53           C  
ATOM    652  CZ  PHE R 100     100.957 125.077  88.487  1.00135.53           C  
ATOM    653  N   VAL R 101     101.249 124.195  82.524  1.00134.33           N  
ATOM    654  CA  VAL R 101     101.060 122.777  82.256  1.00134.33           C  
ATOM    655  C   VAL R 101     102.307 122.174  81.630  1.00134.33           C  
ATOM    656  O   VAL R 101     102.729 121.073  82.009  1.00134.33           O  
ATOM    657  CB  VAL R 101      99.818 122.570  81.373  1.00134.33           C  
ATOM    658  CG1 VAL R 101      99.728 121.129  80.911  1.00134.33           C  
ATOM    659  CG2 VAL R 101      98.576 122.961  82.141  1.00134.33           C  
ATOM    660  N   PHE R 102     102.925 122.869  80.669  1.00133.64           N  
ATOM    661  CA  PHE R 102     104.124 122.291  80.068  1.00133.64           C  
ATOM    662  C   PHE R 102     105.249 122.165  81.089  1.00133.64           C  
ATOM    663  O   PHE R 102     105.943 121.136  81.133  1.00133.64           O  
ATOM    664  CB  PHE R 102     104.563 123.113  78.861  1.00133.64           C  
ATOM    665  CG  PHE R 102     103.916 122.682  77.578  1.00133.64           C  
ATOM    666  CD1 PHE R 102     102.554 122.440  77.525  1.00133.64           C  
ATOM    667  CD2 PHE R 102     104.668 122.504  76.431  1.00133.64           C  
ATOM    668  CE1 PHE R 102     101.953 122.038  76.352  1.00133.64           C  
ATOM    669  CE2 PHE R 102     104.071 122.102  75.252  1.00133.64           C  
ATOM    670  CZ  PHE R 102     102.712 121.869  75.214  1.00133.64           C  
ATOM    671  N   THR R 103     105.421 123.177  81.945  1.00127.71           N  
ATOM    672  CA  THR R 103     106.453 123.097  82.974  1.00127.71           C  
ATOM    673  C   THR R 103     106.205 121.918  83.906  1.00127.71           C  
ATOM    674  O   THR R 103     107.121 121.135  84.199  1.00127.71           O  
ATOM    675  CB  THR R 103     106.502 124.403  83.764  1.00127.71           C  
ATOM    676  OG1 THR R 103     107.020 125.446  82.930  1.00127.71           O  
ATOM    677  CG2 THR R 103     107.391 124.254  84.987  1.00127.71           C  
ATOM    678  N   ILE R 104     104.961 121.766  84.367  1.00123.12           N  
ATOM    679  CA  ILE R 104     104.634 120.690  85.299  1.00123.12           C  
ATOM    680  C   ILE R 104     104.897 119.333  84.660  1.00123.12           C  
ATOM    681  O   ILE R 104     105.520 118.452  85.267  1.00123.12           O  
ATOM    682  CB  ILE R 104     103.175 120.814  85.771  1.00123.12           C  
ATOM    683  CG1 ILE R 104     102.998 122.060  86.636  1.00123.12           C  
ATOM    684  CG2 ILE R 104     102.758 119.579  86.541  1.00123.12           C  
ATOM    685  CD1 ILE R 104     103.821 122.041  87.896  1.00123.12           C  
ATOM    686  N   VAL R 105     104.437 119.148  83.420  1.00124.36           N  
ATOM    687  CA  VAL R 105     104.584 117.853  82.762  1.00124.36           C  
ATOM    688  C   VAL R 105     106.055 117.496  82.604  1.00124.36           C  
ATOM    689  O   VAL R 105     106.479 116.377  82.926  1.00124.36           O  
ATOM    690  CB  VAL R 105     103.857 117.853  81.407  1.00124.36           C  
ATOM    691  CG1 VAL R 105     104.204 116.603  80.626  1.00124.36           C  
ATOM    692  CG2 VAL R 105     102.363 117.937  81.617  1.00124.36           C  
ATOM    693  N   ASP R 106     106.863 118.442  82.117  1.00121.79           N  
ATOM    694  CA  ASP R 106     108.268 118.130  81.879  1.00121.79           C  
ATOM    695  C   ASP R 106     108.995 117.823  83.185  1.00121.79           C  
ATOM    696  O   ASP R 106     109.744 116.834  83.282  1.00121.79           O  
ATOM    697  CB  ASP R 106     108.942 119.281  81.138  1.00121.79           C  
ATOM    698  CG  ASP R 106     110.165 118.835  80.372  1.00121.79           C  
ATOM    699  OD1 ASP R 106     110.622 117.698  80.601  1.00121.79           O  
ATOM    700  OD2 ASP R 106     110.669 119.610  79.535  1.00121.79           O1-
ATOM    701  N   ILE R 107     108.771 118.647  84.213  1.00116.28           N  
ATOM    702  CA  ILE R 107     109.484 118.442  85.468  1.00116.28           C  
ATOM    703  C   ILE R 107     109.067 117.126  86.111  1.00116.28           C  
ATOM    704  O   ILE R 107     109.897 116.418  86.694  1.00116.28           O  
ATOM    705  CB  ILE R 107     109.286 119.645  86.412  1.00116.28           C  
ATOM    706  CG1 ILE R 107     110.456 119.752  87.387  1.00116.28           C  
ATOM    707  CG2 ILE R 107     107.980 119.553  87.181  1.00116.28           C  
ATOM    708  CD1 ILE R 107     110.373 120.953  88.295  1.00116.28           C  
ATOM    709  N   ASN R 108     107.794 116.743  85.975  1.00115.19           N  
ATOM    710  CA  ASN R 108     107.347 115.512  86.615  1.00115.19           C  
ATOM    711  C   ASN R 108     107.853 114.285  85.871  1.00115.19           C  
ATOM    712  O   ASN R 108     108.193 113.275  86.498  1.00115.19           O  
ATOM    713  CB  ASN R 108     105.826 115.498  86.720  1.00115.19           C  
ATOM    714  CG  ASN R 108     105.335 116.148  87.992  1.00115.19           C  
ATOM    715  OD1 ASN R 108     105.336 115.534  89.054  1.00115.19           O  
ATOM    716  ND2 ASN R 108     104.916 117.401  87.892  1.00115.19           N  
ATOM    717  N   LEU R 109     107.930 114.350  84.539  1.00111.29           N  
ATOM    718  CA  LEU R 109     108.526 113.243  83.795  1.00111.29           C  
ATOM    719  C   LEU R 109     109.976 113.024  84.210  1.00111.29           C  
ATOM    720  O   LEU R 109     110.393 111.890  84.504  1.00111.29           O  
ATOM    721  CB  LEU R 109     108.431 113.505  82.293  1.00111.29           C  
ATOM    722  CG  LEU R 109     107.085 113.220  81.631  1.00111.29           C  
ATOM    723  CD1 LEU R 109     107.253 113.111  80.129  1.00111.29           C  
ATOM    724  CD2 LEU R 109     106.483 111.947  82.193  1.00111.29           C  
ATOM    725  N   PHE R 110     110.763 114.105  84.251  1.00109.19           N  
ATOM    726  CA  PHE R 110     112.164 113.948  84.634  1.00109.19           C  
ATOM    727  C   PHE R 110     112.295 113.444  86.066  1.00109.19           C  
ATOM    728  O   PHE R 110     113.128 112.571  86.354  1.00109.19           O  
ATOM    729  CB  PHE R 110     112.914 115.263  84.449  1.00109.19           C  
ATOM    730  CG  PHE R 110     113.449 115.458  83.064  1.00109.19           C  
ATOM    731  CD1 PHE R 110     112.592 115.662  82.001  1.00109.19           C  
ATOM    732  CD2 PHE R 110     114.809 115.430  82.823  1.00109.19           C  
ATOM    733  CE1 PHE R 110     113.082 115.838  80.725  1.00109.19           C  
ATOM    734  CE2 PHE R 110     115.304 115.606  81.548  1.00109.19           C  
ATOM    735  CZ  PHE R 110     114.438 115.811  80.499  1.00109.19           C  
ATOM    736  N   GLY R 111     111.472 113.968  86.978  1.00102.94           N  
ATOM    737  CA  GLY R 111     111.520 113.498  88.350  1.00102.94           C  
ATOM    738  C   GLY R 111     111.203 112.022  88.471  1.00102.94           C  
ATOM    739  O   GLY R 111     111.878 111.293  89.197  1.00102.94           O  
ATOM    740  N   SER R 112     110.181 111.557  87.749  1.00101.82           N  
ATOM    741  CA  SER R 112     109.810 110.148  87.815  1.00101.82           C  
ATOM    742  C   SER R 112     110.939 109.256  87.316  1.00101.82           C  
ATOM    743  O   SER R 112     111.272 108.241  87.946  1.00101.82           O  
ATOM    744  CB  SER R 112     108.539 109.905  87.006  1.00101.82           C  
ATOM    745  OG  SER R 112     108.403 108.534  86.684  1.00101.82           O  
ATOM    746  N   VAL R 113     111.546 109.620  86.184  1.00 97.55           N  
ATOM    747  CA  VAL R 113     112.610 108.780  85.633  1.00 97.55           C  
ATOM    748  C   VAL R 113     113.796 108.719  86.594  1.00 97.55           C  
ATOM    749  O   VAL R 113     114.331 107.637  86.893  1.00 97.55           O  
ATOM    750  CB  VAL R 113     113.025 109.289  84.244  1.00 97.55           C  
ATOM    751  CG1 VAL R 113     114.241 108.548  83.757  1.00 97.55           C  
ATOM    752  CG2 VAL R 113     111.882 109.123  83.265  1.00 97.55           C  
ATOM    753  N   PHE R 114     114.211 109.878  87.116  1.00 97.34           N  
ATOM    754  CA  PHE R 114     115.348 109.884  88.031  1.00 97.34           C  
ATOM    755  C   PHE R 114     115.035 109.146  89.326  1.00 97.34           C  
ATOM    756  O   PHE R 114     115.924 108.510  89.902  1.00 97.34           O  
ATOM    757  CB  PHE R 114     115.787 111.315  88.324  1.00 97.34           C  
ATOM    758  CG  PHE R 114     116.289 112.047  87.119  1.00 97.34           C  
ATOM    759  CD1 PHE R 114     117.058 111.397  86.173  1.00 97.34           C  
ATOM    760  CD2 PHE R 114     115.999 113.384  86.932  1.00 97.34           C  
ATOM    761  CE1 PHE R 114     117.523 112.066  85.063  1.00 97.34           C  
ATOM    762  CE2 PHE R 114     116.460 114.057  85.824  1.00 97.34           C  
ATOM    763  CZ  PHE R 114     117.223 113.396  84.889  1.00 97.34           C  
ATOM    764  N   LEU R 115     113.787 109.200  89.792  1.00 93.39           N  
ATOM    765  CA  LEU R 115     113.431 108.484  91.011  1.00 93.39           C  
ATOM    766  C   LEU R 115     113.459 106.977  90.800  1.00 93.39           C  
ATOM    767  O   LEU R 115     113.861 106.229  91.698  1.00 93.39           O  
ATOM    768  CB  LEU R 115     112.060 108.938  91.495  1.00 93.39           C  
ATOM    769  CG  LEU R 115     112.075 110.308  92.163  1.00 93.39           C  
ATOM    770  CD1 LEU R 115     110.761 110.556  92.846  1.00 93.39           C  
ATOM    771  CD2 LEU R 115     113.219 110.406  93.153  1.00 93.39           C  
ATOM    772  N   ILE R 116     113.034 106.509  89.625  1.00 92.59           N  
ATOM    773  CA  ILE R 116     113.145 105.080  89.338  1.00 92.59           C  
ATOM    774  C   ILE R 116     114.608 104.652  89.349  1.00 92.59           C  
ATOM    775  O   ILE R 116     114.971 103.621  89.943  1.00 92.59           O  
ATOM    776  CB  ILE R 116     112.462 104.745  88.000  1.00 92.59           C  
ATOM    777  CG1 ILE R 116     110.956 104.590  88.198  1.00 92.59           C  
ATOM    778  CG2 ILE R 116     113.044 103.478  87.405  1.00 92.59           C  
ATOM    779  CD1 ILE R 116     110.183 104.519  86.907  1.00 92.59           C  
ATOM    780  N   ALA R 117     115.475 105.449  88.718  1.00 85.72           N  
ATOM    781  CA  ALA R 117     116.899 105.119  88.731  1.00 85.72           C  
ATOM    782  C   ALA R 117     117.450 105.092  90.154  1.00 85.72           C  
ATOM    783  O   ALA R 117     118.230 104.197  90.515  1.00 85.72           O  
ATOM    784  CB  ALA R 117     117.679 106.112  87.875  1.00 85.72           C  
ATOM    785  N   LEU R 118     117.049 106.061  90.979  1.00 85.10           N  
ATOM    786  CA  LEU R 118     117.544 106.128  92.350  1.00 85.10           C  
ATOM    787  C   LEU R 118     117.074 104.937  93.175  1.00 85.10           C  
ATOM    788  O   LEU R 118     117.833 104.409  93.993  1.00 85.10           O  
ATOM    789  CB  LEU R 118     117.104 107.434  93.005  1.00 85.10           C  
ATOM    790  CG  LEU R 118     117.714 107.728  94.372  1.00 85.10           C  
ATOM    791  CD1 LEU R 118     119.078 108.370  94.209  1.00 85.10           C  
ATOM    792  CD2 LEU R 118     116.794 108.616  95.188  1.00 85.10           C  
ATOM    793  N   ILE R 119     115.825 104.507  92.989  1.00 84.44           N  
ATOM    794  CA  ILE R 119     115.328 103.344  93.720  1.00 84.44           C  
ATOM    795  C   ILE R 119     116.110 102.095  93.331  1.00 84.44           C  
ATOM    796  O   ILE R 119     116.469 101.274  94.189  1.00 84.44           O  
ATOM    797  CB  ILE R 119     113.818 103.164  93.482  1.00 84.44           C  
ATOM    798  CG1 ILE R 119     113.023 104.106  94.379  1.00 84.44           C  
ATOM    799  CG2 ILE R 119     113.405 101.736  93.747  1.00 84.44           C  
ATOM    800  CD1 ILE R 119     111.531 103.968  94.225  1.00 84.44           C  
ATOM    801  N   ALA R 120     116.383 101.927  92.033  1.00 84.25           N  
ATOM    802  CA  ALA R 120     117.173 100.772  91.611  1.00 84.25           C  
ATOM    803  C   ALA R 120     118.562 100.791  92.241  1.00 84.25           C  
ATOM    804  O   ALA R 120     119.046  99.762  92.737  1.00 84.25           O  
ATOM    805  CB  ALA R 120     117.276 100.731  90.089  1.00 84.25           C  
ATOM    806  N   LEU R 121     119.213 101.958  92.246  1.00 81.66           N  
ATOM    807  CA  LEU R 121     120.532 102.059  92.866  1.00 81.66           C  
ATOM    808  C   LEU R 121     120.466 101.761  94.359  1.00 81.66           C  
ATOM    809  O   LEU R 121     121.362 101.108  94.914  1.00 81.66           O  
ATOM    810  CB  LEU R 121     121.119 103.448  92.628  1.00 81.66           C  
ATOM    811  CG  LEU R 121     122.570 103.627  93.062  1.00 81.66           C  
ATOM    812  CD1 LEU R 121     123.433 102.555  92.432  1.00 81.66           C  
ATOM    813  CD2 LEU R 121     123.073 105.007  92.689  1.00 81.66           C  
ATOM    814  N   ASP R 122     119.419 102.247  95.026  1.00 86.13           N  
ATOM    815  CA  ASP R 122     119.252 101.999  96.453  1.00 86.13           C  
ATOM    816  C   ASP R 122     119.156 100.510  96.746  1.00 86.13           C  
ATOM    817  O   ASP R 122     119.814 100.004  97.662  1.00 86.13           O  
ATOM    818  CB  ASP R 122     118.012 102.728  96.967  1.00 86.13           C  
ATOM    819  CG  ASP R 122     117.679 102.371  98.397  1.00 86.13           C  
ATOM    820  OD1 ASP R 122     118.453 102.748  99.299  1.00 86.13           O  
ATOM    821  OD2 ASP R 122     116.639 101.720  98.620  1.00 86.13           O1-
ATOM    822  N   ARG R 123     118.334  99.789  95.979  1.00 86.76           N  
ATOM    823  CA  ARG R 123     118.218  98.349  96.202  1.00 86.76           C  
ATOM    824  C   ARG R 123     119.541  97.640  95.941  1.00 86.76           C  
ATOM    825  O   ARG R 123     119.937  96.744  96.702  1.00 86.76           O  
ATOM    826  CB  ARG R 123     117.115  97.758  95.328  1.00 86.76           C  
ATOM    827  CG  ARG R 123     115.719  97.947  95.881  1.00 86.76           C  
ATOM    828  CD  ARG R 123     114.680  97.795  94.789  1.00 86.76           C  
ATOM    829  NE  ARG R 123     113.322  97.917  95.306  1.00 86.76           N  
ATOM    830  CZ  ARG R 123     112.231  97.646  94.601  1.00 86.76           C  
ATOM    831  NH1 ARG R 123     112.338  97.230  93.347  1.00 86.76           N  
ATOM    832  NH2 ARG R 123     111.033  97.784  95.149  1.00 86.76           N1+
ATOM    833  N   CYS R 124     120.246  98.029  94.875  1.00 88.24           N  
ATOM    834  CA  CYS R 124     121.516  97.374  94.577  1.00 88.24           C  
ATOM    835  C   CYS R 124     122.515  97.555  95.711  1.00 88.24           C  
ATOM    836  O   CYS R 124     123.190  96.599  96.111  1.00 88.24           O  
ATOM    837  CB  CYS R 124     122.099  97.909  93.276  1.00 88.24           C  
ATOM    838  SG  CYS R 124     123.638  97.109  92.789  1.00 88.24           S  
ATOM    839  N   VAL R 125     122.628  98.773  96.244  1.00 88.46           N  
ATOM    840  CA  VAL R 125     123.558  98.991  97.348  1.00 88.46           C  
ATOM    841  C   VAL R 125     123.103  98.234  98.589  1.00 88.46           C  
ATOM    842  O   VAL R 125     123.905  97.567  99.256  1.00 88.46           O  
ATOM    843  CB  VAL R 125     123.722 100.495  97.627  1.00 88.46           C  
ATOM    844  CG1 VAL R 125     124.239 100.717  99.031  1.00 88.46           C  
ATOM    845  CG2 VAL R 125     124.672 101.110  96.621  1.00 88.46           C  
ATOM    846  N   CYS R 126     121.804  98.291  98.898  1.00 92.41           N  
ATOM    847  CA  CYS R 126     121.276  97.656 100.098  1.00 92.41           C  
ATOM    848  C   CYS R 126     121.381  96.138 100.054  1.00 92.41           C  
ATOM    849  O   CYS R 126     121.253  95.494 101.099  1.00 92.41           O  
ATOM    850  CB  CYS R 126     119.818  98.076 100.295  1.00 92.41           C  
ATOM    851  SG  CYS R 126     119.072  97.595 101.860  1.00 92.41           S  
ATOM    852  N   VAL R 127     121.604  95.551  98.883  1.00 86.68           N  
ATOM    853  CA  VAL R 127     121.779  94.107  98.783  1.00 86.68           C  
ATOM    854  C   VAL R 127     123.250  93.716  98.687  1.00 86.68           C  
ATOM    855  O   VAL R 127     123.676  92.758  99.333  1.00 86.68           O  
ATOM    856  CB  VAL R 127     120.975  93.546  97.592  1.00 86.68           C  
ATOM    857  CG1 VAL R 127     121.526  92.200  97.162  1.00 86.68           C  
ATOM    858  CG2 VAL R 127     119.513  93.427  97.966  1.00 86.68           C  
ATOM    859  N   LEU R 128     124.055  94.437  97.902  1.00 91.59           N  
ATOM    860  CA  LEU R 128     125.459  94.051  97.773  1.00 91.59           C  
ATOM    861  C   LEU R 128     126.302  94.434  98.983  1.00 91.59           C  
ATOM    862  O   LEU R 128     127.250  93.715  99.313  1.00 91.59           O  
ATOM    863  CB  LEU R 128     126.077  94.649  96.508  1.00 91.59           C  
ATOM    864  CG  LEU R 128     125.819  93.931  95.181  1.00 91.59           C  
ATOM    865  CD1 LEU R 128     124.394  94.090  94.692  1.00 91.59           C  
ATOM    866  CD2 LEU R 128     126.804  94.417  94.133  1.00 91.59           C  
ATOM    867  N   HIS R 129     125.997  95.547  99.654  1.00 96.14           N  
ATOM    868  CA  HIS R 129     126.774  96.003 100.807  1.00 96.14           C  
ATOM    869  C   HIS R 129     125.877  96.022 102.036  1.00 96.14           C  
ATOM    870  O   HIS R 129     125.190  97.019 102.296  1.00 96.14           O  
ATOM    871  CB  HIS R 129     127.380  97.381 100.557  1.00 96.14           C  
ATOM    872  CG  HIS R 129     128.541  97.368  99.616  1.00 96.14           C  
ATOM    873  ND1 HIS R 129     128.522  96.686  98.419  1.00 96.14           N  
ATOM    874  CD2 HIS R 129     129.761  97.949  99.699  1.00 96.14           C  
ATOM    875  CE1 HIS R 129     129.679  96.851  97.802  1.00 96.14           C  
ATOM    876  NE2 HIS R 129     130.448  97.613  98.558  1.00 96.14           N  
ATOM    877  N   PRO R 130     125.855  94.953 102.819  1.00 89.30           N  
ATOM    878  CA  PRO R 130     124.984  94.928 103.998  1.00 89.30           C  
ATOM    879  C   PRO R 130     125.609  95.604 105.206  1.00 89.30           C  
ATOM    880  O   PRO R 130     124.895  96.091 106.087  1.00 89.30           O  
ATOM    881  CB  PRO R 130     124.778  93.432 104.238  1.00 89.30           C  
ATOM    882  CG  PRO R 130     126.031  92.807 103.730  1.00 89.30           C  
ATOM    883  CD  PRO R 130     126.569  93.680 102.628  1.00 89.30           C  
ATOM    884  N   VAL R 131     126.940  95.631 105.266  1.00 91.63           N  
ATOM    885  CA  VAL R 131     127.618  96.297 106.374  1.00 91.63           C  
ATOM    886  C   VAL R 131     127.390  97.801 106.309  1.00 91.63           C  
ATOM    887  O   VAL R 131     127.035  98.435 107.308  1.00 91.63           O  
ATOM    888  CB  VAL R 131     129.117  95.955 106.371  1.00 91.63           C  
ATOM    889  CG1 VAL R 131     129.856  96.820 107.369  1.00 91.63           C  
ATOM    890  CG2 VAL R 131     129.324  94.489 106.691  1.00 91.63           C  
ATOM    891  N   TRP R 132     127.587  98.391 105.129  1.00 92.07           N  
ATOM    892  CA  TRP R 132     127.520  99.842 105.002  1.00 92.07           C  
ATOM    893  C   TRP R 132     126.121 100.371 105.295  1.00 92.07           C  
ATOM    894  O   TRP R 132     125.968 101.373 106.001  1.00 92.07           O  
ATOM    895  CB  TRP R 132     127.973 100.260 103.605  1.00 92.07           C  
ATOM    896  CG  TRP R 132     128.116 101.732 103.436  1.00 92.07           C  
ATOM    897  CD1 TRP R 132     129.256 102.463 103.572  1.00 92.07           C  
ATOM    898  CD2 TRP R 132     127.084 102.658 103.089  1.00 92.07           C  
ATOM    899  NE1 TRP R 132     128.998 103.790 103.335  1.00 92.07           N  
ATOM    900  CE2 TRP R 132     127.669 103.934 103.036  1.00 92.07           C  
ATOM    901  CE3 TRP R 132     125.719 102.531 102.819  1.00 92.07           C  
ATOM    902  CZ2 TRP R 132     126.939 105.075 102.726  1.00 92.07           C  
ATOM    903  CZ3 TRP R 132     124.997 103.663 102.512  1.00 92.07           C  
ATOM    904  CH2 TRP R 132     125.607 104.918 102.468  1.00 92.07           C  
ATOM    905  N   THR R 133     125.086  99.715 104.771  1.00 92.72           N  
ATOM    906  CA  THR R 133     123.730 100.205 104.989  1.00 92.72           C  
ATOM    907  C   THR R 133     123.248 100.002 106.417  1.00 92.72           C  
ATOM    908  O   THR R 133     122.174 100.502 106.763  1.00 92.72           O  
ATOM    909  CB  THR R 133     122.750  99.534 104.031  1.00 92.72           C  
ATOM    910  OG1 THR R 133     122.437  98.219 104.507  1.00 92.72           O  
ATOM    911  CG2 THR R 133     123.336  99.457 102.639  1.00 92.72           C  
ATOM    912  N   GLN R 134     123.994  99.274 107.243  1.00 94.05           N  
ATOM    913  CA  GLN R 134     123.648  99.188 108.654  1.00 94.05           C  
ATOM    914  C   GLN R 134     124.040 100.451 109.407  1.00 94.05           C  
ATOM    915  O   GLN R 134     123.374 100.821 110.379  1.00 94.05           O  
ATOM    916  CB  GLN R 134     124.312  97.962 109.283  1.00 94.05           C  
ATOM    917  CG  GLN R 134     123.916  97.699 110.724  1.00 94.05           C  
ATOM    918  CD  GLN R 134     122.582  96.999 110.851  1.00 94.05           C  
ATOM    919  OE1 GLN R 134     121.835  96.879 109.883  1.00 94.05           O  
ATOM    920  NE2 GLN R 134     122.273  96.533 112.052  1.00 94.05           N  
ATOM    921  N   ASN R 135     125.096 101.131 108.966  1.00 95.60           N  
ATOM    922  CA  ASN R 135     125.641 102.268 109.693  1.00 95.60           C  
ATOM    923  C   ASN R 135     125.253 103.621 109.114  1.00 95.60           C  
ATOM    924  O   ASN R 135     125.185 104.600 109.863  1.00 95.60           O  
ATOM    925  CB  ASN R 135     127.169 102.172 109.734  1.00 95.60           C  
ATOM    926  CG  ASN R 135     127.650 100.900 110.390  1.00 95.60           C  
ATOM    927  OD1 ASN R 135     126.854 100.121 110.908  1.00 95.60           O  
ATOM    928  ND2 ASN R 135     128.956 100.676 110.364  1.00 95.60           N  
ATOM    929  N   HIS R 136     124.998 103.714 107.811  1.00 96.16           N  
ATOM    930  CA  HIS R 136     124.841 104.999 107.133  1.00 96.16           C  
ATOM    931  C   HIS R 136     123.623 104.998 106.218  1.00 96.16           C  
ATOM    932  O   HIS R 136     123.696 105.397 105.055  1.00 96.16           O  
ATOM    933  CB  HIS R 136     126.090 105.353 106.334  1.00 96.16           C  
ATOM    934  CG  HIS R 136     127.373 105.109 107.065  1.00 96.16           C  
ATOM    935  ND1 HIS R 136     127.546 105.429 108.393  1.00 96.16           N  
ATOM    936  CD2 HIS R 136     128.547 104.578 106.650  1.00 96.16           C  
ATOM    937  CE1 HIS R 136     128.771 105.106 108.765  1.00 96.16           C  
ATOM    938  NE2 HIS R 136     129.399 104.587 107.726  1.00 96.16           N  
ATOM    939  N   ARG R 137     122.479 104.549 106.720  1.00 97.01           N  
ATOM    940  CA  ARG R 137     121.246 104.552 105.937  1.00 97.01           C  
ATOM    941  C   ARG R 137     120.102 105.137 106.753  1.00 97.01           C  
ATOM    942  O   ARG R 137     119.027 104.551 106.884  1.00 97.01           O  
ATOM    943  CB  ARG R 137     120.889 103.161 105.428  1.00 97.01           C  
ATOM    944  CG  ARG R 137     119.975 103.193 104.211  1.00 97.01           C  
ATOM    945  CD  ARG R 137     119.942 101.865 103.488  1.00 97.01           C  
ATOM    946  NE  ARG R 137     118.776 101.752 102.618  1.00 97.01           N  
ATOM    947  CZ  ARG R 137     117.572 101.366 103.026  1.00 97.01           C  
ATOM    948  NH1 ARG R 137     117.368 101.062 104.299  1.00 97.01           N  
ATOM    949  NH2 ARG R 137     116.571 101.292 102.163  1.00 97.01           N1+
ATOM    950  N   THR R 138     120.337 106.307 107.336  1.00100.45           N  
ATOM    951  CA  THR R 138     119.346 106.941 108.187  1.00100.45           C  
ATOM    952  C   THR R 138     118.358 107.774 107.370  1.00100.45           C  
ATOM    953  O   THR R 138     118.621 108.181 106.231  1.00100.45           O  
ATOM    954  CB  THR R 138     120.029 107.825 109.228  1.00100.45           C  
ATOM    955  OG1 THR R 138     120.467 109.040 108.608  1.00100.45           O  
ATOM    956  CG2 THR R 138     121.231 107.110 109.818  1.00100.45           C  
ATOM    957  N   VAL R 139     117.198 108.029 107.983  1.00100.01           N  
ATOM    958  CA  VAL R 139     116.182 108.874 107.363  1.00100.01           C  
ATOM    959  C   VAL R 139     116.724 110.276 107.125  1.00100.01           C  
ATOM    960  O   VAL R 139     116.299 110.966 106.189  1.00100.01           O  
ATOM    961  CB  VAL R 139     114.912 108.893 108.236  1.00100.01           C  
ATOM    962  CG1 VAL R 139     113.837 109.763 107.611  1.00100.01           C  
ATOM    963  CG2 VAL R 139     114.398 107.483 108.442  1.00100.01           C  
ATOM    964  N   SER R 140     117.670 110.720 107.953  1.00102.54           N  
ATOM    965  CA  SER R 140     118.315 112.005 107.711  1.00102.54           C  
ATOM    966  C   SER R 140     119.041 112.003 106.372  1.00102.54           C  
ATOM    967  O   SER R 140     118.902 112.939 105.576  1.00102.54           O  
ATOM    968  CB  SER R 140     119.281 112.328 108.848  1.00102.54           C  
ATOM    969  OG  SER R 140     120.538 111.714 108.630  1.00102.54           O  
ATOM    970  N   LEU R 141     119.806 110.944 106.096  1.00 98.52           N  
ATOM    971  CA  LEU R 141     120.474 110.842 104.802  1.00 98.52           C  
ATOM    972  C   LEU R 141     119.463 110.721 103.672  1.00 98.52           C  
ATOM    973  O   LEU R 141     119.677 111.256 102.578  1.00 98.52           O  
ATOM    974  CB  LEU R 141     121.428 109.652 104.785  1.00 98.52           C  
ATOM    975  CG  LEU R 141     122.355 109.597 103.570  1.00 98.52           C  
ATOM    976  CD1 LEU R 141     123.426 110.667 103.667  1.00 98.52           C  
ATOM    977  CD2 LEU R 141     122.976 108.223 103.419  1.00 98.52           C  
ATOM    978  N   ALA R 142     118.357 110.014 103.913  1.00100.75           N  
ATOM    979  CA  ALA R 142     117.331 109.896 102.882  1.00100.75           C  
ATOM    980  C   ALA R 142     116.769 111.262 102.507  1.00100.75           C  
ATOM    981  O   ALA R 142     116.658 111.597 101.321  1.00100.75           O  
ATOM    982  CB  ALA R 142     116.215 108.965 103.353  1.00100.75           C  
ATOM    983  N   LYS R 143     116.414 112.071 103.508  1.00103.45           N  
ATOM    984  CA  LYS R 143     115.881 113.400 103.223  1.00103.45           C  
ATOM    985  C   LYS R 143     116.950 114.332 102.670  1.00103.45           C  
ATOM    986  O   LYS R 143     116.625 115.294 101.967  1.00103.45           O  
ATOM    987  CB  LYS R 143     115.253 114.015 104.473  1.00103.45           C  
ATOM    988  CG  LYS R 143     114.003 113.311 104.962  1.00103.45           C  
ATOM    989  CD  LYS R 143     113.354 114.082 106.099  1.00103.45           C  
ATOM    990  CE  LYS R 143     114.141 113.947 107.388  1.00103.45           C  
ATOM    991  NZ  LYS R 143     113.451 114.611 108.529  1.00103.45           N1+
ATOM    992  N   LYS R 144     118.220 114.074 102.977  1.00102.63           N  
ATOM    993  CA  LYS R 144     119.286 114.902 102.429  1.00102.63           C  
ATOM    994  C   LYS R 144     119.559 114.584 100.965  1.00102.63           C  
ATOM    995  O   LYS R 144     119.956 115.474 100.206  1.00102.63           O  
ATOM    996  CB  LYS R 144     120.559 114.724 103.256  1.00102.63           C  
ATOM    997  CG  LYS R 144     121.701 115.644 102.871  1.00102.63           C  
ATOM    998  CD  LYS R 144     122.913 115.395 103.752  1.00102.63           C  
ATOM    999  CE  LYS R 144     122.677 115.891 105.169  1.00102.63           C  
ATOM   1000  NZ  LYS R 144     122.563 117.374 105.232  1.00102.63           N1+
ATOM   1001  N   VAL R 145     119.356 113.330 100.549  1.00101.14           N  
ATOM   1002  CA  VAL R 145     119.653 112.938  99.173  1.00101.14           C  
ATOM   1003  C   VAL R 145     118.423 112.943  98.273  1.00101.14           C  
ATOM   1004  O   VAL R 145     118.568 112.871  97.043  1.00101.14           O  
ATOM   1005  CB  VAL R 145     120.312 111.544  99.141  1.00101.14           C  
ATOM   1006  CG1 VAL R 145     119.273 110.461  99.363  1.00101.14           C  
ATOM   1007  CG2 VAL R 145     121.078 111.324  97.843  1.00101.14           C  
ATOM   1008  N   ILE R 146     117.216 113.042  98.836  1.00102.85           N  
ATOM   1009  CA  ILE R 146     116.010 113.015  98.014  1.00102.85           C  
ATOM   1010  C   ILE R 146     115.809 114.277  97.190  1.00102.85           C  
ATOM   1011  O   ILE R 146     114.930 114.302  96.323  1.00102.85           O  
ATOM   1012  CB  ILE R 146     114.770 112.774  98.898  1.00102.85           C  
ATOM   1013  CG1 ILE R 146     113.662 112.102  98.091  1.00102.85           C  
ATOM   1014  CG2 ILE R 146     114.273 114.080  99.486  1.00102.85           C  
ATOM   1015  CD1 ILE R 146     114.037 110.736  97.578  1.00102.85           C  
ATOM   1016  N   ILE R 147     116.600 115.329  97.423  1.00106.44           N  
ATOM   1017  CA  ILE R 147     116.408 116.581  96.694  1.00106.44           C  
ATOM   1018  C   ILE R 147     117.266 116.683  95.443  1.00106.44           C  
ATOM   1019  O   ILE R 147     117.197 117.703  94.741  1.00106.44           O  
ATOM   1020  CB  ILE R 147     116.700 117.806  97.584  1.00106.44           C  
ATOM   1021  CG1 ILE R 147     118.155 117.790  98.051  1.00106.44           C  
ATOM   1022  CG2 ILE R 147     115.749 117.844  98.767  1.00106.44           C  
ATOM   1023  CD1 ILE R 147     118.575 119.050  98.766  1.00106.44           C  
ATOM   1024  N   GLY R 148     118.073 115.672  95.141  1.00106.89           N  
ATOM   1025  CA  GLY R 148     118.870 115.665  93.937  1.00106.89           C  
ATOM   1026  C   GLY R 148     118.048 115.567  92.665  1.00106.89           C  
ATOM   1027  O   GLY R 148     118.166 116.402  91.759  1.00106.89           O  
ATOM   1028  N   PRO R 149     117.213 114.526  92.563  1.00104.94           N  
ATOM   1029  CA  PRO R 149     116.379 114.384  91.358  1.00104.94           C  
ATOM   1030  C   PRO R 149     115.499 115.588  91.070  1.00104.94           C  
ATOM   1031  O   PRO R 149     115.376 115.986  89.907  1.00104.94           O  
ATOM   1032  CB  PRO R 149     115.544 113.138  91.670  1.00104.94           C  
ATOM   1033  CG  PRO R 149     116.411 112.331  92.552  1.00104.94           C  
ATOM   1034  CD  PRO R 149     117.198 113.303  93.384  1.00104.94           C  
ATOM   1035  N   TRP R 150     114.890 116.187  92.094  1.00105.68           N  
ATOM   1036  CA  TRP R 150     114.000 117.320  91.859  1.00105.68           C  
ATOM   1037  C   TRP R 150     114.766 118.534  91.349  1.00105.68           C  
ATOM   1038  O   TRP R 150     114.319 119.212  90.413  1.00105.68           O  
ATOM   1039  CB  TRP R 150     113.246 117.662  93.140  1.00105.68           C  
ATOM   1040  CG  TRP R 150     112.231 116.640  93.516  1.00105.68           C  
ATOM   1041  CD1 TRP R 150     112.269 115.811  94.595  1.00105.68           C  
ATOM   1042  CD2 TRP R 150     111.026 116.330  92.813  1.00105.68           C  
ATOM   1043  NE1 TRP R 150     111.158 115.006  94.612  1.00105.68           N  
ATOM   1044  CE2 TRP R 150     110.379 115.305  93.527  1.00105.68           C  
ATOM   1045  CE3 TRP R 150     110.429 116.821  91.650  1.00105.68           C  
ATOM   1046  CZ2 TRP R 150     109.167 114.762  93.116  1.00105.68           C  
ATOM   1047  CZ3 TRP R 150     109.227 116.281  91.245  1.00105.68           C  
ATOM   1048  CH2 TRP R 150     108.608 115.263  91.975  1.00105.68           C  
ATOM   1049  N   VAL R 151     115.915 118.828  91.957  1.00109.36           N  
ATOM   1050  CA  VAL R 151     116.729 119.952  91.508  1.00109.36           C  
ATOM   1051  C   VAL R 151     117.198 119.727  90.077  1.00109.36           C  
ATOM   1052  O   VAL R 151     117.172 120.647  89.248  1.00109.36           O  
ATOM   1053  CB  VAL R 151     117.912 120.172  92.469  1.00109.36           C  
ATOM   1054  CG1 VAL R 151     119.003 120.990  91.800  1.00109.36           C  
ATOM   1055  CG2 VAL R 151     117.434 120.856  93.737  1.00109.36           C  
ATOM   1056  N   MET R 152     117.629 118.503  89.763  1.00113.63           N  
ATOM   1057  CA  MET R 152     118.045 118.203  88.397  1.00113.63           C  
ATOM   1058  C   MET R 152     116.890 118.378  87.419  1.00113.63           C  
ATOM   1059  O   MET R 152     117.068 118.928  86.325  1.00113.63           O  
ATOM   1060  CB  MET R 152     118.607 116.785  88.321  1.00113.63           C  
ATOM   1061  CG  MET R 152     119.178 116.421  86.965  1.00113.63           C  
ATOM   1062  SD  MET R 152     120.598 117.439  86.531  1.00113.63           S  
ATOM   1063  CE  MET R 152     121.835 116.775  87.641  1.00113.63           C  
ATOM   1064  N   ALA R 153     115.694 117.925  87.801  1.00111.50           N  
ATOM   1065  CA  ALA R 153     114.533 118.058  86.929  1.00111.50           C  
ATOM   1066  C   ALA R 153     114.217 119.522  86.656  1.00111.50           C  
ATOM   1067  O   ALA R 153     113.947 119.907  85.514  1.00111.50           O  
ATOM   1068  CB  ALA R 153     113.330 117.354  87.552  1.00111.50           C  
ATOM   1069  N   LEU R 154     114.243 120.355  87.698  1.00114.85           N  
ATOM   1070  CA  LEU R 154     113.961 121.776  87.508  1.00114.85           C  
ATOM   1071  C   LEU R 154     115.020 122.437  86.632  1.00114.85           C  
ATOM   1072  O   LEU R 154     114.695 123.217  85.722  1.00114.85           O  
ATOM   1073  CB  LEU R 154     113.869 122.475  88.863  1.00114.85           C  
ATOM   1074  CG  LEU R 154     113.358 123.914  88.876  1.00114.85           C  
ATOM   1075  CD1 LEU R 154     112.235 124.098  87.872  1.00114.85           C  
ATOM   1076  CD2 LEU R 154     112.895 124.293  90.271  1.00114.85           C  
ATOM   1077  N   LEU R 155     116.295 122.137  86.893  1.00114.93           N  
ATOM   1078  CA  LEU R 155     117.373 122.720  86.105  1.00114.93           C  
ATOM   1079  C   LEU R 155     117.296 122.293  84.647  1.00114.93           C  
ATOM   1080  O   LEU R 155     117.717 123.042  83.759  1.00114.93           O  
ATOM   1081  CB  LEU R 155     118.723 122.332  86.709  1.00114.93           C  
ATOM   1082  CG  LEU R 155     119.976 123.026  86.175  1.00114.93           C  
ATOM   1083  CD1 LEU R 155     120.926 123.337  87.318  1.00114.93           C  
ATOM   1084  CD2 LEU R 155     120.666 122.166  85.128  1.00114.93           C  
ATOM   1085  N   LEU R 156     116.769 121.098  84.376  1.00116.87           N  
ATOM   1086  CA  LEU R 156     116.650 120.643  82.998  1.00116.87           C  
ATOM   1087  C   LEU R 156     115.363 121.107  82.329  1.00116.87           C  
ATOM   1088  O   LEU R 156     115.306 121.150  81.096  1.00116.87           O  
ATOM   1089  CB  LEU R 156     116.739 119.118  82.940  1.00116.87           C  
ATOM   1090  CG  LEU R 156     118.153 118.553  83.079  1.00116.87           C  
ATOM   1091  CD1 LEU R 156     118.126 117.039  83.134  1.00116.87           C  
ATOM   1092  CD2 LEU R 156     119.028 119.033  81.937  1.00116.87           C  
ATOM   1093  N   THR R 157     114.335 121.448  83.103  1.00120.35           N  
ATOM   1094  CA  THR R 157     113.076 121.926  82.547  1.00120.35           C  
ATOM   1095  C   THR R 157     112.987 123.443  82.486  1.00120.35           C  
ATOM   1096  O   THR R 157     111.970 123.968  82.021  1.00120.35           O  
ATOM   1097  CB  THR R 157     111.895 121.384  83.355  1.00120.35           C  
ATOM   1098  OG1 THR R 157     110.693 121.531  82.591  1.00120.35           O  
ATOM   1099  CG2 THR R 157     111.745 122.151  84.652  1.00120.35           C  
ATOM   1100  N   LEU R 158     114.007 124.155  82.959  1.00126.04           N  
ATOM   1101  CA  LEU R 158     114.034 125.609  82.797  1.00126.04           C  
ATOM   1102  C   LEU R 158     113.761 126.093  81.371  1.00126.04           C  
ATOM   1103  O   LEU R 158     112.998 127.064  81.222  1.00126.04           O  
ATOM   1104  CB  LEU R 158     115.380 126.163  83.288  1.00126.04           C  
ATOM   1105  CG  LEU R 158     115.467 126.593  84.751  1.00126.04           C  
ATOM   1106  CD1 LEU R 158     116.760 127.346  85.002  1.00126.04           C  
ATOM   1107  CD2 LEU R 158     114.269 127.442  85.130  1.00126.04           C  
ATOM   1108  N   PRO R 159     114.330 125.505  80.308  1.00128.35           N  
ATOM   1109  CA  PRO R 159     114.042 126.022  78.958  1.00128.35           C  
ATOM   1110  C   PRO R 159     112.567 126.043  78.603  1.00128.35           C  
ATOM   1111  O   PRO R 159     112.138 126.922  77.846  1.00128.35           O  
ATOM   1112  CB  PRO R 159     114.820 125.063  78.050  1.00128.35           C  
ATOM   1113  CG  PRO R 159     115.970 124.654  78.875  1.00128.35           C  
ATOM   1114  CD  PRO R 159     115.421 124.513  80.271  1.00128.35           C  
ATOM   1115  N   VAL R 160     111.776 125.101  79.120  1.00131.24           N  
ATOM   1116  CA  VAL R 160     110.336 125.127  78.877  1.00131.24           C  
ATOM   1117  C   VAL R 160     109.729 126.407  79.433  1.00131.24           C  
ATOM   1118  O   VAL R 160     108.996 127.121  78.738  1.00131.24           O  
ATOM   1119  CB  VAL R 160     109.670 123.877  79.478  1.00131.24           C  
ATOM   1120  CG1 VAL R 160     108.162 123.949  79.327  1.00131.24           C  
ATOM   1121  CG2 VAL R 160     110.203 122.634  78.800  1.00131.24           C  
ATOM   1122  N   ILE R 161     110.058 126.735  80.684  1.00131.28           N  
ATOM   1123  CA  ILE R 161     109.544 127.957  81.296  1.00131.28           C  
ATOM   1124  C   ILE R 161     110.028 129.178  80.528  1.00131.28           C  
ATOM   1125  O   ILE R 161     109.299 130.165  80.375  1.00131.28           O  
ATOM   1126  CB  ILE R 161     109.956 128.030  82.778  1.00131.28           C  
ATOM   1127  CG1 ILE R 161     109.896 126.645  83.420  1.00131.28           C  
ATOM   1128  CG2 ILE R 161     109.058 128.996  83.528  1.00131.28           C  
ATOM   1129  CD1 ILE R 161     110.470 126.599  84.817  1.00131.28           C  
ATOM   1130  N   ILE R 162     111.268 129.134  80.038  1.00135.90           N  
ATOM   1131  CA  ILE R 162     111.838 130.303  79.377  1.00135.90           C  
ATOM   1132  C   ILE R 162     111.168 130.560  78.030  1.00135.90           C  
ATOM   1133  O   ILE R 162     110.823 131.702  77.708  1.00135.90           O  
ATOM   1134  CB  ILE R 162     113.361 130.143  79.228  1.00135.90           C  
ATOM   1135  CG1 ILE R 162     114.024 130.014  80.601  1.00135.90           C  
ATOM   1136  CG2 ILE R 162     113.948 131.312  78.457  1.00135.90           C  
ATOM   1137  CD1 ILE R 162     113.616 131.087  81.580  1.00135.90           C  
ATOM   1138  N   ARG R 163     110.966 129.515  77.223  1.00145.80           N  
ATOM   1139  CA  ARG R 163     110.669 129.719  75.810  1.00145.80           C  
ATOM   1140  C   ARG R 163     109.362 129.108  75.312  1.00145.80           C  
ATOM   1141  O   ARG R 163     109.052 129.259  74.124  1.00145.80           O  
ATOM   1142  CB  ARG R 163     111.825 129.180  74.958  1.00145.80           C  
ATOM   1143  CG  ARG R 163     113.091 130.013  75.050  1.00145.80           C  
ATOM   1144  CD  ARG R 163     113.023 131.229  74.144  1.00145.80           C  
ATOM   1145  NE  ARG R 163     114.352 131.686  73.750  1.00145.80           N  
ATOM   1146  CZ  ARG R 163     115.017 132.660  74.361  1.00145.80           C  
ATOM   1147  NH1 ARG R 163     116.223 133.011  73.936  1.00145.80           N  
ATOM   1148  NH2 ARG R 163     114.476 133.286  75.397  1.00145.80           N1+
ATOM   1149  N   VAL R 164     108.582 128.439  76.154  1.00145.28           N  
ATOM   1150  CA  VAL R 164     107.311 127.872  75.715  1.00145.28           C  
ATOM   1151  C   VAL R 164     106.211 128.906  75.893  1.00145.28           C  
ATOM   1152  O   VAL R 164     106.054 129.482  76.975  1.00145.28           O  
ATOM   1153  CB  VAL R 164     106.986 126.578  76.476  1.00145.28           C  
ATOM   1154  CG1 VAL R 164     105.613 126.074  76.082  1.00145.28           C  
ATOM   1155  CG2 VAL R 164     108.019 125.526  76.149  1.00145.28           C  
ATOM   1156  N   THR R 165     105.448 129.139  74.829  1.00152.77           N  
ATOM   1157  CA  THR R 165     104.379 130.126  74.845  1.00152.77           C  
ATOM   1158  C   THR R 165     103.364 129.760  73.772  1.00152.77           C  
ATOM   1159  O   THR R 165     103.601 128.885  72.934  1.00152.77           O  
ATOM   1160  CB  THR R 165     104.918 131.542  74.621  1.00152.77           C  
ATOM   1161  OG1 THR R 165     103.832 132.476  74.630  1.00152.77           O  
ATOM   1162  CG2 THR R 165     105.640 131.627  73.289  1.00152.77           C  
ATOM   1163  N   THR R 166     102.214 130.422  73.829  1.00159.12           N  
ATOM   1164  CA  THR R 166     101.210 130.302  72.786  1.00159.12           C  
ATOM   1165  C   THR R 166     101.570 131.195  71.606  1.00159.12           C  
ATOM   1166  O   THR R 166     102.287 132.189  71.750  1.00159.12           O  
ATOM   1167  CB  THR R 166      99.825 130.672  73.316  1.00159.12           C  
ATOM   1168  OG1 THR R 166      98.846 130.443  72.296  1.00159.12           O  
ATOM   1169  CG2 THR R 166      99.783 132.132  73.732  1.00159.12           C  
ATOM   1170  N   VAL R 167     101.074 130.823  70.432  1.00165.58           N  
ATOM   1171  CA  VAL R 167     101.307 131.618  69.228  1.00165.58           C  
ATOM   1172  C   VAL R 167     100.197 131.361  68.214  1.00165.58           C  
ATOM   1173  O   VAL R 167      99.786 130.208  68.022  1.00165.58           O  
ATOM   1174  CB  VAL R 167     102.697 131.328  68.634  1.00165.58           C  
ATOM   1175  CG1 VAL R 167     102.826 129.866  68.232  1.00165.58           C  
ATOM   1176  CG2 VAL R 167     102.974 132.238  67.448  1.00165.58           C  
ATOM   1177  N   PRO R 168      99.654 132.398  67.580  1.00172.04           N  
ATOM   1178  CA  PRO R 168      98.697 132.176  66.491  1.00172.04           C  
ATOM   1179  C   PRO R 168      99.375 131.577  65.270  1.00172.04           C  
ATOM   1180  O   PRO R 168     100.535 131.866  64.966  1.00172.04           O  
ATOM   1181  CB  PRO R 168      98.159 133.582  66.194  1.00172.04           C  
ATOM   1182  CG  PRO R 168      98.494 134.393  67.408  1.00172.04           C  
ATOM   1183  CD  PRO R 168      99.775 133.824  67.923  1.00172.04           C  
ATOM   1184  N   GLY R 169      98.629 130.735  64.562  1.00179.92           N  
ATOM   1185  CA  GLY R 169      99.112 130.082  63.366  1.00179.92           C  
ATOM   1186  C   GLY R 169      98.763 130.769  62.065  1.00179.92           C  
ATOM   1187  O   GLY R 169      98.864 130.139  61.006  1.00179.92           O  
ATOM   1188  N   LYS R 170      98.345 132.035  62.110  1.00184.81           N  
ATOM   1189  CA  LYS R 170      97.975 132.817  60.930  1.00184.81           C  
ATOM   1190  C   LYS R 170      96.818 132.193  60.157  1.00184.81           C  
ATOM   1191  O   LYS R 170      96.631 132.482  58.971  1.00184.81           O  
ATOM   1192  CB  LYS R 170      99.177 133.028  59.999  1.00184.81           C  
ATOM   1193  CG  LYS R 170     100.465 133.404  60.714  1.00184.81           C  
ATOM   1194  CD  LYS R 170     101.652 133.372  59.765  1.00184.81           C  
ATOM   1195  CE  LYS R 170     102.967 133.488  60.518  1.00184.81           C  
ATOM   1196  NZ  LYS R 170     103.203 134.871  61.015  1.00184.81           N1+
ATOM   1197  N   THR R 171      96.032 131.338  60.811  1.00183.78           N  
ATOM   1198  CA  THR R 171      94.912 130.663  60.167  1.00183.78           C  
ATOM   1199  C   THR R 171      93.624 130.702  60.977  1.00183.78           C  
ATOM   1200  O   THR R 171      92.545 130.561  60.389  1.00183.78           O  
ATOM   1201  CB  THR R 171      95.273 129.196  59.876  1.00183.78           C  
ATOM   1202  OG1 THR R 171      96.604 129.130  59.350  1.00183.78           O  
ATOM   1203  CG2 THR R 171      94.319 128.592  58.855  1.00183.78           C  
ATOM   1204  N   GLY R 172      93.691 130.916  62.288  1.00178.96           N  
ATOM   1205  CA  GLY R 172      92.513 130.870  63.129  1.00178.96           C  
ATOM   1206  C   GLY R 172      92.673 129.872  64.255  1.00178.96           C  
ATOM   1207  O   GLY R 172      91.699 129.499  64.916  1.00178.96           O  
ATOM   1208  N   THR R 173      93.908 129.430  64.475  1.00173.34           N  
ATOM   1209  CA  THR R 173      94.238 128.469  65.514  1.00173.34           C  
ATOM   1210  C   THR R 173      95.454 128.964  66.284  1.00173.34           C  
ATOM   1211  O   THR R 173      96.186 129.850  65.836  1.00173.34           O  
ATOM   1212  CB  THR R 173      94.511 127.077  64.928  1.00173.34           C  
ATOM   1213  OG1 THR R 173      95.393 127.196  63.806  1.00173.34           O  
ATOM   1214  CG2 THR R 173      93.214 126.423  64.480  1.00173.34           C  
ATOM   1215  N   VAL R 174      95.669 128.376  67.458  1.00164.64           N  
ATOM   1216  CA  VAL R 174      96.785 128.736  68.320  1.00164.64           C  
ATOM   1217  C   VAL R 174      97.550 127.473  68.686  1.00164.64           C  
ATOM   1218  O   VAL R 174      96.994 126.370  68.710  1.00164.64           O  
ATOM   1219  CB  VAL R 174      96.318 129.478  69.591  1.00164.64           C  
ATOM   1220  CG1 VAL R 174      95.662 130.799  69.225  1.00164.64           C  
ATOM   1221  CG2 VAL R 174      95.362 128.612  70.385  1.00164.64           C  
ATOM   1222  N   ALA R 175      98.840 127.641  68.965  1.00161.48           N  
ATOM   1223  CA  ALA R 175      99.721 126.530  69.294  1.00161.48           C  
ATOM   1224  C   ALA R 175     100.539 126.872  70.530  1.00161.48           C  
ATOM   1225  O   ALA R 175     101.186 127.923  70.577  1.00161.48           O  
ATOM   1226  CB  ALA R 175     100.650 126.197  68.123  1.00161.48           C  
ATOM   1227  N   CYS R 176     100.484 125.994  71.530  1.00153.60           N  
ATOM   1228  CA  CYS R 176     101.353 126.051  72.705  1.00153.60           C  
ATOM   1229  C   CYS R 176     102.650 125.341  72.345  1.00153.60           C  
ATOM   1230  O   CYS R 176     102.724 124.111  72.374  1.00153.60           O  
ATOM   1231  CB  CYS R 176     100.664 125.403  73.903  1.00153.60           C  
ATOM   1232  SG  CYS R 176     101.550 125.413  75.493  1.00153.60           S  
ATOM   1233  N   THR R 177     103.679 126.108  71.995  1.00152.71           N  
ATOM   1234  CA  THR R 177     104.911 125.510  71.495  1.00152.71           C  
ATOM   1235  C   THR R 177     106.086 126.420  71.834  1.00152.71           C  
ATOM   1236  O   THR R 177     105.941 127.419  72.544  1.00152.71           O  
ATOM   1237  CB  THR R 177     104.812 125.252  69.987  1.00152.71           C  
ATOM   1238  OG1 THR R 177     106.003 124.597  69.534  1.00152.71           O  
ATOM   1239  CG2 THR R 177     104.640 126.561  69.233  1.00152.71           C  
ATOM   1240  N   PHE R 178     107.256 126.072  71.306  1.00152.47           N  
ATOM   1241  CA  PHE R 178     108.474 126.814  71.586  1.00152.47           C  
ATOM   1242  C   PHE R 178     108.603 128.005  70.647  1.00152.47           C  
ATOM   1243  O   PHE R 178     108.390 127.885  69.438  1.00152.47           O  
ATOM   1244  CB  PHE R 178     109.695 125.907  71.433  1.00152.47           C  
ATOM   1245  CG  PHE R 178     109.907 124.971  72.587  1.00152.47           C  
ATOM   1246  CD1 PHE R 178     109.051 123.903  72.795  1.00152.47           C  
ATOM   1247  CD2 PHE R 178     110.964 125.154  73.459  1.00152.47           C  
ATOM   1248  CE1 PHE R 178     109.245 123.039  73.851  1.00152.47           C  
ATOM   1249  CE2 PHE R 178     111.162 124.294  74.517  1.00152.47           C  
ATOM   1250  CZ  PHE R 178     110.302 123.234  74.714  1.00152.47           C  
ATOM   1251  N   ASN R 179     108.954 129.159  71.208  1.00157.54           N  
ATOM   1252  CA  ASN R 179     109.258 130.359  70.431  1.00157.54           C  
ATOM   1253  C   ASN R 179     110.701 130.733  70.750  1.00157.54           C  
ATOM   1254  O   ASN R 179     110.964 131.539  71.645  1.00157.54           O  
ATOM   1255  CB  ASN R 179     108.294 131.494  70.749  1.00157.54           C  
ATOM   1256  CG  ASN R 179     107.948 132.321  69.528  1.00157.54           C  
ATOM   1257  OD1 ASN R 179     107.944 131.818  68.404  1.00157.54           O  
ATOM   1258  ND2 ASN R 179     107.657 133.599  69.740  1.00157.54           N  
ATOM   1259  N   PHE R 180     111.639 130.142  70.008  1.00160.05           N  
ATOM   1260  CA  PHE R 180     113.049 130.307  70.339  1.00160.05           C  
ATOM   1261  C   PHE R 180     113.565 131.679  69.927  1.00160.05           C  
ATOM   1262  O   PHE R 180     114.449 132.237  70.587  1.00160.05           O  
ATOM   1263  CB  PHE R 180     113.870 129.197  69.686  1.00160.05           C  
ATOM   1264  CG  PHE R 180     113.909 127.931  70.489  1.00160.05           C  
ATOM   1265  CD1 PHE R 180     114.607 127.875  71.682  1.00160.05           C  
ATOM   1266  CD2 PHE R 180     113.240 126.800  70.056  1.00160.05           C  
ATOM   1267  CE1 PHE R 180     114.640 126.716  72.427  1.00160.05           C  
ATOM   1268  CE2 PHE R 180     113.272 125.637  70.796  1.00160.05           C  
ATOM   1269  CZ  PHE R 180     113.974 125.594  71.982  1.00160.05           C  
ATOM   1270  N   SER R 181     113.031 132.239  68.841  1.00170.83           N  
ATOM   1271  CA  SER R 181     113.435 133.554  68.345  1.00170.83           C  
ATOM   1272  C   SER R 181     112.200 134.437  68.233  1.00170.83           C  
ATOM   1273  O   SER R 181     111.575 134.514  67.163  1.00170.83           O  
ATOM   1274  CB  SER R 181     114.150 133.440  67.001  1.00170.83           C  
ATOM   1275  OG  SER R 181     114.585 134.710  66.547  1.00170.83           O  
ATOM   1276  N   PRO R 182     111.808 135.119  69.312  1.00173.64           N  
ATOM   1277  CA  PRO R 182     110.654 136.023  69.235  1.00173.64           C  
ATOM   1278  C   PRO R 182     110.986 137.405  68.700  1.00173.64           C  
ATOM   1279  O   PRO R 182     110.059 138.168  68.395  1.00173.64           O  
ATOM   1280  CB  PRO R 182     110.186 136.098  70.691  1.00173.64           C  
ATOM   1281  CG  PRO R 182     111.450 135.954  71.477  1.00173.64           C  
ATOM   1282  CD  PRO R 182     112.371 135.059  70.672  1.00173.64           C  
ATOM   1283  N   TRP R 183     112.268 137.754  68.577  1.00176.48           N  
ATOM   1284  CA  TRP R 183     112.627 139.106  68.164  1.00176.48           C  
ATOM   1285  C   TRP R 183     112.335 139.344  66.685  1.00176.48           C  
ATOM   1286  O   TRP R 183     111.766 140.380  66.322  1.00176.48           O  
ATOM   1287  CB  TRP R 183     114.099 139.377  68.477  1.00176.48           C  
ATOM   1288  CG  TRP R 183     115.002 138.201  68.252  1.00176.48           C  
ATOM   1289  CD1 TRP R 183     115.567 137.814  67.073  1.00176.48           C  
ATOM   1290  CD2 TRP R 183     115.456 137.266  69.239  1.00176.48           C  
ATOM   1291  NE1 TRP R 183     116.338 136.694  67.261  1.00176.48           N  
ATOM   1292  CE2 TRP R 183     116.288 136.338  68.583  1.00176.48           C  
ATOM   1293  CE3 TRP R 183     115.238 137.124  70.612  1.00176.48           C  
ATOM   1294  CZ2 TRP R 183     116.901 135.281  69.253  1.00176.48           C  
ATOM   1295  CZ3 TRP R 183     115.848 136.074  71.275  1.00176.48           C  
ATOM   1296  CH2 TRP R 183     116.669 135.167  70.595  1.00176.48           C  
ATOM   1297  N   THR R 184     112.708 138.406  65.821  1.00178.11           N  
ATOM   1298  CA  THR R 184     112.551 138.565  64.382  1.00178.11           C  
ATOM   1299  C   THR R 184     111.420 137.687  63.861  1.00178.11           C  
ATOM   1300  O   THR R 184     110.876 136.836  64.569  1.00178.11           O  
ATOM   1301  CB  THR R 184     113.856 138.237  63.645  1.00178.11           C  
ATOM   1302  OG1 THR R 184     114.250 136.891  63.937  1.00178.11           O  
ATOM   1303  CG2 THR R 184     114.963 139.199  64.053  1.00178.11           C  
ATOM   1304  N   ASN R 185     111.071 137.913  62.590  1.00180.39           N  
ATOM   1305  CA  ASN R 185     109.993 137.186  61.930  1.00180.39           C  
ATOM   1306  C   ASN R 185     110.408 136.675  60.554  1.00180.39           C  
ATOM   1307  O   ASN R 185     109.544 136.419  59.710  1.00180.39           O  
ATOM   1308  CB  ASN R 185     108.745 138.064  61.804  1.00180.39           C  
ATOM   1309  CG  ASN R 185     108.337 138.691  63.122  1.00180.39           C  
ATOM   1310  OD1 ASN R 185     108.400 139.908  63.288  1.00180.39           O  
ATOM   1311  ND2 ASN R 185     107.915 137.859  64.067  1.00180.39           N  
ATOM   1312  N   ASP R 186     111.708 136.521  60.309  1.00182.15           N  
ATOM   1313  CA  ASP R 186     112.117 136.062  58.989  1.00182.15           C  
ATOM   1314  C   ASP R 186     112.407 134.565  59.012  1.00182.15           C  
ATOM   1315  O   ASP R 186     112.983 134.060  59.981  1.00182.15           O  
ATOM   1316  CB  ASP R 186     113.359 136.819  58.517  1.00182.15           C  
ATOM   1317  CG  ASP R 186     113.557 136.739  57.018  1.00182.15           C  
ATOM   1318  OD1 ASP R 186     114.139 135.743  56.544  1.00182.15           O  
ATOM   1319  OD2 ASP R 186     113.125 137.673  56.311  1.00182.15           O1-
ATOM   1320  N   PRO R 187     112.009 133.840  57.961  1.00181.75           N  
ATOM   1321  CA  PRO R 187     112.118 132.370  58.005  1.00181.75           C  
ATOM   1322  C   PRO R 187     113.530 131.839  58.195  1.00181.75           C  
ATOM   1323  O   PRO R 187     113.697 130.801  58.845  1.00181.75           O  
ATOM   1324  CB  PRO R 187     111.532 131.940  56.650  1.00181.75           C  
ATOM   1325  CG  PRO R 187     111.552 133.177  55.800  1.00181.75           C  
ATOM   1326  CD  PRO R 187     111.302 134.295  56.754  1.00181.75           C  
ATOM   1327  N   LYS R 188     114.554 132.507  57.657  1.00181.16           N  
ATOM   1328  CA  LYS R 188     115.890 131.914  57.656  1.00181.16           C  
ATOM   1329  C   LYS R 188     116.449 131.781  59.071  1.00181.16           C  
ATOM   1330  O   LYS R 188     116.763 130.671  59.522  1.00181.16           O  
ATOM   1331  CB  LYS R 188     116.833 132.727  56.763  1.00181.16           C  
ATOM   1332  CG  LYS R 188     116.854 134.225  57.021  1.00181.16           C  
ATOM   1333  CD  LYS R 188     117.804 134.934  56.073  1.00181.16           C  
ATOM   1334  CE  LYS R 188     117.821 136.433  56.326  1.00181.16           C  
ATOM   1335  NZ  LYS R 188     116.515 137.070  56.009  1.00181.16           N1+
ATOM   1336  N   GLU R 189     116.582 132.901  59.789  1.00179.38           N  
ATOM   1337  CA  GLU R 189     117.136 132.848  61.137  1.00179.38           C  
ATOM   1338  C   GLU R 189     116.219 132.094  62.088  1.00179.38           C  
ATOM   1339  O   GLU R 189     116.702 131.376  62.971  1.00179.38           O  
ATOM   1340  CB  GLU R 189     117.405 134.262  61.657  1.00179.38           C  
ATOM   1341  CG  GLU R 189     116.193 135.180  61.661  1.00179.38           C  
ATOM   1342  CD  GLU R 189     116.296 136.287  60.629  1.00179.38           C  
ATOM   1343  OE1 GLU R 189     117.072 136.132  59.663  1.00179.38           O  
ATOM   1344  OE2 GLU R 189     115.602 137.314  60.786  1.00179.38           O1-
ATOM   1345  N   ARG R 190     114.902 132.239  61.918  1.00176.13           N  
ATOM   1346  CA  ARG R 190     113.955 131.490  62.736  1.00176.13           C  
ATOM   1347  C   ARG R 190     114.181 129.991  62.596  1.00176.13           C  
ATOM   1348  O   ARG R 190     114.329 129.278  63.595  1.00176.13           O  
ATOM   1349  CB  ARG R 190     112.524 131.855  62.343  1.00176.13           C  
ATOM   1350  CG  ARG R 190     111.535 131.836  63.491  1.00176.13           C  
ATOM   1351  CD  ARG R 190     110.108 131.917  62.978  1.00176.13           C  
ATOM   1352  NE  ARG R 190     109.244 132.676  63.875  1.00176.13           N  
ATOM   1353  CZ  ARG R 190     107.918 132.699  63.791  1.00176.13           C  
ATOM   1354  NH1 ARG R 190     107.300 132.003  62.847  1.00176.13           N  
ATOM   1355  NH2 ARG R 190     107.209 133.417  64.651  1.00176.13           N1+
ATOM   1356  N   ILE R 191     114.230 129.501  61.356  1.00170.88           N  
ATOM   1357  CA  ILE R 191     114.437 128.077  61.116  1.00170.88           C  
ATOM   1358  C   ILE R 191     115.786 127.635  61.662  1.00170.88           C  
ATOM   1359  O   ILE R 191     115.899 126.575  62.291  1.00170.88           O  
ATOM   1360  CB  ILE R 191     114.302 127.765  59.614  1.00170.88           C  
ATOM   1361  CG1 ILE R 191     112.829 127.689  59.212  1.00170.88           C  
ATOM   1362  CG2 ILE R 191     115.015 126.469  59.264  1.00170.88           C  
ATOM   1363  CD1 ILE R 191     112.056 126.612  59.934  1.00170.88           C  
ATOM   1364  N   ASN R 192     116.831 128.436  61.438  1.00170.60           N  
ATOM   1365  CA  ASN R 192     118.165 128.040  61.878  1.00170.60           C  
ATOM   1366  C   ASN R 192     118.229 127.892  63.395  1.00170.60           C  
ATOM   1367  O   ASN R 192     118.673 126.857  63.913  1.00170.60           O  
ATOM   1368  CB  ASN R 192     119.198 129.056  61.392  1.00170.60           C  
ATOM   1369  CG  ASN R 192     120.619 128.558  61.545  1.00170.60           C  
ATOM   1370  OD1 ASN R 192     121.193 128.607  62.632  1.00170.60           O  
ATOM   1371  ND2 ASN R 192     121.196 128.072  60.452  1.00170.60           N  
ATOM   1372  N   VAL R 193     117.773 128.911  64.128  1.00167.19           N  
ATOM   1373  CA  VAL R 193     117.841 128.839  65.584  1.00167.19           C  
ATOM   1374  C   VAL R 193     116.904 127.759  66.109  1.00167.19           C  
ATOM   1375  O   VAL R 193     117.227 127.063  67.081  1.00167.19           O  
ATOM   1376  CB  VAL R 193     117.548 130.213  66.216  1.00167.19           C  
ATOM   1377  CG1 VAL R 193     118.529 131.254  65.699  1.00167.19           C  
ATOM   1378  CG2 VAL R 193     116.115 130.642  65.959  1.00167.19           C  
ATOM   1379  N   ALA R 194     115.744 127.582  65.469  1.00162.05           N  
ATOM   1380  CA  ALA R 194     114.807 126.558  65.911  1.00162.05           C  
ATOM   1381  C   ALA R 194     115.420 125.172  65.791  1.00162.05           C  
ATOM   1382  O   ALA R 194     115.379 124.383  66.740  1.00162.05           O  
ATOM   1383  CB  ALA R 194     113.512 126.648  65.105  1.00162.05           C  
ATOM   1384  N   VAL R 195     116.015 124.863  64.637  1.00157.79           N  
ATOM   1385  CA  VAL R 195     116.586 123.533  64.458  1.00157.79           C  
ATOM   1386  C   VAL R 195     117.792 123.340  65.368  1.00157.79           C  
ATOM   1387  O   VAL R 195     117.978 122.260  65.934  1.00157.79           O  
ATOM   1388  CB  VAL R 195     116.924 123.260  62.978  1.00157.79           C  
ATOM   1389  CG1 VAL R 195     115.682 123.410  62.114  1.00157.79           C  
ATOM   1390  CG2 VAL R 195     118.041 124.160  62.483  1.00157.79           C  
ATOM   1391  N   ALA R 196     118.608 124.382  65.562  1.00154.64           N  
ATOM   1392  CA  ALA R 196     119.765 124.235  66.443  1.00154.64           C  
ATOM   1393  C   ALA R 196     119.334 123.934  67.877  1.00154.64           C  
ATOM   1394  O   ALA R 196     119.792 122.956  68.491  1.00154.64           O  
ATOM   1395  CB  ALA R 196     120.626 125.497  66.390  1.00154.64           C  
ATOM   1396  N   MET R 197     118.439 124.760  68.423  1.00153.21           N  
ATOM   1397  CA  MET R 197     118.012 124.571  69.803  1.00153.21           C  
ATOM   1398  C   MET R 197     117.236 123.271  69.970  1.00153.21           C  
ATOM   1399  O   MET R 197     117.378 122.583  70.987  1.00153.21           O  
ATOM   1400  CB  MET R 197     117.175 125.763  70.259  1.00153.21           C  
ATOM   1401  CG  MET R 197     117.992 127.007  70.564  1.00153.21           C  
ATOM   1402  SD  MET R 197     119.372 126.677  71.675  1.00153.21           S  
ATOM   1403  CE  MET R 197     118.842 127.547  73.148  1.00153.21           C  
ATOM   1404  N   LEU R 198     116.422 122.901  68.982  1.00147.59           N  
ATOM   1405  CA  LEU R 198     115.658 121.671  69.112  1.00147.59           C  
ATOM   1406  C   LEU R 198     116.545 120.441  68.981  1.00147.59           C  
ATOM   1407  O   LEU R 198     116.282 119.428  69.634  1.00147.59           O  
ATOM   1408  CB  LEU R 198     114.529 121.651  68.083  1.00147.59           C  
ATOM   1409  CG  LEU R 198     113.254 120.967  68.567  1.00147.59           C  
ATOM   1410  CD1 LEU R 198     112.705 121.704  69.773  1.00147.59           C  
ATOM   1411  CD2 LEU R 198     112.222 120.950  67.464  1.00147.59           C  
ATOM   1412  N   THR R 199     117.613 120.510  68.180  1.00144.54           N  
ATOM   1413  CA  THR R 199     118.551 119.396  68.117  1.00144.54           C  
ATOM   1414  C   THR R 199     119.323 119.246  69.420  1.00144.54           C  
ATOM   1415  O   THR R 199     119.537 118.122  69.889  1.00144.54           O  
ATOM   1416  CB  THR R 199     119.516 119.573  66.946  1.00144.54           C  
ATOM   1417  OG1 THR R 199     119.999 120.922  66.918  1.00144.54           O  
ATOM   1418  CG2 THR R 199     118.834 119.239  65.629  1.00144.54           C  
ATOM   1419  N   VAL R 200     119.754 120.359  70.025  1.00138.05           N  
ATOM   1420  CA  VAL R 200     120.446 120.206  71.304  1.00138.05           C  
ATOM   1421  C   VAL R 200     119.482 119.691  72.372  1.00138.05           C  
ATOM   1422  O   VAL R 200     119.861 118.865  73.216  1.00138.05           O  
ATOM   1423  CB  VAL R 200     121.150 121.510  71.734  1.00138.05           C  
ATOM   1424  CG1 VAL R 200     120.163 122.587  72.114  1.00138.05           C  
ATOM   1425  CG2 VAL R 200     122.101 121.238  72.890  1.00138.05           C  
ATOM   1426  N   ARG R 201     118.205 120.032  72.303  1.00133.10           N  
ATOM   1427  CA  ARG R 201     117.221 119.528  73.252  1.00133.10           C  
ATOM   1428  C   ARG R 201     117.087 118.067  73.040  1.00133.10           C  
ATOM   1429  O   ARG R 201     117.085 117.295  73.965  1.00133.10           O  
ATOM   1430  CB  ARG R 201     115.870 120.147  73.015  1.00133.10           C  
ATOM   1431  CG  ARG R 201     114.742 119.663  73.892  1.00133.10           C  
ATOM   1432  CD  ARG R 201     113.657 120.715  73.861  1.00133.10           C  
ATOM   1433  NE  ARG R 201     112.374 120.264  74.371  1.00133.10           N  
ATOM   1434  CZ  ARG R 201     112.041 120.281  75.652  1.00133.10           C  
ATOM   1435  NH1 ARG R 201     112.898 120.699  76.567  1.00133.10           N  
ATOM   1436  NH2 ARG R 201     110.845 119.885  76.020  1.00133.10           N1+
ATOM   1437  N   GLY R 202     116.927 117.665  71.804  1.00130.54           N  
ATOM   1438  CA  GLY R 202     116.738 116.248  71.546  1.00130.54           C  
ATOM   1439  C   GLY R 202     117.923 115.411  71.984  1.00130.54           C  
ATOM   1440  O   GLY R 202     117.755 114.311  72.516  1.00130.54           O  
ATOM   1441  N   ILE R 203     119.138 115.916  71.763  1.00129.32           N  
ATOM   1442  CA  ILE R 203     120.328 115.190  72.196  1.00129.32           C  
ATOM   1443  C   ILE R 203     120.350 115.064  73.713  1.00129.32           C  
ATOM   1444  O   ILE R 203     120.594 113.980  74.262  1.00129.32           O  
ATOM   1445  CB  ILE R 203     121.599 115.878  71.669  1.00129.32           C  
ATOM   1446  CG1 ILE R 203     121.710 115.704  70.154  1.00129.32           C  
ATOM   1447  CG2 ILE R 203     122.830 115.324  72.363  1.00129.32           C  
ATOM   1448  CD1 ILE R 203     121.773 114.261  69.710  1.00129.32           C  
ATOM   1449  N   ILE R 204     120.082 116.168  74.418  1.00125.39           N  
ATOM   1450  CA  ILE R 204     120.114 116.105  75.875  1.00125.39           C  
ATOM   1451  C   ILE R 204     118.992 115.214  76.396  1.00125.39           C  
ATOM   1452  O   ILE R 204     119.173 114.505  77.392  1.00125.39           O  
ATOM   1453  CB  ILE R 204     120.075 117.517  76.495  1.00125.39           C  
ATOM   1454  CG1 ILE R 204     120.663 117.488  77.904  1.00125.39           C  
ATOM   1455  CG2 ILE R 204     118.666 118.074  76.548  1.00125.39           C  
ATOM   1456  CD1 ILE R 204     122.138 117.168  77.936  1.00125.39           C  
ATOM   1457  N   ARG R 205     117.885 115.062  75.696  1.00125.65           N  
ATOM   1458  CA  ARG R 205     116.854 114.178  76.191  1.00125.65           C  
ATOM   1459  C   ARG R 205     117.301 112.790  75.978  1.00125.65           C  
ATOM   1460  O   ARG R 205     117.264 111.984  76.884  1.00125.65           O  
ATOM   1461  CB  ARG R 205     115.560 114.345  75.446  1.00125.65           C  
ATOM   1462  CG  ARG R 205     114.507 113.292  75.730  1.00125.65           C  
ATOM   1463  CD  ARG R 205     113.742 112.906  74.477  1.00125.65           C  
ATOM   1464  NE  ARG R 205     113.846 113.901  73.418  1.00125.65           N  
ATOM   1465  CZ  ARG R 205     112.900 114.786  73.136  1.00125.65           C  
ATOM   1466  NH1 ARG R 205     111.785 114.808  73.845  1.00125.65           N  
ATOM   1467  NH2 ARG R 205     113.074 115.653  72.156  1.00125.65           N1+
ATOM   1468  N   PHE R 206     117.706 112.471  74.767  1.00123.92           N  
ATOM   1469  CA  PHE R 206     118.067 111.081  74.517  1.00123.92           C  
ATOM   1470  C   PHE R 206     119.193 110.620  75.427  1.00123.92           C  
ATOM   1471  O   PHE R 206     119.269 109.433  75.761  1.00123.92           O  
ATOM   1472  CB  PHE R 206     118.465 110.879  73.056  1.00123.92           C  
ATOM   1473  CG  PHE R 206     118.987 109.503  72.763  1.00123.92           C  
ATOM   1474  CD1 PHE R 206     118.120 108.431  72.649  1.00123.92           C  
ATOM   1475  CD2 PHE R 206     120.344 109.278  72.613  1.00123.92           C  
ATOM   1476  CE1 PHE R 206     118.595 107.163  72.385  1.00123.92           C  
ATOM   1477  CE2 PHE R 206     120.825 108.012  72.349  1.00123.92           C  
ATOM   1478  CZ  PHE R 206     119.949 106.954  72.235  1.00123.92           C  
ATOM   1479  N   ILE R 207     120.072 111.528  75.843  1.00119.60           N  
ATOM   1480  CA  ILE R 207     121.124 111.121  76.764  1.00119.60           C  
ATOM   1481  C   ILE R 207     120.539 110.988  78.164  1.00119.60           C  
ATOM   1482  O   ILE R 207     120.411 109.874  78.685  1.00119.60           O  
ATOM   1483  CB  ILE R 207     122.305 112.107  76.744  1.00119.60           C  
ATOM   1484  CG1 ILE R 207     123.092 111.963  75.441  1.00119.60           C  
ATOM   1485  CG2 ILE R 207     123.222 111.863  77.928  1.00119.60           C  
ATOM   1486  CD1 ILE R 207     123.411 110.531  75.078  1.00119.60           C  
ATOM   1487  N   ILE R 208     120.101 112.106  78.747  1.00113.97           N  
ATOM   1488  CA  ILE R 208     119.833 112.134  80.181  1.00113.97           C  
ATOM   1489  C   ILE R 208     118.588 111.327  80.531  1.00113.97           C  
ATOM   1490  O   ILE R 208     118.586 110.572  81.508  1.00113.97           O  
ATOM   1491  CB  ILE R 208     119.721 113.588  80.667  1.00113.97           C  
ATOM   1492  CG1 ILE R 208     121.066 114.297  80.522  1.00113.97           C  
ATOM   1493  CG2 ILE R 208     119.273 113.628  82.108  1.00113.97           C  
ATOM   1494  CD1 ILE R 208     122.214 113.545  81.146  1.00113.97           C  
ATOM   1495  N   GLY R 209     117.510 111.464  79.755  1.00112.92           N  
ATOM   1496  CA  GLY R 209     116.271 110.824  80.151  1.00112.92           C  
ATOM   1497  C   GLY R 209     116.187 109.346  79.840  1.00112.92           C  
ATOM   1498  O   GLY R 209     115.308 108.665  80.378  1.00112.92           O  
ATOM   1499  N   PHE R 210     117.063 108.832  78.979  1.00115.83           N  
ATOM   1500  CA  PHE R 210     117.017 107.419  78.623  1.00115.83           C  
ATOM   1501  C   PHE R 210     118.284 106.660  78.980  1.00115.83           C  
ATOM   1502  O   PHE R 210     118.206 105.638  79.671  1.00115.83           O  
ATOM   1503  CB  PHE R 210     116.727 107.262  77.125  1.00115.83           C  
ATOM   1504  CG  PHE R 210     116.542 105.837  76.692  1.00115.83           C  
ATOM   1505  CD1 PHE R 210     115.402 105.135  77.044  1.00115.83           C  
ATOM   1506  CD2 PHE R 210     117.507 105.199  75.934  1.00115.83           C  
ATOM   1507  CE1 PHE R 210     115.228 103.825  76.646  1.00115.83           C  
ATOM   1508  CE2 PHE R 210     117.338 103.888  75.534  1.00115.83           C  
ATOM   1509  CZ  PHE R 210     116.197 103.202  75.891  1.00115.83           C  
ATOM   1510  N   SER R 211     119.455 107.121  78.530  1.00112.22           N  
ATOM   1511  CA  SER R 211     120.643 106.276  78.594  1.00112.22           C  
ATOM   1512  C   SER R 211     121.073 106.007  80.030  1.00112.22           C  
ATOM   1513  O   SER R 211     121.286 104.850  80.409  1.00112.22           O  
ATOM   1514  CB  SER R 211     121.782 106.922  77.808  1.00112.22           C  
ATOM   1515  OG  SER R 211     122.982 106.185  77.958  1.00112.22           O  
ATOM   1516  N   ALA R 212     121.213 107.054  80.842  1.00106.78           N  
ATOM   1517  CA  ALA R 212     121.706 106.858  82.204  1.00106.78           C  
ATOM   1518  C   ALA R 212     120.754 106.040  83.069  1.00106.78           C  
ATOM   1519  O   ALA R 212     121.206 105.048  83.669  1.00106.78           O  
ATOM   1520  CB  ALA R 212     122.031 108.215  82.839  1.00106.78           C  
ATOM   1521  N   PRO R 213     119.463 106.377  83.193  1.00102.40           N  
ATOM   1522  CA  PRO R 213     118.590 105.550  84.043  1.00102.40           C  
ATOM   1523  C   PRO R 213     118.475 104.110  83.579  1.00102.40           C  
ATOM   1524  O   PRO R 213     118.449 103.198  84.415  1.00102.40           O  
ATOM   1525  CB  PRO R 213     117.248 106.285  83.964  1.00102.40           C  
ATOM   1526  CG  PRO R 213     117.634 107.687  83.697  1.00102.40           C  
ATOM   1527  CD  PRO R 213     118.740 107.563  82.706  1.00102.40           C  
ATOM   1528  N   MET R 214     118.418 103.874  82.267  1.00106.56           N  
ATOM   1529  CA  MET R 214     118.327 102.509  81.761  1.00106.56           C  
ATOM   1530  C   MET R 214     119.567 101.708  82.129  1.00106.56           C  
ATOM   1531  O   MET R 214     119.474 100.576  82.618  1.00106.56           O  
ATOM   1532  CB  MET R 214     118.132 102.521  80.246  1.00106.56           C  
ATOM   1533  CG  MET R 214     117.910 101.145  79.648  1.00106.56           C  
ATOM   1534  SD  MET R 214     116.397 100.366  80.232  1.00106.56           S  
ATOM   1535  CE  MET R 214     115.182 101.346  79.359  1.00106.56           C  
ATOM   1536  N   SER R 215     120.745 102.292  81.900  1.00100.71           N  
ATOM   1537  CA  SER R 215     121.984 101.595  82.221  1.00100.71           C  
ATOM   1538  C   SER R 215     122.086 101.326  83.714  1.00100.71           C  
ATOM   1539  O   SER R 215     122.509 100.241  84.127  1.00100.71           O  
ATOM   1540  CB  SER R 215     123.186 102.404  81.741  1.00100.71           C  
ATOM   1541  OG  SER R 215     123.575 103.352  82.717  1.00100.71           O  
ATOM   1542  N   ILE R 216     121.691 102.297  84.539  1.00 95.60           N  
ATOM   1543  CA  ILE R 216     121.784 102.118  85.984  1.00 95.60           C  
ATOM   1544  C   ILE R 216     120.846 101.011  86.450  1.00 95.60           C  
ATOM   1545  O   ILE R 216     121.237 100.141  87.237  1.00 95.60           O  
ATOM   1546  CB  ILE R 216     121.505 103.444  86.711  1.00 95.60           C  
ATOM   1547  CG1 ILE R 216     122.675 104.407  86.516  1.00 95.60           C  
ATOM   1548  CG2 ILE R 216     121.261 103.203  88.184  1.00 95.60           C  
ATOM   1549  CD1 ILE R 216     122.409 105.797  87.040  1.00 95.60           C  
ATOM   1550  N   VAL R 217     119.603 101.012  85.963  1.00 94.14           N  
ATOM   1551  CA  VAL R 217     118.653  99.977  86.364  1.00 94.14           C  
ATOM   1552  C   VAL R 217     119.147  98.603  85.929  1.00 94.14           C  
ATOM   1553  O   VAL R 217     119.129  97.638  86.707  1.00 94.14           O  
ATOM   1554  CB  VAL R 217     117.255 100.278  85.796  1.00 94.14           C  
ATOM   1555  CG1 VAL R 217     116.347  99.077  85.962  1.00 94.14           C  
ATOM   1556  CG2 VAL R 217     116.657 101.481  86.490  1.00 94.14           C  
ATOM   1557  N   ALA R 218     119.613  98.497  84.681  1.00 95.80           N  
ATOM   1558  CA  ALA R 218     120.077  97.212  84.174  1.00 95.80           C  
ATOM   1559  C   ALA R 218     121.271  96.705  84.972  1.00 95.80           C  
ATOM   1560  O   ALA R 218     121.307  95.539  85.378  1.00 95.80           O  
ATOM   1561  CB  ALA R 218     120.426  97.328  82.692  1.00 95.80           C  
ATOM   1562  N   VAL R 219     122.253  97.574  85.222  1.00 94.56           N  
ATOM   1563  CA  VAL R 219     123.445  97.162  85.957  1.00 94.56           C  
ATOM   1564  C   VAL R 219     123.076  96.734  87.371  1.00 94.56           C  
ATOM   1565  O   VAL R 219     123.534  95.694  87.863  1.00 94.56           O  
ATOM   1566  CB  VAL R 219     124.488  98.293  85.962  1.00 94.56           C  
ATOM   1567  CG1 VAL R 219     125.469  98.109  87.102  1.00 94.56           C  
ATOM   1568  CG2 VAL R 219     125.221  98.337  84.638  1.00 94.56           C  
ATOM   1569  N   SER R 220     122.235  97.523  88.044  1.00 94.68           N  
ATOM   1570  CA  SER R 220     121.890  97.222  89.428  1.00 94.68           C  
ATOM   1571  C   SER R 220     121.163  95.889  89.534  1.00 94.68           C  
ATOM   1572  O   SER R 220     121.492  95.053  90.387  1.00 94.68           O  
ATOM   1573  CB  SER R 220     121.031  98.345  90.003  1.00 94.68           C  
ATOM   1574  OG  SER R 220     119.778  98.404  89.351  1.00 94.68           O  
ATOM   1575  N   TYR R 221     120.181  95.659  88.662  1.00 96.15           N  
ATOM   1576  CA  TYR R 221     119.419  94.423  88.775  1.00 96.15           C  
ATOM   1577  C   TYR R 221     120.231  93.219  88.313  1.00 96.15           C  
ATOM   1578  O   TYR R 221     120.072  92.122  88.863  1.00 96.15           O  
ATOM   1579  CB  TYR R 221     118.106  94.549  88.010  1.00 96.15           C  
ATOM   1580  CG  TYR R 221     117.077  95.356  88.770  1.00 96.15           C  
ATOM   1581  CD1 TYR R 221     117.341  95.806  90.056  1.00 96.15           C  
ATOM   1582  CD2 TYR R 221     115.848  95.667  88.210  1.00 96.15           C  
ATOM   1583  CE1 TYR R 221     116.415  96.541  90.760  1.00 96.15           C  
ATOM   1584  CE2 TYR R 221     114.912  96.405  88.911  1.00 96.15           C  
ATOM   1585  CZ  TYR R 221     115.203  96.838  90.186  1.00 96.15           C  
ATOM   1586  OH  TYR R 221     114.282  97.571  90.894  1.00 96.15           O  
ATOM   1587  N   GLY R 222     121.129  93.403  87.343  1.00 95.07           N  
ATOM   1588  CA  GLY R 222     122.034  92.325  86.986  1.00 95.07           C  
ATOM   1589  C   GLY R 222     122.945  91.933  88.131  1.00 95.07           C  
ATOM   1590  O   GLY R 222     123.157  90.746  88.390  1.00 95.07           O  
ATOM   1591  N   LEU R 223     123.489  92.925  88.842  1.00 93.84           N  
ATOM   1592  CA  LEU R 223     124.335  92.625  89.993  1.00 93.84           C  
ATOM   1593  C   LEU R 223     123.544  91.932  91.096  1.00 93.84           C  
ATOM   1594  O   LEU R 223     124.047  91.002  91.737  1.00 93.84           O  
ATOM   1595  CB  LEU R 223     124.985  93.903  90.518  1.00 93.84           C  
ATOM   1596  CG  LEU R 223     126.040  94.530  89.608  1.00 93.84           C  
ATOM   1597  CD1 LEU R 223     126.840  95.578  90.353  1.00 93.84           C  
ATOM   1598  CD2 LEU R 223     126.956  93.462  89.044  1.00 93.84           C  
ATOM   1599  N   ILE R 224     122.305  92.370  91.333  1.00 94.19           N  
ATOM   1600  CA  ILE R 224     121.483  91.729  92.358  1.00 94.19           C  
ATOM   1601  C   ILE R 224     121.233  90.268  92.003  1.00 94.19           C  
ATOM   1602  O   ILE R 224     121.360  89.373  92.851  1.00 94.19           O  
ATOM   1603  CB  ILE R 224     120.163  92.495  92.549  1.00 94.19           C  
ATOM   1604  CG1 ILE R 224     120.399  93.773  93.346  1.00 94.19           C  
ATOM   1605  CG2 ILE R 224     119.145  91.629  93.264  1.00 94.19           C  
ATOM   1606  CD1 ILE R 224     119.125  94.457  93.774  1.00 94.19           C  
ATOM   1607  N   ALA R 225     120.876  90.002  90.744  1.00 98.96           N  
ATOM   1608  CA  ALA R 225     120.618  88.625  90.330  1.00 98.96           C  
ATOM   1609  C   ALA R 225     121.879  87.775  90.416  1.00 98.96           C  
ATOM   1610  O   ALA R 225     121.827  86.613  90.842  1.00 98.96           O  
ATOM   1611  CB  ALA R 225     120.048  88.599  88.915  1.00 98.96           C  
ATOM   1612  N   THR R 226     123.023  88.334  90.012  1.00104.37           N  
ATOM   1613  CA  THR R 226     124.277  87.597  90.110  1.00104.37           C  
ATOM   1614  C   THR R 226     124.596  87.243  91.555  1.00104.37           C  
ATOM   1615  O   THR R 226     124.982  86.107  91.850  1.00104.37           O  
ATOM   1616  CB  THR R 226     125.416  88.409  89.495  1.00104.37           C  
ATOM   1617  OG1 THR R 226     125.172  88.593  88.096  1.00104.37           O  
ATOM   1618  CG2 THR R 226     126.743  87.697  89.683  1.00104.37           C  
ATOM   1619  N   LYS R 227     124.428  88.196  92.475  1.00107.20           N  
ATOM   1620  CA  LYS R 227     124.688  87.911  93.883  1.00107.20           C  
ATOM   1621  C   LYS R 227     123.742  86.844  94.419  1.00107.20           C  
ATOM   1622  O   LYS R 227     124.166  85.939  95.149  1.00107.20           O  
ATOM   1623  CB  LYS R 227     124.571  89.189  94.710  1.00107.20           C  
ATOM   1624  CG  LYS R 227     125.077  89.046  96.133  1.00107.20           C  
ATOM   1625  CD  LYS R 227     126.590  89.127  96.191  1.00107.20           C  
ATOM   1626  CE  LYS R 227     127.085  89.033  97.622  1.00107.20           C  
ATOM   1627  NZ  LYS R 227     126.624  90.181  98.445  1.00107.20           N1+
ATOM   1628  N   ILE R 228     122.456  86.933  94.070  1.00110.11           N  
ATOM   1629  CA  ILE R 228     121.485  85.967  94.579  1.00110.11           C  
ATOM   1630  C   ILE R 228     121.815  84.563  94.086  1.00110.11           C  
ATOM   1631  O   ILE R 228     121.794  83.597  94.857  1.00110.11           O  
ATOM   1632  CB  ILE R 228     120.055  86.381  94.195  1.00110.11           C  
ATOM   1633  CG1 ILE R 228     119.596  87.561  95.050  1.00110.11           C  
ATOM   1634  CG2 ILE R 228     119.100  85.217  94.356  1.00110.11           C  
ATOM   1635  CD1 ILE R 228     118.236  88.093  94.665  1.00110.11           C  
ATOM   1636  N   HIS R 229     122.132  84.424  92.798  1.00118.99           N  
ATOM   1637  CA  HIS R 229     122.449  83.099  92.276  1.00118.99           C  
ATOM   1638  C   HIS R 229     123.868  82.646  92.595  1.00118.99           C  
ATOM   1639  O   HIS R 229     124.189  81.475  92.365  1.00118.99           O  
ATOM   1640  CB  HIS R 229     122.220  83.049  90.765  1.00118.99           C  
ATOM   1641  CG  HIS R 229     120.777  82.948  90.381  1.00118.99           C  
ATOM   1642  ND1 HIS R 229     119.774  82.774  91.309  1.00118.99           N  
ATOM   1643  CD2 HIS R 229     120.170  82.984  89.171  1.00118.99           C  
ATOM   1644  CE1 HIS R 229     118.609  82.714  90.688  1.00118.99           C  
ATOM   1645  NE2 HIS R 229     118.822  82.839  89.391  1.00118.99           N  
ATOM   1646  N   LYS R 230     124.720  83.529  93.111  1.00122.04           N  
ATOM   1647  CA  LYS R 230     126.044  83.113  93.554  1.00122.04           C  
ATOM   1648  C   LYS R 230     126.043  82.644  95.003  1.00122.04           C  
ATOM   1649  O   LYS R 230     126.707  81.655  95.332  1.00122.04           O  
ATOM   1650  CB  LYS R 230     127.041  84.262  93.381  1.00122.04           C  
ATOM   1651  CG  LYS R 230     128.397  84.012  94.018  1.00122.04           C  
ATOM   1652  CD  LYS R 230     129.348  85.168  93.760  1.00122.04           C  
ATOM   1653  CE  LYS R 230     129.015  86.365  94.636  1.00122.04           C  
ATOM   1654  NZ  LYS R 230     129.016  86.015  96.083  1.00122.04           N1+
ATOM   1655  N   GLN R 231     125.306  83.329  95.877  1.00125.38           N  
ATOM   1656  CA  GLN R 231     125.284  82.962  97.287  1.00125.38           C  
ATOM   1657  C   GLN R 231     124.180  81.970  97.632  1.00125.38           C  
ATOM   1658  O   GLN R 231     124.313  81.240  98.620  1.00125.38           O  
ATOM   1659  CB  GLN R 231     125.136  84.214  98.155  1.00125.38           C  
ATOM   1660  CG  GLN R 231     126.317  85.166  98.073  1.00125.38           C  
ATOM   1661  CD  GLN R 231     127.606  84.546  98.570  1.00125.38           C  
ATOM   1662  OE1 GLN R 231     128.511  84.259  97.787  1.00125.38           O  
ATOM   1663  NE2 GLN R 231     127.698  84.341  99.878  1.00125.38           N  
ATOM   1664  N   GLY R 232     123.103  81.924  96.852  1.00129.19           N  
ATOM   1665  CA  GLY R 232     122.056  80.943  97.063  1.00129.19           C  
ATOM   1666  C   GLY R 232     121.081  81.270  98.176  1.00129.19           C  
ATOM   1667  O   GLY R 232     120.965  80.516  99.146  1.00129.19           O  
ATOM   1668  N   LEU R 233     120.369  82.388  98.048  1.00129.08           N  
ATOM   1669  CA  LEU R 233     119.362  82.794  99.020  1.00129.08           C  
ATOM   1670  C   LEU R 233     117.942  82.517  98.545  1.00129.08           C  
ATOM   1671  O   LEU R 233     116.989  83.020  99.149  1.00129.08           O  
ATOM   1672  CB  LEU R 233     119.506  84.281  99.352  1.00129.08           C  
ATOM   1673  CG  LEU R 233     120.612  84.731 100.310  1.00129.08           C  
ATOM   1674  CD1 LEU R 233     121.983  84.633  99.673  1.00129.08           C  
ATOM   1675  CD2 LEU R 233     120.344  86.144 100.786  1.00129.08           C  
ATOM   1676  N   ILE R 234     117.777  81.734  97.483  1.00137.36           N  
ATOM   1677  CA  ILE R 234     116.477  81.571  96.840  1.00137.36           C  
ATOM   1678  C   ILE R 234     115.645  80.560  97.624  1.00137.36           C  
ATOM   1679  O   ILE R 234     115.874  79.351  97.545  1.00137.36           O  
ATOM   1680  CB  ILE R 234     116.626  81.146  95.374  1.00137.36           C  
ATOM   1681  CG1 ILE R 234     117.715  80.079  95.224  1.00137.36           C  
ATOM   1682  CG2 ILE R 234     116.914  82.352  94.494  1.00137.36           C  
ATOM   1683  CD1 ILE R 234     117.680  79.348  93.899  1.00137.36           C  
ATOM   1684  N   LYS R 235     114.675  81.058  98.392  1.00138.20           N  
ATOM   1685  CA  LYS R 235     113.596  80.193  98.852  1.00138.20           C  
ATOM   1686  C   LYS R 235     112.546  80.002  97.766  1.00138.20           C  
ATOM   1687  O   LYS R 235     111.740  79.069  97.842  1.00138.20           O  
ATOM   1688  CB  LYS R 235     112.950  80.767 100.114  1.00138.20           C  
ATOM   1689  CG  LYS R 235     113.912  81.485 101.043  1.00138.20           C  
ATOM   1690  CD  LYS R 235     114.829  80.511 101.764  1.00138.20           C  
ATOM   1691  CE  LYS R 235     115.513  81.179 102.948  1.00138.20           C  
ATOM   1692  NZ  LYS R 235     116.488  80.276 103.618  1.00138.20           N1+
ATOM   1693  N   SER R 236     112.551  80.868  96.758  1.00141.30           N  
ATOM   1694  CA  SER R 236     111.623  80.806  95.636  1.00141.30           C  
ATOM   1695  C   SER R 236     112.201  81.650  94.503  1.00141.30           C  
ATOM   1696  O   SER R 236     113.345  82.112  94.572  1.00141.30           O  
ATOM   1697  CB  SER R 236     110.226  81.275  96.055  1.00141.30           C  
ATOM   1698  OG  SER R 236     110.285  82.529  96.711  1.00141.30           O  
ATOM   1699  N   SER R 237     111.406  81.853  93.454  1.00137.18           N  
ATOM   1700  CA  SER R 237     111.814  82.641  92.299  1.00137.18           C  
ATOM   1701  C   SER R 237     111.230  84.049  92.313  1.00137.18           C  
ATOM   1702  O   SER R 237     111.299  84.746  91.293  1.00137.18           O  
ATOM   1703  CB  SER R 237     111.416  81.925  91.007  1.00137.18           C  
ATOM   1704  OG  SER R 237     110.071  82.205  90.664  1.00137.18           O  
ATOM   1705  N   ARG R 238     110.638  84.463  93.433  1.00133.20           N  
ATOM   1706  CA  ARG R 238     110.001  85.775  93.500  1.00133.20           C  
ATOM   1707  C   ARG R 238     110.953  86.941  93.252  1.00133.20           C  
ATOM   1708  O   ARG R 238     110.558  87.870  92.525  1.00133.20           O  
ATOM   1709  CB  ARG R 238     109.294  85.935  94.852  1.00133.20           C  
ATOM   1710  CG  ARG R 238     108.217  86.999  94.856  1.00133.20           C  
ATOM   1711  CD  ARG R 238     107.471  87.021  96.175  1.00133.20           C  
ATOM   1712  NE  ARG R 238     106.169  87.668  96.049  1.00133.20           N  
ATOM   1713  CZ  ARG R 238     105.984  88.983  96.055  1.00133.20           C  
ATOM   1714  NH1 ARG R 238     107.020  89.800  96.183  1.00133.20           N  
ATOM   1715  NH2 ARG R 238     104.763  89.483  95.934  1.00133.20           N1+
ATOM   1716  N   PRO R 239     112.161  86.995  93.831  1.00128.60           N  
ATOM   1717  CA  PRO R 239     113.048  88.129  93.513  1.00128.60           C  
ATOM   1718  C   PRO R 239     113.332  88.256  92.029  1.00128.60           C  
ATOM   1719  O   PRO R 239     113.235  89.358  91.466  1.00128.60           O  
ATOM   1720  CB  PRO R 239     114.317  87.810  94.314  1.00128.60           C  
ATOM   1721  CG  PRO R 239     113.850  86.966  95.432  1.00128.60           C  
ATOM   1722  CD  PRO R 239     112.754  86.122  94.861  1.00128.60           C  
ATOM   1723  N   LEU R 240     113.652  87.142  91.371  1.00126.49           N  
ATOM   1724  CA  LEU R 240     113.948  87.187  89.946  1.00126.49           C  
ATOM   1725  C   LEU R 240     112.720  87.592  89.144  1.00126.49           C  
ATOM   1726  O   LEU R 240     112.822  88.392  88.206  1.00126.49           O  
ATOM   1727  CB  LEU R 240     114.480  85.836  89.470  1.00126.49           C  
ATOM   1728  CG  LEU R 240     115.969  85.540  89.680  1.00126.49           C  
ATOM   1729  CD1 LEU R 240     116.824  86.535  88.910  1.00126.49           C  
ATOM   1730  CD2 LEU R 240     116.357  85.514  91.152  1.00126.49           C  
ATOM   1731  N   ARG R 241     111.548  87.065  89.505  1.00128.47           N  
ATOM   1732  CA  ARG R 241     110.334  87.414  88.777  1.00128.47           C  
ATOM   1733  C   ARG R 241     110.036  88.904  88.893  1.00128.47           C  
ATOM   1734  O   ARG R 241     109.715  89.566  87.898  1.00128.47           O  
ATOM   1735  CB  ARG R 241     109.155  86.588  89.290  1.00128.47           C  
ATOM   1736  CG  ARG R 241     109.087  85.175  88.729  1.00128.47           C  
ATOM   1737  CD  ARG R 241     109.000  85.171  87.212  1.00128.47           C  
ATOM   1738  NE  ARG R 241     110.281  84.829  86.599  1.00128.47           N  
ATOM   1739  CZ  ARG R 241     110.582  85.037  85.321  1.00128.47           C  
ATOM   1740  NH1 ARG R 241     109.692  85.590  84.508  1.00128.47           N  
ATOM   1741  NH2 ARG R 241     111.775  84.693  84.855  1.00128.47           N1+
ATOM   1742  N   VAL R 242     110.154  89.455  90.104  1.00122.44           N  
ATOM   1743  CA  VAL R 242     109.834  90.864  90.308  1.00122.44           C  
ATOM   1744  C   VAL R 242     110.831  91.756  89.578  1.00122.44           C  
ATOM   1745  O   VAL R 242     110.446  92.748  88.941  1.00122.44           O  
ATOM   1746  CB  VAL R 242     109.776  91.184  91.811  1.00122.44           C  
ATOM   1747  CG1 VAL R 242     109.741  92.683  92.030  1.00122.44           C  
ATOM   1748  CG2 VAL R 242     108.562  90.528  92.438  1.00122.44           C  
ATOM   1749  N   LEU R 243     112.125  91.427  89.654  1.00117.73           N  
ATOM   1750  CA  LEU R 243     113.119  92.227  88.944  1.00117.73           C  
ATOM   1751  C   LEU R 243     112.893  92.179  87.439  1.00117.73           C  
ATOM   1752  O   LEU R 243     112.988  93.208  86.754  1.00117.73           O  
ATOM   1753  CB  LEU R 243     114.527  91.748  89.288  1.00117.73           C  
ATOM   1754  CG  LEU R 243     114.924  91.884  90.755  1.00117.73           C  
ATOM   1755  CD1 LEU R 243     116.287  91.266  90.989  1.00117.73           C  
ATOM   1756  CD2 LEU R 243     114.911  93.340  91.170  1.00117.73           C  
ATOM   1757  N   SER R 244     112.590  90.994  86.906  1.00119.56           N  
ATOM   1758  CA  SER R 244     112.316  90.876  85.480  1.00119.56           C  
ATOM   1759  C   SER R 244     111.115  91.724  85.087  1.00119.56           C  
ATOM   1760  O   SER R 244     111.158  92.452  84.089  1.00119.56           O  
ATOM   1761  CB  SER R 244     112.088  89.411  85.112  1.00119.56           C  
ATOM   1762  OG  SER R 244     111.424  89.298  83.866  1.00119.56           O  
ATOM   1763  N   PHE R 245     110.037  91.653  85.872  1.00120.15           N  
ATOM   1764  CA  PHE R 245     108.850  92.446  85.570  1.00120.15           C  
ATOM   1765  C   PHE R 245     109.174  93.932  85.544  1.00120.15           C  
ATOM   1766  O   PHE R 245     108.821  94.638  84.592  1.00120.15           O  
ATOM   1767  CB  PHE R 245     107.746  92.158  86.587  1.00120.15           C  
ATOM   1768  CG  PHE R 245     107.057  90.840  86.381  1.00120.15           C  
ATOM   1769  CD1 PHE R 245     107.191  90.150  85.189  1.00120.15           C  
ATOM   1770  CD2 PHE R 245     106.268  90.295  87.380  1.00120.15           C  
ATOM   1771  CE1 PHE R 245     106.555  88.939  84.998  1.00120.15           C  
ATOM   1772  CE2 PHE R 245     105.630  89.084  87.195  1.00120.15           C  
ATOM   1773  CZ  PHE R 245     105.773  88.405  86.002  1.00120.15           C  
ATOM   1774  N   VAL R 246     109.864  94.424  86.575  1.00113.51           N  
ATOM   1775  CA  VAL R 246     110.133  95.858  86.668  1.00113.51           C  
ATOM   1776  C   VAL R 246     110.997  96.320  85.500  1.00113.51           C  
ATOM   1777  O   VAL R 246     110.667  97.294  84.806  1.00113.51           O  
ATOM   1778  CB  VAL R 246     110.786  96.193  88.020  1.00113.51           C  
ATOM   1779  CG1 VAL R 246     111.316  97.611  88.008  1.00113.51           C  
ATOM   1780  CG2 VAL R 246     109.786  96.009  89.146  1.00113.51           C  
ATOM   1781  N   ALA R 247     112.111  95.622  85.257  1.00113.01           N  
ATOM   1782  CA  ALA R 247     113.019  96.050  84.198  1.00113.01           C  
ATOM   1783  C   ALA R 247     112.352  95.976  82.830  1.00113.01           C  
ATOM   1784  O   ALA R 247     112.480  96.904  82.017  1.00113.01           O  
ATOM   1785  CB  ALA R 247     114.291  95.206  84.225  1.00113.01           C  
ATOM   1786  N   ALA R 248     111.626  94.887  82.557  1.00115.41           N  
ATOM   1787  CA  ALA R 248     110.980  94.741  81.260  1.00115.41           C  
ATOM   1788  C   ALA R 248     109.914  95.805  81.052  1.00115.41           C  
ATOM   1789  O   ALA R 248     109.804  96.373  79.960  1.00115.41           O  
ATOM   1790  CB  ALA R 248     110.377  93.343  81.130  1.00115.41           C  
ATOM   1791  N   ALA R 249     109.115  96.091  82.082  1.00113.25           N  
ATOM   1792  CA  ALA R 249     108.082  97.108  81.938  1.00113.25           C  
ATOM   1793  C   ALA R 249     108.695  98.471  81.653  1.00113.25           C  
ATOM   1794  O   ALA R 249     108.254  99.184  80.744  1.00113.25           O  
ATOM   1795  CB  ALA R 249     107.213  97.157  83.191  1.00113.25           C  
ATOM   1796  N   PHE R 250     109.737  98.839  82.403  1.00111.22           N  
ATOM   1797  CA  PHE R 250     110.376 100.132  82.180  1.00111.22           C  
ATOM   1798  C   PHE R 250     110.929 100.230  80.762  1.00111.22           C  
ATOM   1799  O   PHE R 250     110.716 101.232  80.063  1.00111.22           O  
ATOM   1800  CB  PHE R 250     111.478 100.345  83.220  1.00111.22           C  
ATOM   1801  CG  PHE R 250     112.178 101.671  83.117  1.00111.22           C  
ATOM   1802  CD1 PHE R 250     113.260 101.843  82.273  1.00111.22           C  
ATOM   1803  CD2 PHE R 250     111.759 102.744  83.882  1.00111.22           C  
ATOM   1804  CE1 PHE R 250     113.904 103.060  82.188  1.00111.22           C  
ATOM   1805  CE2 PHE R 250     112.399 103.962  83.800  1.00111.22           C  
ATOM   1806  CZ  PHE R 250     113.472 104.120  82.952  1.00111.22           C  
ATOM   1807  N   PHE R 251     111.629  99.185  80.312  1.00114.96           N  
ATOM   1808  CA  PHE R 251     112.260  99.230  78.996  1.00114.96           C  
ATOM   1809  C   PHE R 251     111.220  99.294  77.884  1.00114.96           C  
ATOM   1810  O   PHE R 251     111.327 100.119  76.969  1.00114.96           O  
ATOM   1811  CB  PHE R 251     113.179  98.021  78.821  1.00114.96           C  
ATOM   1812  CG  PHE R 251     113.761  97.885  77.441  1.00114.96           C  
ATOM   1813  CD1 PHE R 251     113.078  97.211  76.442  1.00114.96           C  
ATOM   1814  CD2 PHE R 251     115.002  98.424  77.149  1.00114.96           C  
ATOM   1815  CE1 PHE R 251     113.617  97.084  75.180  1.00114.96           C  
ATOM   1816  CE2 PHE R 251     115.546  98.299  75.888  1.00114.96           C  
ATOM   1817  CZ  PHE R 251     114.853  97.628  74.902  1.00114.96           C  
ATOM   1818  N   LEU R 252     110.211  98.421  77.936  1.00118.28           N  
ATOM   1819  CA  LEU R 252     109.186  98.424  76.897  1.00118.28           C  
ATOM   1820  C   LEU R 252     108.381  99.714  76.900  1.00118.28           C  
ATOM   1821  O   LEU R 252     107.893 100.138  75.847  1.00118.28           O  
ATOM   1822  CB  LEU R 252     108.257  97.217  77.048  1.00118.28           C  
ATOM   1823  CG  LEU R 252     108.693  95.873  76.452  1.00118.28           C  
ATOM   1824  CD1 LEU R 252     108.793  95.998  74.941  1.00118.28           C  
ATOM   1825  CD2 LEU R 252     110.003  95.356  77.020  1.00118.28           C  
ATOM   1826  N   CYS R 253     108.219 100.352  78.061  1.00121.01           N  
ATOM   1827  CA  CYS R 253     107.482 101.607  78.089  1.00121.01           C  
ATOM   1828  C   CYS R 253     108.286 102.745  77.471  1.00121.01           C  
ATOM   1829  O   CYS R 253     107.751 103.518  76.669  1.00121.01           O  
ATOM   1830  CB  CYS R 253     107.081 101.947  79.522  1.00121.01           C  
ATOM   1831  SG  CYS R 253     105.573 101.124  80.081  1.00121.01           S  
ATOM   1832  N   TRP R 254     109.568 102.870  77.816  1.00120.10           N  
ATOM   1833  CA  TRP R 254     110.312 104.063  77.425  1.00120.10           C  
ATOM   1834  C   TRP R 254     111.259 103.876  76.243  1.00120.10           C  
ATOM   1835  O   TRP R 254     111.980 104.818  75.909  1.00120.10           O  
ATOM   1836  CB  TRP R 254     111.100 104.614  78.616  1.00120.10           C  
ATOM   1837  CG  TRP R 254     110.290 105.513  79.492  1.00120.10           C  
ATOM   1838  CD1 TRP R 254     109.741 105.202  80.697  1.00120.10           C  
ATOM   1839  CD2 TRP R 254     109.921 106.871  79.221  1.00120.10           C  
ATOM   1840  NE1 TRP R 254     109.061 106.283  81.200  1.00120.10           N  
ATOM   1841  CE2 TRP R 254     109.154 107.319  80.312  1.00120.10           C  
ATOM   1842  CE3 TRP R 254     110.167 107.750  78.164  1.00120.10           C  
ATOM   1843  CZ2 TRP R 254     108.632 108.606  80.378  1.00120.10           C  
ATOM   1844  CZ3 TRP R 254     109.647 109.028  78.231  1.00120.10           C  
ATOM   1845  CH2 TRP R 254     108.888 109.443  79.330  1.00120.10           C  
ATOM   1846  N   SER R 255     111.298 102.710  75.602  1.00125.08           N  
ATOM   1847  CA  SER R 255     112.217 102.594  74.470  1.00125.08           C  
ATOM   1848  C   SER R 255     111.699 103.220  73.171  1.00125.08           C  
ATOM   1849  O   SER R 255     112.387 104.075  72.587  1.00125.08           O  
ATOM   1850  CB  SER R 255     112.573 101.124  74.236  1.00125.08           C  
ATOM   1851  OG  SER R 255     113.391 100.976  73.090  1.00125.08           O  
ATOM   1852  N   PRO R 256     110.517 102.822  72.670  1.00126.76           N  
ATOM   1853  CA  PRO R 256     110.119 103.289  71.330  1.00126.76           C  
ATOM   1854  C   PRO R 256     109.986 104.796  71.219  1.00126.76           C  
ATOM   1855  O   PRO R 256     110.321 105.366  70.172  1.00126.76           O  
ATOM   1856  CB  PRO R 256     108.776 102.582  71.102  1.00126.76           C  
ATOM   1857  CG  PRO R 256     108.254 102.330  72.459  1.00126.76           C  
ATOM   1858  CD  PRO R 256     109.455 102.004  73.284  1.00126.76           C  
ATOM   1859  N   TYR R 257     109.497 105.461  72.268  1.00129.89           N  
ATOM   1860  CA  TYR R 257     109.357 106.910  72.210  1.00129.89           C  
ATOM   1861  C   TYR R 257     110.711 107.583  72.052  1.00129.89           C  
ATOM   1862  O   TYR R 257     110.862 108.501  71.240  1.00129.89           O  
ATOM   1863  CB  TYR R 257     108.646 107.431  73.456  1.00129.89           C  
ATOM   1864  CG  TYR R 257     108.634 108.939  73.543  1.00129.89           C  
ATOM   1865  CD1 TYR R 257     108.172 109.709  72.484  1.00129.89           C  
ATOM   1866  CD2 TYR R 257     109.089 109.594  74.677  1.00129.89           C  
ATOM   1867  CE1 TYR R 257     108.160 111.086  72.553  1.00129.89           C  
ATOM   1868  CE2 TYR R 257     109.081 110.972  74.755  1.00129.89           C  
ATOM   1869  CZ  TYR R 257     108.615 111.711  73.690  1.00129.89           C  
ATOM   1870  OH  TYR R 257     108.605 113.084  73.762  1.00129.89           O  
ATOM   1871  N   GLN R 258     111.710 107.138  72.815  1.00127.83           N  
ATOM   1872  CA  GLN R 258     113.043 107.713  72.683  1.00127.83           C  
ATOM   1873  C   GLN R 258     113.624 107.441  71.304  1.00127.83           C  
ATOM   1874  O   GLN R 258     114.265 108.318  70.711  1.00127.83           O  
ATOM   1875  CB  GLN R 258     113.964 107.171  73.773  1.00127.83           C  
ATOM   1876  CG  GLN R 258     113.494 107.480  75.179  1.00127.83           C  
ATOM   1877  CD  GLN R 258     113.805 108.900  75.595  1.00127.83           C  
ATOM   1878  OE1 GLN R 258     114.728 109.523  75.073  1.00127.83           O  
ATOM   1879  NE2 GLN R 258     113.034 109.421  76.541  1.00127.83           N  
ATOM   1880  N   VAL R 259     113.399 106.239  70.766  1.00131.95           N  
ATOM   1881  CA  VAL R 259     113.940 105.916  69.445  1.00131.95           C  
ATOM   1882  C   VAL R 259     113.334 106.827  68.379  1.00131.95           C  
ATOM   1883  O   VAL R 259     114.049 107.430  67.564  1.00131.95           O  
ATOM   1884  CB  VAL R 259     113.705 104.431  69.119  1.00131.95           C  
ATOM   1885  CG1 VAL R 259     114.097 104.136  67.682  1.00131.95           C  
ATOM   1886  CG2 VAL R 259     114.487 103.554  70.078  1.00131.95           C  
ATOM   1887  N   VAL R 260     112.004 106.946  68.372  1.00132.55           N  
ATOM   1888  CA  VAL R 260     111.354 107.763  67.352  1.00132.55           C  
ATOM   1889  C   VAL R 260     111.679 109.239  67.546  1.00132.55           C  
ATOM   1890  O   VAL R 260     111.803 109.983  66.566  1.00132.55           O  
ATOM   1891  CB  VAL R 260     109.836 107.508  67.330  1.00132.55           C  
ATOM   1892  CG1 VAL R 260     109.556 106.038  67.076  1.00132.55           C  
ATOM   1893  CG2 VAL R 260     109.189 107.961  68.620  1.00132.55           C  
ATOM   1894  N   ALA R 261     111.824 109.696  68.793  1.00132.95           N  
ATOM   1895  CA  ALA R 261     112.212 111.081  69.024  1.00132.95           C  
ATOM   1896  C   ALA R 261     113.616 111.350  68.506  1.00132.95           C  
ATOM   1897  O   ALA R 261     113.880 112.418  67.942  1.00132.95           O  
ATOM   1898  CB  ALA R 261     112.115 111.415  70.511  1.00132.95           C  
ATOM   1899  N   LEU R 262     114.533 110.397  68.686  1.00134.01           N  
ATOM   1900  CA  LEU R 262     115.871 110.561  68.130  1.00134.01           C  
ATOM   1901  C   LEU R 262     115.825 110.625  66.609  1.00134.01           C  
ATOM   1902  O   LEU R 262     116.512 111.450  65.995  1.00134.01           O  
ATOM   1903  CB  LEU R 262     116.783 109.429  68.594  1.00134.01           C  
ATOM   1904  CG  LEU R 262     118.276 109.702  68.413  1.00134.01           C  
ATOM   1905  CD1 LEU R 262     118.670 110.994  69.110  1.00134.01           C  
ATOM   1906  CD2 LEU R 262     119.107 108.540  68.925  1.00134.01           C  
ATOM   1907  N   ILE R 263     115.010 109.772  65.983  1.00138.90           N  
ATOM   1908  CA  ILE R 263     114.868 109.830  64.528  1.00138.90           C  
ATOM   1909  C   ILE R 263     114.335 111.192  64.097  1.00138.90           C  
ATOM   1910  O   ILE R 263     114.838 111.805  63.143  1.00138.90           O  
ATOM   1911  CB  ILE R 263     113.964 108.688  64.027  1.00138.90           C  
ATOM   1912  CG1 ILE R 263     114.600 107.331  64.325  1.00138.90           C  
ATOM   1913  CG2 ILE R 263     113.702 108.832  62.538  1.00138.90           C  
ATOM   1914  CD1 ILE R 263     113.667 106.166  64.096  1.00138.90           C  
ATOM   1915  N   ALA R 264     113.312 111.689  64.796  1.00141.97           N  
ATOM   1916  CA  ALA R 264     112.735 112.986  64.460  1.00141.97           C  
ATOM   1917  C   ALA R 264     113.765 114.100  64.590  1.00141.97           C  
ATOM   1918  O   ALA R 264     113.841 114.985  63.732  1.00141.97           O  
ATOM   1919  CB  ALA R 264     111.523 113.267  65.346  1.00141.97           C  
ATOM   1920  N   THR R 265     114.568 114.076  65.657  1.00141.35           N  
ATOM   1921  CA  THR R 265     115.626 115.072  65.794  1.00141.35           C  
ATOM   1922  C   THR R 265     116.664 114.941  64.689  1.00141.35           C  
ATOM   1923  O   THR R 265     117.263 115.942  64.282  1.00141.35           O  
ATOM   1924  CB  THR R 265     116.299 114.962  67.162  1.00141.35           C  
ATOM   1925  OG1 THR R 265     116.867 113.656  67.316  1.00141.35           O  
ATOM   1926  CG2 THR R 265     115.299 115.223  68.275  1.00141.35           C  
ATOM   1927  N   VAL R 266     116.901 113.722  64.200  1.00146.00           N  
ATOM   1928  CA  VAL R 266     117.787 113.556  63.049  1.00146.00           C  
ATOM   1929  C   VAL R 266     117.203 114.244  61.822  1.00146.00           C  
ATOM   1930  O   VAL R 266     117.919 114.913  61.067  1.00146.00           O  
ATOM   1931  CB  VAL R 266     118.064 112.065  62.784  1.00146.00           C  
ATOM   1932  CG1 VAL R 266     118.893 111.902  61.523  1.00146.00           C  
ATOM   1933  CG2 VAL R 266     118.802 111.453  63.956  1.00146.00           C  
ATOM   1934  N   ARG R 267     115.897 114.102  61.606  1.00152.12           N  
ATOM   1935  CA  ARG R 267     115.227 114.683  60.445  1.00152.12           C  
ATOM   1936  C   ARG R 267     114.332 115.861  60.827  1.00152.12           C  
ATOM   1937  O   ARG R 267     113.237 116.026  60.287  1.00152.12           O  
ATOM   1938  CB  ARG R 267     114.415 113.624  59.706  1.00152.12           C  
ATOM   1939  CG  ARG R 267     115.245 112.485  59.145  1.00152.12           C  
ATOM   1940  CD  ARG R 267     116.372 113.012  58.273  1.00152.12           C  
ATOM   1941  NE  ARG R 267     117.259 111.944  57.822  1.00152.12           N  
ATOM   1942  CZ  ARG R 267     118.080 112.045  56.782  1.00152.12           C  
ATOM   1943  NH1 ARG R 267     118.851 111.022  56.443  1.00152.12           N  
ATOM   1944  NH2 ARG R 267     118.128 113.167  56.078  1.00152.12           N1+
ATOM   1945  N   ILE R 268     114.787 116.694  61.764  1.00154.25           N  
ATOM   1946  CA  ILE R 268     113.949 117.789  62.246  1.00154.25           C  
ATOM   1947  C   ILE R 268     113.869 118.925  61.230  1.00154.25           C  
ATOM   1948  O   ILE R 268     112.806 119.528  61.050  1.00154.25           O  
ATOM   1949  CB  ILE R 268     114.444 118.279  63.618  1.00154.25           C  
ATOM   1950  CG1 ILE R 268     113.518 119.375  64.145  1.00154.25           C  
ATOM   1951  CG2 ILE R 268     115.880 118.767  63.539  1.00154.25           C  
ATOM   1952  CD1 ILE R 268     112.196 118.847  64.637  1.00154.25           C  
ATOM   1953  N   ARG R 269     114.980 119.243  60.558  1.00160.39           N  
ATOM   1954  CA  ARG R 269     114.985 120.380  59.641  1.00160.39           C  
ATOM   1955  C   ARG R 269     113.970 120.193  58.523  1.00160.39           C  
ATOM   1956  O   ARG R 269     113.234 121.125  58.177  1.00160.39           O  
ATOM   1957  CB  ARG R 269     116.386 120.589  59.065  1.00160.39           C  
ATOM   1958  CG  ARG R 269     116.424 121.510  57.855  1.00160.39           C  
ATOM   1959  CD  ARG R 269     116.851 122.921  58.228  1.00160.39           C  
ATOM   1960  NE  ARG R 269     118.252 122.985  58.633  1.00160.39           N  
ATOM   1961  CZ  ARG R 269     118.919 124.117  58.834  1.00160.39           C  
ATOM   1962  NH1 ARG R 269     120.192 124.082  59.203  1.00160.39           N  
ATOM   1963  NH2 ARG R 269     118.314 125.285  58.664  1.00160.39           N1+
ATOM   1964  N   GLU R 270     113.913 118.992  57.947  1.00162.79           N  
ATOM   1965  CA  GLU R 270     112.860 118.687  56.986  1.00162.79           C  
ATOM   1966  C   GLU R 270     111.489 118.719  57.648  1.00162.79           C  
ATOM   1967  O   GLU R 270     110.527 119.244  57.075  1.00162.79           O  
ATOM   1968  CB  GLU R 270     113.119 117.324  56.343  1.00162.79           C  
ATOM   1969  CG  GLU R 270     114.328 117.291  55.418  1.00162.79           C  
ATOM   1970  CD  GLU R 270     115.643 117.181  56.166  1.00162.79           C  
ATOM   1971  OE1 GLU R 270     115.618 117.090  57.411  1.00162.79           O  
ATOM   1972  OE2 GLU R 270     116.705 117.187  55.509  1.00162.79           O1-
ATOM   1973  N   LEU R 271     111.388 118.182  58.866  1.00161.38           N  
ATOM   1974  CA  LEU R 271     110.089 118.043  59.519  1.00161.38           C  
ATOM   1975  C   LEU R 271     109.416 119.396  59.718  1.00161.38           C  
ATOM   1976  O   LEU R 271     108.186 119.501  59.633  1.00161.38           O  
ATOM   1977  CB  LEU R 271     110.257 117.314  60.855  1.00161.38           C  
ATOM   1978  CG  LEU R 271     109.016 116.845  61.620  1.00161.38           C  
ATOM   1979  CD1 LEU R 271     109.357 115.611  62.434  1.00161.38           C  
ATOM   1980  CD2 LEU R 271     108.469 117.933  62.533  1.00161.38           C  
ATOM   1981  N   LEU R 272     110.200 120.442  59.984  1.00162.25           N  
ATOM   1982  CA  LEU R 272     109.621 121.770  60.146  1.00162.25           C  
ATOM   1983  C   LEU R 272     108.999 122.288  58.857  1.00162.25           C  
ATOM   1984  O   LEU R 272     108.090 123.124  58.914  1.00162.25           O  
ATOM   1985  CB  LEU R 272     110.678 122.753  60.649  1.00162.25           C  
ATOM   1986  CG  LEU R 272     110.981 122.696  62.148  1.00162.25           C  
ATOM   1987  CD1 LEU R 272     111.689 123.962  62.603  1.00162.25           C  
ATOM   1988  CD2 LEU R 272     109.707 122.472  62.950  1.00162.25           C  
ATOM   1989  N   GLN R 273     109.463 121.815  57.701  1.00164.91           N  
ATOM   1990  CA  GLN R 273     108.836 122.159  56.433  1.00164.91           C  
ATOM   1991  C   GLN R 273     107.581 121.340  56.157  1.00164.91           C  
ATOM   1992  O   GLN R 273     106.810 121.704  55.263  1.00164.91           O  
ATOM   1993  CB  GLN R 273     109.841 121.993  55.293  1.00164.91           C  
ATOM   1994  CG  GLN R 273     111.056 122.898  55.429  1.00164.91           C  
ATOM   1995  CD  GLN R 273     112.321 122.267  54.888  1.00164.91           C  
ATOM   1996  OE1 GLN R 273     112.297 121.158  54.356  1.00164.91           O  
ATOM   1997  NE2 GLN R 273     113.438 122.972  55.024  1.00164.91           N  
ATOM   1998  N   GLY R 274     107.360 120.253  56.894  1.00165.50           N  
ATOM   1999  CA  GLY R 274     106.078 119.576  56.881  1.00165.50           C  
ATOM   2000  C   GLY R 274     105.847 118.521  55.817  1.00165.50           C  
ATOM   2001  O   GLY R 274     104.918 118.651  55.015  1.00165.50           O  
ATOM   2002  N   MET R 275     106.672 117.471  55.788  1.00166.52           N  
ATOM   2003  CA  MET R 275     106.400 116.332  54.921  1.00166.52           C  
ATOM   2004  C   MET R 275     106.408 114.986  55.634  1.00166.52           C  
ATOM   2005  O   MET R 275     105.962 113.999  55.039  1.00166.52           O  
ATOM   2006  CB  MET R 275     107.402 116.274  53.756  1.00166.52           C  
ATOM   2007  CG  MET R 275     108.802 115.841  54.146  1.00166.52           C  
ATOM   2008  SD  MET R 275     109.657 117.059  55.153  1.00166.52           S  
ATOM   2009  CE  MET R 275     109.905 118.369  53.957  1.00166.52           C  
ATOM   2010  N   TYR R 276     106.896 114.905  56.868  1.00162.68           N  
ATOM   2011  CA  TYR R 276     106.937 113.640  57.603  1.00162.68           C  
ATOM   2012  C   TYR R 276     105.749 113.519  58.558  1.00162.68           C  
ATOM   2013  O   TYR R 276     105.892 113.465  59.782  1.00162.68           O  
ATOM   2014  CB  TYR R 276     108.261 113.505  58.347  1.00162.68           C  
ATOM   2015  CG  TYR R 276     109.439 113.192  57.452  1.00162.68           C  
ATOM   2016  CD1 TYR R 276     109.638 111.910  56.960  1.00162.68           C  
ATOM   2017  CD2 TYR R 276     110.357 114.175  57.111  1.00162.68           C  
ATOM   2018  CE1 TYR R 276     110.715 111.617  56.147  1.00162.68           C  
ATOM   2019  CE2 TYR R 276     111.437 113.892  56.299  1.00162.68           C  
ATOM   2020  CZ  TYR R 276     111.611 112.611  55.820  1.00162.68           C  
ATOM   2021  OH  TYR R 276     112.686 112.324  55.011  1.00162.68           O  
ATOM   2022  N   LYS R 277     104.551 113.464  57.973  1.00159.37           N  
ATOM   2023  CA  LYS R 277     103.352 113.216  58.768  1.00159.37           C  
ATOM   2024  C   LYS R 277     103.393 111.840  59.419  1.00159.37           C  
ATOM   2025  O   LYS R 277     102.805 111.637  60.491  1.00159.37           O  
ATOM   2026  CB  LYS R 277     102.112 113.362  57.889  1.00159.37           C  
ATOM   2027  CG  LYS R 277     102.263 112.730  56.516  1.00159.37           C  
ATOM   2028  CD  LYS R 277     101.202 113.236  55.557  1.00159.37           C  
ATOM   2029  CE  LYS R 277     101.383 114.719  55.275  1.00159.37           C  
ATOM   2030  NZ  LYS R 277     102.703 115.012  54.652  1.00159.37           N1+
ATOM   2031  N   GLU R 278     104.087 110.888  58.791  1.00158.85           N  
ATOM   2032  CA  GLU R 278     104.269 109.576  59.400  1.00158.85           C  
ATOM   2033  C   GLU R 278     104.963 109.705  60.748  1.00158.85           C  
ATOM   2034  O   GLU R 278     104.495 109.169  61.760  1.00158.85           O  
ATOM   2035  CB  GLU R 278     105.084 108.680  58.465  1.00158.85           C  
ATOM   2036  CG  GLU R 278     104.689 108.744  56.989  1.00158.85           C  
ATOM   2037  CD  GLU R 278     103.199 108.584  56.748  1.00158.85           C  
ATOM   2038  OE1 GLU R 278     102.532 107.885  57.537  1.00158.85           O  
ATOM   2039  OE2 GLU R 278     102.695 109.165  55.763  1.00158.85           O1-
ATOM   2040  N   ILE R 279     106.076 110.439  60.781  1.00152.47           N  
ATOM   2041  CA  ILE R 279     106.774 110.684  62.037  1.00152.47           C  
ATOM   2042  C   ILE R 279     105.902 111.510  62.971  1.00152.47           C  
ATOM   2043  O   ILE R 279     105.899 111.301  64.189  1.00152.47           O  
ATOM   2044  CB  ILE R 279     108.130 111.362  61.768  1.00152.47           C  
ATOM   2045  CG1 ILE R 279     109.030 110.436  60.950  1.00152.47           C  
ATOM   2046  CG2 ILE R 279     108.811 111.748  63.070  1.00152.47           C  
ATOM   2047  CD1 ILE R 279     110.273 111.106  60.421  1.00152.47           C  
ATOM   2048  N   GLY R 280     105.140 112.454  62.415  1.00151.26           N  
ATOM   2049  CA  GLY R 280     104.287 113.287  63.248  1.00151.26           C  
ATOM   2050  C   GLY R 280     103.271 112.488  64.042  1.00151.26           C  
ATOM   2051  O   GLY R 280     102.977 112.813  65.194  1.00151.26           O  
ATOM   2052  N   ILE R 281     102.715 111.438  63.437  1.00150.19           N  
ATOM   2053  CA  ILE R 281     101.752 110.617  64.171  1.00150.19           C  
ATOM   2054  C   ILE R 281     102.453 109.545  65.011  1.00150.19           C  
ATOM   2055  O   ILE R 281     101.972 109.184  66.102  1.00150.19           O  
ATOM   2056  CB  ILE R 281     100.718 110.004  63.209  1.00150.19           C  
ATOM   2057  CG1 ILE R 281     101.391 109.080  62.195  1.00150.19           C  
ATOM   2058  CG2 ILE R 281      99.939 111.099  62.498  1.00150.19           C  
ATOM   2059  CD1 ILE R 281     100.417 108.270  61.373  1.00150.19           C  
ATOM   2060  N   ALA R 282     103.593 109.032  64.538  1.00146.89           N  
ATOM   2061  CA  ALA R 282     104.334 108.044  65.312  1.00146.89           C  
ATOM   2062  C   ALA R 282     104.808 108.630  66.635  1.00146.89           C  
ATOM   2063  O   ALA R 282     104.793 107.947  67.666  1.00146.89           O  
ATOM   2064  CB  ALA R 282     105.519 107.521  64.501  1.00146.89           C  
ATOM   2065  N   VAL R 283     105.227 109.896  66.624  1.00142.60           N  
ATOM   2066  CA  VAL R 283     105.709 110.530  67.847  1.00142.60           C  
ATOM   2067  C   VAL R 283     104.608 110.572  68.897  1.00142.60           C  
ATOM   2068  O   VAL R 283     104.835 110.237  70.062  1.00142.60           O  
ATOM   2069  CB  VAL R 283     106.258 111.935  67.546  1.00142.60           C  
ATOM   2070  CG1 VAL R 283     106.488 112.686  68.834  1.00142.60           C  
ATOM   2071  CG2 VAL R 283     107.560 111.831  66.776  1.00142.60           C  
ATOM   2072  N   ASP R 284     103.394 110.965  68.505  1.00144.32           N  
ATOM   2073  CA  ASP R 284     102.333 111.082  69.502  1.00144.32           C  
ATOM   2074  C   ASP R 284     101.884 109.713  70.004  1.00144.32           C  
ATOM   2075  O   ASP R 284     101.628 109.543  71.206  1.00144.32           O  
ATOM   2076  CB  ASP R 284     101.152 111.887  68.951  1.00144.32           C  
ATOM   2077  CG  ASP R 284     100.507 111.251  67.735  1.00144.32           C  
ATOM   2078  OD1 ASP R 284     100.052 110.092  67.824  1.00144.32           O  
ATOM   2079  OD2 ASP R 284     100.435 111.927  66.688  1.00144.32           O1-
ATOM   2080  N   VAL R 285     101.789 108.717  69.115  1.00142.32           N  
ATOM   2081  CA  VAL R 285     101.368 107.399  69.594  1.00142.32           C  
ATOM   2082  C   VAL R 285     102.421 106.806  70.532  1.00142.32           C  
ATOM   2083  O   VAL R 285     102.091 106.242  71.588  1.00142.32           O  
ATOM   2084  CB  VAL R 285     101.030 106.461  68.417  1.00142.32           C  
ATOM   2085  CG1 VAL R 285     102.234 106.199  67.540  1.00142.32           C  
ATOM   2086  CG2 VAL R 285     100.447 105.153  68.933  1.00142.32           C  
ATOM   2087  N   THR R 286     103.705 106.951  70.188  1.00137.04           N  
ATOM   2088  CA  THR R 286     104.759 106.479  71.076  1.00137.04           C  
ATOM   2089  C   THR R 286     104.795 107.271  72.376  1.00137.04           C  
ATOM   2090  O   THR R 286     105.140 106.718  73.424  1.00137.04           O  
ATOM   2091  CB  THR R 286     106.109 106.560  70.372  1.00137.04           C  
ATOM   2092  OG1 THR R 286     106.218 107.820  69.703  1.00137.04           O  
ATOM   2093  CG2 THR R 286     106.241 105.442  69.356  1.00137.04           C  
ATOM   2094  N   SER R 287     104.447 108.558  72.333  1.00134.72           N  
ATOM   2095  CA  SER R 287     104.394 109.350  73.556  1.00134.72           C  
ATOM   2096  C   SER R 287     103.306 108.844  74.489  1.00134.72           C  
ATOM   2097  O   SER R 287     103.504 108.787  75.706  1.00134.72           O  
ATOM   2098  CB  SER R 287     104.169 110.822  73.219  1.00134.72           C  
ATOM   2099  OG  SER R 287     102.813 111.066  72.890  1.00134.72           O  
ATOM   2100  N   ALA R 288     102.146 108.481  73.940  1.00136.23           N  
ATOM   2101  CA  ALA R 288     101.106 107.877  74.771  1.00136.23           C  
ATOM   2102  C   ALA R 288     101.579 106.554  75.367  1.00136.23           C  
ATOM   2103  O   ALA R 288     101.382 106.285  76.566  1.00136.23           O  
ATOM   2104  CB  ALA R 288      99.833 107.673  73.952  1.00136.23           C  
ATOM   2105  N   LEU R 289     102.222 105.718  74.544  1.00132.10           N  
ATOM   2106  CA  LEU R 289     102.727 104.446  75.051  1.00132.10           C  
ATOM   2107  C   LEU R 289     103.757 104.660  76.153  1.00132.10           C  
ATOM   2108  O   LEU R 289     103.823 103.873  77.103  1.00132.10           O  
ATOM   2109  CB  LEU R 289     103.314 103.622  73.903  1.00132.10           C  
ATOM   2110  CG  LEU R 289     103.747 102.175  74.156  1.00132.10           C  
ATOM   2111  CD1 LEU R 289     103.652 101.394  72.861  1.00132.10           C  
ATOM   2112  CD2 LEU R 289     105.165 102.092  74.693  1.00132.10           C  
ATOM   2113  N   ALA R 290     104.565 105.715  76.044  1.00129.25           N  
ATOM   2114  CA  ALA R 290     105.516 106.043  77.100  1.00129.25           C  
ATOM   2115  C   ALA R 290     104.801 106.518  78.359  1.00129.25           C  
ATOM   2116  O   ALA R 290     105.136 106.098  79.472  1.00129.25           O  
ATOM   2117  CB  ALA R 290     106.500 107.103  76.607  1.00129.25           C  
ATOM   2118  N   PHE R 291     103.810 107.398  78.201  1.00128.29           N  
ATOM   2119  CA  PHE R 291     103.079 107.916  79.351  1.00128.29           C  
ATOM   2120  C   PHE R 291     102.369 106.813  80.117  1.00128.29           C  
ATOM   2121  O   PHE R 291     102.041 107.002  81.293  1.00128.29           O  
ATOM   2122  CB  PHE R 291     102.053 108.964  78.912  1.00128.29           C  
ATOM   2123  CG  PHE R 291     102.655 110.188  78.282  1.00128.29           C  
ATOM   2124  CD1 PHE R 291     103.992 110.496  78.457  1.00128.29           C  
ATOM   2125  CD2 PHE R 291     101.874 111.036  77.517  1.00128.29           C  
ATOM   2126  CE1 PHE R 291     104.538 111.623  77.876  1.00128.29           C  
ATOM   2127  CE2 PHE R 291     102.415 112.162  76.935  1.00128.29           C  
ATOM   2128  CZ  PHE R 291     103.748 112.455  77.115  1.00128.29           C  
ATOM   2129  N   PHE R 292     102.114 105.672  79.474  1.00127.12           N  
ATOM   2130  CA  PHE R 292     101.515 104.548  80.194  1.00127.12           C  
ATOM   2131  C   PHE R 292     102.380 104.049  81.356  1.00127.12           C  
ATOM   2132  O   PHE R 292     101.864 103.381  82.267  1.00127.12           O  
ATOM   2133  CB  PHE R 292     101.234 103.404  79.221  1.00127.12           C  
ATOM   2134  CG  PHE R 292     100.422 102.294  79.812  1.00127.12           C  
ATOM   2135  CD1 PHE R 292      99.254 102.564  80.500  1.00127.12           C  
ATOM   2136  CD2 PHE R 292     100.825 100.979  79.677  1.00127.12           C  
ATOM   2137  CE1 PHE R 292      98.504 101.543  81.045  1.00127.12           C  
ATOM   2138  CE2 PHE R 292     100.080  99.954  80.219  1.00127.12           C  
ATOM   2139  CZ  PHE R 292      98.918 100.237  80.904  1.00127.12           C  
ATOM   2140  N   ASN R 293     103.681 104.352  81.355  1.00123.68           N  
ATOM   2141  CA  ASN R 293     104.551 103.860  82.422  1.00123.68           C  
ATOM   2142  C   ASN R 293     104.157 104.465  83.767  1.00123.68           C  
ATOM   2143  O   ASN R 293     104.229 103.792  84.801  1.00123.68           O  
ATOM   2144  CB  ASN R 293     106.013 104.176  82.095  1.00123.68           C  
ATOM   2145  CG  ASN R 293     106.952 103.975  83.283  1.00123.68           C  
ATOM   2146  OD1 ASN R 293     106.666 103.213  84.203  1.00123.68           O  
ATOM   2147  ND2 ASN R 293     108.071 104.680  83.270  1.00123.68           N  
ATOM   2148  N   SER R 294     103.774 105.743  83.780  1.00121.94           N  
ATOM   2149  CA  SER R 294     103.353 106.370  85.027  1.00121.94           C  
ATOM   2150  C   SER R 294     102.080 105.743  85.575  1.00121.94           C  
ATOM   2151  O   SER R 294     101.841 105.806  86.784  1.00121.94           O  
ATOM   2152  CB  SER R 294     103.155 107.871  84.823  1.00121.94           C  
ATOM   2153  OG  SER R 294     104.396 108.552  84.856  1.00121.94           O  
ATOM   2154  N   CYS R 295     101.259 105.150  84.710  1.00127.03           N  
ATOM   2155  CA  CYS R 295     100.160 104.316  85.178  1.00127.03           C  
ATOM   2156  C   CYS R 295     100.674 103.006  85.757  1.00127.03           C  
ATOM   2157  O   CYS R 295     100.175 102.533  86.785  1.00127.03           O  
ATOM   2158  CB  CYS R 295      99.193 104.044  84.029  1.00127.03           C  
ATOM   2159  SG  CYS R 295      97.874 102.890  84.429  1.00127.03           S  
ATOM   2160  N   LEU R 296     101.669 102.404  85.103  1.00125.22           N  
ATOM   2161  CA  LEU R 296     102.138 101.084  85.525  1.00125.22           C  
ATOM   2162  C   LEU R 296     102.900 101.122  86.848  1.00125.22           C  
ATOM   2163  O   LEU R 296     102.896 100.131  87.586  1.00125.22           O  
ATOM   2164  CB  LEU R 296     103.019 100.467  84.440  1.00125.22           C  
ATOM   2165  CG  LEU R 296     102.295  99.616  83.399  1.00125.22           C  
ATOM   2166  CD1 LEU R 296     103.288  99.023  82.417  1.00125.22           C  
ATOM   2167  CD2 LEU R 296     101.492  98.525  84.079  1.00125.22           C  
ATOM   2168  N   ASN R 297     103.559 102.240  87.157  1.00122.21           N  
ATOM   2169  CA  ASN R 297     104.562 102.253  88.225  1.00122.21           C  
ATOM   2170  C   ASN R 297     104.049 101.836  89.601  1.00122.21           C  
ATOM   2171  O   ASN R 297     104.709 101.000  90.246  1.00122.21           O  
ATOM   2172  CB  ASN R 297     105.215 103.636  88.295  1.00122.21           C  
ATOM   2173  CG  ASN R 297     106.456 103.736  87.441  1.00122.21           C  
ATOM   2174  OD1 ASN R 297     106.987 102.727  86.978  1.00122.21           O  
ATOM   2175  ND2 ASN R 297     106.931 104.956  87.229  1.00122.21           N  
ATOM   2176  N   PRO R 298     102.945 102.382  90.132  1.00124.27           N  
ATOM   2177  CA  PRO R 298     102.563 102.015  91.509  1.00124.27           C  
ATOM   2178  C   PRO R 298     102.330 100.529  91.701  1.00124.27           C  
ATOM   2179  O   PRO R 298     102.773  99.964  92.708  1.00124.27           O  
ATOM   2180  CB  PRO R 298     101.281 102.825  91.744  1.00124.27           C  
ATOM   2181  CG  PRO R 298     101.367 103.953  90.792  1.00124.27           C  
ATOM   2182  CD  PRO R 298     102.029 103.392  89.574  1.00124.27           C  
ATOM   2183  N   MET R 299     101.676  99.873  90.740  1.00125.19           N  
ATOM   2184  CA  MET R 299     101.423  98.441  90.857  1.00125.19           C  
ATOM   2185  C   MET R 299     102.725  97.658  90.948  1.00125.19           C  
ATOM   2186  O   MET R 299     102.855  96.746  91.771  1.00125.19           O  
ATOM   2187  CB  MET R 299     100.596  97.961  89.665  1.00125.19           C  
ATOM   2188  CG  MET R 299      99.184  98.518  89.620  1.00125.19           C  
ATOM   2189  SD  MET R 299      98.286  97.988  88.150  1.00125.19           S  
ATOM   2190  CE  MET R 299      98.035  96.253  88.510  1.00125.19           C  
ATOM   2191  N   LEU R 300     103.701  98.001  90.108  1.00118.87           N  
ATOM   2192  CA  LEU R 300     104.961  97.270  90.096  1.00118.87           C  
ATOM   2193  C   LEU R 300     105.783  97.540  91.349  1.00118.87           C  
ATOM   2194  O   LEU R 300     106.501  96.655  91.825  1.00118.87           O  
ATOM   2195  CB  LEU R 300     105.763  97.636  88.852  1.00118.87           C  
ATOM   2196  CG  LEU R 300     105.143  97.223  87.521  1.00118.87           C  
ATOM   2197  CD1 LEU R 300     105.899  97.868  86.384  1.00118.87           C  
ATOM   2198  CD2 LEU R 300     105.149  95.712  87.379  1.00118.87           C  
ATOM   2199  N   TYR R 301     105.710  98.754  91.891  1.00113.76           N  
ATOM   2200  CA  TYR R 301     106.655  99.094  92.949  1.00113.76           C  
ATOM   2201  C   TYR R 301     106.090  98.905  94.354  1.00113.76           C  
ATOM   2202  O   TYR R 301     106.749  98.304  95.206  1.00113.76           O  
ATOM   2203  CB  TYR R 301     107.154 100.528  92.765  1.00113.76           C  
ATOM   2204  CG  TYR R 301     108.366 100.610  91.871  1.00113.76           C  
ATOM   2205  CD2 TYR R 301     108.232 100.776  90.502  1.00113.76           C  
ATOM   2206  CD1 TYR R 301     109.643 100.498  92.395  1.00113.76           C  
ATOM   2207  CE2 TYR R 301     109.336 100.843  89.683  1.00113.76           C  
ATOM   2208  CE1 TYR R 301     110.752 100.564  91.584  1.00113.76           C  
ATOM   2209  CZ  TYR R 301     110.594 100.736  90.229  1.00113.76           C  
ATOM   2210  OH  TYR R 301     111.700 100.803  89.417  1.00113.76           O  
ATOM   2211  N   VAL R 302     104.889  99.405  94.624  1.00126.29           N  
ATOM   2212  CA  VAL R 302     104.386  99.393  95.993  1.00126.29           C  
ATOM   2213  C   VAL R 302     103.588  98.131  96.293  1.00126.29           C  
ATOM   2214  O   VAL R 302     103.760  97.520  97.350  1.00126.29           O  
ATOM   2215  CB  VAL R 302     103.551 100.661  96.250  1.00126.29           C  
ATOM   2216  CG1 VAL R 302     102.806 100.550  97.568  1.00126.29           C  
ATOM   2217  CG2 VAL R 302     104.445 101.887  96.238  1.00126.29           C  
ATOM   2218  N   PHE R 303     102.718  97.705  95.379  1.00134.11           N  
ATOM   2219  CA  PHE R 303     101.776  96.639  95.696  1.00134.11           C  
ATOM   2220  C   PHE R 303     102.333  95.239  95.474  1.00134.11           C  
ATOM   2221  O   PHE R 303     101.654  94.266  95.818  1.00134.11           O  
ATOM   2222  CB  PHE R 303     100.489  96.826  94.892  1.00134.11           C  
ATOM   2223  CG  PHE R 303      99.697  98.034  95.301  1.00134.11           C  
ATOM   2224  CD1 PHE R 303      99.750  98.500  96.604  1.00134.11           C  
ATOM   2225  CD2 PHE R 303      98.907  98.707  94.387  1.00134.11           C  
ATOM   2226  CE1 PHE R 303      99.025  99.611  96.989  1.00134.11           C  
ATOM   2227  CE2 PHE R 303      98.181  99.819  94.766  1.00134.11           C  
ATOM   2228  CZ  PHE R 303      98.241 100.271  96.068  1.00134.11           C  
ATOM   2229  N   MET R 304     103.537  95.100  94.918  1.00135.13           N  
ATOM   2230  CA  MET R 304     104.202  93.804  94.973  1.00135.13           C  
ATOM   2231  C   MET R 304     104.581  93.428  96.397  1.00135.13           C  
ATOM   2232  O   MET R 304     104.611  92.238  96.724  1.00135.13           O  
ATOM   2233  CB  MET R 304     105.438  93.793  94.074  1.00135.13           C  
ATOM   2234  CG  MET R 304     105.132  93.930  92.591  1.00135.13           C  
ATOM   2235  SD  MET R 304     104.127  92.576  91.951  1.00135.13           S  
ATOM   2236  CE  MET R 304     102.511  93.344  91.863  1.00135.13           C  
ATOM   2237  N   GLY R 305     104.869  94.412  97.245  1.00144.21           N  
ATOM   2238  CA  GLY R 305     105.073  94.132  98.656  1.00144.21           C  
ATOM   2239  C   GLY R 305     103.773  93.695  99.306  1.00144.21           C  
ATOM   2240  O   GLY R 305     102.740  94.361  99.173  1.00144.21           O  
ATOM   2241  N   GLN R 306     103.813  92.555  99.995  1.00153.00           N  
ATOM   2242  CA  GLN R 306     102.617  92.050 100.660  1.00153.00           C  
ATOM   2243  C   GLN R 306     102.129  93.012 101.737  1.00153.00           C  
ATOM   2244  O   GLN R 306     100.952  93.405 101.745  1.00153.00           O  
ATOM   2245  CB  GLN R 306     102.916  90.673 101.259  1.00153.00           C  
ATOM   2246  CG  GLN R 306     101.726  89.757 101.564  1.00153.00           C  
ATOM   2247  CD  GLN R 306     100.736  89.550 100.417  1.00153.00           C  
ATOM   2248  OE1 GLN R 306     100.825  90.169  99.359  1.00153.00           O  
ATOM   2249  NE2 GLN R 306      99.780  88.656 100.636  1.00153.00           N  
ATOM   2250  N   ASP R 307     103.042  93.449 102.611  1.00154.41           N  
ATOM   2251  CA  ASP R 307     102.667  94.224 103.788  1.00154.41           C  
ATOM   2252  C   ASP R 307     101.813  95.421 103.392  1.00154.41           C  
ATOM   2253  O   ASP R 307     100.823  95.735 104.061  1.00154.41           O  
ATOM   2254  CB  ASP R 307     103.939  94.655 104.530  1.00154.41           C  
ATOM   2255  CG  ASP R 307     103.714  95.773 105.548  1.00154.41           C  
ATOM   2256  OD2 ASP R 307     104.722  96.359 105.991  1.00154.41           O1-
ATOM   2257  OD1 ASP R 307     102.571  96.017 105.986  1.00154.41           O  
ATOM   2258  N   PHE R 308     102.153  96.072 102.279  1.00151.02           N  
ATOM   2259  CA  PHE R 308     101.329  97.171 101.789  1.00151.02           C  
ATOM   2260  C   PHE R 308      99.936  96.692 101.400  1.00151.02           C  
ATOM   2261  O   PHE R 308      98.950  97.407 101.613  1.00151.02           O  
ATOM   2262  CB  PHE R 308     102.017  97.851 100.608  1.00151.02           C  
ATOM   2263  CG  PHE R 308     103.114  98.793 101.012  1.00151.02           C  
ATOM   2264  CD1 PHE R 308     104.384  98.319 101.291  1.00151.02           C  
ATOM   2265  CD2 PHE R 308     102.874 100.153 101.113  1.00151.02           C  
ATOM   2266  CE1 PHE R 308     105.393  99.182 101.665  1.00151.02           C  
ATOM   2267  CE2 PHE R 308     103.880 101.021 101.485  1.00151.02           C  
ATOM   2268  CZ  PHE R 308     105.140 100.535 101.761  1.00151.02           C  
ATOM   2269  N   ARG R 309      99.828  95.492 100.826  1.00150.83           N  
ATOM   2270  CA  ARG R 309      98.515  94.986 100.434  1.00150.83           C  
ATOM   2271  C   ARG R 309      97.626  94.733 101.648  1.00150.83           C  
ATOM   2272  O   ARG R 309      96.468  95.171 101.678  1.00150.83           O  
ATOM   2273  CB  ARG R 309      98.653  93.724  99.582  1.00150.83           C  
ATOM   2274  CG  ARG R 309      98.644  94.014  98.090  1.00150.83           C  
ATOM   2275  CD  ARG R 309      98.713  92.752  97.250  1.00150.83           C  
ATOM   2276  NE  ARG R 309     100.045  92.158  97.243  1.00150.83           N  
ATOM   2277  CZ  ARG R 309     100.361  91.052  96.578  1.00150.83           C  
ATOM   2278  NH1 ARG R 309      99.440  90.417  95.868  1.00150.83           N  
ATOM   2279  NH2 ARG R 309     101.598  90.578  96.627  1.00150.83           N1+
ATOM   2280  N   GLU R 310      98.139  94.030 102.668  1.00155.02           N  
ATOM   2281  CA  GLU R 310      97.311  93.873 103.866  1.00155.02           C  
ATOM   2282  C   GLU R 310      97.057  95.206 104.560  1.00155.02           C  
ATOM   2283  O   GLU R 310      95.989  95.403 105.149  1.00155.02           O  
ATOM   2284  CB  GLU R 310      97.872  92.856 104.869  1.00155.02           C  
ATOM   2285  CG  GLU R 310      97.865  91.392 104.429  1.00155.02           C  
ATOM   2286  CD  GLU R 310      99.031  90.995 103.579  1.00155.02           C  
ATOM   2287  OE1 GLU R 310      99.916  91.834 103.366  1.00155.02           O  
ATOM   2288  OE2 GLU R 310      99.058  89.834 103.117  1.00155.02           O1-
ATOM   2289  N   ARG R 311      98.011  96.137 104.507  1.00150.91           N  
ATOM   2290  CA  ARG R 311      97.780  97.441 105.122  1.00150.91           C  
ATOM   2291  C   ARG R 311      96.627  98.173 104.447  1.00150.91           C  
ATOM   2292  O   ARG R 311      95.752  98.728 105.123  1.00150.91           O  
ATOM   2293  CB  ARG R 311      99.052  98.285 105.068  1.00150.91           C  
ATOM   2294  CG  ARG R 311      98.889  99.675 105.656  1.00150.91           C  
ATOM   2295  CD  ARG R 311      98.768  99.622 107.166  1.00150.91           C  
ATOM   2296  NE  ARG R 311     100.014  99.207 107.799  1.00150.91           N  
ATOM   2297  CZ  ARG R 311     100.377  99.557 109.028  1.00150.91           C  
ATOM   2298  NH1 ARG R 311      99.586 100.333 109.755  1.00150.91           N  
ATOM   2299  NH2 ARG R 311     101.529  99.135 109.528  1.00150.91           N1+
ATOM   2300  N   LEU R 312      96.601  98.173 103.113  1.00154.59           N  
ATOM   2301  CA  LEU R 312      95.515  98.827 102.392  1.00154.59           C  
ATOM   2302  C   LEU R 312      94.188  98.123 102.646  1.00154.59           C  
ATOM   2303  O   LEU R 312      93.154  98.779 102.821  1.00154.59           O  
ATOM   2304  CB  LEU R 312      95.834  98.877 100.896  1.00154.59           C  
ATOM   2305  CG  LEU R 312      94.931  99.677  99.948  1.00154.59           C  
ATOM   2306  CD1 LEU R 312      95.739 100.147  98.751  1.00154.59           C  
ATOM   2307  CD2 LEU R 312      93.734  98.865  99.473  1.00154.59           C  
ATOM   2308  N   ILE R 313      94.196  96.787 102.664  1.00157.63           N  
ATOM   2309  CA  ILE R 313      92.962  96.047 102.920  1.00157.63           C  
ATOM   2310  C   ILE R 313      92.425  96.367 104.310  1.00157.63           C  
ATOM   2311  O   ILE R 313      91.220  96.583 104.493  1.00157.63           O  
ATOM   2312  CB  ILE R 313      93.197  94.537 102.731  1.00157.63           C  
ATOM   2313  CG1 ILE R 313      93.293  94.193 101.243  1.00157.63           C  
ATOM   2314  CG2 ILE R 313      92.087  93.732 103.386  1.00157.63           C  
ATOM   2315  CD1 ILE R 313      93.645  92.746 100.973  1.00157.63           C  
ATOM   2316  N   HIS R 314      93.309  96.409 105.310  1.00158.47           N  
ATOM   2317  CA  HIS R 314      92.888  96.735 106.669  1.00158.47           C  
ATOM   2318  C   HIS R 314      92.376  98.166 106.764  1.00158.47           C  
ATOM   2319  O   HIS R 314      91.399  98.438 107.471  1.00158.47           O  
ATOM   2320  CB  HIS R 314      94.050  96.512 107.637  1.00158.47           C  
ATOM   2321  CG  HIS R 314      93.768  96.962 109.036  1.00158.47           C  
ATOM   2322  ND1 HIS R 314      92.856  96.329 109.853  1.00158.47           N  
ATOM   2323  CD2 HIS R 314      94.282  97.981 109.765  1.00158.47           C  
ATOM   2324  CE1 HIS R 314      92.819  96.939 111.024  1.00158.47           C  
ATOM   2325  NE2 HIS R 314      93.674  97.945 110.997  1.00158.47           N  
ATOM   2326  N   ALA R 315      93.028  99.099 106.063  1.00159.13           N  
ATOM   2327  CA  ALA R 315      92.581 100.487 106.098  1.00159.13           C  
ATOM   2328  C   ALA R 315      91.240 100.665 105.399  1.00159.13           C  
ATOM   2329  O   ALA R 315      90.471 101.564 105.760  1.00159.13           O  
ATOM   2330  CB  ALA R 315      93.634 101.394 105.464  1.00159.13           C  
ATOM   2331  N   LEU R 316      90.940  99.829 104.410  1.00160.77           N  
ATOM   2332  CA  LEU R 316      89.654  99.897 103.725  1.00160.77           C  
ATOM   2333  C   LEU R 316      89.321  98.580 103.033  1.00160.77           C  
ATOM   2334  O   LEU R 316      90.143  98.018 102.309  1.00160.77           O  
ATOM   2335  CB  LEU R 316      89.647 101.038 102.705  1.00160.77           C  
ATOM   2336  CG  LEU R 316      88.455 101.061 101.748  1.00160.77           C  
ATOM   2337  CD1 LEU R 316      87.212 101.574 102.459  1.00160.77           C  
ATOM   2338  CD2 LEU R 316      88.763 101.905 100.521  1.00160.77           C  
ATOM   2339  OXT LEU R 316      88.220  98.048 103.175  1.00160.77           O1-
TER    2340      LEU R 316 
HETATM 2341  O     *     0     111.688 112.910  81.619  1.00  0.00           O  
HETATM 2342  O     *     0     113.390 111.516  80.763  1.00  0.00           O  
HETATM 2343  O     *     0     103.722 115.784  71.697  1.00  0.00           O  
HETATM 2344  O     *     0     103.920 117.853  73.430  1.00  0.00           O  
HETATM 2345  O     *     0     110.264 113.834  75.893  1.00  0.00           O  
HETATM 2346  N     *     0     108.680 114.320  77.366  1.00  0.00           N  
HETATM 2347  N     *     0     107.780 114.495  76.336  1.00  0.00           N  
HETATM 2348  C     *     0     111.605 112.821  80.285  1.00  0.00           C  
HETATM 2349  C     *     0     112.611 112.018  79.803  1.00  0.00           C  
HETATM 2350  C     *     0     110.803 113.189  78.061  1.00  0.00           C  
HETATM 2351  C     *     0     110.695 113.437  79.440  1.00  0.00           C  
HETATM 2352  C     *     0     112.770 111.794  78.458  1.00  0.00           C  
HETATM 2353  C     *     0     104.378 115.581  72.898  1.00  0.00           C  
HETATM 2354  C     *     0     111.831 112.341  77.594  1.00  0.00           C  
HETATM 2355  C     *     0     112.935 112.207  81.922  1.00  0.00           C  
HETATM 2356  C     *     0     102.844 114.812  71.082  1.00  0.00           C  
HETATM 2357  C     *     0     104.499 116.649  73.790  1.00  0.00           C  
HETATM 2358  C     *     0     101.470 114.845  71.710  1.00  0.00           C  
HETATM 2359  C     *     0     105.821 115.274  75.287  1.00  0.00           C  
HETATM 2360  C     *     0     105.196 116.495  74.990  1.00  0.00           C  
HETATM 2361  C     *     0     104.945 114.347  73.209  1.00  0.00           C  
HETATM 2362  C     *     0     105.653 114.198  74.394  1.00  0.00           C  
HETATM 2363  C     *     0     109.928 113.791  77.066  1.00  0.00           C  
HETATM 2364  C     *     0     100.438 115.561  71.106  1.00  0.00           C  
HETATM 2365  C     *     0     101.235 114.182  72.913  1.00  0.00           C  
HETATM 2366  C     *     0     106.686 115.136  76.446  1.00  0.00           C  
HETATM 2367  C     *     0      99.179 115.608  71.696  1.00  0.00           C  
HETATM 2368  C     *     0      99.977 114.230  73.503  1.00  0.00           C  
HETATM 2369  C     *     0      98.947 114.936  72.892  1.00  0.00           C  
HETATM 2370  C     *     0     104.245 119.104  74.055  1.00  0.00           C  
HETATM 2371  H     *     0     109.959 114.091  79.828  1.00  0.00           H  
HETATM 2372  H     *     0     113.596 111.232  78.123  1.00  0.00           H  
HETATM 2373  H     *     0     111.904 112.121  76.564  1.00  0.00           H  
HETATM 2374  H     *     0     103.274 113.823  71.143  1.00  0.00           H  
HETATM 2375  H     *     0     102.779 115.037  70.026  1.00  0.00           H  
HETATM 2376  H     *     0     112.777 111.523  82.735  1.00  0.00           H  
HETATM 2377  H     *     0     113.693 112.917  82.224  1.00  0.00           H  
HETATM 2378  H     *     0     105.287 117.302  75.670  1.00  0.00           H  
HETATM 2379  H     *     0     104.861 113.530  72.543  1.00  0.00           H  
HETATM 2380  H     *     0     106.085 113.258  74.621  1.00  0.00           H  
HETATM 2381  H     *     0     100.609 116.075  70.195  1.00  0.00           H  
HETATM 2382  H     *     0     102.016 113.644  73.386  1.00  0.00           H  
HETATM 2383  H     *     0     106.432 115.609  77.360  1.00  0.00           H  
HETATM 2384  H     *     0     108.419 114.537  78.342  1.00  0.00           H  
HETATM 2385  H     *     0      98.398 116.156  71.235  1.00  0.00           H  
HETATM 2386  H     *     0      99.807 113.735  74.424  1.00  0.00           H  
HETATM 2387  H     *     0      97.990 114.966  73.342  1.00  0.00           H  
HETATM 2388  H     *     0     105.326 119.250  74.077  1.00  0.00           H  
HETATM 2389  H     *     0     103.859 119.132  75.075  1.00  0.00           H  
HETATM 2390  H     *     0     103.800 119.919  73.487  1.00  0.00           H  
CONECT  632 1232
CONECT 1232  632
CONECT 2341 2348 2355
CONECT 2342 2349 2355
CONECT 2343 2353 2356
CONECT 2344 2357 2370
CONECT 2345 2363 2363
CONECT 2346 2347 2363 2384
CONECT 2347 2346 2366 2366
CONECT 2348 2341 2349 2351 2351
CONECT 2349 2342 2348 2352 2352
CONECT 2350 2351 2354 2354 2363
CONECT 2351 2348 2348 2350 2371
CONECT 2352 2349 2349 2354 2372
CONECT 2353 2343 2357 2361 2361
CONECT 2354 2350 2350 2352 2373
CONECT 2355 2341 2342 2376 2377
CONECT 2356 2343 2358 2374 2375
CONECT 2357 2344 2353 2360 2360
CONECT 2358 2356 2364 2364 2365
CONECT 2359 2360 2362 2362 2366
CONECT 2360 2357 2357 2359 2378
CONECT 2361 2353 2353 2362 2379
CONECT 2362 2359 2359 2361 2380
CONECT 2363 2345 2345 2346 2350
CONECT 2364 2358 2358 2367 2381
CONECT 2365 2358 2368 2368 2382
CONECT 2366 2347 2347 2359 2383
CONECT 2367 2364 2369 2369 2385
CONECT 2368 2365 2365 2369 2386
CONECT 2369 2367 2367 2368 2387
CONECT 2370 2344 2388 2389 2390
CONECT 2371 2351
CONECT 2372 2352
CONECT 2373 2354
CONECT 2374 2356
CONECT 2375 2356
CONECT 2376 2355
CONECT 2377 2355
CONECT 2378 2360
CONECT 2379 2361
CONECT 2380 2362
CONECT 2381 2364
CONECT 2382 2365
CONECT 2383 2366
CONECT 2384 2346
CONECT 2385 2367
CONECT 2386 2368
CONECT 2387 2369
CONECT 2388 2370
CONECT 2389 2370
CONECT 2390 2370
END
