# Supplementary material for: Structural basis for recognition of N-formyl peptides as pathogen-associated molecular patterns
Source: Nat Commun. 2022 Sep 5;13:5232. doi: 10.1038/s41467-022-32822-y (PMC9445081; doi:10.1038/s41467-022-32822-y)
Supplement: Supplementary file 7 — Supplementary Data 5 [file 41467_2022_32822_MOESM7_ESM.zip › Supplementary_Data_5_fig4e-cpd17b-FPR1.pdb]

HEADER                                                        real_spa
REMARK  99                                                                      
REMARK  99 MOE v2020.09 (Chemical Computing Group ULC) Wed Oct 27 17:11:13 2021 
SEQRES   1 R  295  TYR LEU PHE LEU ASP ILE ILE THR TYR LEU VAL PHE ALA
SEQRES   2 R  295  VAL THR PHE VAL LEU GLY VAL LEU GLY ASN GLY LEU VAL
SEQRES   3 R  295  ILE TRP VAL ALA GLY PHE ARG MET THR HIS THR VAL THR
SEQRES   4 R  295  THR ILE SER TYR LEU ASN LEU ALA VAL ALA ASP PHE CYS
SEQRES   5 R  295  PHE THR SER THR LEU PRO PHE PHE MET VAL ARG LYS ALA
SEQRES   6 R  295  MET GLY GLY HIS TRP PRO PHE GLY TRP PHE LEU CYS LYS
SEQRES   7 R  295  PHE VAL PHE THR ILE VAL ASP ILE ASN LEU PHE GLY SER
SEQRES   8 R  295  VAL PHE LEU ILE ALA LEU ILE ALA LEU ASP ARG CYS VAL
SEQRES   9 R  295  CYS VAL LEU HIS PRO VAL TRP THR GLN ASN HIS ARG THR
SEQRES  10 R  295  VAL SER LEU ALA LYS LYS VAL ILE ILE GLY PRO TRP VAL
SEQRES  11 R  295  MET ALA LEU LEU LEU THR LEU PRO VAL ILE ILE ARG VAL
SEQRES  12 R  295  THR THR VAL PRO GLY LYS THR GLY THR VAL ALA CYS THR
SEQRES  13 R  295  PHE ASN PHE SER PRO TRP THR ASN ASP PRO LYS GLU ARG
SEQRES  14 R  295  ILE ASN VAL ALA VAL ALA MET LEU THR VAL ARG GLY ILE
SEQRES  15 R  295  ILE ARG PHE ILE ILE GLY PHE SER ALA PRO MET SER ILE
SEQRES  16 R  295  VAL ALA VAL SER TYR GLY LEU ILE ALA THR LYS ILE HIS
SEQRES  17 R  295  LYS GLN GLY LEU ILE LYS SER SER ARG PRO LEU ARG VAL
SEQRES  18 R  295  LEU SER PHE VAL ALA ALA ALA PHE PHE LEU CYS TRP SER
SEQRES  19 R  295  PRO TYR GLN VAL VAL ALA LEU ILE ALA THR VAL ARG ILE
SEQRES  20 R  295  ARG GLU LEU LEU GLN GLY MET TYR LYS GLU ILE GLY ILE
SEQRES  21 R  295  ALA VAL ASP VAL THR SER ALA LEU ALA PHE PHE ASN SER
SEQRES  22 R  295  CYS LEU ASN PRO MET LEU TYR VAL PHE MET GLY GLN ASP
SEQRES  23 R  295  PHE ARG GLU ARG LEU ILE HIS ALA LEU
HELIX    1   1 LEU R   23  GLY R   52  1               Generated by MOE   30
HELIX    2   2 VAL R   59  SER R   76  1               Generated by MOE   18
HELIX    3   3 PRO R   79  MET R   87  1               Generated by MOE    9
HELIX    4   4 TRP R   95  LEU R  128  1               Generated by MOE   34
HELIX    5   5 TRP R  132  ASN R  135  1               Generated by MOE    4
HELIX    6   6 VAL R  139  VAL R  145  1               Generated by MOE    7
HELIX    7   7 ILE R  147  ARG R  163  1               Generated by MOE   17
HELIX    8   8 PRO R  187  ILE R  208  1               Generated by MOE   22
HELIX    9   9 SER R  211  GLN R  231  1               Generated by MOE   21
HELIX   10  10 ARG R  238  VAL R  266  1               Generated by MOE   29
HELIX   11  11 ILE R  268  GLN R  273  1               Generated by MOE    6
HELIX   12  12 LYS R  277  TYR R  301  1               Generated by MOE   25
HELIX   13  13 GLN R  306  ALA R  315  1               Generated by MOE   10
SHEET    1       VAL R 164  PRO R 168                  Generated by MOE
SHEET    2       VAL R 174  PHE R 178                  Generated by MOE
SSBOND   1 CYS R   98    CYS R  176                          1555   1555  2.03
ATOM      1  N   TYR R  22      95.441 104.291  59.752  1.00170.45           N1+
ATOM      2  CA  TYR R  22      95.797 105.538  60.421  1.00170.45           C  
ATOM      3  C   TYR R  22      94.652 106.024  61.296  1.00170.45           C  
ATOM      4  O   TYR R  22      94.871 106.673  62.318  1.00170.45           O  
ATOM      5  CB  TYR R  22      96.177 106.612  59.399  1.00170.45           C  
ATOM      6  CG  TYR R  22      97.562 106.447  58.809  1.00170.45           C  
ATOM      7  CD1 TYR R  22      98.201 105.213  58.810  1.00170.45           C  
ATOM      8  CD2 TYR R  22      98.225 107.525  58.241  1.00170.45           C  
ATOM      9  CE1 TYR R  22      99.462 105.060  58.270  1.00170.45           C  
ATOM     10  CE2 TYR R  22      99.485 107.381  57.697  1.00170.45           C  
ATOM     11  CZ  TYR R  22     100.101 106.148  57.714  1.00170.45           C  
ATOM     12  OH  TYR R  22     101.359 106.003  57.172  1.00170.45           O  
ATOM     13  N   LEU R  23      93.423 105.711  60.884  1.00168.54           N  
ATOM     14  CA  LEU R  23      92.269 106.033  61.716  1.00168.54           C  
ATOM     15  C   LEU R  23      92.290 105.222  63.006  1.00168.54           C  
ATOM     16  O   LEU R  23      91.865 105.708  64.060  1.00168.54           O  
ATOM     17  CB  LEU R  23      90.978 105.788  60.930  1.00168.54           C  
ATOM     18  CG  LEU R  23      89.652 106.314  61.484  1.00168.54           C  
ATOM     19  CD1 LEU R  23      88.719 106.679  60.343  1.00168.54           C  
ATOM     20  CD2 LEU R  23      88.991 105.284  62.383  1.00168.54           C  
ATOM     21  N   PHE R  24      92.809 103.992  62.944  1.00165.87           N  
ATOM     22  CA  PHE R  24      92.877 103.135  64.125  1.00165.87           C  
ATOM     23  C   PHE R  24      93.769 103.744  65.201  1.00165.87           C  
ATOM     24  O   PHE R  24      93.468 103.650  66.400  1.00165.87           O  
ATOM     25  CB  PHE R  24      93.389 101.752  63.718  1.00165.87           C  
ATOM     26  CG  PHE R  24      92.916 100.633  64.603  1.00165.87           C  
ATOM     27  CD1 PHE R  24      91.632 100.130  64.477  1.00165.87           C  
ATOM     28  CD2 PHE R  24      93.764 100.064  65.540  1.00165.87           C  
ATOM     29  CE1 PHE R  24      91.196  99.092  65.282  1.00165.87           C  
ATOM     30  CE2 PHE R  24      93.333  99.026  66.345  1.00165.87           C  
ATOM     31  CZ  PHE R  24      92.048  98.540  66.217  1.00165.87           C  
ATOM     32  N   LEU R  25      94.871 104.377  64.787  1.00162.83           N  
ATOM     33  CA  LEU R  25      95.811 104.951  65.744  1.00162.83           C  
ATOM     34  C   LEU R  25      95.154 106.004  66.624  1.00162.83           C  
ATOM     35  O   LEU R  25      95.527 106.151  67.791  1.00162.83           O  
ATOM     36  CB  LEU R  25      97.008 105.554  65.009  1.00162.83           C  
ATOM     37  CG  LEU R  25      97.792 104.623  64.084  1.00162.83           C  
ATOM     38  CD1 LEU R  25      99.128 105.242  63.711  1.00162.83           C  
ATOM     39  CD2 LEU R  25      97.995 103.265  64.730  1.00162.83           C  
ATOM     40  N   ASP R  26      94.188 106.752  66.087  1.00163.00           N  
ATOM     41  CA  ASP R  26      93.509 107.765  66.890  1.00163.00           C  
ATOM     42  C   ASP R  26      92.751 107.129  68.051  1.00163.00           C  
ATOM     43  O   ASP R  26      92.851 107.585  69.197  1.00163.00           O  
ATOM     44  CB  ASP R  26      92.568 108.583  66.005  1.00163.00           C  
ATOM     45  CG  ASP R  26      93.245 109.074  64.738  1.00163.00           C  
ATOM     46  OD1 ASP R  26      94.489 109.181  64.734  1.00163.00           O  
ATOM     47  OD2 ASP R  26      92.538 109.348  63.745  1.00163.00           O1-
ATOM     48  N   ILE R  27      92.000 106.062  67.775  1.00158.88           N  
ATOM     49  CA  ILE R  27      91.299 105.360  68.846  1.00158.88           C  
ATOM     50  C   ILE R  27      92.294 104.753  69.825  1.00158.88           C  
ATOM     51  O   ILE R  27      92.082 104.785  71.044  1.00158.88           O  
ATOM     52  CB  ILE R  27      90.336 104.297  68.280  1.00158.88           C  
ATOM     53  CG1 ILE R  27      89.231 104.935  67.430  1.00158.88           C  
ATOM     54  CG2 ILE R  27      89.726 103.476  69.401  1.00158.88           C  
ATOM     55  CD1 ILE R  27      89.571 105.099  65.977  1.00158.88           C  
ATOM     56  N   ILE R  28      93.390 104.186  69.315  1.00157.76           N  
ATOM     57  CA  ILE R  28      94.394 103.603  70.206  1.00157.76           C  
ATOM     58  C   ILE R  28      94.926 104.656  71.171  1.00157.76           C  
ATOM     59  O   ILE R  28      94.978 104.439  72.388  1.00157.76           O  
ATOM     60  CB  ILE R  28      95.530 102.957  69.395  1.00157.76           C  
ATOM     61  CG1 ILE R  28      94.978 101.862  68.483  1.00157.76           C  
ATOM     62  CG2 ILE R  28      96.597 102.400  70.322  1.00157.76           C  
ATOM     63  CD1 ILE R  28      94.307 100.737  69.234  1.00157.76           C  
ATOM     64  N   THR R  29      95.314 105.819  70.643  1.00154.57           N  
ATOM     65  CA  THR R  29      95.873 106.868  71.490  1.00154.57           C  
ATOM     66  C   THR R  29      94.841 107.398  72.477  1.00154.57           C  
ATOM     67  O   THR R  29      95.162 107.643  73.645  1.00154.57           O  
ATOM     68  CB  THR R  29      96.426 108.006  70.634  1.00154.57           C  
ATOM     69  OG1 THR R  29      95.413 108.469  69.734  1.00154.57           O  
ATOM     70  CG2 THR R  29      97.630 107.534  69.839  1.00154.57           C  
ATOM     71  N   TYR R  30      93.596 107.585  72.032  1.00154.43           N  
ATOM     72  CA  TYR R  30      92.567 108.098  72.933  1.00154.43           C  
ATOM     73  C   TYR R  30      92.301 107.123  74.073  1.00154.43           C  
ATOM     74  O   TYR R  30      92.214 107.521  75.243  1.00154.43           O  
ATOM     75  CB  TYR R  30      91.283 108.386  72.153  1.00154.43           C  
ATOM     76  CG  TYR R  30      91.301 109.684  71.374  1.00154.43           C  
ATOM     77  CD1 TYR R  30      92.476 110.170  70.816  1.00154.43           C  
ATOM     78  CD2 TYR R  30      90.139 110.420  71.190  1.00154.43           C  
ATOM     79  CE1 TYR R  30      92.495 111.349  70.104  1.00154.43           C  
ATOM     80  CE2 TYR R  30      90.148 111.603  70.478  1.00154.43           C  
ATOM     81  CZ  TYR R  30      91.330 112.062  69.937  1.00154.43           C  
ATOM     82  OH  TYR R  30      91.348 113.239  69.226  1.00154.43           O  
ATOM     83  N   LEU R  31      92.175 105.833  73.749  1.00150.27           N  
ATOM     84  CA  LEU R  31      91.940 104.829  74.779  1.00150.27           C  
ATOM     85  C   LEU R  31      93.113 104.746  75.744  1.00150.27           C  
ATOM     86  O   LEU R  31      92.919 104.637  76.963  1.00150.27           O  
ATOM     87  CB  LEU R  31      91.679 103.468  74.134  1.00150.27           C  
ATOM     88  CG  LEU R  31      91.351 102.315  75.084  1.00150.27           C  
ATOM     89  CD1 LEU R  31      90.062 102.590  75.842  1.00150.27           C  
ATOM     90  CD2 LEU R  31      91.261 101.001  74.325  1.00150.27           C  
ATOM     91  N   VAL R  32      94.341 104.794  75.218  1.00146.73           N  
ATOM     92  CA  VAL R  32      95.517 104.739  76.079  1.00146.73           C  
ATOM     93  C   VAL R  32      95.543 105.938  77.015  1.00146.73           C  
ATOM     94  O   VAL R  32      95.811 105.801  78.213  1.00146.73           O  
ATOM     95  CB  VAL R  32      96.799 104.649  75.230  1.00146.73           C  
ATOM     96  CG1 VAL R  32      98.006 105.106  76.034  1.00146.73           C  
ATOM     97  CG2 VAL R  32      96.999 103.230  74.727  1.00146.73           C  
ATOM     98  N   PHE R  33      95.250 107.130  76.489  1.00145.33           N  
ATOM     99  CA  PHE R  33      95.229 108.325  77.325  1.00145.33           C  
ATOM    100  C   PHE R  33      94.186 108.203  78.428  1.00145.33           C  
ATOM    101  O   PHE R  33      94.459 108.516  79.592  1.00145.33           O  
ATOM    102  CB  PHE R  33      94.958 109.561  76.467  1.00145.33           C  
ATOM    103  CG  PHE R  33      96.197 110.210  75.922  1.00145.33           C  
ATOM    104  CD1 PHE R  33      97.216 110.606  76.768  1.00145.33           C  
ATOM    105  CD2 PHE R  33      96.334 110.438  74.564  1.00145.33           C  
ATOM    106  CE1 PHE R  33      98.353 111.207  76.269  1.00145.33           C  
ATOM    107  CE2 PHE R  33      97.468 111.039  74.060  1.00145.33           C  
ATOM    108  CZ  PHE R  33      98.479 111.424  74.913  1.00145.33           C  
ATOM    109  N   ALA R  34      92.984 107.739  78.082  1.00143.72           N  
ATOM    110  CA  ALA R  34      91.918 107.645  79.077  1.00143.72           C  
ATOM    111  C   ALA R  34      92.269 106.646  80.174  1.00143.72           C  
ATOM    112  O   ALA R  34      92.116 106.936  81.373  1.00143.72           O  
ATOM    113  CB  ALA R  34      90.604 107.262  78.398  1.00143.72           C  
ATOM    114  N   VAL R  35      92.739 105.457  79.785  1.00140.60           N  
ATOM    115  CA  VAL R  35      93.043 104.438  80.783  1.00140.60           C  
ATOM    116  C   VAL R  35      94.230 104.866  81.637  1.00140.60           C  
ATOM    117  O   VAL R  35      94.232 104.666  82.858  1.00140.60           O  
ATOM    118  CB  VAL R  35      93.267 103.064  80.121  1.00140.60           C  
ATOM    119  CG1 VAL R  35      94.493 103.064  79.226  1.00140.60           C  
ATOM    120  CG2 VAL R  35      93.382 101.980  81.182  1.00140.60           C  
ATOM    121  N   THR R  36      95.245 105.484  81.023  1.00137.02           N  
ATOM    122  CA  THR R  36      96.371 105.994  81.794  1.00137.02           C  
ATOM    123  C   THR R  36      95.902 107.022  82.808  1.00137.02           C  
ATOM    124  O   THR R  36      96.227 106.929  83.993  1.00137.02           O  
ATOM    125  CB  THR R  36      97.420 106.598  80.861  1.00137.02           C  
ATOM    126  OG1 THR R  36      98.130 105.549  80.192  1.00137.02           O  
ATOM    127  CG2 THR R  36      98.406 107.448  81.646  1.00137.02           C  
ATOM    128  N   PHE R  37      95.090 107.984  82.365  1.00136.46           N  
ATOM    129  CA  PHE R  37      94.548 108.990  83.269  1.00136.46           C  
ATOM    130  C   PHE R  37      93.883 108.343  84.475  1.00136.46           C  
ATOM    131  O   PHE R  37      94.310 108.542  85.619  1.00136.46           O  
ATOM    132  CB  PHE R  37      93.554 109.876  82.517  1.00136.46           C  
ATOM    133  CG  PHE R  37      92.862 110.885  83.385  1.00136.46           C  
ATOM    134  CD1 PHE R  37      93.587 111.710  84.226  1.00136.46           C  
ATOM    135  CD2 PHE R  37      91.485 111.008  83.357  1.00136.46           C  
ATOM    136  CE1 PHE R  37      92.950 112.638  85.024  1.00136.46           C  
ATOM    137  CE2 PHE R  37      90.844 111.935  84.152  1.00136.46           C  
ATOM    138  CZ  PHE R  37      91.577 112.751  84.987  1.00136.46           C  
ATOM    139  N   VAL R  38      92.846 107.540  84.232  1.00134.51           N  
ATOM    140  CA  VAL R  38      92.040 107.040  85.345  1.00134.51           C  
ATOM    141  C   VAL R  38      92.859 106.112  86.244  1.00134.51           C  
ATOM    142  O   VAL R  38      92.915 106.300  87.469  1.00134.51           O  
ATOM    143  CB  VAL R  38      90.748 106.376  84.825  1.00134.51           C  
ATOM    144  CG1 VAL R  38      91.033 105.132  83.994  1.00134.51           C  
ATOM    145  CG2 VAL R  38      89.826 106.040  85.985  1.00134.51           C  
ATOM    146  N   LEU R  39      93.533 105.118  85.658  1.00133.41           N  
ATOM    147  CA  LEU R  39      94.234 104.144  86.482  1.00133.41           C  
ATOM    148  C   LEU R  39      95.394 104.786  87.227  1.00133.41           C  
ATOM    149  O   LEU R  39      95.601 104.505  88.412  1.00133.41           O  
ATOM    150  CB  LEU R  39      94.716 102.977  85.624  1.00133.41           C  
ATOM    151  CG  LEU R  39      93.811 101.744  85.600  1.00133.41           C  
ATOM    152  CD1 LEU R  39      94.510 100.580  84.919  1.00133.41           C  
ATOM    153  CD2 LEU R  39      93.388 101.368  87.009  1.00133.41           C  
ATOM    154  N   GLY R  40      96.153 105.662  86.563  1.00131.03           N  
ATOM    155  CA  GLY R  40      97.250 106.327  87.234  1.00131.03           C  
ATOM    156  C   GLY R  40      96.791 107.218  88.368  1.00131.03           C  
ATOM    157  O   GLY R  40      97.384 107.205  89.448  1.00131.03           O  
ATOM    158  N   VAL R  41      95.730 108.003  88.151  1.00129.93           N  
ATOM    159  CA  VAL R  41      95.307 108.908  89.213  1.00129.93           C  
ATOM    160  C   VAL R  41      94.806 108.122  90.421  1.00129.93           C  
ATOM    161  O   VAL R  41      95.193 108.414  91.559  1.00129.93           O  
ATOM    162  CB  VAL R  41      94.273 109.933  88.700  1.00129.93           C  
ATOM    163  CG1 VAL R  41      92.950 109.286  88.336  1.00129.93           C  
ATOM    164  CG2 VAL R  41      94.065 111.029  89.734  1.00129.93           C  
ATOM    165  N   LEU R  42      93.987 107.081  90.207  1.00129.43           N  
ATOM    166  CA  LEU R  42      93.535 106.294  91.356  1.00129.43           C  
ATOM    167  C   LEU R  42      94.687 105.565  92.042  1.00129.43           C  
ATOM    168  O   LEU R  42      94.776 105.563  93.278  1.00129.43           O  
ATOM    169  CB  LEU R  42      92.431 105.311  90.959  1.00129.43           C  
ATOM    170  CG  LEU R  42      90.997 105.833  90.777  1.00129.43           C  
ATOM    171  CD1 LEU R  42      90.775 106.688  89.548  1.00129.43           C  
ATOM    172  CD2 LEU R  42      90.026 104.661  90.785  1.00129.43           C  
ATOM    173  N   GLY R  43      95.580 104.941  91.270  1.00127.92           N  
ATOM    174  CA  GLY R  43      96.677 104.208  91.881  1.00127.92           C  
ATOM    175  C   GLY R  43      97.604 105.104  92.675  1.00127.92           C  
ATOM    176  O   GLY R  43      97.975 104.789  93.809  1.00127.92           O  
ATOM    177  N   ASN R  44      97.984 106.244  92.095  1.00123.84           N  
ATOM    178  CA  ASN R  44      98.873 107.160  92.793  1.00123.84           C  
ATOM    179  C   ASN R  44      98.191 107.793  93.996  1.00123.84           C  
ATOM    180  O   ASN R  44      98.850 108.034  95.012  1.00123.84           O  
ATOM    181  CB  ASN R  44      99.376 108.233  91.832  1.00123.84           C  
ATOM    182  CG  ASN R  44     100.596 107.787  91.055  1.00123.84           C  
ATOM    183  OD1 ASN R  44     101.651 107.528  91.631  1.00123.84           O  
ATOM    184  ND2 ASN R  44     100.456 107.689  89.739  1.00123.84           N  
ATOM    185  N   GLY R  45      96.883 108.053  93.919  1.00127.36           N  
ATOM    186  CA  GLY R  45      96.179 108.539  95.093  1.00127.36           C  
ATOM    187  C   GLY R  45      96.192 107.531  96.224  1.00127.36           C  
ATOM    188  O   GLY R  45      96.447 107.875  97.381  1.00127.36           O  
ATOM    189  N   LEU R  46      95.932 106.262  95.900  1.00128.32           N  
ATOM    190  CA  LEU R  46      95.988 105.228  96.927  1.00128.32           C  
ATOM    191  C   LEU R  46      97.384 105.125  97.525  1.00128.32           C  
ATOM    192  O   LEU R  46      97.537 105.018  98.748  1.00128.32           O  
ATOM    193  CB  LEU R  46      95.552 103.882  96.349  1.00128.32           C  
ATOM    194  CG  LEU R  46      94.074 103.749  95.985  1.00128.32           C  
ATOM    195  CD1 LEU R  46      93.766 102.340  95.510  1.00128.32           C  
ATOM    196  CD2 LEU R  46      93.198 104.123  97.166  1.00128.32           C  
ATOM    197  N   VAL R  47      98.417 105.172  96.680  1.00125.36           N  
ATOM    198  CA  VAL R  47      99.781 105.017  97.175  1.00125.36           C  
ATOM    199  C   VAL R  47     100.174 106.192  98.064  1.00125.36           C  
ATOM    200  O   VAL R  47     100.780 106.002  99.125  1.00125.36           O  
ATOM    201  CB  VAL R  47     100.764 104.835  96.006  1.00125.36           C  
ATOM    202  CG1 VAL R  47     102.195 104.906  96.507  1.00125.36           C  
ATOM    203  CG2 VAL R  47     100.515 103.509  95.314  1.00125.36           C  
ATOM    204  N   ILE R  48      99.847 107.421  97.654  1.00128.02           N  
ATOM    205  CA  ILE R  48     100.197 108.576  98.475  1.00128.02           C  
ATOM    206  C   ILE R  48      99.440 108.535  99.797  1.00128.02           C  
ATOM    207  O   ILE R  48     100.013 108.798 100.861  1.00128.02           O  
ATOM    208  CB  ILE R  48      99.963 109.895  97.710  1.00128.02           C  
ATOM    209  CG1 ILE R  48     100.389 111.091  98.556  1.00128.02           C  
ATOM    210  CG2 ILE R  48      98.519 110.079  97.318  1.00128.02           C  
ATOM    211  CD1 ILE R  48     101.867 111.222  98.696  1.00128.02           C  
ATOM    212  N   TRP R  49      98.155 108.164  99.761  1.00137.50           N  
ATOM    213  CA  TRP R  49      97.376 108.094 100.992  1.00137.50           C  
ATOM    214  C   TRP R  49      97.939 107.049 101.946  1.00137.50           C  
ATOM    215  O   TRP R  49      98.019 107.284 103.156  1.00137.50           O  
ATOM    216  CB  TRP R  49      95.915 107.788 100.670  1.00137.50           C  
ATOM    217  CG  TRP R  49      95.086 107.509 101.879  1.00137.50           C  
ATOM    218  CD1 TRP R  49      95.056 108.229 103.035  1.00137.50           C  
ATOM    219  CD2 TRP R  49      94.168 106.424 102.058  1.00137.50           C  
ATOM    220  NE1 TRP R  49      94.173 107.665 103.922  1.00137.50           N  
ATOM    221  CE2 TRP R  49      93.615 106.554 103.346  1.00137.50           C  
ATOM    222  CE3 TRP R  49      93.759 105.358 101.253  1.00137.50           C  
ATOM    223  CZ2 TRP R  49      92.675 105.658 103.848  1.00137.50           C  
ATOM    224  CZ3 TRP R  49      92.825 104.470 101.753  1.00137.50           C  
ATOM    225  CH2 TRP R  49      92.294 104.625 103.038  1.00137.50           C  
ATOM    226  N   VAL R  50      98.334 105.888 101.422  1.00134.27           N  
ATOM    227  CA  VAL R  50      98.818 104.814 102.285  1.00134.27           C  
ATOM    228  C   VAL R  50     100.199 105.149 102.836  1.00134.27           C  
ATOM    229  O   VAL R  50     100.425 105.123 104.050  1.00134.27           O  
ATOM    230  CB  VAL R  50      98.826 103.475 101.528  1.00134.27           C  
ATOM    231  CG1 VAL R  50      99.628 102.440 102.295  1.00134.27           C  
ATOM    232  CG2 VAL R  50      97.406 102.989 101.304  1.00134.27           C  
ATOM    233  N   ALA R  51     101.144 105.472 101.952  1.00130.83           N  
ATOM    234  CA  ALA R  51     102.528 105.671 102.359  1.00130.83           C  
ATOM    235  C   ALA R  51     102.782 107.017 103.023  1.00130.83           C  
ATOM    236  O   ALA R  51     103.871 107.214 103.574  1.00130.83           O  
ATOM    237  CB  ALA R  51     103.454 105.518 101.152  1.00130.83           C  
ATOM    238  N   GLY R  52     101.828 107.944 102.992  1.00134.98           N  
ATOM    239  CA  GLY R  52     102.073 109.251 103.565  1.00134.98           C  
ATOM    240  C   GLY R  52     101.580 109.421 104.985  1.00134.98           C  
ATOM    241  O   GLY R  52     102.236 110.075 105.800  1.00134.98           O  
ATOM    242  N   PHE R  53     100.427 108.834 105.295  1.00140.47           N  
ATOM    243  CA  PHE R  53      99.775 109.042 106.579  1.00140.47           C  
ATOM    244  C   PHE R  53      99.623 107.750 107.371  1.00140.47           C  
ATOM    245  O   PHE R  53      99.937 107.714 108.563  1.00140.47           O  
ATOM    246  CB  PHE R  53      98.410 109.705 106.354  1.00140.47           C  
ATOM    247  CG  PHE R  53      98.477 110.948 105.512  1.00140.47           C  
ATOM    248  CD1 PHE R  53      99.317 111.992 105.860  1.00140.47           C  
ATOM    249  CD2 PHE R  53      97.704 111.070 104.370  1.00140.47           C  
ATOM    250  CE1 PHE R  53      99.384 113.134 105.086  1.00140.47           C  
ATOM    251  CE2 PHE R  53      97.766 112.210 103.594  1.00140.47           C  
ATOM    252  CZ  PHE R  53      98.607 113.243 103.952  1.00140.47           C  
ATOM    253  N   ARG R  54      99.153 106.678 106.735  1.00142.19           N  
ATOM    254  CA  ARG R  54      98.814 105.457 107.456  1.00142.19           C  
ATOM    255  C   ARG R  54      99.982 104.481 107.510  1.00142.19           C  
ATOM    256  O   ARG R  54      99.778 103.267 107.597  1.00142.19           O  
ATOM    257  CB  ARG R  54      97.590 104.793 106.820  1.00142.19           C  
ATOM    258  CG  ARG R  54      96.269 105.377 107.298  1.00142.19           C  
ATOM    259  CD  ARG R  54      95.940 106.670 106.569  1.00142.19           C  
ATOM    260  NE  ARG R  54      94.605 107.166 106.891  1.00142.19           N  
ATOM    261  CZ  ARG R  54      94.353 108.067 107.836  1.00142.19           C  
ATOM    262  NH1 ARG R  54      93.108 108.464 108.062  1.00142.19           N  
ATOM    263  NH2 ARG R  54      95.345 108.574 108.555  1.00142.19           N1+
ATOM    264  N   MET R  55     101.208 105.000 107.458  1.00142.84           N  
ATOM    265  CA  MET R  55     102.399 104.173 107.606  1.00142.84           C  
ATOM    266  C   MET R  55     103.535 105.037 108.128  1.00142.84           C  
ATOM    267  O   MET R  55     103.697 106.177 107.687  1.00142.84           O  
ATOM    268  CB  MET R  55     102.798 103.520 106.280  1.00142.84           C  
ATOM    269  CG  MET R  55     103.752 102.348 106.438  1.00142.84           C  
ATOM    270  SD  MET R  55     103.824 101.284 104.987  1.00142.84           S  
ATOM    271  CE  MET R  55     102.421 100.214 105.280  1.00142.84           C  
ATOM    272  N   THR R  56     104.310 104.496 109.065  1.00136.42           N  
ATOM    273  CA  THR R  56     105.469 105.213 109.573  1.00136.42           C  
ATOM    274  C   THR R  56     106.494 105.411 108.459  1.00136.42           C  
ATOM    275  O   THR R  56     106.502 104.701 107.450  1.00136.42           O  
ATOM    276  CB  THR R  56     106.098 104.464 110.747  1.00136.42           C  
ATOM    277  OG1 THR R  56     107.286 105.144 111.168  1.00136.42           O  
ATOM    278  CG2 THR R  56     106.447 103.041 110.343  1.00136.42           C  
ATOM    279  N   HIS R  57     107.370 106.391 108.653  1.00128.50           N  
ATOM    280  CA  HIS R  57     108.272 106.850 107.605  1.00128.50           C  
ATOM    281  C   HIS R  57     109.616 106.140 107.714  1.00128.50           C  
ATOM    282  O   HIS R  57     110.293 106.234 108.744  1.00128.50           O  
ATOM    283  CB  HIS R  57     108.460 108.364 107.681  1.00128.50           C  
ATOM    284  CG  HIS R  57     107.304 109.143 107.136  1.00128.50           C  
ATOM    285  ND1 HIS R  57     107.264 110.520 107.146  1.00128.50           N  
ATOM    286  CD2 HIS R  57     106.147 108.736 106.564  1.00128.50           C  
ATOM    287  CE1 HIS R  57     106.130 110.929 106.604  1.00128.50           C  
ATOM    288  NE2 HIS R  57     105.435 109.866 106.242  1.00128.50           N  
ATOM    289  N   THR R  58     109.994 105.435 106.651  1.00115.37           N  
ATOM    290  CA  THR R  58     111.325 104.873 106.476  1.00115.37           C  
ATOM    291  C   THR R  58     111.805 105.218 105.071  1.00115.37           C  
ATOM    292  O   THR R  58     111.073 105.816 104.277  1.00115.37           O  
ATOM    293  CB  THR R  58     111.335 103.358 106.714  1.00115.37           C  
ATOM    294  OG1 THR R  58     112.686 102.882 106.699  1.00115.37           O  
ATOM    295  CG2 THR R  58     110.540 102.641 105.640  1.00115.37           C  
ATOM    296  N   VAL R  59     113.045 104.835 104.758  1.00105.07           N  
ATOM    297  CA  VAL R  59     113.673 105.279 103.513  1.00105.07           C  
ATOM    298  C   VAL R  59     112.885 104.790 102.302  1.00105.07           C  
ATOM    299  O   VAL R  59     112.616 105.551 101.361  1.00105.07           O  
ATOM    300  CB  VAL R  59     115.137 104.810 103.460  1.00105.07           C  
ATOM    301  CG1 VAL R  59     115.848 105.437 102.278  1.00105.07           C  
ATOM    302  CG2 VAL R  59     115.842 105.159 104.752  1.00105.07           C  
ATOM    303  N   THR R  60     112.500 103.512 102.308  1.00107.86           N  
ATOM    304  CA  THR R  60     111.738 102.971 101.188  1.00107.86           C  
ATOM    305  C   THR R  60     110.400 103.681 101.039  1.00107.86           C  
ATOM    306  O   THR R  60     109.965 103.974  99.917  1.00107.86           O  
ATOM    307  CB  THR R  60     111.528 101.470 101.369  1.00107.86           C  
ATOM    308  OG1 THR R  60     110.710 101.238 102.522  1.00107.86           O  
ATOM    309  CG2 THR R  60     112.860 100.769 101.551  1.00107.86           C  
ATOM    310  N   THR R  61     109.731 103.966 102.158  1.00110.33           N  
ATOM    311  CA  THR R  61     108.468 104.689 102.087  1.00110.33           C  
ATOM    312  C   THR R  61     108.672 106.095 101.541  1.00110.33           C  
ATOM    313  O   THR R  61     107.835 106.598 100.788  1.00110.33           O  
ATOM    314  CB  THR R  61     107.803 104.744 103.461  1.00110.33           C  
ATOM    315  OG1 THR R  61     108.784 105.052 104.456  1.00110.33           O  
ATOM    316  CG2 THR R  61     107.161 103.409 103.788  1.00110.33           C  
ATOM    317  N   ILE R  62     109.784 106.741 101.899  1.00104.96           N  
ATOM    318  CA  ILE R  62     110.073 108.073 101.370  1.00104.96           C  
ATOM    319  C   ILE R  62     110.231 108.020  99.855  1.00104.96           C  
ATOM    320  O   ILE R  62     109.665 108.844  99.120  1.00104.96           O  
ATOM    321  CB  ILE R  62     111.326 108.657 102.046  1.00104.96           C  
ATOM    322  CG1 ILE R  62     111.063 108.921 103.527  1.00104.96           C  
ATOM    323  CG2 ILE R  62     111.763 109.930 101.351  1.00104.96           C  
ATOM    324  CD1 ILE R  62     109.785 109.670 103.795  1.00104.96           C  
ATOM    325  N   SER R  63     111.007 107.049  99.365  1.00103.63           N  
ATOM    326  CA  SER R  63     111.217 106.940  97.924  1.00103.63           C  
ATOM    327  C   SER R  63     109.910 106.653  97.193  1.00103.63           C  
ATOM    328  O   SER R  63     109.617 107.269  96.156  1.00103.63           O  
ATOM    329  CB  SER R  63     112.246 105.852  97.627  1.00103.63           C  
ATOM    330  OG  SER R  63     113.560 106.328  97.851  1.00103.63           O  
ATOM    331  N   TYR R  64     109.105 105.731  97.727  1.00105.64           N  
ATOM    332  CA  TYR R  64     107.830 105.418  97.092  1.00105.64           C  
ATOM    333  C   TYR R  64     106.898 106.622  97.120  1.00105.64           C  
ATOM    334  O   TYR R  64     106.166 106.872  96.157  1.00105.64           O  
ATOM    335  CB  TYR R  64     107.179 104.216  97.776  1.00105.64           C  
ATOM    336  CG  TYR R  64     107.960 102.927  97.641  1.00105.64           C  
ATOM    337  CD1 TYR R  64     109.011 102.819  96.744  1.00105.64           C  
ATOM    338  CD2 TYR R  64     107.646 101.820  98.415  1.00105.64           C  
ATOM    339  CE1 TYR R  64     109.728 101.648  96.622  1.00105.64           C  
ATOM    340  CE2 TYR R  64     108.357 100.643  98.298  1.00105.64           C  
ATOM    341  CZ  TYR R  64     109.397 100.563  97.399  1.00105.64           C  
ATOM    342  OH  TYR R  64     110.110  99.394  97.276  1.00105.64           O  
ATOM    343  N   LEU R  65     106.925 107.387  98.212  1.00108.75           N  
ATOM    344  CA  LEU R  65     106.101 108.584  98.322  1.00108.75           C  
ATOM    345  C   LEU R  65     106.460 109.594  97.245  1.00108.75           C  
ATOM    346  O   LEU R  65     105.580 110.164  96.589  1.00108.75           O  
ATOM    347  CB  LEU R  65     106.290 109.203  99.705  1.00108.75           C  
ATOM    348  CG  LEU R  65     105.254 110.216 100.168  1.00108.75           C  
ATOM    349  CD1 LEU R  65     104.097 109.464 100.761  1.00108.75           C  
ATOM    350  CD2 LEU R  65     105.855 111.169 101.180  1.00108.75           C  
ATOM    351  N   ASN R  66     107.756 109.841  97.064  1.00105.98           N  
ATOM    352  CA  ASN R  66     108.191 110.815  96.070  1.00105.98           C  
ATOM    353  C   ASN R  66     107.829 110.365  94.658  1.00105.98           C  
ATOM    354  O   ASN R  66     107.351 111.164  93.837  1.00105.98           O  
ATOM    355  CB  ASN R  66     109.689 111.043  96.217  1.00105.98           C  
ATOM    356  CG  ASN R  66     110.025 111.781  97.484  1.00105.98           C  
ATOM    357  OD1 ASN R  66     109.343 112.732  97.852  1.00105.98           O  
ATOM    358  ND2 ASN R  66     111.028 111.307  98.196  1.00105.98           N  
ATOM    359  N   LEU R  67     108.043 109.079  94.358  1.00106.87           N  
ATOM    360  CA  LEU R  67     107.663 108.569  93.044  1.00106.87           C  
ATOM    361  C   LEU R  67     106.164 108.713  92.815  1.00106.87           C  
ATOM    362  O   LEU R  67     105.725 109.106  91.723  1.00106.87           O  
ATOM    363  CB  LEU R  67     108.090 107.110  92.904  1.00106.87           C  
ATOM    364  CG  LEU R  67     107.665 106.407  91.616  1.00106.87           C  
ATOM    365  CD1 LEU R  67     108.197 107.153  90.410  1.00106.87           C  
ATOM    366  CD2 LEU R  67     108.145 104.971  91.611  1.00106.87           C  
ATOM    367  N   ALA R  68     105.363 108.405  93.839  1.00111.85           N  
ATOM    368  CA  ALA R  68     103.917 108.530  93.722  1.00111.85           C  
ATOM    369  C   ALA R  68     103.503 109.974  93.485  1.00111.85           C  
ATOM    370  O   ALA R  68     102.612 110.240  92.675  1.00111.85           O  
ATOM    371  CB  ALA R  68     103.241 107.982  94.976  1.00111.85           C  
ATOM    372  N   VAL R  69     104.135 110.919  94.183  1.00111.26           N  
ATOM    373  CA  VAL R  69     103.803 112.331  93.996  1.00111.26           C  
ATOM    374  C   VAL R  69     104.085 112.758  92.561  1.00111.26           C  
ATOM    375  O   VAL R  69     103.246 113.391  91.901  1.00111.26           O  
ATOM    376  CB  VAL R  69     104.577 113.203  95.000  1.00111.26           C  
ATOM    377  CG1 VAL R  69     104.530 114.659  94.582  1.00111.26           C  
ATOM    378  CG2 VAL R  69     104.007 113.039  96.391  1.00111.26           C  
ATOM    379  N   ALA R  70     105.274 112.415  92.055  1.00111.32           N  
ATOM    380  CA  ALA R  70     105.636 112.819  90.699  1.00111.32           C  
ATOM    381  C   ALA R  70     104.670 112.234  89.674  1.00111.32           C  
ATOM    382  O   ALA R  70     104.132 112.955  88.817  1.00111.32           O  
ATOM    383  CB  ALA R  70     107.071 112.393  90.392  1.00111.32           C  
ATOM    384  N   ASP R  71     104.425 110.924  89.758  1.00120.16           N  
ATOM    385  CA  ASP R  71     103.530 110.292  88.798  1.00120.16           C  
ATOM    386  C   ASP R  71     102.107 110.818  88.927  1.00120.16           C  
ATOM    387  O   ASP R  71     101.412 110.961  87.917  1.00120.16           O  
ATOM    388  CB  ASP R  71     103.559 108.776  88.971  1.00120.16           C  
ATOM    389  CG  ASP R  71     104.650 108.120  88.150  1.00120.16           C  
ATOM    390  OD1 ASP R  71     105.114 108.745  87.173  1.00120.16           O  
ATOM    391  OD2 ASP R  71     105.045 106.983  88.481  1.00120.16           O1-
ATOM    392  N   PHE R  72     101.662 111.124  90.148  1.00123.09           N  
ATOM    393  CA  PHE R  72     100.318 111.651  90.344  1.00123.09           C  
ATOM    394  C   PHE R  72     100.155 113.000  89.665  1.00123.09           C  
ATOM    395  O   PHE R  72      99.170 113.235  88.958  1.00123.09           O  
ATOM    396  CB  PHE R  72     100.017 111.765  91.838  1.00123.09           C  
ATOM    397  CG  PHE R  72      98.734 112.476  92.142  1.00123.09           C  
ATOM    398  CD1 PHE R  72      97.521 111.949  91.740  1.00123.09           C  
ATOM    399  CD2 PHE R  72      98.742 113.677  92.827  1.00123.09           C  
ATOM    400  CE1 PHE R  72      96.341 112.603  92.019  1.00123.09           C  
ATOM    401  CE2 PHE R  72      97.566 114.336  93.108  1.00123.09           C  
ATOM    402  CZ  PHE R  72      96.363 113.799  92.704  1.00123.09           C  
ATOM    403  N   CYS R  73     101.118 113.902  89.864  1.00121.12           N  
ATOM    404  CA  CYS R  73     101.035 115.205  89.211  1.00121.12           C  
ATOM    405  C   CYS R  73     101.015 115.054  87.694  1.00121.12           C  
ATOM    406  O   CYS R  73     100.167 115.646  87.003  1.00121.12           O  
ATOM    407  CB  CYS R  73     102.198 116.092  89.653  1.00121.12           C  
ATOM    408  SG  CYS R  73     102.153 116.573  91.392  1.00121.12           S  
ATOM    409  N   PHE R  74     101.931 114.242  87.154  1.00121.91           N  
ATOM    410  CA  PHE R  74     101.982 114.097  85.703  1.00121.91           C  
ATOM    411  C   PHE R  74     100.680 113.526  85.156  1.00121.91           C  
ATOM    412  O   PHE R  74     100.111 114.060  84.199  1.00121.91           O  
ATOM    413  CB  PHE R  74     103.154 113.220  85.275  1.00121.91           C  
ATOM    414  CG  PHE R  74     103.086 112.816  83.835  1.00121.91           C  
ATOM    415  CD1 PHE R  74     103.432 113.712  82.840  1.00121.91           C  
ATOM    416  CD2 PHE R  74     102.652 111.555  83.471  1.00121.91           C  
ATOM    417  CE1 PHE R  74     103.357 113.355  81.512  1.00121.91           C  
ATOM    418  CE2 PHE R  74     102.577 111.193  82.143  1.00121.91           C  
ATOM    419  CZ  PHE R  74     102.930 112.095  81.164  1.00121.91           C  
ATOM    420  N   THR R  75     100.192 112.432  85.747  1.00126.73           N  
ATOM    421  CA  THR R  75      98.980 111.805  85.236  1.00126.73           C  
ATOM    422  C   THR R  75      97.743 112.657  85.479  1.00126.73           C  
ATOM    423  O   THR R  75      96.738 112.474  84.786  1.00126.73           O  
ATOM    424  CB  THR R  75      98.796 110.417  85.857  1.00126.73           C  
ATOM    425  OG1 THR R  75      97.863 109.664  85.073  1.00126.73           O  
ATOM    426  CG2 THR R  75      98.276 110.523  87.281  1.00126.73           C  
ATOM    427  N   SER R  76      97.790 113.582  86.439  1.00129.64           N  
ATOM    428  CA  SER R  76      96.683 114.511  86.616  1.00129.64           C  
ATOM    429  C   SER R  76      96.690 115.605  85.561  1.00129.64           C  
ATOM    430  O   SER R  76      95.631 116.148  85.232  1.00129.64           O  
ATOM    431  CB  SER R  76      96.733 115.131  88.013  1.00129.64           C  
ATOM    432  OG  SER R  76      95.772 116.162  88.144  1.00129.64           O  
ATOM    433  N   THR R  77      97.862 115.941  85.021  1.00130.59           N  
ATOM    434  CA  THR R  77      97.954 117.014  84.038  1.00130.59           C  
ATOM    435  C   THR R  77      97.663 116.512  82.602  1.00130.59           C  
ATOM    436  O   THR R  77      98.008 117.178  81.620  1.00130.59           O  
ATOM    437  CB  THR R  77      99.335 117.678  84.163  1.00130.59           C  
ATOM    438  OG1 THR R  77      99.473 118.183  85.495  1.00130.59           O  
ATOM    439  CG2 THR R  77      99.464 118.901  83.274  1.00130.59           C  
ATOM    440  N   LEU R  78      97.003 115.359  82.466  1.00138.11           N  
ATOM    441  CA  LEU R  78      96.745 114.698  81.183  1.00138.11           C  
ATOM    442  C   LEU R  78      95.576 115.242  80.350  1.00138.11           C  
ATOM    443  O   LEU R  78      95.698 115.322  79.115  1.00138.11           O  
ATOM    444  CB  LEU R  78      96.528 113.203  81.422  1.00138.11           C  
ATOM    445  CG  LEU R  78      96.936 112.286  80.270  1.00138.11           C  
ATOM    446  CD1 LEU R  78      98.434 112.362  80.030  1.00138.11           C  
ATOM    447  CD2 LEU R  78      96.517 110.860  80.556  1.00138.11           C  
ATOM    448  N   PRO R  79      94.422 115.581  80.946  1.00139.81           N  
ATOM    449  CA  PRO R  79      93.265 115.948  80.109  1.00139.81           C  
ATOM    450  C   PRO R  79      93.517 117.124  79.184  1.00139.81           C  
ATOM    451  O   PRO R  79      92.862 117.229  78.141  1.00139.81           O  
ATOM    452  CB  PRO R  79      92.175 116.271  81.140  1.00139.81           C  
ATOM    453  CG  PRO R  79      92.560 115.498  82.335  1.00139.81           C  
ATOM    454  CD  PRO R  79      94.053 115.554  82.373  1.00139.81           C  
ATOM    455  N   PHE R  80      94.441 118.020  79.532  1.00140.43           N  
ATOM    456  CA  PHE R  80      94.789 119.101  78.617  1.00140.43           C  
ATOM    457  C   PHE R  80      95.413 118.562  77.335  1.00140.43           C  
ATOM    458  O   PHE R  80      95.073 119.014  76.238  1.00140.43           O  
ATOM    459  CB  PHE R  80      95.714 120.092  79.317  1.00140.43           C  
ATOM    460  CG  PHE R  80      95.152 120.621  80.603  1.00140.43           C  
ATOM    461  CD1 PHE R  80      93.808 120.931  80.706  1.00140.43           C  
ATOM    462  CD2 PHE R  80      95.955 120.781  81.713  1.00140.43           C  
ATOM    463  CE1 PHE R  80      93.282 121.412  81.886  1.00140.43           C  
ATOM    464  CE2 PHE R  80      95.435 121.263  82.898  1.00140.43           C  
ATOM    465  CZ  PHE R  80      94.097 121.577  82.985  1.00140.43           C  
ATOM    466  N   PHE R  81      96.315 117.583  77.450  1.00140.94           N  
ATOM    467  CA  PHE R  81      96.805 116.897  76.257  1.00140.94           C  
ATOM    468  C   PHE R  81      95.666 116.210  75.519  1.00140.94           C  
ATOM    469  O   PHE R  81      95.579 116.276  74.282  1.00140.94           O  
ATOM    470  CB  PHE R  81      97.873 115.870  76.635  1.00140.94           C  
ATOM    471  CG  PHE R  81      99.219 116.464  76.919  1.00140.94           C  
ATOM    472  CD1 PHE R  81     100.017 116.925  75.887  1.00140.94           C  
ATOM    473  CD2 PHE R  81      99.693 116.551  78.215  1.00140.94           C  
ATOM    474  CE1 PHE R  81     101.259 117.469  76.143  1.00140.94           C  
ATOM    475  CE2 PHE R  81     100.933 117.094  78.478  1.00140.94           C  
ATOM    476  CZ  PHE R  81     101.717 117.554  77.440  1.00140.94           C  
ATOM    477  N   MET R  82      94.775 115.553  76.268  1.00147.95           N  
ATOM    478  CA  MET R  82      93.689 114.804  75.642  1.00147.95           C  
ATOM    479  C   MET R  82      92.791 115.713  74.813  1.00147.95           C  
ATOM    480  O   MET R  82      92.307 115.316  73.746  1.00147.95           O  
ATOM    481  CB  MET R  82      92.871 114.079  76.709  1.00147.95           C  
ATOM    482  CG  MET R  82      91.789 113.172  76.153  1.00147.95           C  
ATOM    483  SD  MET R  82      90.862 112.339  77.454  1.00147.95           S  
ATOM    484  CE  MET R  82      92.080 111.165  78.034  1.00147.95           C  
ATOM    485  N   VAL R  83      92.556 116.936  75.286  1.00147.70           N  
ATOM    486  CA  VAL R  83      91.689 117.851  74.552  1.00147.70           C  
ATOM    487  C   VAL R  83      92.469 118.606  73.479  1.00147.70           C  
ATOM    488  O   VAL R  83      91.895 119.002  72.459  1.00147.70           O  
ATOM    489  CB  VAL R  83      90.975 118.814  75.517  1.00147.70           C  
ATOM    490  CG1 VAL R  83      91.930 119.874  76.041  1.00147.70           C  
ATOM    491  CG2 VAL R  83      89.779 119.458  74.836  1.00147.70           C  
ATOM    492  N   ARG R  84      93.775 118.814  73.673  1.00147.89           N  
ATOM    493  CA  ARG R  84      94.577 119.460  72.645  1.00147.89           C  
ATOM    494  C   ARG R  84      94.718 118.589  71.407  1.00147.89           C  
ATOM    495  O   ARG R  84      94.725 119.118  70.291  1.00147.89           O  
ATOM    496  CB  ARG R  84      95.954 119.824  73.203  1.00147.89           C  
ATOM    497  CG  ARG R  84      97.006 120.128  72.148  1.00147.89           C  
ATOM    498  CD  ARG R  84      98.252 120.733  72.772  1.00147.89           C  
ATOM    499  NE  ARG R  84      99.442 120.495  71.963  1.00147.89           N  
ATOM    500  CZ  ARG R  84     100.352 119.565  72.228  1.00147.89           C  
ATOM    501  NH1 ARG R  84     101.405 119.419  71.437  1.00147.89           N  
ATOM    502  NH2 ARG R  84     100.211 118.780  73.286  1.00147.89           N1+
ATOM    503  N   LYS R  85      94.812 117.268  71.572  1.00151.36           N  
ATOM    504  CA  LYS R  85      94.779 116.408  70.394  1.00151.36           C  
ATOM    505  C   LYS R  85      93.382 116.332  69.790  1.00151.36           C  
ATOM    506  O   LYS R  85      93.245 116.188  68.570  1.00151.36           O  
ATOM    507  CB  LYS R  85      95.274 115.002  70.735  1.00151.36           C  
ATOM    508  CG  LYS R  85      95.316 114.073  69.530  1.00151.36           C  
ATOM    509  CD  LYS R  85      95.913 112.721  69.864  1.00151.36           C  
ATOM    510  CE  LYS R  85      95.799 111.776  68.678  1.00151.36           C  
ATOM    511  NZ  LYS R  85      96.627 112.228  67.525  1.00151.36           N1+
ATOM    512  N   ALA R  86      92.344 116.440  70.619  1.00152.72           N  
ATOM    513  CA  ALA R  86      90.964 116.313  70.166  1.00152.72           C  
ATOM    514  C   ALA R  86      90.584 117.398  69.167  1.00152.72           C  
ATOM    515  O   ALA R  86      90.055 117.099  68.092  1.00152.72           O  
ATOM    516  CB  ALA R  86      90.010 116.347  71.362  1.00152.72           C  
ATOM    517  N   MET R  87      90.835 118.660  69.523  1.00156.01           N  
ATOM    518  CA  MET R  87      90.441 119.774  68.666  1.00156.01           C  
ATOM    519  C   MET R  87      91.079 119.666  67.286  1.00156.01           C  
ATOM    520  O   MET R  87      90.415 119.863  66.263  1.00156.01           O  
ATOM    521  CB  MET R  87      90.818 121.099  69.330  1.00156.01           C  
ATOM    522  CG  MET R  87      90.073 121.383  70.623  1.00156.01           C  
ATOM    523  SD  MET R  87      88.295 121.571  70.399  1.00156.01           S  
ATOM    524  CE  MET R  87      87.750 121.647  72.103  1.00156.01           C  
ATOM    525  N   GLY R  88      92.370 119.351  67.241  1.00155.89           N  
ATOM    526  CA  GLY R  88      93.080 119.252  65.982  1.00155.89           C  
ATOM    527  C   GLY R  88      94.448 119.894  66.050  1.00155.89           C  
ATOM    528  O   GLY R  88      95.281 119.717  65.156  1.00155.89           O  
ATOM    529  N   GLY R  89      94.685 120.646  67.119  1.00158.20           N  
ATOM    530  CA  GLY R  89      95.915 121.392  67.285  1.00158.20           C  
ATOM    531  C   GLY R  89      95.642 122.724  67.947  1.00158.20           C  
ATOM    532  O   GLY R  89      96.566 123.441  68.344  1.00158.20           O  
ATOM    533  N   HIS R  90      94.361 123.063  68.063  1.00159.88           N  
ATOM    534  CA  HIS R  90      93.958 124.276  68.756  1.00159.88           C  
ATOM    535  C   HIS R  90      94.289 124.175  70.240  1.00159.88           C  
ATOM    536  O   HIS R  90      94.303 123.089  70.824  1.00159.88           O  
ATOM    537  CB  HIS R  90      92.461 124.521  68.564  1.00159.88           C  
ATOM    538  CG  HIS R  90      92.029 125.915  68.893  1.00159.88           C  
ATOM    539  ND1 HIS R  90      92.788 127.023  68.585  1.00159.88           N  
ATOM    540  CD2 HIS R  90      90.914 126.381  69.503  1.00159.88           C  
ATOM    541  CE1 HIS R  90      92.160 128.112  68.991  1.00159.88           C  
ATOM    542  NE2 HIS R  90      91.020 127.750  69.552  1.00159.88           N  
ATOM    543  N   TRP R  91      94.556 125.329  70.854  1.00154.69           N  
ATOM    544  CA  TRP R  91      94.892 125.424  72.272  1.00154.69           C  
ATOM    545  C   TRP R  91      93.914 126.406  72.908  1.00154.69           C  
ATOM    546  O   TRP R  91      94.253 127.577  73.140  1.00154.69           O  
ATOM    547  CB  TRP R  91      96.342 125.862  72.473  1.00154.69           C  
ATOM    548  CG  TRP R  91      96.719 126.073  73.905  1.00154.69           C  
ATOM    549  CD1 TRP R  91      97.128 127.239  74.480  1.00154.69           C  
ATOM    550  CD2 TRP R  91      96.739 125.085  74.943  1.00154.69           C  
ATOM    551  NE1 TRP R  91      97.392 127.042  75.813  1.00154.69           N  
ATOM    552  CE2 TRP R  91      97.162 125.727  76.121  1.00154.69           C  
ATOM    553  CE3 TRP R  91      96.437 123.722  74.989  1.00154.69           C  
ATOM    554  CZ2 TRP R  91      97.289 125.054  77.332  1.00154.69           C  
ATOM    555  CZ3 TRP R  91      96.564 123.056  76.192  1.00154.69           C  
ATOM    556  CH2 TRP R  91      96.987 123.722  77.347  1.00154.69           C  
ATOM    557  N   PRO R  92      92.690 125.964  73.199  1.00155.63           N  
ATOM    558  CA  PRO R  92      91.659 126.897  73.685  1.00155.63           C  
ATOM    559  C   PRO R  92      92.022 127.615  74.973  1.00155.63           C  
ATOM    560  O   PRO R  92      91.528 128.725  75.210  1.00155.63           O  
ATOM    561  CB  PRO R  92      90.442 125.983  73.880  1.00155.63           C  
ATOM    562  CG  PRO R  92      90.664 124.866  72.916  1.00155.63           C  
ATOM    563  CD  PRO R  92      92.142 124.617  72.963  1.00155.63           C  
ATOM    564  N   PHE R  93      92.865 127.024  75.811  1.00153.60           N  
ATOM    565  CA  PHE R  93      93.169 127.595  77.116  1.00153.60           C  
ATOM    566  C   PHE R  93      94.100 128.797  76.956  1.00153.60           C  
ATOM    567  O   PHE R  93      94.475 129.184  75.846  1.00153.60           O  
ATOM    568  CB  PHE R  93      93.756 126.522  78.027  1.00153.60           C  
ATOM    569  CG  PHE R  93      92.782 125.437  78.387  1.00153.60           C  
ATOM    570  CD1 PHE R  93      91.850 125.630  79.391  1.00153.60           C  
ATOM    571  CD2 PHE R  93      92.797 124.226  77.717  1.00153.60           C  
ATOM    572  CE1 PHE R  93      90.952 124.634  79.723  1.00153.60           C  
ATOM    573  CE2 PHE R  93      91.901 123.226  78.045  1.00153.60           C  
ATOM    574  CZ  PHE R  93      90.978 123.430  79.049  1.00153.60           C  
ATOM    575  N   GLY R  94      94.483 129.407  78.079  1.00150.54           N  
ATOM    576  CA  GLY R  94      95.266 130.623  78.044  1.00150.54           C  
ATOM    577  C   GLY R  94      96.763 130.389  77.968  1.00150.54           C  
ATOM    578  O   GLY R  94      97.258 129.263  78.007  1.00150.54           O  
ATOM    579  N   TRP R  95      97.490 131.502  77.853  1.00148.65           N  
ATOM    580  CA  TRP R  95      98.950 131.464  77.837  1.00148.65           C  
ATOM    581  C   TRP R  95      99.511 130.971  79.167  1.00148.65           C  
ATOM    582  O   TRP R  95     100.469 130.182  79.195  1.00148.65           O  
ATOM    583  CB  TRP R  95      99.478 132.856  77.481  1.00148.65           C  
ATOM    584  CG  TRP R  95     100.886 133.151  77.892  1.00148.65           C  
ATOM    585  CD1 TRP R  95     102.007 133.020  77.129  1.00148.65           C  
ATOM    586  CD2 TRP R  95     101.316 133.697  79.145  1.00148.65           C  
ATOM    587  NE1 TRP R  95     103.113 133.417  77.840  1.00148.65           N  
ATOM    588  CE2 TRP R  95     102.715 133.839  79.080  1.00148.65           C  
ATOM    589  CE3 TRP R  95     100.655 134.065  80.320  1.00148.65           C  
ATOM    590  CZ2 TRP R  95     103.465 134.332  80.145  1.00148.65           C  
ATOM    591  CZ3 TRP R  95     101.401 134.552  81.376  1.00148.65           C  
ATOM    592  CH2 TRP R  95     102.791 134.682  81.281  1.00148.65           C  
ATOM    593  N   PHE R  96      98.920 131.416  80.279  1.00146.17           N  
ATOM    594  CA  PHE R  96      99.389 130.987  81.592  1.00146.17           C  
ATOM    595  C   PHE R  96      99.243 129.482  81.764  1.00146.17           C  
ATOM    596  O   PHE R  96     100.154 128.817  82.271  1.00146.17           O  
ATOM    597  CB  PHE R  96      98.626 131.727  82.689  1.00146.17           C  
ATOM    598  CG  PHE R  96      99.124 131.434  84.073  1.00146.17           C  
ATOM    599  CD1 PHE R  96     100.412 131.777  84.447  1.00146.17           C  
ATOM    600  CD2 PHE R  96      98.306 130.810  85.000  1.00146.17           C  
ATOM    601  CE1 PHE R  96     100.873 131.507  85.721  1.00146.17           C  
ATOM    602  CE2 PHE R  96      98.761 130.538  86.275  1.00146.17           C  
ATOM    603  CZ  PHE R  96     100.046 130.887  86.636  1.00146.17           C  
ATOM    604  N   LEU R  97      98.103 128.927  81.346  1.00145.57           N  
ATOM    605  CA  LEU R  97      97.916 127.484  81.434  1.00145.57           C  
ATOM    606  C   LEU R  97      98.902 126.747  80.538  1.00145.57           C  
ATOM    607  O   LEU R  97      99.438 125.706  80.926  1.00145.57           O  
ATOM    608  CB  LEU R  97      96.477 127.115  81.082  1.00145.57           C  
ATOM    609  CG  LEU R  97      95.437 127.632  82.075  1.00145.57           C  
ATOM    610  CD1 LEU R  97      94.027 127.346  81.587  1.00145.57           C  
ATOM    611  CD2 LEU R  97      95.667 127.026  83.449  1.00145.57           C  
ATOM    612  N   CYS R  98      99.151 127.271  79.336  1.00146.03           N  
ATOM    613  CA  CYS R  98     100.172 126.709  78.454  1.00146.03           C  
ATOM    614  C   CYS R  98     101.504 126.556  79.184  1.00146.03           C  
ATOM    615  O   CYS R  98     102.043 125.444  79.318  1.00146.03           O  
ATOM    616  CB  CYS R  98     100.308 127.607  77.217  1.00146.03           C  
ATOM    617  SG  CYS R  98     101.727 127.353  76.107  1.00146.03           S  
ATOM    618  N   LYS R  99     102.029 127.673  79.696  1.00138.29           N  
ATOM    619  CA  LYS R  99     103.330 127.647  80.360  1.00138.29           C  
ATOM    620  C   LYS R  99     103.318 126.721  81.572  1.00138.29           C  
ATOM    621  O   LYS R  99     104.210 125.875  81.736  1.00138.29           O  
ATOM    622  CB  LYS R  99     103.723 129.064  80.774  1.00138.29           C  
ATOM    623  CG  LYS R  99     105.171 129.216  81.193  1.00138.29           C  
ATOM    624  CD  LYS R  99     105.621 130.661  81.077  1.00138.29           C  
ATOM    625  CE  LYS R  99     105.689 131.107  79.631  1.00138.29           C  
ATOM    626  NZ  LYS R  99     106.819 130.462  78.911  1.00138.29           N1+
ATOM    627  N   PHE R 100     102.299 126.856  82.424  1.00135.71           N  
ATOM    628  CA  PHE R 100     102.252 126.103  83.673  1.00135.71           C  
ATOM    629  C   PHE R 100     102.169 124.605  83.409  1.00135.71           C  
ATOM    630  O   PHE R 100     102.896 123.812  84.020  1.00135.71           O  
ATOM    631  CB  PHE R 100     101.056 126.576  84.501  1.00135.71           C  
ATOM    632  CG  PHE R 100     101.053 126.076  85.914  1.00135.71           C  
ATOM    633  CD1 PHE R 100     102.018 126.493  86.813  1.00135.71           C  
ATOM    634  CD2 PHE R 100     100.072 125.200  86.347  1.00135.71           C  
ATOM    635  CE1 PHE R 100     102.012 126.039  88.117  1.00135.71           C  
ATOM    636  CE2 PHE R 100     100.061 124.742  87.649  1.00135.71           C  
ATOM    637  CZ  PHE R 100     101.032 125.162  88.535  1.00135.71           C  
ATOM    638  N   VAL R 101     101.287 124.202  82.493  1.00133.81           N  
ATOM    639  CA  VAL R 101     101.082 122.789  82.207  1.00133.81           C  
ATOM    640  C   VAL R 101     102.336 122.174  81.606  1.00133.81           C  
ATOM    641  O   VAL R 101     102.748 121.072  81.995  1.00133.81           O  
ATOM    642  CB  VAL R 101      99.864 122.619  81.283  1.00133.81           C  
ATOM    643  CG1 VAL R 101      99.892 121.268  80.591  1.00133.81           C  
ATOM    644  CG2 VAL R 101      98.593 122.803  82.078  1.00133.81           C  
ATOM    645  N   PHE R 102     102.965 122.862  80.648  1.00132.62           N  
ATOM    646  CA  PHE R 102     104.167 122.284  80.057  1.00132.62           C  
ATOM    647  C   PHE R 102     105.283 122.156  81.087  1.00132.62           C  
ATOM    648  O   PHE R 102     105.971 121.123  81.141  1.00132.62           O  
ATOM    649  CB  PHE R 102     104.614 123.108  78.853  1.00132.62           C  
ATOM    650  CG  PHE R 102     103.981 122.672  77.563  1.00132.62           C  
ATOM    651  CD1 PHE R 102     102.618 122.436  77.493  1.00132.62           C  
ATOM    652  CD2 PHE R 102     104.748 122.485  76.427  1.00132.62           C  
ATOM    653  CE1 PHE R 102     102.031 122.030  76.312  1.00132.62           C  
ATOM    654  CE2 PHE R 102     104.166 122.079  75.243  1.00132.62           C  
ATOM    655  CZ  PHE R 102     102.805 121.851  75.186  1.00132.62           C  
ATOM    656  N   THR R 103     105.457 123.173  81.937  1.00126.73           N  
ATOM    657  CA  THR R 103     106.474 123.091  82.981  1.00126.73           C  
ATOM    658  C   THR R 103     106.212 121.912  83.910  1.00126.73           C  
ATOM    659  O   THR R 103     107.122 121.124  84.211  1.00126.73           O  
ATOM    660  CB  THR R 103     106.512 124.397  83.774  1.00126.73           C  
ATOM    661  OG1 THR R 103     107.056 125.438  82.956  1.00126.73           O  
ATOM    662  CG2 THR R 103     107.364 124.239  85.022  1.00126.73           C  
ATOM    663  N   ILE R 104     104.964 121.768  84.363  1.00123.00           N  
ATOM    664  CA  ILE R 104     104.625 120.702  85.302  1.00123.00           C  
ATOM    665  C   ILE R 104     104.888 119.339  84.676  1.00123.00           C  
ATOM    666  O   ILE R 104     105.506 118.462  85.293  1.00123.00           O  
ATOM    667  CB  ILE R 104     103.163 120.841  85.761  1.00123.00           C  
ATOM    668  CG1 ILE R 104     103.048 121.892  86.864  1.00123.00           C  
ATOM    669  CG2 ILE R 104     102.619 119.507  86.242  1.00123.00           C  
ATOM    670  CD1 ILE R 104     103.799 121.540  88.122  1.00123.00           C  
ATOM    671  N   VAL R 105     104.440 119.146  83.433  1.00121.88           N  
ATOM    672  CA  VAL R 105     104.586 117.843  82.789  1.00121.88           C  
ATOM    673  C   VAL R 105     106.058 117.487  82.630  1.00121.88           C  
ATOM    674  O   VAL R 105     106.482 116.367  82.950  1.00121.88           O  
ATOM    675  CB  VAL R 105     103.853 117.824  81.437  1.00121.88           C  
ATOM    676  CG1 VAL R 105     104.379 116.701  80.570  1.00121.88           C  
ATOM    677  CG2 VAL R 105     102.369 117.659  81.652  1.00121.88           C  
ATOM    678  N   ASP R 106     106.863 118.432  82.139  1.00119.89           N  
ATOM    679  CA  ASP R 106     108.268 118.120  81.898  1.00119.89           C  
ATOM    680  C   ASP R 106     109.000 117.815  83.202  1.00119.89           C  
ATOM    681  O   ASP R 106     109.746 116.823  83.296  1.00119.89           O  
ATOM    682  CB  ASP R 106     108.937 119.272  81.154  1.00119.89           C  
ATOM    683  CG  ASP R 106     110.118 118.818  80.330  1.00119.89           C  
ATOM    684  OD1 ASP R 106     110.699 117.766  80.660  1.00119.89           O  
ATOM    685  OD2 ASP R 106     110.462 119.502  79.345  1.00119.89           O1-
ATOM    686  N   ILE R 107     108.785 118.643  84.229  1.00114.17           N  
ATOM    687  CA  ILE R 107     109.494 118.427  85.485  1.00114.17           C  
ATOM    688  C   ILE R 107     109.058 117.114  86.125  1.00114.17           C  
ATOM    689  O   ILE R 107     109.878 116.396  86.710  1.00114.17           O  
ATOM    690  CB  ILE R 107     109.308 119.629  86.431  1.00114.17           C  
ATOM    691  CG1 ILE R 107     110.373 119.611  87.526  1.00114.17           C  
ATOM    692  CG2 ILE R 107     107.925 119.647  87.055  1.00114.17           C  
ATOM    693  CD1 ILE R 107     110.391 120.862  88.369  1.00114.17           C  
ATOM    694  N   ASN R 108     107.780 116.747  85.985  1.00113.78           N  
ATOM    695  CA  ASN R 108     107.315 115.514  86.605  1.00113.78           C  
ATOM    696  C   ASN R 108     107.854 114.289  85.879  1.00113.78           C  
ATOM    697  O   ASN R 108     108.207 113.292  86.520  1.00113.78           O  
ATOM    698  CB  ASN R 108     105.791 115.492  86.648  1.00113.78           C  
ATOM    699  CG  ASN R 108     105.243 116.111  87.913  1.00113.78           C  
ATOM    700  OD1 ASN R 108     105.379 115.552  88.998  1.00113.78           O  
ATOM    701  ND2 ASN R 108     104.625 117.276  87.782  1.00113.78           N  
ATOM    702  N   LEU R 109     107.940 114.341  84.548  1.00109.31           N  
ATOM    703  CA  LEU R 109     108.534 113.224  83.816  1.00109.31           C  
ATOM    704  C   LEU R 109     109.987 113.014  84.225  1.00109.31           C  
ATOM    705  O   LEU R 109     110.410 111.882  84.516  1.00109.31           O  
ATOM    706  CB  LEU R 109     108.430 113.461  82.310  1.00109.31           C  
ATOM    707  CG  LEU R 109     107.051 113.262  81.686  1.00109.31           C  
ATOM    708  CD1 LEU R 109     107.126 113.408  80.179  1.00109.31           C  
ATOM    709  CD2 LEU R 109     106.500 111.901  82.064  1.00109.31           C  
ATOM    710  N   PHE R 110     110.769 114.097  84.261  1.00107.16           N  
ATOM    711  CA  PHE R 110     112.170 113.949  84.646  1.00107.16           C  
ATOM    712  C   PHE R 110     112.303 113.442  86.078  1.00107.16           C  
ATOM    713  O   PHE R 110     113.135 112.567  86.362  1.00107.16           O  
ATOM    714  CB  PHE R 110     112.914 115.268  84.463  1.00107.16           C  
ATOM    715  CG  PHE R 110     113.467 115.458  83.084  1.00107.16           C  
ATOM    716  CD1 PHE R 110     112.629 115.715  82.018  1.00107.16           C  
ATOM    717  CD2 PHE R 110     114.826 115.372  82.852  1.00107.16           C  
ATOM    718  CE1 PHE R 110     113.137 115.886  80.747  1.00107.16           C  
ATOM    719  CE2 PHE R 110     115.339 115.543  81.584  1.00107.16           C  
ATOM    720  CZ  PHE R 110     114.493 115.801  80.531  1.00107.16           C  
ATOM    721  N   GLY R 111     111.482 113.966  86.991  1.00101.87           N  
ATOM    722  CA  GLY R 111     111.530 113.493  88.363  1.00101.87           C  
ATOM    723  C   GLY R 111     111.208 112.018  88.482  1.00101.87           C  
ATOM    724  O   GLY R 111     111.876 111.288  89.215  1.00101.87           O  
ATOM    725  N   SER R 112     110.189 111.555  87.754  1.00 99.92           N  
ATOM    726  CA  SER R 112     109.815 110.146  87.817  1.00 99.92           C  
ATOM    727  C   SER R 112     110.944 109.253  87.321  1.00 99.92           C  
ATOM    728  O   SER R 112     111.274 108.238  87.952  1.00 99.92           O  
ATOM    729  CB  SER R 112     108.546 109.906  87.002  1.00 99.92           C  
ATOM    730  OG  SER R 112     108.233 108.528  86.950  1.00 99.92           O  
ATOM    731  N   VAL R 113     111.554 109.615  86.191  1.00 96.06           N  
ATOM    732  CA  VAL R 113     112.620 108.775  85.643  1.00 96.06           C  
ATOM    733  C   VAL R 113     113.804 108.717  86.605  1.00 96.06           C  
ATOM    734  O   VAL R 113     114.344 107.636  86.902  1.00 96.06           O  
ATOM    735  CB  VAL R 113     113.039 109.282  84.253  1.00 96.06           C  
ATOM    736  CG1 VAL R 113     114.230 108.508  83.752  1.00 96.06           C  
ATOM    737  CG2 VAL R 113     111.884 109.157  83.281  1.00 96.06           C  
ATOM    738  N   PHE R 114     114.213 109.876  87.130  1.00 95.62           N  
ATOM    739  CA  PHE R 114     115.348 109.885  88.045  1.00 95.62           C  
ATOM    740  C   PHE R 114     115.037 109.148  89.341  1.00 95.62           C  
ATOM    741  O   PHE R 114     115.926 108.512  89.916  1.00 95.62           O  
ATOM    742  CB  PHE R 114     115.787 111.318  88.334  1.00 95.62           C  
ATOM    743  CG  PHE R 114     116.295 112.045  87.128  1.00 95.62           C  
ATOM    744  CD1 PHE R 114     117.067 111.390  86.188  1.00 95.62           C  
ATOM    745  CD2 PHE R 114     116.008 113.382  86.935  1.00 95.62           C  
ATOM    746  CE1 PHE R 114     117.537 112.054  85.076  1.00 95.62           C  
ATOM    747  CE2 PHE R 114     116.475 114.050  85.825  1.00 95.62           C  
ATOM    748  CZ  PHE R 114     117.241 113.385  84.896  1.00 95.62           C  
ATOM    749  N   LEU R 115     113.789 109.202  89.811  1.00 91.79           N  
ATOM    750  CA  LEU R 115     113.437 108.480  91.028  1.00 91.79           C  
ATOM    751  C   LEU R 115     113.461 106.973  90.807  1.00 91.79           C  
ATOM    752  O   LEU R 115     113.857 106.219  91.703  1.00 91.79           O  
ATOM    753  CB  LEU R 115     112.070 108.933  91.528  1.00 91.79           C  
ATOM    754  CG  LEU R 115     112.080 110.297  92.212  1.00 91.79           C  
ATOM    755  CD1 LEU R 115     110.754 110.554  92.881  1.00 91.79           C  
ATOM    756  CD2 LEU R 115     113.214 110.382  93.215  1.00 91.79           C  
ATOM    757  N   ILE R 116     113.038 106.512  89.628  1.00 91.47           N  
ATOM    758  CA  ILE R 116     113.154 105.085  89.329  1.00 91.47           C  
ATOM    759  C   ILE R 116     114.617 104.658  89.354  1.00 91.47           C  
ATOM    760  O   ILE R 116     114.976 103.627  89.949  1.00 91.47           O  
ATOM    761  CB  ILE R 116     112.493 104.761  87.977  1.00 91.47           C  
ATOM    762  CG1 ILE R 116     110.983 104.605  88.144  1.00 91.47           C  
ATOM    763  CG2 ILE R 116     113.084 103.500  87.379  1.00 91.47           C  
ATOM    764  CD1 ILE R 116     110.240 104.546  86.834  1.00 91.47           C  
ATOM    765  N   ALA R 117     115.489 105.452  88.725  1.00 84.61           N  
ATOM    766  CA  ALA R 117     116.912 105.118  88.743  1.00 84.61           C  
ATOM    767  C   ALA R 117     117.459 105.093  90.168  1.00 84.61           C  
ATOM    768  O   ALA R 117     118.236 104.198  90.533  1.00 84.61           O  
ATOM    769  CB  ALA R 117     117.697 106.107  87.887  1.00 84.61           C  
ATOM    770  N   LEU R 118     117.055 106.064  90.990  1.00 83.88           N  
ATOM    771  CA  LEU R 118     117.544 106.131  92.363  1.00 83.88           C  
ATOM    772  C   LEU R 118     117.071 104.941  93.187  1.00 83.88           C  
ATOM    773  O   LEU R 118     117.825 104.415  94.010  1.00 83.88           O  
ATOM    774  CB  LEU R 118     117.103 107.438  93.015  1.00 83.88           C  
ATOM    775  CG  LEU R 118     117.714 107.736  94.382  1.00 83.88           C  
ATOM    776  CD1 LEU R 118     119.063 108.407  94.218  1.00 83.88           C  
ATOM    777  CD2 LEU R 118     116.778 108.599  95.206  1.00 83.88           C  
ATOM    778  N   ILE R 119     115.822 104.510  92.995  1.00 84.46           N  
ATOM    779  CA  ILE R 119     115.321 103.346  93.722  1.00 84.46           C  
ATOM    780  C   ILE R 119     116.102 102.097  93.334  1.00 84.46           C  
ATOM    781  O   ILE R 119     116.454 101.271  94.190  1.00 84.46           O  
ATOM    782  CB  ILE R 119     113.812 103.170  93.477  1.00 84.46           C  
ATOM    783  CG1 ILE R 119     113.015 104.109  94.378  1.00 84.46           C  
ATOM    784  CG2 ILE R 119     113.394 101.738  93.726  1.00 84.46           C  
ATOM    785  CD1 ILE R 119     111.523 103.929  94.268  1.00 84.46           C  
ATOM    786  N   ALA R 120     116.381 101.932  92.037  1.00 84.29           N  
ATOM    787  CA  ALA R 120     117.169 100.777  91.614  1.00 84.29           C  
ATOM    788  C   ALA R 120     118.556 100.791  92.248  1.00 84.29           C  
ATOM    789  O   ALA R 120     119.036  99.758  92.740  1.00 84.29           O  
ATOM    790  CB  ALA R 120     117.277 100.741  90.092  1.00 84.29           C  
ATOM    791  N   LEU R 121     119.209 101.956  92.261  1.00 81.92           N  
ATOM    792  CA  LEU R 121     120.524 102.054  92.891  1.00 81.92           C  
ATOM    793  C   LEU R 121     120.445 101.755  94.384  1.00 81.92           C  
ATOM    794  O   LEU R 121     121.334 101.098  94.945  1.00 81.92           O  
ATOM    795  CB  LEU R 121     121.117 103.441  92.657  1.00 81.92           C  
ATOM    796  CG  LEU R 121     122.582 103.602  93.051  1.00 81.92           C  
ATOM    797  CD1 LEU R 121     123.416 102.518  92.400  1.00 81.92           C  
ATOM    798  CD2 LEU R 121     123.091 104.976  92.666  1.00 81.92           C  
ATOM    799  N   ASP R 122     119.394 102.245  95.043  1.00 84.66           N  
ATOM    800  CA  ASP R 122     119.202 101.988  96.465  1.00 84.66           C  
ATOM    801  C   ASP R 122     119.128 100.495  96.745  1.00 84.66           C  
ATOM    802  O   ASP R 122     119.805  99.989  97.646  1.00 84.66           O  
ATOM    803  CB  ASP R 122     117.933 102.690  96.948  1.00 84.66           C  
ATOM    804  CG  ASP R 122     117.607 102.390  98.397  1.00 84.66           C  
ATOM    805  OD1 ASP R 122     118.519 102.000  99.154  1.00 84.66           O  
ATOM    806  OD2 ASP R 122     116.429 102.541  98.779  1.00 84.66           O1-
ATOM    807  N   ARG R 123     118.302  99.773  95.985  1.00 85.30           N  
ATOM    808  CA  ARG R 123     118.189  98.333  96.205  1.00 85.30           C  
ATOM    809  C   ARG R 123     119.512  97.626  95.940  1.00 85.30           C  
ATOM    810  O   ARG R 123     119.912  96.732  96.701  1.00 85.30           O  
ATOM    811  CB  ARG R 123     117.085  97.739  95.332  1.00 85.30           C  
ATOM    812  CG  ARG R 123     115.686  97.923  95.885  1.00 85.30           C  
ATOM    813  CD  ARG R 123     114.649  97.812  94.785  1.00 85.30           C  
ATOM    814  NE  ARG R 123     113.291  97.937  95.302  1.00 85.30           N  
ATOM    815  CZ  ARG R 123     112.199  97.658  94.599  1.00 85.30           C  
ATOM    816  NH1 ARG R 123     112.305  97.234  93.348  1.00 85.30           N  
ATOM    817  NH2 ARG R 123     111.001  97.799  95.147  1.00 85.30           N1+
ATOM    818  N   CYS R 124     120.212  98.014  94.870  1.00 88.02           N  
ATOM    819  CA  CYS R 124     121.476  97.353  94.560  1.00 88.02           C  
ATOM    820  C   CYS R 124     122.484  97.526  95.686  1.00 88.02           C  
ATOM    821  O   CYS R 124     123.158  96.565  96.074  1.00 88.02           O  
ATOM    822  CB  CYS R 124     122.054  97.889  93.256  1.00 88.02           C  
ATOM    823  SG  CYS R 124     123.755  97.374  92.949  1.00 88.02           S  
ATOM    824  N   VAL R 125     122.607  98.741  96.223  1.00 86.48           N  
ATOM    825  CA  VAL R 125     123.544  98.956  97.322  1.00 86.48           C  
ATOM    826  C   VAL R 125     123.089  98.207  98.569  1.00 86.48           C  
ATOM    827  O   VAL R 125     123.892  97.547  99.241  1.00 86.48           O  
ATOM    828  CB  VAL R 125     123.720 100.459  97.596  1.00 86.48           C  
ATOM    829  CG1 VAL R 125     124.299 100.680  98.977  1.00 86.48           C  
ATOM    830  CG2 VAL R 125     124.624 101.077  96.548  1.00 86.48           C  
ATOM    831  N   CYS R 126     121.792  98.273  98.884  1.00 88.94           N  
ATOM    832  CA  CYS R 126     121.269  97.642 100.088  1.00 88.94           C  
ATOM    833  C   CYS R 126     121.396  96.126 100.055  1.00 88.94           C  
ATOM    834  O   CYS R 126     121.324  95.489 101.110  1.00 88.94           O  
ATOM    835  CB  CYS R 126     119.806  98.039 100.281  1.00 88.94           C  
ATOM    836  SG  CYS R 126     119.112  97.650 101.895  1.00 88.94           S  
ATOM    837  N   VAL R 127     121.572  95.532  98.879  1.00 85.24           N  
ATOM    838  CA  VAL R 127     121.771  94.092  98.780  1.00 85.24           C  
ATOM    839  C   VAL R 127     123.248  93.728  98.679  1.00 85.24           C  
ATOM    840  O   VAL R 127     123.689  92.760  99.298  1.00 85.24           O  
ATOM    841  CB  VAL R 127     120.973  93.519  97.590  1.00 85.24           C  
ATOM    842  CG1 VAL R 127     121.452  92.120  97.250  1.00 85.24           C  
ATOM    843  CG2 VAL R 127     119.494  93.507  97.914  1.00 85.24           C  
ATOM    844  N   LEU R 128     124.039  94.489  97.919  1.00 90.55           N  
ATOM    845  CA  LEU R 128     125.442  94.129  97.742  1.00 90.55           C  
ATOM    846  C   LEU R 128     126.285  94.446  98.973  1.00 90.55           C  
ATOM    847  O   LEU R 128     127.192  93.680  99.313  1.00 90.55           O  
ATOM    848  CB  LEU R 128     126.020  94.834  96.516  1.00 90.55           C  
ATOM    849  CG  LEU R 128     126.038  94.020  95.223  1.00 90.55           C  
ATOM    850  CD1 LEU R 128     124.643  93.890  94.645  1.00 90.55           C  
ATOM    851  CD2 LEU R 128     126.983  94.649  94.219  1.00 90.55           C  
ATOM    852  N   HIS R 129     126.015  95.564  99.651  1.00 94.47           N  
ATOM    853  CA  HIS R 129     126.803  95.995 100.805  1.00 94.47           C  
ATOM    854  C   HIS R 129     125.906  96.025 102.033  1.00 94.47           C  
ATOM    855  O   HIS R 129     125.239  97.035 102.301  1.00 94.47           O  
ATOM    856  CB  HIS R 129     127.435  97.363 100.563  1.00 94.47           C  
ATOM    857  CG  HIS R 129     128.586  97.336  99.609  1.00 94.47           C  
ATOM    858  ND1 HIS R 129     128.529  96.694  98.392  1.00 94.47           N  
ATOM    859  CD2 HIS R 129     129.826  97.874  99.694  1.00 94.47           C  
ATOM    860  CE1 HIS R 129     129.684  96.837  97.766  1.00 94.47           C  
ATOM    861  NE2 HIS R 129     130.488  97.549  98.535  1.00 94.47           N  
ATOM    862  N   PRO R 130     125.861  94.952 102.809  1.00 87.24           N  
ATOM    863  CA  PRO R 130     124.982  94.932 103.983  1.00 87.24           C  
ATOM    864  C   PRO R 130     125.604  95.604 105.194  1.00 87.24           C  
ATOM    865  O   PRO R 130     124.889  96.094 106.073  1.00 87.24           O  
ATOM    866  CB  PRO R 130     124.765  93.437 104.221  1.00 87.24           C  
ATOM    867  CG  PRO R 130     126.014  92.802 103.714  1.00 87.24           C  
ATOM    868  CD  PRO R 130     126.577  93.679 102.628  1.00 87.24           C  
ATOM    869  N   VAL R 131     126.936  95.626 105.258  1.00 88.20           N  
ATOM    870  CA  VAL R 131     127.613  96.281 106.372  1.00 88.20           C  
ATOM    871  C   VAL R 131     127.402  97.787 106.312  1.00 88.20           C  
ATOM    872  O   VAL R 131     127.075  98.425 107.319  1.00 88.20           O  
ATOM    873  CB  VAL R 131     129.110  95.923 106.376  1.00 88.20           C  
ATOM    874  CG1 VAL R 131     129.830  96.687 107.466  1.00 88.20           C  
ATOM    875  CG2 VAL R 131     129.295  94.431 106.566  1.00 88.20           C  
ATOM    876  N   TRP R 132     127.581  98.377 105.129  1.00 87.85           N  
ATOM    877  CA  TRP R 132     127.519  99.829 105.004  1.00 87.85           C  
ATOM    878  C   TRP R 132     126.123 100.362 105.302  1.00 87.85           C  
ATOM    879  O   TRP R 132     125.975 101.366 106.006  1.00 87.85           O  
ATOM    880  CB  TRP R 132     127.970 100.249 103.608  1.00 87.85           C  
ATOM    881  CG  TRP R 132     128.113 101.723 103.440  1.00 87.85           C  
ATOM    882  CD1 TRP R 132     129.253 102.455 103.577  1.00 87.85           C  
ATOM    883  CD2 TRP R 132     127.080 102.650 103.091  1.00 87.85           C  
ATOM    884  NE1 TRP R 132     128.995 103.782 103.341  1.00 87.85           N  
ATOM    885  CE2 TRP R 132     127.667 103.927 103.040  1.00 87.85           C  
ATOM    886  CE3 TRP R 132     125.716 102.525 102.819  1.00 87.85           C  
ATOM    887  CZ2 TRP R 132     126.938 105.069 102.729  1.00 87.85           C  
ATOM    888  CZ3 TRP R 132     124.995 103.659 102.511  1.00 87.85           C  
ATOM    889  CH2 TRP R 132     125.606 104.914 102.469  1.00 87.85           C  
ATOM    890  N   THR R 133     125.084  99.708 104.781  1.00 89.51           N  
ATOM    891  CA  THR R 133     123.729 100.197 105.005  1.00 89.51           C  
ATOM    892  C   THR R 133     123.254 100.001 106.436  1.00 89.51           C  
ATOM    893  O   THR R 133     122.194 100.523 106.792  1.00 89.51           O  
ATOM    894  CB  THR R 133     122.744  99.520 104.054  1.00 89.51           C  
ATOM    895  OG1 THR R 133     122.440  98.205 104.533  1.00 89.51           O  
ATOM    896  CG2 THR R 133     123.319  99.444 102.656  1.00 89.51           C  
ATOM    897  N   GLN R 134     123.991  99.255 107.255  1.00 90.71           N  
ATOM    898  CA  GLN R 134     123.648  99.164 108.667  1.00 90.71           C  
ATOM    899  C   GLN R 134     124.050 100.423 109.423  1.00 90.71           C  
ATOM    900  O   GLN R 134     123.415 100.769 110.424  1.00 90.71           O  
ATOM    901  CB  GLN R 134     124.311  97.933 109.289  1.00 90.71           C  
ATOM    902  CG  GLN R 134     123.913  97.656 110.728  1.00 90.71           C  
ATOM    903  CD  GLN R 134     122.554  96.999 110.848  1.00 90.71           C  
ATOM    904  OE1 GLN R 134     121.825  96.869 109.868  1.00 90.71           O  
ATOM    905  NE2 GLN R 134     122.206  96.585 112.057  1.00 90.71           N  
ATOM    906  N   ASN R 135     125.078 101.125 108.953  1.00 92.04           N  
ATOM    907  CA  ASN R 135     125.634 102.260 109.675  1.00 92.04           C  
ATOM    908  C   ASN R 135     125.238 103.615 109.104  1.00 92.04           C  
ATOM    909  O   ASN R 135     125.149 104.584 109.862  1.00 92.04           O  
ATOM    910  CB  ASN R 135     127.162 102.163 109.697  1.00 92.04           C  
ATOM    911  CG  ASN R 135     127.653 100.899 110.362  1.00 92.04           C  
ATOM    912  OD1 ASN R 135     126.868 100.137 110.921  1.00 92.04           O  
ATOM    913  ND2 ASN R 135     128.956 100.664 110.301  1.00 92.04           N  
ATOM    914  N   HIS R 136     125.000 103.718 107.799  1.00 93.66           N  
ATOM    915  CA  HIS R 136     124.834 105.008 107.133  1.00 93.66           C  
ATOM    916  C   HIS R 136     123.622 105.003 106.210  1.00 93.66           C  
ATOM    917  O   HIS R 136     123.699 105.400 105.047  1.00 93.66           O  
ATOM    918  CB  HIS R 136     126.085 105.383 106.345  1.00 93.66           C  
ATOM    919  CG  HIS R 136     127.366 105.117 107.072  1.00 93.66           C  
ATOM    920  ND1 HIS R 136     127.553 105.447 108.396  1.00 93.66           N  
ATOM    921  CD2 HIS R 136     128.526 104.558 106.656  1.00 93.66           C  
ATOM    922  CE1 HIS R 136     128.773 105.101 108.765  1.00 93.66           C  
ATOM    923  NE2 HIS R 136     129.384 104.558 107.728  1.00 93.66           N  
ATOM    924  N   ARG R 137     122.476 104.552 106.710  1.00 94.49           N  
ATOM    925  CA  ARG R 137     121.242 104.555 105.928  1.00 94.49           C  
ATOM    926  C   ARG R 137     120.099 105.143 106.744  1.00 94.49           C  
ATOM    927  O   ARG R 137     119.020 104.562 106.870  1.00 94.49           O  
ATOM    928  CB  ARG R 137     120.881 103.163 105.427  1.00 94.49           C  
ATOM    929  CG  ARG R 137     119.990 103.191 104.194  1.00 94.49           C  
ATOM    930  CD  ARG R 137     119.943 101.851 103.492  1.00 94.49           C  
ATOM    931  NE  ARG R 137     118.784 101.742 102.614  1.00 94.49           N  
ATOM    932  CZ  ARG R 137     117.574 101.370 103.017  1.00 94.49           C  
ATOM    933  NH1 ARG R 137     117.359 101.076 104.291  1.00 94.49           N  
ATOM    934  NH2 ARG R 137     116.578 101.297 102.148  1.00 94.49           N1+
ATOM    935  N   THR R 138     120.336 106.310 107.329  1.00 96.77           N  
ATOM    936  CA  THR R 138     119.352 106.965 108.174  1.00 96.77           C  
ATOM    937  C   THR R 138     118.368 107.797 107.352  1.00 96.77           C  
ATOM    938  O   THR R 138     118.636 108.196 106.213  1.00 96.77           O  
ATOM    939  CB  THR R 138     120.044 107.855 109.205  1.00 96.77           C  
ATOM    940  OG1 THR R 138     120.440 109.084 108.586  1.00 96.77           O  
ATOM    941  CG2 THR R 138     121.276 107.160 109.759  1.00 96.77           C  
ATOM    942  N   VAL R 139     117.209 108.060 107.962  1.00 95.77           N  
ATOM    943  CA  VAL R 139     116.198 108.906 107.335  1.00 95.77           C  
ATOM    944  C   VAL R 139     116.743 110.306 107.095  1.00 95.77           C  
ATOM    945  O   VAL R 139     116.332 110.990 106.148  1.00 95.77           O  
ATOM    946  CB  VAL R 139     114.923 108.934 108.200  1.00 95.77           C  
ATOM    947  CG1 VAL R 139     113.817 109.702 107.502  1.00 95.77           C  
ATOM    948  CG2 VAL R 139     114.473 107.522 108.517  1.00 95.77           C  
ATOM    949  N   SER R 140     117.676 110.756 107.936  1.00 97.65           N  
ATOM    950  CA  SER R 140     118.323 112.041 107.698  1.00 97.65           C  
ATOM    951  C   SER R 140     119.073 112.031 106.372  1.00 97.65           C  
ATOM    952  O   SER R 140     118.956 112.966 105.572  1.00 97.65           O  
ATOM    953  CB  SER R 140     119.269 112.372 108.850  1.00 97.65           C  
ATOM    954  OG  SER R 140     120.415 111.541 108.817  1.00 97.65           O  
ATOM    955  N   LEU R 141     119.835 110.966 106.112  1.00 94.12           N  
ATOM    956  CA  LEU R 141     120.524 110.855 104.831  1.00 94.12           C  
ATOM    957  C   LEU R 141     119.532 110.746 103.683  1.00 94.12           C  
ATOM    958  O   LEU R 141     119.766 111.294 102.600  1.00 94.12           O  
ATOM    959  CB  LEU R 141     121.463 109.652 104.830  1.00 94.12           C  
ATOM    960  CG  LEU R 141     122.430 109.610 103.646  1.00 94.12           C  
ATOM    961  CD1 LEU R 141     123.634 110.500 103.899  1.00 94.12           C  
ATOM    962  CD2 LEU R 141     122.860 108.187 103.344  1.00 94.12           C  
ATOM    963  N   ALA R 142     118.423 110.036 103.896  1.00 95.86           N  
ATOM    964  CA  ALA R 142     117.418 109.919 102.843  1.00 95.86           C  
ATOM    965  C   ALA R 142     116.866 111.287 102.458  1.00 95.86           C  
ATOM    966  O   ALA R 142     116.795 111.631 101.271  1.00 95.86           O  
ATOM    967  CB  ALA R 142     116.292 108.990 103.290  1.00 95.86           C  
ATOM    968  N   LYS R 143     116.473 112.085 103.453  1.00 98.79           N  
ATOM    969  CA  LYS R 143     115.959 113.422 103.174  1.00 98.79           C  
ATOM    970  C   LYS R 143     117.036 114.354 102.640  1.00 98.79           C  
ATOM    971  O   LYS R 143     116.712 115.310 101.930  1.00 98.79           O  
ATOM    972  CB  LYS R 143     115.329 114.035 104.425  1.00 98.79           C  
ATOM    973  CG  LYS R 143     114.067 113.341 104.898  1.00 98.79           C  
ATOM    974  CD  LYS R 143     113.415 114.108 106.037  1.00 98.79           C  
ATOM    975  CE  LYS R 143     114.192 113.949 107.331  1.00 98.79           C  
ATOM    976  NZ  LYS R 143     113.503 114.606 108.476  1.00 98.79           N1+
ATOM    977  N   LYS R 144     118.303 114.105 102.968  1.00 98.28           N  
ATOM    978  CA  LYS R 144     119.374 114.937 102.438  1.00 98.28           C  
ATOM    979  C   LYS R 144     119.676 114.621 100.978  1.00 98.28           C  
ATOM    980  O   LYS R 144     120.066 115.519 100.225  1.00 98.28           O  
ATOM    981  CB  LYS R 144     120.634 114.762 103.286  1.00 98.28           C  
ATOM    982  CG  LYS R 144     121.779 115.685 102.918  1.00 98.28           C  
ATOM    983  CD  LYS R 144     122.979 115.441 103.817  1.00 98.28           C  
ATOM    984  CE  LYS R 144     122.719 115.937 105.229  1.00 98.28           C  
ATOM    985  NZ  LYS R 144     122.596 117.419 105.287  1.00 98.28           N1+
ATOM    986  N   VAL R 145     119.503 113.368 100.559  1.00 95.75           N  
ATOM    987  CA  VAL R 145     119.851 112.979  99.197  1.00 95.75           C  
ATOM    988  C   VAL R 145     118.655 113.040  98.250  1.00 95.75           C  
ATOM    989  O   VAL R 145     118.852 113.092  97.027  1.00 95.75           O  
ATOM    990  CB  VAL R 145     120.475 111.566  99.171  1.00 95.75           C  
ATOM    991  CG1 VAL R 145     119.459 110.522  99.596  1.00 95.75           C  
ATOM    992  CG2 VAL R 145     121.076 111.238  97.810  1.00 95.75           C  
ATOM    993  N   ILE R 146     117.427 113.069  98.771  1.00 97.47           N  
ATOM    994  CA  ILE R 146     116.260 113.018  97.899  1.00 97.47           C  
ATOM    995  C   ILE R 146     116.027 114.300  97.114  1.00 97.47           C  
ATOM    996  O   ILE R 146     115.204 114.308  96.193  1.00 97.47           O  
ATOM    997  CB  ILE R 146     115.004 112.678  98.721  1.00 97.47           C  
ATOM    998  CG1 ILE R 146     113.932 112.105  97.803  1.00 97.47           C  
ATOM    999  CG2 ILE R 146     114.481 113.914  99.429  1.00 97.47           C  
ATOM   1000  CD1 ILE R 146     114.318 110.790  97.170  1.00 97.47           C  
ATOM   1001  N   ILE R 147     116.739 115.386  97.428  1.00101.14           N  
ATOM   1002  CA  ILE R 147     116.523 116.645  96.722  1.00101.14           C  
ATOM   1003  C   ILE R 147     117.364 116.755  95.460  1.00101.14           C  
ATOM   1004  O   ILE R 147     117.299 117.782  94.771  1.00101.14           O  
ATOM   1005  CB  ILE R 147     116.809 117.860  97.628  1.00101.14           C  
ATOM   1006  CG1 ILE R 147     118.276 117.874  98.057  1.00101.14           C  
ATOM   1007  CG2 ILE R 147     115.884 117.855  98.835  1.00101.14           C  
ATOM   1008  CD1 ILE R 147     118.677 119.128  98.796  1.00101.14           C  
ATOM   1009  N   GLY R 148     118.154 115.737  95.137  1.00102.82           N  
ATOM   1010  CA  GLY R 148     118.929 115.722  93.920  1.00102.82           C  
ATOM   1011  C   GLY R 148     118.087 115.610  92.663  1.00102.82           C  
ATOM   1012  O   GLY R 148     118.191 116.436  91.749  1.00102.82           O  
ATOM   1013  N   PRO R 149     117.253 114.566  92.579  1.00101.73           N  
ATOM   1014  CA  PRO R 149     116.411 114.408  91.382  1.00101.73           C  
ATOM   1015  C   PRO R 149     115.521 115.602  91.087  1.00101.73           C  
ATOM   1016  O   PRO R 149     115.390 115.992  89.921  1.00101.73           O  
ATOM   1017  CB  PRO R 149     115.586 113.159  91.712  1.00101.73           C  
ATOM   1018  CG  PRO R 149     116.466 112.367  92.594  1.00101.73           C  
ATOM   1019  CD  PRO R 149     117.233 113.357  93.423  1.00101.73           C  
ATOM   1020  N   TRP R 150     114.914 116.208  92.109  1.00103.85           N  
ATOM   1021  CA  TRP R 150     114.013 117.332  91.867  1.00103.85           C  
ATOM   1022  C   TRP R 150     114.770 118.551  91.355  1.00103.85           C  
ATOM   1023  O   TRP R 150     114.319 119.224  90.418  1.00103.85           O  
ATOM   1024  CB  TRP R 150     113.251 117.672  93.144  1.00103.85           C  
ATOM   1025  CG  TRP R 150     112.234 116.647  93.518  1.00103.85           C  
ATOM   1026  CD1 TRP R 150     112.264 115.824  94.601  1.00103.85           C  
ATOM   1027  CD2 TRP R 150     111.032 116.335  92.809  1.00103.85           C  
ATOM   1028  NE1 TRP R 150     111.155 115.017  94.613  1.00103.85           N  
ATOM   1029  CE2 TRP R 150     110.382 115.312  93.522  1.00103.85           C  
ATOM   1030  CE3 TRP R 150     110.442 116.821  91.640  1.00103.85           C  
ATOM   1031  CZ2 TRP R 150     109.172 114.766  93.106  1.00103.85           C  
ATOM   1032  CZ3 TRP R 150     109.241 116.278  91.230  1.00103.85           C  
ATOM   1033  CH2 TRP R 150     108.619 115.262  91.960  1.00103.85           C  
ATOM   1034  N   VAL R 151     115.919 118.853  91.961  1.00106.75           N  
ATOM   1035  CA  VAL R 151     116.730 119.977  91.507  1.00106.75           C  
ATOM   1036  C   VAL R 151     117.199 119.748  90.077  1.00106.75           C  
ATOM   1037  O   VAL R 151     117.171 120.664  89.244  1.00106.75           O  
ATOM   1038  CB  VAL R 151     117.912 120.204  92.467  1.00106.75           C  
ATOM   1039  CG1 VAL R 151     118.998 121.027  91.798  1.00106.75           C  
ATOM   1040  CG2 VAL R 151     117.431 120.887  93.734  1.00106.75           C  
ATOM   1041  N   MET R 152     117.633 118.524  89.767  1.00111.13           N  
ATOM   1042  CA  MET R 152     118.052 118.217  88.403  1.00111.13           C  
ATOM   1043  C   MET R 152     116.898 118.383  87.423  1.00111.13           C  
ATOM   1044  O   MET R 152     117.076 118.932  86.328  1.00111.13           O  
ATOM   1045  CB  MET R 152     118.614 116.798  88.336  1.00111.13           C  
ATOM   1046  CG  MET R 152     119.188 116.423  86.985  1.00111.13           C  
ATOM   1047  SD  MET R 152     120.610 117.435  86.544  1.00111.13           S  
ATOM   1048  CE  MET R 152     121.845 116.778  87.662  1.00111.13           C  
ATOM   1049  N   ALA R 153     115.703 117.927  87.804  1.00110.11           N  
ATOM   1050  CA  ALA R 153     114.545 118.052  86.928  1.00110.11           C  
ATOM   1051  C   ALA R 153     114.219 119.514  86.654  1.00110.11           C  
ATOM   1052  O   ALA R 153     113.952 119.898  85.510  1.00110.11           O  
ATOM   1053  CB  ALA R 153     113.344 117.339  87.547  1.00110.11           C  
ATOM   1054  N   LEU R 154     114.232 120.346  87.697  1.00113.80           N  
ATOM   1055  CA  LEU R 154     113.939 121.765  87.505  1.00113.80           C  
ATOM   1056  C   LEU R 154     114.998 122.439  86.639  1.00113.80           C  
ATOM   1057  O   LEU R 154     114.673 123.226  85.736  1.00113.80           O  
ATOM   1058  CB  LEU R 154     113.828 122.462  88.859  1.00113.80           C  
ATOM   1059  CG  LEU R 154     113.467 123.945  88.826  1.00113.80           C  
ATOM   1060  CD1 LEU R 154     112.119 124.145  88.162  1.00113.80           C  
ATOM   1061  CD2 LEU R 154     113.465 124.518  90.231  1.00113.80           C  
ATOM   1062  N   LEU R 155     116.273 122.137  86.896  1.00114.80           N  
ATOM   1063  CA  LEU R 155     117.350 122.731  86.115  1.00114.80           C  
ATOM   1064  C   LEU R 155     117.280 122.307  84.655  1.00114.80           C  
ATOM   1065  O   LEU R 155     117.680 123.070  83.769  1.00114.80           O  
ATOM   1066  CB  LEU R 155     118.700 122.348  86.721  1.00114.80           C  
ATOM   1067  CG  LEU R 155     119.948 123.057  86.195  1.00114.80           C  
ATOM   1068  CD1 LEU R 155     120.874 123.408  87.345  1.00114.80           C  
ATOM   1069  CD2 LEU R 155     120.670 122.191  85.175  1.00114.80           C  
ATOM   1070  N   LEU R 156     116.782 121.101  84.383  1.00115.18           N  
ATOM   1071  CA  LEU R 156     116.663 120.646  83.005  1.00115.18           C  
ATOM   1072  C   LEU R 156     115.378 121.115  82.335  1.00115.18           C  
ATOM   1073  O   LEU R 156     115.324 121.162  81.102  1.00115.18           O  
ATOM   1074  CB  LEU R 156     116.749 119.121  82.950  1.00115.18           C  
ATOM   1075  CG  LEU R 156     118.171 118.562  82.987  1.00115.18           C  
ATOM   1076  CD1 LEU R 156     118.156 117.050  83.098  1.00115.18           C  
ATOM   1077  CD2 LEU R 156     118.946 119.002  81.759  1.00115.18           C  
ATOM   1078  N   THR R 157     114.348 121.455  83.108  1.00118.92           N  
ATOM   1079  CA  THR R 157     113.090 121.933  82.550  1.00118.92           C  
ATOM   1080  C   THR R 157     112.994 123.451  82.498  1.00118.92           C  
ATOM   1081  O   THR R 157     111.975 123.973  82.036  1.00118.92           O  
ATOM   1082  CB  THR R 157     111.907 121.380  83.347  1.00118.92           C  
ATOM   1083  OG1 THR R 157     110.708 121.526  82.579  1.00118.92           O  
ATOM   1084  CG2 THR R 157     111.747 122.135  84.651  1.00118.92           C  
ATOM   1085  N   LEU R 158     114.012 124.166  82.974  1.00124.03           N  
ATOM   1086  CA  LEU R 158     114.030 125.621  82.822  1.00124.03           C  
ATOM   1087  C   LEU R 158     113.749 126.114  81.401  1.00124.03           C  
ATOM   1088  O   LEU R 158     112.998 127.096  81.264  1.00124.03           O  
ATOM   1089  CB  LEU R 158     115.374 126.184  83.311  1.00124.03           C  
ATOM   1090  CG  LEU R 158     115.528 126.444  84.808  1.00124.03           C  
ATOM   1091  CD1 LEU R 158     116.910 126.999  85.105  1.00124.03           C  
ATOM   1092  CD2 LEU R 158     114.452 127.394  85.297  1.00124.03           C  
ATOM   1093  N   PRO R 159     114.308 125.531  80.331  1.00125.30           N  
ATOM   1094  CA  PRO R 159     113.977 126.032  78.984  1.00125.30           C  
ATOM   1095  C   PRO R 159     112.493 126.011  78.667  1.00125.30           C  
ATOM   1096  O   PRO R 159     112.015 126.886  77.933  1.00125.30           O  
ATOM   1097  CB  PRO R 159     114.759 125.087  78.065  1.00125.30           C  
ATOM   1098  CG  PRO R 159     115.933 124.704  78.869  1.00125.30           C  
ATOM   1099  CD  PRO R 159     115.418 124.561  80.277  1.00125.30           C  
ATOM   1100  N   VAL R 160     111.748 125.035  79.186  1.00129.22           N  
ATOM   1101  CA  VAL R 160     110.303 125.022  78.984  1.00129.22           C  
ATOM   1102  C   VAL R 160     109.654 126.198  79.701  1.00129.22           C  
ATOM   1103  O   VAL R 160     108.703 126.804  79.193  1.00129.22           O  
ATOM   1104  CB  VAL R 160     109.712 123.677  79.438  1.00129.22           C  
ATOM   1105  CG1 VAL R 160     108.197 123.695  79.332  1.00129.22           C  
ATOM   1106  CG2 VAL R 160     110.282 122.555  78.597  1.00129.22           C  
ATOM   1107  N   ILE R 161     110.153 126.542  80.888  1.00129.02           N  
ATOM   1108  CA  ILE R 161     109.634 127.708  81.596  1.00129.02           C  
ATOM   1109  C   ILE R 161     109.932 128.978  80.812  1.00129.02           C  
ATOM   1110  O   ILE R 161     109.129 129.918  80.792  1.00129.02           O  
ATOM   1111  CB  ILE R 161     110.219 127.775  83.019  1.00129.02           C  
ATOM   1112  CG1 ILE R 161     109.979 126.460  83.760  1.00129.02           C  
ATOM   1113  CG2 ILE R 161     109.605 128.927  83.793  1.00129.02           C  
ATOM   1114  CD1 ILE R 161     110.746 126.346  85.056  1.00129.02           C  
ATOM   1115  N   ILE R 162     111.084 129.022  80.147  1.00133.59           N  
ATOM   1116  CA  ILE R 162     111.527 130.256  79.503  1.00133.59           C  
ATOM   1117  C   ILE R 162     110.832 130.459  78.161  1.00133.59           C  
ATOM   1118  O   ILE R 162     110.109 131.442  77.961  1.00133.59           O  
ATOM   1119  CB  ILE R 162     113.058 130.260  79.344  1.00133.59           C  
ATOM   1120  CG1 ILE R 162     113.741 130.240  80.713  1.00133.59           C  
ATOM   1121  CG2 ILE R 162     113.503 131.471  78.543  1.00133.59           C  
ATOM   1122  CD1 ILE R 162     113.141 131.200  81.713  1.00133.59           C  
ATOM   1123  N   ARG R 163     111.036 129.536  77.221  1.00144.14           N  
ATOM   1124  CA  ARG R 163     110.761 129.798  75.813  1.00144.14           C  
ATOM   1125  C   ARG R 163     109.480 129.167  75.281  1.00144.14           C  
ATOM   1126  O   ARG R 163     109.235 129.243  74.073  1.00144.14           O  
ATOM   1127  CB  ARG R 163     111.943 129.332  74.958  1.00144.14           C  
ATOM   1128  CG  ARG R 163     113.194 130.176  75.118  1.00144.14           C  
ATOM   1129  CD  ARG R 163     113.181 131.364  74.173  1.00144.14           C  
ATOM   1130  NE  ARG R 163     114.521 131.700  73.702  1.00144.14           N  
ATOM   1131  CZ  ARG R 163     115.284 132.648  74.235  1.00144.14           C  
ATOM   1132  NH1 ARG R 163     116.491 132.885  73.743  1.00144.14           N  
ATOM   1133  NH2 ARG R 163     114.838 133.362  75.260  1.00144.14           N1+
ATOM   1134  N   VAL R 164     108.659 128.551  76.122  1.00144.24           N  
ATOM   1135  CA  VAL R 164     107.405 127.958  75.667  1.00144.24           C  
ATOM   1136  C   VAL R 164     106.291 128.981  75.815  1.00144.24           C  
ATOM   1137  O   VAL R 164     106.133 129.592  76.878  1.00144.24           O  
ATOM   1138  CB  VAL R 164     107.082 126.674  76.446  1.00144.24           C  
ATOM   1139  CG1 VAL R 164     105.724 126.136  76.033  1.00144.24           C  
ATOM   1140  CG2 VAL R 164     108.147 125.633  76.191  1.00144.24           C  
ATOM   1141  N   THR R 165     105.516 129.170  74.751  1.00152.87           N  
ATOM   1142  CA  THR R 165     104.444 130.156  74.756  1.00152.87           C  
ATOM   1143  C   THR R 165     103.412 129.766  73.708  1.00152.87           C  
ATOM   1144  O   THR R 165     103.635 128.876  72.883  1.00152.87           O  
ATOM   1145  CB  THR R 165     104.978 131.566  74.493  1.00152.87           C  
ATOM   1146  OG1 THR R 165     103.924 132.519  74.674  1.00152.87           O  
ATOM   1147  CG2 THR R 165     105.512 131.675  73.076  1.00152.87           C  
ATOM   1148  N   THR R 166     102.261 130.428  73.774  1.00159.05           N  
ATOM   1149  CA  THR R 166     101.248 130.285  72.742  1.00159.05           C  
ATOM   1150  C   THR R 166     101.556 131.207  71.569  1.00159.05           C  
ATOM   1151  O   THR R 166     102.190 132.255  71.723  1.00159.05           O  
ATOM   1152  CB  THR R 166      99.857 130.589  73.299  1.00159.05           C  
ATOM   1153  OG1 THR R 166      98.867 130.279  72.311  1.00159.05           O  
ATOM   1154  CG2 THR R 166      99.738 132.053  73.688  1.00159.05           C  
ATOM   1155  N   VAL R 167     101.116 130.797  70.385  1.00165.90           N  
ATOM   1156  CA  VAL R 167     101.340 131.594  69.181  1.00165.90           C  
ATOM   1157  C   VAL R 167     100.227 131.331  68.172  1.00165.90           C  
ATOM   1158  O   VAL R 167      99.822 130.175  67.980  1.00165.90           O  
ATOM   1159  CB  VAL R 167     102.729 131.310  68.581  1.00165.90           C  
ATOM   1160  CG1 VAL R 167     102.874 129.841  68.210  1.00165.90           C  
ATOM   1161  CG2 VAL R 167     102.987 132.200  67.375  1.00165.90           C  
ATOM   1162  N   PRO R 168      99.676 132.366  67.539  1.00173.43           N  
ATOM   1163  CA  PRO R 168      98.716 132.139  66.454  1.00173.43           C  
ATOM   1164  C   PRO R 168      99.390 131.538  65.232  1.00173.43           C  
ATOM   1165  O   PRO R 168     100.557 131.808  64.938  1.00173.43           O  
ATOM   1166  CB  PRO R 168      98.172 133.542  66.155  1.00173.43           C  
ATOM   1167  CG  PRO R 168      98.524 134.365  67.356  1.00173.43           C  
ATOM   1168  CD  PRO R 168      99.804 133.794  67.871  1.00173.43           C  
ATOM   1169  N   GLY R 169      98.632 130.715  64.512  1.00182.15           N  
ATOM   1170  CA  GLY R 169      99.137 130.073  63.315  1.00182.15           C  
ATOM   1171  C   GLY R 169      98.743 130.787  62.039  1.00182.15           C  
ATOM   1172  O   GLY R 169      98.813 130.207  60.951  1.00182.15           O  
ATOM   1173  N   LYS R 170      98.318 132.046  62.166  1.00186.48           N  
ATOM   1174  CA  LYS R 170      97.906 132.886  61.042  1.00186.48           C  
ATOM   1175  C   LYS R 170      96.732 132.291  60.269  1.00186.48           C  
ATOM   1176  O   LYS R 170      96.530 132.615  59.094  1.00186.48           O  
ATOM   1177  CB  LYS R 170      99.077 133.163  60.089  1.00186.48           C  
ATOM   1178  CG  LYS R 170     100.395 133.465  60.784  1.00186.48           C  
ATOM   1179  CD  LYS R 170     101.558 133.421  59.805  1.00186.48           C  
ATOM   1180  CE  LYS R 170     102.894 133.458  60.529  1.00186.48           C  
ATOM   1181  NZ  LYS R 170     103.217 134.820  61.033  1.00186.48           N1+
ATOM   1182  N   THR R 171      95.950 131.423  60.908  1.00186.39           N  
ATOM   1183  CA  THR R 171      94.810 130.783  60.264  1.00186.39           C  
ATOM   1184  C   THR R 171      93.541 130.801  61.104  1.00186.39           C  
ATOM   1185  O   THR R 171      92.446 130.713  60.533  1.00186.39           O  
ATOM   1186  CB  THR R 171      95.149 129.326  59.908  1.00186.39           C  
ATOM   1187  OG1 THR R 171      96.462 129.270  59.335  1.00186.39           O  
ATOM   1188  CG2 THR R 171      94.156 128.765  58.898  1.00186.39           C  
ATOM   1189  N   GLY R 172      93.640 130.940  62.422  1.00180.14           N  
ATOM   1190  CA  GLY R 172      92.481 130.868  63.288  1.00180.14           C  
ATOM   1191  C   GLY R 172      92.680 129.854  64.394  1.00180.14           C  
ATOM   1192  O   GLY R 172      91.731 129.469  65.083  1.00180.14           O  
ATOM   1193  N   THR R 173      93.924 129.415  64.567  1.00175.11           N  
ATOM   1194  CA  THR R 173      94.289 128.441  65.582  1.00175.11           C  
ATOM   1195  C   THR R 173      95.500 128.948  66.351  1.00175.11           C  
ATOM   1196  O   THR R 173      96.253 129.799  65.873  1.00175.11           O  
ATOM   1197  CB  THR R 173      94.598 127.068  64.968  1.00175.11           C  
ATOM   1198  OG1 THR R 173      95.507 127.228  63.872  1.00175.11           O  
ATOM   1199  CG2 THR R 173      93.322 126.406  64.470  1.00175.11           C  
ATOM   1200  N   VAL R 174      95.678 128.416  67.557  1.00166.08           N  
ATOM   1201  CA  VAL R 174      96.780 128.795  68.430  1.00166.08           C  
ATOM   1202  C   VAL R 174      97.517 127.535  68.863  1.00166.08           C  
ATOM   1203  O   VAL R 174      96.901 126.485  69.078  1.00166.08           O  
ATOM   1204  CB  VAL R 174      96.290 129.595  69.655  1.00166.08           C  
ATOM   1205  CG1 VAL R 174      95.750 130.947  69.222  1.00166.08           C  
ATOM   1206  CG2 VAL R 174      95.225 128.820  70.402  1.00166.08           C  
ATOM   1207  N   ALA R 175      98.839 127.639  68.976  1.00162.04           N  
ATOM   1208  CA  ALA R 175      99.686 126.509  69.330  1.00162.04           C  
ATOM   1209  C   ALA R 175     100.530 126.858  70.546  1.00162.04           C  
ATOM   1210  O   ALA R 175     101.197 127.899  70.565  1.00162.04           O  
ATOM   1211  CB  ALA R 175     100.590 126.111  68.159  1.00162.04           C  
ATOM   1212  N   CYS R 176     100.478 125.996  71.560  1.00153.71           N  
ATOM   1213  CA  CYS R 176     101.371 126.053  72.717  1.00153.71           C  
ATOM   1214  C   CYS R 176     102.658 125.335  72.341  1.00153.71           C  
ATOM   1215  O   CYS R 176     102.730 124.104  72.381  1.00153.71           O  
ATOM   1216  CB  CYS R 176     100.703 125.410  73.930  1.00153.71           C  
ATOM   1217  SG  CYS R 176     101.625 125.419  75.501  1.00153.71           S  
ATOM   1218  N   THR R 177     103.686 126.093  71.967  1.00152.27           N  
ATOM   1219  CA  THR R 177     104.904 125.485  71.449  1.00152.27           C  
ATOM   1220  C   THR R 177     106.092 126.384  71.771  1.00152.27           C  
ATOM   1221  O   THR R 177     105.974 127.365  72.513  1.00152.27           O  
ATOM   1222  CB  THR R 177     104.781 125.228  69.942  1.00152.27           C  
ATOM   1223  OG1 THR R 177     105.973 124.587  69.467  1.00152.27           O  
ATOM   1224  CG2 THR R 177     104.580 126.535  69.192  1.00152.27           C  
ATOM   1225  N   PHE R 178     107.241 126.050  71.192  1.00151.15           N  
ATOM   1226  CA  PHE R 178     108.484 126.760  71.454  1.00151.15           C  
ATOM   1227  C   PHE R 178     108.637 127.925  70.487  1.00151.15           C  
ATOM   1228  O   PHE R 178     108.565 127.743  69.267  1.00151.15           O  
ATOM   1229  CB  PHE R 178     109.680 125.815  71.322  1.00151.15           C  
ATOM   1230  CG  PHE R 178     109.871 124.905  72.500  1.00151.15           C  
ATOM   1231  CD1 PHE R 178     108.969 123.888  72.762  1.00151.15           C  
ATOM   1232  CD2 PHE R 178     110.956 125.063  73.344  1.00151.15           C  
ATOM   1233  CE1 PHE R 178     109.144 123.049  73.843  1.00151.15           C  
ATOM   1234  CE2 PHE R 178     111.137 124.228  74.425  1.00151.15           C  
ATOM   1235  CZ  PHE R 178     110.230 123.219  74.675  1.00151.15           C  
ATOM   1236  N   ASN R 179     108.848 129.118  71.033  1.00156.78           N  
ATOM   1237  CA  ASN R 179     109.160 130.310  70.250  1.00156.78           C  
ATOM   1238  C   ASN R 179     110.594 130.700  70.598  1.00156.78           C  
ATOM   1239  O   ASN R 179     110.835 131.517  71.489  1.00156.78           O  
ATOM   1240  CB  ASN R 179     108.178 131.439  70.540  1.00156.78           C  
ATOM   1241  CG  ASN R 179     108.012 132.381  69.366  1.00156.78           C  
ATOM   1242  OD1 ASN R 179     107.949 131.950  68.215  1.00156.78           O  
ATOM   1243  ND2 ASN R 179     107.942 133.676  69.651  1.00156.78           N  
ATOM   1244  N   PHE R 180     111.550 130.104  69.885  1.00158.67           N  
ATOM   1245  CA  PHE R 180     112.956 130.291  70.222  1.00158.67           C  
ATOM   1246  C   PHE R 180     113.482 131.651  69.788  1.00158.67           C  
ATOM   1247  O   PHE R 180     114.428 132.164  70.397  1.00158.67           O  
ATOM   1248  CB  PHE R 180     113.795 129.177  69.597  1.00158.67           C  
ATOM   1249  CG  PHE R 180     113.880 127.942  70.443  1.00158.67           C  
ATOM   1250  CD1 PHE R 180     114.566 127.958  71.645  1.00158.67           C  
ATOM   1251  CD2 PHE R 180     113.267 126.768  70.043  1.00158.67           C  
ATOM   1252  CE1 PHE R 180     114.641 126.826  72.430  1.00158.67           C  
ATOM   1253  CE2 PHE R 180     113.341 125.633  70.823  1.00158.67           C  
ATOM   1254  CZ  PHE R 180     114.030 125.662  72.017  1.00158.67           C  
ATOM   1255  N   SER R 181     112.895 132.249  68.753  1.00168.45           N  
ATOM   1256  CA  SER R 181     113.326 133.546  68.234  1.00168.45           C  
ATOM   1257  C   SER R 181     112.119 134.470  68.167  1.00168.45           C  
ATOM   1258  O   SER R 181     111.524 134.660  67.098  1.00168.45           O  
ATOM   1259  CB  SER R 181     113.988 133.403  66.864  1.00168.45           C  
ATOM   1260  OG  SER R 181     114.583 134.622  66.455  1.00168.45           O  
ATOM   1261  N   PRO R 182     111.724 135.062  69.298  1.00171.24           N  
ATOM   1262  CA  PRO R 182     110.571 135.970  69.291  1.00171.24           C  
ATOM   1263  C   PRO R 182     110.882 137.365  68.778  1.00171.24           C  
ATOM   1264  O   PRO R 182     109.943 138.128  68.511  1.00171.24           O  
ATOM   1265  CB  PRO R 182     110.161 136.010  70.767  1.00171.24           C  
ATOM   1266  CG  PRO R 182     111.447 135.820  71.501  1.00171.24           C  
ATOM   1267  CD  PRO R 182     112.322 134.937  70.639  1.00171.24           C  
ATOM   1268  N   TRP R 183     112.158 137.727  68.634  1.00174.17           N  
ATOM   1269  CA  TRP R 183     112.493 139.087  68.225  1.00174.17           C  
ATOM   1270  C   TRP R 183     112.176 139.328  66.754  1.00174.17           C  
ATOM   1271  O   TRP R 183     111.605 140.366  66.400  1.00174.17           O  
ATOM   1272  CB  TRP R 183     113.967 139.376  68.510  1.00174.17           C  
ATOM   1273  CG  TRP R 183     114.883 138.224  68.233  1.00174.17           C  
ATOM   1274  CD1 TRP R 183     115.445 137.893  67.034  1.00174.17           C  
ATOM   1275  CD2 TRP R 183     115.360 137.259  69.178  1.00174.17           C  
ATOM   1276  NE1 TRP R 183     116.234 136.777  67.172  1.00174.17           N  
ATOM   1277  CE2 TRP R 183     116.200 136.369  68.480  1.00174.17           C  
ATOM   1278  CE3 TRP R 183     115.157 137.060  70.547  1.00174.17           C  
ATOM   1279  CZ2 TRP R 183     116.834 135.297  69.103  1.00174.17           C  
ATOM   1280  CZ3 TRP R 183     115.787 135.995  71.164  1.00174.17           C  
ATOM   1281  CH2 TRP R 183     116.615 135.127  70.442  1.00174.17           C  
ATOM   1282  N   THR R 184     112.531 138.388  65.884  1.00175.68           N  
ATOM   1283  CA  THR R 184     112.408 138.567  64.445  1.00175.68           C  
ATOM   1284  C   THR R 184     111.300 137.687  63.880  1.00175.68           C  
ATOM   1285  O   THR R 184     110.794 136.773  64.536  1.00175.68           O  
ATOM   1286  CB  THR R 184     113.734 138.257  63.741  1.00175.68           C  
ATOM   1287  OG1 THR R 184     114.271 137.028  64.246  1.00175.68           O  
ATOM   1288  CG2 THR R 184     114.736 139.379  63.969  1.00175.68           C  
ATOM   1289  N   ASN R 185     110.927 137.986  62.632  1.00179.21           N  
ATOM   1290  CA  ASN R 185     109.930 137.217  61.897  1.00179.21           C  
ATOM   1291  C   ASN R 185     110.457 136.773  60.537  1.00179.21           C  
ATOM   1292  O   ASN R 185     109.666 136.518  59.623  1.00179.21           O  
ATOM   1293  CB  ASN R 185     108.640 138.023  61.725  1.00179.21           C  
ATOM   1294  CG  ASN R 185     108.230 138.745  62.992  1.00179.21           C  
ATOM   1295  OD1 ASN R 185     108.250 139.974  63.054  1.00179.21           O  
ATOM   1296  ND2 ASN R 185     107.856 137.983  64.013  1.00179.21           N  
ATOM   1297  N   ASP R 186     111.779 136.677  60.389  1.00181.79           N  
ATOM   1298  CA  ASP R 186     112.400 136.296  59.130  1.00181.79           C  
ATOM   1299  C   ASP R 186     112.616 134.792  59.123  1.00181.79           C  
ATOM   1300  O   ASP R 186     113.292 134.273  60.026  1.00181.79           O  
ATOM   1301  CB  ASP R 186     113.726 137.029  58.960  1.00181.79           C  
ATOM   1302  CG  ASP R 186     114.264 136.965  57.544  1.00181.79           C  
ATOM   1303  OD1 ASP R 186     113.632 136.332  56.676  1.00181.79           O  
ATOM   1304  OD2 ASP R 186     115.328 137.568  57.297  1.00181.79           O1-
ATOM   1305  N   PRO R 187     112.065 134.056  58.153  1.00180.54           N  
ATOM   1306  CA  PRO R 187     112.092 132.585  58.239  1.00180.54           C  
ATOM   1307  C   PRO R 187     113.479 131.967  58.320  1.00180.54           C  
ATOM   1308  O   PRO R 187     113.625 130.923  58.965  1.00180.54           O  
ATOM   1309  CB  PRO R 187     111.360 132.149  56.959  1.00180.54           C  
ATOM   1310  CG  PRO R 187     111.321 133.370  56.083  1.00180.54           C  
ATOM   1311  CD  PRO R 187     111.234 134.516  57.031  1.00180.54           C  
ATOM   1312  N   LYS R 188     114.500 132.555  57.692  1.00179.97           N  
ATOM   1313  CA  LYS R 188     115.795 131.880  57.615  1.00179.97           C  
ATOM   1314  C   LYS R 188     116.411 131.685  58.999  1.00179.97           C  
ATOM   1315  O   LYS R 188     116.636 130.549  59.439  1.00179.97           O  
ATOM   1316  CB  LYS R 188     116.748 132.648  56.693  1.00179.97           C  
ATOM   1317  CG  LYS R 188     116.754 134.160  56.842  1.00179.97           C  
ATOM   1318  CD  LYS R 188     117.860 134.757  55.981  1.00179.97           C  
ATOM   1319  CE  LYS R 188     117.998 136.255  56.182  1.00179.97           C  
ATOM   1320  NZ  LYS R 188     116.817 136.996  55.665  1.00179.97           N1+
ATOM   1321  N   GLU R 189     116.695 132.785  59.704  1.00178.31           N  
ATOM   1322  CA  GLU R 189     117.314 132.656  61.019  1.00178.31           C  
ATOM   1323  C   GLU R 189     116.363 132.020  62.022  1.00178.31           C  
ATOM   1324  O   GLU R 189     116.814 131.344  62.953  1.00178.31           O  
ATOM   1325  CB  GLU R 189     117.800 134.014  61.529  1.00178.31           C  
ATOM   1326  CG  GLU R 189     116.711 135.031  61.818  1.00178.31           C  
ATOM   1327  CD  GLU R 189     116.630 136.117  60.765  1.00178.31           C  
ATOM   1328  OE1 GLU R 189     117.181 135.922  59.661  1.00178.31           O  
ATOM   1329  OE2 GLU R 189     116.033 137.175  61.052  1.00178.31           O1-
ATOM   1330  N   ARG R 190     115.053 132.214  61.845  1.00174.17           N  
ATOM   1331  CA  ARG R 190     114.081 131.534  62.696  1.00174.17           C  
ATOM   1332  C   ARG R 190     114.244 130.023  62.607  1.00174.17           C  
ATOM   1333  O   ARG R 190     114.389 129.340  63.628  1.00174.17           O  
ATOM   1334  CB  ARG R 190     112.662 131.942  62.300  1.00174.17           C  
ATOM   1335  CG  ARG R 190     111.662 131.902  63.441  1.00174.17           C  
ATOM   1336  CD  ARG R 190     110.237 131.981  62.922  1.00174.17           C  
ATOM   1337  NE  ARG R 190     109.367 132.737  63.817  1.00174.17           N  
ATOM   1338  CZ  ARG R 190     108.040 132.735  63.746  1.00174.17           C  
ATOM   1339  NH1 ARG R 190     107.425 132.014  62.819  1.00174.17           N  
ATOM   1340  NH2 ARG R 190     107.327 133.453  64.603  1.00174.17           N1+
ATOM   1341  N   ILE R 191     114.244 129.486  61.385  1.00169.88           N  
ATOM   1342  CA  ILE R 191     114.419 128.050  61.192  1.00169.88           C  
ATOM   1343  C   ILE R 191     115.779 127.606  61.708  1.00169.88           C  
ATOM   1344  O   ILE R 191     115.902 126.548  62.336  1.00169.88           O  
ATOM   1345  CB  ILE R 191     114.227 127.681  59.709  1.00169.88           C  
ATOM   1346  CG1 ILE R 191     112.772 127.890  59.287  1.00169.88           C  
ATOM   1347  CG2 ILE R 191     114.652 126.246  59.450  1.00169.88           C  
ATOM   1348  CD1 ILE R 191     111.790 127.010  60.025  1.00169.88           C  
ATOM   1349  N   ASN R 192     116.820 128.402  61.456  1.00169.56           N  
ATOM   1350  CA  ASN R 192     118.161 128.014  61.886  1.00169.56           C  
ATOM   1351  C   ASN R 192     118.236 127.860  63.402  1.00169.56           C  
ATOM   1352  O   ASN R 192     118.668 126.818  63.914  1.00169.56           O  
ATOM   1353  CB  ASN R 192     119.182 129.039  61.397  1.00169.56           C  
ATOM   1354  CG  ASN R 192     120.606 128.533  61.497  1.00169.56           C  
ATOM   1355  OD1 ASN R 192     121.195 128.510  62.577  1.00169.56           O  
ATOM   1356  ND2 ASN R 192     121.167 128.121  60.367  1.00169.56           N  
ATOM   1357  N   VAL R 193     117.804 128.885  64.140  1.00166.27           N  
ATOM   1358  CA  VAL R 193     117.879 128.817  65.596  1.00166.27           C  
ATOM   1359  C   VAL R 193     116.930 127.753  66.132  1.00166.27           C  
ATOM   1360  O   VAL R 193     117.246 127.062  67.109  1.00166.27           O  
ATOM   1361  CB  VAL R 193     117.612 130.199  66.225  1.00166.27           C  
ATOM   1362  CG1 VAL R 193     118.609 131.221  65.699  1.00166.27           C  
ATOM   1363  CG2 VAL R 193     116.186 130.653  65.970  1.00166.27           C  
ATOM   1364  N   ALA R 194     115.764 127.586  65.497  1.00161.81           N  
ATOM   1365  CA  ALA R 194     114.820 126.574  65.951  1.00161.81           C  
ATOM   1366  C   ALA R 194     115.420 125.181  65.842  1.00161.81           C  
ATOM   1367  O   ALA R 194     115.382 124.403  66.801  1.00161.81           O  
ATOM   1368  CB  ALA R 194     113.523 126.669  65.148  1.00161.81           C  
ATOM   1369  N   VAL R 195     116.000 124.854  64.684  1.00157.48           N  
ATOM   1370  CA  VAL R 195     116.562 123.519  64.514  1.00157.48           C  
ATOM   1371  C   VAL R 195     117.770 123.328  65.421  1.00157.48           C  
ATOM   1372  O   VAL R 195     117.949 122.254  66.001  1.00157.48           O  
ATOM   1373  CB  VAL R 195     116.895 123.231  63.036  1.00157.48           C  
ATOM   1374  CG1 VAL R 195     115.654 123.384  62.174  1.00157.48           C  
ATOM   1375  CG2 VAL R 195     118.020 124.115  62.530  1.00157.48           C  
ATOM   1376  N   ALA R 196     118.596 124.364  65.597  1.00154.10           N  
ATOM   1377  CA  ALA R 196     119.758 124.218  66.472  1.00154.10           C  
ATOM   1378  C   ALA R 196     119.335 123.929  67.910  1.00154.10           C  
ATOM   1379  O   ALA R 196     119.793 122.953  68.528  1.00154.10           O  
ATOM   1380  CB  ALA R 196     120.625 125.474  66.406  1.00154.10           C  
ATOM   1381  N   MET R 197     118.449 124.764  68.458  1.00152.58           N  
ATOM   1382  CA  MET R 197     118.032 124.589  69.844  1.00152.58           C  
ATOM   1383  C   MET R 197     117.263 123.289  70.030  1.00152.58           C  
ATOM   1384  O   MET R 197     117.428 122.602  71.044  1.00152.58           O  
ATOM   1385  CB  MET R 197     117.192 125.783  70.292  1.00152.58           C  
ATOM   1386  CG  MET R 197     117.959 127.095  70.344  1.00152.58           C  
ATOM   1387  SD  MET R 197     119.342 127.068  71.501  1.00152.58           S  
ATOM   1388  CE  MET R 197     118.475 127.008  73.067  1.00152.58           C  
ATOM   1389  N   LEU R 198     116.431 122.914  69.060  1.00146.57           N  
ATOM   1390  CA  LEU R 198     115.651 121.700  69.237  1.00146.57           C  
ATOM   1391  C   LEU R 198     116.512 120.453  69.070  1.00146.57           C  
ATOM   1392  O   LEU R 198     116.246 119.435  69.713  1.00146.57           O  
ATOM   1393  CB  LEU R 198     114.465 121.703  68.277  1.00146.57           C  
ATOM   1394  CG  LEU R 198     113.509 120.524  68.392  1.00146.57           C  
ATOM   1395  CD1 LEU R 198     112.878 120.520  69.768  1.00146.57           C  
ATOM   1396  CD2 LEU R 198     112.433 120.663  67.349  1.00146.57           C  
ATOM   1397  N   THR R 199     117.567 120.515  68.250  1.00144.10           N  
ATOM   1398  CA  THR R 199     118.490 119.388  68.166  1.00144.10           C  
ATOM   1399  C   THR R 199     119.304 119.235  69.444  1.00144.10           C  
ATOM   1400  O   THR R 199     119.534 118.109  69.904  1.00144.10           O  
ATOM   1401  CB  THR R 199     119.417 119.538  66.961  1.00144.10           C  
ATOM   1402  OG1 THR R 199     119.951 120.868  66.922  1.00144.10           O  
ATOM   1403  CG2 THR R 199     118.676 119.238  65.672  1.00144.10           C  
ATOM   1404  N   VAL R 200     119.761 120.344  70.036  1.00138.63           N  
ATOM   1405  CA  VAL R 200     120.479 120.201  71.302  1.00138.63           C  
ATOM   1406  C   VAL R 200     119.534 119.693  72.389  1.00138.63           C  
ATOM   1407  O   VAL R 200     119.926 118.892  73.247  1.00138.63           O  
ATOM   1408  CB  VAL R 200     121.191 121.510  71.704  1.00138.63           C  
ATOM   1409  CG1 VAL R 200     120.215 122.593  72.086  1.00138.63           C  
ATOM   1410  CG2 VAL R 200     122.166 121.253  72.846  1.00138.63           C  
ATOM   1411  N   ARG R 201     118.253 120.014  72.310  1.00132.19           N  
ATOM   1412  CA  ARG R 201     117.283 119.501  73.266  1.00132.19           C  
ATOM   1413  C   ARG R 201     117.188 118.036  73.046  1.00132.19           C  
ATOM   1414  O   ARG R 201     117.259 117.267  73.980  1.00132.19           O  
ATOM   1415  CB  ARG R 201     115.913 120.089  73.042  1.00132.19           C  
ATOM   1416  CG  ARG R 201     114.866 119.720  74.064  1.00132.19           C  
ATOM   1417  CD  ARG R 201     113.652 120.605  73.876  1.00132.19           C  
ATOM   1418  NE  ARG R 201     112.405 119.905  74.135  1.00132.19           N  
ATOM   1419  CZ  ARG R 201     111.748 119.983  75.280  1.00132.19           C  
ATOM   1420  NH1 ARG R 201     112.231 120.718  76.263  1.00132.19           N  
ATOM   1421  NH2 ARG R 201     110.617 119.324  75.451  1.00132.19           N1+
ATOM   1422  N   GLY R 202     117.002 117.629  71.806  1.00129.20           N  
ATOM   1423  CA  GLY R 202     116.843 116.210  71.540  1.00129.20           C  
ATOM   1424  C   GLY R 202     118.029 115.393  72.012  1.00129.20           C  
ATOM   1425  O   GLY R 202     117.867 114.283  72.521  1.00129.20           O  
ATOM   1426  N   ILE R 203     119.238 115.927  71.842  1.00128.15           N  
ATOM   1427  CA  ILE R 203     120.424 115.218  72.313  1.00128.15           C  
ATOM   1428  C   ILE R 203     120.430 115.131  73.836  1.00128.15           C  
ATOM   1429  O   ILE R 203     120.683 114.062  74.411  1.00128.15           O  
ATOM   1430  CB  ILE R 203     121.697 115.894  71.778  1.00128.15           C  
ATOM   1431  CG1 ILE R 203     121.801 115.708  70.264  1.00128.15           C  
ATOM   1432  CG2 ILE R 203     122.928 115.334  72.469  1.00128.15           C  
ATOM   1433  CD1 ILE R 203     121.758 114.264  69.822  1.00128.15           C  
ATOM   1434  N   ILE R 204     119.979 116.133  74.552  1.00124.96           N  
ATOM   1435  CA  ILE R 204     119.898 115.966  76.002  1.00124.96           C  
ATOM   1436  C   ILE R 204     118.892 114.890  76.360  1.00124.96           C  
ATOM   1437  O   ILE R 204     119.135 114.137  77.253  1.00124.96           O  
ATOM   1438  CB  ILE R 204     119.659 117.275  76.770  1.00124.96           C  
ATOM   1439  CG1 ILE R 204     120.755 118.275  76.443  1.00124.96           C  
ATOM   1440  CG2 ILE R 204     119.596 117.054  78.270  1.00124.96           C  
ATOM   1441  CD1 ILE R 204     122.136 117.775  76.786  1.00124.96           C  
ATOM   1442  N   ARG R 205     117.809 114.722  75.638  1.00123.98           N  
ATOM   1443  CA  ARG R 205     116.819 113.745  76.059  1.00123.98           C  
ATOM   1444  C   ARG R 205     117.260 112.287  75.898  1.00123.98           C  
ATOM   1445  O   ARG R 205     116.843 111.436  76.659  1.00123.98           O  
ATOM   1446  CB  ARG R 205     115.511 114.001  75.350  1.00123.98           C  
ATOM   1447  CG  ARG R 205     114.360 113.063  75.637  1.00123.98           C  
ATOM   1448  CD  ARG R 205     113.500 112.920  74.399  1.00123.98           C  
ATOM   1449  NE  ARG R 205     112.655 114.088  74.196  1.00123.98           N  
ATOM   1450  CZ  ARG R 205     112.708 114.874  73.130  1.00123.98           C  
ATOM   1451  NH1 ARG R 205     113.573 114.622  72.163  1.00123.98           N  
ATOM   1452  NH2 ARG R 205     111.897 115.912  73.036  1.00123.98           N1+
ATOM   1453  N   PHE R 206     118.128 111.984  74.947  1.00122.35           N  
ATOM   1454  CA  PHE R 206     118.591 110.613  74.750  1.00122.35           C  
ATOM   1455  C   PHE R 206     119.903 110.413  75.443  1.00122.35           C  
ATOM   1456  O   PHE R 206     120.575 109.432  75.225  1.00122.35           O  
ATOM   1457  CB  PHE R 206     118.777 110.298  73.275  1.00122.35           C  
ATOM   1458  CG  PHE R 206     118.821 108.842  72.955  1.00122.35           C  
ATOM   1459  CD1 PHE R 206     117.686 108.074  73.042  1.00122.35           C  
ATOM   1460  CD2 PHE R 206     119.997 108.252  72.542  1.00122.35           C  
ATOM   1461  CE1 PHE R 206     117.723 106.733  72.736  1.00122.35           C  
ATOM   1462  CE2 PHE R 206     120.046 106.914  72.243  1.00122.35           C  
ATOM   1463  CZ  PHE R 206     118.904 106.152  72.337  1.00122.35           C  
ATOM   1464  N   ILE R 207     120.315 111.341  76.268  1.00117.82           N  
ATOM   1465  CA  ILE R 207     121.514 111.081  76.979  1.00117.82           C  
ATOM   1466  C   ILE R 207     121.155 111.235  78.418  1.00117.82           C  
ATOM   1467  O   ILE R 207     121.703 110.533  79.245  1.00117.82           O  
ATOM   1468  CB  ILE R 207     122.651 111.989  76.552  1.00117.82           C  
ATOM   1469  CG1 ILE R 207     123.187 111.568  75.189  1.00117.82           C  
ATOM   1470  CG2 ILE R 207     123.788 111.977  77.557  1.00117.82           C  
ATOM   1471  CD1 ILE R 207     123.852 110.216  75.197  1.00117.82           C  
ATOM   1472  N   ILE R 208     120.168 112.054  78.756  1.00112.11           N  
ATOM   1473  CA  ILE R 208     119.862 112.241  80.168  1.00112.11           C  
ATOM   1474  C   ILE R 208     118.603 111.474  80.580  1.00112.11           C  
ATOM   1475  O   ILE R 208     118.582 110.847  81.641  1.00112.11           O  
ATOM   1476  CB  ILE R 208     119.756 113.727  80.567  1.00112.11           C  
ATOM   1477  CG1 ILE R 208     120.941 114.515  80.018  1.00112.11           C  
ATOM   1478  CG2 ILE R 208     119.762 113.874  82.076  1.00112.11           C  
ATOM   1479  CD1 ILE R 208     122.202 114.370  80.839  1.00112.11           C  
ATOM   1480  N   GLY R 209     117.567 111.480  79.742  1.00112.04           N  
ATOM   1481  CA  GLY R 209     116.320 110.846  80.124  1.00112.04           C  
ATOM   1482  C   GLY R 209     116.239 109.365  79.831  1.00112.04           C  
ATOM   1483  O   GLY R 209     115.371 108.685  80.387  1.00112.04           O  
ATOM   1484  N   PHE R 210     117.107 108.845  78.965  1.00115.51           N  
ATOM   1485  CA  PHE R 210     117.053 107.432  78.612  1.00115.51           C  
ATOM   1486  C   PHE R 210     118.316 106.665  78.969  1.00115.51           C  
ATOM   1487  O   PHE R 210     118.231 105.642  79.657  1.00115.51           O  
ATOM   1488  CB  PHE R 210     116.762 107.273  77.113  1.00115.51           C  
ATOM   1489  CG  PHE R 210     116.554 105.848  76.686  1.00115.51           C  
ATOM   1490  CD1 PHE R 210     115.418 105.157  77.070  1.00115.51           C  
ATOM   1491  CD2 PHE R 210     117.493 105.200  75.904  1.00115.51           C  
ATOM   1492  CE1 PHE R 210     115.222 103.848  76.679  1.00115.51           C  
ATOM   1493  CE2 PHE R 210     117.302 103.890  75.511  1.00115.51           C  
ATOM   1494  CZ  PHE R 210     116.165 103.214  75.899  1.00115.51           C  
ATOM   1495  N   SER R 211     119.489 107.121  78.522  1.00110.73           N  
ATOM   1496  CA  SER R 211     120.674 106.271  78.584  1.00110.73           C  
ATOM   1497  C   SER R 211     121.100 106.004  80.022  1.00110.73           C  
ATOM   1498  O   SER R 211     121.312 104.850  80.410  1.00110.73           O  
ATOM   1499  CB  SER R 211     121.815 106.910  77.796  1.00110.73           C  
ATOM   1500  OG  SER R 211     123.033 106.223  78.020  1.00110.73           O  
ATOM   1501  N   ALA R 212     121.234 107.057  80.828  1.00105.10           N  
ATOM   1502  CA  ALA R 212     121.721 106.870  82.194  1.00105.10           C  
ATOM   1503  C   ALA R 212     120.769 106.054  83.059  1.00105.10           C  
ATOM   1504  O   ALA R 212     121.219 105.061  83.659  1.00105.10           O  
ATOM   1505  CB  ALA R 212     122.037 108.232  82.822  1.00105.10           C  
ATOM   1506  N   PRO R 213     119.477 106.390  83.182  1.00101.05           N  
ATOM   1507  CA  PRO R 213     118.607 105.570  84.042  1.00101.05           C  
ATOM   1508  C   PRO R 213     118.484 104.128  83.584  1.00101.05           C  
ATOM   1509  O   PRO R 213     118.459 103.218  84.422  1.00101.05           O  
ATOM   1510  CB  PRO R 213     117.266 106.309  83.971  1.00101.05           C  
ATOM   1511  CG  PRO R 213     117.646 107.706  83.655  1.00101.05           C  
ATOM   1512  CD  PRO R 213     118.743 107.554  82.660  1.00101.05           C  
ATOM   1513  N   MET R 214     118.420 103.890  82.272  1.00106.01           N  
ATOM   1514  CA  MET R 214     118.335 102.522  81.775  1.00106.01           C  
ATOM   1515  C   MET R 214     119.580 101.730  82.142  1.00106.01           C  
ATOM   1516  O   MET R 214     119.489 100.595  82.626  1.00106.01           O  
ATOM   1517  CB  MET R 214     118.134 102.522  80.261  1.00106.01           C  
ATOM   1518  CG  MET R 214     117.917 101.142  79.669  1.00106.01           C  
ATOM   1519  SD  MET R 214     116.410 100.357  80.259  1.00106.01           S  
ATOM   1520  CE  MET R 214     115.185 101.326  79.387  1.00106.01           C  
ATOM   1521  N   SER R 215     120.757 102.317  81.919  1.00 99.59           N  
ATOM   1522  CA  SER R 215     121.998 101.623  82.237  1.00 99.59           C  
ATOM   1523  C   SER R 215     122.104 101.349  83.729  1.00 99.59           C  
ATOM   1524  O   SER R 215     122.513 100.256  84.137  1.00 99.59           O  
ATOM   1525  CB  SER R 215     123.197 102.437  81.757  1.00 99.59           C  
ATOM   1526  OG  SER R 215     123.453 103.520  82.630  1.00 99.59           O  
ATOM   1527  N   ILE R 216     121.729 102.323  84.561  1.00 94.58           N  
ATOM   1528  CA  ILE R 216     121.815 102.124  86.004  1.00 94.58           C  
ATOM   1529  C   ILE R 216     120.863 101.024  86.457  1.00 94.58           C  
ATOM   1530  O   ILE R 216     121.241 100.152  87.247  1.00 94.58           O  
ATOM   1531  CB  ILE R 216     121.560 103.444  86.751  1.00 94.58           C  
ATOM   1532  CG1 ILE R 216     122.644 104.463  86.405  1.00 94.58           C  
ATOM   1533  CG2 ILE R 216     121.515 103.210  88.245  1.00 94.58           C  
ATOM   1534  CD1 ILE R 216     122.339 105.860  86.885  1.00 94.58           C  
ATOM   1535  N   VAL R 217     119.623 101.032  85.961  1.00 93.17           N  
ATOM   1536  CA  VAL R 217     118.665 100.003  86.359  1.00 93.17           C  
ATOM   1537  C   VAL R 217     119.159  98.626  85.931  1.00 93.17           C  
ATOM   1538  O   VAL R 217     119.142  97.666  86.715  1.00 93.17           O  
ATOM   1539  CB  VAL R 217     117.274 100.308  85.776  1.00 93.17           C  
ATOM   1540  CG1 VAL R 217     116.423  99.052  85.747  1.00 93.17           C  
ATOM   1541  CG2 VAL R 217     116.591 101.395  86.576  1.00 93.17           C  
ATOM   1542  N   ALA R 218     119.624  98.514  84.684  1.00 94.98           N  
ATOM   1543  CA  ALA R 218     120.086  97.226  84.180  1.00 94.98           C  
ATOM   1544  C   ALA R 218     121.277  96.717  84.979  1.00 94.98           C  
ATOM   1545  O   ALA R 218     121.308  95.552  85.390  1.00 94.98           O  
ATOM   1546  CB  ALA R 218     120.438  97.340  82.697  1.00 94.98           C  
ATOM   1547  N   VAL R 219     122.264  97.582  85.226  1.00 93.96           N  
ATOM   1548  CA  VAL R 219     123.456  97.164  85.958  1.00 93.96           C  
ATOM   1549  C   VAL R 219     123.090  96.746  87.376  1.00 93.96           C  
ATOM   1550  O   VAL R 219     123.544  95.706  87.872  1.00 93.96           O  
ATOM   1551  CB  VAL R 219     124.509  98.286  85.953  1.00 93.96           C  
ATOM   1552  CG1 VAL R 219     125.573  98.020  86.998  1.00 93.96           C  
ATOM   1553  CG2 VAL R 219     125.140  98.407  84.581  1.00 93.96           C  
ATOM   1554  N   SER R 220     122.258  97.545  88.048  1.00 94.01           N  
ATOM   1555  CA  SER R 220     121.903  97.249  89.430  1.00 94.01           C  
ATOM   1556  C   SER R 220     121.177  95.915  89.537  1.00 94.01           C  
ATOM   1557  O   SER R 220     121.511  95.077  90.385  1.00 94.01           O  
ATOM   1558  CB  SER R 220     121.038  98.373  89.993  1.00 94.01           C  
ATOM   1559  OG  SER R 220     119.790  98.428  89.330  1.00 94.01           O  
ATOM   1560  N   TYR R 221     120.189  95.688  88.671  1.00 95.22           N  
ATOM   1561  CA  TYR R 221     119.421  94.456  88.791  1.00 95.22           C  
ATOM   1562  C   TYR R 221     120.225  93.247  88.331  1.00 95.22           C  
ATOM   1563  O   TYR R 221     120.061  92.153  88.885  1.00 95.22           O  
ATOM   1564  CB  TYR R 221     118.107  94.584  88.026  1.00 95.22           C  
ATOM   1565  CG  TYR R 221     117.080  95.399  88.782  1.00 95.22           C  
ATOM   1566  CD1 TYR R 221     117.362  95.901  90.044  1.00 95.22           C  
ATOM   1567  CD2 TYR R 221     115.832  95.662  88.241  1.00 95.22           C  
ATOM   1568  CE1 TYR R 221     116.435  96.644  90.742  1.00 95.22           C  
ATOM   1569  CE2 TYR R 221     114.896  96.405  88.935  1.00 95.22           C  
ATOM   1570  CZ  TYR R 221     115.205  96.892  90.185  1.00 95.22           C  
ATOM   1571  OH  TYR R 221     114.280  97.631  90.882  1.00 95.22           O  
ATOM   1572  N   GLY R 222     121.122  93.422  87.359  1.00 94.52           N  
ATOM   1573  CA  GLY R 222     122.015  92.336  86.998  1.00 94.52           C  
ATOM   1574  C   GLY R 222     122.939  91.946  88.134  1.00 94.52           C  
ATOM   1575  O   GLY R 222     123.158  90.760  88.389  1.00 94.52           O  
ATOM   1576  N   LEU R 223     123.487  92.939  88.839  1.00 94.00           N  
ATOM   1577  CA  LEU R 223     124.335  92.642  89.989  1.00 94.00           C  
ATOM   1578  C   LEU R 223     123.547  91.944  91.091  1.00 94.00           C  
ATOM   1579  O   LEU R 223     124.049  91.007  91.724  1.00 94.00           O  
ATOM   1580  CB  LEU R 223     124.978  93.923  90.516  1.00 94.00           C  
ATOM   1581  CG  LEU R 223     126.060  94.539  89.629  1.00 94.00           C  
ATOM   1582  CD1 LEU R 223     126.834  95.602  90.383  1.00 94.00           C  
ATOM   1583  CD2 LEU R 223     126.995  93.465  89.111  1.00 94.00           C  
ATOM   1584  N   ILE R 224     122.312  92.387  91.338  1.00 93.69           N  
ATOM   1585  CA  ILE R 224     121.490  91.744  92.362  1.00 93.69           C  
ATOM   1586  C   ILE R 224     121.236  90.284  92.003  1.00 93.69           C  
ATOM   1587  O   ILE R 224     121.363  89.387  92.846  1.00 93.69           O  
ATOM   1588  CB  ILE R 224     120.171  92.512  92.560  1.00 93.69           C  
ATOM   1589  CG1 ILE R 224     120.416  93.804  93.331  1.00 93.69           C  
ATOM   1590  CG2 ILE R 224     119.162  91.657  93.299  1.00 93.69           C  
ATOM   1591  CD1 ILE R 224     119.154  94.577  93.618  1.00 93.69           C  
ATOM   1592  N   ALA R 225     120.875  90.024  90.743  1.00 99.42           N  
ATOM   1593  CA  ALA R 225     120.611  88.650  90.325  1.00 99.42           C  
ATOM   1594  C   ALA R 225     121.867  87.793  90.408  1.00 99.42           C  
ATOM   1595  O   ALA R 225     121.809  86.631  90.834  1.00 99.42           O  
ATOM   1596  CB  ALA R 225     120.043  88.631  88.908  1.00 99.42           C  
ATOM   1597  N   THR R 226     123.013  88.345  90.001  1.00104.49           N  
ATOM   1598  CA  THR R 226     124.263  87.598  90.087  1.00104.49           C  
ATOM   1599  C   THR R 226     124.590  87.239  91.530  1.00104.49           C  
ATOM   1600  O   THR R 226     124.963  86.098  91.822  1.00104.49           O  
ATOM   1601  CB  THR R 226     125.402  88.405  89.465  1.00104.49           C  
ATOM   1602  OG1 THR R 226     125.194  88.515  88.052  1.00104.49           O  
ATOM   1603  CG2 THR R 226     126.739  87.734  89.726  1.00104.49           C  
ATOM   1604  N   LYS R 227     124.439  88.195  92.450  1.00106.37           N  
ATOM   1605  CA  LYS R 227     124.706  87.907  93.856  1.00106.37           C  
ATOM   1606  C   LYS R 227     123.752  86.850  94.398  1.00106.37           C  
ATOM   1607  O   LYS R 227     124.167  85.950  95.139  1.00106.37           O  
ATOM   1608  CB  LYS R 227     124.607  89.187  94.684  1.00106.37           C  
ATOM   1609  CG  LYS R 227     125.097  89.035  96.112  1.00106.37           C  
ATOM   1610  CD  LYS R 227     126.605  89.175  96.194  1.00106.37           C  
ATOM   1611  CE  LYS R 227     127.090  89.042  97.626  1.00106.37           C  
ATOM   1612  NZ  LYS R 227     126.543  90.114  98.499  1.00106.37           N1+
ATOM   1613  N   ILE R 228     122.468  86.944  94.044  1.00108.42           N  
ATOM   1614  CA  ILE R 228     121.487  85.991  94.559  1.00108.42           C  
ATOM   1615  C   ILE R 228     121.798  84.581  94.068  1.00108.42           C  
ATOM   1616  O   ILE R 228     121.774  83.618  94.844  1.00108.42           O  
ATOM   1617  CB  ILE R 228     120.060  86.424  94.179  1.00108.42           C  
ATOM   1618  CG1 ILE R 228     119.554  87.487  95.152  1.00108.42           C  
ATOM   1619  CG2 ILE R 228     119.123  85.234  94.175  1.00108.42           C  
ATOM   1620  CD1 ILE R 228     118.141  87.942  94.873  1.00108.42           C  
ATOM   1621  N   HIS R 229     122.104  84.433  92.778  1.00117.36           N  
ATOM   1622  CA  HIS R 229     122.428  83.105  92.267  1.00117.36           C  
ATOM   1623  C   HIS R 229     123.834  82.641  92.625  1.00117.36           C  
ATOM   1624  O   HIS R 229     124.135  81.456  92.451  1.00117.36           O  
ATOM   1625  CB  HIS R 229     122.247  83.041  90.748  1.00117.36           C  
ATOM   1626  CG  HIS R 229     120.832  83.225  90.299  1.00117.36           C  
ATOM   1627  ND1 HIS R 229     119.880  82.237  90.428  1.00117.36           N  
ATOM   1628  CD2 HIS R 229     120.211  84.271  89.706  1.00117.36           C  
ATOM   1629  CE1 HIS R 229     118.730  82.671  89.945  1.00117.36           C  
ATOM   1630  NE2 HIS R 229     118.904  83.902  89.499  1.00117.36           N  
ATOM   1631  N   LYS R 230     124.698  83.528  93.114  1.00120.70           N  
ATOM   1632  CA  LYS R 230     126.014  83.093  93.564  1.00120.70           C  
ATOM   1633  C   LYS R 230     126.001  82.624  95.012  1.00120.70           C  
ATOM   1634  O   LYS R 230     126.562  81.568  95.324  1.00120.70           O  
ATOM   1635  CB  LYS R 230     127.031  84.224  93.395  1.00120.70           C  
ATOM   1636  CG  LYS R 230     128.348  83.983  94.114  1.00120.70           C  
ATOM   1637  CD  LYS R 230     129.340  85.100  93.840  1.00120.70           C  
ATOM   1638  CE  LYS R 230     129.020  86.337  94.663  1.00120.70           C  
ATOM   1639  NZ  LYS R 230     129.027  86.048  96.124  1.00120.70           N1+
ATOM   1640  N   GLN R 231     125.368  83.383  95.906  1.00123.67           N  
ATOM   1641  CA  GLN R 231     125.339  83.008  97.315  1.00123.67           C  
ATOM   1642  C   GLN R 231     124.245  81.999  97.638  1.00123.67           C  
ATOM   1643  O   GLN R 231     124.379  81.246  98.609  1.00123.67           O  
ATOM   1644  CB  GLN R 231     125.167  84.254  98.187  1.00123.67           C  
ATOM   1645  CG  GLN R 231     126.335  85.222  98.120  1.00123.67           C  
ATOM   1646  CD  GLN R 231     127.627  84.616  98.625  1.00123.67           C  
ATOM   1647  OE1 GLN R 231     128.543  84.345  97.849  1.00123.67           O  
ATOM   1648  NE2 GLN R 231     127.710  84.403  99.932  1.00123.67           N  
ATOM   1649  N   GLY R 232     123.171  81.962  96.854  1.00126.52           N  
ATOM   1650  CA  GLY R 232     122.131  80.969  97.039  1.00126.52           C  
ATOM   1651  C   GLY R 232     121.150  81.270  98.154  1.00126.52           C  
ATOM   1652  O   GLY R 232     121.032  80.496  99.108  1.00126.52           O  
ATOM   1653  N   LEU R 233     120.434  82.387  98.046  1.00126.88           N  
ATOM   1654  CA  LEU R 233     119.420  82.768  99.020  1.00126.88           C  
ATOM   1655  C   LEU R 233     118.005  82.473  98.542  1.00126.88           C  
ATOM   1656  O   LEU R 233     117.044  82.950  99.154  1.00126.88           O  
ATOM   1657  CB  LEU R 233     119.538  84.254  99.367  1.00126.88           C  
ATOM   1658  CG  LEU R 233     120.638  84.718 100.324  1.00126.88           C  
ATOM   1659  CD1 LEU R 233     122.010  84.648  99.685  1.00126.88           C  
ATOM   1660  CD2 LEU R 233     120.345  86.125 100.808  1.00126.88           C  
ATOM   1661  N   ILE R 234     117.853  81.703  97.469  1.00134.67           N  
ATOM   1662  CA  ILE R 234     116.551  81.519  96.835  1.00134.67           C  
ATOM   1663  C   ILE R 234     115.722  80.526  97.647  1.00134.67           C  
ATOM   1664  O   ILE R 234     116.034  79.335  97.711  1.00134.67           O  
ATOM   1665  CB  ILE R 234     116.694  81.068  95.375  1.00134.67           C  
ATOM   1666  CG1 ILE R 234     117.619  79.852  95.252  1.00134.67           C  
ATOM   1667  CG2 ILE R 234     117.188  82.214  94.508  1.00134.67           C  
ATOM   1668  CD1 ILE R 234     117.579  79.187  93.894  1.00134.67           C  
ATOM   1669  N   LYS R 235     114.673  81.027  98.294  1.00135.57           N  
ATOM   1670  CA  LYS R 235     113.596  80.177  98.778  1.00135.57           C  
ATOM   1671  C   LYS R 235     112.480  80.031  97.753  1.00135.57           C  
ATOM   1672  O   LYS R 235     111.601  79.181  97.929  1.00135.57           O  
ATOM   1673  CB  LYS R 235     113.022  80.730 100.086  1.00135.57           C  
ATOM   1674  CG  LYS R 235     114.032  81.467 100.950  1.00135.57           C  
ATOM   1675  CD  LYS R 235     114.892  80.506 101.755  1.00135.57           C  
ATOM   1676  CE  LYS R 235     115.555  81.216 102.927  1.00135.57           C  
ATOM   1677  NZ  LYS R 235     116.442  80.309 103.706  1.00135.57           N1+
ATOM   1678  N   SER R 236     112.507  80.834  96.698  1.00138.42           N  
ATOM   1679  CA  SER R 236     111.529  80.813  95.613  1.00138.42           C  
ATOM   1680  C   SER R 236     112.113  81.634  94.467  1.00138.42           C  
ATOM   1681  O   SER R 236     113.272  82.064  94.520  1.00138.42           O  
ATOM   1682  CB  SER R 236     110.172  81.346  96.078  1.00138.42           C  
ATOM   1683  OG  SER R 236     110.251  82.721  96.409  1.00138.42           O  
ATOM   1684  N   SER R 237     111.313  81.854  93.426  1.00133.67           N  
ATOM   1685  CA  SER R 237     111.726  82.643  92.275  1.00133.67           C  
ATOM   1686  C   SER R 237     111.196  84.070  92.321  1.00133.67           C  
ATOM   1687  O   SER R 237     111.344  84.807  91.339  1.00133.67           O  
ATOM   1688  CB  SER R 237     111.277  81.961  90.982  1.00133.67           C  
ATOM   1689  OG  SER R 237     109.924  82.264  90.690  1.00133.67           O  
ATOM   1690  N   ARG R 238     110.586  84.472  93.437  1.00129.12           N  
ATOM   1691  CA  ARG R 238     109.954  85.788  93.519  1.00129.12           C  
ATOM   1692  C   ARG R 238     110.913  86.944  93.260  1.00129.12           C  
ATOM   1693  O   ARG R 238     110.529  87.874  92.528  1.00129.12           O  
ATOM   1694  CB  ARG R 238     109.263  85.940  94.878  1.00129.12           C  
ATOM   1695  CG  ARG R 238     108.211  87.031  94.908  1.00129.12           C  
ATOM   1696  CD  ARG R 238     107.506  87.081  96.249  1.00129.12           C  
ATOM   1697  NE  ARG R 238     106.177  87.672  96.141  1.00129.12           N  
ATOM   1698  CZ  ARG R 238     105.942  88.979  96.078  1.00129.12           C  
ATOM   1699  NH1 ARG R 238     106.950  89.839  96.112  1.00129.12           N  
ATOM   1700  NH2 ARG R 238     104.699  89.426  95.980  1.00129.12           N1+
ATOM   1701  N   PRO R 239     112.126  86.987  93.830  1.00125.43           N  
ATOM   1702  CA  PRO R 239     113.016  88.120  93.515  1.00125.43           C  
ATOM   1703  C   PRO R 239     113.313  88.247  92.032  1.00125.43           C  
ATOM   1704  O   PRO R 239     113.229  89.350  91.472  1.00125.43           O  
ATOM   1705  CB  PRO R 239     114.278  87.805  94.329  1.00125.43           C  
ATOM   1706  CG  PRO R 239     113.808  86.949  95.436  1.00125.43           C  
ATOM   1707  CD  PRO R 239     112.718  86.107  94.853  1.00125.43           C  
ATOM   1708  N   LEU R 240     113.640  87.134  91.373  1.00123.38           N  
ATOM   1709  CA  LEU R 240     113.954  87.187  89.951  1.00123.38           C  
ATOM   1710  C   LEU R 240     112.735  87.590  89.133  1.00123.38           C  
ATOM   1711  O   LEU R 240     112.848  88.395  88.200  1.00123.38           O  
ATOM   1712  CB  LEU R 240     114.499  85.841  89.476  1.00123.38           C  
ATOM   1713  CG  LEU R 240     115.988  85.555  89.701  1.00123.38           C  
ATOM   1714  CD1 LEU R 240     116.842  86.533  88.908  1.00123.38           C  
ATOM   1715  CD2 LEU R 240     116.374  85.565  91.173  1.00123.38           C  
ATOM   1716  N   ARG R 241     111.560  87.053  89.471  1.00124.75           N  
ATOM   1717  CA  ARG R 241     110.355  87.419  88.736  1.00124.75           C  
ATOM   1718  C   ARG R 241     110.052  88.905  88.875  1.00124.75           C  
ATOM   1719  O   ARG R 241     109.733  89.574  87.885  1.00124.75           O  
ATOM   1720  CB  ARG R 241     109.165  86.585  89.211  1.00124.75           C  
ATOM   1721  CG  ARG R 241     109.276  85.087  88.947  1.00124.75           C  
ATOM   1722  CD  ARG R 241     109.274  84.753  87.459  1.00124.75           C  
ATOM   1723  NE  ARG R 241     110.606  84.823  86.863  1.00124.75           N  
ATOM   1724  CZ  ARG R 241     110.841  84.821  85.554  1.00124.75           C  
ATOM   1725  NH1 ARG R 241     109.831  84.754  84.698  1.00124.75           N  
ATOM   1726  NH2 ARG R 241     112.086  84.886  85.102  1.00124.75           N1+
ATOM   1727  N   VAL R 242     110.158  89.444  90.091  1.00118.21           N  
ATOM   1728  CA  VAL R 242     109.844  90.854  90.300  1.00118.21           C  
ATOM   1729  C   VAL R 242     110.848  91.744  89.576  1.00118.21           C  
ATOM   1730  O   VAL R 242     110.469  92.737  88.938  1.00118.21           O  
ATOM   1731  CB  VAL R 242     109.782  91.168  91.805  1.00118.21           C  
ATOM   1732  CG1 VAL R 242     109.765  92.667  92.032  1.00118.21           C  
ATOM   1733  CG2 VAL R 242     108.558  90.523  92.424  1.00118.21           C  
ATOM   1734  N   LEU R 243     112.139  91.410  89.660  1.00114.21           N  
ATOM   1735  CA  LEU R 243     113.146  92.205  88.965  1.00114.21           C  
ATOM   1736  C   LEU R 243     112.924  92.182  87.458  1.00114.21           C  
ATOM   1737  O   LEU R 243     113.006  93.224  86.792  1.00114.21           O  
ATOM   1738  CB  LEU R 243     114.544  91.694  89.303  1.00114.21           C  
ATOM   1739  CG  LEU R 243     114.994  91.877  90.750  1.00114.21           C  
ATOM   1740  CD1 LEU R 243     116.270  91.099  91.006  1.00114.21           C  
ATOM   1741  CD2 LEU R 243     115.184  93.344  91.062  1.00114.21           C  
ATOM   1742  N   SER R 244     112.639  91.001  86.903  1.00115.46           N  
ATOM   1743  CA  SER R 244     112.382  90.905  85.473  1.00115.46           C  
ATOM   1744  C   SER R 244     111.165  91.727  85.080  1.00115.46           C  
ATOM   1745  O   SER R 244     111.195  92.448  84.077  1.00115.46           O  
ATOM   1746  CB  SER R 244     112.196  89.443  85.070  1.00115.46           C  
ATOM   1747  OG  SER R 244     111.914  89.329  83.687  1.00115.46           O  
ATOM   1748  N   PHE R 245     110.089  91.642  85.866  1.00116.43           N  
ATOM   1749  CA  PHE R 245     108.887  92.409  85.560  1.00116.43           C  
ATOM   1750  C   PHE R 245     109.182  93.901  85.540  1.00116.43           C  
ATOM   1751  O   PHE R 245     108.815  94.605  84.592  1.00116.43           O  
ATOM   1752  CB  PHE R 245     107.790  92.094  86.577  1.00116.43           C  
ATOM   1753  CG  PHE R 245     107.021  90.842  86.274  1.00116.43           C  
ATOM   1754  CD1 PHE R 245     107.081  90.261  85.019  1.00116.43           C  
ATOM   1755  CD2 PHE R 245     106.236  90.245  87.246  1.00116.43           C  
ATOM   1756  CE1 PHE R 245     106.373  89.108  84.740  1.00116.43           C  
ATOM   1757  CE2 PHE R 245     105.527  89.092  86.973  1.00116.43           C  
ATOM   1758  CZ  PHE R 245     105.595  88.523  85.718  1.00116.43           C  
ATOM   1759  N   VAL R 246     109.867  94.399  86.572  1.00110.99           N  
ATOM   1760  CA  VAL R 246     110.122  95.835  86.670  1.00110.99           C  
ATOM   1761  C   VAL R 246     110.986  96.306  85.506  1.00110.99           C  
ATOM   1762  O   VAL R 246     110.655  97.282  84.815  1.00110.99           O  
ATOM   1763  CB  VAL R 246     110.767  96.172  88.026  1.00110.99           C  
ATOM   1764  CG1 VAL R 246     111.502  97.497  87.949  1.00110.99           C  
ATOM   1765  CG2 VAL R 246     109.713  96.203  89.118  1.00110.99           C  
ATOM   1766  N   ALA R 247     112.104  95.614  85.264  1.00111.57           N  
ATOM   1767  CA  ALA R 247     113.013  96.046  84.208  1.00111.57           C  
ATOM   1768  C   ALA R 247     112.348  95.978  82.838  1.00111.57           C  
ATOM   1769  O   ALA R 247     112.472  96.910  82.032  1.00111.57           O  
ATOM   1770  CB  ALA R 247     114.285  95.202  84.232  1.00111.57           C  
ATOM   1771  N   ALA R 248     111.629  94.886  82.557  1.00114.06           N  
ATOM   1772  CA  ALA R 248     110.982  94.743  81.260  1.00114.06           C  
ATOM   1773  C   ALA R 248     109.906  95.800  81.060  1.00114.06           C  
ATOM   1774  O   ALA R 248     109.786  96.368  79.970  1.00114.06           O  
ATOM   1775  CB  ALA R 248     110.390  93.342  81.121  1.00114.06           C  
ATOM   1776  N   ALA R 249     109.111  96.078  82.095  1.00112.46           N  
ATOM   1777  CA  ALA R 249     108.072  97.091  81.959  1.00112.46           C  
ATOM   1778  C   ALA R 249     108.679  98.455  81.671  1.00112.46           C  
ATOM   1779  O   ALA R 249     108.232  99.166  80.763  1.00112.46           O  
ATOM   1780  CB  ALA R 249     107.212  97.135  83.220  1.00112.46           C  
ATOM   1781  N   PHE R 250     109.722  98.827  82.417  1.00111.12           N  
ATOM   1782  CA  PHE R 250     110.358 100.122  82.193  1.00111.12           C  
ATOM   1783  C   PHE R 250     110.913 100.219  80.775  1.00111.12           C  
ATOM   1784  O   PHE R 250     110.702 101.223  80.076  1.00111.12           O  
ATOM   1785  CB  PHE R 250     111.457 100.340  83.233  1.00111.12           C  
ATOM   1786  CG  PHE R 250     112.157 101.665  83.123  1.00111.12           C  
ATOM   1787  CD1 PHE R 250     113.264 101.819  82.307  1.00111.12           C  
ATOM   1788  CD2 PHE R 250     111.714 102.754  83.851  1.00111.12           C  
ATOM   1789  CE1 PHE R 250     113.908 103.035  82.214  1.00111.12           C  
ATOM   1790  CE2 PHE R 250     112.355 103.970  83.760  1.00111.12           C  
ATOM   1791  CZ  PHE R 250     113.453 104.111  82.941  1.00111.12           C  
ATOM   1792  N   PHE R 251     111.613  99.174  80.326  1.00114.27           N  
ATOM   1793  CA  PHE R 251     112.243  99.216  79.010  1.00114.27           C  
ATOM   1794  C   PHE R 251     111.204  99.283  77.898  1.00114.27           C  
ATOM   1795  O   PHE R 251     111.311 100.110  76.985  1.00114.27           O  
ATOM   1796  CB  PHE R 251     113.156  98.002  78.833  1.00114.27           C  
ATOM   1797  CG  PHE R 251     113.771  97.889  77.466  1.00114.27           C  
ATOM   1798  CD1 PHE R 251     113.113  97.226  76.442  1.00114.27           C  
ATOM   1799  CD2 PHE R 251     115.013  98.439  77.209  1.00114.27           C  
ATOM   1800  CE1 PHE R 251     113.680  97.120  75.190  1.00114.27           C  
ATOM   1801  CE2 PHE R 251     115.586  98.336  75.958  1.00114.27           C  
ATOM   1802  CZ  PHE R 251     114.918  97.676  74.948  1.00114.27           C  
ATOM   1803  N   LEU R 252     110.193  98.411  77.948  1.00117.58           N  
ATOM   1804  CA  LEU R 252     109.167  98.421  76.912  1.00117.58           C  
ATOM   1805  C   LEU R 252     108.360  99.711  76.923  1.00117.58           C  
ATOM   1806  O   LEU R 252     107.871 100.138  75.872  1.00117.58           O  
ATOM   1807  CB  LEU R 252     108.240  97.212  77.056  1.00117.58           C  
ATOM   1808  CG  LEU R 252     108.682  95.875  76.448  1.00117.58           C  
ATOM   1809  CD1 LEU R 252     108.782  96.010  74.937  1.00117.58           C  
ATOM   1810  CD2 LEU R 252     109.995  95.360  77.015  1.00117.58           C  
ATOM   1811  N   CYS R 253     108.202 100.346  78.086  1.00120.04           N  
ATOM   1812  CA  CYS R 253     107.464 101.600  78.121  1.00120.04           C  
ATOM   1813  C   CYS R 253     108.264 102.742  77.505  1.00120.04           C  
ATOM   1814  O   CYS R 253     107.722 103.525  76.718  1.00120.04           O  
ATOM   1815  CB  CYS R 253     107.068 101.934  79.557  1.00120.04           C  
ATOM   1816  SG  CYS R 253     105.548 101.131  80.111  1.00120.04           S  
ATOM   1817  N   TRP R 254     109.549 102.860  77.839  1.00119.28           N  
ATOM   1818  CA  TRP R 254     110.294 104.054  77.455  1.00119.28           C  
ATOM   1819  C   TRP R 254     111.246 103.869  76.277  1.00119.28           C  
ATOM   1820  O   TRP R 254     111.963 104.815  75.942  1.00119.28           O  
ATOM   1821  CB  TRP R 254     111.078 104.599  78.653  1.00119.28           C  
ATOM   1822  CG  TRP R 254     110.279 105.532  79.504  1.00119.28           C  
ATOM   1823  CD1 TRP R 254     109.714 105.257  80.710  1.00119.28           C  
ATOM   1824  CD2 TRP R 254     109.946 106.893  79.206  1.00119.28           C  
ATOM   1825  NE1 TRP R 254     109.055 106.362  81.188  1.00119.28           N  
ATOM   1826  CE2 TRP R 254     109.180 107.380  80.281  1.00119.28           C  
ATOM   1827  CE3 TRP R 254     110.222 107.746  78.135  1.00119.28           C  
ATOM   1828  CZ2 TRP R 254     108.688 108.680  80.318  1.00119.28           C  
ATOM   1829  CZ3 TRP R 254     109.732 109.037  78.173  1.00119.28           C  
ATOM   1830  CH2 TRP R 254     108.974 109.491  79.257  1.00119.28           C  
ATOM   1831  N   SER R 255     111.290 102.702  75.640  1.00123.56           N  
ATOM   1832  CA  SER R 255     112.209 102.575  74.510  1.00123.56           C  
ATOM   1833  C   SER R 255     111.689 103.190  73.207  1.00123.56           C  
ATOM   1834  O   SER R 255     112.378 104.038  72.614  1.00123.56           O  
ATOM   1835  CB  SER R 255     112.562 101.102  74.287  1.00123.56           C  
ATOM   1836  OG  SER R 255     113.281 100.929  73.080  1.00123.56           O  
ATOM   1837  N   PRO R 256     110.504 102.792  72.713  1.00125.35           N  
ATOM   1838  CA  PRO R 256     110.104 103.250  71.371  1.00125.35           C  
ATOM   1839  C   PRO R 256     109.971 104.756  71.252  1.00125.35           C  
ATOM   1840  O   PRO R 256     110.307 105.320  70.203  1.00125.35           O  
ATOM   1841  CB  PRO R 256     108.760 102.541  71.150  1.00125.35           C  
ATOM   1842  CG  PRO R 256     108.239 102.308  72.509  1.00125.35           C  
ATOM   1843  CD  PRO R 256     109.439 101.986  73.338  1.00125.35           C  
ATOM   1844  N   TYR R 257     109.484 105.428  72.299  1.00128.72           N  
ATOM   1845  CA  TYR R 257     109.338 106.876  72.225  1.00128.72           C  
ATOM   1846  C   TYR R 257     110.689 107.556  72.073  1.00128.72           C  
ATOM   1847  O   TYR R 257     110.840 108.469  71.257  1.00128.72           O  
ATOM   1848  CB  TYR R 257     108.610 107.409  73.457  1.00128.72           C  
ATOM   1849  CG  TYR R 257     108.603 108.918  73.525  1.00128.72           C  
ATOM   1850  CD1 TYR R 257     109.478 109.601  74.356  1.00128.72           C  
ATOM   1851  CD2 TYR R 257     107.739 109.660  72.735  1.00128.72           C  
ATOM   1852  CE1 TYR R 257     109.478 110.979  74.411  1.00128.72           C  
ATOM   1853  CE2 TYR R 257     107.732 111.038  72.783  1.00128.72           C  
ATOM   1854  CZ  TYR R 257     108.604 111.691  73.622  1.00128.72           C  
ATOM   1855  OH  TYR R 257     108.600 113.064  73.671  1.00128.72           O  
ATOM   1856  N   GLN R 258     111.685 107.123  72.847  1.00127.21           N  
ATOM   1857  CA  GLN R 258     113.017 107.701  72.716  1.00127.21           C  
ATOM   1858  C   GLN R 258     113.605 107.419  71.341  1.00127.21           C  
ATOM   1859  O   GLN R 258     114.238 108.295  70.737  1.00127.21           O  
ATOM   1860  CB  GLN R 258     113.935 107.170  73.814  1.00127.21           C  
ATOM   1861  CG  GLN R 258     113.467 107.498  75.217  1.00127.21           C  
ATOM   1862  CD  GLN R 258     113.793 108.919  75.620  1.00127.21           C  
ATOM   1863  OE1 GLN R 258     114.734 109.522  75.106  1.00127.21           O  
ATOM   1864  NE2 GLN R 258     113.013 109.464  76.545  1.00127.21           N  
ATOM   1865  N   VAL R 259     113.397 106.206  70.823  1.00130.78           N  
ATOM   1866  CA  VAL R 259     113.942 105.867  69.508  1.00130.78           C  
ATOM   1867  C   VAL R 259     113.339 106.764  68.430  1.00130.78           C  
ATOM   1868  O   VAL R 259     114.058 107.356  67.612  1.00130.78           O  
ATOM   1869  CB  VAL R 259     113.709 104.378  69.198  1.00130.78           C  
ATOM   1870  CG1 VAL R 259     114.021 104.085  67.741  1.00130.78           C  
ATOM   1871  CG2 VAL R 259     114.558 103.513  70.111  1.00130.78           C  
ATOM   1872  N   VAL R 260     112.010 106.892  68.423  1.00131.39           N  
ATOM   1873  CA  VAL R 260     111.366 107.694  67.388  1.00131.39           C  
ATOM   1874  C   VAL R 260     111.664 109.176  67.578  1.00131.39           C  
ATOM   1875  O   VAL R 260     111.750 109.923  66.599  1.00131.39           O  
ATOM   1876  CB  VAL R 260     109.852 107.418  67.342  1.00131.39           C  
ATOM   1877  CG1 VAL R 260     109.594 105.940  67.108  1.00131.39           C  
ATOM   1878  CG2 VAL R 260     109.178 107.887  68.611  1.00131.39           C  
ATOM   1879  N   ALA R 261     111.829 109.634  68.822  1.00132.25           N  
ATOM   1880  CA  ALA R 261     112.200 111.025  69.047  1.00132.25           C  
ATOM   1881  C   ALA R 261     113.593 111.315  68.509  1.00132.25           C  
ATOM   1882  O   ALA R 261     113.823 112.369  67.905  1.00132.25           O  
ATOM   1883  CB  ALA R 261     112.119 111.359  70.535  1.00132.25           C  
ATOM   1884  N   LEU R 262     114.536 110.391  68.711  1.00131.87           N  
ATOM   1885  CA  LEU R 262     115.860 110.568  68.125  1.00131.87           C  
ATOM   1886  C   LEU R 262     115.784 110.580  66.604  1.00131.87           C  
ATOM   1887  O   LEU R 262     116.428 111.410  65.948  1.00131.87           O  
ATOM   1888  CB  LEU R 262     116.804 109.469  68.608  1.00131.87           C  
ATOM   1889  CG  LEU R 262     118.291 109.757  68.393  1.00131.87           C  
ATOM   1890  CD1 LEU R 262     118.684 111.065  69.058  1.00131.87           C  
ATOM   1891  CD2 LEU R 262     119.143 108.613  68.909  1.00131.87           C  
ATOM   1892  N   ILE R 263     114.981 109.682  66.027  1.00136.76           N  
ATOM   1893  CA  ILE R 263     114.818 109.657  64.575  1.00136.76           C  
ATOM   1894  C   ILE R 263     114.270 110.989  64.078  1.00136.76           C  
ATOM   1895  O   ILE R 263     114.748 111.542  63.079  1.00136.76           O  
ATOM   1896  CB  ILE R 263     113.917 108.480  64.158  1.00136.76           C  
ATOM   1897  CG1 ILE R 263     114.741 107.201  64.016  1.00136.76           C  
ATOM   1898  CG2 ILE R 263     113.196 108.785  62.855  1.00136.76           C  
ATOM   1899  CD1 ILE R 263     113.902 105.945  63.958  1.00136.76           C  
ATOM   1900  N   ALA R 264     113.263 111.528  64.769  1.00140.31           N  
ATOM   1901  CA  ALA R 264     112.694 112.814  64.385  1.00140.31           C  
ATOM   1902  C   ALA R 264     113.725 113.930  64.486  1.00140.31           C  
ATOM   1903  O   ALA R 264     113.799 114.797  63.608  1.00140.31           O  
ATOM   1904  CB  ALA R 264     111.476 113.129  65.252  1.00140.31           C  
ATOM   1905  N   THR R 265     114.528 113.931  65.554  1.00140.39           N  
ATOM   1906  CA  THR R 265     115.560 114.953  65.687  1.00140.39           C  
ATOM   1907  C   THR R 265     116.614 114.835  64.595  1.00140.39           C  
ATOM   1908  O   THR R 265     117.259 115.832  64.253  1.00140.39           O  
ATOM   1909  CB  THR R 265     116.225 114.878  67.061  1.00140.39           C  
ATOM   1910  OG1 THR R 265     116.746 113.560  67.272  1.00140.39           O  
ATOM   1911  CG2 THR R 265     115.230 115.215  68.158  1.00140.39           C  
ATOM   1912  N   VAL R 266     116.811 113.635  64.042  1.00145.40           N  
ATOM   1913  CA  VAL R 266     117.735 113.494  62.917  1.00145.40           C  
ATOM   1914  C   VAL R 266     117.239 114.285  61.711  1.00145.40           C  
ATOM   1915  O   VAL R 266     118.016 114.980  61.044  1.00145.40           O  
ATOM   1916  CB  VAL R 266     117.944 112.008  62.570  1.00145.40           C  
ATOM   1917  CG1 VAL R 266     118.816 111.877  61.333  1.00145.40           C  
ATOM   1918  CG2 VAL R 266     118.586 111.280  63.732  1.00145.40           C  
ATOM   1919  N   ARG R 267     115.944 114.199  61.415  1.00151.08           N  
ATOM   1920  CA  ARG R 267     115.347 114.838  60.246  1.00151.08           C  
ATOM   1921  C   ARG R 267     114.428 115.992  60.637  1.00151.08           C  
ATOM   1922  O   ARG R 267     113.381 116.204  60.024  1.00151.08           O  
ATOM   1923  CB  ARG R 267     114.577 113.819  59.412  1.00151.08           C  
ATOM   1924  CG  ARG R 267     115.402 112.639  58.931  1.00151.08           C  
ATOM   1925  CD  ARG R 267     116.621 113.091  58.144  1.00151.08           C  
ATOM   1926  NE  ARG R 267     117.470 111.965  57.766  1.00151.08           N  
ATOM   1927  CZ  ARG R 267     118.298 111.967  56.726  1.00151.08           C  
ATOM   1928  NH1 ARG R 267     119.032 110.897  56.459  1.00151.08           N  
ATOM   1929  NH2 ARG R 267     118.389 113.038  55.949  1.00151.08           N1+
ATOM   1930  N   ILE R 268     114.806 116.751  61.667  1.00153.88           N  
ATOM   1931  CA  ILE R 268     113.918 117.794  62.172  1.00153.88           C  
ATOM   1932  C   ILE R 268     113.843 118.969  61.202  1.00153.88           C  
ATOM   1933  O   ILE R 268     112.784 119.587  61.043  1.00153.88           O  
ATOM   1934  CB  ILE R 268     114.351 118.236  63.581  1.00153.88           C  
ATOM   1935  CG1 ILE R 268     113.384 119.294  64.112  1.00153.88           C  
ATOM   1936  CG2 ILE R 268     115.780 118.749  63.573  1.00153.88           C  
ATOM   1937  CD1 ILE R 268     112.019 118.735  64.440  1.00153.88           C  
ATOM   1938  N   ARG R 269     114.958 119.302  60.543  1.00159.38           N  
ATOM   1939  CA  ARG R 269     114.953 120.434  59.620  1.00159.38           C  
ATOM   1940  C   ARG R 269     113.944 120.224  58.500  1.00159.38           C  
ATOM   1941  O   ARG R 269     113.207 121.147  58.134  1.00159.38           O  
ATOM   1942  CB  ARG R 269     116.353 120.656  59.048  1.00159.38           C  
ATOM   1943  CG  ARG R 269     116.382 121.571  57.834  1.00159.38           C  
ATOM   1944  CD  ARG R 269     116.854 122.972  58.187  1.00159.38           C  
ATOM   1945  NE  ARG R 269     118.255 122.993  58.598  1.00159.38           N  
ATOM   1946  CZ  ARG R 269     118.950 124.105  58.817  1.00159.38           C  
ATOM   1947  NH1 ARG R 269     120.220 124.032  59.189  1.00159.38           N  
ATOM   1948  NH2 ARG R 269     118.375 125.289  58.662  1.00159.38           N1+
ATOM   1949  N   GLU R 270     113.893 119.012  57.945  1.00160.81           N  
ATOM   1950  CA  GLU R 270     112.843 118.684  56.990  1.00160.81           C  
ATOM   1951  C   GLU R 270     111.471 118.723  57.652  1.00160.81           C  
ATOM   1952  O   GLU R 270     110.501 119.208  57.058  1.00160.81           O  
ATOM   1953  CB  GLU R 270     113.105 117.310  56.373  1.00160.81           C  
ATOM   1954  CG  GLU R 270     114.341 117.250  55.488  1.00160.81           C  
ATOM   1955  CD  GLU R 270     115.620 117.057  56.278  1.00160.81           C  
ATOM   1956  OE1 GLU R 270     115.539 116.907  57.515  1.00160.81           O  
ATOM   1957  OE2 GLU R 270     116.708 117.060  55.665  1.00160.81           O1-
ATOM   1958  N   LEU R 271     111.377 118.235  58.892  1.00160.88           N  
ATOM   1959  CA  LEU R 271     110.081 118.101  59.550  1.00160.88           C  
ATOM   1960  C   LEU R 271     109.376 119.442  59.704  1.00160.88           C  
ATOM   1961  O   LEU R 271     108.146 119.507  59.606  1.00160.88           O  
ATOM   1962  CB  LEU R 271     110.259 117.429  60.914  1.00160.88           C  
ATOM   1963  CG  LEU R 271     109.013 116.866  61.603  1.00160.88           C  
ATOM   1964  CD1 LEU R 271     109.375 115.619  62.390  1.00160.88           C  
ATOM   1965  CD2 LEU R 271     108.369 117.897  62.518  1.00160.88           C  
ATOM   1966  N   LEU R 272     110.128 120.519  59.946  1.00161.93           N  
ATOM   1967  CA  LEU R 272     109.502 121.831  60.070  1.00161.93           C  
ATOM   1968  C   LEU R 272     108.881 122.284  58.755  1.00161.93           C  
ATOM   1969  O   LEU R 272     107.911 123.050  58.762  1.00161.93           O  
ATOM   1970  CB  LEU R 272     110.517 122.861  60.563  1.00161.93           C  
ATOM   1971  CG  LEU R 272     111.001 122.673  62.002  1.00161.93           C  
ATOM   1972  CD1 LEU R 272     112.013 123.743  62.375  1.00161.93           C  
ATOM   1973  CD2 LEU R 272     109.826 122.679  62.967  1.00161.93           C  
ATOM   1974  N   GLN R 273     109.420 121.828  57.623  1.00164.87           N  
ATOM   1975  CA  GLN R 273     108.805 122.129  56.337  1.00164.87           C  
ATOM   1976  C   GLN R 273     107.540 121.313  56.102  1.00164.87           C  
ATOM   1977  O   GLN R 273     106.721 121.692  55.259  1.00164.87           O  
ATOM   1978  CB  GLN R 273     109.811 121.899  55.210  1.00164.87           C  
ATOM   1979  CG  GLN R 273     111.024 122.812  55.291  1.00164.87           C  
ATOM   1980  CD  GLN R 273     112.302 122.133  54.841  1.00164.87           C  
ATOM   1981  OE1 GLN R 273     112.281 121.000  54.363  1.00164.87           O  
ATOM   1982  NE2 GLN R 273     113.425 122.826  54.994  1.00164.87           N  
ATOM   1983  N   GLY R 274     107.362 120.208  56.824  1.00166.47           N  
ATOM   1984  CA  GLY R 274     106.090 119.513  56.844  1.00166.47           C  
ATOM   1985  C   GLY R 274     105.849 118.475  55.767  1.00166.47           C  
ATOM   1986  O   GLY R 274     104.890 118.595  54.998  1.00166.47           O  
ATOM   1987  N   MET R 275     106.700 117.449  55.691  1.00168.03           N  
ATOM   1988  CA  MET R 275     106.435 116.313  54.817  1.00168.03           C  
ATOM   1989  C   MET R 275     106.473 114.966  55.525  1.00168.03           C  
ATOM   1990  O   MET R 275     106.021 113.976  54.940  1.00168.03           O  
ATOM   1991  CB  MET R 275     107.427 116.279  53.644  1.00168.03           C  
ATOM   1992  CG  MET R 275     108.837 115.861  54.020  1.00168.03           C  
ATOM   1993  SD  MET R 275     109.688 117.079  55.032  1.00168.03           S  
ATOM   1994  CE  MET R 275     109.913 118.404  53.849  1.00168.03           C  
ATOM   1995  N   TYR R 276     106.994 114.890  56.748  1.00164.04           N  
ATOM   1996  CA  TYR R 276     107.083 113.627  57.479  1.00164.04           C  
ATOM   1997  C   TYR R 276     105.917 113.503  58.461  1.00164.04           C  
ATOM   1998  O   TYR R 276     106.082 113.490  59.681  1.00164.04           O  
ATOM   1999  CB  TYR R 276     108.427 113.525  58.193  1.00164.04           C  
ATOM   2000  CG  TYR R 276     109.582 113.151  57.294  1.00164.04           C  
ATOM   2001  CD1 TYR R 276     109.710 111.862  56.796  1.00164.04           C  
ATOM   2002  CD2 TYR R 276     110.553 114.084  56.955  1.00164.04           C  
ATOM   2003  CE1 TYR R 276     110.768 111.514  55.979  1.00164.04           C  
ATOM   2004  CE2 TYR R 276     111.615 113.745  56.139  1.00164.04           C  
ATOM   2005  CZ  TYR R 276     111.717 112.459  55.654  1.00164.04           C  
ATOM   2006  OH  TYR R 276     112.773 112.118  54.841  1.00164.04           O  
ATOM   2007  N   LYS R 277     104.712 113.410  57.895  1.00159.22           N  
ATOM   2008  CA  LYS R 277     103.520 113.240  58.722  1.00159.22           C  
ATOM   2009  C   LYS R 277     103.505 111.886  59.423  1.00159.22           C  
ATOM   2010  O   LYS R 277     102.922 111.756  60.511  1.00159.22           O  
ATOM   2011  CB  LYS R 277     102.268 113.423  57.866  1.00159.22           C  
ATOM   2012  CG  LYS R 277     102.220 112.523  56.644  1.00159.22           C  
ATOM   2013  CD  LYS R 277     101.014 112.832  55.775  1.00159.22           C  
ATOM   2014  CE  LYS R 277     101.168 114.176  55.082  1.00159.22           C  
ATOM   2015  NZ  LYS R 277     102.301 114.177  54.116  1.00159.22           N1+
ATOM   2016  N   GLU R 278     104.135 110.874  58.821  1.00157.77           N  
ATOM   2017  CA  GLU R 278     104.238 109.571  59.470  1.00157.77           C  
ATOM   2018  C   GLU R 278     104.944 109.696  60.812  1.00157.77           C  
ATOM   2019  O   GLU R 278     104.489 109.150  61.824  1.00157.77           O  
ATOM   2020  CB  GLU R 278     104.988 108.587  58.566  1.00157.77           C  
ATOM   2021  CG  GLU R 278     104.709 108.692  57.063  1.00157.77           C  
ATOM   2022  CD  GLU R 278     103.240 108.857  56.711  1.00157.77           C  
ATOM   2023  OE1 GLU R 278     102.380 108.287  57.414  1.00157.77           O  
ATOM   2024  OE2 GLU R 278     102.946 109.554  55.717  1.00157.77           O1-
ATOM   2025  N   ILE R 279     106.057 110.431  60.838  1.00151.81           N  
ATOM   2026  CA  ILE R 279     106.741 110.703  62.097  1.00151.81           C  
ATOM   2027  C   ILE R 279     105.843 111.519  63.014  1.00151.81           C  
ATOM   2028  O   ILE R 279     105.847 111.337  64.237  1.00151.81           O  
ATOM   2029  CB  ILE R 279     108.083 111.409  61.828  1.00151.81           C  
ATOM   2030  CG1 ILE R 279     109.040 110.465  61.101  1.00151.81           C  
ATOM   2031  CG2 ILE R 279     108.707 111.897  63.123  1.00151.81           C  
ATOM   2032  CD1 ILE R 279     110.184 111.167  60.411  1.00151.81           C  
ATOM   2033  N   GLY R 280     105.043 112.418  62.438  1.00150.25           N  
ATOM   2034  CA  GLY R 280     104.154 113.233  63.248  1.00150.25           C  
ATOM   2035  C   GLY R 280     103.158 112.410  64.043  1.00150.25           C  
ATOM   2036  O   GLY R 280     102.871 112.719  65.201  1.00150.25           O  
ATOM   2037  N   ILE R 281     102.616 111.353  63.435  1.00149.06           N  
ATOM   2038  CA  ILE R 281     101.680 110.512  64.181  1.00149.06           C  
ATOM   2039  C   ILE R 281     102.418 109.491  65.051  1.00149.06           C  
ATOM   2040  O   ILE R 281     101.948 109.143  66.150  1.00149.06           O  
ATOM   2041  CB  ILE R 281     100.681 109.833  63.227  1.00149.06           C  
ATOM   2042  CG1 ILE R 281     101.400 108.910  62.243  1.00149.06           C  
ATOM   2043  CG2 ILE R 281      99.864 110.876  62.481  1.00149.06           C  
ATOM   2044  CD1 ILE R 281     100.466 108.038  61.434  1.00149.06           C  
ATOM   2045  N   ALA R 282     103.577 109.007  64.593  1.00146.24           N  
ATOM   2046  CA  ALA R 282     104.341 108.049  65.382  1.00146.24           C  
ATOM   2047  C   ALA R 282     104.796 108.662  66.699  1.00146.24           C  
ATOM   2048  O   ALA R 282     104.782 107.995  67.740  1.00146.24           O  
ATOM   2049  CB  ALA R 282     105.541 107.546  64.580  1.00146.24           C  
ATOM   2050  N   VAL R 283     105.196 109.934  66.674  1.00142.12           N  
ATOM   2051  CA  VAL R 283     105.676 110.586  67.887  1.00142.12           C  
ATOM   2052  C   VAL R 283     104.584 110.603  68.947  1.00142.12           C  
ATOM   2053  O   VAL R 283     104.823 110.262  70.108  1.00142.12           O  
ATOM   2054  CB  VAL R 283     106.184 112.004  67.573  1.00142.12           C  
ATOM   2055  CG1 VAL R 283     106.260 112.831  68.842  1.00142.12           C  
ATOM   2056  CG2 VAL R 283     107.544 111.937  66.903  1.00142.12           C  
ATOM   2057  N   ASP R 284     103.359 110.967  68.561  1.00143.79           N  
ATOM   2058  CA  ASP R 284     102.297 111.063  69.557  1.00143.79           C  
ATOM   2059  C   ASP R 284     101.857 109.686  70.046  1.00143.79           C  
ATOM   2060  O   ASP R 284     101.583 109.509  71.242  1.00143.79           O  
ATOM   2061  CB  ASP R 284     101.110 111.861  69.008  1.00143.79           C  
ATOM   2062  CG  ASP R 284     100.490 111.237  67.774  1.00143.79           C  
ATOM   2063  OD1 ASP R 284     100.021 110.083  67.849  1.00143.79           O  
ATOM   2064  OD2 ASP R 284     100.456 111.914  66.726  1.00143.79           O1-
ATOM   2065  N   VAL R 285     101.784 108.693  69.152  1.00140.65           N  
ATOM   2066  CA  VAL R 285     101.361 107.372  69.620  1.00140.65           C  
ATOM   2067  C   VAL R 285     102.404 106.777  70.568  1.00140.65           C  
ATOM   2068  O   VAL R 285     102.062 106.224  71.626  1.00140.65           O  
ATOM   2069  CB  VAL R 285     101.040 106.438  68.435  1.00140.65           C  
ATOM   2070  CG1 VAL R 285     102.255 106.177  67.573  1.00140.65           C  
ATOM   2071  CG2 VAL R 285     100.449 105.129  68.938  1.00140.65           C  
ATOM   2072  N   THR R 286     103.691 106.909  70.233  1.00136.28           N  
ATOM   2073  CA  THR R 286     104.730 106.448  71.145  1.00136.28           C  
ATOM   2074  C   THR R 286     104.766 107.273  72.424  1.00136.28           C  
ATOM   2075  O   THR R 286     105.130 106.751  73.480  1.00136.28           O  
ATOM   2076  CB  THR R 286     106.092 106.480  70.458  1.00136.28           C  
ATOM   2077  OG1 THR R 286     106.399 107.825  70.077  1.00136.28           O  
ATOM   2078  CG2 THR R 286     106.096 105.581  69.233  1.00136.28           C  
ATOM   2079  N   SER R 287     104.395 108.554  72.356  1.00134.05           N  
ATOM   2080  CA  SER R 287     104.326 109.362  73.567  1.00134.05           C  
ATOM   2081  C   SER R 287     103.255 108.840  74.511  1.00134.05           C  
ATOM   2082  O   SER R 287     103.465 108.781  75.726  1.00134.05           O  
ATOM   2083  CB  SER R 287     104.061 110.823  73.208  1.00134.05           C  
ATOM   2084  OG  SER R 287     102.687 111.037  72.940  1.00134.05           O  
ATOM   2085  N   ALA R 288     102.096 108.464  73.971  1.00134.94           N  
ATOM   2086  CA  ALA R 288     101.068 107.848  74.808  1.00134.94           C  
ATOM   2087  C   ALA R 288     101.559 106.531  75.400  1.00134.94           C  
ATOM   2088  O   ALA R 288     101.364 106.257  76.598  1.00134.94           O  
ATOM   2089  CB  ALA R 288      99.791 107.633  73.999  1.00134.94           C  
ATOM   2090  N   LEU R 289     102.209 105.704  74.575  1.00131.19           N  
ATOM   2091  CA  LEU R 289     102.729 104.435  75.076  1.00131.19           C  
ATOM   2092  C   LEU R 289     103.753 104.652  76.183  1.00131.19           C  
ATOM   2093  O   LEU R 289     103.820 103.863  77.131  1.00131.19           O  
ATOM   2094  CB  LEU R 289     103.328 103.626  73.923  1.00131.19           C  
ATOM   2095  CG  LEU R 289     103.780 102.182  74.164  1.00131.19           C  
ATOM   2096  CD1 LEU R 289     103.699 101.409  72.863  1.00131.19           C  
ATOM   2097  CD2 LEU R 289     105.197 102.112  74.707  1.00131.19           C  
ATOM   2098  N   ALA R 290     104.556 105.711  76.080  1.00128.58           N  
ATOM   2099  CA  ALA R 290     105.510 106.033  77.135  1.00128.58           C  
ATOM   2100  C   ALA R 290     104.799 106.523  78.390  1.00128.58           C  
ATOM   2101  O   ALA R 290     105.141 106.121  79.507  1.00128.58           O  
ATOM   2102  CB  ALA R 290     106.507 107.078  76.638  1.00128.58           C  
ATOM   2103  N   PHE R 291     103.804 107.398  78.224  1.00127.19           N  
ATOM   2104  CA  PHE R 291     103.075 107.925  79.371  1.00127.19           C  
ATOM   2105  C   PHE R 291     102.356 106.827  80.138  1.00127.19           C  
ATOM   2106  O   PHE R 291     102.020 107.023  81.311  1.00127.19           O  
ATOM   2107  CB  PHE R 291     102.060 108.980  78.923  1.00127.19           C  
ATOM   2108  CG  PHE R 291     102.677 110.199  78.293  1.00127.19           C  
ATOM   2109  CD1 PHE R 291     104.018 110.491  78.469  1.00127.19           C  
ATOM   2110  CD2 PHE R 291     101.907 111.056  77.528  1.00127.19           C  
ATOM   2111  CE1 PHE R 291     104.579 111.611  77.889  1.00127.19           C  
ATOM   2112  CE2 PHE R 291     102.463 112.177  76.947  1.00127.19           C  
ATOM   2113  CZ  PHE R 291     103.801 112.454  77.128  1.00127.19           C  
ATOM   2114  N   PHE R 292     102.104 105.684  79.499  1.00126.53           N  
ATOM   2115  CA  PHE R 292     101.510 104.554  80.214  1.00126.53           C  
ATOM   2116  C   PHE R 292     102.375 104.068  81.383  1.00126.53           C  
ATOM   2117  O   PHE R 292     101.859 103.407  82.298  1.00126.53           O  
ATOM   2118  CB  PHE R 292     101.255 103.405  79.238  1.00126.53           C  
ATOM   2119  CG  PHE R 292     100.382 102.319  79.792  1.00126.53           C  
ATOM   2120  CD1 PHE R 292      99.365 102.614  80.681  1.00126.53           C  
ATOM   2121  CD2 PHE R 292     100.575 101.002  79.417  1.00126.53           C  
ATOM   2122  CE1 PHE R 292      98.560 101.616  81.190  1.00126.53           C  
ATOM   2123  CE2 PHE R 292      99.774 100.001  79.922  1.00126.53           C  
ATOM   2124  CZ  PHE R 292      98.765 100.308  80.809  1.00126.53           C  
ATOM   2125  N   ASN R 293     103.675 104.376  81.382  1.00123.99           N  
ATOM   2126  CA  ASN R 293     104.549 103.881  82.443  1.00123.99           C  
ATOM   2127  C   ASN R 293     104.168 104.492  83.789  1.00123.99           C  
ATOM   2128  O   ASN R 293     104.258 103.829  84.829  1.00123.99           O  
ATOM   2129  CB  ASN R 293     106.010 104.191  82.101  1.00123.99           C  
ATOM   2130  CG  ASN R 293     106.961 103.983  83.277  1.00123.99           C  
ATOM   2131  OD1 ASN R 293     106.683 103.220  84.199  1.00123.99           O  
ATOM   2132  ND2 ASN R 293     108.084 104.682  83.252  1.00123.99           N  
ATOM   2133  N   SER R 294     103.766 105.765  83.794  1.00120.74           N  
ATOM   2134  CA  SER R 294     103.358 106.397  85.044  1.00120.74           C  
ATOM   2135  C   SER R 294     102.121 105.727  85.623  1.00120.74           C  
ATOM   2136  O   SER R 294     101.937 105.709  86.845  1.00120.74           O  
ATOM   2137  CB  SER R 294     103.106 107.887  84.823  1.00120.74           C  
ATOM   2138  OG  SER R 294     104.324 108.611  84.829  1.00120.74           O  
ATOM   2139  N   CYS R 295     101.262 105.181  84.764  1.00125.92           N  
ATOM   2140  CA  CYS R 295     100.174 104.337  85.239  1.00125.92           C  
ATOM   2141  C   CYS R 295     100.699 103.022  85.798  1.00125.92           C  
ATOM   2142  O   CYS R 295     100.218 102.541  86.830  1.00125.92           O  
ATOM   2143  CB  CYS R 295      99.190 104.073  84.102  1.00125.92           C  
ATOM   2144  SG  CYS R 295      97.936 102.840  84.480  1.00125.92           S  
ATOM   2145  N   LEU R 296     101.686 102.427  85.124  1.00124.79           N  
ATOM   2146  CA  LEU R 296     102.148 101.096  85.519  1.00124.79           C  
ATOM   2147  C   LEU R 296     102.949 101.112  86.819  1.00124.79           C  
ATOM   2148  O   LEU R 296     103.012 100.091  87.512  1.00124.79           O  
ATOM   2149  CB  LEU R 296     102.987 100.480  84.401  1.00124.79           C  
ATOM   2150  CG  LEU R 296     102.255  99.528  83.457  1.00124.79           C  
ATOM   2151  CD1 LEU R 296     103.237  98.858  82.514  1.00124.79           C  
ATOM   2152  CD2 LEU R 296     101.477  98.493  84.246  1.00124.79           C  
ATOM   2153  N   ASN R 297     103.567 102.243  87.159  1.00122.02           N  
ATOM   2154  CA  ASN R 297     104.563 102.260  88.233  1.00122.02           C  
ATOM   2155  C   ASN R 297     104.042 101.824  89.600  1.00122.02           C  
ATOM   2156  O   ASN R 297     104.688 100.965  90.230  1.00122.02           O  
ATOM   2157  CB  ASN R 297     105.194 103.653  88.321  1.00122.02           C  
ATOM   2158  CG  ASN R 297     106.481 103.756  87.540  1.00122.02           C  
ATOM   2159  OD1 ASN R 297     106.939 102.781  86.945  1.00122.02           O  
ATOM   2160  ND2 ASN R 297     107.077 104.941  87.538  1.00122.02           N  
ATOM   2161  N   PRO R 298     102.941 102.372  90.137  1.00123.50           N  
ATOM   2162  CA  PRO R 298     102.562 102.006  91.514  1.00123.50           C  
ATOM   2163  C   PRO R 298     102.313 100.522  91.704  1.00123.50           C  
ATOM   2164  O   PRO R 298     102.756  99.949  92.707  1.00123.50           O  
ATOM   2165  CB  PRO R 298     101.288 102.828  91.756  1.00123.50           C  
ATOM   2166  CG  PRO R 298     101.379 103.954  90.800  1.00123.50           C  
ATOM   2167  CD  PRO R 298     102.020 103.377  89.579  1.00123.50           C  
ATOM   2168  N   MET R 299     101.648  99.875  90.744  1.00125.73           N  
ATOM   2169  CA  MET R 299     101.373  98.448  90.861  1.00125.73           C  
ATOM   2170  C   MET R 299     102.663  97.644  90.935  1.00125.73           C  
ATOM   2171  O   MET R 299     102.779  96.712  91.737  1.00125.73           O  
ATOM   2172  CB  MET R 299     100.523  97.984  89.680  1.00125.73           C  
ATOM   2173  CG  MET R 299      99.122  98.564  89.654  1.00125.73           C  
ATOM   2174  SD  MET R 299      98.197  98.050  88.195  1.00125.73           S  
ATOM   2175  CE  MET R 299      97.922  96.319  88.557  1.00125.73           C  
ATOM   2176  N   LEU R 300     103.644  97.992  90.104  1.00118.49           N  
ATOM   2177  CA  LEU R 300     104.899  97.254  90.092  1.00118.49           C  
ATOM   2178  C   LEU R 300     105.726  97.510  91.344  1.00118.49           C  
ATOM   2179  O   LEU R 300     106.415  96.602  91.820  1.00118.49           O  
ATOM   2180  CB  LEU R 300     105.709  97.621  88.852  1.00118.49           C  
ATOM   2181  CG  LEU R 300     105.107  97.211  87.512  1.00118.49           C  
ATOM   2182  CD1 LEU R 300     105.809  97.943  86.390  1.00118.49           C  
ATOM   2183  CD2 LEU R 300     105.208  95.709  87.318  1.00118.49           C  
ATOM   2184  N   TYR R 301     105.680  98.724  91.892  1.00113.42           N  
ATOM   2185  CA  TYR R 301     106.619  99.083  92.950  1.00113.42           C  
ATOM   2186  C   TYR R 301     106.057  98.921  94.358  1.00113.42           C  
ATOM   2187  O   TYR R 301     106.707  98.305  95.205  1.00113.42           O  
ATOM   2188  CB  TYR R 301     107.116 100.518  92.748  1.00113.42           C  
ATOM   2189  CG  TYR R 301     108.338 100.595  91.867  1.00113.42           C  
ATOM   2190  CD1 TYR R 301     109.607 100.445  92.399  1.00113.42           C  
ATOM   2191  CD2 TYR R 301     108.221 100.803  90.503  1.00113.42           C  
ATOM   2192  CE1 TYR R 301     110.726 100.508  91.598  1.00113.42           C  
ATOM   2193  CE2 TYR R 301     109.334 100.867  89.694  1.00113.42           C  
ATOM   2194  CZ  TYR R 301     110.584 100.720  90.247  1.00113.42           C  
ATOM   2195  OH  TYR R 301     111.698 100.784  89.445  1.00113.42           O  
ATOM   2196  N   VAL R 302     104.874  99.457  94.638  1.00124.18           N  
ATOM   2197  CA  VAL R 302     104.380  99.483  96.012  1.00124.18           C  
ATOM   2198  C   VAL R 302     103.519  98.268  96.321  1.00124.18           C  
ATOM   2199  O   VAL R 302     103.743  97.571  97.313  1.00124.18           O  
ATOM   2200  CB  VAL R 302     103.612 100.794  96.271  1.00124.18           C  
ATOM   2201  CG1 VAL R 302     102.844 100.704  97.577  1.00124.18           C  
ATOM   2202  CG2 VAL R 302     104.571 101.968  96.292  1.00124.18           C  
ATOM   2203  N   PHE R 303     102.525  97.988  95.481  1.00132.71           N  
ATOM   2204  CA  PHE R 303     101.572  96.927  95.776  1.00132.71           C  
ATOM   2205  C   PHE R 303     102.130  95.534  95.527  1.00132.71           C  
ATOM   2206  O   PHE R 303     101.469  94.551  95.880  1.00132.71           O  
ATOM   2207  CB  PHE R 303     100.296  97.129  94.961  1.00132.71           C  
ATOM   2208  CG  PHE R 303      99.509  98.334  95.375  1.00132.71           C  
ATOM   2209  CD1 PHE R 303      99.491  98.737  96.699  1.00132.71           C  
ATOM   2210  CD2 PHE R 303      98.793  99.066  94.447  1.00132.71           C  
ATOM   2211  CE1 PHE R 303      98.772  99.846  97.089  1.00132.71           C  
ATOM   2212  CE2 PHE R 303      98.071 100.177  94.832  1.00132.71           C  
ATOM   2213  CZ  PHE R 303      98.061 100.567  96.155  1.00132.71           C  
ATOM   2214  N   MET R 304     103.316  95.420  94.930  1.00134.14           N  
ATOM   2215  CA  MET R 304     103.953  94.114  94.830  1.00134.14           C  
ATOM   2216  C   MET R 304     104.359  93.598  96.204  1.00134.14           C  
ATOM   2217  O   MET R 304     104.404  92.382  96.422  1.00134.14           O  
ATOM   2218  CB  MET R 304     105.164  94.190  93.900  1.00134.14           C  
ATOM   2219  CG  MET R 304     105.826  92.854  93.631  1.00134.14           C  
ATOM   2220  SD  MET R 304     104.722  91.723  92.766  1.00134.14           S  
ATOM   2221  CE  MET R 304     104.696  92.457  91.133  1.00134.14           C  
ATOM   2222  N   GLY R 305     104.651  94.500  97.136  1.00143.00           N  
ATOM   2223  CA  GLY R 305     104.928  94.090  98.503  1.00143.00           C  
ATOM   2224  C   GLY R 305     103.657  93.634  99.197  1.00143.00           C  
ATOM   2225  O   GLY R 305     102.605  94.274  99.084  1.00143.00           O  
ATOM   2226  N   GLN R 306     103.750  92.517  99.917  1.00150.92           N  
ATOM   2227  CA  GLN R 306     102.576  91.949 100.571  1.00150.92           C  
ATOM   2228  C   GLN R 306     102.078  92.863 101.689  1.00150.92           C  
ATOM   2229  O   GLN R 306     100.871  93.115 101.814  1.00150.92           O  
ATOM   2230  CB  GLN R 306     102.920  90.559 101.109  1.00150.92           C  
ATOM   2231  CG  GLN R 306     101.768  89.807 101.740  1.00150.92           C  
ATOM   2232  CD  GLN R 306     100.705  89.439 100.724  1.00150.92           C  
ATOM   2233  OE1 GLN R 306     101.019  89.034  99.605  1.00150.92           O  
ATOM   2234  NE2 GLN R 306      99.443  89.571 101.109  1.00150.92           N  
ATOM   2235  N   ASP R 307     103.010  93.391 102.491  1.00152.60           N  
ATOM   2236  CA  ASP R 307     102.656  94.182 103.667  1.00152.60           C  
ATOM   2237  C   ASP R 307     101.780  95.368 103.281  1.00152.60           C  
ATOM   2238  O   ASP R 307     100.786  95.658 103.955  1.00152.60           O  
ATOM   2239  CB  ASP R 307     103.943  94.637 104.370  1.00152.60           C  
ATOM   2240  CG  ASP R 307     103.715  95.682 105.469  1.00152.60           C  
ATOM   2241  OD1 ASP R 307     102.564  95.959 105.865  1.00152.60           O  
ATOM   2242  OD2 ASP R 307     104.724  96.243 105.945  1.00152.60           O1-
ATOM   2243  N   PHE R 308     102.125  96.056 102.191  1.00148.40           N  
ATOM   2244  CA  PHE R 308     101.303  97.173 101.737  1.00148.40           C  
ATOM   2245  C   PHE R 308      99.909  96.706 101.339  1.00148.40           C  
ATOM   2246  O   PHE R 308      98.921  97.416 101.563  1.00148.40           O  
ATOM   2247  CB  PHE R 308     101.985  97.890 100.574  1.00148.40           C  
ATOM   2248  CG  PHE R 308     103.130  98.768 100.991  1.00148.40           C  
ATOM   2249  CD1 PHE R 308     104.379  98.228 101.246  1.00148.40           C  
ATOM   2250  CD2 PHE R 308     102.956 100.134 101.126  1.00148.40           C  
ATOM   2251  CE1 PHE R 308     105.433  99.035 101.630  1.00148.40           C  
ATOM   2252  CE2 PHE R 308     104.005 100.946 101.508  1.00148.40           C  
ATOM   2253  CZ  PHE R 308     105.245 100.396 101.761  1.00148.40           C  
ATOM   2254  N   ARG R 309      99.808  95.515 100.745  1.00148.87           N  
ATOM   2255  CA  ARG R 309      98.500  94.985 100.373  1.00148.87           C  
ATOM   2256  C   ARG R 309      97.629  94.756 101.603  1.00148.87           C  
ATOM   2257  O   ARG R 309      96.466  95.182 101.641  1.00148.87           O  
ATOM   2258  CB  ARG R 309      98.667  93.692  99.573  1.00148.87           C  
ATOM   2259  CG  ARG R 309      98.502  93.872  98.074  1.00148.87           C  
ATOM   2260  CD  ARG R 309      98.613  92.549  97.339  1.00148.87           C  
ATOM   2261  NE  ARG R 309      99.979  92.036  97.352  1.00148.87           N  
ATOM   2262  CZ  ARG R 309     100.366  90.925  96.735  1.00148.87           C  
ATOM   2263  NH1 ARG R 309      99.488  90.205  96.051  1.00148.87           N  
ATOM   2264  NH2 ARG R 309     101.631  90.534  96.802  1.00148.87           N1+
ATOM   2265  N   GLU R 310      98.177  94.096 102.631  1.00153.69           N  
ATOM   2266  CA  GLU R 310      97.386  93.923 103.849  1.00153.69           C  
ATOM   2267  C   GLU R 310      97.080  95.254 104.521  1.00153.69           C  
ATOM   2268  O   GLU R 310      95.999  95.414 105.094  1.00153.69           O  
ATOM   2269  CB  GLU R 310      98.067  92.992 104.858  1.00153.69           C  
ATOM   2270  CG  GLU R 310      97.814  91.507 104.633  1.00153.69           C  
ATOM   2271  CD  GLU R 310      98.891  90.840 103.823  1.00153.69           C  
ATOM   2272  OE1 GLU R 310      99.927  91.485 103.588  1.00153.69           O  
ATOM   2273  OE2 GLU R 310      98.704  89.673 103.420  1.00153.69           O1-
ATOM   2274  N   ARG R 311      98.006  96.212 104.468  1.00149.58           N  
ATOM   2275  CA  ARG R 311      97.755  97.507 105.092  1.00149.58           C  
ATOM   2276  C   ARG R 311      96.595  98.223 104.413  1.00149.58           C  
ATOM   2277  O   ARG R 311      95.711  98.773 105.080  1.00149.58           O  
ATOM   2278  CB  ARG R 311      99.020  98.363 105.050  1.00149.58           C  
ATOM   2279  CG  ARG R 311      98.850  99.736 105.671  1.00149.58           C  
ATOM   2280  CD  ARG R 311      98.708  99.636 107.179  1.00149.58           C  
ATOM   2281  NE  ARG R 311      99.943  99.182 107.811  1.00149.58           N  
ATOM   2282  CZ  ARG R 311     100.343  99.551 109.024  1.00149.58           C  
ATOM   2283  NH1 ARG R 311      99.604 100.384 109.743  1.00149.58           N  
ATOM   2284  NH2 ARG R 311     101.482  99.087 109.518  1.00149.58           N1+
ATOM   2285  N   LEU R 312      96.576  98.215 103.078  1.00151.97           N  
ATOM   2286  CA  LEU R 312      95.474  98.838 102.352  1.00151.97           C  
ATOM   2287  C   LEU R 312      94.161  98.113 102.614  1.00151.97           C  
ATOM   2288  O   LEU R 312      93.116  98.754 102.784  1.00151.97           O  
ATOM   2289  CB  LEU R 312      95.785  98.874 100.855  1.00151.97           C  
ATOM   2290  CG  LEU R 312      94.886  99.744  99.972  1.00151.97           C  
ATOM   2291  CD1 LEU R 312      95.703 100.400  98.874  1.00151.97           C  
ATOM   2292  CD2 LEU R 312      93.755  98.926  99.367  1.00151.97           C  
ATOM   2293  N   ILE R 313      94.190  96.777 102.652  1.00154.58           N  
ATOM   2294  CA  ILE R 313      92.966  96.022 102.911  1.00154.58           C  
ATOM   2295  C   ILE R 313      92.424  96.344 104.299  1.00154.58           C  
ATOM   2296  O   ILE R 313      91.217  96.550 104.480  1.00154.58           O  
ATOM   2297  CB  ILE R 313      93.220  94.514 102.732  1.00154.58           C  
ATOM   2298  CG1 ILE R 313      93.209  94.146 101.247  1.00154.58           C  
ATOM   2299  CG2 ILE R 313      92.181  93.698 103.485  1.00154.58           C  
ATOM   2300  CD1 ILE R 313      93.520  92.690 100.977  1.00154.58           C  
ATOM   2301  N   HIS R 314      93.307  96.399 105.299  1.00155.41           N  
ATOM   2302  CA  HIS R 314      92.882  96.721 106.657  1.00155.41           C  
ATOM   2303  C   HIS R 314      92.357  98.148 106.754  1.00155.41           C  
ATOM   2304  O   HIS R 314      91.380  98.408 107.465  1.00155.41           O  
ATOM   2305  CB  HIS R 314      94.042  96.505 107.629  1.00155.41           C  
ATOM   2306  CG  HIS R 314      93.774  97.007 109.013  1.00155.41           C  
ATOM   2307  ND1 HIS R 314      92.811  96.456 109.831  1.00155.41           N  
ATOM   2308  CD2 HIS R 314      94.346  98.006 109.725  1.00155.41           C  
ATOM   2309  CE1 HIS R 314      92.800  97.096 110.986  1.00155.41           C  
ATOM   2310  NE2 HIS R 314      93.722  98.041 110.948  1.00155.41           N  
ATOM   2311  N   ALA R 315      92.996  99.088 106.052  1.00155.63           N  
ATOM   2312  CA  ALA R 315      92.530 100.471 106.080  1.00155.63           C  
ATOM   2313  C   ALA R 315      91.163 100.608 105.422  1.00155.63           C  
ATOM   2314  O   ALA R 315      90.330 101.403 105.870  1.00155.63           O  
ATOM   2315  CB  ALA R 315      93.550 101.382 105.398  1.00155.63           C  
ATOM   2316  N   LEU R 316      90.913  99.844 104.363  1.00156.60           N  
ATOM   2317  CA  LEU R 316      89.617  99.879 103.696  1.00156.60           C  
ATOM   2318  C   LEU R 316      89.341  98.576 102.953  1.00156.60           C  
ATOM   2319  O   LEU R 316      90.209  98.044 102.262  1.00156.60           O  
ATOM   2320  CB  LEU R 316      89.544 101.061 102.726  1.00156.60           C  
ATOM   2321  CG  LEU R 316      88.336 101.081 101.787  1.00156.60           C  
ATOM   2322  CD1 LEU R 316      87.086 101.519 102.535  1.00156.60           C  
ATOM   2323  CD2 LEU R 316      88.597 101.984 100.592  1.00156.60           C  
ATOM   2324  OXT LEU R 316      88.242  98.026 103.024  1.00156.60           O1-
TER    2325      LEU R 316 
HETATM 2326 BR     *     0      99.388 114.166  72.469  1.00  0.00          BR  
HETATM 2327  O     *     0     110.046 115.999  75.450  1.00  0.00           O  
HETATM 2328  O     *     0     105.852 115.091  75.336  1.00  0.00           O  
HETATM 2329  O     *     0     111.797 112.423  81.173  1.00  0.00           O  
HETATM 2330  N     *     0     107.985 117.062  75.047  1.00  0.00           N1+
HETATM 2331  N     *     0     106.940 117.807  75.710  1.00  0.00           N  
HETATM 2332  N     *     0     105.368 115.123  73.125  1.00  0.00           N  
HETATM 2333  C     *     0     107.472 116.190  73.917  1.00  0.00           C  
HETATM 2334  C     *     0     108.757 116.350  77.391  1.00  0.00           C  
HETATM 2335  C     *     0     109.777 115.825  78.396  1.00  0.00           C  
HETATM 2336  C     *     0     109.017 116.364  75.972  1.00  0.00           C  
HETATM 2337  C     *     0     107.656 117.004  77.848  1.00  0.00           C  
HETATM 2338  C     *     0     107.409 117.004  72.608  1.00  0.00           C  
HETATM 2339  C     *     0     110.294 114.391  78.482  1.00  0.00           C  
HETATM 2340  C     *     0     106.783 117.761  76.971  1.00  0.00           C  
HETATM 2341  C     *     0     106.174 115.418  74.209  1.00  0.00           C  
HETATM 2342  C     *     0     110.702 113.969  79.748  1.00  0.00           C  
HETATM 2343  C     *     0     110.496 113.535  77.395  1.00  0.00           C  
HETATM 2344  C     *     0     105.665 118.562  77.598  1.00  0.00           C  
HETATM 2345  C     *     0     111.354 112.753  79.916  1.00  0.00           C  
HETATM 2346  C     *     0     103.982 114.797  73.076  1.00  0.00           C  
HETATM 2347  C     *     0     111.143 112.310  77.575  1.00  0.00           C  
HETATM 2348  C     *     0     111.576 111.912  78.832  1.00  0.00           C  
HETATM 2349  C     *     0     103.473 114.532  71.803  1.00  0.00           C  
HETATM 2350  C     *     0     103.128 114.812  74.187  1.00  0.00           C  
HETATM 2351  C     *     0     102.110 114.330  71.632  1.00  0.00           C  
HETATM 2352  C     *     0     101.767 114.591  74.005  1.00  0.00           C  
HETATM 2353  C     *     0     101.251 114.372  72.728  1.00  0.00           C  
HETATM 2354  C     *     0     113.167 112.000  81.358  1.00  0.00           C  
HETATM 2355  H     *     0     108.562 117.803  74.547  1.00  0.00           H  
HETATM 2356  H     *     0     108.219 115.438  73.708  1.00  0.00           H  
HETATM 2357  H     *     0     110.647 116.462  78.311  1.00  0.00           H  
HETATM 2358  H     *     0     109.389 116.065  79.375  1.00  0.00           H  
HETATM 2359  H     *     0     107.440 117.041  78.886  1.00  0.00           H  
HETATM 2360  H     *     0     108.346 117.537  72.448  1.00  0.00           H  
HETATM 2361  H     *     0     107.256 116.356  71.745  1.00  0.00           H  
HETATM 2362  H     *     0     106.599 117.735  72.648  1.00  0.00           H  
HETATM 2363  H     *     0     110.552 114.592  80.589  1.00  0.00           H  
HETATM 2364  H     *     0     105.795 115.280  72.200  1.00  0.00           H  
HETATM 2365  H     *     0     110.180 113.805  76.426  1.00  0.00           H  
HETATM 2366  H     *     0     104.911 117.905  78.001  1.00  0.00           H  
HETATM 2367  H     *     0     106.029 119.177  78.410  1.00  0.00           H  
HETATM 2368  H     *     0     105.179 119.216  76.887  1.00  0.00           H  
HETATM 2369  H     *     0     111.323 111.678  76.750  1.00  0.00           H  
HETATM 2370  H     *     0     112.065 110.981  78.962  1.00  0.00           H  
HETATM 2371  H     *     0     104.119 114.503  70.963  1.00  0.00           H  
HETATM 2372  H     *     0     103.489 115.007  75.161  1.00  0.00           H  
HETATM 2373  H     *     0     101.722 114.155  70.663  1.00  0.00           H  
HETATM 2374  H     *     0     101.117 114.599  74.841  1.00  0.00           H  
HETATM 2375  H     *     0     113.350 111.052  80.852  1.00  0.00           H  
HETATM 2376  H     *     0     113.849 112.753  80.963  1.00  0.00           H  
HETATM 2377  H     *     0     113.377 111.867  82.418  1.00  0.00           H  
CONECT  617 1217
CONECT 1217  617
CONECT 2326 2353
CONECT 2327 2336 2336
CONECT 2328 2341 2341
CONECT 2329 2345 2354
CONECT 2330 2355 2331 2333 2336
CONECT 2331 2330 2340 2340
CONECT 2332 2341 2346 2364
CONECT 2333 2330 2338 2341 2356
CONECT 2334 2335 2336 2337 2337
CONECT 2335 2334 2339 2357 2358
CONECT 2336 2327 2327 2330 2334
CONECT 2337 2334 2334 2340 2359
CONECT 2338 2333 2360 2361 2362
CONECT 2339 2335 2342 2342 2343
CONECT 2340 2331 2331 2337 2344
CONECT 2341 2328 2328 2332 2333
CONECT 2342 2339 2339 2345 2363
CONECT 2343 2339 2347 2347 2365
CONECT 2344 2340 2366 2367 2368
CONECT 2345 2329 2342 2348 2348
CONECT 2346 2332 2349 2349 2350
CONECT 2347 2343 2343 2348 2369
CONECT 2348 2345 2345 2347 2370
CONECT 2349 2346 2346 2351 2371
CONECT 2350 2346 2352 2352 2372
CONECT 2351 2349 2353 2353 2373
CONECT 2352 2350 2350 2353 2374
CONECT 2353 2326 2351 2351 2352
CONECT 2354 2329 2375 2376 2377
CONECT 2355 2330
CONECT 2356 2333
CONECT 2357 2335
CONECT 2358 2335
CONECT 2359 2337
CONECT 2360 2338
CONECT 2361 2338
CONECT 2362 2338
CONECT 2363 2342
CONECT 2364 2332
CONECT 2365 2343
CONECT 2366 2344
CONECT 2367 2344
CONECT 2368 2344
CONECT 2369 2347
CONECT 2370 2348
CONECT 2371 2349
CONECT 2372 2350
CONECT 2373 2351
CONECT 2374 2352
CONECT 2375 2354
CONECT 2376 2354
CONECT 2377 2354
END
