# Supplementary material for: Structural basis for recognition of N-formyl peptides as pathogen-associated molecular patterns
Source: Nat Commun. 2022 Sep 5;13:5232. doi: 10.1038/s41467-022-32822-y (PMC9445081; doi:10.1038/s41467-022-32822-y)
Supplement: Supplementary file 9 — Source Data [file 41467_2022_32822_MOESM9_ESM.zip]

Archive with 36 entries (34 files):
- Source Figure 3/
- __MACOSX/._Source Figure 3
- Source Figure 3/Fig3b-fmlf_mindist.pdb
- __MACOSX/Source Figure 3/._Fig3b-fmlf_mindist.pdb
- Source Figure 3/Fig3a-fmifl_minhbdist.pdb
- __MACOSX/Source Figure 3/._Fig3a-fmifl_minhbdist.pdb
- Source Figure 3/Fig3b-fmlf_maxhbnum.pdb
- __MACOSX/Source Figure 3/._Fig3b-fmlf_maxhbnum.pdb
- Source Figure 3/Fig3a-fmifl_maxhbnum.pdb
- __MACOSX/Source Figure 3/._Fig3a-fmifl_maxhbnum.pdb
- Source Supplementary Fig 7/
- __MACOSX/._Source Supplementary Fig 7
- Source Supplementary Fig 7/fMIFL-FPR1.gemspot-01.pdb
- __MACOSX/Source Supplementary Fig 7/._fMIFL-FPR1.gemspot-01.pdb
- Source Supplementary Fig 7/fMIFL-FPR1.gemspot-03.pdb
- __MACOSX/Source Supplementary Fig 7/._fMIFL-FPR1.gemspot-03.pdb
- Source Supplementary Fig 7/fMIFL-FPR1.gemspot-02.pdb
- __MACOSX/Source Supplementary Fig 7/._fMIFL-FPR1.gemspot-02.pdb
- Source Supplementary Fig 7/fMIFL-FPR1.gemspot-05.pdb
- __MACOSX/Source Supplementary Fig 7/._fMIFL-FPR1.gemspot-05.pdb
- Source Supplementary Fig 7/fMIFL-FPR1.gemspot-04.pdb
- __MACOSX/Source Supplementary Fig 7/._fMIFL-FPR1.gemspot-04.pdb
- Source Supplementary Fig 7/fMLF-FPR1.gemspot-01.pdb
- __MACOSX/Source Supplementary Fig 7/._fMLF-FPR1.gemspot-01.pdb
- Source Supplementary Fig 7/fMLF-FPR1.gemspot-03.pdb
- __MACOSX/Source Supplementary Fig 7/._fMLF-FPR1.gemspot-03.pdb
- Source Supplementary Fig 7/fMLF-FPR1.gemspot-02.pdb
- __MACOSX/Source Supplementary Fig 7/._fMLF-FPR1.gemspot-02.pdb
- Source Supplementary Fig 7/fMLF-FPR1.gemspot-05.pdb
- __MACOSX/Source Supplementary Fig 7/._fMLF-FPR1.gemspot-05.pdb
- Source Supplementary Fig 7/fMLF-FPR1.gemspot-04.pdb
- __MACOSX/Source Supplementary Fig 7/._fMLF-FPR1.gemspot-04.pdb
- Source Supplementary Fig 10d docking-fMIFL-FPR2.pdb
- __MACOSX/._Source Supplementary Fig 10d docking-fMIFL-FPR2.pdb
- source-data.xlsx
- __MACOSX/._source-data.xlsx
