# Supplementary material for: Structural basis for recognition of N-formyl peptides as pathogen-associated molecular patterns
Source: Nat Commun. 2022 Sep 5;13:5232. doi: 10.1038/s41467-022-32822-y (PMC9445081; doi:10.1038/s41467-022-32822-y)
Supplement: Supplementary file 9 — Source Data [file 41467_2022_32822_MOESM9_ESM.zip › Source Figure 3/Fig3b-fmlf_mindist.pdb]

CRYST1   84.215   84.215  109.381  90.00  90.00  90.00               0
ATOM      1  N   TYR    22      60.850  33.150  43.400  1.00  0.00           N  
ATOM      2  H   TYR    22      60.160  32.570  42.890  1.00  0.00           H  
ATOM      3  H2  TYR    22      61.100  33.940  42.770  1.00  0.00           H  
ATOM      4  H3  TYR    22      60.330  33.580  44.190  1.00  0.00           H  
ATOM      5  CA  TYR    22      62.070  32.340  43.770  1.00  0.00           C  
ATOM      6  HA  TYR    22      62.290  31.680  42.940  1.00  0.00           H  
ATOM      7  CB  TYR    22      63.350  33.170  44.300  1.00  0.00           C  
ATOM      8  HB3 TYR    22      64.190  32.480  44.510  1.00  0.00           H  
ATOM      9  HB2 TYR    22      62.940  33.790  45.130  1.00  0.00           H  
ATOM     10  CG  TYR    22      63.820  33.970  43.120  1.00  0.00           C  
ATOM     11  CD1 TYR    22      64.260  33.390  41.920  1.00  0.00           C  
ATOM     12  HD1 TYR    22      64.200  32.310  41.860  1.00  0.00           H  
ATOM     13  CE1 TYR    22      65.020  34.130  41.020  1.00  0.00           C  
ATOM     14  HE1 TYR    22      65.530  33.680  40.170  1.00  0.00           H  
ATOM     15  CZ  TYR    22      65.010  35.520  41.160  1.00  0.00           C  
ATOM     16  OH  TYR    22      65.500  36.370  40.170  1.00  0.00           O  
ATOM     17  HH  TYR    22      65.530  35.880  39.340  1.00  0.00           H  
ATOM     18  CD2 TYR    22      64.140  35.270  43.290  1.00  0.00           C  
ATOM     19  HD2 TYR    22      63.750  35.730  44.180  1.00  0.00           H  
ATOM     20  CE2 TYR    22      64.540  36.100  42.300  1.00  0.00           C  
ATOM     21  HE2 TYR    22      64.720  37.140  42.540  1.00  0.00           H  
ATOM     22  C   TYR    22      61.840  31.340  44.850  1.00  0.00           C  
ATOM     23  O   TYR    22      60.900  31.430  45.690  1.00  0.00           O  
ATOM     24  N   LEU    23      62.550  30.200  44.740  1.00  0.00           N  
ATOM     25  H   LEU    23      63.370  30.080  44.180  1.00  0.00           H  
ATOM     26  CA  LEU    23      62.160  28.980  45.410  1.00  0.00           C  
ATOM     27  HA  LEU    23      61.220  28.710  44.950  1.00  0.00           H  
ATOM     28  CB  LEU    23      63.160  27.840  44.980  1.00  0.00           C  
ATOM     29  HB3 LEU    23      64.190  28.250  45.100  1.00  0.00           H  
ATOM     30  HB2 LEU    23      63.150  27.680  43.880  1.00  0.00           H  
ATOM     31  CG  LEU    23      63.030  26.470  45.740  1.00  0.00           C  
ATOM     32  HG  LEU    23      63.070  26.590  46.840  1.00  0.00           H  
ATOM     33  CD1 LEU    23      61.720  25.870  45.380  1.00  0.00           C  
ATOM     34 1HD1 LEU    23      61.600  25.840  44.270  1.00  0.00           H  
ATOM     35 2HD1 LEU    23      60.940  26.530  45.820  1.00  0.00           H  
ATOM     36 3HD1 LEU    23      61.670  24.860  45.820  1.00  0.00           H  
ATOM     37  CD2 LEU    23      64.140  25.490  45.260  1.00  0.00           C  
ATOM     38 1HD2 LEU    23      64.200  25.400  44.150  1.00  0.00           H  
ATOM     39 2HD2 LEU    23      63.760  24.500  45.590  1.00  0.00           H  
ATOM     40 3HD2 LEU    23      65.170  25.670  45.620  1.00  0.00           H  
ATOM     41  C   LEU    23      61.940  29.040  46.840  1.00  0.00           C  
ATOM     42  O   LEU    23      60.960  28.750  47.530  1.00  0.00           O  
ATOM     43  N   PHE    24      63.010  29.430  47.560  1.00  0.00           N  
ATOM     44  H   PHE    24      63.890  29.710  47.170  1.00  0.00           H  
ATOM     45  CA  PHE    24      62.940  29.600  49.020  1.00  0.00           C  
ATOM     46  HA  PHE    24      62.660  28.640  49.410  1.00  0.00           H  
ATOM     47  CB  PHE    24      64.280  30.110  49.620  1.00  0.00           C  
ATOM     48  HB3 PHE    24      64.560  31.140  49.310  1.00  0.00           H  
ATOM     49  HB2 PHE    24      65.150  29.530  49.250  1.00  0.00           H  
ATOM     50  CG  PHE    24      64.450  30.130  51.100  1.00  0.00           C  
ATOM     51  CD1 PHE    24      65.020  31.200  51.750  1.00  0.00           C  
ATOM     52  HD1 PHE    24      65.280  32.110  51.230  1.00  0.00           H  
ATOM     53  CE1 PHE    24      65.130  31.230  53.130  1.00  0.00           C  
ATOM     54  HE1 PHE    24      65.430  32.160  53.580  1.00  0.00           H  
ATOM     55  CZ  PHE    24      64.880  30.110  53.860  1.00  0.00           C  
ATOM     56  HZ  PHE    24      64.960  30.150  54.930  1.00  0.00           H  
ATOM     57  CD2 PHE    24      64.300  28.910  51.800  1.00  0.00           C  
ATOM     58  HD2 PHE    24      64.040  28.050  51.220  1.00  0.00           H  
ATOM     59  CE2 PHE    24      64.460  28.920  53.220  1.00  0.00           C  
ATOM     60  HE2 PHE    24      64.220  28.020  53.770  1.00  0.00           H  
ATOM     61  C   PHE    24      61.760  30.490  49.510  1.00  0.00           C  
ATOM     62  O   PHE    24      61.140  30.170  50.500  1.00  0.00           O  
ATOM     63  N   LEU    25      61.530  31.600  48.760  1.00  0.00           N  
ATOM     64  H   LEU    25      61.890  31.770  47.850  1.00  0.00           H  
ATOM     65  CA  LEU    25      60.520  32.570  49.200  1.00  0.00           C  
ATOM     66  HA  LEU    25      60.820  32.910  50.180  1.00  0.00           H  
ATOM     67  CB  LEU    25      60.470  33.790  48.280  1.00  0.00           C  
ATOM     68  HB3 LEU    25      59.840  34.570  48.770  1.00  0.00           H  
ATOM     69  HB2 LEU    25      59.960  33.630  47.300  1.00  0.00           H  
ATOM     70  CG  LEU    25      61.850  34.330  47.930  1.00  0.00           C  
ATOM     71  HG  LEU    25      62.550  33.580  47.490  1.00  0.00           H  
ATOM     72  CD1 LEU    25      61.760  35.530  47.020  1.00  0.00           C  
ATOM     73 1HD1 LEU    25      61.030  36.320  47.310  1.00  0.00           H  
ATOM     74 2HD1 LEU    25      61.340  35.200  46.050  1.00  0.00           H  
ATOM     75 3HD1 LEU    25      62.720  36.030  46.800  1.00  0.00           H  
ATOM     76  CD2 LEU    25      62.650  34.710  49.230  1.00  0.00           C  
ATOM     77 1HD2 LEU    25      62.810  33.930  50.010  1.00  0.00           H  
ATOM     78 2HD2 LEU    25      62.170  35.590  49.730  1.00  0.00           H  
ATOM     79 3HD2 LEU    25      63.660  34.980  48.840  1.00  0.00           H  
ATOM     80  C   LEU    25      59.150  31.820  49.210  1.00  0.00           C  
ATOM     81  O   LEU    25      58.330  32.090  50.150  1.00  0.00           O  
ATOM     82  N   ASP    26      58.900  31.010  48.100  1.00  0.00           N  
ATOM     83  H   ASP    26      59.560  31.020  47.360  1.00  0.00           H  
ATOM     84  CA  ASP    26      57.800  30.140  47.930  1.00  0.00           C  
ATOM     85  HA  ASP    26      56.930  30.750  48.120  1.00  0.00           H  
ATOM     86  CB  ASP    26      57.800  29.560  46.450  1.00  0.00           C  
ATOM     87  HB3 ASP    26      57.100  28.700  46.370  1.00  0.00           H  
ATOM     88  HB2 ASP    26      58.840  29.210  46.310  1.00  0.00           H  
ATOM     89  CG  ASP    26      57.400  30.590  45.440  1.00  0.00           C  
ATOM     90  OD1 ASP    26      56.870  31.690  45.780  1.00  0.00           O  
ATOM     91  OD2 ASP    26      57.460  30.150  44.230  1.00  0.00           O1-
ATOM     92  C   ASP    26      57.780  28.950  48.930  1.00  0.00           C  
ATOM     93  O   ASP    26      56.730  28.850  49.540  1.00  0.00           O  
ATOM     94  N   ILE    27      58.770  28.120  49.170  1.00  0.00           N  
ATOM     95  H   ILE    27      59.550  28.160  48.550  1.00  0.00           H  
ATOM     96  CA  ILE    27      58.740  27.070  50.240  1.00  0.00           C  
ATOM     97  HA  ILE    27      57.880  26.450  50.040  1.00  0.00           H  
ATOM     98  CB  ILE    27      60.010  26.260  50.360  1.00  0.00           C  
ATOM     99  HB  ILE    27      60.910  26.880  50.540  1.00  0.00           H  
ATOM    100  CG2 ILE    27      59.960  25.230  51.480  1.00  0.00           C  
ATOM    101 1HG2 ILE    27      60.710  24.410  51.410  1.00  0.00           H  
ATOM    102 2HG2 ILE    27      58.990  24.690  51.480  1.00  0.00           H  
ATOM    103 3HG2 ILE    27      60.060  25.700  52.480  1.00  0.00           H  
ATOM    104  CG1 ILE    27      60.370  25.500  49.030  1.00  0.00           C  
ATOM    105 3HG1 ILE    27      61.190  24.760  49.170  1.00  0.00           H  
ATOM    106 2HG1 ILE    27      60.760  26.280  48.330  1.00  0.00           H  
ATOM    107  CD1 ILE    27      59.210  24.870  48.360  1.00  0.00           C  
ATOM    108 1HD1 ILE    27      58.500  25.690  48.110  1.00  0.00           H  
ATOM    109 2HD1 ILE    27      58.740  24.040  48.910  1.00  0.00           H  
ATOM    110 3HD1 ILE    27      59.570  24.330  47.450  1.00  0.00           H  
ATOM    111  C   ILE    27      58.440  27.770  51.610  1.00  0.00           C  
ATOM    112  O   ILE    27      57.560  27.320  52.390  1.00  0.00           O  
ATOM    113  N   ILE    28      59.070  28.910  51.940  1.00  0.00           N  
ATOM    114  H   ILE    28      59.730  29.350  51.340  1.00  0.00           H  
ATOM    115  CA  ILE    28      58.670  29.610  53.100  1.00  0.00           C  
ATOM    116  HA  ILE    28      58.730  28.940  53.940  1.00  0.00           H  
ATOM    117  CB  ILE    28      59.630  30.770  53.330  1.00  0.00           C  
ATOM    118  HB  ILE    28      59.840  31.200  52.330  1.00  0.00           H  
ATOM    119  CG2 ILE    28      58.950  31.820  54.240  1.00  0.00           C  
ATOM    120 1HG2 ILE    28      58.450  31.250  55.050  1.00  0.00           H  
ATOM    121 2HG2 ILE    28      58.170  32.470  53.790  1.00  0.00           H  
ATOM    122 3HG2 ILE    28      59.810  32.340  54.720  1.00  0.00           H  
ATOM    123  CG1 ILE    28      61.040  30.230  53.840  1.00  0.00           C  
ATOM    124 3HG1 ILE    28      61.790  31.020  53.600  1.00  0.00           H  
ATOM    125 2HG1 ILE    28      61.430  29.390  53.230  1.00  0.00           H  
ATOM    126  CD1 ILE    28      60.970  29.720  55.290  1.00  0.00           C  
ATOM    127 1HD1 ILE    28      61.770  29.000  55.570  1.00  0.00           H  
ATOM    128 2HD1 ILE    28      60.030  29.150  55.430  1.00  0.00           H  
ATOM    129 3HD1 ILE    28      60.970  30.500  56.080  1.00  0.00           H  
ATOM    130  C   ILE    28      57.170  30.050  53.000  1.00  0.00           C  
ATOM    131  O   ILE    28      56.500  29.800  53.960  1.00  0.00           O  
ATOM    132  N   THR    29      56.640  30.570  51.880  1.00  0.00           N  
ATOM    133  H   THR    29      57.270  30.710  51.120  1.00  0.00           H  
ATOM    134  CA  THR    29      55.200  30.930  51.810  1.00  0.00           C  
ATOM    135  HA  THR    29      55.070  31.740  52.500  1.00  0.00           H  
ATOM    136  CB  THR    29      54.840  31.410  50.400  1.00  0.00           C  
ATOM    137  HB  THR    29      55.020  30.620  49.630  1.00  0.00           H  
ATOM    138  OG1 THR    29      55.540  32.560  50.090  1.00  0.00           O  
ATOM    139  HG1 THR    29      56.470  32.350  50.210  1.00  0.00           H  
ATOM    140  CG2 THR    29      53.380  31.860  50.330  1.00  0.00           C  
ATOM    141 1HG2 THR    29      52.770  30.930  50.400  1.00  0.00           H  
ATOM    142 2HG2 THR    29      53.340  32.360  49.340  1.00  0.00           H  
ATOM    143 3HG2 THR    29      53.160  32.580  51.150  1.00  0.00           H  
ATOM    144  C   THR    29      54.340  29.780  52.140  1.00  0.00           C  
ATOM    145  O   THR    29      53.420  29.930  52.940  1.00  0.00           O  
ATOM    146  N   TYR    30      54.560  28.560  51.690  1.00  0.00           N  
ATOM    147  H   TYR    30      55.440  28.470  51.220  1.00  0.00           H  
ATOM    148  CA  TYR    30      53.780  27.380  52.010  1.00  0.00           C  
ATOM    149  HA  TYR    30      52.740  27.670  51.960  1.00  0.00           H  
ATOM    150  CB  TYR    30      54.130  26.220  51.000  1.00  0.00           C  
ATOM    151  HB3 TYR    30      53.550  25.290  51.200  1.00  0.00           H  
ATOM    152  HB2 TYR    30      55.200  25.940  51.150  1.00  0.00           H  
ATOM    153  CG  TYR    30      53.820  26.520  49.550  1.00  0.00           C  
ATOM    154  CD1 TYR    30      52.520  26.890  49.120  1.00  0.00           C  
ATOM    155  HD1 TYR    30      51.800  26.900  49.930  1.00  0.00           H  
ATOM    156  CE1 TYR    30      52.240  27.200  47.810  1.00  0.00           C  
ATOM    157  HE1 TYR    30      51.220  27.550  47.680  1.00  0.00           H  
ATOM    158  CZ  TYR    30      53.200  27.010  46.770  1.00  0.00           C  
ATOM    159  OH  TYR    30      53.120  27.610  45.440  1.00  0.00           O  
ATOM    160  HH  TYR    30      52.200  27.760  45.240  1.00  0.00           H  
ATOM    161  CD2 TYR    30      54.770  26.320  48.530  1.00  0.00           C  
ATOM    162  HD2 TYR    30      55.730  25.950  48.850  1.00  0.00           H  
ATOM    163  CE2 TYR    30      54.470  26.510  47.200  1.00  0.00           C  
ATOM    164  HE2 TYR    30      55.240  26.340  46.460  1.00  0.00           H  
ATOM    165  C   TYR    30      53.830  26.870  53.450  1.00  0.00           C  
ATOM    166  O   TYR    30      52.820  26.450  53.990  1.00  0.00           O  
ATOM    167  N   LEU    31      55.060  27.010  54.020  1.00  0.00           N  
ATOM    168  H   LEU    31      55.850  27.170  53.430  1.00  0.00           H  
ATOM    169  CA  LEU    31      55.290  26.800  55.450  1.00  0.00           C  
ATOM    170  HA  LEU    31      54.930  25.810  55.700  1.00  0.00           H  
ATOM    171  CB  LEU    31      56.780  26.980  55.910  1.00  0.00           C  
ATOM    172  HB3 LEU    31      56.830  27.110  57.010  1.00  0.00           H  
ATOM    173  HB2 LEU    31      57.160  27.920  55.460  1.00  0.00           H  
ATOM    174  CG  LEU    31      57.740  25.780  55.650  1.00  0.00           C  
ATOM    175  HG  LEU    31      57.420  25.340  54.670  1.00  0.00           H  
ATOM    176  CD1 LEU    31      59.160  26.340  55.400  1.00  0.00           C  
ATOM    177 1HD1 LEU    31      59.210  27.020  54.530  1.00  0.00           H  
ATOM    178 2HD1 LEU    31      59.870  25.480  55.350  1.00  0.00           H  
ATOM    179 3HD1 LEU    31      59.620  27.000  56.170  1.00  0.00           H  
ATOM    180  CD2 LEU    31      57.710  24.840  56.780  1.00  0.00           C  
ATOM    181 1HD2 LEU    31      58.210  25.280  57.670  1.00  0.00           H  
ATOM    182 2HD2 LEU    31      58.440  24.050  56.500  1.00  0.00           H  
ATOM    183 3HD2 LEU    31      56.800  24.220  56.970  1.00  0.00           H  
ATOM    184  C   LEU    31      54.470  27.850  56.290  1.00  0.00           C  
ATOM    185  O   LEU    31      53.730  27.510  57.210  1.00  0.00           O  
ATOM    186  N   VAL    32      54.650  29.150  55.940  1.00  0.00           N  
ATOM    187  H   VAL    32      55.140  29.320  55.090  1.00  0.00           H  
ATOM    188  CA  VAL    32      54.000  30.210  56.660  1.00  0.00           C  
ATOM    189  HA  VAL    32      54.260  29.970  57.680  1.00  0.00           H  
ATOM    190  CB  VAL    32      54.490  31.580  56.250  1.00  0.00           C  
ATOM    191  HB  VAL    32      54.380  31.760  55.160  1.00  0.00           H  
ATOM    192  CG1 VAL    32      53.730  32.720  57.040  1.00  0.00           C  
ATOM    193 1HG1 VAL    32      53.680  32.420  58.110  1.00  0.00           H  
ATOM    194 2HG1 VAL    32      52.710  32.870  56.620  1.00  0.00           H  
ATOM    195 3HG1 VAL    32      54.310  33.660  57.030  1.00  0.00           H  
ATOM    196  CG2 VAL    32      56.050  31.720  56.520  1.00  0.00           C  
ATOM    197 1HG2 VAL    32      56.270  32.280  57.450  1.00  0.00           H  
ATOM    198 2HG2 VAL    32      56.590  32.330  55.760  1.00  0.00           H  
ATOM    199 3HG2 VAL    32      56.570  30.740  56.610  1.00  0.00           H  
ATOM    200  C   VAL    32      52.500  30.070  56.750  1.00  0.00           C  
ATOM    201  O   VAL    32      51.950  30.210  57.900  1.00  0.00           O  
ATOM    202  N   PHE    33      51.850  29.680  55.670  1.00  0.00           N  
ATOM    203  H   PHE    33      52.320  29.490  54.810  1.00  0.00           H  
ATOM    204  CA  PHE    33      50.410  29.420  55.560  1.00  0.00           C  
ATOM    205  HA  PHE    33      49.890  30.230  56.050  1.00  0.00           H  
ATOM    206  CB  PHE    33      49.920  29.160  54.140  1.00  0.00           C  
ATOM    207  HB3 PHE    33      49.000  28.540  54.140  1.00  0.00           H  
ATOM    208  HB2 PHE    33      50.750  28.590  53.680  1.00  0.00           H  
ATOM    209  CG  PHE    33      49.600  30.390  53.360  1.00  0.00           C  
ATOM    210  CD1 PHE    33      48.590  31.190  53.860  1.00  0.00           C  
ATOM    211  HD1 PHE    33      48.210  30.920  54.840  1.00  0.00           H  
ATOM    212  CE1 PHE    33      48.230  32.290  53.120  1.00  0.00           C  
ATOM    213  HE1 PHE    33      47.480  33.040  53.300  1.00  0.00           H  
ATOM    214  CZ  PHE    33      48.980  32.570  51.950  1.00  0.00           C  
ATOM    215  HZ  PHE    33      48.580  33.290  51.250  1.00  0.00           H  
ATOM    216  CD2 PHE    33      50.340  30.640  52.190  1.00  0.00           C  
ATOM    217  HD2 PHE    33      51.020  29.880  51.820  1.00  0.00           H  
ATOM    218  CE2 PHE    33      50.020  31.710  51.480  1.00  0.00           C  
ATOM    219  HE2 PHE    33      50.510  31.950  50.550  1.00  0.00           H  
ATOM    220  C   PHE    33      49.900  28.260  56.410  1.00  0.00           C  
ATOM    221  O   PHE    33      48.870  28.400  57.100  1.00  0.00           O  
ATOM    222  N   ALA    34      50.600  27.120  56.410  1.00  0.00           N  
ATOM    223  H   ALA    34      51.290  27.030  55.710  1.00  0.00           H  
ATOM    224  CA  ALA    34      50.240  26.000  57.180  1.00  0.00           C  
ATOM    225  HA  ALA    34      49.230  25.730  56.910  1.00  0.00           H  
ATOM    226  CB  ALA    34      51.150  24.840  56.850  1.00  0.00           C  
ATOM    227  HB1 ALA    34      51.090  24.760  55.740  1.00  0.00           H  
ATOM    228  HB2 ALA    34      50.660  23.960  57.330  1.00  0.00           H  
ATOM    229  HB3 ALA    34      52.190  24.940  57.210  1.00  0.00           H  
ATOM    230  C   ALA    34      50.380  26.250  58.690  1.00  0.00           C  
ATOM    231  O   ALA    34      49.530  25.840  59.490  1.00  0.00           O  
ATOM    232  N   VAL    35      51.510  26.980  58.990  1.00  0.00           N  
ATOM    233  H   VAL    35      52.070  27.230  58.210  1.00  0.00           H  
ATOM    234  CA  VAL    35      51.890  27.270  60.390  1.00  0.00           C  
ATOM    235  HA  VAL    35      51.670  26.410  61.020  1.00  0.00           H  
ATOM    236  CB  VAL    35      53.430  27.680  60.510  1.00  0.00           C  
ATOM    237  HB  VAL    35      53.710  28.480  59.790  1.00  0.00           H  
ATOM    238  CG1 VAL    35      53.850  28.070  61.940  1.00  0.00           C  
ATOM    239 1HG1 VAL    35      53.680  27.150  62.540  1.00  0.00           H  
ATOM    240 2HG1 VAL    35      53.190  28.880  62.300  1.00  0.00           H  
ATOM    241 3HG1 VAL    35      54.890  28.440  62.100  1.00  0.00           H  
ATOM    242  CG2 VAL    35      54.250  26.470  60.230  1.00  0.00           C  
ATOM    243 1HG2 VAL    35      54.110  25.670  60.990  1.00  0.00           H  
ATOM    244 2HG2 VAL    35      55.340  26.640  60.370  1.00  0.00           H  
ATOM    245 3HG2 VAL    35      54.000  26.050  59.230  1.00  0.00           H  
ATOM    246  C   VAL    35      50.890  28.290  60.980  1.00  0.00           C  
ATOM    247  O   VAL    35      50.400  28.110  62.070  1.00  0.00           O  
ATOM    248  N   THR    36      50.580  29.440  60.260  1.00  0.00           N  
ATOM    249  H   THR    36      51.160  29.620  59.470  1.00  0.00           H  
ATOM    250  CA  THR    36      49.480  30.350  60.570  1.00  0.00           C  
ATOM    251  HA  THR    36      49.710  30.780  61.530  1.00  0.00           H  
ATOM    252  CB  THR    36      49.240  31.470  59.490  1.00  0.00           C  
ATOM    253  HB  THR    36      48.870  31.010  58.560  1.00  0.00           H  
ATOM    254  OG1 THR    36      50.450  32.170  59.250  1.00  0.00           O  
ATOM    255  HG1 THR    36      51.170  31.590  59.010  1.00  0.00           H  
ATOM    256  CG2 THR    36      48.180  32.530  59.940  1.00  0.00           C  
ATOM    257 1HG2 THR    36      48.060  33.330  59.180  1.00  0.00           H  
ATOM    258 2HG2 THR    36      48.600  32.970  60.870  1.00  0.00           H  
ATOM    259 3HG2 THR    36      47.140  32.170  60.080  1.00  0.00           H  
ATOM    260  C   THR    36      48.220  29.710  60.820  1.00  0.00           C  
ATOM    261  O   THR    36      47.640  29.920  61.860  1.00  0.00           O  
ATOM    262  N   PHE    37      47.840  28.820  59.840  1.00  0.00           N  
ATOM    263  H   PHE    37      48.360  28.680  59.000  1.00  0.00           H  
ATOM    264  CA  PHE    37      46.560  28.070  59.950  1.00  0.00           C  
ATOM    265  HA  PHE    37      45.740  28.770  60.030  1.00  0.00           H  
ATOM    266  CB  PHE    37      46.400  27.130  58.750  1.00  0.00           C  
ATOM    267  HB3 PHE    37      47.090  26.270  58.880  1.00  0.00           H  
ATOM    268  HB2 PHE    37      46.480  27.610  57.740  1.00  0.00           H  
ATOM    269  CG  PHE    37      44.960  26.640  58.840  1.00  0.00           C  
ATOM    270  CD1 PHE    37      43.880  27.500  58.640  1.00  0.00           C  
ATOM    271  HD1 PHE    37      44.160  28.540  58.570  1.00  0.00           H  
ATOM    272  CE1 PHE    37      42.560  26.940  58.520  1.00  0.00           C  
ATOM    273  HE1 PHE    37      41.700  27.600  58.520  1.00  0.00           H  
ATOM    274  CZ  PHE    37      42.410  25.610  58.550  1.00  0.00           C  
ATOM    275  HZ  PHE    37      41.460  25.100  58.470  1.00  0.00           H  
ATOM    276  CD2 PHE    37      44.760  25.290  59.110  1.00  0.00           C  
ATOM    277  HD2 PHE    37      45.550  24.610  59.380  1.00  0.00           H  
ATOM    278  CE2 PHE    37      43.440  24.760  58.950  1.00  0.00           C  
ATOM    279  HE2 PHE    37      43.210  23.700  58.940  1.00  0.00           H  
ATOM    280  C   PHE    37      46.410  27.300  61.280  1.00  0.00           C  
ATOM    281  O   PHE    37      45.560  27.590  62.120  1.00  0.00           O  
ATOM    282  N   VAL    38      47.280  26.290  61.530  1.00  0.00           N  
ATOM    283  H   VAL    38      47.870  26.130  60.740  1.00  0.00           H  
ATOM    284  CA  VAL    38      46.970  25.370  62.620  1.00  0.00           C  
ATOM    285  HA  VAL    38      45.930  25.060  62.720  1.00  0.00           H  
ATOM    286  CB  VAL    38      47.790  24.140  62.630  1.00  0.00           C  
ATOM    287  HB  VAL    38      48.890  24.290  62.620  1.00  0.00           H  
ATOM    288  CG1 VAL    38      47.440  23.150  63.740  1.00  0.00           C  
ATOM    289 1HG1 VAL    38      47.830  23.620  64.660  1.00  0.00           H  
ATOM    290 2HG1 VAL    38      47.880  22.140  63.660  1.00  0.00           H  
ATOM    291 3HG1 VAL    38      46.330  23.070  63.790  1.00  0.00           H  
ATOM    292  CG2 VAL    38      47.450  23.410  61.300  1.00  0.00           C  
ATOM    293 1HG2 VAL    38      47.950  22.430  61.190  1.00  0.00           H  
ATOM    294 2HG2 VAL    38      47.660  23.950  60.360  1.00  0.00           H  
ATOM    295 3HG2 VAL    38      46.340  23.280  61.250  1.00  0.00           H  
ATOM    296  C   VAL    38      47.190  26.040  63.940  1.00  0.00           C  
ATOM    297  O   VAL    38      46.350  25.940  64.870  1.00  0.00           O  
ATOM    298  N   LEU    39      48.260  26.880  64.040  1.00  0.00           N  
ATOM    299  H   LEU    39      48.810  27.240  63.290  1.00  0.00           H  
ATOM    300  CA  LEU    39      48.620  27.570  65.260  1.00  0.00           C  
ATOM    301  HA  LEU    39      48.580  26.880  66.080  1.00  0.00           H  
ATOM    302  CB  LEU    39      50.030  28.200  65.240  1.00  0.00           C  
ATOM    303  HB3 LEU    39      50.170  28.760  66.190  1.00  0.00           H  
ATOM    304  HB2 LEU    39      50.080  28.960  64.420  1.00  0.00           H  
ATOM    305  CG  LEU    39      51.140  27.160  65.120  1.00  0.00           C  
ATOM    306  HG  LEU    39      51.070  26.810  64.060  1.00  0.00           H  
ATOM    307  CD1 LEU    39      52.480  27.860  65.190  1.00  0.00           C  
ATOM    308 1HD1 LEU    39      52.700  28.040  66.270  1.00  0.00           H  
ATOM    309 2HD1 LEU    39      52.390  28.890  64.780  1.00  0.00           H  
ATOM    310 3HD1 LEU    39      53.300  27.290  64.710  1.00  0.00           H  
ATOM    311  CD2 LEU    39      51.100  26.000  66.150  1.00  0.00           C  
ATOM    312 1HD2 LEU    39      50.130  25.480  66.040  1.00  0.00           H  
ATOM    313 2HD2 LEU    39      51.330  26.360  67.180  1.00  0.00           H  
ATOM    314 3HD2 LEU    39      51.880  25.250  65.880  1.00  0.00           H  
ATOM    315  C   LEU    39      47.510  28.560  65.570  1.00  0.00           C  
ATOM    316  O   LEU    39      47.100  28.750  66.730  1.00  0.00           O  
ATOM    317  N   GLY    40      47.070  29.290  64.530  1.00  0.00           N  
ATOM    318  H   GLY    40      47.600  29.320  63.690  1.00  0.00           H  
ATOM    319  CA  GLY    40      45.920  30.210  64.490  1.00  0.00           C  
ATOM    320  HA3 GLY    40      45.720  30.390  63.440  1.00  0.00           H  
ATOM    321  HA2 GLY    40      46.260  31.090  65.020  1.00  0.00           H  
ATOM    322  C   GLY    40      44.610  29.730  65.070  1.00  0.00           C  
ATOM    323  O   GLY    40      44.000  30.350  65.910  1.00  0.00           O  
ATOM    324  N   VAL    41      44.190  28.520  64.670  1.00  0.00           N  
ATOM    325  H   VAL    41      44.820  27.970  64.120  1.00  0.00           H  
ATOM    326  CA  VAL    41      42.980  27.850  65.260  1.00  0.00           C  
ATOM    327  HA  VAL    41      42.230  28.620  65.190  1.00  0.00           H  
ATOM    328  CB  VAL    41      42.550  26.610  64.400  1.00  0.00           C  
ATOM    329  HB  VAL    41      43.500  26.110  64.120  1.00  0.00           H  
ATOM    330  CG1 VAL    41      41.500  25.670  64.990  1.00  0.00           C  
ATOM    331 1HG1 VAL    41      41.850  25.040  65.830  1.00  0.00           H  
ATOM    332 2HG1 VAL    41      41.150  24.970  64.200  1.00  0.00           H  
ATOM    333 3HG1 VAL    41      40.620  26.240  65.360  1.00  0.00           H  
ATOM    334  CG2 VAL    41      41.920  27.280  63.120  1.00  0.00           C  
ATOM    335 1HG2 VAL    41      41.800  26.530  62.300  1.00  0.00           H  
ATOM    336 2HG2 VAL    41      42.650  27.920  62.570  1.00  0.00           H  
ATOM    337 3HG2 VAL    41      40.920  27.750  63.240  1.00  0.00           H  
ATOM    338  C   VAL    41      43.220  27.360  66.710  1.00  0.00           C  
ATOM    339  O   VAL    41      42.400  27.570  67.550  1.00  0.00           O  
ATOM    340  N   LEU    42      44.390  26.780  66.980  1.00  0.00           N  
ATOM    341  H   LEU    42      45.170  26.700  66.370  1.00  0.00           H  
ATOM    342  CA  LEU    42      44.690  26.410  68.330  1.00  0.00           C  
ATOM    343  HA  LEU    42      43.780  25.900  68.600  1.00  0.00           H  
ATOM    344  CB  LEU    42      45.980  25.510  68.390  1.00  0.00           C  
ATOM    345  HB3 LEU    42      46.870  26.090  68.050  1.00  0.00           H  
ATOM    346  HB2 LEU    42      45.740  24.660  67.720  1.00  0.00           H  
ATOM    347  CG  LEU    42      46.360  24.980  69.710  1.00  0.00           C  
ATOM    348  HG  LEU    42      46.840  25.780  70.320  1.00  0.00           H  
ATOM    349  CD1 LEU    42      45.200  24.430  70.580  1.00  0.00           C  
ATOM    350 1HD1 LEU    42      44.470  25.200  70.910  1.00  0.00           H  
ATOM    351 2HD1 LEU    42      45.510  23.930  71.520  1.00  0.00           H  
ATOM    352 3HD1 LEU    42      44.670  23.710  69.920  1.00  0.00           H  
ATOM    353  CD2 LEU    42      47.360  23.770  69.600  1.00  0.00           C  
ATOM    354 1HD2 LEU    42      48.370  24.070  69.240  1.00  0.00           H  
ATOM    355 2HD2 LEU    42      46.890  23.020  68.930  1.00  0.00           H  
ATOM    356 3HD2 LEU    42      47.390  23.280  70.590  1.00  0.00           H  
ATOM    357  C   LEU    42      44.790  27.590  69.320  1.00  0.00           C  
ATOM    358  O   LEU    42      44.130  27.590  70.340  1.00  0.00           O  
ATOM    359  N   GLY    43      45.500  28.620  68.950  1.00  0.00           N  
ATOM    360  H   GLY    43      46.110  28.580  68.160  1.00  0.00           H  
ATOM    361  CA  GLY    43      45.630  29.770  69.770  1.00  0.00           C  
ATOM    362  HA3 GLY    43      46.220  30.470  69.190  1.00  0.00           H  
ATOM    363  HA2 GLY    43      46.140  29.380  70.640  1.00  0.00           H  
ATOM    364  C   GLY    43      44.330  30.520  69.970  1.00  0.00           C  
ATOM    365  O   GLY    43      43.930  30.740  71.080  1.00  0.00           O  
ATOM    366  N   ASN    44      43.660  30.910  68.870  1.00  0.00           N  
ATOM    367  H   ASN    44      44.090  30.780  67.980  1.00  0.00           H  
ATOM    368  CA  ASN    44      42.400  31.590  68.900  1.00  0.00           C  
ATOM    369  HA  ASN    44      42.400  32.240  69.760  1.00  0.00           H  
ATOM    370  CB  ASN    44      42.020  32.390  67.590  1.00  0.00           C  
ATOM    371  HB3 ASN    44      40.980  32.740  67.700  1.00  0.00           H  
ATOM    372  HB2 ASN    44      42.110  31.700  66.720  1.00  0.00           H  
ATOM    373  CG  ASN    44      43.060  33.480  67.430  1.00  0.00           C  
ATOM    374  OD1 ASN    44      43.430  34.170  68.360  1.00  0.00           O  
ATOM    375  ND2 ASN    44      43.720  33.470  66.210  1.00  0.00           N  
ATOM    376 1HD2 ASN    44      44.450  34.100  65.980  1.00  0.00           H  
ATOM    377 2HD2 ASN    44      43.410  32.880  65.460  1.00  0.00           H  
ATOM    378  C   ASN    44      41.220  30.730  69.330  1.00  0.00           C  
ATOM    379  O   ASN    44      40.410  31.200  70.010  1.00  0.00           O  
ATOM    380  N   GLY    45      41.230  29.410  69.100  1.00  0.00           N  
ATOM    381  H   GLY    45      41.920  28.950  68.540  1.00  0.00           H  
ATOM    382  CA  GLY    45      40.210  28.500  69.670  1.00  0.00           C  
ATOM    383  HA3 GLY    45      40.250  27.560  69.140  1.00  0.00           H  
ATOM    384  HA2 GLY    45      39.250  28.970  69.540  1.00  0.00           H  
ATOM    385  C   GLY    45      40.300  28.180  71.210  1.00  0.00           C  
ATOM    386  O   GLY    45      39.320  27.880  71.830  1.00  0.00           O  
ATOM    387  N   LEU    46      41.520  28.220  71.760  1.00  0.00           N  
ATOM    388  H   LEU    46      42.320  28.240  71.170  1.00  0.00           H  
ATOM    389  CA  LEU    46      41.750  28.230  73.160  1.00  0.00           C  
ATOM    390  HA  LEU    46      41.150  27.440  73.570  1.00  0.00           H  
ATOM    391  CB  LEU    46      43.240  28.080  73.540  1.00  0.00           C  
ATOM    392  HB3 LEU    46      43.440  28.340  74.600  1.00  0.00           H  
ATOM    393  HB2 LEU    46      43.730  28.790  72.840  1.00  0.00           H  
ATOM    394  CG  LEU    46      43.870  26.680  73.320  1.00  0.00           C  
ATOM    395  HG  LEU    46      43.440  26.380  72.340  1.00  0.00           H  
ATOM    396  CD1 LEU    46      45.400  26.740  73.070  1.00  0.00           C  
ATOM    397 1HD1 LEU    46      45.720  25.690  73.210  1.00  0.00           H  
ATOM    398 2HD1 LEU    46      45.770  27.480  73.820  1.00  0.00           H  
ATOM    399 3HD1 LEU    46      45.700  27.200  72.100  1.00  0.00           H  
ATOM    400  CD2 LEU    46      43.450  25.830  74.450  1.00  0.00           C  
ATOM    401 1HD2 LEU    46      43.740  24.770  74.310  1.00  0.00           H  
ATOM    402 2HD2 LEU    46      42.360  25.830  74.670  1.00  0.00           H  
ATOM    403 3HD2 LEU    46      43.860  26.260  75.390  1.00  0.00           H  
ATOM    404  C   LEU    46      41.270  29.570  73.700  1.00  0.00           C  
ATOM    405  O   LEU    46      40.550  29.520  74.690  1.00  0.00           O  
ATOM    406  N   VAL    47      41.560  30.710  73.130  1.00  0.00           N  
ATOM    407  H   VAL    47      42.190  30.730  72.360  1.00  0.00           H  
ATOM    408  CA  VAL    47      40.870  31.970  73.460  1.00  0.00           C  
ATOM    409  HA  VAL    47      40.980  32.070  74.530  1.00  0.00           H  
ATOM    410  CB  VAL    47      41.380  33.210  72.680  1.00  0.00           C  
ATOM    411  HB  VAL    47      41.090  32.990  71.630  1.00  0.00           H  
ATOM    412  CG1 VAL    47      40.810  34.490  73.170  1.00  0.00           C  
ATOM    413 1HG1 VAL    47      40.940  34.520  74.270  1.00  0.00           H  
ATOM    414 2HG1 VAL    47      39.730  34.640  72.940  1.00  0.00           H  
ATOM    415 3HG1 VAL    47      41.220  35.350  72.600  1.00  0.00           H  
ATOM    416  CG2 VAL    47      42.880  33.280  72.830  1.00  0.00           C  
ATOM    417 1HG2 VAL    47      43.210  32.980  73.850  1.00  0.00           H  
ATOM    418 2HG2 VAL    47      43.250  34.300  72.600  1.00  0.00           H  
ATOM    419 3HG2 VAL    47      43.410  32.520  72.220  1.00  0.00           H  
ATOM    420  C   VAL    47      39.380  32.010  73.370  1.00  0.00           C  
ATOM    421  O   VAL    47      38.710  32.380  74.360  1.00  0.00           O  
ATOM    422  N   ILE    48      38.740  31.510  72.300  1.00  0.00           N  
ATOM    423  H   ILE    48      39.280  31.330  71.480  1.00  0.00           H  
ATOM    424  CA  ILE    48      37.260  31.440  72.140  1.00  0.00           C  
ATOM    425  HA  ILE    48      36.880  32.430  72.340  1.00  0.00           H  
ATOM    426  CB  ILE    48      36.910  31.090  70.740  1.00  0.00           C  
ATOM    427  HB  ILE    48      37.460  30.180  70.420  1.00  0.00           H  
ATOM    428  CG2 ILE    48      35.430  30.610  70.490  1.00  0.00           C  
ATOM    429 1HG2 ILE    48      34.650  31.340  70.800  1.00  0.00           H  
ATOM    430 2HG2 ILE    48      35.300  29.710  71.130  1.00  0.00           H  
ATOM    431 3HG2 ILE    48      35.230  30.400  69.420  1.00  0.00           H  
ATOM    432  CG1 ILE    48      37.310  32.220  69.750  1.00  0.00           C  
ATOM    433 3HG1 ILE    48      38.320  32.640  69.950  1.00  0.00           H  
ATOM    434 2HG1 ILE    48      36.680  33.130  69.800  1.00  0.00           H  
ATOM    435  CD1 ILE    48      37.370  31.750  68.250  1.00  0.00           C  
ATOM    436 1HD1 ILE    48      36.370  31.280  68.140  1.00  0.00           H  
ATOM    437 2HD1 ILE    48      38.210  31.030  68.170  1.00  0.00           H  
ATOM    438 3HD1 ILE    48      37.420  32.560  67.480  1.00  0.00           H  
ATOM    439  C   ILE    48      36.670  30.560  73.270  1.00  0.00           C  
ATOM    440  O   ILE    48      35.870  31.010  74.060  1.00  0.00           O  
ATOM    441  N   TRP    49      37.250  29.340  73.500  1.00  0.00           N  
ATOM    442  H   TRP    49      38.020  29.030  72.960  1.00  0.00           H  
ATOM    443  CA  TRP    49      36.970  28.400  74.590  1.00  0.00           C  
ATOM    444  HA  TRP    49      35.930  28.150  74.420  1.00  0.00           H  
ATOM    445  CB  TRP    49      37.800  27.140  74.330  1.00  0.00           C  
ATOM    446  HB3 TRP    49      38.810  27.560  74.530  1.00  0.00           H  
ATOM    447  HB2 TRP    49      37.730  26.790  73.280  1.00  0.00           H  
ATOM    448  CG  TRP    49      37.540  25.920  75.110  1.00  0.00           C  
ATOM    449  CD1 TRP    49      36.490  24.970  74.950  1.00  0.00           C  
ATOM    450  HD1 TRP    49      35.700  25.110  74.230  1.00  0.00           H  
ATOM    451  NE1 TRP    49      36.580  23.960  75.810  1.00  0.00           N  
ATOM    452  HE1 TRP    49      36.180  23.080  75.700  1.00  0.00           H  
ATOM    453  CE2 TRP    49      37.670  24.080  76.560  1.00  0.00           C  
ATOM    454  CD2 TRP    49      38.290  25.330  76.190  1.00  0.00           C  
ATOM    455  CE3 TRP    49      39.420  25.740  76.810  1.00  0.00           C  
ATOM    456  HE3 TRP    49      39.800  26.720  76.550  1.00  0.00           H  
ATOM    457  CZ3 TRP    49      39.850  25.050  77.930  1.00  0.00           C  
ATOM    458  HZ3 TRP    49      40.640  25.450  78.550  1.00  0.00           H  
ATOM    459  CZ2 TRP    49      38.090  23.380  77.700  1.00  0.00           C  
ATOM    460  HZ2 TRP    49      37.570  22.530  78.110  1.00  0.00           H  
ATOM    461  CH2 TRP    49      39.190  23.870  78.340  1.00  0.00           C  
ATOM    462  HH2 TRP    49      39.470  23.530  79.330  1.00  0.00           H  
ATOM    463  C   TRP    49      37.040  29.000  76.000  1.00  0.00           C  
ATOM    464  O   TRP    49      36.140  28.880  76.850  1.00  0.00           O  
ATOM    465  N   VAL    50      38.110  29.660  76.380  1.00  0.00           N  
ATOM    466  H   VAL    50      38.950  29.730  75.850  1.00  0.00           H  
ATOM    467  CA  VAL    50      38.200  30.370  77.660  1.00  0.00           C  
ATOM    468  HA  VAL    50      37.880  29.690  78.440  1.00  0.00           H  
ATOM    469  CB  VAL    50      39.610  30.660  78.030  1.00  0.00           C  
ATOM    470  HB  VAL    50      39.920  31.250  77.140  1.00  0.00           H  
ATOM    471  CG1 VAL    50      39.680  31.480  79.320  1.00  0.00           C  
ATOM    472 1HG1 VAL    50      39.190  32.470  79.210  1.00  0.00           H  
ATOM    473 2HG1 VAL    50      40.700  31.610  79.740  1.00  0.00           H  
ATOM    474 3HG1 VAL    50      39.100  30.940  80.100  1.00  0.00           H  
ATOM    475  CG2 VAL    50      40.380  29.360  78.230  1.00  0.00           C  
ATOM    476 1HG2 VAL    50      41.460  29.580  78.340  1.00  0.00           H  
ATOM    477 2HG2 VAL    50      40.310  28.590  77.430  1.00  0.00           H  
ATOM    478 3HG2 VAL    50      40.070  28.780  79.130  1.00  0.00           H  
ATOM    479  C   VAL    50      37.280  31.610  77.740  1.00  0.00           C  
ATOM    480  O   VAL    50      36.550  31.770  78.720  1.00  0.00           O  
ATOM    481  N   ALA    51      37.310  32.530  76.710  1.00  0.00           N  
ATOM    482  H   ALA    51      37.900  32.520  75.910  1.00  0.00           H  
ATOM    483  CA  ALA    51      36.680  33.890  76.850  1.00  0.00           C  
ATOM    484  HA  ALA    51      36.900  34.180  77.870  1.00  0.00           H  
ATOM    485  CB  ALA    51      37.460  34.840  75.950  1.00  0.00           C  
ATOM    486  HB1 ALA    51      38.510  34.670  76.270  1.00  0.00           H  
ATOM    487  HB2 ALA    51      37.260  35.890  76.230  1.00  0.00           H  
ATOM    488  HB3 ALA    51      37.290  34.720  74.860  1.00  0.00           H  
ATOM    489  C   ALA    51      35.200  33.900  76.670  1.00  0.00           C  
ATOM    490  O   ALA    51      34.410  34.610  77.260  1.00  0.00           O  
ATOM    491  N   GLY    52      34.680  33.030  75.840  1.00  0.00           N  
ATOM    492  H   GLY    52      35.400  32.520  75.370  1.00  0.00           H  
ATOM    493  CA  GLY    52      33.330  32.570  75.790  1.00  0.00           C  
ATOM    494  HA3 GLY    52      33.330  31.850  74.990  1.00  0.00           H  
ATOM    495  HA2 GLY    52      32.670  33.420  75.710  1.00  0.00           H  
ATOM    496  C   GLY    52      32.840  31.660  76.870  1.00  0.00           C  
ATOM    497  O   GLY    52      31.660  31.810  77.180  1.00  0.00           O  
ATOM    498  N   PHE    53      33.670  30.680  77.390  1.00  0.00           N  
ATOM    499  H   PHE    53      34.640  30.600  77.170  1.00  0.00           H  
ATOM    500  CA  PHE    53      33.060  29.540  78.230  1.00  0.00           C  
ATOM    501  HA  PHE    53      32.050  29.810  78.500  1.00  0.00           H  
ATOM    502  CB  PHE    53      33.060  28.270  77.350  1.00  0.00           C  
ATOM    503  HB3 PHE    53      32.460  27.460  77.820  1.00  0.00           H  
ATOM    504  HB2 PHE    53      34.070  27.900  77.080  1.00  0.00           H  
ATOM    505  CG  PHE    53      32.360  28.550  76.020  1.00  0.00           C  
ATOM    506  CD1 PHE    53      30.950  28.460  75.970  1.00  0.00           C  
ATOM    507  HD1 PHE    53      30.360  28.090  76.790  1.00  0.00           H  
ATOM    508  CE1 PHE    53      30.410  28.830  74.690  1.00  0.00           C  
ATOM    509  HE1 PHE    53      29.340  28.710  74.550  1.00  0.00           H  
ATOM    510  CZ  PHE    53      31.130  29.360  73.620  1.00  0.00           C  
ATOM    511  HZ  PHE    53      30.760  29.650  72.650  1.00  0.00           H  
ATOM    512  CD2 PHE    53      33.110  28.940  75.000  1.00  0.00           C  
ATOM    513  HD2 PHE    53      34.180  28.860  75.040  1.00  0.00           H  
ATOM    514  CE2 PHE    53      32.520  29.380  73.730  1.00  0.00           C  
ATOM    515  HE2 PHE    53      33.100  29.790  72.920  1.00  0.00           H  
ATOM    516  C   PHE    53      33.860  29.370  79.520  1.00  0.00           C  
ATOM    517  O   PHE    53      33.230  29.400  80.560  1.00  0.00           O  
ATOM    518  N   ARG    54      35.140  29.000  79.490  1.00  0.00           N  
ATOM    519  H   ARG    54      35.580  28.890  78.600  1.00  0.00           H  
ATOM    520  CA  ARG    54      35.760  28.460  80.720  1.00  0.00           C  
ATOM    521  HA  ARG    54      35.040  27.870  81.260  1.00  0.00           H  
ATOM    522  CB  ARG    54      36.880  27.450  80.380  1.00  0.00           C  
ATOM    523  HB3 ARG    54      36.920  27.030  81.410  1.00  0.00           H  
ATOM    524  HB2 ARG    54      37.860  27.920  80.140  1.00  0.00           H  
ATOM    525  CG  ARG    54      36.560  26.230  79.450  1.00  0.00           C  
ATOM    526  HG3 ARG    54      37.340  25.440  79.490  1.00  0.00           H  
ATOM    527  HG2 ARG    54      36.690  26.610  78.410  1.00  0.00           H  
ATOM    528  CD  ARG    54      35.250  25.630  79.810  1.00  0.00           C  
ATOM    529  HD3 ARG    54      34.410  26.350  79.660  1.00  0.00           H  
ATOM    530  HD2 ARG    54      35.260  25.410  80.890  1.00  0.00           H  
ATOM    531  NE  ARG    54      35.120  24.410  78.960  1.00  0.00           N  
ATOM    532  HE  ARG    54      35.800  23.680  79.050  1.00  0.00           H  
ATOM    533  CZ  ARG    54      34.010  24.040  78.310  1.00  0.00           C  
ATOM    534  NH1 ARG    54      33.950  22.910  77.640  1.00  0.00           N1+
ATOM    535 1HH1 ARG    54      34.740  22.290  77.590  1.00  0.00           H  
ATOM    536 2HH1 ARG    54      33.040  22.690  77.300  1.00  0.00           H  
ATOM    537  NH2 ARG    54      32.800  24.620  78.370  1.00  0.00           N  
ATOM    538 1HH2 ARG    54      32.610  25.160  79.190  1.00  0.00           H  
ATOM    539 2HH2 ARG    54      32.050  24.310  77.790  1.00  0.00           H  
ATOM    540  C   ARG    54      36.190  29.400  81.880  1.00  0.00           C  
ATOM    541  O   ARG    54      36.900  29.050  82.820  1.00  0.00           O  
ATOM    542  N   MET    55      35.800  30.640  81.770  1.00  0.00           N  
ATOM    543  H   MET    55      35.420  31.060  80.950  1.00  0.00           H  
ATOM    544  CA  MET    55      36.200  31.740  82.610  1.00  0.00           C  
ATOM    545  HA  MET    55      36.620  31.440  83.560  1.00  0.00           H  
ATOM    546  CB  MET    55      37.340  32.560  81.890  1.00  0.00           C  
ATOM    547  HB3 MET    55      37.100  32.720  80.820  1.00  0.00           H  
ATOM    548  HB2 MET    55      38.240  31.920  81.730  1.00  0.00           H  
ATOM    549  CG  MET    55      37.760  33.900  82.510  1.00  0.00           C  
ATOM    550  HG3 MET    55      37.830  33.840  83.610  1.00  0.00           H  
ATOM    551  HG2 MET    55      36.890  34.530  82.230  1.00  0.00           H  
ATOM    552  SD  MET    55      39.390  34.510  81.790  1.00  0.00           S  
ATOM    553  CE  MET    55      39.390  35.910  82.880  1.00  0.00           C  
ATOM    554  HE1 MET    55      38.510  36.600  82.810  1.00  0.00           H  
ATOM    555  HE2 MET    55      40.260  36.580  82.720  1.00  0.00           H  
ATOM    556  HE3 MET    55      39.450  35.590  83.940  1.00  0.00           H  
ATOM    557  C   MET    55      34.920  32.540  82.890  1.00  0.00           C  
ATOM    558  O   MET    55      34.090  32.570  82.020  1.00  0.00           O  
ATOM    559  N   THR    56      34.860  33.350  83.940  1.00  0.00           N  
ATOM    560  H   THR    56      35.450  33.060  84.690  1.00  0.00           H  
ATOM    561  CA  THR    56      33.930  34.450  84.230  1.00  0.00           C  
ATOM    562  HA  THR    56      33.000  34.070  83.810  1.00  0.00           H  
ATOM    563  CB  THR    56      33.930  35.030  85.640  1.00  0.00           C  
ATOM    564  HB  THR    56      34.970  35.330  85.880  1.00  0.00           H  
ATOM    565  OG1 THR    56      33.590  33.970  86.510  1.00  0.00           O  
ATOM    566  HG1 THR    56      33.550  34.430  87.350  1.00  0.00           H  
ATOM    567  CG2 THR    56      33.010  36.260  85.830  1.00  0.00           C  
ATOM    568 1HG2 THR    56      31.960  36.250  85.460  1.00  0.00           H  
ATOM    569 2HG2 THR    56      33.470  37.200  85.460  1.00  0.00           H  
ATOM    570 3HG2 THR    56      32.950  36.560  86.900  1.00  0.00           H  
ATOM    571  C   THR    56      34.280  35.640  83.280  1.00  0.00           C  
ATOM    572  O   THR    56      35.450  36.100  83.250  1.00  0.00           O  
ATOM    573  N   HIS    57      33.320  36.190  82.470  1.00  0.00           N  
ATOM    574  H   HIS    57      32.430  35.740  82.490  1.00  0.00           H  
ATOM    575  CA  HIS    57      33.330  37.400  81.620  1.00  0.00           C  
ATOM    576  HA  HIS    57      34.190  37.220  80.990  1.00  0.00           H  
ATOM    577  CB  HIS    57      32.090  37.670  80.750  1.00  0.00           C  
ATOM    578  HB3 HIS    57      32.210  38.300  79.840  1.00  0.00           H  
ATOM    579  HB2 HIS    57      31.320  38.200  81.350  1.00  0.00           H  
ATOM    580  ND1 HIS    57      32.110  35.360  79.700  1.00  0.00           N  
ATOM    581  HD1 HIS    57      33.060  35.330  79.390  1.00  0.00           H  
ATOM    582  CG  HIS    57      31.410  36.350  80.370  1.00  0.00           C  
ATOM    583  CE1 HIS    57      31.200  34.380  79.400  1.00  0.00           C  
ATOM    584  HE1 HIS    57      31.490  33.500  78.830  1.00  0.00           H  
ATOM    585  NE2 HIS    57      30.040  34.710  79.870  1.00  0.00           N  
ATOM    586  CD2 HIS    57      30.150  35.930  80.490  1.00  0.00           C  
ATOM    587  HD2 HIS    57      29.330  36.360  81.040  1.00  0.00           H  
ATOM    588  C   HIS    57      33.770  38.660  82.200  1.00  0.00           C  
ATOM    589  O   HIS    57      33.240  39.050  83.320  1.00  0.00           O  
ATOM    590  N   THR    58      34.680  39.420  81.520  1.00  0.00           N  
ATOM    591  H   THR    58      35.140  39.110  80.680  1.00  0.00           H  
ATOM    592  CA  THR    58      35.090  40.740  81.970  1.00  0.00           C  
ATOM    593  HA  THR    58      34.220  41.180  82.440  1.00  0.00           H  
ATOM    594  CB  THR    58      36.170  40.830  83.000  1.00  0.00           C  
ATOM    595  HB  THR    58      35.960  40.250  83.920  1.00  0.00           H  
ATOM    596  OG1 THR    58      36.300  42.140  83.570  1.00  0.00           O  
ATOM    597  HG1 THR    58      36.890  42.110  84.330  1.00  0.00           H  
ATOM    598  CG2 THR    58      37.580  40.320  82.520  1.00  0.00           C  
ATOM    599 1HG2 THR    58      38.410  40.770  83.090  1.00  0.00           H  
ATOM    600 2HG2 THR    58      37.830  40.520  81.450  1.00  0.00           H  
ATOM    601 3HG2 THR    58      37.700  39.220  82.650  1.00  0.00           H  
ATOM    602  C   THR    58      35.460  41.500  80.730  1.00  0.00           C  
ATOM    603  O   THR    58      35.390  40.890  79.640  1.00  0.00           O  
ATOM    604  N   VAL    59      35.900  42.760  80.840  1.00  0.00           N  
ATOM    605  H   VAL    59      36.090  43.140  81.740  1.00  0.00           H  
ATOM    606  CA  VAL    59      36.210  43.680  79.750  1.00  0.00           C  
ATOM    607  HA  VAL    59      35.410  43.720  79.030  1.00  0.00           H  
ATOM    608  CB  VAL    59      36.510  45.190  80.140  1.00  0.00           C  
ATOM    609  HB  VAL    59      37.220  45.320  80.980  1.00  0.00           H  
ATOM    610  CG1 VAL    59      36.740  45.930  78.830  1.00  0.00           C  
ATOM    611 1HG1 VAL    59      37.730  45.650  78.420  1.00  0.00           H  
ATOM    612 2HG1 VAL    59      36.750  47.030  79.000  1.00  0.00           H  
ATOM    613 3HG1 VAL    59      35.950  45.700  78.080  1.00  0.00           H  
ATOM    614  CG2 VAL    59      35.200  45.650  80.780  1.00  0.00           C  
ATOM    615 1HG2 VAL    59      34.840  44.910  81.520  1.00  0.00           H  
ATOM    616 2HG2 VAL    59      34.420  45.770  79.990  1.00  0.00           H  
ATOM    617 3HG2 VAL    59      35.300  46.650  81.250  1.00  0.00           H  
ATOM    618  C   VAL    59      37.450  43.110  78.980  1.00  0.00           C  
ATOM    619  O   VAL    59      37.370  43.040  77.750  1.00  0.00           O  
ATOM    620  N   THR    60      38.450  42.650  79.670  1.00  0.00           N  
ATOM    621  H   THR    60      38.490  42.690  80.660  1.00  0.00           H  
ATOM    622  CA  THR    60      39.650  42.050  79.070  1.00  0.00           C  
ATOM    623  HA  THR    60      39.940  42.760  78.300  1.00  0.00           H  
ATOM    624  CB  THR    60      40.860  41.750  80.000  1.00  0.00           C  
ATOM    625  HB  THR    60      41.530  41.060  79.450  1.00  0.00           H  
ATOM    626  OG1 THR    60      40.380  41.300  81.270  1.00  0.00           O  
ATOM    627  HG1 THR    60      41.110  40.890  81.740  1.00  0.00           H  
ATOM    628  CG2 THR    60      41.600  43.090  80.270  1.00  0.00           C  
ATOM    629 1HG2 THR    60      42.120  43.420  79.350  1.00  0.00           H  
ATOM    630 2HG2 THR    60      42.360  43.010  81.080  1.00  0.00           H  
ATOM    631 3HG2 THR    60      40.860  43.890  80.480  1.00  0.00           H  
ATOM    632  C   THR    60      39.240  40.740  78.250  1.00  0.00           C  
ATOM    633  O   THR    60      39.690  40.520  77.120  1.00  0.00           O  
ATOM    634  N   THR    61      38.380  39.820  78.730  1.00  0.00           N  
ATOM    635  H   THR    61      37.980  39.850  79.640  1.00  0.00           H  
ATOM    636  CA  THR    61      37.830  38.670  77.950  1.00  0.00           C  
ATOM    637  HA  THR    61      38.730  38.340  77.460  1.00  0.00           H  
ATOM    638  CB  THR    61      37.040  37.620  78.680  1.00  0.00           C  
ATOM    639  HB  THR    61      36.830  36.720  78.060  1.00  0.00           H  
ATOM    640  OG1 THR    61      35.890  38.110  79.330  1.00  0.00           O  
ATOM    641  HG1 THR    61      35.240  38.100  78.610  1.00  0.00           H  
ATOM    642  CG2 THR    61      37.930  37.080  79.820  1.00  0.00           C  
ATOM    643 1HG2 THR    61      38.190  37.980  80.430  1.00  0.00           H  
ATOM    644 2HG2 THR    61      38.780  36.630  79.260  1.00  0.00           H  
ATOM    645 3HG2 THR    61      37.420  36.280  80.400  1.00  0.00           H  
ATOM    646  C   THR    61      36.940  39.000  76.830  1.00  0.00           C  
ATOM    647  O   THR    61      37.180  38.460  75.740  1.00  0.00           O  
ATOM    648  N   ILE    62      36.040  39.960  77.010  1.00  0.00           N  
ATOM    649  H   ILE    62      35.930  40.340  77.930  1.00  0.00           H  
ATOM    650  CA  ILE    62      35.230  40.560  75.960  1.00  0.00           C  
ATOM    651  HA  ILE    62      34.660  39.830  75.410  1.00  0.00           H  
ATOM    652  CB  ILE    62      34.200  41.590  76.470  1.00  0.00           C  
ATOM    653  HB  ILE    62      34.580  42.280  77.250  1.00  0.00           H  
ATOM    654  CG2 ILE    62      33.710  42.510  75.400  1.00  0.00           C  
ATOM    655 1HG2 ILE    62      32.950  43.150  75.900  1.00  0.00           H  
ATOM    656 2HG2 ILE    62      33.320  41.920  74.540  1.00  0.00           H  
ATOM    657 3HG2 ILE    62      34.480  43.270  75.120  1.00  0.00           H  
ATOM    658  CG1 ILE    62      33.060  40.800  77.170  1.00  0.00           C  
ATOM    659 3HG1 ILE    62      33.590  40.090  77.840  1.00  0.00           H  
ATOM    660 2HG1 ILE    62      32.500  40.180  76.430  1.00  0.00           H  
ATOM    661  CD1 ILE    62      32.140  41.620  77.980  1.00  0.00           C  
ATOM    662 1HD1 ILE    62      31.650  42.230  77.190  1.00  0.00           H  
ATOM    663 2HD1 ILE    62      32.650  42.440  78.530  1.00  0.00           H  
ATOM    664 3HD1 ILE    62      31.590  40.990  78.700  1.00  0.00           H  
ATOM    665  C   ILE    62      36.120  41.210  74.840  1.00  0.00           C  
ATOM    666  O   ILE    62      35.890  40.990  73.670  1.00  0.00           O  
ATOM    667  N   SER    63      37.230  41.920  75.250  1.00  0.00           N  
ATOM    668  H   SER    63      37.380  42.110  76.220  1.00  0.00           H  
ATOM    669  CA  SER    63      38.180  42.480  74.250  1.00  0.00           C  
ATOM    670  HA  SER    63      37.470  42.980  73.600  1.00  0.00           H  
ATOM    671  CB  SER    63      39.110  43.600  74.890  1.00  0.00           C  
ATOM    672  HB3 SER    63      39.700  44.080  74.080  1.00  0.00           H  
ATOM    673  HB2 SER    63      39.750  43.080  75.620  1.00  0.00           H  
ATOM    674  OG  SER    63      38.420  44.600  75.670  1.00  0.00           O  
ATOM    675  HG  SER    63      37.680  44.090  76.010  1.00  0.00           H  
ATOM    676  C   SER    63      38.910  41.470  73.380  1.00  0.00           C  
ATOM    677  O   SER    63      38.930  41.540  72.140  1.00  0.00           O  
ATOM    678  N   TYR    64      39.520  40.470  74.060  1.00  0.00           N  
ATOM    679  H   TYR    64      39.400  40.340  75.040  1.00  0.00           H  
ATOM    680  CA  TYR    64      40.230  39.330  73.430  1.00  0.00           C  
ATOM    681  HA  TYR    64      40.990  39.750  72.790  1.00  0.00           H  
ATOM    682  CB  TYR    64      40.620  38.400  74.560  1.00  0.00           C  
ATOM    683  HB3 TYR    64      41.060  37.450  74.180  1.00  0.00           H  
ATOM    684  HB2 TYR    64      39.700  38.090  75.090  1.00  0.00           H  
ATOM    685  CG  TYR    64      41.630  38.920  75.560  1.00  0.00           C  
ATOM    686  CD1 TYR    64      42.460  39.990  75.390  1.00  0.00           C  
ATOM    687  HD1 TYR    64      42.470  40.560  74.470  1.00  0.00           H  
ATOM    688  CE1 TYR    64      43.320  40.420  76.370  1.00  0.00           C  
ATOM    689  HE1 TYR    64      43.840  41.360  76.270  1.00  0.00           H  
ATOM    690  CZ  TYR    64      43.420  39.620  77.560  1.00  0.00           C  
ATOM    691  OH  TYR    64      44.320  39.860  78.620  1.00  0.00           O  
ATOM    692  HH  TYR    64      44.080  39.210  79.280  1.00  0.00           H  
ATOM    693  CD2 TYR    64      41.720  38.090  76.700  1.00  0.00           C  
ATOM    694  HD2 TYR    64      41.260  37.110  76.750  1.00  0.00           H  
ATOM    695  CE2 TYR    64      42.660  38.460  77.780  1.00  0.00           C  
ATOM    696  HE2 TYR    64      42.870  37.720  78.530  1.00  0.00           H  
ATOM    697  C   TYR    64      39.270  38.530  72.580  1.00  0.00           C  
ATOM    698  O   TYR    64      39.540  38.050  71.470  1.00  0.00           O  
ATOM    699  N   LEU    65      38.000  38.320  73.050  1.00  0.00           N  
ATOM    700  H   LEU    65      37.780  38.800  73.890  1.00  0.00           H  
ATOM    701  CA  LEU    65      37.030  37.460  72.400  1.00  0.00           C  
ATOM    702  HA  LEU    65      37.710  36.620  72.310  1.00  0.00           H  
ATOM    703  CB  LEU    65      35.890  37.120  73.340  1.00  0.00           C  
ATOM    704  HB3 LEU    65      35.450  38.120  73.530  1.00  0.00           H  
ATOM    705  HB2 LEU    65      36.340  36.790  74.300  1.00  0.00           H  
ATOM    706  CG  LEU    65      34.820  36.320  72.720  1.00  0.00           C  
ATOM    707  HG  LEU    65      34.520  36.750  71.740  1.00  0.00           H  
ATOM    708  CD1 LEU    65      35.290  34.810  72.530  1.00  0.00           C  
ATOM    709 1HD1 LEU    65      35.480  34.350  73.520  1.00  0.00           H  
ATOM    710 2HD1 LEU    65      36.180  34.680  71.880  1.00  0.00           H  
ATOM    711 3HD1 LEU    65      34.410  34.280  72.110  1.00  0.00           H  
ATOM    712  CD2 LEU    65      33.640  36.290  73.770  1.00  0.00           C  
ATOM    713 1HD2 LEU    65      33.230  37.310  73.960  1.00  0.00           H  
ATOM    714 2HD2 LEU    65      34.130  35.870  74.670  1.00  0.00           H  
ATOM    715 3HD2 LEU    65      32.930  35.580  73.310  1.00  0.00           H  
ATOM    716  C   LEU    65      36.710  37.880  70.990  1.00  0.00           C  
ATOM    717  O   LEU    65      36.660  37.140  69.990  1.00  0.00           O  
ATOM    718  N   ASN    66      36.500  39.220  70.770  1.00  0.00           N  
ATOM    719  H   ASN    66      36.380  39.840  71.540  1.00  0.00           H  
ATOM    720  CA  ASN    66      36.240  39.790  69.490  1.00  0.00           C  
ATOM    721  HA  ASN    66      35.400  39.280  69.030  1.00  0.00           H  
ATOM    722  CB  ASN    66      35.790  41.220  69.700  1.00  0.00           C  
ATOM    723  HB3 ASN    66      35.750  41.800  68.760  1.00  0.00           H  
ATOM    724  HB2 ASN    66      36.470  41.740  70.400  1.00  0.00           H  
ATOM    725  CG  ASN    66      34.360  41.260  70.210  1.00  0.00           C  
ATOM    726  OD1 ASN    66      33.500  41.600  69.370  1.00  0.00           O  
ATOM    727  ND2 ASN    66      34.100  41.120  71.530  1.00  0.00           N  
ATOM    728 1HD2 ASN    66      33.240  41.540  71.790  1.00  0.00           H  
ATOM    729 2HD2 ASN    66      34.860  40.950  72.160  1.00  0.00           H  
ATOM    730  C   ASN    66      37.420  39.740  68.580  1.00  0.00           C  
ATOM    731  O   ASN    66      37.400  39.420  67.400  1.00  0.00           O  
ATOM    732  N   LEU    67      38.600  39.980  69.070  1.00  0.00           N  
ATOM    733  H   LEU    67      38.700  40.140  70.050  1.00  0.00           H  
ATOM    734  CA  LEU    67      39.870  39.910  68.280  1.00  0.00           C  
ATOM    735  HA  LEU    67      39.840  40.530  67.400  1.00  0.00           H  
ATOM    736  CB  LEU    67      41.000  40.420  69.310  1.00  0.00           C  
ATOM    737  HB3 LEU    67      41.060  39.760  70.200  1.00  0.00           H  
ATOM    738  HB2 LEU    67      40.850  41.470  69.660  1.00  0.00           H  
ATOM    739  CG  LEU    67      42.430  40.230  68.670  1.00  0.00           C  
ATOM    740  HG  LEU    67      42.540  39.130  68.570  1.00  0.00           H  
ATOM    741  CD1 LEU    67      42.710  40.690  67.200  1.00  0.00           C  
ATOM    742 1HD1 LEU    67      41.900  40.290  66.550  1.00  0.00           H  
ATOM    743 2HD1 LEU    67      43.650  40.180  66.920  1.00  0.00           H  
ATOM    744 3HD1 LEU    67      42.680  41.800  67.150  1.00  0.00           H  
ATOM    745  CD2 LEU    67      43.490  40.750  69.580  1.00  0.00           C  
ATOM    746 1HD2 LEU    67      44.530  40.570  69.250  1.00  0.00           H  
ATOM    747 2HD2 LEU    67      43.400  40.180  70.530  1.00  0.00           H  
ATOM    748 3HD2 LEU    67      43.480  41.860  69.730  1.00  0.00           H  
ATOM    749  C   LEU    67      40.230  38.490  67.780  1.00  0.00           C  
ATOM    750  O   LEU    67      40.530  38.190  66.660  1.00  0.00           O  
ATOM    751  N   ALA    68      40.060  37.430  68.660  1.00  0.00           N  
ATOM    752  H   ALA    68      39.860  37.540  69.630  1.00  0.00           H  
ATOM    753  CA  ALA    68      40.450  35.980  68.330  1.00  0.00           C  
ATOM    754  HA  ALA    68      41.460  36.000  67.950  1.00  0.00           H  
ATOM    755  CB  ALA    68      40.290  35.200  69.550  1.00  0.00           C  
ATOM    756  HB1 ALA    68      39.480  35.490  70.250  1.00  0.00           H  
ATOM    757  HB2 ALA    68      41.160  35.370  70.210  1.00  0.00           H  
ATOM    758  HB3 ALA    68      40.270  34.110  69.340  1.00  0.00           H  
ATOM    759  C   ALA    68      39.500  35.440  67.220  1.00  0.00           C  
ATOM    760  O   ALA    68      39.910  34.810  66.230  1.00  0.00           O  
ATOM    761  N   VAL    69      38.210  35.860  67.390  1.00  0.00           N  
ATOM    762  H   VAL    69      38.030  36.370  68.230  1.00  0.00           H  
ATOM    763  CA  VAL    69      37.180  35.680  66.370  1.00  0.00           C  
ATOM    764  HA  VAL    69      36.970  34.660  66.100  1.00  0.00           H  
ATOM    765  CB  VAL    69      35.890  36.180  66.830  1.00  0.00           C  
ATOM    766  HB  VAL    69      35.980  37.160  67.340  1.00  0.00           H  
ATOM    767  CG1 VAL    69      34.870  36.530  65.700  1.00  0.00           C  
ATOM    768 1HG1 VAL    69      34.850  35.530  65.210  1.00  0.00           H  
ATOM    769 2HG1 VAL    69      35.300  37.300  65.010  1.00  0.00           H  
ATOM    770 3HG1 VAL    69      33.900  36.890  66.100  1.00  0.00           H  
ATOM    771  CG2 VAL    69      35.280  35.230  67.880  1.00  0.00           C  
ATOM    772 1HG2 VAL    69      34.470  34.620  67.420  1.00  0.00           H  
ATOM    773 2HG2 VAL    69      34.760  35.770  68.700  1.00  0.00           H  
ATOM    774 3HG2 VAL    69      36.060  34.500  68.190  1.00  0.00           H  
ATOM    775  C   VAL    69      37.550  36.270  65.090  1.00  0.00           C  
ATOM    776  O   VAL    69      37.350  35.720  64.010  1.00  0.00           O  
ATOM    777  N   ALA    70      38.150  37.460  65.080  1.00  0.00           N  
ATOM    778  H   ALA    70      38.420  37.900  65.930  1.00  0.00           H  
ATOM    779  CA  ALA    70      38.400  38.150  63.810  1.00  0.00           C  
ATOM    780  HA  ALA    70      37.490  38.000  63.240  1.00  0.00           H  
ATOM    781  CB  ALA    70      38.720  39.630  64.010  1.00  0.00           C  
ATOM    782  HB1 ALA    70      38.640  40.230  63.070  1.00  0.00           H  
ATOM    783  HB2 ALA    70      39.710  39.810  64.470  1.00  0.00           H  
ATOM    784  HB3 ALA    70      37.940  40.030  64.700  1.00  0.00           H  
ATOM    785  C   ALA    70      39.590  37.540  63.110  1.00  0.00           C  
ATOM    786  O   ALA    70      39.630  37.320  61.870  1.00  0.00           O  
ATOM    787  N   ASP    71      40.670  37.230  63.850  1.00  0.00           N  
ATOM    788  H   ASP    71      40.700  37.650  64.760  1.00  0.00           H  
ATOM    789  CA  ASP    71      41.730  36.430  63.340  1.00  0.00           C  
ATOM    790  HA  ASP    71      42.160  36.980  62.510  1.00  0.00           H  
ATOM    791  CB  ASP    71      42.710  36.330  64.480  1.00  0.00           C  
ATOM    792  HB3 ASP    71      43.500  35.540  64.420  1.00  0.00           H  
ATOM    793  HB2 ASP    71      42.190  36.100  65.440  1.00  0.00           H  
ATOM    794  CG  ASP    71      43.560  37.640  64.620  1.00  0.00           C  
ATOM    795  OD1 ASP    71      44.240  37.810  65.650  1.00  0.00           O  
ATOM    796  OD2 ASP    71      43.630  38.390  63.610  1.00  0.00           O1-
ATOM    797  C   ASP    71      41.390  35.010  62.880  1.00  0.00           C  
ATOM    798  O   ASP    71      41.820  34.540  61.870  1.00  0.00           O  
ATOM    799  N   PHE    72      40.540  34.240  63.620  1.00  0.00           N  
ATOM    800  H   PHE    72      40.370  34.550  64.560  1.00  0.00           H  
ATOM    801  CA  PHE    72      40.000  32.910  63.330  1.00  0.00           C  
ATOM    802  HA  PHE    72      40.800  32.240  63.020  1.00  0.00           H  
ATOM    803  CB  PHE    72      39.320  32.320  64.570  1.00  0.00           C  
ATOM    804  HB3 PHE    72      38.520  33.000  64.950  1.00  0.00           H  
ATOM    805  HB2 PHE    72      40.140  32.380  65.310  1.00  0.00           H  
ATOM    806  CG  PHE    72      38.970  30.860  64.670  1.00  0.00           C  
ATOM    807  CD1 PHE    72      39.470  30.000  65.720  1.00  0.00           C  
ATOM    808  HD1 PHE    72      40.030  30.360  66.570  1.00  0.00           H  
ATOM    809  CE1 PHE    72      39.270  28.630  65.650  1.00  0.00           C  
ATOM    810  HE1 PHE    72      39.800  28.070  66.410  1.00  0.00           H  
ATOM    811  CZ  PHE    72      38.510  28.050  64.620  1.00  0.00           C  
ATOM    812  HZ  PHE    72      38.340  26.990  64.740  1.00  0.00           H  
ATOM    813  CD2 PHE    72      38.140  30.270  63.690  1.00  0.00           C  
ATOM    814  HD2 PHE    72      37.630  30.880  62.960  1.00  0.00           H  
ATOM    815  CE2 PHE    72      37.930  28.900  63.540  1.00  0.00           C  
ATOM    816  HE2 PHE    72      37.270  28.610  62.740  1.00  0.00           H  
ATOM    817  C   PHE    72      38.990  32.900  62.200  1.00  0.00           C  
ATOM    818  O   PHE    72      38.960  32.020  61.320  1.00  0.00           O  
ATOM    819  N   CYS    73      38.150  33.940  62.110  1.00  0.00           N  
ATOM    820  H   CYS    73      38.120  34.670  62.790  1.00  0.00           H  
ATOM    821  CA  CYS    73      37.280  34.090  60.880  1.00  0.00           C  
ATOM    822  HA  CYS    73      36.740  33.160  60.750  1.00  0.00           H  
ATOM    823  CB  CYS    73      36.160  35.250  61.020  1.00  0.00           C  
ATOM    824  HB3 CYS    73      35.820  35.560  60.010  1.00  0.00           H  
ATOM    825  HB2 CYS    73      36.730  36.070  61.520  1.00  0.00           H  
ATOM    826  SG  CYS    73      34.720  34.720  61.960  1.00  0.00           S  
ATOM    827  HG  CYS    73      35.140  34.640  63.210  1.00  0.00           H  
ATOM    828  C   CYS    73      38.250  34.250  59.650  1.00  0.00           C  
ATOM    829  O   CYS    73      38.170  33.510  58.640  1.00  0.00           O  
ATOM    830  N   PHE    74      39.270  35.160  59.680  1.00  0.00           N  
ATOM    831  H   PHE    74      39.440  35.730  60.480  1.00  0.00           H  
ATOM    832  CA  PHE    74      40.250  35.260  58.600  1.00  0.00           C  
ATOM    833  HA  PHE    74      39.710  35.480  57.690  1.00  0.00           H  
ATOM    834  CB  PHE    74      41.200  36.440  58.880  1.00  0.00           C  
ATOM    835  HB3 PHE    74      41.660  36.440  59.900  1.00  0.00           H  
ATOM    836  HB2 PHE    74      40.800  37.460  58.720  1.00  0.00           H  
ATOM    837  CG  PHE    74      42.380  36.390  57.850  1.00  0.00           C  
ATOM    838  CD1 PHE    74      42.120  36.550  56.510  1.00  0.00           C  
ATOM    839  HD1 PHE    74      41.110  36.800  56.200  1.00  0.00           H  
ATOM    840  CE1 PHE    74      43.090  36.330  55.540  1.00  0.00           C  
ATOM    841  HE1 PHE    74      42.900  36.370  54.480  1.00  0.00           H  
ATOM    842  CZ  PHE    74      44.410  36.110  55.990  1.00  0.00           C  
ATOM    843  HZ  PHE    74      45.130  35.830  55.240  1.00  0.00           H  
ATOM    844  CD2 PHE    74      43.720  36.130  58.300  1.00  0.00           C  
ATOM    845  HD2 PHE    74      43.840  36.080  59.370  1.00  0.00           H  
ATOM    846  CE2 PHE    74      44.720  36.080  57.340  1.00  0.00           C  
ATOM    847  HE2 PHE    74      45.730  35.810  57.630  1.00  0.00           H  
ATOM    848  C   PHE    74      41.070  33.970  58.490  1.00  0.00           C  
ATOM    849  O   PHE    74      41.290  33.530  57.340  1.00  0.00           O  
ATOM    850  N   THR    75      41.500  33.270  59.540  1.00  0.00           N  
ATOM    851  H   THR    75      41.590  33.770  60.400  1.00  0.00           H  
ATOM    852  CA  THR    75      42.200  31.950  59.570  1.00  0.00           C  
ATOM    853  HA  THR    75      43.170  32.120  59.130  1.00  0.00           H  
ATOM    854  CB  THR    75      42.500  31.400  60.950  1.00  0.00           C  
ATOM    855  HB  THR    75      41.510  31.330  61.450  1.00  0.00           H  
ATOM    856  OG1 THR    75      43.360  32.240  61.720  1.00  0.00           O  
ATOM    857  HG1 THR    75      43.100  33.160  61.780  1.00  0.00           H  
ATOM    858  CG2 THR    75      43.120  30.030  60.900  1.00  0.00           C  
ATOM    859 1HG2 THR    75      44.000  29.980  60.220  1.00  0.00           H  
ATOM    860 2HG2 THR    75      42.360  29.300  60.560  1.00  0.00           H  
ATOM    861 3HG2 THR    75      43.370  29.960  61.980  1.00  0.00           H  
ATOM    862  C   THR    75      41.430  31.040  58.790  1.00  0.00           C  
ATOM    863  O   THR    75      42.020  30.340  57.970  1.00  0.00           O  
ATOM    864  N   SER    76      40.090  31.050  58.840  1.00  0.00           N  
ATOM    865  H   SER    76      39.670  31.660  59.520  1.00  0.00           H  
ATOM    866  CA  SER    76      39.190  30.220  58.060  1.00  0.00           C  
ATOM    867  HA  SER    76      39.540  29.200  58.110  1.00  0.00           H  
ATOM    868  CB  SER    76      37.750  30.250  58.610  1.00  0.00           C  
ATOM    869  HB3 SER    76      36.990  29.670  58.040  1.00  0.00           H  
ATOM    870  HB2 SER    76      37.300  31.260  58.750  1.00  0.00           H  
ATOM    871  OG  SER    76      37.750  29.700  59.940  1.00  0.00           O  
ATOM    872  HG  SER    76      38.340  30.200  60.510  1.00  0.00           H  
ATOM    873  C   SER    76      39.220  30.470  56.510  1.00  0.00           C  
ATOM    874  O   SER    76      38.830  29.530  55.760  1.00  0.00           O  
ATOM    875  N   THR    77      39.770  31.510  56.050  1.00  0.00           N  
ATOM    876  H   THR    77      40.120  32.150  56.730  1.00  0.00           H  
ATOM    877  CA  THR    77      39.970  31.830  54.670  1.00  0.00           C  
ATOM    878  HA  THR    77      39.230  31.260  54.130  1.00  0.00           H  
ATOM    879  CB  THR    77      39.690  33.290  54.330  1.00  0.00           C  
ATOM    880  HB  THR    77      39.850  33.520  53.260  1.00  0.00           H  
ATOM    881  OG1 THR    77      40.630  34.170  54.950  1.00  0.00           O  
ATOM    882  HG1 THR    77      40.740  33.960  55.880  1.00  0.00           H  
ATOM    883  CG2 THR    77      38.320  33.680  54.710  1.00  0.00           C  
ATOM    884 1HG2 THR    77      38.100  34.680  54.270  1.00  0.00           H  
ATOM    885 2HG2 THR    77      38.200  33.770  55.810  1.00  0.00           H  
ATOM    886 3HG2 THR    77      37.630  32.840  54.470  1.00  0.00           H  
ATOM    887  C   THR    77      41.350  31.470  54.200  1.00  0.00           C  
ATOM    888  O   THR    77      41.540  31.420  52.990  1.00  0.00           O  
ATOM    889  N   LEU    78      42.290  30.990  55.020  1.00  0.00           N  
ATOM    890  H   LEU    78      42.230  30.940  56.020  1.00  0.00           H  
ATOM    891  CA  LEU    78      43.650  30.570  54.560  1.00  0.00           C  
ATOM    892  HA  LEU    78      44.120  31.370  54.010  1.00  0.00           H  
ATOM    893  CB  LEU    78      44.560  30.400  55.860  1.00  0.00           C  
ATOM    894  HB3 LEU    78      45.510  30.000  55.440  1.00  0.00           H  
ATOM    895  HB2 LEU    78      44.170  29.630  56.560  1.00  0.00           H  
ATOM    896  CG  LEU    78      44.970  31.670  56.640  1.00  0.00           C  
ATOM    897  HG  LEU    78      44.010  32.170  56.910  1.00  0.00           H  
ATOM    898  CD1 LEU    78      45.750  31.340  57.820  1.00  0.00           C  
ATOM    899 1HD1 LEU    78      45.410  30.560  58.530  1.00  0.00           H  
ATOM    900 2HD1 LEU    78      45.860  32.250  58.450  1.00  0.00           H  
ATOM    901 3HD1 LEU    78      46.740  30.910  57.590  1.00  0.00           H  
ATOM    902  CD2 LEU    78      45.730  32.740  55.800  1.00  0.00           C  
ATOM    903 1HD2 LEU    78      46.600  32.420  55.190  1.00  0.00           H  
ATOM    904 2HD2 LEU    78      46.040  33.610  56.420  1.00  0.00           H  
ATOM    905 3HD2 LEU    78      45.000  33.260  55.150  1.00  0.00           H  
ATOM    906  C   LEU    78      43.750  29.440  53.600  1.00  0.00           C  
ATOM    907  O   LEU    78      44.620  29.500  52.720  1.00  0.00           O  
ATOM    908  N   PRO    79      42.920  28.310  53.580  1.00  0.00           N  
ATOM    909  CD  PRO    79      42.100  27.920  54.800  1.00  0.00           C  
ATOM    910  HD3 PRO    79      41.170  28.530  54.920  1.00  0.00           H  
ATOM    911  HD2 PRO    79      42.690  27.890  55.740  1.00  0.00           H  
ATOM    912  CA  PRO    79      42.880  27.310  52.510  1.00  0.00           C  
ATOM    913  HA  PRO    79      43.750  26.670  52.570  1.00  0.00           H  
ATOM    914  CB  PRO    79      41.670  26.470  52.910  1.00  0.00           C  
ATOM    915  HB3 PRO    79      41.710  25.420  52.550  1.00  0.00           H  
ATOM    916  HB2 PRO    79      40.760  27.010  52.580  1.00  0.00           H  
ATOM    917  CG  PRO    79      41.660  26.470  54.430  1.00  0.00           C  
ATOM    918  HG3 PRO    79      40.660  26.280  54.880  1.00  0.00           H  
ATOM    919  HG2 PRO    79      42.460  25.790  54.790  1.00  0.00           H  
ATOM    920  C   PRO    79      42.800  27.870  51.130  1.00  0.00           C  
ATOM    921  O   PRO    79      43.610  27.510  50.290  1.00  0.00           O  
ATOM    922  N   PHE    80      41.910  28.830  50.860  1.00  0.00           N  
ATOM    923  H   PHE    80      41.400  29.150  51.660  1.00  0.00           H  
ATOM    924  CA  PHE    80      41.720  29.530  49.590  1.00  0.00           C  
ATOM    925  HA  PHE    80      41.480  28.810  48.830  1.00  0.00           H  
ATOM    926  CB  PHE    80      40.590  30.610  49.850  1.00  0.00           C  
ATOM    927  HB3 PHE    80      40.430  31.250  48.960  1.00  0.00           H  
ATOM    928  HB2 PHE    80      40.880  31.240  50.720  1.00  0.00           H  
ATOM    929  CG  PHE    80      39.240  29.990  50.190  1.00  0.00           C  
ATOM    930  CD1 PHE    80      38.740  30.120  51.470  1.00  0.00           C  
ATOM    931  HD1 PHE    80      39.380  30.570  52.220  1.00  0.00           H  
ATOM    932  CE1 PHE    80      37.450  29.700  51.780  1.00  0.00           C  
ATOM    933  HE1 PHE    80      36.980  29.780  52.750  1.00  0.00           H  
ATOM    934  CZ  PHE    80      36.710  28.990  50.810  1.00  0.00           C  
ATOM    935  HZ  PHE    80      35.700  28.660  51.010  1.00  0.00           H  
ATOM    936  CD2 PHE    80      38.400  29.490  49.180  1.00  0.00           C  
ATOM    937  HD2 PHE    80      38.770  29.500  48.170  1.00  0.00           H  
ATOM    938  CE2 PHE    80      37.130  29.120  49.460  1.00  0.00           C  
ATOM    939  HE2 PHE    80      36.470  28.610  48.780  1.00  0.00           H  
ATOM    940  C   PHE    80      42.890  30.280  49.090  1.00  0.00           C  
ATOM    941  O   PHE    80      43.300  30.150  47.930  1.00  0.00           O  
ATOM    942  N   PHE    81      43.630  30.970  49.990  1.00  0.00           N  
ATOM    943  H   PHE    81      43.340  31.080  50.930  1.00  0.00           H  
ATOM    944  CA  PHE    81      44.880  31.600  49.650  1.00  0.00           C  
ATOM    945  HA  PHE    81      44.720  32.190  48.760  1.00  0.00           H  
ATOM    946  CB  PHE    81      45.340  32.490  50.780  1.00  0.00           C  
ATOM    947  HB3 PHE    81      46.340  32.940  50.620  1.00  0.00           H  
ATOM    948  HB2 PHE    81      45.390  31.990  51.770  1.00  0.00           H  
ATOM    949  CG  PHE    81      44.360  33.680  50.800  1.00  0.00           C  
ATOM    950  CD1 PHE    81      44.320  34.600  49.730  1.00  0.00           C  
ATOM    951  HD1 PHE    81      44.930  34.510  48.840  1.00  0.00           H  
ATOM    952  CE1 PHE    81      43.520  35.710  49.820  1.00  0.00           C  
ATOM    953  HE1 PHE    81      43.420  36.440  49.030  1.00  0.00           H  
ATOM    954  CZ  PHE    81      42.650  35.860  50.830  1.00  0.00           C  
ATOM    955  HZ  PHE    81      41.960  36.700  50.800  1.00  0.00           H  
ATOM    956  CD2 PHE    81      43.530  33.870  51.890  1.00  0.00           C  
ATOM    957  HD2 PHE    81      43.450  33.150  52.690  1.00  0.00           H  
ATOM    958  CE2 PHE    81      42.650  34.980  51.890  1.00  0.00           C  
ATOM    959  HE2 PHE    81      41.820  35.110  52.570  1.00  0.00           H  
ATOM    960  C   PHE    81      46.080  30.750  49.290  1.00  0.00           C  
ATOM    961  O   PHE    81      46.800  30.920  48.320  1.00  0.00           O  
ATOM    962  N   MET    82      46.250  29.680  50.080  1.00  0.00           N  
ATOM    963  H   MET    82      45.550  29.460  50.760  1.00  0.00           H  
ATOM    964  CA  MET    82      47.190  28.640  49.780  1.00  0.00           C  
ATOM    965  HA  MET    82      48.150  29.130  49.780  1.00  0.00           H  
ATOM    966  CB  MET    82      47.260  27.720  51.020  1.00  0.00           C  
ATOM    967  HB3 MET    82      46.260  27.230  50.960  1.00  0.00           H  
ATOM    968  HB2 MET    82      47.310  28.340  51.940  1.00  0.00           H  
ATOM    969  CG  MET    82      48.450  26.720  51.030  1.00  0.00           C  
ATOM    970  HG3 MET    82      49.350  27.350  51.130  1.00  0.00           H  
ATOM    971  HG2 MET    82      48.500  26.080  50.120  1.00  0.00           H  
ATOM    972  SD  MET    82      48.530  25.700  52.520  1.00  0.00           S  
ATOM    973  CE  MET    82      49.860  24.530  52.300  1.00  0.00           C  
ATOM    974  HE1 MET    82      49.820  23.930  51.370  1.00  0.00           H  
ATOM    975  HE2 MET    82      49.750  23.740  53.070  1.00  0.00           H  
ATOM    976  HE3 MET    82      50.890  24.930  52.230  1.00  0.00           H  
ATOM    977  C   MET    82      47.040  27.950  48.490  1.00  0.00           C  
ATOM    978  O   MET    82      48.040  27.710  47.790  1.00  0.00           O  
ATOM    979  N   VAL    83      45.840  27.560  48.140  1.00  0.00           N  
ATOM    980  H   VAL    83      45.100  27.710  48.800  1.00  0.00           H  
ATOM    981  CA  VAL    83      45.470  27.010  46.840  1.00  0.00           C  
ATOM    982  HA  VAL    83      46.070  26.130  46.650  1.00  0.00           H  
ATOM    983  CB  VAL    83      43.940  26.570  46.890  1.00  0.00           C  
ATOM    984  HB  VAL    83      43.410  27.420  47.370  1.00  0.00           H  
ATOM    985  CG1 VAL    83      43.210  26.340  45.540  1.00  0.00           C  
ATOM    986 1HG1 VAL    83      42.210  25.930  45.830  1.00  0.00           H  
ATOM    987 2HG1 VAL    83      43.730  25.570  44.930  1.00  0.00           H  
ATOM    988 3HG1 VAL    83      43.030  27.260  44.950  1.00  0.00           H  
ATOM    989  CG2 VAL    83      43.910  25.280  47.740  1.00  0.00           C  
ATOM    990 1HG2 VAL    83      44.430  24.430  47.260  1.00  0.00           H  
ATOM    991 2HG2 VAL    83      42.820  25.130  47.930  1.00  0.00           H  
ATOM    992 3HG2 VAL    83      44.230  25.430  48.800  1.00  0.00           H  
ATOM    993  C   VAL    83      45.740  27.920  45.650  1.00  0.00           C  
ATOM    994  O   VAL    83      46.270  27.520  44.580  1.00  0.00           O  
ATOM    995  N   ARG    84      45.370  29.210  45.900  1.00  0.00           N  
ATOM    996  H   ARG    84      45.000  29.500  46.780  1.00  0.00           H  
ATOM    997  CA  ARG    84      45.660  30.270  44.970  1.00  0.00           C  
ATOM    998  HA  ARG    84      45.220  30.050  44.010  1.00  0.00           H  
ATOM    999  CB  ARG    84      45.140  31.580  45.610  1.00  0.00           C  
ATOM   1000  HB3 ARG    84      45.640  31.920  46.540  1.00  0.00           H  
ATOM   1001  HB2 ARG    84      44.030  31.650  45.710  1.00  0.00           H  
ATOM   1002  CG  ARG    84      45.450  32.750  44.590  1.00  0.00           C  
ATOM   1003  HG3 ARG    84      44.890  32.460  43.670  1.00  0.00           H  
ATOM   1004  HG2 ARG    84      46.540  32.770  44.390  1.00  0.00           H  
ATOM   1005  CD  ARG    84      45.050  34.070  45.290  1.00  0.00           C  
ATOM   1006  HD3 ARG    84      45.400  34.150  46.340  1.00  0.00           H  
ATOM   1007  HD2 ARG    84      43.950  34.190  45.230  1.00  0.00           H  
ATOM   1008  NE  ARG    84      45.670  35.150  44.450  1.00  0.00           N  
ATOM   1009  HE  ARG    84      45.190  35.300  43.590  1.00  0.00           H  
ATOM   1010  CZ  ARG    84      46.910  35.650  44.650  1.00  0.00           C  
ATOM   1011  NH1 ARG    84      47.400  36.530  43.780  1.00  0.00           N1+
ATOM   1012 1HH1 ARG    84      46.830  36.650  42.970  1.00  0.00           H  
ATOM   1013 2HH1 ARG    84      48.350  36.770  43.970  1.00  0.00           H  
ATOM   1014  NH2 ARG    84      47.750  35.320  45.600  1.00  0.00           N  
ATOM   1015 1HH2 ARG    84      47.500  34.640  46.290  1.00  0.00           H  
ATOM   1016 2HH2 ARG    84      48.670  35.720  45.520  1.00  0.00           H  
ATOM   1017  C   ARG    84      47.220  30.390  44.710  1.00  0.00           C  
ATOM   1018  O   ARG    84      47.670  30.450  43.610  1.00  0.00           O  
ATOM   1019  N   LYS    85      48.070  30.400  45.760  1.00  0.00           N  
ATOM   1020  H   LYS    85      47.710  30.340  46.690  1.00  0.00           H  
ATOM   1021  CA  LYS    85      49.540  30.460  45.640  1.00  0.00           C  
ATOM   1022  HA  LYS    85      49.870  31.260  45.000  1.00  0.00           H  
ATOM   1023  CB  LYS    85      50.020  30.590  47.070  1.00  0.00           C  
ATOM   1024  HB3 LYS    85      49.540  29.870  47.770  1.00  0.00           H  
ATOM   1025  HB2 LYS    85      49.480  31.500  47.410  1.00  0.00           H  
ATOM   1026  CG  LYS    85      51.510  30.890  47.310  1.00  0.00           C  
ATOM   1027  HG3 LYS    85      51.980  29.910  47.500  1.00  0.00           H  
ATOM   1028  HG2 LYS    85      51.620  31.390  48.300  1.00  0.00           H  
ATOM   1029  CD  LYS    85      52.260  31.770  46.330  1.00  0.00           C  
ATOM   1030  HD3 LYS    85      51.860  32.810  46.220  1.00  0.00           H  
ATOM   1031  HD2 LYS    85      52.160  31.240  45.360  1.00  0.00           H  
ATOM   1032  CE  LYS    85      53.780  32.000  46.650  1.00  0.00           C  
ATOM   1033  HE3 LYS    85      54.330  31.060  46.830  1.00  0.00           H  
ATOM   1034  HE2 LYS    85      53.870  32.790  47.430  1.00  0.00           H  
ATOM   1035  NZ  LYS    85      54.400  32.630  45.450  1.00  0.00           N1+
ATOM   1036  HZ1 LYS    85      54.110  32.060  44.630  1.00  0.00           H  
ATOM   1037  HZ2 LYS    85      55.440  32.600  45.550  1.00  0.00           H  
ATOM   1038  HZ3 LYS    85      53.990  33.590  45.380  1.00  0.00           H  
ATOM   1039  C   LYS    85      50.040  29.190  45.050  1.00  0.00           C  
ATOM   1040  O   LYS    85      51.070  29.170  44.430  1.00  0.00           O  
ATOM   1041  N   ALA    86      49.370  28.060  45.280  1.00  0.00           N  
ATOM   1042  H   ALA    86      48.480  28.140  45.720  1.00  0.00           H  
ATOM   1043  CA  ALA    86      49.750  26.760  44.670  1.00  0.00           C  
ATOM   1044  HA  ALA    86      50.790  26.550  44.880  1.00  0.00           H  
ATOM   1045  CB  ALA    86      48.920  25.680  45.370  1.00  0.00           C  
ATOM   1046  HB1 ALA    86      49.210  24.690  44.950  1.00  0.00           H  
ATOM   1047  HB2 ALA    86      47.860  25.880  45.100  1.00  0.00           H  
ATOM   1048  HB3 ALA    86      49.000  25.700  46.480  1.00  0.00           H  
ATOM   1049  C   ALA    86      49.700  26.720  43.190  1.00  0.00           C  
ATOM   1050  O   ALA    86      50.550  26.210  42.490  1.00  0.00           O  
ATOM   1051  N   MET    87      48.710  27.500  42.650  1.00  0.00           N  
ATOM   1052  H   MET    87      48.080  27.860  43.330  1.00  0.00           H  
ATOM   1053  CA  MET    87      48.560  27.660  41.270  1.00  0.00           C  
ATOM   1054  HA  MET    87      49.030  26.860  40.720  1.00  0.00           H  
ATOM   1055  CB  MET    87      47.090  27.660  40.850  1.00  0.00           C  
ATOM   1056  HB3 MET    87      46.940  27.720  39.750  1.00  0.00           H  
ATOM   1057  HB2 MET    87      46.620  28.550  41.310  1.00  0.00           H  
ATOM   1058  CG  MET    87      46.140  26.440  41.250  1.00  0.00           C  
ATOM   1059  HG3 MET    87      45.960  26.460  42.350  1.00  0.00           H  
ATOM   1060  HG2 MET    87      46.640  25.470  41.020  1.00  0.00           H  
ATOM   1061  SD  MET    87      44.530  26.680  40.470  1.00  0.00           S  
ATOM   1062  CE  MET    87      44.100  24.950  40.380  1.00  0.00           C  
ATOM   1063  HE1 MET    87      44.990  24.570  39.840  1.00  0.00           H  
ATOM   1064  HE2 MET    87      43.110  24.740  39.920  1.00  0.00           H  
ATOM   1065  HE3 MET    87      44.120  24.470  41.380  1.00  0.00           H  
ATOM   1066  C   MET    87      49.200  29.000  40.790  1.00  0.00           C  
ATOM   1067  O   MET    87      49.000  29.440  39.670  1.00  0.00           O  
ATOM   1068  N   GLY    88      50.180  29.540  41.520  1.00  0.00           N  
ATOM   1069  H   GLY    88      50.320  28.970  42.330  1.00  0.00           H  
ATOM   1070  CA  GLY    88      50.940  30.660  41.110  1.00  0.00           C  
ATOM   1071  HA3 GLY    88      51.440  30.510  40.170  1.00  0.00           H  
ATOM   1072  HA2 GLY    88      51.780  30.800  41.780  1.00  0.00           H  
ATOM   1073  C   GLY    88      50.230  31.980  41.000  1.00  0.00           C  
ATOM   1074  O   GLY    88      50.610  32.850  40.260  1.00  0.00           O  
ATOM   1075  N   GLY    89      49.130  32.190  41.700  1.00  0.00           N  
ATOM   1076  H   GLY    89      48.880  31.430  42.290  1.00  0.00           H  
ATOM   1077  CA  GLY    89      48.320  33.440  41.760  1.00  0.00           C  
ATOM   1078  HA3 GLY    89      48.770  34.200  41.130  1.00  0.00           H  
ATOM   1079  HA2 GLY    89      48.250  33.690  42.810  1.00  0.00           H  
ATOM   1080  C   GLY    89      46.920  33.320  41.220  1.00  0.00           C  
ATOM   1081  O   GLY    89      46.030  34.120  41.400  1.00  0.00           O  
ATOM   1082  N   HIS    90      46.710  32.220  40.510  1.00  0.00           N  
ATOM   1083  H   HIS    90      47.430  31.540  40.390  1.00  0.00           H  
ATOM   1084  CA  HIS    90      45.440  31.730  39.880  1.00  0.00           C  
ATOM   1085  HA  HIS    90      45.120  32.640  39.410  1.00  0.00           H  
ATOM   1086  CB  HIS    90      45.810  30.640  38.860  1.00  0.00           C  
ATOM   1087  HB3 HIS    90      46.200  29.810  39.490  1.00  0.00           H  
ATOM   1088  HB2 HIS    90      46.590  31.050  38.190  1.00  0.00           H  
ATOM   1089  ND1 HIS    90      43.630  29.280  38.410  1.00  0.00           N  
ATOM   1090  HD1 HIS    90      43.320  29.050  39.330  1.00  0.00           H  
ATOM   1091  CG  HIS    90      44.750  30.040  37.950  1.00  0.00           C  
ATOM   1092  CE1 HIS    90      43.010  28.780  37.290  1.00  0.00           C  
ATOM   1093  HE1 HIS    90      41.990  28.400  37.310  1.00  0.00           H  
ATOM   1094  NE2 HIS    90      43.570  29.160  36.170  1.00  0.00           N  
ATOM   1095  CD2 HIS    90      44.690  29.910  36.530  1.00  0.00           C  
ATOM   1096  HD2 HIS    90      45.410  30.200  35.780  1.00  0.00           H  
ATOM   1097  C   HIS    90      44.380  31.420  40.850  1.00  0.00           C  
ATOM   1098  O   HIS    90      44.700  30.850  41.900  1.00  0.00           O  
ATOM   1099  N   TRP    91      43.100  31.720  40.420  1.00  0.00           N  
ATOM   1100  H   TRP    91      42.850  32.020  39.500  1.00  0.00           H  
ATOM   1101  CA  TRP    91      41.980  31.630  41.290  1.00  0.00           C  
ATOM   1102  HA  TRP    91      42.210  31.170  42.240  1.00  0.00           H  
ATOM   1103  CB  TRP    91      41.280  32.970  41.540  1.00  0.00           C  
ATOM   1104  HB3 TRP    91      41.000  33.440  40.570  1.00  0.00           H  
ATOM   1105  HB2 TRP    91      41.950  33.720  42.020  1.00  0.00           H  
ATOM   1106  CG  TRP    91      40.120  32.910  42.400  1.00  0.00           C  
ATOM   1107  CD1 TRP    91      38.840  33.160  42.070  1.00  0.00           C  
ATOM   1108  HD1 TRP    91      38.420  33.170  41.070  1.00  0.00           H  
ATOM   1109  NE1 TRP    91      38.130  33.380  43.200  1.00  0.00           N  
ATOM   1110  HE1 TRP    91      37.360  33.970  43.320  1.00  0.00           H  
ATOM   1111  CE2 TRP    91      38.970  33.260  44.280  1.00  0.00           C  
ATOM   1112  CD2 TRP    91      40.230  32.980  43.760  1.00  0.00           C  
ATOM   1113  CE3 TRP    91      41.210  32.770  44.640  1.00  0.00           C  
ATOM   1114  HE3 TRP    91      42.210  32.450  44.380  1.00  0.00           H  
ATOM   1115  CZ3 TRP    91      41.050  33.030  45.990  1.00  0.00           C  
ATOM   1116  HZ3 TRP    91      41.890  32.870  46.660  1.00  0.00           H  
ATOM   1117  CZ2 TRP    91      38.750  33.440  45.670  1.00  0.00           C  
ATOM   1118  HZ2 TRP    91      37.760  33.730  45.990  1.00  0.00           H  
ATOM   1119  CH2 TRP    91      39.820  33.340  46.510  1.00  0.00           C  
ATOM   1120  HH2 TRP    91      39.700  33.750  47.500  1.00  0.00           H  
ATOM   1121  C   TRP    91      41.030  30.580  40.590  1.00  0.00           C  
ATOM   1122  O   TRP    91      40.460  30.870  39.550  1.00  0.00           O  
ATOM   1123  N   PRO    92      40.760  29.370  41.290  1.00  0.00           N  
ATOM   1124  CD  PRO    92      41.570  28.790  42.390  1.00  0.00           C  
ATOM   1125  HD3 PRO    92      41.340  29.230  43.390  1.00  0.00           H  
ATOM   1126  HD2 PRO    92      42.660  28.910  42.220  1.00  0.00           H  
ATOM   1127  CA  PRO    92      39.830  28.350  40.750  1.00  0.00           C  
ATOM   1128  HA  PRO    92      39.710  28.480  39.690  1.00  0.00           H  
ATOM   1129  CB  PRO    92      40.600  27.090  40.930  1.00  0.00           C  
ATOM   1130  HB3 PRO    92      41.490  27.020  40.270  1.00  0.00           H  
ATOM   1131  HB2 PRO    92      40.010  26.150  40.870  1.00  0.00           H  
ATOM   1132  CG  PRO    92      41.150  27.300  42.360  1.00  0.00           C  
ATOM   1133  HG3 PRO    92      40.320  27.240  43.090  1.00  0.00           H  
ATOM   1134  HG2 PRO    92      41.910  26.560  42.700  1.00  0.00           H  
ATOM   1135  C   PRO    92      38.450  28.370  41.410  1.00  0.00           C  
ATOM   1136  O   PRO    92      37.690  27.430  41.190  1.00  0.00           O  
ATOM   1137  N   PHE    93      38.090  29.390  42.290  1.00  0.00           N  
ATOM   1138  H   PHE    93      38.760  30.100  42.470  1.00  0.00           H  
ATOM   1139  CA  PHE    93      36.860  29.330  43.010  1.00  0.00           C  
ATOM   1140  HA  PHE    93      36.510  28.310  43.050  1.00  0.00           H  
ATOM   1141  CB  PHE    93      37.040  29.910  44.350  1.00  0.00           C  
ATOM   1142  HB3 PHE    93      36.080  29.940  44.910  1.00  0.00           H  
ATOM   1143  HB2 PHE    93      37.440  30.940  44.500  1.00  0.00           H  
ATOM   1144  CG  PHE    93      38.020  29.080  45.130  1.00  0.00           C  
ATOM   1145  CD1 PHE    93      37.720  27.890  45.760  1.00  0.00           C  
ATOM   1146  HD1 PHE    93      36.710  27.530  45.610  1.00  0.00           H  
ATOM   1147  CE1 PHE    93      38.560  27.190  46.600  1.00  0.00           C  
ATOM   1148  HE1 PHE    93      38.300  26.260  47.080  1.00  0.00           H  
ATOM   1149  CZ  PHE    93      39.900  27.670  46.760  1.00  0.00           C  
ATOM   1150  HZ  PHE    93      40.590  27.050  47.310  1.00  0.00           H  
ATOM   1151  CD2 PHE    93      39.300  29.620  45.350  1.00  0.00           C  
ATOM   1152  HD2 PHE    93      39.540  30.600  44.970  1.00  0.00           H  
ATOM   1153  CE2 PHE    93      40.220  28.870  46.200  1.00  0.00           C  
ATOM   1154  HE2 PHE    93      41.230  29.240  46.260  1.00  0.00           H  
ATOM   1155  C   PHE    93      35.780  30.040  42.250  1.00  0.00           C  
ATOM   1156  O   PHE    93      36.010  30.930  41.420  1.00  0.00           O  
ATOM   1157  N   GLY    94      34.540  29.580  42.420  1.00  0.00           N  
ATOM   1158  H   GLY    94      34.360  28.910  43.130  1.00  0.00           H  
ATOM   1159  CA  GLY    94      33.360  30.230  41.880  1.00  0.00           C  
ATOM   1160  HA3 GLY    94      32.500  29.620  42.120  1.00  0.00           H  
ATOM   1161  HA2 GLY    94      33.440  30.140  40.810  1.00  0.00           H  
ATOM   1162  C   GLY    94      32.990  31.630  42.340  1.00  0.00           C  
ATOM   1163  O   GLY    94      33.710  32.150  43.240  1.00  0.00           O  
ATOM   1164  N   TRP    95      31.930  32.280  41.730  1.00  0.00           N  
ATOM   1165  H   TRP    95      31.660  31.920  40.840  1.00  0.00           H  
ATOM   1166  CA  TRP    95      31.460  33.660  41.840  1.00  0.00           C  
ATOM   1167  HA  TRP    95      32.310  34.300  41.680  1.00  0.00           H  
ATOM   1168  CB  TRP    95      30.320  33.990  40.820  1.00  0.00           C  
ATOM   1169  HB3 TRP    95      29.430  33.330  40.740  1.00  0.00           H  
ATOM   1170  HB2 TRP    95      30.770  33.870  39.820  1.00  0.00           H  
ATOM   1171  CG  TRP    95      29.740  35.410  40.850  1.00  0.00           C  
ATOM   1172  CD1 TRP    95      30.100  36.500  40.060  1.00  0.00           C  
ATOM   1173  HD1 TRP    95      31.050  36.590  39.570  1.00  0.00           H  
ATOM   1174  NE1 TRP    95      29.240  37.560  40.210  1.00  0.00           N  
ATOM   1175  HE1 TRP    95      29.070  38.250  39.540  1.00  0.00           H  
ATOM   1176  CE2 TRP    95      28.170  37.090  40.970  1.00  0.00           C  
ATOM   1177  CD2 TRP    95      28.440  35.760  41.370  1.00  0.00           C  
ATOM   1178  CE3 TRP    95      27.610  35.150  42.310  1.00  0.00           C  
ATOM   1179  HE3 TRP    95      27.810  34.200  42.780  1.00  0.00           H  
ATOM   1180  CZ3 TRP    95      26.440  35.900  42.690  1.00  0.00           C  
ATOM   1181  HZ3 TRP    95      25.730  35.480  43.390  1.00  0.00           H  
ATOM   1182  CZ2 TRP    95      27.060  37.790  41.320  1.00  0.00           C  
ATOM   1183  HZ2 TRP    95      26.910  38.800  40.960  1.00  0.00           H  
ATOM   1184  CH2 TRP    95      26.120  37.180  42.200  1.00  0.00           C  
ATOM   1185  HH2 TRP    95      25.230  37.750  42.430  1.00  0.00           H  
ATOM   1186  C   TRP    95      31.040  33.940  43.320  1.00  0.00           C  
ATOM   1187  O   TRP    95      31.450  34.930  43.910  1.00  0.00           O  
ATOM   1188  N   PHE    96      30.230  33.090  43.900  1.00  0.00           N  
ATOM   1189  H   PHE    96      29.830  32.360  43.340  1.00  0.00           H  
ATOM   1190  CA  PHE    96      29.760  33.270  45.280  1.00  0.00           C  
ATOM   1191  HA  PHE    96      29.490  34.320  45.330  1.00  0.00           H  
ATOM   1192  CB  PHE    96      28.550  32.410  45.800  1.00  0.00           C  
ATOM   1193  HB3 PHE    96      28.750  31.360  45.460  1.00  0.00           H  
ATOM   1194  HB2 PHE    96      27.580  32.750  45.380  1.00  0.00           H  
ATOM   1195  CG  PHE    96      28.390  32.260  47.270  1.00  0.00           C  
ATOM   1196  CD1 PHE    96      27.740  33.240  48.010  1.00  0.00           C  
ATOM   1197  HD1 PHE    96      27.290  34.100  47.560  1.00  0.00           H  
ATOM   1198  CE1 PHE    96      27.840  33.240  49.400  1.00  0.00           C  
ATOM   1199  HE1 PHE    96      27.480  34.060  50.000  1.00  0.00           H  
ATOM   1200  CZ  PHE    96      28.440  32.150  50.060  1.00  0.00           C  
ATOM   1201  HZ  PHE    96      28.490  32.090  51.130  1.00  0.00           H  
ATOM   1202  CD2 PHE    96      28.830  31.060  47.920  1.00  0.00           C  
ATOM   1203  HD2 PHE    96      29.360  30.310  47.350  1.00  0.00           H  
ATOM   1204  CE2 PHE    96      28.930  31.070  49.310  1.00  0.00           C  
ATOM   1205  HE2 PHE    96      29.480  30.260  49.760  1.00  0.00           H  
ATOM   1206  C   PHE    96      30.920  33.150  46.300  1.00  0.00           C  
ATOM   1207  O   PHE    96      31.120  33.870  47.210  1.00  0.00           O  
ATOM   1208  N   LEU    97      31.770  32.110  46.070  1.00  0.00           N  
ATOM   1209  H   LEU    97      31.510  31.410  45.410  1.00  0.00           H  
ATOM   1210  CA  LEU    97      32.880  31.840  46.860  1.00  0.00           C  
ATOM   1211  HA  LEU    97      32.530  31.690  47.870  1.00  0.00           H  
ATOM   1212  CB  LEU    97      33.600  30.480  46.430  1.00  0.00           C  
ATOM   1213  HB3 LEU    97      34.540  30.480  47.020  1.00  0.00           H  
ATOM   1214  HB2 LEU    97      33.980  30.650  45.400  1.00  0.00           H  
ATOM   1215  CG  LEU    97      32.840  29.210  46.630  1.00  0.00           C  
ATOM   1216  HG  LEU    97      31.750  29.420  46.560  1.00  0.00           H  
ATOM   1217  CD1 LEU    97      33.100  28.140  45.620  1.00  0.00           C  
ATOM   1218 1HD1 LEU    97      34.110  27.690  45.710  1.00  0.00           H  
ATOM   1219 2HD1 LEU    97      33.170  28.530  44.580  1.00  0.00           H  
ATOM   1220 3HD1 LEU    97      32.380  27.300  45.470  1.00  0.00           H  
ATOM   1221  CD2 LEU    97      32.980  28.650  48.080  1.00  0.00           C  
ATOM   1222 1HD2 LEU    97      32.780  29.490  48.780  1.00  0.00           H  
ATOM   1223 2HD2 LEU    97      34.030  28.320  48.210  1.00  0.00           H  
ATOM   1224 3HD2 LEU    97      32.300  27.770  48.160  1.00  0.00           H  
ATOM   1225  C   LEU    97      33.840  33.030  46.890  1.00  0.00           C  
ATOM   1226  O   LEU    97      34.270  33.400  47.940  1.00  0.00           O  
ATOM   1227  N   CYS    98      34.040  33.620  45.720  1.00  0.00           N  
ATOM   1228  H   CYS    98      33.560  33.170  44.960  1.00  0.00           H  
ATOM   1229  CA  CYS    98      34.800  34.810  45.530  1.00  0.00           C  
ATOM   1230  HA  CYS    98      35.820  34.740  45.870  1.00  0.00           H  
ATOM   1231  CB  CYS    98      34.790  35.150  44.030  1.00  0.00           C  
ATOM   1232  HB3 CYS    98      33.770  35.410  43.670  1.00  0.00           H  
ATOM   1233  HB2 CYS    98      35.010  34.150  43.590  1.00  0.00           H  
ATOM   1234  SG  CYS    98      35.980  36.330  43.570  1.00  0.00           S  
ATOM   1235  HG  CYS    98      35.680  37.260  44.470  1.00  0.00           H  
ATOM   1236  C   CYS    98      34.270  36.030  46.350  1.00  0.00           C  
ATOM   1237  O   CYS    98      35.090  36.600  47.170  1.00  0.00           O  
ATOM   1238  N   LYS    99      32.960  36.330  46.200  1.00  0.00           N  
ATOM   1239  H   LYS    99      32.340  35.830  45.600  1.00  0.00           H  
ATOM   1240  CA  LYS    99      32.320  37.440  46.890  1.00  0.00           C  
ATOM   1241  HA  LYS    99      32.990  38.280  46.780  1.00  0.00           H  
ATOM   1242  CB  LYS    99      30.830  37.760  46.400  1.00  0.00           C  
ATOM   1243  HB3 LYS    99      30.430  38.500  47.130  1.00  0.00           H  
ATOM   1244  HB2 LYS    99      30.250  36.820  46.340  1.00  0.00           H  
ATOM   1245  CG  LYS    99      30.820  38.540  45.150  1.00  0.00           C  
ATOM   1246  HG3 LYS    99      31.350  38.090  44.290  1.00  0.00           H  
ATOM   1247  HG2 LYS    99      31.380  39.490  45.290  1.00  0.00           H  
ATOM   1248  CD  LYS    99      29.360  38.830  44.680  1.00  0.00           C  
ATOM   1249  HD3 LYS    99      28.780  39.400  45.430  1.00  0.00           H  
ATOM   1250  HD2 LYS    99      28.860  37.840  44.620  1.00  0.00           H  
ATOM   1251  CE  LYS    99      29.350  39.550  43.410  1.00  0.00           C  
ATOM   1252  HE3 LYS    99      28.330  39.820  43.070  1.00  0.00           H  
ATOM   1253  HE2 LYS    99      29.730  39.020  42.510  1.00  0.00           H  
ATOM   1254  NZ  LYS    99      30.200  40.790  43.410  1.00  0.00           N1+
ATOM   1255  HZ1 LYS    99      29.980  41.390  44.230  1.00  0.00           H  
ATOM   1256  HZ2 LYS    99      30.060  41.270  42.490  1.00  0.00           H  
ATOM   1257  HZ3 LYS    99      31.210  40.560  43.430  1.00  0.00           H  
ATOM   1258  C   LYS    99      32.280  37.250  48.360  1.00  0.00           C  
ATOM   1259  O   LYS    99      32.550  38.150  49.100  1.00  0.00           O  
ATOM   1260  N   PHE   100      31.930  36.060  48.840  1.00  0.00           N  
ATOM   1261  H   PHE   100      31.800  35.280  48.240  1.00  0.00           H  
ATOM   1262  CA  PHE   100      32.070  35.640  50.230  1.00  0.00           C  
ATOM   1263  HA  PHE   100      31.580  36.270  50.970  1.00  0.00           H  
ATOM   1264  CB  PHE   100      31.540  34.150  50.360  1.00  0.00           C  
ATOM   1265  HB3 PHE   100      32.070  33.350  49.800  1.00  0.00           H  
ATOM   1266  HB2 PHE   100      30.520  34.210  49.930  1.00  0.00           H  
ATOM   1267  CG  PHE   100      31.440  33.640  51.840  1.00  0.00           C  
ATOM   1268  CD1 PHE   100      32.160  32.490  52.150  1.00  0.00           C  
ATOM   1269  HD1 PHE   100      32.710  31.930  51.410  1.00  0.00           H  
ATOM   1270  CE1 PHE   100      32.190  31.970  53.470  1.00  0.00           C  
ATOM   1271  HE1 PHE   100      32.860  31.170  53.700  1.00  0.00           H  
ATOM   1272  CZ  PHE   100      31.290  32.510  54.370  1.00  0.00           C  
ATOM   1273  HZ  PHE   100      31.190  32.090  55.360  1.00  0.00           H  
ATOM   1274  CD2 PHE   100      30.550  34.180  52.750  1.00  0.00           C  
ATOM   1275  HD2 PHE   100      30.060  35.110  52.500  1.00  0.00           H  
ATOM   1276  CE2 PHE   100      30.450  33.580  54.040  1.00  0.00           C  
ATOM   1277  HE2 PHE   100      29.740  33.970  54.750  1.00  0.00           H  
ATOM   1278  C   PHE   100      33.530  35.680  50.780  1.00  0.00           C  
ATOM   1279  O   PHE   100      33.830  36.290  51.820  1.00  0.00           O  
ATOM   1280  N   VAL   101      34.570  35.160  50.110  1.00  0.00           N  
ATOM   1281  H   VAL   101      34.440  34.620  49.280  1.00  0.00           H  
ATOM   1282  CA  VAL   101      35.940  35.100  50.650  1.00  0.00           C  
ATOM   1283  HA  VAL   101      35.960  34.780  51.680  1.00  0.00           H  
ATOM   1284  CB  VAL   101      36.980  34.120  49.870  1.00  0.00           C  
ATOM   1285  HB  VAL   101      36.890  34.290  48.770  1.00  0.00           H  
ATOM   1286  CG1 VAL   101      38.480  34.330  50.180  1.00  0.00           C  
ATOM   1287 1HG1 VAL   101      39.180  33.650  49.660  1.00  0.00           H  
ATOM   1288 2HG1 VAL   101      38.610  34.090  51.260  1.00  0.00           H  
ATOM   1289 3HG1 VAL   101      38.800  35.330  49.810  1.00  0.00           H  
ATOM   1290  CG2 VAL   101      36.570  32.590  50.140  1.00  0.00           C  
ATOM   1291 1HG2 VAL   101      35.520  32.560  50.500  1.00  0.00           H  
ATOM   1292 2HG2 VAL   101      37.270  32.190  50.900  1.00  0.00           H  
ATOM   1293 3HG2 VAL   101      36.710  32.070  49.170  1.00  0.00           H  
ATOM   1294  C   VAL   101      36.570  36.450  50.750  1.00  0.00           C  
ATOM   1295  O   VAL   101      37.160  36.790  51.790  1.00  0.00           O  
ATOM   1296  N   PHE   102      36.560  37.260  49.640  1.00  0.00           N  
ATOM   1297  H   PHE   102      36.240  36.930  48.750  1.00  0.00           H  
ATOM   1298  CA  PHE   102      37.090  38.620  49.700  1.00  0.00           C  
ATOM   1299  HA  PHE   102      38.040  38.410  50.170  1.00  0.00           H  
ATOM   1300  CB  PHE   102      37.360  39.250  48.340  1.00  0.00           C  
ATOM   1301  HB3 PHE   102      37.800  40.270  48.420  1.00  0.00           H  
ATOM   1302  HB2 PHE   102      36.460  39.340  47.700  1.00  0.00           H  
ATOM   1303  CG  PHE   102      38.360  38.280  47.620  1.00  0.00           C  
ATOM   1304  CD1 PHE   102      37.950  37.710  46.350  1.00  0.00           C  
ATOM   1305  HD1 PHE   102      36.990  37.970  45.940  1.00  0.00           H  
ATOM   1306  CE1 PHE   102      38.830  36.890  45.700  1.00  0.00           C  
ATOM   1307  HE1 PHE   102      38.560  36.310  44.830  1.00  0.00           H  
ATOM   1308  CZ  PHE   102      40.130  36.650  46.180  1.00  0.00           C  
ATOM   1309  HZ  PHE   102      40.790  36.090  45.530  1.00  0.00           H  
ATOM   1310  CD2 PHE   102      39.650  38.060  48.110  1.00  0.00           C  
ATOM   1311  HD2 PHE   102      39.990  38.570  48.990  1.00  0.00           H  
ATOM   1312  CE2 PHE   102      40.510  37.230  47.390  1.00  0.00           C  
ATOM   1313  HE2 PHE   102      41.560  37.110  47.650  1.00  0.00           H  
ATOM   1314  C   PHE   102      36.440  39.500  50.780  1.00  0.00           C  
ATOM   1315  O   PHE   102      37.150  40.210  51.490  1.00  0.00           O  
ATOM   1316  N   THR   103      35.080  39.380  50.840  1.00  0.00           N  
ATOM   1317  H   THR   103      34.590  38.830  50.170  1.00  0.00           H  
ATOM   1318  CA  THR   103      34.300  40.150  51.740  1.00  0.00           C  
ATOM   1319  HA  THR   103      34.590  41.150  51.450  1.00  0.00           H  
ATOM   1320  CB  THR   103      32.770  39.980  51.560  1.00  0.00           C  
ATOM   1321  HB  THR   103      32.640  38.880  51.480  1.00  0.00           H  
ATOM   1322  OG1 THR   103      32.400  40.560  50.260  1.00  0.00           O  
ATOM   1323  HG1 THR   103      32.800  39.970  49.610  1.00  0.00           H  
ATOM   1324  CG2 THR   103      31.860  40.700  52.590  1.00  0.00           C  
ATOM   1325 1HG2 THR   103      32.250  41.730  52.770  1.00  0.00           H  
ATOM   1326 2HG2 THR   103      31.920  40.170  53.560  1.00  0.00           H  
ATOM   1327 3HG2 THR   103      30.780  40.770  52.310  1.00  0.00           H  
ATOM   1328  C   THR   103      34.600  39.920  53.240  1.00  0.00           C  
ATOM   1329  O   THR   103      34.750  40.920  54.010  1.00  0.00           O  
ATOM   1330  N   ILE   104      34.720  38.620  53.710  1.00  0.00           N  
ATOM   1331  H   ILE   104      34.560  37.860  53.090  1.00  0.00           H  
ATOM   1332  CA  ILE   104      35.230  38.240  55.030  1.00  0.00           C  
ATOM   1333  HA  ILE   104      34.580  38.680  55.770  1.00  0.00           H  
ATOM   1334  CB  ILE   104      35.180  36.730  55.220  1.00  0.00           C  
ATOM   1335  HB  ILE   104      35.460  36.320  54.230  1.00  0.00           H  
ATOM   1336  CG2 ILE   104      36.020  36.140  56.340  1.00  0.00           C  
ATOM   1337 1HG2 ILE   104      35.800  36.730  57.260  1.00  0.00           H  
ATOM   1338 2HG2 ILE   104      37.090  36.350  56.130  1.00  0.00           H  
ATOM   1339 3HG2 ILE   104      35.750  35.090  56.580  1.00  0.00           H  
ATOM   1340  CG1 ILE   104      33.700  36.380  55.370  1.00  0.00           C  
ATOM   1341 3HG1 ILE   104      33.730  35.270  55.410  1.00  0.00           H  
ATOM   1342 2HG1 ILE   104      33.140  36.820  54.520  1.00  0.00           H  
ATOM   1343  CD1 ILE   104      33.000  36.810  56.680  1.00  0.00           C  
ATOM   1344 1HD1 ILE   104      33.620  36.630  57.580  1.00  0.00           H  
ATOM   1345 2HD1 ILE   104      32.020  36.300  56.640  1.00  0.00           H  
ATOM   1346 3HD1 ILE   104      32.700  37.880  56.640  1.00  0.00           H  
ATOM   1347  C   ILE   104      36.650  38.720  55.330  1.00  0.00           C  
ATOM   1348  O   ILE   104      37.010  39.050  56.470  1.00  0.00           O  
ATOM   1349  N   VAL   105      37.510  38.690  54.300  1.00  0.00           N  
ATOM   1350  H   VAL   105      37.160  38.320  53.440  1.00  0.00           H  
ATOM   1351  CA  VAL   105      38.900  38.970  54.420  1.00  0.00           C  
ATOM   1352  HA  VAL   105      39.090  38.510  55.370  1.00  0.00           H  
ATOM   1353  CB  VAL   105      39.840  38.490  53.310  1.00  0.00           C  
ATOM   1354  HB  VAL   105      39.540  38.920  52.330  1.00  0.00           H  
ATOM   1355  CG1 VAL   105      41.290  38.970  53.550  1.00  0.00           C  
ATOM   1356 1HG1 VAL   105      41.990  38.580  52.780  1.00  0.00           H  
ATOM   1357 2HG1 VAL   105      41.690  38.640  54.530  1.00  0.00           H  
ATOM   1358 3HG1 VAL   105      41.340  40.070  53.430  1.00  0.00           H  
ATOM   1359  CG2 VAL   105      39.940  36.930  53.160  1.00  0.00           C  
ATOM   1360 1HG2 VAL   105      40.570  36.460  53.950  1.00  0.00           H  
ATOM   1361 2HG2 VAL   105      40.250  36.710  52.120  1.00  0.00           H  
ATOM   1362 3HG2 VAL   105      38.930  36.470  53.270  1.00  0.00           H  
ATOM   1363  C   VAL   105      39.150  40.420  54.690  1.00  0.00           C  
ATOM   1364  O   VAL   105      39.710  40.780  55.720  1.00  0.00           O  
ATOM   1365  N   ASP   106      38.540  41.330  53.930  1.00  0.00           N  
ATOM   1366  H   ASP   106      38.020  41.110  53.110  1.00  0.00           H  
ATOM   1367  CA  ASP   106      38.790  42.770  54.030  1.00  0.00           C  
ATOM   1368  HA  ASP   106      39.830  43.040  54.100  1.00  0.00           H  
ATOM   1369  CB  ASP   106      38.160  43.510  52.840  1.00  0.00           C  
ATOM   1370  HB3 ASP   106      37.910  44.570  53.080  1.00  0.00           H  
ATOM   1371  HB2 ASP   106      37.200  43.010  52.570  1.00  0.00           H  
ATOM   1372  CG  ASP   106      39.120  43.490  51.700  1.00  0.00           C  
ATOM   1373  OD1 ASP   106      40.340  43.450  51.890  1.00  0.00           O  
ATOM   1374  OD2 ASP   106      38.590  43.660  50.630  1.00  0.00           O1-
ATOM   1375  C   ASP   106      38.210  43.200  55.370  1.00  0.00           C  
ATOM   1376  O   ASP   106      38.900  43.840  56.230  1.00  0.00           O  
ATOM   1377  N   ILE   107      36.960  42.790  55.770  1.00  0.00           N  
ATOM   1378  H   ILE   107      36.420  42.170  55.200  1.00  0.00           H  
ATOM   1379  CA  ILE   107      36.390  43.190  57.080  1.00  0.00           C  
ATOM   1380  HA  ILE   107      36.300  44.260  57.050  1.00  0.00           H  
ATOM   1381  CB  ILE   107      35.010  42.660  57.290  1.00  0.00           C  
ATOM   1382  HB  ILE   107      35.020  41.560  57.160  1.00  0.00           H  
ATOM   1383  CG2 ILE   107      34.460  43.040  58.700  1.00  0.00           C  
ATOM   1384 1HG2 ILE   107      35.050  42.680  59.570  1.00  0.00           H  
ATOM   1385 2HG2 ILE   107      33.430  42.650  58.870  1.00  0.00           H  
ATOM   1386 3HG2 ILE   107      34.430  44.150  58.770  1.00  0.00           H  
ATOM   1387  CG1 ILE   107      34.050  43.230  56.200  1.00  0.00           C  
ATOM   1388 3HG1 ILE   107      34.620  43.260  55.250  1.00  0.00           H  
ATOM   1389 2HG1 ILE   107      33.930  44.320  56.430  1.00  0.00           H  
ATOM   1390  CD1 ILE   107      32.740  42.560  55.980  1.00  0.00           C  
ATOM   1391 1HD1 ILE   107      32.950  41.490  55.730  1.00  0.00           H  
ATOM   1392 2HD1 ILE   107      32.180  43.040  55.150  1.00  0.00           H  
ATOM   1393 3HD1 ILE   107      32.070  42.600  56.860  1.00  0.00           H  
ATOM   1394  C   ILE   107      37.250  42.850  58.270  1.00  0.00           C  
ATOM   1395  O   ILE   107      37.490  43.620  59.210  1.00  0.00           O  
ATOM   1396  N   ASN   108      37.790  41.580  58.390  1.00  0.00           N  
ATOM   1397  H   ASN   108      37.380  40.900  57.790  1.00  0.00           H  
ATOM   1398  CA  ASN   108      38.510  41.090  59.570  1.00  0.00           C  
ATOM   1399  HA  ASN   108      38.060  41.470  60.470  1.00  0.00           H  
ATOM   1400  CB  ASN   108      38.380  39.540  59.660  1.00  0.00           C  
ATOM   1401  HB3 ASN   108      39.030  39.090  60.430  1.00  0.00           H  
ATOM   1402  HB2 ASN   108      38.650  39.100  58.680  1.00  0.00           H  
ATOM   1403  CG  ASN   108      36.960  39.180  60.080  1.00  0.00           C  
ATOM   1404  OD1 ASN   108      36.670  39.110  61.240  1.00  0.00           O  
ATOM   1405  ND2 ASN   108      36.110  39.040  59.090  1.00  0.00           N  
ATOM   1406 1HD2 ASN   108      36.480  38.920  58.170  1.00  0.00           H  
ATOM   1407 2HD2 ASN   108      35.180  38.880  59.420  1.00  0.00           H  
ATOM   1408  C   ASN   108      39.980  41.470  59.530  1.00  0.00           C  
ATOM   1409  O   ASN   108      40.560  41.540  60.610  1.00  0.00           O  
ATOM   1410  N   LEU   109      40.640  41.830  58.350  1.00  0.00           N  
ATOM   1411  H   LEU   109      40.200  41.910  57.460  1.00  0.00           H  
ATOM   1412  CA  LEU   109      42.000  42.360  58.510  1.00  0.00           C  
ATOM   1413  HA  LEU   109      42.480  41.780  59.280  1.00  0.00           H  
ATOM   1414  CB  LEU   109      42.790  42.240  57.170  1.00  0.00           C  
ATOM   1415  HB3 LEU   109      43.740  42.810  57.100  1.00  0.00           H  
ATOM   1416  HB2 LEU   109      42.130  42.610  56.360  1.00  0.00           H  
ATOM   1417  CG  LEU   109      43.150  40.800  56.620  1.00  0.00           C  
ATOM   1418  HG  LEU   109      42.230  40.210  56.440  1.00  0.00           H  
ATOM   1419  CD1 LEU   109      43.800  40.920  55.220  1.00  0.00           C  
ATOM   1420 1HD1 LEU   109      43.120  41.410  54.490  1.00  0.00           H  
ATOM   1421 2HD1 LEU   109      44.050  39.910  54.830  1.00  0.00           H  
ATOM   1422 3HD1 LEU   109      44.690  41.590  55.220  1.00  0.00           H  
ATOM   1423  CD2 LEU   109      44.130  39.990  57.480  1.00  0.00           C  
ATOM   1424 1HD2 LEU   109      45.120  40.480  57.430  1.00  0.00           H  
ATOM   1425 2HD2 LEU   109      44.160  38.960  57.060  1.00  0.00           H  
ATOM   1426 3HD2 LEU   109      43.650  39.830  58.460  1.00  0.00           H  
ATOM   1427  C   LEU   109      41.860  43.760  59.100  1.00  0.00           C  
ATOM   1428  O   LEU   109      42.700  44.160  59.910  1.00  0.00           O  
ATOM   1429  N   PHE   110      40.850  44.560  58.700  1.00  0.00           N  
ATOM   1430  H   PHE   110      40.220  44.400  57.940  1.00  0.00           H  
ATOM   1431  CA  PHE   110      40.550  45.760  59.440  1.00  0.00           C  
ATOM   1432  HA  PHE   110      41.490  46.300  59.460  1.00  0.00           H  
ATOM   1433  CB  PHE   110      39.340  46.520  58.770  1.00  0.00           C  
ATOM   1434  HB3 PHE   110      38.990  47.360  59.400  1.00  0.00           H  
ATOM   1435  HB2 PHE   110      38.580  45.720  58.710  1.00  0.00           H  
ATOM   1436  CG  PHE   110      39.630  47.200  57.450  1.00  0.00           C  
ATOM   1437  CD1 PHE   110      38.800  47.100  56.340  1.00  0.00           C  
ATOM   1438  HD1 PHE   110      37.880  46.540  56.370  1.00  0.00           H  
ATOM   1439  CE1 PHE   110      39.090  47.850  55.220  1.00  0.00           C  
ATOM   1440  HE1 PHE   110      38.420  47.730  54.380  1.00  0.00           H  
ATOM   1441  CZ  PHE   110      40.320  48.600  55.100  1.00  0.00           C  
ATOM   1442  HZ  PHE   110      40.550  49.080  54.160  1.00  0.00           H  
ATOM   1443  CD2 PHE   110      40.770  48.030  57.380  1.00  0.00           C  
ATOM   1444  HD2 PHE   110      41.280  48.320  58.280  1.00  0.00           H  
ATOM   1445  CE2 PHE   110      41.160  48.580  56.170  1.00  0.00           C  
ATOM   1446  HE2 PHE   110      42.090  49.130  56.080  1.00  0.00           H  
ATOM   1447  C   PHE   110      40.210  45.580  60.920  1.00  0.00           C  
ATOM   1448  O   PHE   110      40.790  46.320  61.730  1.00  0.00           O  
ATOM   1449  N   GLY   111      39.290  44.630  61.220  1.00  0.00           N  
ATOM   1450  H   GLY   111      38.900  44.080  60.490  1.00  0.00           H  
ATOM   1451  CA  GLY   111      38.680  44.390  62.490  1.00  0.00           C  
ATOM   1452  HA3 GLY   111      37.840  43.730  62.320  1.00  0.00           H  
ATOM   1453  HA2 GLY   111      38.410  45.350  62.910  1.00  0.00           H  
ATOM   1454  C   GLY   111      39.680  43.840  63.420  1.00  0.00           C  
ATOM   1455  O   GLY   111      39.590  44.190  64.580  1.00  0.00           O  
ATOM   1456  N   SER   112      40.680  43.030  62.960  1.00  0.00           N  
ATOM   1457  H   SER   112      40.670  42.750  62.010  1.00  0.00           H  
ATOM   1458  CA  SER   112      41.820  42.610  63.710  1.00  0.00           C  
ATOM   1459  HA  SER   112      41.500  42.130  64.620  1.00  0.00           H  
ATOM   1460  CB  SER   112      42.620  41.570  62.850  1.00  0.00           C  
ATOM   1461  HB3 SER   112      42.970  42.030  61.890  1.00  0.00           H  
ATOM   1462  HB2 SER   112      41.920  40.750  62.570  1.00  0.00           H  
ATOM   1463  OG  SER   112      43.810  41.030  63.570  1.00  0.00           O  
ATOM   1464  HG  SER   112      43.700  40.090  63.710  1.00  0.00           H  
ATOM   1465  C   SER   112      42.670  43.790  64.160  1.00  0.00           C  
ATOM   1466  O   SER   112      42.960  43.930  65.310  1.00  0.00           O  
ATOM   1467  N   VAL   113      43.090  44.690  63.240  1.00  0.00           N  
ATOM   1468  H   VAL   113      42.780  44.630  62.290  1.00  0.00           H  
ATOM   1469  CA  VAL   113      43.940  45.700  63.630  1.00  0.00           C  
ATOM   1470  HA  VAL   113      44.850  45.340  64.080  1.00  0.00           H  
ATOM   1471  CB  VAL   113      44.740  46.470  62.510  1.00  0.00           C  
ATOM   1472  HB  VAL   113      45.470  47.140  63.010  1.00  0.00           H  
ATOM   1473  CG1 VAL   113      45.630  45.390  61.820  1.00  0.00           C  
ATOM   1474 1HG1 VAL   113      46.150  44.800  62.600  1.00  0.00           H  
ATOM   1475 2HG1 VAL   113      46.240  45.890  61.030  1.00  0.00           H  
ATOM   1476 3HG1 VAL   113      44.980  44.680  61.250  1.00  0.00           H  
ATOM   1477  CG2 VAL   113      43.900  47.180  61.510  1.00  0.00           C  
ATOM   1478 1HG2 VAL   113      43.400  46.440  60.850  1.00  0.00           H  
ATOM   1479 2HG2 VAL   113      44.700  47.750  60.990  1.00  0.00           H  
ATOM   1480 3HG2 VAL   113      43.140  47.890  61.890  1.00  0.00           H  
ATOM   1481  C   VAL   113      43.290  46.800  64.520  1.00  0.00           C  
ATOM   1482  O   VAL   113      43.900  47.410  65.370  1.00  0.00           O  
ATOM   1483  N   PHE   114      42.010  46.980  64.300  1.00  0.00           N  
ATOM   1484  H   PHE   114      41.410  46.530  63.650  1.00  0.00           H  
ATOM   1485  CA  PHE   114      41.320  47.950  65.120  1.00  0.00           C  
ATOM   1486  HA  PHE   114      41.900  48.860  65.150  1.00  0.00           H  
ATOM   1487  CB  PHE   114      39.980  48.430  64.470  1.00  0.00           C  
ATOM   1488  HB3 PHE   114      39.450  49.200  65.060  1.00  0.00           H  
ATOM   1489  HB2 PHE   114      39.340  47.520  64.480  1.00  0.00           H  
ATOM   1490  CG  PHE   114      40.050  49.060  63.070  1.00  0.00           C  
ATOM   1491  CD1 PHE   114      41.290  49.580  62.620  1.00  0.00           C  
ATOM   1492  HD1 PHE   114      42.140  49.660  63.270  1.00  0.00           H  
ATOM   1493  CE1 PHE   114      41.400  50.110  61.310  1.00  0.00           C  
ATOM   1494  HE1 PHE   114      42.310  50.450  60.830  1.00  0.00           H  
ATOM   1495  CZ  PHE   114      40.200  50.180  60.570  1.00  0.00           C  
ATOM   1496  HZ  PHE   114      40.240  50.610  59.590  1.00  0.00           H  
ATOM   1497  CD2 PHE   114      38.930  48.980  62.240  1.00  0.00           C  
ATOM   1498  HD2 PHE   114      38.060  48.470  62.610  1.00  0.00           H  
ATOM   1499  CE2 PHE   114      38.990  49.630  61.050  1.00  0.00           C  
ATOM   1500  HE2 PHE   114      38.060  49.710  60.510  1.00  0.00           H  
ATOM   1501  C   PHE   114      41.080  47.480  66.560  1.00  0.00           C  
ATOM   1502  O   PHE   114      41.280  48.240  67.540  1.00  0.00           O  
ATOM   1503  N   LEU   115      40.770  46.170  66.780  1.00  0.00           N  
ATOM   1504  H   LEU   115      40.780  45.520  66.030  1.00  0.00           H  
ATOM   1505  CA  LEU   115      40.560  45.580  68.070  1.00  0.00           C  
ATOM   1506  HA  LEU   115      39.930  46.230  68.660  1.00  0.00           H  
ATOM   1507  CB  LEU   115      39.890  44.230  67.860  1.00  0.00           C  
ATOM   1508  HB3 LEU   115      39.760  43.640  68.800  1.00  0.00           H  
ATOM   1509  HB2 LEU   115      40.450  43.600  67.140  1.00  0.00           H  
ATOM   1510  CG  LEU   115      38.460  44.270  67.350  1.00  0.00           C  
ATOM   1511  HG  LEU   115      38.460  44.930  66.460  1.00  0.00           H  
ATOM   1512  CD1 LEU   115      37.850  42.930  67.070  1.00  0.00           C  
ATOM   1513 1HD1 LEU   115      36.780  42.920  66.770  1.00  0.00           H  
ATOM   1514 2HD1 LEU   115      37.960  42.240  67.940  1.00  0.00           H  
ATOM   1515 3HD1 LEU   115      38.580  42.530  66.340  1.00  0.00           H  
ATOM   1516  CD2 LEU   115      37.630  44.940  68.390  1.00  0.00           C  
ATOM   1517 1HD2 LEU   115      38.050  45.940  68.640  1.00  0.00           H  
ATOM   1518 2HD2 LEU   115      37.530  44.400  69.360  1.00  0.00           H  
ATOM   1519 3HD2 LEU   115      36.610  45.130  67.990  1.00  0.00           H  
ATOM   1520  C   LEU   115      41.790  45.400  68.930  1.00  0.00           C  
ATOM   1521  O   LEU   115      41.830  45.620  70.120  1.00  0.00           O  
ATOM   1522  N   ILE   116      42.900  45.200  68.240  1.00  0.00           N  
ATOM   1523  H   ILE   116      42.860  44.970  67.270  1.00  0.00           H  
ATOM   1524  CA  ILE   116      44.290  45.340  68.730  1.00  0.00           C  
ATOM   1525  HA  ILE   116      44.450  44.720  69.610  1.00  0.00           H  
ATOM   1526  CB  ILE   116      45.280  44.880  67.710  1.00  0.00           C  
ATOM   1527  HB  ILE   116      44.910  45.370  66.780  1.00  0.00           H  
ATOM   1528  CG2 ILE   116      46.820  45.280  67.860  1.00  0.00           C  
ATOM   1529 1HG2 ILE   116      47.360  44.750  68.670  1.00  0.00           H  
ATOM   1530 2HG2 ILE   116      46.960  46.380  67.960  1.00  0.00           H  
ATOM   1531 3HG2 ILE   116      47.370  44.990  66.940  1.00  0.00           H  
ATOM   1532  CG1 ILE   116      45.160  43.370  67.380  1.00  0.00           C  
ATOM   1533 3HG1 ILE   116      44.110  43.070  67.560  1.00  0.00           H  
ATOM   1534 2HG1 ILE   116      45.630  42.810  68.220  1.00  0.00           H  
ATOM   1535  CD1 ILE   116      45.840  42.910  66.080  1.00  0.00           C  
ATOM   1536 1HD1 ILE   116      46.930  42.830  66.300  1.00  0.00           H  
ATOM   1537 2HD1 ILE   116      45.690  43.640  65.260  1.00  0.00           H  
ATOM   1538 3HD1 ILE   116      45.430  41.950  65.690  1.00  0.00           H  
ATOM   1539  C   ILE   116      44.580  46.680  69.300  1.00  0.00           C  
ATOM   1540  O   ILE   116      45.040  46.890  70.420  1.00  0.00           O  
ATOM   1541  N   ALA   117      44.310  47.750  68.570  1.00  0.00           N  
ATOM   1542  H   ALA   117      44.250  47.660  67.580  1.00  0.00           H  
ATOM   1543  CA  ALA   117      44.330  49.110  69.030  1.00  0.00           C  
ATOM   1544  HA  ALA   117      45.310  49.230  69.470  1.00  0.00           H  
ATOM   1545  CB  ALA   117      44.120  50.130  67.890  1.00  0.00           C  
ATOM   1546  HB1 ALA   117      43.450  49.700  67.120  1.00  0.00           H  
ATOM   1547  HB2 ALA   117      45.050  50.280  67.300  1.00  0.00           H  
ATOM   1548  HB3 ALA   117      43.870  51.160  68.230  1.00  0.00           H  
ATOM   1549  C   ALA   117      43.420  49.380  70.220  1.00  0.00           C  
ATOM   1550  O   ALA   117      43.820  50.050  71.140  1.00  0.00           O  
ATOM   1551  N   LEU   118      42.160  48.890  70.190  1.00  0.00           N  
ATOM   1552  H   LEU   118      41.820  48.350  69.430  1.00  0.00           H  
ATOM   1553  CA  LEU   118      41.270  48.970  71.340  1.00  0.00           C  
ATOM   1554  HA  LEU   118      41.170  50.020  71.600  1.00  0.00           H  
ATOM   1555  CB  LEU   118      39.890  48.460  71.010  1.00  0.00           C  
ATOM   1556  HB3 LEU   118      39.880  47.500  70.450  1.00  0.00           H  
ATOM   1557  HB2 LEU   118      39.420  49.120  70.250  1.00  0.00           H  
ATOM   1558  CG  LEU   118      38.800  48.310  72.120  1.00  0.00           C  
ATOM   1559  HG  LEU   118      39.150  47.560  72.860  1.00  0.00           H  
ATOM   1560  CD1 LEU   118      38.440  49.560  72.990  1.00  0.00           C  
ATOM   1561 1HD1 LEU   118      38.000  49.280  73.970  1.00  0.00           H  
ATOM   1562 2HD1 LEU   118      37.740  50.230  72.440  1.00  0.00           H  
ATOM   1563 3HD1 LEU   118      39.390  50.100  73.180  1.00  0.00           H  
ATOM   1564  CD2 LEU   118      37.460  47.860  71.520  1.00  0.00           C  
ATOM   1565 1HD2 LEU   118      37.710  46.810  71.260  1.00  0.00           H  
ATOM   1566 2HD2 LEU   118      37.220  48.490  70.630  1.00  0.00           H  
ATOM   1567 3HD2 LEU   118      36.660  47.950  72.290  1.00  0.00           H  
ATOM   1568  C   LEU   118      41.810  48.270  72.530  1.00  0.00           C  
ATOM   1569  O   LEU   118      41.810  48.880  73.600  1.00  0.00           O  
ATOM   1570  N   ILE   119      42.440  47.060  72.390  1.00  0.00           N  
ATOM   1571  H   ILE   119      42.290  46.640  71.500  1.00  0.00           H  
ATOM   1572  CA  ILE   119      43.180  46.270  73.340  1.00  0.00           C  
ATOM   1573  HA  ILE   119      42.520  46.060  74.170  1.00  0.00           H  
ATOM   1574  CB  ILE   119      43.560  44.920  72.900  1.00  0.00           C  
ATOM   1575  HB  ILE   119      43.940  45.040  71.860  1.00  0.00           H  
ATOM   1576  CG2 ILE   119      44.580  44.340  73.830  1.00  0.00           C  
ATOM   1577 1HG2 ILE   119      44.270  44.410  74.890  1.00  0.00           H  
ATOM   1578 2HG2 ILE   119      45.570  44.840  73.780  1.00  0.00           H  
ATOM   1579 3HG2 ILE   119      44.830  43.280  73.580  1.00  0.00           H  
ATOM   1580  CG1 ILE   119      42.260  43.980  72.960  1.00  0.00           C  
ATOM   1581 3HG1 ILE   119      41.390  44.650  72.760  1.00  0.00           H  
ATOM   1582 2HG1 ILE   119      41.970  43.630  73.980  1.00  0.00           H  
ATOM   1583  CD1 ILE   119      42.390  42.770  72.110  1.00  0.00           C  
ATOM   1584 1HD1 ILE   119      41.430  42.240  71.950  1.00  0.00           H  
ATOM   1585 2HD1 ILE   119      43.110  42.090  72.620  1.00  0.00           H  
ATOM   1586 3HD1 ILE   119      42.720  43.070  71.090  1.00  0.00           H  
ATOM   1587  C   ILE   119      44.330  47.090  73.970  1.00  0.00           C  
ATOM   1588  O   ILE   119      44.380  47.300  75.220  1.00  0.00           O  
ATOM   1589  N   ALA   120      45.270  47.640  73.170  1.00  0.00           N  
ATOM   1590  H   ALA   120      45.180  47.420  72.200  1.00  0.00           H  
ATOM   1591  CA  ALA   120      46.330  48.550  73.680  1.00  0.00           C  
ATOM   1592  HA  ALA   120      46.780  48.050  74.530  1.00  0.00           H  
ATOM   1593  CB  ALA   120      47.250  48.920  72.450  1.00  0.00           C  
ATOM   1594  HB1 ALA   120      47.790  48.120  71.900  1.00  0.00           H  
ATOM   1595  HB2 ALA   120      48.100  49.530  72.820  1.00  0.00           H  
ATOM   1596  HB3 ALA   120      46.860  49.550  71.630  1.00  0.00           H  
ATOM   1597  C   ALA   120      45.790  49.850  74.370  1.00  0.00           C  
ATOM   1598  O   ALA   120      46.240  50.250  75.470  1.00  0.00           O  
ATOM   1599  N   LEU   121      44.780  50.540  73.840  1.00  0.00           N  
ATOM   1600  H   LEU   121      44.510  50.240  72.940  1.00  0.00           H  
ATOM   1601  CA  LEU   121      44.080  51.660  74.540  1.00  0.00           C  
ATOM   1602  HA  LEU   121      44.780  52.470  74.730  1.00  0.00           H  
ATOM   1603  CB  LEU   121      43.060  52.150  73.550  1.00  0.00           C  
ATOM   1604  HB3 LEU   121      42.270  51.390  73.370  1.00  0.00           H  
ATOM   1605  HB2 LEU   121      43.510  52.420  72.570  1.00  0.00           H  
ATOM   1606  CG  LEU   121      42.340  53.460  73.930  1.00  0.00           C  
ATOM   1607  HG  LEU   121      42.090  53.330  75.000  1.00  0.00           H  
ATOM   1608  CD1 LEU   121      43.260  54.670  73.790  1.00  0.00           C  
ATOM   1609 1HD1 LEU   121      42.680  55.550  74.110  1.00  0.00           H  
ATOM   1610 2HD1 LEU   121      43.610  54.930  72.770  1.00  0.00           H  
ATOM   1611 3HD1 LEU   121      44.100  54.630  74.510  1.00  0.00           H  
ATOM   1612  CD2 LEU   121      41.070  53.500  73.090  1.00  0.00           C  
ATOM   1613 1HD2 LEU   121      40.450  52.730  73.590  1.00  0.00           H  
ATOM   1614 2HD2 LEU   121      41.330  53.250  72.040  1.00  0.00           H  
ATOM   1615 3HD2 LEU   121      40.590  54.500  73.040  1.00  0.00           H  
ATOM   1616  C   LEU   121      43.350  51.300  75.810  1.00  0.00           C  
ATOM   1617  O   LEU   121      43.470  51.990  76.820  1.00  0.00           O  
ATOM   1618  N   ASP   122      42.620  50.150  75.920  1.00  0.00           N  
ATOM   1619  H   ASP   122      42.540  49.510  75.170  1.00  0.00           H  
ATOM   1620  CA  ASP   122      41.920  49.740  77.100  1.00  0.00           C  
ATOM   1621  HA  ASP   122      41.250  50.470  77.530  1.00  0.00           H  
ATOM   1622  CB  ASP   122      40.950  48.600  76.660  1.00  0.00           C  
ATOM   1623  HB3 ASP   122      41.650  47.760  76.470  1.00  0.00           H  
ATOM   1624  HB2 ASP   122      40.500  48.670  75.650  1.00  0.00           H  
ATOM   1625  CG  ASP   122      39.910  48.270  77.660  1.00  0.00           C  
ATOM   1626  OD1 ASP   122      38.820  48.790  77.620  1.00  0.00           O  
ATOM   1627  OD2 ASP   122      40.160  47.370  78.510  1.00  0.00           O1-
ATOM   1628  C   ASP   122      42.940  49.430  78.310  1.00  0.00           C  
ATOM   1629  O   ASP   122      42.610  49.710  79.480  1.00  0.00           O  
ATOM   1630  N   ARG   123      44.010  48.780  77.970  1.00  0.00           N  
ATOM   1631  H   ARG   123      44.070  48.460  77.030  1.00  0.00           H  
ATOM   1632  CA  ARG   123      45.070  48.420  78.890  1.00  0.00           C  
ATOM   1633  HA  ARG   123      44.670  47.740  79.620  1.00  0.00           H  
ATOM   1634  CB  ARG   123      46.210  47.560  78.240  1.00  0.00           C  
ATOM   1635  HB3 ARG   123      47.080  47.440  78.930  1.00  0.00           H  
ATOM   1636  HB2 ARG   123      46.490  47.840  77.200  1.00  0.00           H  
ATOM   1637  CG  ARG   123      45.840  46.070  78.240  1.00  0.00           C  
ATOM   1638  HG3 ARG   123      44.860  45.930  77.740  1.00  0.00           H  
ATOM   1639  HG2 ARG   123      45.830  45.630  79.260  1.00  0.00           H  
ATOM   1640  CD  ARG   123      46.760  45.240  77.370  1.00  0.00           C  
ATOM   1641  HD3 ARG   123      47.840  45.470  77.500  1.00  0.00           H  
ATOM   1642  HD2 ARG   123      46.580  45.500  76.300  1.00  0.00           H  
ATOM   1643  NE  ARG   123      46.340  43.830  77.680  1.00  0.00           N  
ATOM   1644  HE  ARG   123      45.650  43.740  78.390  1.00  0.00           H  
ATOM   1645  CZ  ARG   123      46.920  42.760  77.220  1.00  0.00           C  
ATOM   1646  NH1 ARG   123      47.950  42.750  76.420  1.00  0.00           N1+
ATOM   1647 1HH1 ARG   123      48.350  43.590  76.040  1.00  0.00           H  
ATOM   1648 2HH1 ARG   123      48.380  41.860  76.290  1.00  0.00           H  
ATOM   1649  NH2 ARG   123      46.540  41.570  77.670  1.00  0.00           N  
ATOM   1650 1HH2 ARG   123      45.650  41.410  78.110  1.00  0.00           H  
ATOM   1651 2HH2 ARG   123      47.140  40.840  77.370  1.00  0.00           H  
ATOM   1652  C   ARG   123      45.620  49.690  79.550  1.00  0.00           C  
ATOM   1653  O   ARG   123      45.860  49.860  80.740  1.00  0.00           O  
ATOM   1654  N   CYS   124      45.750  50.800  78.690  1.00  0.00           N  
ATOM   1655  H   CYS   124      45.560  50.800  77.720  1.00  0.00           H  
ATOM   1656  CA  CYS   124      46.060  52.210  79.050  1.00  0.00           C  
ATOM   1657  HA  CYS   124      47.010  52.190  79.570  1.00  0.00           H  
ATOM   1658  CB  CYS   124      46.330  52.950  77.770  1.00  0.00           C  
ATOM   1659  HB3 CYS   124      45.500  52.750  77.060  1.00  0.00           H  
ATOM   1660  HB2 CYS   124      47.260  52.510  77.340  1.00  0.00           H  
ATOM   1661  SG  CYS   124      46.640  54.730  77.800  1.00  0.00           S  
ATOM   1662  HG  CYS   124      47.800  54.760  78.450  1.00  0.00           H  
ATOM   1663  C   CYS   124      45.040  52.850  80.000  1.00  0.00           C  
ATOM   1664  O   CYS   124      45.400  53.480  80.950  1.00  0.00           O  
ATOM   1665  N   VAL   125      43.740  52.660  79.770  1.00  0.00           N  
ATOM   1666  H   VAL   125      43.490  52.120  78.980  1.00  0.00           H  
ATOM   1667  CA  VAL   125      42.590  53.140  80.620  1.00  0.00           C  
ATOM   1668  HA  VAL   125      42.690  54.220  80.650  1.00  0.00           H  
ATOM   1669  CB  VAL   125      41.270  52.640  80.000  1.00  0.00           C  
ATOM   1670  HB  VAL   125      41.150  51.540  79.960  1.00  0.00           H  
ATOM   1671  CG1 VAL   125      40.020  53.130  80.910  1.00  0.00           C  
ATOM   1672 1HG1 VAL   125      40.170  52.790  81.960  1.00  0.00           H  
ATOM   1673 2HG1 VAL   125      39.100  52.780  80.390  1.00  0.00           H  
ATOM   1674 3HG1 VAL   125      39.950  54.240  80.910  1.00  0.00           H  
ATOM   1675  CG2 VAL   125      40.960  53.230  78.660  1.00  0.00           C  
ATOM   1676 1HG2 VAL   125      40.510  54.250  78.690  1.00  0.00           H  
ATOM   1677 2HG2 VAL   125      40.250  52.540  78.170  1.00  0.00           H  
ATOM   1678 3HG2 VAL   125      41.860  53.290  78.010  1.00  0.00           H  
ATOM   1679  C   VAL   125      42.820  52.610  82.070  1.00  0.00           C  
ATOM   1680  O   VAL   125      42.750  53.250  83.100  1.00  0.00           O  
ATOM   1681  N   CYS   126      43.120  51.260  82.190  1.00  0.00           N  
ATOM   1682  H   CYS   126      43.140  50.720  81.360  1.00  0.00           H  
ATOM   1683  CA  CYS   126      43.470  50.630  83.470  1.00  0.00           C  
ATOM   1684  HA  CYS   126      42.660  50.820  84.160  1.00  0.00           H  
ATOM   1685  CB  CYS   126      43.520  49.140  83.380  1.00  0.00           C  
ATOM   1686  HB3 CYS   126      43.450  48.740  84.420  1.00  0.00           H  
ATOM   1687  HB2 CYS   126      44.530  48.880  82.980  1.00  0.00           H  
ATOM   1688  SG  CYS   126      42.220  48.450  82.300  1.00  0.00           S  
ATOM   1689  HG  CYS   126      42.720  49.000  81.200  1.00  0.00           H  
ATOM   1690  C   CYS   126      44.670  51.250  84.190  1.00  0.00           C  
ATOM   1691  O   CYS   126      44.650  51.530  85.360  1.00  0.00           O  
ATOM   1692  N   VAL   127      45.760  51.490  83.480  1.00  0.00           N  
ATOM   1693  H   VAL   127      45.630  51.260  82.530  1.00  0.00           H  
ATOM   1694  CA  VAL   127      47.020  52.040  83.910  1.00  0.00           C  
ATOM   1695  HA  VAL   127      47.270  51.510  84.810  1.00  0.00           H  
ATOM   1696  CB  VAL   127      48.070  51.840  82.960  1.00  0.00           C  
ATOM   1697  HB  VAL   127      47.750  52.200  81.950  1.00  0.00           H  
ATOM   1698  CG1 VAL   127      49.340  52.470  83.380  1.00  0.00           C  
ATOM   1699 1HG1 VAL   127      49.740  52.130  84.370  1.00  0.00           H  
ATOM   1700 2HG1 VAL   127      49.380  53.580  83.310  1.00  0.00           H  
ATOM   1701 3HG1 VAL   127      50.160  52.250  82.670  1.00  0.00           H  
ATOM   1702  CG2 VAL   127      48.380  50.330  82.870  1.00  0.00           C  
ATOM   1703 1HG2 VAL   127      48.930  50.020  83.780  1.00  0.00           H  
ATOM   1704 2HG2 VAL   127      49.000  50.030  82.000  1.00  0.00           H  
ATOM   1705 3HG2 VAL   127      47.470  49.720  82.670  1.00  0.00           H  
ATOM   1706  C   VAL   127      46.810  53.430  84.370  1.00  0.00           C  
ATOM   1707  O   VAL   127      47.340  53.810  85.400  1.00  0.00           O  
ATOM   1708  N   LEU   128      45.970  54.190  83.640  1.00  0.00           N  
ATOM   1709  H   LEU   128      45.470  53.840  82.850  1.00  0.00           H  
ATOM   1710  CA  LEU   128      45.790  55.600  84.010  1.00  0.00           C  
ATOM   1711  HA  LEU   128      46.630  55.970  84.580  1.00  0.00           H  
ATOM   1712  CB  LEU   128      45.790  56.570  82.760  1.00  0.00           C  
ATOM   1713  HB3 LEU   128      45.330  57.550  82.990  1.00  0.00           H  
ATOM   1714  HB2 LEU   128      45.110  56.120  82.000  1.00  0.00           H  
ATOM   1715  CG  LEU   128      47.170  56.910  82.040  1.00  0.00           C  
ATOM   1716  HG  LEU   128      47.980  57.310  82.690  1.00  0.00           H  
ATOM   1717  CD1 LEU   128      47.800  55.720  81.430  1.00  0.00           C  
ATOM   1718 1HD1 LEU   128      48.750  56.040  80.950  1.00  0.00           H  
ATOM   1719 2HD1 LEU   128      47.110  55.440  80.610  1.00  0.00           H  
ATOM   1720 3HD1 LEU   128      48.080  55.010  82.240  1.00  0.00           H  
ATOM   1721  CD2 LEU   128      46.840  58.000  81.040  1.00  0.00           C  
ATOM   1722 1HD2 LEU   128      46.600  58.980  81.490  1.00  0.00           H  
ATOM   1723 2HD2 LEU   128      45.910  57.810  80.460  1.00  0.00           H  
ATOM   1724 3HD2 LEU   128      47.630  58.240  80.300  1.00  0.00           H  
ATOM   1725  C   LEU   128      44.660  55.840  84.990  1.00  0.00           C  
ATOM   1726  O   LEU   128      44.370  56.950  85.390  1.00  0.00           O  
ATOM   1727  N   HIS   129      44.030  54.830  85.470  1.00  0.00           N  
ATOM   1728  H   HIS   129      44.150  53.990  84.960  1.00  0.00           H  
ATOM   1729  CA  HIS   129      42.860  54.920  86.340  1.00  0.00           C  
ATOM   1730  HA  HIS   129      42.880  55.770  87.020  1.00  0.00           H  
ATOM   1731  CB  HIS   129      41.520  55.000  85.510  1.00  0.00           C  
ATOM   1732  HB3 HIS   129      40.610  54.870  86.130  1.00  0.00           H  
ATOM   1733  HB2 HIS   129      41.330  54.060  84.940  1.00  0.00           H  
ATOM   1734  ND1 HIS   129      41.570  55.990  83.270  1.00  0.00           N  
ATOM   1735  HD1 HIS   129      41.830  55.150  82.800  1.00  0.00           H  
ATOM   1736  CG  HIS   129      41.360  56.200  84.580  1.00  0.00           C  
ATOM   1737  CE1 HIS   129      41.190  57.140  82.640  1.00  0.00           C  
ATOM   1738  HE1 HIS   129      41.110  57.230  81.550  1.00  0.00           H  
ATOM   1739  NE2 HIS   129      40.760  58.060  83.490  1.00  0.00           N  
ATOM   1740  CD2 HIS   129      40.860  57.450  84.750  1.00  0.00           C  
ATOM   1741  HD2 HIS   129      40.450  57.880  85.650  1.00  0.00           H  
ATOM   1742  C   HIS   129      42.740  53.690  87.260  1.00  0.00           C  
ATOM   1743  O   HIS   129      41.790  52.940  87.090  1.00  0.00           O  
ATOM   1744  N   PRO   130      43.630  53.300  88.140  1.00  0.00           N  
ATOM   1745  CD  PRO   130      44.720  54.240  88.530  1.00  0.00           C  
ATOM   1746  HD3 PRO   130      44.340  55.120  89.100  1.00  0.00           H  
ATOM   1747  HD2 PRO   130      45.250  54.570  87.610  1.00  0.00           H  
ATOM   1748  CA  PRO   130      43.570  52.130  88.910  1.00  0.00           C  
ATOM   1749  HA  PRO   130      43.880  51.300  88.290  1.00  0.00           H  
ATOM   1750  CB  PRO   130      44.700  52.330  89.960  1.00  0.00           C  
ATOM   1751  HB3 PRO   130      45.250  51.400  90.250  1.00  0.00           H  
ATOM   1752  HB2 PRO   130      44.290  52.790  90.880  1.00  0.00           H  
ATOM   1753  CG  PRO   130      45.640  53.380  89.370  1.00  0.00           C  
ATOM   1754  HG3 PRO   130      46.130  53.870  90.240  1.00  0.00           H  
ATOM   1755  HG2 PRO   130      46.460  52.820  88.860  1.00  0.00           H  
ATOM   1756  C   PRO   130      42.250  51.600  89.540  1.00  0.00           C  
ATOM   1757  O   PRO   130      41.750  50.520  89.160  1.00  0.00           O  
ATOM   1758  N   VAL   131      41.670  52.310  90.460  1.00  0.00           N  
ATOM   1759  H   VAL   131      42.020  53.230  90.600  1.00  0.00           H  
ATOM   1760  CA  VAL   131      40.450  52.090  91.250  1.00  0.00           C  
ATOM   1761  HA  VAL   131      40.570  51.150  91.770  1.00  0.00           H  
ATOM   1762  CB  VAL   131      40.350  53.320  92.150  1.00  0.00           C  
ATOM   1763  HB  VAL   131      40.550  54.240  91.570  1.00  0.00           H  
ATOM   1764  CG1 VAL   131      38.920  53.370  92.800  1.00  0.00           C  
ATOM   1765 1HG1 VAL   131      38.100  53.540  92.080  1.00  0.00           H  
ATOM   1766 2HG1 VAL   131      39.040  54.180  93.550  1.00  0.00           H  
ATOM   1767 3HG1 VAL   131      38.870  52.360  93.250  1.00  0.00           H  
ATOM   1768  CG2 VAL   131      41.430  53.120  93.270  1.00  0.00           C  
ATOM   1769 1HG2 VAL   131      41.180  52.190  93.820  1.00  0.00           H  
ATOM   1770 2HG2 VAL   131      41.340  53.960  93.990  1.00  0.00           H  
ATOM   1771 3HG2 VAL   131      42.460  53.040  92.870  1.00  0.00           H  
ATOM   1772  C   VAL   131      39.230  51.860  90.420  1.00  0.00           C  
ATOM   1773  O   VAL   131      38.460  50.910  90.650  1.00  0.00           O  
ATOM   1774  N   TRP   132      39.090  52.720  89.380  1.00  0.00           N  
ATOM   1775  H   TRP   132      39.780  53.440  89.340  1.00  0.00           H  
ATOM   1776  CA  TRP   132      37.810  52.670  88.560  1.00  0.00           C  
ATOM   1777  HA  TRP   132      37.000  52.680  89.280  1.00  0.00           H  
ATOM   1778  CB  TRP   132      37.650  53.870  87.510  1.00  0.00           C  
ATOM   1779  HB3 TRP   132      38.500  53.750  86.800  1.00  0.00           H  
ATOM   1780  HB2 TRP   132      37.880  54.790  88.090  1.00  0.00           H  
ATOM   1781  CG  TRP   132      36.340  53.980  86.830  1.00  0.00           C  
ATOM   1782  CD1 TRP   132      35.140  54.380  87.370  1.00  0.00           C  
ATOM   1783  HD1 TRP   132      34.980  54.650  88.400  1.00  0.00           H  
ATOM   1784  NE1 TRP   132      34.160  54.060  86.490  1.00  0.00           N  
ATOM   1785  HE1 TRP   132      33.250  53.760  86.680  1.00  0.00           H  
ATOM   1786  CE2 TRP   132      34.650  53.640  85.310  1.00  0.00           C  
ATOM   1787  CD2 TRP   132      36.030  53.510  85.480  1.00  0.00           C  
ATOM   1788  CE3 TRP   132      36.740  53.050  84.340  1.00  0.00           C  
ATOM   1789  HE3 TRP   132      37.810  53.030  84.450  1.00  0.00           H  
ATOM   1790  CZ3 TRP   132      36.020  52.730  83.170  1.00  0.00           C  
ATOM   1791  HZ3 TRP   132      36.670  52.370  82.390  1.00  0.00           H  
ATOM   1792  CZ2 TRP   132      33.950  53.350  84.230  1.00  0.00           C  
ATOM   1793  HZ2 TRP   132      32.870  53.270  84.230  1.00  0.00           H  
ATOM   1794  CH2 TRP   132      34.670  52.990  83.120  1.00  0.00           C  
ATOM   1795  HH2 TRP   132      34.110  52.800  82.210  1.00  0.00           H  
ATOM   1796  C   TRP   132      37.800  51.360  87.880  1.00  0.00           C  
ATOM   1797  O   TRP   132      36.780  50.680  87.780  1.00  0.00           O  
ATOM   1798  N   THR   133      39.030  50.990  87.350  1.00  0.00           N  
ATOM   1799  H   THR   133      39.740  51.690  87.380  1.00  0.00           H  
ATOM   1800  CA  THR   133      39.090  49.800  86.490  1.00  0.00           C  
ATOM   1801  HA  THR   133      38.190  49.850  85.890  1.00  0.00           H  
ATOM   1802  CB  THR   133      40.250  49.790  85.540  1.00  0.00           C  
ATOM   1803  HB  THR   133      40.510  48.770  85.180  1.00  0.00           H  
ATOM   1804  OG1 THR   133      41.470  50.170  86.180  1.00  0.00           O  
ATOM   1805  HG1 THR   133      41.450  50.980  86.700  1.00  0.00           H  
ATOM   1806  CG2 THR   133      39.990  50.740  84.400  1.00  0.00           C  
ATOM   1807 1HG2 THR   133      40.780  50.720  83.620  1.00  0.00           H  
ATOM   1808 2HG2 THR   133      40.030  51.720  84.930  1.00  0.00           H  
ATOM   1809 3HG2 THR   133      38.950  50.730  84.000  1.00  0.00           H  
ATOM   1810  C   THR   133      39.080  48.630  87.300  1.00  0.00           C  
ATOM   1811  O   THR   133      38.650  47.550  86.780  1.00  0.00           O  
ATOM   1812  N   GLN   134      39.540  48.630  88.570  1.00  0.00           N  
ATOM   1813  H   GLN   134      40.150  49.370  88.840  1.00  0.00           H  
ATOM   1814  CA  GLN   134      39.430  47.610  89.560  1.00  0.00           C  
ATOM   1815  HA  GLN   134      39.820  46.770  89.000  1.00  0.00           H  
ATOM   1816  CB  GLN   134      40.350  47.720  90.870  1.00  0.00           C  
ATOM   1817  HB3 GLN   134      39.820  47.310  91.760  1.00  0.00           H  
ATOM   1818  HB2 GLN   134      40.390  48.800  91.100  1.00  0.00           H  
ATOM   1819  CG  GLN   134      41.790  47.220  90.730  1.00  0.00           C  
ATOM   1820  HG3 GLN   134      42.360  47.280  91.680  1.00  0.00           H  
ATOM   1821  HG2 GLN   134      42.290  47.950  90.050  1.00  0.00           H  
ATOM   1822  CD  GLN   134      41.890  45.790  90.150  1.00  0.00           C  
ATOM   1823  OE1 GLN   134      41.660  44.840  90.860  1.00  0.00           O  
ATOM   1824  NE2 GLN   134      42.310  45.610  88.900  1.00  0.00           N  
ATOM   1825 1HE2 GLN   134      42.350  44.680  88.540  1.00  0.00           H  
ATOM   1826 2HE2 GLN   134      42.610  46.380  88.350  1.00  0.00           H  
ATOM   1827  C   GLN   134      38.030  47.220  89.960  1.00  0.00           C  
ATOM   1828  O   GLN   134      37.730  46.050  89.880  1.00  0.00           O  
ATOM   1829  N   ASN   135      37.150  48.130  90.410  1.00  0.00           N  
ATOM   1830  H   ASN   135      37.330  49.110  90.400  1.00  0.00           H  
ATOM   1831  CA  ASN   135      35.870  47.830  91.050  1.00  0.00           C  
ATOM   1832  HA  ASN   135      35.830  46.750  91.110  1.00  0.00           H  
ATOM   1833  CB  ASN   135      35.720  48.510  92.460  1.00  0.00           C  
ATOM   1834  HB3 ASN   135      34.870  48.060  93.030  1.00  0.00           H  
ATOM   1835  HB2 ASN   135      35.570  49.610  92.360  1.00  0.00           H  
ATOM   1836  CG  ASN   135      36.920  48.290  93.430  1.00  0.00           C  
ATOM   1837  OD1 ASN   135      36.960  47.260  94.140  1.00  0.00           O  
ATOM   1838  ND2 ASN   135      37.880  49.280  93.510  1.00  0.00           N  
ATOM   1839 1HD2 ASN   135      38.680  49.190  94.110  1.00  0.00           H  
ATOM   1840 2HD2 ASN   135      37.870  49.960  92.780  1.00  0.00           H  
ATOM   1841  C   ASN   135      34.610  48.180  90.270  1.00  0.00           C  
ATOM   1842  O   ASN   135      33.500  47.650  90.590  1.00  0.00           O  
ATOM   1843  N   HIS   136      34.630  49.200  89.400  1.00  0.00           N  
ATOM   1844  H   HIS   136      35.490  49.680  89.260  1.00  0.00           H  
ATOM   1845  CA  HIS   136      33.370  49.830  88.920  1.00  0.00           C  
ATOM   1846  HA  HIS   136      32.510  49.410  89.420  1.00  0.00           H  
ATOM   1847  CB  HIS   136      33.400  51.320  89.430  1.00  0.00           C  
ATOM   1848  HB3 HIS   136      32.550  51.970  89.160  1.00  0.00           H  
ATOM   1849  HB2 HIS   136      34.280  51.750  88.900  1.00  0.00           H  
ATOM   1850  ND1 HIS   136      32.840  50.680  91.820  1.00  0.00           N  
ATOM   1851  HD1 HIS   136      32.090  50.120  91.460  1.00  0.00           H  
ATOM   1852  CG  HIS   136      33.590  51.470  91.000  1.00  0.00           C  
ATOM   1853  CE1 HIS   136      33.090  51.120  93.050  1.00  0.00           C  
ATOM   1854  HE1 HIS   136      32.730  50.650  93.970  1.00  0.00           H  
ATOM   1855  NE2 HIS   136      33.940  52.120  93.060  1.00  0.00           N  
ATOM   1856  CD2 HIS   136      34.290  52.300  91.730  1.00  0.00           C  
ATOM   1857  HD2 HIS   136      34.930  53.150  91.580  1.00  0.00           H  
ATOM   1858  C   HIS   136      33.220  49.780  87.460  1.00  0.00           C  
ATOM   1859  O   HIS   136      32.380  50.480  86.920  1.00  0.00           O  
ATOM   1860  N   ARG   137      33.990  48.950  86.680  1.00  0.00           N  
ATOM   1861  H   ARG   137      34.690  48.390  87.120  1.00  0.00           H  
ATOM   1862  CA  ARG   137      33.770  48.810  85.270  1.00  0.00           C  
ATOM   1863  HA  ARG   137      33.840  49.830  84.900  1.00  0.00           H  
ATOM   1864  CB  ARG   137      34.890  48.030  84.470  1.00  0.00           C  
ATOM   1865  HB3 ARG   137      34.620  47.990  83.390  1.00  0.00           H  
ATOM   1866  HB2 ARG   137      34.850  46.980  84.850  1.00  0.00           H  
ATOM   1867  CG  ARG   137      36.240  48.710  84.540  1.00  0.00           C  
ATOM   1868  HG3 ARG   137      36.690  48.470  85.530  1.00  0.00           H  
ATOM   1869  HG2 ARG   137      36.160  49.820  84.490  1.00  0.00           H  
ATOM   1870  CD  ARG   137      37.170  48.090  83.430  1.00  0.00           C  
ATOM   1871  HD3 ARG   137      37.240  46.990  83.500  1.00  0.00           H  
ATOM   1872  HD2 ARG   137      38.250  48.360  83.540  1.00  0.00           H  
ATOM   1873  NE  ARG   137      36.780  48.590  82.040  1.00  0.00           N  
ATOM   1874  HE  ARG   137      35.930  49.110  81.950  1.00  0.00           H  
ATOM   1875  CZ  ARG   137      37.660  48.690  81.060  1.00  0.00           C  
ATOM   1876  NH1 ARG   137      38.830  48.090  80.950  1.00  0.00           N1+
ATOM   1877 1HH1 ARG   137      39.080  47.400  81.630  1.00  0.00           H  
ATOM   1878 2HH1 ARG   137      39.350  48.100  80.090  1.00  0.00           H  
ATOM   1879  NH2 ARG   137      37.320  49.380  80.000  1.00  0.00           N  
ATOM   1880 1HH2 ARG   137      36.430  49.790  79.810  1.00  0.00           H  
ATOM   1881 2HH2 ARG   137      37.820  49.130  79.170  1.00  0.00           H  
ATOM   1882  C   ARG   137      32.400  48.330  84.830  1.00  0.00           C  
ATOM   1883  O   ARG   137      31.540  47.670  85.480  1.00  0.00           O  
ATOM   1884  N   THR   138      32.000  48.760  83.620  1.00  0.00           N  
ATOM   1885  H   THR   138      32.590  49.390  83.140  1.00  0.00           H  
ATOM   1886  CA  THR   138      30.780  48.270  82.990  1.00  0.00           C  
ATOM   1887  HA  THR   138      30.270  47.590  83.660  1.00  0.00           H  
ATOM   1888  CB  THR   138      29.790  49.410  82.820  1.00  0.00           C  
ATOM   1889  HB  THR   138      29.320  49.740  83.770  1.00  0.00           H  
ATOM   1890  OG1 THR   138      28.800  49.160  81.860  1.00  0.00           O  
ATOM   1891  HG1 THR   138      28.080  49.690  82.210  1.00  0.00           H  
ATOM   1892  CG2 THR   138      30.540  50.720  82.430  1.00  0.00           C  
ATOM   1893 1HG2 THR   138      29.800  51.550  82.330  1.00  0.00           H  
ATOM   1894 2HG2 THR   138      31.060  50.510  81.480  1.00  0.00           H  
ATOM   1895 3HG2 THR   138      31.210  51.060  83.250  1.00  0.00           H  
ATOM   1896  C   THR   138      31.130  47.400  81.820  1.00  0.00           C  
ATOM   1897  O   THR   138      31.660  47.920  80.830  1.00  0.00           O  
ATOM   1898  N   VAL   139      30.870  46.060  81.890  1.00  0.00           N  
ATOM   1899  H   VAL   139      30.450  45.650  82.700  1.00  0.00           H  
ATOM   1900  CA  VAL   139      31.080  45.120  80.790  1.00  0.00           C  
ATOM   1901  HA  VAL   139      32.080  45.300  80.420  1.00  0.00           H  
ATOM   1902  CB  VAL   139      31.130  43.610  81.140  1.00  0.00           C  
ATOM   1903  HB  VAL   139      31.400  43.040  80.230  1.00  0.00           H  
ATOM   1904  CG1 VAL   139      32.170  43.540  82.180  1.00  0.00           C  
ATOM   1905 1HG1 VAL   139      31.940  44.110  83.100  1.00  0.00           H  
ATOM   1906 2HG1 VAL   139      33.160  43.860  81.780  1.00  0.00           H  
ATOM   1907 3HG1 VAL   139      32.230  42.470  82.450  1.00  0.00           H  
ATOM   1908  CG2 VAL   139      29.660  43.200  81.560  1.00  0.00           C  
ATOM   1909 1HG2 VAL   139      29.360  43.980  82.290  1.00  0.00           H  
ATOM   1910 2HG2 VAL   139      29.700  42.270  82.170  1.00  0.00           H  
ATOM   1911 3HG2 VAL   139      28.870  43.230  80.780  1.00  0.00           H  
ATOM   1912  C   VAL   139      30.110  45.480  79.620  1.00  0.00           C  
ATOM   1913  O   VAL   139      30.460  45.470  78.450  1.00  0.00           O  
ATOM   1914  N   SER   140      28.850  45.920  79.900  1.00  0.00           N  
ATOM   1915  H   SER   140      28.530  46.010  80.840  1.00  0.00           H  
ATOM   1916  CA  SER   140      27.810  46.290  78.920  1.00  0.00           C  
ATOM   1917  HA  SER   140      27.590  45.440  78.300  1.00  0.00           H  
ATOM   1918  CB  SER   140      26.490  46.500  79.610  1.00  0.00           C  
ATOM   1919  HB3 SER   140      26.140  45.550  80.070  1.00  0.00           H  
ATOM   1920  HB2 SER   140      25.780  46.890  78.850  1.00  0.00           H  
ATOM   1921  OG  SER   140      26.700  47.410  80.690  1.00  0.00           O  
ATOM   1922  HG  SER   140      27.110  46.920  81.400  1.00  0.00           H  
ATOM   1923  C   SER   140      28.340  47.440  78.020  1.00  0.00           C  
ATOM   1924  O   SER   140      28.070  47.470  76.810  1.00  0.00           O  
ATOM   1925  N   LEU   141      29.000  48.460  78.610  1.00  0.00           N  
ATOM   1926  H   LEU   141      29.000  48.410  79.600  1.00  0.00           H  
ATOM   1927  CA  LEU   141      29.640  49.540  77.870  1.00  0.00           C  
ATOM   1928  HA  LEU   141      28.850  49.990  77.280  1.00  0.00           H  
ATOM   1929  CB  LEU   141      30.260  50.610  78.820  1.00  0.00           C  
ATOM   1930  HB3 LEU   141      30.960  50.020  79.460  1.00  0.00           H  
ATOM   1931  HB2 LEU   141      29.510  51.100  79.470  1.00  0.00           H  
ATOM   1932  CG  LEU   141      31.130  51.830  78.300  1.00  0.00           C  
ATOM   1933  HG  LEU   141      31.940  51.370  77.690  1.00  0.00           H  
ATOM   1934  CD1 LEU   141      30.340  52.790  77.390  1.00  0.00           C  
ATOM   1935 1HD1 LEU   141      31.010  53.430  76.770  1.00  0.00           H  
ATOM   1936 2HD1 LEU   141      29.660  53.390  78.030  1.00  0.00           H  
ATOM   1937 3HD1 LEU   141      29.810  52.160  76.660  1.00  0.00           H  
ATOM   1938  CD2 LEU   141      31.750  52.610  79.480  1.00  0.00           C  
ATOM   1939 1HD2 LEU   141      30.820  52.910  80.000  1.00  0.00           H  
ATOM   1940 2HD2 LEU   141      32.520  53.330  79.140  1.00  0.00           H  
ATOM   1941 3HD2 LEU   141      32.260  51.880  80.140  1.00  0.00           H  
ATOM   1942  C   LEU   141      30.770  49.080  76.970  1.00  0.00           C  
ATOM   1943  O   LEU   141      30.830  49.440  75.800  1.00  0.00           O  
ATOM   1944  N   ALA   142      31.620  48.070  77.390  1.00  0.00           N  
ATOM   1945  H   ALA   142      31.550  47.490  78.190  1.00  0.00           H  
ATOM   1946  CA  ALA   142      32.710  47.600  76.570  1.00  0.00           C  
ATOM   1947  HA  ALA   142      33.310  48.460  76.310  1.00  0.00           H  
ATOM   1948  CB  ALA   142      33.570  46.600  77.330  1.00  0.00           C  
ATOM   1949  HB1 ALA   142      33.020  45.630  77.430  1.00  0.00           H  
ATOM   1950  HB2 ALA   142      33.750  46.940  78.370  1.00  0.00           H  
ATOM   1951  HB3 ALA   142      34.520  46.230  76.890  1.00  0.00           H  
ATOM   1952  C   ALA   142      32.100  46.930  75.310  1.00  0.00           C  
ATOM   1953  O   ALA   142      32.660  47.060  74.180  1.00  0.00           O  
ATOM   1954  N   LYS   143      30.900  46.270  75.470  1.00  0.00           N  
ATOM   1955  H   LYS   143      30.490  46.260  76.380  1.00  0.00           H  
ATOM   1956  CA  LYS   143      30.100  45.700  74.430  1.00  0.00           C  
ATOM   1957  HA  LYS   143      30.790  44.990  73.990  1.00  0.00           H  
ATOM   1958  CB  LYS   143      28.930  44.790  74.910  1.00  0.00           C  
ATOM   1959  HB3 LYS   143      28.520  44.270  74.020  1.00  0.00           H  
ATOM   1960  HB2 LYS   143      28.150  45.360  75.450  1.00  0.00           H  
ATOM   1961  CG  LYS   143      29.400  43.570  75.710  1.00  0.00           C  
ATOM   1962  HG3 LYS   143      30.110  44.020  76.420  1.00  0.00           H  
ATOM   1963  HG2 LYS   143      30.010  42.870  75.100  1.00  0.00           H  
ATOM   1964  CD  LYS   143      28.300  42.770  76.390  1.00  0.00           C  
ATOM   1965  HD3 LYS   143      27.710  42.480  75.490  1.00  0.00           H  
ATOM   1966  HD2 LYS   143      27.580  43.330  77.030  1.00  0.00           H  
ATOM   1967  CE  LYS   143      28.820  41.560  77.270  1.00  0.00           C  
ATOM   1968  HE3 LYS   143      29.420  42.000  78.100  1.00  0.00           H  
ATOM   1969  HE2 LYS   143      29.320  40.710  76.750  1.00  0.00           H  
ATOM   1970  NZ  LYS   143      27.700  40.860  77.910  1.00  0.00           N1+
ATOM   1971  HZ1 LYS   143      27.000  40.480  77.240  1.00  0.00           H  
ATOM   1972  HZ2 LYS   143      27.140  41.610  78.360  1.00  0.00           H  
ATOM   1973  HZ3 LYS   143      28.020  40.160  78.610  1.00  0.00           H  
ATOM   1974  C   LYS   143      29.630  46.700  73.320  1.00  0.00           C  
ATOM   1975  O   LYS   143      29.790  46.490  72.150  1.00  0.00           O  
ATOM   1976  N   LYS   144      29.010  47.900  73.760  1.00  0.00           N  
ATOM   1977  H   LYS   144      28.960  47.970  74.750  1.00  0.00           H  
ATOM   1978  CA  LYS   144      28.730  49.020  72.950  1.00  0.00           C  
ATOM   1979  HA  LYS   144      28.190  48.630  72.100  1.00  0.00           H  
ATOM   1980  CB  LYS   144      27.790  50.060  73.770  1.00  0.00           C  
ATOM   1981  HB3 LYS   144      27.660  51.000  73.190  1.00  0.00           H  
ATOM   1982  HB2 LYS   144      28.350  50.350  74.680  1.00  0.00           H  
ATOM   1983  CG  LYS   144      26.370  49.530  74.140  1.00  0.00           C  
ATOM   1984  HG3 LYS   144      26.430  48.570  74.700  1.00  0.00           H  
ATOM   1985  HG2 LYS   144      25.860  49.400  73.160  1.00  0.00           H  
ATOM   1986  CD  LYS   144      25.530  50.550  75.030  1.00  0.00           C  
ATOM   1987  HD3 LYS   144      24.480  50.190  75.110  1.00  0.00           H  
ATOM   1988  HD2 LYS   144      25.430  51.400  74.330  1.00  0.00           H  
ATOM   1989  CE  LYS   144      26.220  50.830  76.400  1.00  0.00           C  
ATOM   1990  HE3 LYS   144      27.280  51.150  76.260  1.00  0.00           H  
ATOM   1991  HE2 LYS   144      26.290  49.880  76.970  1.00  0.00           H  
ATOM   1992  NZ  LYS   144      25.390  51.770  77.170  1.00  0.00           N1+
ATOM   1993  HZ1 LYS   144      25.390  52.660  76.620  1.00  0.00           H  
ATOM   1994  HZ2 LYS   144      25.860  51.880  78.090  1.00  0.00           H  
ATOM   1995  HZ3 LYS   144      24.460  51.380  77.400  1.00  0.00           H  
ATOM   1996  C   LYS   144      29.800  49.780  72.270  1.00  0.00           C  
ATOM   1997  O   LYS   144      29.680  50.150  71.160  1.00  0.00           O  
ATOM   1998  N   VAL   145      30.920  49.980  72.960  1.00  0.00           N  
ATOM   1999  H   VAL   145      30.870  49.810  73.940  1.00  0.00           H  
ATOM   2000  CA  VAL   145      32.090  50.590  72.330  1.00  0.00           C  
ATOM   2001  HA  VAL   145      31.770  51.530  71.910  1.00  0.00           H  
ATOM   2002  CB  VAL   145      33.230  50.740  73.400  1.00  0.00           C  
ATOM   2003  HB  VAL   145      33.060  49.800  73.960  1.00  0.00           H  
ATOM   2004  CG1 VAL   145      34.660  50.800  72.850  1.00  0.00           C  
ATOM   2005 1HG1 VAL   145      34.990  50.000  72.150  1.00  0.00           H  
ATOM   2006 2HG1 VAL   145      35.370  50.910  73.700  1.00  0.00           H  
ATOM   2007 3HG1 VAL   145      34.940  51.640  72.180  1.00  0.00           H  
ATOM   2008  CG2 VAL   145      32.970  51.900  74.370  1.00  0.00           C  
ATOM   2009 1HG2 VAL   145      33.740  51.860  75.170  1.00  0.00           H  
ATOM   2010 2HG2 VAL   145      32.060  51.640  74.950  1.00  0.00           H  
ATOM   2011 3HG2 VAL   145      32.910  52.910  73.920  1.00  0.00           H  
ATOM   2012  C   VAL   145      32.590  49.730  71.200  1.00  0.00           C  
ATOM   2013  O   VAL   145      33.030  50.250  70.160  1.00  0.00           O  
ATOM   2014  N   ILE   146      32.530  48.370  71.230  1.00  0.00           N  
ATOM   2015  H   ILE   146      32.150  48.000  72.080  1.00  0.00           H  
ATOM   2016  CA  ILE   146      33.160  47.450  70.310  1.00  0.00           C  
ATOM   2017  HA  ILE   146      34.030  48.080  70.140  1.00  0.00           H  
ATOM   2018  CB  ILE   146      33.440  46.030  70.980  1.00  0.00           C  
ATOM   2019  HB  ILE   146      32.440  45.650  71.290  1.00  0.00           H  
ATOM   2020  CG2 ILE   146      33.820  44.940  69.860  1.00  0.00           C  
ATOM   2021 1HG2 ILE   146      34.670  45.430  69.340  1.00  0.00           H  
ATOM   2022 2HG2 ILE   146      33.070  44.750  69.060  1.00  0.00           H  
ATOM   2023 3HG2 ILE   146      34.190  43.980  70.260  1.00  0.00           H  
ATOM   2024  CG1 ILE   146      34.500  45.910  72.070  1.00  0.00           C  
ATOM   2025 3HG1 ILE   146      34.570  46.790  72.730  1.00  0.00           H  
ATOM   2026 2HG1 ILE   146      35.510  45.860  71.610  1.00  0.00           H  
ATOM   2027  CD1 ILE   146      34.210  44.670  72.980  1.00  0.00           C  
ATOM   2028 1HD1 ILE   146      33.170  44.740  73.390  1.00  0.00           H  
ATOM   2029 2HD1 ILE   146      34.980  44.620  73.770  1.00  0.00           H  
ATOM   2030 3HD1 ILE   146      34.290  43.840  72.250  1.00  0.00           H  
ATOM   2031  C   ILE   146      32.340  47.330  69.020  1.00  0.00           C  
ATOM   2032  O   ILE   146      32.850  46.890  68.000  1.00  0.00           O  
ATOM   2033  N   ILE   147      31.100  47.890  68.960  1.00  0.00           N  
ATOM   2034  H   ILE   147      30.740  48.210  69.840  1.00  0.00           H  
ATOM   2035  CA  ILE   147      30.310  47.910  67.760  1.00  0.00           C  
ATOM   2036  HA  ILE   147      30.210  46.940  67.320  1.00  0.00           H  
ATOM   2037  CB  ILE   147      28.820  48.290  68.040  1.00  0.00           C  
ATOM   2038  HB  ILE   147      28.870  49.330  68.440  1.00  0.00           H  
ATOM   2039  CG2 ILE   147      28.080  48.290  66.670  1.00  0.00           C  
ATOM   2040 1HG2 ILE   147      28.140  47.270  66.260  1.00  0.00           H  
ATOM   2041 2HG2 ILE   147      28.540  49.090  66.050  1.00  0.00           H  
ATOM   2042 3HG2 ILE   147      27.000  48.540  66.790  1.00  0.00           H  
ATOM   2043  CG1 ILE   147      28.080  47.450  69.160  1.00  0.00           C  
ATOM   2044 3HG1 ILE   147      28.790  47.210  69.980  1.00  0.00           H  
ATOM   2045 2HG1 ILE   147      27.830  46.490  68.660  1.00  0.00           H  
ATOM   2046  CD1 ILE   147      26.770  48.160  69.660  1.00  0.00           C  
ATOM   2047 1HD1 ILE   147      26.040  48.340  68.860  1.00  0.00           H  
ATOM   2048 2HD1 ILE   147      27.030  49.160  70.070  1.00  0.00           H  
ATOM   2049 3HD1 ILE   147      26.190  47.560  70.400  1.00  0.00           H  
ATOM   2050  C   ILE   147      30.970  48.800  66.650  1.00  0.00           C  
ATOM   2051  O   ILE   147      31.180  48.440  65.500  1.00  0.00           O  
ATOM   2052  N   GLY   148      31.540  50.020  67.060  1.00  0.00           N  
ATOM   2053  H   GLY   148      31.350  50.400  67.960  1.00  0.00           H  
ATOM   2054  CA  GLY   148      32.370  50.940  66.260  1.00  0.00           C  
ATOM   2055  HA3 GLY   148      32.780  51.660  66.950  1.00  0.00           H  
ATOM   2056  HA2 GLY   148      31.610  51.450  65.670  1.00  0.00           H  
ATOM   2057  C   GLY   148      33.410  50.420  65.400  1.00  0.00           C  
ATOM   2058  O   GLY   148      33.280  50.450  64.170  1.00  0.00           O  
ATOM   2059  N   PRO   149      34.450  49.630  65.860  1.00  0.00           N  
ATOM   2060  CD  PRO   149      34.880  49.600  67.250  1.00  0.00           C  
ATOM   2061  HD3 PRO   149      34.020  49.470  67.930  1.00  0.00           H  
ATOM   2062  HD2 PRO   149      35.330  50.580  67.520  1.00  0.00           H  
ATOM   2063  CA  PRO   149      35.400  48.960  65.010  1.00  0.00           C  
ATOM   2064  HA  PRO   149      35.890  49.680  64.370  1.00  0.00           H  
ATOM   2065  CB  PRO   149      36.500  48.350  65.930  1.00  0.00           C  
ATOM   2066  HB3 PRO   149      37.430  48.950  65.840  1.00  0.00           H  
ATOM   2067  HB2 PRO   149      36.820  47.290  65.820  1.00  0.00           H  
ATOM   2068  CG  PRO   149      35.910  48.500  67.370  1.00  0.00           C  
ATOM   2069  HG3 PRO   149      35.380  47.540  67.560  1.00  0.00           H  
ATOM   2070  HG2 PRO   149      36.620  48.680  68.200  1.00  0.00           H  
ATOM   2071  C   PRO   149      34.830  47.940  64.010  1.00  0.00           C  
ATOM   2072  O   PRO   149      35.310  47.790  62.880  1.00  0.00           O  
ATOM   2073  N   TRP   150      33.830  47.140  64.400  1.00  0.00           N  
ATOM   2074  H   TRP   150      33.460  47.220  65.320  1.00  0.00           H  
ATOM   2075  CA  TRP   150      33.110  46.300  63.480  1.00  0.00           C  
ATOM   2076  HA  TRP   150      33.890  45.710  63.020  1.00  0.00           H  
ATOM   2077  CB  TRP   150      32.250  45.280  64.180  1.00  0.00           C  
ATOM   2078  HB3 TRP   150      31.660  44.650  63.470  1.00  0.00           H  
ATOM   2079  HB2 TRP   150      31.470  45.810  64.760  1.00  0.00           H  
ATOM   2080  CG  TRP   150      33.010  44.250  64.960  1.00  0.00           C  
ATOM   2081  CD1 TRP   150      32.830  43.960  66.280  1.00  0.00           C  
ATOM   2082  HD1 TRP   150      32.420  44.650  67.010  1.00  0.00           H  
ATOM   2083  NE1 TRP   150      33.590  42.880  66.600  1.00  0.00           N  
ATOM   2084  HE1 TRP   150      33.440  42.420  67.440  1.00  0.00           H  
ATOM   2085  CE2 TRP   150      34.190  42.380  65.490  1.00  0.00           C  
ATOM   2086  CD2 TRP   150      33.900  43.220  64.390  1.00  0.00           C  
ATOM   2087  CE3 TRP   150      34.390  42.990  63.130  1.00  0.00           C  
ATOM   2088  HE3 TRP   150      34.220  43.700  62.330  1.00  0.00           H  
ATOM   2089  CZ3 TRP   150      35.180  41.840  62.940  1.00  0.00           C  
ATOM   2090  HZ3 TRP   150      35.510  41.520  61.960  1.00  0.00           H  
ATOM   2091  CZ2 TRP   150      35.010  41.270  65.300  1.00  0.00           C  
ATOM   2092  HZ2 TRP   150      35.100  40.470  66.020  1.00  0.00           H  
ATOM   2093  CH2 TRP   150      35.350  40.930  63.950  1.00  0.00           C  
ATOM   2094  HH2 TRP   150      36.030  40.100  63.820  1.00  0.00           H  
ATOM   2095  C   TRP   150      32.350  47.010  62.330  1.00  0.00           C  
ATOM   2096  O   TRP   150      32.420  46.580  61.180  1.00  0.00           O  
ATOM   2097  N   VAL   151      31.600  48.050  62.670  1.00  0.00           N  
ATOM   2098  H   VAL   151      31.450  48.330  63.620  1.00  0.00           H  
ATOM   2099  CA  VAL   151      30.640  48.660  61.730  1.00  0.00           C  
ATOM   2100  HA  VAL   151      30.310  47.950  61.000  1.00  0.00           H  
ATOM   2101  CB  VAL   151      29.350  49.140  62.360  1.00  0.00           C  
ATOM   2102  HB  VAL   151      29.480  49.730  63.290  1.00  0.00           H  
ATOM   2103  CG1 VAL   151      28.510  49.980  61.320  1.00  0.00           C  
ATOM   2104 1HG1 VAL   151      28.190  49.340  60.470  1.00  0.00           H  
ATOM   2105 2HG1 VAL   151      28.960  50.940  61.000  1.00  0.00           H  
ATOM   2106 3HG1 VAL   151      27.580  50.410  61.740  1.00  0.00           H  
ATOM   2107  CG2 VAL   151      28.630  47.860  62.770  1.00  0.00           C  
ATOM   2108 1HG2 VAL   151      28.370  47.170  61.940  1.00  0.00           H  
ATOM   2109 2HG2 VAL   151      27.650  48.120  63.240  1.00  0.00           H  
ATOM   2110 3HG2 VAL   151      29.260  47.390  63.550  1.00  0.00           H  
ATOM   2111  C   VAL   151      31.300  49.740  60.910  1.00  0.00           C  
ATOM   2112  O   VAL   151      30.970  50.100  59.730  1.00  0.00           O  
ATOM   2113  N   MET   152      32.340  50.360  61.450  1.00  0.00           N  
ATOM   2114  H   MET   152      32.510  50.420  62.430  1.00  0.00           H  
ATOM   2115  CA  MET   152      33.350  51.070  60.710  1.00  0.00           C  
ATOM   2116  HA  MET   152      32.830  51.900  60.250  1.00  0.00           H  
ATOM   2117  CB  MET   152      34.420  51.580  61.650  1.00  0.00           C  
ATOM   2118  HB3 MET   152      34.700  50.670  62.230  1.00  0.00           H  
ATOM   2119  HB2 MET   152      33.840  52.220  62.340  1.00  0.00           H  
ATOM   2120  CG  MET   152      35.640  52.290  61.140  1.00  0.00           C  
ATOM   2121  HG3 MET   152      35.960  51.660  60.280  1.00  0.00           H  
ATOM   2122  HG2 MET   152      36.450  52.170  61.900  1.00  0.00           H  
ATOM   2123  SD  MET   152      35.470  54.080  60.680  1.00  0.00           S  
ATOM   2124  CE  MET   152      37.240  54.190  60.390  1.00  0.00           C  
ATOM   2125  HE1 MET   152      37.320  55.170  59.880  1.00  0.00           H  
ATOM   2126  HE2 MET   152      37.720  53.400  59.780  1.00  0.00           H  
ATOM   2127  HE3 MET   152      37.810  54.390  61.320  1.00  0.00           H  
ATOM   2128  C   MET   152      34.100  50.220  59.660  1.00  0.00           C  
ATOM   2129  O   MET   152      34.210  50.560  58.480  1.00  0.00           O  
ATOM   2130  N   ALA   153      34.560  49.030  60.050  1.00  0.00           N  
ATOM   2131  H   ALA   153      34.520  48.760  61.010  1.00  0.00           H  
ATOM   2132  CA  ALA   153      35.310  48.080  59.200  1.00  0.00           C  
ATOM   2133  HA  ALA   153      36.160  48.660  58.880  1.00  0.00           H  
ATOM   2134  CB  ALA   153      35.690  46.780  59.880  1.00  0.00           C  
ATOM   2135  HB1 ALA   153      34.970  46.460  60.660  1.00  0.00           H  
ATOM   2136  HB2 ALA   153      36.680  46.800  60.390  1.00  0.00           H  
ATOM   2137  HB3 ALA   153      35.700  45.880  59.230  1.00  0.00           H  
ATOM   2138  C   ALA   153      34.440  47.630  57.990  1.00  0.00           C  
ATOM   2139  O   ALA   153      34.980  47.620  56.900  1.00  0.00           O  
ATOM   2140  N   LEU   154      33.130  47.440  58.270  1.00  0.00           N  
ATOM   2141  H   LEU   154      32.910  47.450  59.240  1.00  0.00           H  
ATOM   2142  CA  LEU   154      31.980  47.170  57.390  1.00  0.00           C  
ATOM   2143  HA  LEU   154      32.150  46.210  56.930  1.00  0.00           H  
ATOM   2144  CB  LEU   154      30.670  47.080  58.230  1.00  0.00           C  
ATOM   2145  HB3 LEU   154      30.390  48.120  58.520  1.00  0.00           H  
ATOM   2146  HB2 LEU   154      30.790  46.590  59.220  1.00  0.00           H  
ATOM   2147  CG  LEU   154      29.470  46.410  57.520  1.00  0.00           C  
ATOM   2148  HG  LEU   154      29.310  46.910  56.540  1.00  0.00           H  
ATOM   2149  CD1 LEU   154      29.710  44.960  57.070  1.00  0.00           C  
ATOM   2150 1HD1 LEU   154      30.600  44.920  56.400  1.00  0.00           H  
ATOM   2151 2HD1 LEU   154      28.870  44.520  56.490  1.00  0.00           H  
ATOM   2152 3HD1 LEU   154      29.860  44.440  58.040  1.00  0.00           H  
ATOM   2153  CD2 LEU   154      28.270  46.660  58.480  1.00  0.00           C  
ATOM   2154 1HD2 LEU   154      27.970  47.720  58.610  1.00  0.00           H  
ATOM   2155 2HD2 LEU   154      28.620  46.230  59.440  1.00  0.00           H  
ATOM   2156 3HD2 LEU   154      27.440  46.040  58.100  1.00  0.00           H  
ATOM   2157  C   LEU   154      31.770  48.300  56.310  1.00  0.00           C  
ATOM   2158  O   LEU   154      31.750  48.030  55.050  1.00  0.00           O  
ATOM   2159  N   LEU   155      31.630  49.570  56.700  1.00  0.00           N  
ATOM   2160  H   LEU   155      31.690  49.780  57.680  1.00  0.00           H  
ATOM   2161  CA  LEU   155      31.520  50.560  55.670  1.00  0.00           C  
ATOM   2162  HA  LEU   155      30.710  50.450  54.960  1.00  0.00           H  
ATOM   2163  CB  LEU   155      31.390  51.900  56.350  1.00  0.00           C  
ATOM   2164  HB3 LEU   155      32.330  52.100  56.910  1.00  0.00           H  
ATOM   2165  HB2 LEU   155      30.530  51.730  57.030  1.00  0.00           H  
ATOM   2166  CG  LEU   155      31.220  53.230  55.530  1.00  0.00           C  
ATOM   2167  HG  LEU   155      32.210  53.370  55.050  1.00  0.00           H  
ATOM   2168  CD1 LEU   155      30.150  53.150  54.420  1.00  0.00           C  
ATOM   2169 1HD1 LEU   155      30.360  52.440  53.580  1.00  0.00           H  
ATOM   2170 2HD1 LEU   155      29.950  54.110  53.910  1.00  0.00           H  
ATOM   2171 3HD1 LEU   155      29.160  52.880  54.840  1.00  0.00           H  
ATOM   2172  CD2 LEU   155      31.040  54.470  56.400  1.00  0.00           C  
ATOM   2173 1HD2 LEU   155      30.350  54.330  57.270  1.00  0.00           H  
ATOM   2174 2HD2 LEU   155      30.670  55.330  55.800  1.00  0.00           H  
ATOM   2175 3HD2 LEU   155      32.070  54.710  56.750  1.00  0.00           H  
ATOM   2176  C   LEU   155      32.800  50.660  54.680  1.00  0.00           C  
ATOM   2177  O   LEU   155      32.690  50.910  53.490  1.00  0.00           O  
ATOM   2178  N   LEU   156      34.060  50.340  55.220  1.00  0.00           N  
ATOM   2179  H   LEU   156      34.220  50.020  56.150  1.00  0.00           H  
ATOM   2180  CA  LEU   156      35.280  50.360  54.460  1.00  0.00           C  
ATOM   2181  HA  LEU   156      35.330  51.320  53.970  1.00  0.00           H  
ATOM   2182  CB  LEU   156      36.540  50.360  55.340  1.00  0.00           C  
ATOM   2183  HB3 LEU   156      37.440  50.340  54.690  1.00  0.00           H  
ATOM   2184  HB2 LEU   156      36.530  49.460  55.990  1.00  0.00           H  
ATOM   2185  CG  LEU   156      36.700  51.630  56.140  1.00  0.00           C  
ATOM   2186  HG  LEU   156      35.780  51.880  56.720  1.00  0.00           H  
ATOM   2187  CD1 LEU   156      37.820  51.500  57.220  1.00  0.00           C  
ATOM   2188 1HD1 LEU   156      38.690  50.890  56.880  1.00  0.00           H  
ATOM   2189 2HD1 LEU   156      37.350  51.040  58.110  1.00  0.00           H  
ATOM   2190 3HD1 LEU   156      38.230  52.500  57.450  1.00  0.00           H  
ATOM   2191  CD2 LEU   156      37.040  52.870  55.270  1.00  0.00           C  
ATOM   2192 1HD2 LEU   156      37.440  53.710  55.870  1.00  0.00           H  
ATOM   2193 2HD2 LEU   156      36.080  53.210  54.820  1.00  0.00           H  
ATOM   2194 3HD2 LEU   156      37.690  52.470  54.460  1.00  0.00           H  
ATOM   2195  C   LEU   156      35.270  49.210  53.420  1.00  0.00           C  
ATOM   2196  O   LEU   156      35.870  49.290  52.370  1.00  0.00           O  
ATOM   2197  N   THR   157      34.540  48.090  53.710  1.00  0.00           N  
ATOM   2198  H   THR   157      34.050  48.110  54.580  1.00  0.00           H  
ATOM   2199  CA  THR   157      34.400  46.920  52.780  1.00  0.00           C  
ATOM   2200  HA  THR   157      35.190  46.940  52.040  1.00  0.00           H  
ATOM   2201  CB  THR   157      34.500  45.650  53.580  1.00  0.00           C  
ATOM   2202  HB  THR   157      33.580  45.530  54.180  1.00  0.00           H  
ATOM   2203  OG1 THR   157      35.710  45.710  54.430  1.00  0.00           O  
ATOM   2204  HG1 THR   157      35.640  46.430  55.060  1.00  0.00           H  
ATOM   2205  CG2 THR   157      34.640  44.390  52.670  1.00  0.00           C  
ATOM   2206 1HG2 THR   157      34.970  43.550  53.320  1.00  0.00           H  
ATOM   2207 2HG2 THR   157      35.410  44.500  51.880  1.00  0.00           H  
ATOM   2208 3HG2 THR   157      33.680  44.100  52.200  1.00  0.00           H  
ATOM   2209  C   THR   157      33.140  46.900  51.970  1.00  0.00           C  
ATOM   2210  O   THR   157      32.810  46.100  51.100  1.00  0.00           O  
ATOM   2211  N   LEU   158      32.250  47.920  52.200  1.00  0.00           N  
ATOM   2212  H   LEU   158      32.380  48.640  52.880  1.00  0.00           H  
ATOM   2213  CA  LEU   158      30.930  47.980  51.570  1.00  0.00           C  
ATOM   2214  HA  LEU   158      30.540  47.010  51.860  1.00  0.00           H  
ATOM   2215  CB  LEU   158      30.100  49.140  52.130  1.00  0.00           C  
ATOM   2216  HB3 LEU   158      30.720  50.050  52.260  1.00  0.00           H  
ATOM   2217  HB2 LEU   158      29.740  48.870  53.150  1.00  0.00           H  
ATOM   2218  CG  LEU   158      28.850  49.480  51.290  1.00  0.00           C  
ATOM   2219  HG  LEU   158      29.130  49.700  50.240  1.00  0.00           H  
ATOM   2220  CD1 LEU   158      27.710  48.440  51.220  1.00  0.00           C  
ATOM   2221 1HD1 LEU   158      28.100  47.580  50.620  1.00  0.00           H  
ATOM   2222 2HD1 LEU   158      26.780  48.830  50.740  1.00  0.00           H  
ATOM   2223 3HD1 LEU   158      27.460  48.170  52.260  1.00  0.00           H  
ATOM   2224  CD2 LEU   158      28.330  50.880  51.770  1.00  0.00           C  
ATOM   2225 1HD2 LEU   158      27.950  50.830  52.810  1.00  0.00           H  
ATOM   2226 2HD2 LEU   158      27.530  51.110  51.030  1.00  0.00           H  
ATOM   2227 3HD2 LEU   158      29.180  51.590  51.740  1.00  0.00           H  
ATOM   2228  C   LEU   158      30.990  48.060  50.040  1.00  0.00           C  
ATOM   2229  O   LEU   158      30.110  47.430  49.400  1.00  0.00           O  
ATOM   2230  N   PRO   159      31.960  48.710  49.310  1.00  0.00           N  
ATOM   2231  CD  PRO   159      32.520  50.010  49.700  1.00  0.00           C  
ATOM   2232  HD3 PRO   159      33.510  49.890  50.170  1.00  0.00           H  
ATOM   2233  HD2 PRO   159      31.930  50.520  50.490  1.00  0.00           H  
ATOM   2234  CA  PRO   159      32.060  48.520  47.900  1.00  0.00           C  
ATOM   2235  HA  PRO   159      31.080  48.530  47.440  1.00  0.00           H  
ATOM   2236  CB  PRO   159      32.950  49.730  47.430  1.00  0.00           C  
ATOM   2237  HB3 PRO   159      32.800  50.000  46.360  1.00  0.00           H  
ATOM   2238  HB2 PRO   159      34.020  49.490  47.560  1.00  0.00           H  
ATOM   2239  CG  PRO   159      32.590  50.780  48.390  1.00  0.00           C  
ATOM   2240  HG3 PRO   159      33.370  51.560  48.530  1.00  0.00           H  
ATOM   2241  HG2 PRO   159      31.630  51.310  48.260  1.00  0.00           H  
ATOM   2242  C   PRO   159      32.570  47.210  47.430  1.00  0.00           C  
ATOM   2243  O   PRO   159      32.130  46.760  46.400  1.00  0.00           O  
ATOM   2244  N   VAL   160      33.430  46.570  48.220  1.00  0.00           N  
ATOM   2245  H   VAL   160      33.620  46.890  49.150  1.00  0.00           H  
ATOM   2246  CA  VAL   160      34.010  45.180  47.910  1.00  0.00           C  
ATOM   2247  HA  VAL   160      34.620  45.400  47.060  1.00  0.00           H  
ATOM   2248  CB  VAL   160      34.870  44.600  49.070  1.00  0.00           C  
ATOM   2249  HB  VAL   160      34.250  44.340  49.950  1.00  0.00           H  
ATOM   2250  CG1 VAL   160      35.570  43.350  48.650  1.00  0.00           C  
ATOM   2251 1HG1 VAL   160      36.320  43.130  49.440  1.00  0.00           H  
ATOM   2252 2HG1 VAL   160      35.980  43.360  47.620  1.00  0.00           H  
ATOM   2253 3HG1 VAL   160      34.960  42.430  48.610  1.00  0.00           H  
ATOM   2254  CG2 VAL   160      35.950  45.660  49.300  1.00  0.00           C  
ATOM   2255 1HG2 VAL   160      35.570  46.650  49.620  1.00  0.00           H  
ATOM   2256 2HG2 VAL   160      36.630  45.830  48.440  1.00  0.00           H  
ATOM   2257 3HG2 VAL   160      36.710  45.360  50.060  1.00  0.00           H  
ATOM   2258  C   VAL   160      32.950  44.200  47.440  1.00  0.00           C  
ATOM   2259  O   VAL   160      33.030  43.450  46.420  1.00  0.00           O  
ATOM   2260  N   ILE   161      31.820  44.170  48.210  1.00  0.00           N  
ATOM   2261  H   ILE   161      31.570  44.810  48.930  1.00  0.00           H  
ATOM   2262  CA  ILE   161      30.770  43.190  47.990  1.00  0.00           C  
ATOM   2263  HA  ILE   161      31.240  42.230  48.160  1.00  0.00           H  
ATOM   2264  CB  ILE   161      29.600  43.270  48.920  1.00  0.00           C  
ATOM   2265  HB  ILE   161      28.790  43.990  48.650  1.00  0.00           H  
ATOM   2266  CG2 ILE   161      29.000  41.810  49.020  1.00  0.00           C  
ATOM   2267 1HG2 ILE   161      28.740  41.420  48.010  1.00  0.00           H  
ATOM   2268 2HG2 ILE   161      28.090  41.920  49.640  1.00  0.00           H  
ATOM   2269 3HG2 ILE   161      29.680  41.140  49.590  1.00  0.00           H  
ATOM   2270  CG1 ILE   161      30.100  43.720  50.330  1.00  0.00           C  
ATOM   2271 3HG1 ILE   161      30.690  44.670  50.320  1.00  0.00           H  
ATOM   2272 2HG1 ILE   161      30.820  42.940  50.660  1.00  0.00           H  
ATOM   2273  CD1 ILE   161      28.970  43.900  51.420  1.00  0.00           C  
ATOM   2274 1HD1 ILE   161      29.350  44.020  52.460  1.00  0.00           H  
ATOM   2275 2HD1 ILE   161      28.230  43.080  51.260  1.00  0.00           H  
ATOM   2276 3HD1 ILE   161      28.450  44.850  51.180  1.00  0.00           H  
ATOM   2277  C   ILE   161      30.230  43.180  46.580  1.00  0.00           C  
ATOM   2278  O   ILE   161      30.300  42.190  45.840  1.00  0.00           O  
ATOM   2279  N   ILE   162      30.000  44.420  46.170  1.00  0.00           N  
ATOM   2280  H   ILE   162      30.330  45.130  46.790  1.00  0.00           H  
ATOM   2281  CA  ILE   162      29.390  44.920  44.950  1.00  0.00           C  
ATOM   2282  HA  ILE   162      28.470  44.380  44.860  1.00  0.00           H  
ATOM   2283  CB  ILE   162      29.170  46.460  45.020  1.00  0.00           C  
ATOM   2284  HB  ILE   162      30.040  47.150  45.060  1.00  0.00           H  
ATOM   2285  CG2 ILE   162      28.280  46.820  43.820  1.00  0.00           C  
ATOM   2286 1HG2 ILE   162      28.040  47.900  43.720  1.00  0.00           H  
ATOM   2287 2HG2 ILE   162      27.330  46.260  43.930  1.00  0.00           H  
ATOM   2288 3HG2 ILE   162      28.780  46.490  42.880  1.00  0.00           H  
ATOM   2289  CG1 ILE   162      28.640  46.860  46.400  1.00  0.00           C  
ATOM   2290 3HG1 ILE   162      28.560  47.960  46.290  1.00  0.00           H  
ATOM   2291 2HG1 ILE   162      29.350  46.630  47.220  1.00  0.00           H  
ATOM   2292  CD1 ILE   162      27.220  46.340  46.750  1.00  0.00           C  
ATOM   2293 1HD1 ILE   162      27.210  45.230  46.760  1.00  0.00           H  
ATOM   2294 2HD1 ILE   162      26.460  46.730  46.040  1.00  0.00           H  
ATOM   2295 3HD1 ILE   162      27.040  46.790  47.750  1.00  0.00           H  
ATOM   2296  C   ILE   162      30.350  44.630  43.740  1.00  0.00           C  
ATOM   2297  O   ILE   162      29.940  44.210  42.630  1.00  0.00           O  
ATOM   2298  N   ARG   163      31.680  44.970  43.960  1.00  0.00           N  
ATOM   2299  H   ARG   163      32.040  45.240  44.850  1.00  0.00           H  
ATOM   2300  CA  ARG   163      32.540  45.070  42.870  1.00  0.00           C  
ATOM   2301  HA  ARG   163      31.980  45.240  41.970  1.00  0.00           H  
ATOM   2302  CB  ARG   163      33.410  46.370  43.130  1.00  0.00           C  
ATOM   2303  HB3 ARG   163      34.290  46.390  42.450  1.00  0.00           H  
ATOM   2304  HB2 ARG   163      33.810  46.140  44.130  1.00  0.00           H  
ATOM   2305  CG  ARG   163      32.560  47.630  43.050  1.00  0.00           C  
ATOM   2306  HG3 ARG   163      33.210  48.510  43.230  1.00  0.00           H  
ATOM   2307  HG2 ARG   163      31.880  47.660  43.920  1.00  0.00           H  
ATOM   2308  CD  ARG   163      31.900  47.860  41.720  1.00  0.00           C  
ATOM   2309  HD3 ARG   163      31.220  47.030  41.470  1.00  0.00           H  
ATOM   2310  HD2 ARG   163      32.800  47.890  41.060  1.00  0.00           H  
ATOM   2311  NE  ARG   163      31.160  49.140  41.880  1.00  0.00           N  
ATOM   2312  HE  ARG   163      31.440  49.850  42.520  1.00  0.00           H  
ATOM   2313  CZ  ARG   163      29.990  49.370  41.290  1.00  0.00           C  
ATOM   2314  NH1 ARG   163      29.490  50.590  41.320  1.00  0.00           N1+
ATOM   2315 1HH1 ARG   163      30.130  51.320  41.570  1.00  0.00           H  
ATOM   2316 2HH1 ARG   163      28.540  50.690  41.030  1.00  0.00           H  
ATOM   2317  NH2 ARG   163      29.190  48.510  40.720  1.00  0.00           N  
ATOM   2318 1HH2 ARG   163      29.390  47.530  40.660  1.00  0.00           H  
ATOM   2319 2HH2 ARG   163      28.320  48.900  40.410  1.00  0.00           H  
ATOM   2320  C   ARG   163      33.510  43.860  42.650  1.00  0.00           C  
ATOM   2321  O   ARG   163      34.070  43.810  41.550  1.00  0.00           O  
ATOM   2322  N   VAL   164      33.780  43.070  43.680  1.00  0.00           N  
ATOM   2323  H   VAL   164      33.480  43.220  44.620  1.00  0.00           H  
ATOM   2324  CA  VAL   164      34.640  41.940  43.480  1.00  0.00           C  
ATOM   2325  HA  VAL   164      35.500  42.340  42.970  1.00  0.00           H  
ATOM   2326  CB  VAL   164      35.270  41.390  44.740  1.00  0.00           C  
ATOM   2327  HB  VAL   164      35.610  42.270  45.320  1.00  0.00           H  
ATOM   2328  CG1 VAL   164      34.320  40.570  45.650  1.00  0.00           C  
ATOM   2329 1HG1 VAL   164      34.340  39.540  45.250  1.00  0.00           H  
ATOM   2330 2HG1 VAL   164      33.250  40.860  45.590  1.00  0.00           H  
ATOM   2331 3HG1 VAL   164      34.690  40.540  46.700  1.00  0.00           H  
ATOM   2332  CG2 VAL   164      36.620  40.750  44.440  1.00  0.00           C  
ATOM   2333 1HG2 VAL   164      37.210  41.300  43.680  1.00  0.00           H  
ATOM   2334 2HG2 VAL   164      36.460  39.700  44.110  1.00  0.00           H  
ATOM   2335 3HG2 VAL   164      37.290  40.710  45.320  1.00  0.00           H  
ATOM   2336  C   VAL   164      34.010  40.770  42.630  1.00  0.00           C  
ATOM   2337  O   VAL   164      32.920  40.190  42.840  1.00  0.00           O  
ATOM   2338  N   THR   165      34.810  40.340  41.610  1.00  0.00           N  
ATOM   2339  H   THR   165      35.760  40.620  41.480  1.00  0.00           H  
ATOM   2340  CA  THR   165      34.230  39.440  40.600  1.00  0.00           C  
ATOM   2341  HA  THR   165      33.330  38.960  40.960  1.00  0.00           H  
ATOM   2342  CB  THR   165      33.640  40.220  39.430  1.00  0.00           C  
ATOM   2343  HB  THR   165      33.080  41.110  39.770  1.00  0.00           H  
ATOM   2344  OG1 THR   165      32.840  39.430  38.560  1.00  0.00           O  
ATOM   2345  HG1 THR   165      32.260  40.060  38.130  1.00  0.00           H  
ATOM   2346  CG2 THR   165      34.740  40.840  38.520  1.00  0.00           C  
ATOM   2347 1HG2 THR   165      35.640  40.210  38.320  1.00  0.00           H  
ATOM   2348 2HG2 THR   165      35.150  41.810  38.860  1.00  0.00           H  
ATOM   2349 3HG2 THR   165      34.280  41.050  37.530  1.00  0.00           H  
ATOM   2350  C   THR   165      35.270  38.450  40.190  1.00  0.00           C  
ATOM   2351  O   THR   165      36.450  38.380  40.660  1.00  0.00           O  
ATOM   2352  N   THR   166      34.880  37.520  39.260  1.00  0.00           N  
ATOM   2353  H   THR   166      34.010  37.670  38.800  1.00  0.00           H  
ATOM   2354  CA  THR   166      35.750  36.470  38.790  1.00  0.00           C  
ATOM   2355  HA  THR   166      36.710  36.920  38.640  1.00  0.00           H  
ATOM   2356  CB  THR   166      35.880  35.170  39.610  1.00  0.00           C  
ATOM   2357  HB  THR   166      36.350  35.310  40.610  1.00  0.00           H  
ATOM   2358  OG1 THR   166      36.570  34.210  38.740  1.00  0.00           O  
ATOM   2359  HG1 THR   166      37.480  34.430  38.540  1.00  0.00           H  
ATOM   2360  CG2 THR   166      34.490  34.670  39.940  1.00  0.00           C  
ATOM   2361 1HG2 THR   166      34.600  33.610  40.260  1.00  0.00           H  
ATOM   2362 2HG2 THR   166      33.720  34.850  39.160  1.00  0.00           H  
ATOM   2363 3HG2 THR   166      34.130  35.300  40.770  1.00  0.00           H  
ATOM   2364  C   THR   166      35.270  36.370  37.340  1.00  0.00           C  
ATOM   2365  O   THR   166      34.060  36.480  37.080  1.00  0.00           O  
ATOM   2366  N   VAL   167      36.180  36.190  36.360  1.00  0.00           N  
ATOM   2367  H   VAL   167      37.140  36.120  36.610  1.00  0.00           H  
ATOM   2368  CA  VAL   167      35.870  36.050  34.930  1.00  0.00           C  
ATOM   2369  HA  VAL   167      34.920  35.540  34.850  1.00  0.00           H  
ATOM   2370  CB  VAL   167      35.770  37.440  34.250  1.00  0.00           C  
ATOM   2371  HB  VAL   167      35.000  38.080  34.730  1.00  0.00           H  
ATOM   2372  CG1 VAL   167      37.130  38.150  34.370  1.00  0.00           C  
ATOM   2373 1HG1 VAL   167      36.970  39.090  33.800  1.00  0.00           H  
ATOM   2374 2HG1 VAL   167      38.000  37.560  34.000  1.00  0.00           H  
ATOM   2375 3HG1 VAL   167      37.380  38.380  35.420  1.00  0.00           H  
ATOM   2376  CG2 VAL   167      35.350  37.330  32.740  1.00  0.00           C  
ATOM   2377 1HG2 VAL   167      35.280  38.280  32.170  1.00  0.00           H  
ATOM   2378 2HG2 VAL   167      34.360  36.870  32.520  1.00  0.00           H  
ATOM   2379 3HG2 VAL   167      36.110  36.680  32.260  1.00  0.00           H  
ATOM   2380  C   VAL   167      36.920  35.120  34.310  1.00  0.00           C  
ATOM   2381  O   VAL   167      38.070  35.110  34.740  1.00  0.00           O  
ATOM   2382  N   PRO   168      36.510  34.230  33.370  1.00  0.00           N  
ATOM   2383  CD  PRO   168      35.220  33.580  33.240  1.00  0.00           C  
ATOM   2384  HD3 PRO   168      34.620  34.160  32.510  1.00  0.00           H  
ATOM   2385  HD2 PRO   168      34.730  33.460  34.230  1.00  0.00           H  
ATOM   2386  CA  PRO   168      37.480  33.530  32.540  1.00  0.00           C  
ATOM   2387  HA  PRO   168      38.180  32.960  33.130  1.00  0.00           H  
ATOM   2388  CB  PRO   168      36.630  32.570  31.720  1.00  0.00           C  
ATOM   2389  HB3 PRO   168      37.250  31.730  31.340  1.00  0.00           H  
ATOM   2390  HB2 PRO   168      36.170  32.960  30.780  1.00  0.00           H  
ATOM   2391  CG  PRO   168      35.450  32.150  32.730  1.00  0.00           C  
ATOM   2392  HG3 PRO   168      34.500  31.730  32.350  1.00  0.00           H  
ATOM   2393  HG2 PRO   168      35.770  31.540  33.600  1.00  0.00           H  
ATOM   2394  C   PRO   168      38.360  34.360  31.750  1.00  0.00           C  
ATOM   2395  O   PRO   168      38.000  35.420  31.270  1.00  0.00           O  
ATOM   2396  N   GLY   169      39.630  33.940  31.640  1.00  0.00           N  
ATOM   2397  H   GLY   169      40.000  33.110  32.040  1.00  0.00           H  
ATOM   2398  CA  GLY   169      40.760  34.530  30.800  1.00  0.00           C  
ATOM   2399  HA3 GLY   169      41.680  34.180  31.230  1.00  0.00           H  
ATOM   2400  HA2 GLY   169      40.840  35.580  31.040  1.00  0.00           H  
ATOM   2401  C   GLY   169      40.680  34.200  29.340  1.00  0.00           C  
ATOM   2402  O   GLY   169      41.400  34.690  28.500  1.00  0.00           O  
ATOM   2403  N   LYS   170      39.660  33.280  29.150  1.00  0.00           N  
ATOM   2404  H   LYS   170      39.260  32.860  29.960  1.00  0.00           H  
ATOM   2405  CA  LYS   170      39.230  32.720  27.890  1.00  0.00           C  
ATOM   2406  HA  LYS   170      38.440  32.090  28.270  1.00  0.00           H  
ATOM   2407  CB  LYS   170      38.520  33.650  26.880  1.00  0.00           C  
ATOM   2408  HB3 LYS   170      38.590  33.330  25.820  1.00  0.00           H  
ATOM   2409  HB2 LYS   170      39.220  34.510  26.940  1.00  0.00           H  
ATOM   2410  CG  LYS   170      37.100  34.130  27.310  1.00  0.00           C  
ATOM   2411  HG3 LYS   170      36.890  35.080  26.780  1.00  0.00           H  
ATOM   2412  HG2 LYS   170      37.090  34.510  28.360  1.00  0.00           H  
ATOM   2413  CD  LYS   170      35.990  33.060  27.170  1.00  0.00           C  
ATOM   2414  HD3 LYS   170      35.030  33.380  27.620  1.00  0.00           H  
ATOM   2415  HD2 LYS   170      36.350  32.210  27.790  1.00  0.00           H  
ATOM   2416  CE  LYS   170      35.630  32.680  25.760  1.00  0.00           C  
ATOM   2417  HE3 LYS   170      34.890  31.870  25.960  1.00  0.00           H  
ATOM   2418  HE2 LYS   170      36.510  32.270  25.220  1.00  0.00           H  
ATOM   2419  NZ  LYS   170      35.050  33.700  24.880  1.00  0.00           N1+
ATOM   2420  HZ1 LYS   170      35.820  34.100  24.310  1.00  0.00           H  
ATOM   2421  HZ2 LYS   170      34.680  34.530  25.390  1.00  0.00           H  
ATOM   2422  HZ3 LYS   170      34.380  33.260  24.220  1.00  0.00           H  
ATOM   2423  C   LYS   170      40.140  31.690  27.230  1.00  0.00           C  
ATOM   2424  O   LYS   170      40.040  31.500  26.010  1.00  0.00           O  
ATOM   2425  N   THR   171      41.030  31.100  28.000  1.00  0.00           N  
ATOM   2426  H   THR   171      41.130  31.270  28.980  1.00  0.00           H  
ATOM   2427  CA  THR   171      41.980  30.110  27.460  1.00  0.00           C  
ATOM   2428  HA  THR   171      41.610  29.680  26.530  1.00  0.00           H  
ATOM   2429  CB  THR   171      43.280  30.850  26.940  1.00  0.00           C  
ATOM   2430  HB  THR   171      42.880  31.710  26.350  1.00  0.00           H  
ATOM   2431  OG1 THR   171      44.080  30.010  26.100  1.00  0.00           O  
ATOM   2432  HG1 THR   171      43.490  29.920  25.340  1.00  0.00           H  
ATOM   2433  CG2 THR   171      44.190  31.440  28.020  1.00  0.00           C  
ATOM   2434 1HG2 THR   171      45.000  32.040  27.550  1.00  0.00           H  
ATOM   2435 2HG2 THR   171      44.860  30.730  28.540  1.00  0.00           H  
ATOM   2436 3HG2 THR   171      43.710  32.120  28.750  1.00  0.00           H  
ATOM   2437  C   THR   171      42.330  28.970  28.390  1.00  0.00           C  
ATOM   2438  O   THR   171      43.160  28.150  28.100  1.00  0.00           O  
ATOM   2439  N   GLY   172      41.530  28.880  29.510  1.00  0.00           N  
ATOM   2440  H   GLY   172      40.820  29.580  29.650  1.00  0.00           H  
ATOM   2441  CA  GLY   172      41.640  27.730  30.400  1.00  0.00           C  
ATOM   2442  HA3 GLY   172      42.290  26.950  30.050  1.00  0.00           H  
ATOM   2443  HA2 GLY   172      40.650  27.300  30.450  1.00  0.00           H  
ATOM   2444  C   GLY   172      41.940  28.160  31.780  1.00  0.00           C  
ATOM   2445  O   GLY   172      41.860  27.500  32.750  1.00  0.00           O  
ATOM   2446  N   THR   173      42.160  29.490  31.860  1.00  0.00           N  
ATOM   2447  H   THR   173      42.080  30.100  31.070  1.00  0.00           H  
ATOM   2448  CA  THR   173      42.570  30.170  33.020  1.00  0.00           C  
ATOM   2449  HA  THR   173      42.840  29.470  33.800  1.00  0.00           H  
ATOM   2450  CB  THR   173      43.640  31.160  32.740  1.00  0.00           C  
ATOM   2451  HB  THR   173      43.690  31.930  33.540  1.00  0.00           H  
ATOM   2452  OG1 THR   173      43.520  31.730  31.420  1.00  0.00           O  
ATOM   2453  HG1 THR   173      44.250  32.360  31.440  1.00  0.00           H  
ATOM   2454  CG2 THR   173      45.040  30.500  32.740  1.00  0.00           C  
ATOM   2455 1HG2 THR   173      45.190  30.050  33.740  1.00  0.00           H  
ATOM   2456 2HG2 THR   173      45.890  31.180  32.530  1.00  0.00           H  
ATOM   2457 3HG2 THR   173      45.000  29.670  32.000  1.00  0.00           H  
ATOM   2458  C   THR   173      41.450  30.970  33.600  1.00  0.00           C  
ATOM   2459  O   THR   173      40.590  31.520  32.950  1.00  0.00           O  
ATOM   2460  N   VAL   174      41.440  31.190  34.940  1.00  0.00           N  
ATOM   2461  H   VAL   174      42.030  30.700  35.570  1.00  0.00           H  
ATOM   2462  CA  VAL   174      40.360  31.850  35.620  1.00  0.00           C  
ATOM   2463  HA  VAL   174      39.720  32.360  34.920  1.00  0.00           H  
ATOM   2464  CB  VAL   174      39.600  30.790  36.430  1.00  0.00           C  
ATOM   2465  HB  VAL   174      40.350  30.200  37.000  1.00  0.00           H  
ATOM   2466  CG1 VAL   174      38.540  31.430  37.300  1.00  0.00           C  
ATOM   2467 1HG1 VAL   174      37.930  30.670  37.830  1.00  0.00           H  
ATOM   2468 2HG1 VAL   174      37.780  31.980  36.710  1.00  0.00           H  
ATOM   2469 3HG1 VAL   174      39.100  32.060  38.020  1.00  0.00           H  
ATOM   2470  CG2 VAL   174      38.870  29.840  35.510  1.00  0.00           C  
ATOM   2471 1HG2 VAL   174      39.480  29.250  34.780  1.00  0.00           H  
ATOM   2472 2HG2 VAL   174      38.320  30.430  34.740  1.00  0.00           H  
ATOM   2473 3HG2 VAL   174      38.230  29.170  36.110  1.00  0.00           H  
ATOM   2474  C   VAL   174      41.010  32.890  36.560  1.00  0.00           C  
ATOM   2475  O   VAL   174      42.020  32.720  37.310  1.00  0.00           O  
ATOM   2476  N   ALA   175      40.400  34.060  36.470  1.00  0.00           N  
ATOM   2477  H   ALA   175      39.530  34.140  36.000  1.00  0.00           H  
ATOM   2478  CA  ALA   175      40.900  35.240  37.120  1.00  0.00           C  
ATOM   2479  HA  ALA   175      41.780  35.080  37.720  1.00  0.00           H  
ATOM   2480  CB  ALA   175      41.220  36.300  36.030  1.00  0.00           C  
ATOM   2481  HB1 ALA   175      41.440  37.290  36.480  1.00  0.00           H  
ATOM   2482  HB2 ALA   175      40.330  36.290  35.370  1.00  0.00           H  
ATOM   2483  HB3 ALA   175      42.130  35.950  35.500  1.00  0.00           H  
ATOM   2484  C   ALA   175      39.870  35.790  38.090  1.00  0.00           C  
ATOM   2485  O   ALA   175      38.620  35.970  37.810  1.00  0.00           O  
ATOM   2486  N   CYS   176      40.330  36.170  39.280  1.00  0.00           N  
ATOM   2487  H   CYS   176      41.280  35.960  39.500  1.00  0.00           H  
ATOM   2488  CA  CYS   176      39.740  37.170  40.120  1.00  0.00           C  
ATOM   2489  HA  CYS   176      38.690  36.970  40.240  1.00  0.00           H  
ATOM   2490  CB  CYS   176      40.240  37.010  41.570  1.00  0.00           C  
ATOM   2491  HB3 CYS   176      41.340  37.070  41.500  1.00  0.00           H  
ATOM   2492  HB2 CYS   176      40.030  35.980  41.920  1.00  0.00           H  
ATOM   2493  SG  CYS   176      39.500  38.160  42.780  1.00  0.00           S  
ATOM   2494  HG  CYS   176      38.270  37.760  42.480  1.00  0.00           H  
ATOM   2495  C   CYS   176      39.990  38.600  39.590  1.00  0.00           C  
ATOM   2496  O   CYS   176      41.010  38.790  38.940  1.00  0.00           O  
ATOM   2497  N   THR   177      39.020  39.530  39.700  1.00  0.00           N  
ATOM   2498  H   THR   177      38.170  39.230  40.120  1.00  0.00           H  
ATOM   2499  CA  THR   177      39.200  40.910  39.380  1.00  0.00           C  
ATOM   2500  HA  THR   177      40.060  41.230  39.930  1.00  0.00           H  
ATOM   2501  CB  THR   177      39.530  41.230  37.910  1.00  0.00           C  
ATOM   2502  HB  THR   177      40.520  40.820  37.650  1.00  0.00           H  
ATOM   2503  OG1 THR   177      39.740  42.630  37.800  1.00  0.00           O  
ATOM   2504  HG1 THR   177      40.100  42.770  36.920  1.00  0.00           H  
ATOM   2505  CG2 THR   177      38.380  40.680  36.990  1.00  0.00           C  
ATOM   2506 1HG2 THR   177      38.250  39.580  37.050  1.00  0.00           H  
ATOM   2507 2HG2 THR   177      38.520  40.990  35.930  1.00  0.00           H  
ATOM   2508 3HG2 THR   177      37.480  41.170  37.400  1.00  0.00           H  
ATOM   2509  C   THR   177      38.130  41.750  40.070  1.00  0.00           C  
ATOM   2510  O   THR   177      37.250  41.170  40.690  1.00  0.00           O  
ATOM   2511  N   PHE   178      38.200  43.060  39.940  1.00  0.00           N  
ATOM   2512  H   PHE   178      38.900  43.600  39.480  1.00  0.00           H  
ATOM   2513  CA  PHE   178      37.140  44.020  40.310  1.00  0.00           C  
ATOM   2514  HA  PHE   178      36.340  43.430  40.740  1.00  0.00           H  
ATOM   2515  CB  PHE   178      37.810  45.040  41.250  1.00  0.00           C  
ATOM   2516  HB3 PHE   178      37.160  45.910  41.490  1.00  0.00           H  
ATOM   2517  HB2 PHE   178      38.730  45.430  40.770  1.00  0.00           H  
ATOM   2518  CG  PHE   178      38.170  44.450  42.500  1.00  0.00           C  
ATOM   2519  CD1 PHE   178      39.430  43.980  42.830  1.00  0.00           C  
ATOM   2520  HD1 PHE   178      40.100  44.040  41.990  1.00  0.00           H  
ATOM   2521  CE1 PHE   178      39.780  43.580  44.140  1.00  0.00           C  
ATOM   2522  HE1 PHE   178      40.770  43.210  44.360  1.00  0.00           H  
ATOM   2523  CZ  PHE   178      38.820  43.670  45.080  1.00  0.00           C  
ATOM   2524  HZ  PHE   178      39.160  43.510  46.090  1.00  0.00           H  
ATOM   2525  CD2 PHE   178      37.210  44.580  43.580  1.00  0.00           C  
ATOM   2526  HD2 PHE   178      36.240  45.000  43.340  1.00  0.00           H  
ATOM   2527  CE2 PHE   178      37.540  44.180  44.840  1.00  0.00           C  
ATOM   2528  HE2 PHE   178      36.930  44.300  45.720  1.00  0.00           H  
ATOM   2529  C   PHE   178      36.570  44.720  39.100  1.00  0.00           C  
ATOM   2530  O   PHE   178      37.270  44.880  38.120  1.00  0.00           O  
ATOM   2531  N   ASN   179      35.270  44.980  39.100  1.00  0.00           N  
ATOM   2532  H   ASN   179      34.620  44.660  39.790  1.00  0.00           H  
ATOM   2533  CA  ASN   179      34.740  45.680  37.950  1.00  0.00           C  
ATOM   2534  HA  ASN   179      35.570  46.190  37.490  1.00  0.00           H  
ATOM   2535  CB  ASN   179      33.870  44.690  36.980  1.00  0.00           C  
ATOM   2536  HB3 ASN   179      32.920  44.340  37.440  1.00  0.00           H  
ATOM   2537  HB2 ASN   179      34.520  43.800  36.820  1.00  0.00           H  
ATOM   2538  CG  ASN   179      33.650  45.300  35.570  1.00  0.00           C  
ATOM   2539  OD1 ASN   179      33.700  46.500  35.420  1.00  0.00           O  
ATOM   2540  ND2 ASN   179      33.370  44.480  34.580  1.00  0.00           N  
ATOM   2541 1HD2 ASN   179      33.280  44.940  33.700  1.00  0.00           H  
ATOM   2542 2HD2 ASN   179      33.570  43.510  34.690  1.00  0.00           H  
ATOM   2543  C   ASN   179      33.900  46.820  38.430  1.00  0.00           C  
ATOM   2544  O   ASN   179      32.890  46.590  39.150  1.00  0.00           O  
ATOM   2545  N   PHE   180      34.250  48.080  38.030  1.00  0.00           N  
ATOM   2546  H   PHE   180      34.950  48.280  37.350  1.00  0.00           H  
ATOM   2547  CA  PHE   180      33.650  49.310  38.550  1.00  0.00           C  
ATOM   2548  HA  PHE   180      33.000  49.020  39.370  1.00  0.00           H  
ATOM   2549  CB  PHE   180      34.600  50.320  39.130  1.00  0.00           C  
ATOM   2550  HB3 PHE   180      34.120  51.250  39.490  1.00  0.00           H  
ATOM   2551  HB2 PHE   180      35.250  50.520  38.250  1.00  0.00           H  
ATOM   2552  CG  PHE   180      35.430  49.650  40.090  1.00  0.00           C  
ATOM   2553  CD1 PHE   180      35.100  49.840  41.460  1.00  0.00           C  
ATOM   2554  HD1 PHE   180      34.180  50.300  41.780  1.00  0.00           H  
ATOM   2555  CE1 PHE   180      36.000  49.360  42.460  1.00  0.00           C  
ATOM   2556  HE1 PHE   180      35.700  49.590  43.470  1.00  0.00           H  
ATOM   2557  CZ  PHE   180      37.240  48.820  42.120  1.00  0.00           C  
ATOM   2558  HZ  PHE   180      37.970  48.620  42.890  1.00  0.00           H  
ATOM   2559  CD2 PHE   180      36.670  49.050  39.740  1.00  0.00           C  
ATOM   2560  HD2 PHE   180      37.000  48.920  38.720  1.00  0.00           H  
ATOM   2561  CE2 PHE   180      37.540  48.570  40.750  1.00  0.00           C  
ATOM   2562  HE2 PHE   180      38.510  48.220  40.430  1.00  0.00           H  
ATOM   2563  C   PHE   180      32.850  49.990  37.440  1.00  0.00           C  
ATOM   2564  O   PHE   180      32.360  51.090  37.620  1.00  0.00           O  
ATOM   2565  N   SER   181      32.500  49.330  36.310  1.00  0.00           N  
ATOM   2566  H   SER   181      32.780  48.370  36.250  1.00  0.00           H  
ATOM   2567  CA  SER   181      31.600  49.930  35.280  1.00  0.00           C  
ATOM   2568  HA  SER   181      30.730  50.260  35.830  1.00  0.00           H  
ATOM   2569  CB  SER   181      32.100  51.220  34.630  1.00  0.00           C  
ATOM   2570  HB3 SER   181      33.080  51.090  34.120  1.00  0.00           H  
ATOM   2571  HB2 SER   181      32.320  52.010  35.370  1.00  0.00           H  
ATOM   2572  OG  SER   181      31.230  51.760  33.650  1.00  0.00           O  
ATOM   2573  HG  SER   181      31.330  52.710  33.620  1.00  0.00           H  
ATOM   2574  C   SER   181      31.260  48.810  34.290  1.00  0.00           C  
ATOM   2575  O   SER   181      31.670  48.860  33.180  1.00  0.00           O  
ATOM   2576  N   PRO   182      30.530  47.790  34.680  1.00  0.00           N  
ATOM   2577  CD  PRO   182      30.250  47.420  36.030  1.00  0.00           C  
ATOM   2578  HD3 PRO   182      29.750  48.280  36.520  1.00  0.00           H  
ATOM   2579  HD2 PRO   182      31.170  47.040  36.540  1.00  0.00           H  
ATOM   2580  CA  PRO   182      30.090  46.840  33.690  1.00  0.00           C  
ATOM   2581  HA  PRO   182      30.900  46.570  33.040  1.00  0.00           H  
ATOM   2582  CB  PRO   182      29.720  45.630  34.530  1.00  0.00           C  
ATOM   2583  HB3 PRO   182      30.550  44.930  34.760  1.00  0.00           H  
ATOM   2584  HB2 PRO   182      28.920  45.030  34.050  1.00  0.00           H  
ATOM   2585  CG  PRO   182      29.360  46.240  35.890  1.00  0.00           C  
ATOM   2586  HG3 PRO   182      28.270  46.470  35.840  1.00  0.00           H  
ATOM   2587  HG2 PRO   182      29.650  45.500  36.660  1.00  0.00           H  
ATOM   2588  C   PRO   182      28.890  47.400  32.880  1.00  0.00           C  
ATOM   2589  O   PRO   182      28.150  46.660  32.240  1.00  0.00           O  
ATOM   2590  N   TRP   183      28.610  48.700  32.960  1.00  0.00           N  
ATOM   2591  H   TRP   183      29.090  49.290  33.600  1.00  0.00           H  
ATOM   2592  CA  TRP   183      27.590  49.400  32.150  1.00  0.00           C  
ATOM   2593  HA  TRP   183      26.790  48.750  31.850  1.00  0.00           H  
ATOM   2594  CB  TRP   183      26.860  50.350  33.120  1.00  0.00           C  
ATOM   2595  HB3 TRP   183      26.370  49.610  33.790  1.00  0.00           H  
ATOM   2596  HB2 TRP   183      26.050  50.910  32.610  1.00  0.00           H  
ATOM   2597  CG  TRP   183      27.680  51.320  33.900  1.00  0.00           C  
ATOM   2598  CD1 TRP   183      27.960  52.590  33.530  1.00  0.00           C  
ATOM   2599  HD1 TRP   183      27.720  53.030  32.570  1.00  0.00           H  
ATOM   2600  NE1 TRP   183      28.550  53.220  34.600  1.00  0.00           N  
ATOM   2601  HE1 TRP   183      29.180  53.970  34.610  1.00  0.00           H  
ATOM   2602  CE2 TRP   183      28.640  52.350  35.670  1.00  0.00           C  
ATOM   2603  CD2 TRP   183      28.120  51.160  35.270  1.00  0.00           C  
ATOM   2604  CE3 TRP   183      28.110  50.140  36.270  1.00  0.00           C  
ATOM   2605  HE3 TRP   183      27.670  49.160  36.130  1.00  0.00           H  
ATOM   2606  CZ3 TRP   183      28.760  50.360  37.570  1.00  0.00           C  
ATOM   2607  HZ3 TRP   183      28.880  49.470  38.170  1.00  0.00           H  
ATOM   2608  CZ2 TRP   183      29.310  52.580  36.900  1.00  0.00           C  
ATOM   2609  HZ2 TRP   183      29.760  53.540  37.130  1.00  0.00           H  
ATOM   2610  CH2 TRP   183      29.410  51.540  37.860  1.00  0.00           C  
ATOM   2611  HH2 TRP   183      29.940  51.630  38.800  1.00  0.00           H  
ATOM   2612  C   TRP   183      28.120  50.150  30.920  1.00  0.00           C  
ATOM   2613  O   TRP   183      27.400  50.470  29.980  1.00  0.00           O  
ATOM   2614  N   THR   184      29.440  50.380  30.830  1.00  0.00           N  
ATOM   2615  H   THR   184      30.040  49.930  31.490  1.00  0.00           H  
ATOM   2616  CA  THR   184      30.080  51.250  29.840  1.00  0.00           C  
ATOM   2617  HA  THR   184      29.280  51.840  29.430  1.00  0.00           H  
ATOM   2618  CB  THR   184      31.150  52.140  30.380  1.00  0.00           C  
ATOM   2619  HB  THR   184      30.710  52.740  31.210  1.00  0.00           H  
ATOM   2620  OG1 THR   184      31.850  52.960  29.450  1.00  0.00           O  
ATOM   2621  HG1 THR   184      32.220  53.600  30.060  1.00  0.00           H  
ATOM   2622  CG2 THR   184      32.340  51.280  31.030  1.00  0.00           C  
ATOM   2623 1HG2 THR   184      31.880  50.580  31.760  1.00  0.00           H  
ATOM   2624 2HG2 THR   184      32.980  52.040  31.530  1.00  0.00           H  
ATOM   2625 3HG2 THR   184      32.900  50.690  30.260  1.00  0.00           H  
ATOM   2626  C   THR   184      30.720  50.360  28.770  1.00  0.00           C  
ATOM   2627  O   THR   184      30.820  49.130  28.920  1.00  0.00           O  
ATOM   2628  N   ASN   185      31.150  50.920  27.600  1.00  0.00           N  
ATOM   2629  H   ASN   185      31.140  51.910  27.490  1.00  0.00           H  
ATOM   2630  CA  ASN   185      31.550  50.060  26.480  1.00  0.00           C  
ATOM   2631  HA  ASN   185      31.490  49.000  26.690  1.00  0.00           H  
ATOM   2632  CB  ASN   185      30.610  50.320  25.330  1.00  0.00           C  
ATOM   2633  HB3 ASN   185      30.840  49.710  24.430  1.00  0.00           H  
ATOM   2634  HB2 ASN   185      30.710  51.410  25.150  1.00  0.00           H  
ATOM   2635  CG  ASN   185      29.130  49.990  25.650  1.00  0.00           C  
ATOM   2636  OD1 ASN   185      28.400  50.910  26.050  1.00  0.00           O  
ATOM   2637  ND2 ASN   185      28.740  48.710  25.430  1.00  0.00           N  
ATOM   2638 1HD2 ASN   185      27.770  48.520  25.590  1.00  0.00           H  
ATOM   2639 2HD2 ASN   185      29.340  47.950  25.200  1.00  0.00           H  
ATOM   2640  C   ASN   185      33.020  50.320  26.150  1.00  0.00           C  
ATOM   2641  O   ASN   185      33.580  50.100  25.060  1.00  0.00           O  
ATOM   2642  N   ASP   186      33.670  50.950  27.110  1.00  0.00           N  
ATOM   2643  H   ASP   186      33.280  51.070  28.030  1.00  0.00           H  
ATOM   2644  CA  ASP   186      34.850  51.580  26.870  1.00  0.00           C  
ATOM   2645  HA  ASP   186      35.180  51.440  25.850  1.00  0.00           H  
ATOM   2646  CB  ASP   186      34.590  53.140  27.140  1.00  0.00           C  
ATOM   2647  HB3 ASP   186      34.420  53.410  28.200  1.00  0.00           H  
ATOM   2648  HB2 ASP   186      33.650  53.360  26.590  1.00  0.00           H  
ATOM   2649  CG  ASP   186      35.680  54.020  26.520  1.00  0.00           C  
ATOM   2650  OD1 ASP   186      36.460  53.410  25.800  1.00  0.00           O  
ATOM   2651  OD2 ASP   186      35.700  55.260  26.730  1.00  0.00           O1-
ATOM   2652  C   ASP   186      35.860  51.100  27.890  1.00  0.00           C  
ATOM   2653  O   ASP   186      35.590  51.280  29.130  1.00  0.00           O  
ATOM   2654  N   PRO   187      36.990  50.400  27.430  1.00  0.00           N  
ATOM   2655  CD  PRO   187      37.090  49.690  26.150  1.00  0.00           C  
ATOM   2656  HD3 PRO   187      37.500  50.380  25.380  1.00  0.00           H  
ATOM   2657  HD2 PRO   187      36.130  49.230  25.840  1.00  0.00           H  
ATOM   2658  CA  PRO   187      37.950  49.880  28.450  1.00  0.00           C  
ATOM   2659  HA  PRO   187      37.500  49.240  29.200  1.00  0.00           H  
ATOM   2660  CB  PRO   187      38.970  49.100  27.550  1.00  0.00           C  
ATOM   2661  HB3 PRO   187      39.580  48.380  28.130  1.00  0.00           H  
ATOM   2662  HB2 PRO   187      39.680  49.850  27.140  1.00  0.00           H  
ATOM   2663  CG  PRO   187      38.120  48.570  26.480  1.00  0.00           C  
ATOM   2664  HG3 PRO   187      38.640  48.090  25.630  1.00  0.00           H  
ATOM   2665  HG2 PRO   187      37.610  47.700  26.950  1.00  0.00           H  
ATOM   2666  C   PRO   187      38.710  50.840  29.240  1.00  0.00           C  
ATOM   2667  O   PRO   187      38.720  50.700  30.470  1.00  0.00           O  
ATOM   2668  N   LYS   188      39.290  51.890  28.600  1.00  0.00           N  
ATOM   2669  H   LYS   188      39.320  51.810  27.600  1.00  0.00           H  
ATOM   2670  CA  LYS   188      39.900  52.980  29.240  1.00  0.00           C  
ATOM   2671  HA  LYS   188      40.710  52.540  29.800  1.00  0.00           H  
ATOM   2672  CB  LYS   188      40.420  54.030  28.170  1.00  0.00           C  
ATOM   2673  HB3 LYS   188      40.950  53.370  27.440  1.00  0.00           H  
ATOM   2674  HB2 LYS   188      41.210  54.690  28.580  1.00  0.00           H  
ATOM   2675  CG  LYS   188      39.400  54.850  27.410  1.00  0.00           C  
ATOM   2676  HG3 LYS   188      39.010  55.620  28.100  1.00  0.00           H  
ATOM   2677  HG2 LYS   188      38.510  54.220  27.200  1.00  0.00           H  
ATOM   2678  CD  LYS   188      40.030  55.460  26.170  1.00  0.00           C  
ATOM   2679  HD3 LYS   188      40.590  54.610  25.720  1.00  0.00           H  
ATOM   2680  HD2 LYS   188      40.750  56.240  26.480  1.00  0.00           H  
ATOM   2681  CE  LYS   188      39.010  55.920  25.100  1.00  0.00           C  
ATOM   2682  HE3 LYS   188      39.520  56.390  24.230  1.00  0.00           H  
ATOM   2683  HE2 LYS   188      38.300  56.640  25.550  1.00  0.00           H  
ATOM   2684  NZ  LYS   188      38.280  54.760  24.570  1.00  0.00           N1+
ATOM   2685  HZ1 LYS   188      37.580  54.320  25.200  1.00  0.00           H  
ATOM   2686  HZ2 LYS   188      38.860  53.990  24.190  1.00  0.00           H  
ATOM   2687  HZ3 LYS   188      37.740  55.260  23.830  1.00  0.00           H  
ATOM   2688  C   LYS   188      38.990  53.600  30.280  1.00  0.00           C  
ATOM   2689  O   LYS   188      39.480  53.920  31.360  1.00  0.00           O  
ATOM   2690  N   GLU   189      37.650  53.720  30.100  1.00  0.00           N  
ATOM   2691  H   GLU   189      37.220  53.530  29.220  1.00  0.00           H  
ATOM   2692  CA  GLU   189      36.740  54.330  31.110  1.00  0.00           C  
ATOM   2693  HA  GLU   189      37.250  55.190  31.520  1.00  0.00           H  
ATOM   2694  CB  GLU   189      35.250  54.670  30.630  1.00  0.00           C  
ATOM   2695  HB3 GLU   189      34.880  53.640  30.440  1.00  0.00           H  
ATOM   2696  HB2 GLU   189      35.320  55.360  29.760  1.00  0.00           H  
ATOM   2697  CG  GLU   189      34.270  55.130  31.700  1.00  0.00           C  
ATOM   2698  HG3 GLU   189      34.720  55.930  32.330  1.00  0.00           H  
ATOM   2699  HG2 GLU   189      33.930  54.360  32.420  1.00  0.00           H  
ATOM   2700  CD  GLU   189      33.040  55.690  31.040  1.00  0.00           C  
ATOM   2701  OE1 GLU   189      33.000  56.740  30.400  1.00  0.00           O  
ATOM   2702  OE2 GLU   189      32.030  54.940  31.170  1.00  0.00           O1-
ATOM   2703  C   GLU   189      36.640  53.480  32.310  1.00  0.00           C  
ATOM   2704  O   GLU   189      36.780  53.870  33.470  1.00  0.00           O  
ATOM   2705  N   ARG   190      36.380  52.250  32.040  1.00  0.00           N  
ATOM   2706  H   ARG   190      36.130  51.960  31.110  1.00  0.00           H  
ATOM   2707  CA  ARG   190      36.280  51.320  33.100  1.00  0.00           C  
ATOM   2708  HA  ARG   190      35.530  51.720  33.770  1.00  0.00           H  
ATOM   2709  CB  ARG   190      35.750  49.980  32.410  1.00  0.00           C  
ATOM   2710  HB3 ARG   190      36.550  49.750  31.680  1.00  0.00           H  
ATOM   2711  HB2 ARG   190      34.820  50.300  31.900  1.00  0.00           H  
ATOM   2712  CG  ARG   190      35.760  48.650  33.320  1.00  0.00           C  
ATOM   2713  HG3 ARG   190      35.050  48.940  34.130  1.00  0.00           H  
ATOM   2714  HG2 ARG   190      36.820  48.460  33.580  1.00  0.00           H  
ATOM   2715  CD  ARG   190      35.440  47.410  32.530  1.00  0.00           C  
ATOM   2716  HD3 ARG   190      35.380  46.580  33.260  1.00  0.00           H  
ATOM   2717  HD2 ARG   190      36.180  47.200  31.730  1.00  0.00           H  
ATOM   2718  NE  ARG   190      34.020  47.640  31.990  1.00  0.00           N  
ATOM   2719  HE  ARG   190      33.390  48.160  32.570  1.00  0.00           H  
ATOM   2720  CZ  ARG   190      33.410  46.790  31.140  1.00  0.00           C  
ATOM   2721  NH1 ARG   190      34.030  45.870  30.500  1.00  0.00           N1+
ATOM   2722 1HH1 ARG   190      33.510  45.220  29.940  1.00  0.00           H  
ATOM   2723 2HH1 ARG   190      34.920  45.570  30.840  1.00  0.00           H  
ATOM   2724  NH2 ARG   190      32.140  47.030  30.850  1.00  0.00           N  
ATOM   2725 1HH2 ARG   190      31.720  47.740  31.420  1.00  0.00           H  
ATOM   2726 2HH2 ARG   190      31.550  46.320  30.470  1.00  0.00           H  
ATOM   2727  C   ARG   190      37.580  51.040  33.860  1.00  0.00           C  
ATOM   2728  O   ARG   190      37.490  50.840  35.070  1.00  0.00           O  
ATOM   2729  N   ILE   191      38.720  51.070  33.240  1.00  0.00           N  
ATOM   2730  H   ILE   191      38.670  51.100  32.240  1.00  0.00           H  
ATOM   2731  CA  ILE   191      40.100  51.170  33.750  1.00  0.00           C  
ATOM   2732  HA  ILE   191      40.160  50.490  34.590  1.00  0.00           H  
ATOM   2733  CB  ILE   191      41.010  50.610  32.700  1.00  0.00           C  
ATOM   2734  HB  ILE   191      40.800  51.150  31.740  1.00  0.00           H  
ATOM   2735  CG2 ILE   191      42.470  50.990  33.010  1.00  0.00           C  
ATOM   2736 1HG2 ILE   191      42.700  50.720  34.060  1.00  0.00           H  
ATOM   2737 2HG2 ILE   191      42.790  52.040  32.840  1.00  0.00           H  
ATOM   2738 3HG2 ILE   191      43.250  50.420  32.450  1.00  0.00           H  
ATOM   2739  CG1 ILE   191      40.730  49.100  32.330  1.00  0.00           C  
ATOM   2740 3HG1 ILE   191      41.600  48.790  31.710  1.00  0.00           H  
ATOM   2741 2HG1 ILE   191      39.850  48.920  31.690  1.00  0.00           H  
ATOM   2742  CD1 ILE   191      40.820  48.170  33.480  1.00  0.00           C  
ATOM   2743 1HD1 ILE   191      40.120  48.470  34.290  1.00  0.00           H  
ATOM   2744 2HD1 ILE   191      41.840  48.090  33.930  1.00  0.00           H  
ATOM   2745 3HD1 ILE   191      40.660  47.090  33.280  1.00  0.00           H  
ATOM   2746  C   ILE   191      40.500  52.450  34.410  1.00  0.00           C  
ATOM   2747  O   ILE   191      40.970  52.370  35.520  1.00  0.00           O  
ATOM   2748  N   ASN   192      40.020  53.540  33.900  1.00  0.00           N  
ATOM   2749  H   ASN   192      39.680  53.760  32.990  1.00  0.00           H  
ATOM   2750  CA  ASN   192      40.240  54.740  34.660  1.00  0.00           C  
ATOM   2751  HA  ASN   192      41.260  54.820  34.980  1.00  0.00           H  
ATOM   2752  CB  ASN   192      39.890  56.040  33.860  1.00  0.00           C  
ATOM   2753  HB3 ASN   192      39.900  56.940  34.510  1.00  0.00           H  
ATOM   2754  HB2 ASN   192      38.850  56.020  33.460  1.00  0.00           H  
ATOM   2755  CG  ASN   192      40.830  56.330  32.620  1.00  0.00           C  
ATOM   2756  OD1 ASN   192      41.990  55.940  32.630  1.00  0.00           O  
ATOM   2757  ND2 ASN   192      40.280  57.030  31.610  1.00  0.00           N  
ATOM   2758 1HD2 ASN   192      40.760  57.250  30.760  1.00  0.00           H  
ATOM   2759 2HD2 ASN   192      39.370  57.430  31.750  1.00  0.00           H  
ATOM   2760  C   ASN   192      39.420  54.740  36.030  1.00  0.00           C  
ATOM   2761  O   ASN   192      39.940  55.110  37.060  1.00  0.00           O  
ATOM   2762  N   VAL   193      38.190  54.230  36.020  1.00  0.00           N  
ATOM   2763  H   VAL   193      37.760  53.960  35.150  1.00  0.00           H  
ATOM   2764  CA  VAL   193      37.540  54.040  37.300  1.00  0.00           C  
ATOM   2765  HA  VAL   193      37.410  54.960  37.840  1.00  0.00           H  
ATOM   2766  CB  VAL   193      35.990  53.800  37.130  1.00  0.00           C  
ATOM   2767  HB  VAL   193      35.920  52.910  36.460  1.00  0.00           H  
ATOM   2768  CG1 VAL   193      35.240  53.550  38.410  1.00  0.00           C  
ATOM   2769 1HG1 VAL   193      35.750  52.800  39.060  1.00  0.00           H  
ATOM   2770 2HG1 VAL   193      34.210  53.140  38.360  1.00  0.00           H  
ATOM   2771 3HG1 VAL   193      35.120  54.470  39.020  1.00  0.00           H  
ATOM   2772  CG2 VAL   193      35.420  55.060  36.510  1.00  0.00           C  
ATOM   2773 1HG2 VAL   193      35.570  55.870  37.250  1.00  0.00           H  
ATOM   2774 2HG2 VAL   193      34.320  54.980  36.410  1.00  0.00           H  
ATOM   2775 3HG2 VAL   193      35.930  55.220  35.530  1.00  0.00           H  
ATOM   2776  C   VAL   193      38.190  53.030  38.210  1.00  0.00           C  
ATOM   2777  O   VAL   193      38.310  53.310  39.400  1.00  0.00           O  
ATOM   2778  N   ALA   194      38.590  51.830  37.670  1.00  0.00           N  
ATOM   2779  H   ALA   194      38.500  51.540  36.720  1.00  0.00           H  
ATOM   2780  CA  ALA   194      39.360  50.800  38.400  1.00  0.00           C  
ATOM   2781  HA  ALA   194      38.860  50.330  39.230  1.00  0.00           H  
ATOM   2782  CB  ALA   194      39.730  49.660  37.430  1.00  0.00           C  
ATOM   2783  HB1 ALA   194      38.880  49.020  37.110  1.00  0.00           H  
ATOM   2784  HB2 ALA   194      40.580  49.020  37.750  1.00  0.00           H  
ATOM   2785  HB3 ALA   194      40.120  50.150  36.510  1.00  0.00           H  
ATOM   2786  C   ALA   194      40.630  51.210  39.050  1.00  0.00           C  
ATOM   2787  O   ALA   194      40.850  50.940  40.230  1.00  0.00           O  
ATOM   2788  N   VAL   195      41.490  52.000  38.320  1.00  0.00           N  
ATOM   2789  H   VAL   195      41.520  52.130  37.330  1.00  0.00           H  
ATOM   2790  CA  VAL   195      42.740  52.410  38.990  1.00  0.00           C  
ATOM   2791  HA  VAL   195      43.060  51.500  39.480  1.00  0.00           H  
ATOM   2792  CB  VAL   195      43.910  52.840  38.010  1.00  0.00           C  
ATOM   2793  HB  VAL   195      44.840  53.220  38.490  1.00  0.00           H  
ATOM   2794  CG1 VAL   195      44.300  51.620  37.170  1.00  0.00           C  
ATOM   2795 1HG1 VAL   195      45.170  51.880  36.520  1.00  0.00           H  
ATOM   2796 2HG1 VAL   195      43.490  51.110  36.610  1.00  0.00           H  
ATOM   2797 3HG1 VAL   195      44.710  51.000  37.990  1.00  0.00           H  
ATOM   2798  CG2 VAL   195      43.420  54.010  37.130  1.00  0.00           C  
ATOM   2799 1HG2 VAL   195      42.390  54.040  36.710  1.00  0.00           H  
ATOM   2800 2HG2 VAL   195      44.060  54.060  36.220  1.00  0.00           H  
ATOM   2801 3HG2 VAL   195      43.560  54.930  37.730  1.00  0.00           H  
ATOM   2802  C   VAL   195      42.630  53.440  40.010  1.00  0.00           C  
ATOM   2803  O   VAL   195      43.340  53.320  41.030  1.00  0.00           O  
ATOM   2804  N   ALA   196      41.680  54.410  39.820  1.00  0.00           N  
ATOM   2805  H   ALA   196      41.140  54.450  38.980  1.00  0.00           H  
ATOM   2806  CA  ALA   196      41.260  55.370  40.880  1.00  0.00           C  
ATOM   2807  HA  ALA   196      42.190  55.850  41.140  1.00  0.00           H  
ATOM   2808  CB  ALA   196      40.330  56.460  40.160  1.00  0.00           C  
ATOM   2809  HB1 ALA   196      40.040  57.310  40.820  1.00  0.00           H  
ATOM   2810  HB2 ALA   196      39.350  56.000  39.910  1.00  0.00           H  
ATOM   2811  HB3 ALA   196      40.690  56.820  39.180  1.00  0.00           H  
ATOM   2812  C   ALA   196      40.660  54.740  42.170  1.00  0.00           C  
ATOM   2813  O   ALA   196      41.140  55.010  43.260  1.00  0.00           O  
ATOM   2814  N   MET   197      39.660  53.830  42.010  1.00  0.00           N  
ATOM   2815  H   MET   197      39.530  53.540  41.070  1.00  0.00           H  
ATOM   2816  CA  MET   197      39.150  52.900  43.050  1.00  0.00           C  
ATOM   2817  HA  MET   197      38.770  53.440  43.900  1.00  0.00           H  
ATOM   2818  CB  MET   197      37.970  52.110  42.620  1.00  0.00           C  
ATOM   2819  HB3 MET   197      37.800  51.120  43.090  1.00  0.00           H  
ATOM   2820  HB2 MET   197      38.050  51.840  41.540  1.00  0.00           H  
ATOM   2821  CG  MET   197      36.650  52.980  42.670  1.00  0.00           C  
ATOM   2822  HG3 MET   197      35.810  52.330  42.380  1.00  0.00           H  
ATOM   2823  HG2 MET   197      36.670  53.780  41.900  1.00  0.00           H  
ATOM   2824  SD  MET   197      36.100  53.700  44.260  1.00  0.00           S  
ATOM   2825  CE  MET   197      35.260  52.280  44.960  1.00  0.00           C  
ATOM   2826  HE1 MET   197      36.010  51.460  45.040  1.00  0.00           H  
ATOM   2827  HE2 MET   197      34.400  51.960  44.340  1.00  0.00           H  
ATOM   2828  HE3 MET   197      34.800  52.600  45.920  1.00  0.00           H  
ATOM   2829  C   MET   197      40.120  51.940  43.780  1.00  0.00           C  
ATOM   2830  O   MET   197      40.090  51.790  45.000  1.00  0.00           O  
ATOM   2831  N   LEU   198      41.040  51.320  42.990  1.00  0.00           N  
ATOM   2832  H   LEU   198      41.070  51.490  42.010  1.00  0.00           H  
ATOM   2833  CA  LEU   198      42.100  50.540  43.620  1.00  0.00           C  
ATOM   2834  HA  LEU   198      41.720  49.940  44.440  1.00  0.00           H  
ATOM   2835  CB  LEU   198      42.850  49.640  42.680  1.00  0.00           C  
ATOM   2836  HB3 LEU   198      43.690  49.090  43.170  1.00  0.00           H  
ATOM   2837  HB2 LEU   198      43.250  50.310  41.890  1.00  0.00           H  
ATOM   2838  CG  LEU   198      42.000  48.470  42.050  1.00  0.00           C  
ATOM   2839  HG  LEU   198      41.040  48.920  41.710  1.00  0.00           H  
ATOM   2840  CD1 LEU   198      42.640  47.840  40.820  1.00  0.00           C  
ATOM   2841 1HD1 LEU   198      43.600  47.410  41.170  1.00  0.00           H  
ATOM   2842 2HD1 LEU   198      42.740  48.390  39.860  1.00  0.00           H  
ATOM   2843 3HD1 LEU   198      41.920  47.030  40.560  1.00  0.00           H  
ATOM   2844  CD2 LEU   198      41.690  47.420  43.170  1.00  0.00           C  
ATOM   2845 1HD2 LEU   198      42.500  47.200  43.890  1.00  0.00           H  
ATOM   2846 2HD2 LEU   198      41.360  46.410  42.830  1.00  0.00           H  
ATOM   2847 3HD2 LEU   198      40.760  47.650  43.720  1.00  0.00           H  
ATOM   2848  C   LEU   198      43.140  51.460  44.300  1.00  0.00           C  
ATOM   2849  O   LEU   198      43.760  51.150  45.320  1.00  0.00           O  
ATOM   2850  N   THR   199      43.370  52.680  43.740  1.00  0.00           N  
ATOM   2851  H   THR   199      43.070  52.850  42.810  1.00  0.00           H  
ATOM   2852  CA  THR   199      44.070  53.700  44.550  1.00  0.00           C  
ATOM   2853  HA  THR   199      45.050  53.330  44.810  1.00  0.00           H  
ATOM   2854  CB  THR   199      44.560  54.940  43.700  1.00  0.00           C  
ATOM   2855  HB  THR   199      43.720  55.480  43.210  1.00  0.00           H  
ATOM   2856  OG1 THR   199      45.380  54.490  42.630  1.00  0.00           O  
ATOM   2857  HG1 THR   199      44.790  54.220  41.930  1.00  0.00           H  
ATOM   2858  CG2 THR   199      45.330  55.930  44.550  1.00  0.00           C  
ATOM   2859 1HG2 THR   199      46.080  55.240  44.990  1.00  0.00           H  
ATOM   2860 2HG2 THR   199      44.800  56.450  45.380  1.00  0.00           H  
ATOM   2861 3HG2 THR   199      45.780  56.800  44.040  1.00  0.00           H  
ATOM   2862  C   THR   199      43.400  54.100  45.850  1.00  0.00           C  
ATOM   2863  O   THR   199      44.090  54.110  46.880  1.00  0.00           O  
ATOM   2864  N   VAL   200      42.030  54.280  45.830  1.00  0.00           N  
ATOM   2865  H   VAL   200      41.640  54.480  44.930  1.00  0.00           H  
ATOM   2866  CA  VAL   200      41.220  54.560  46.990  1.00  0.00           C  
ATOM   2867  HA  VAL   200      41.570  55.480  47.420  1.00  0.00           H  
ATOM   2868  CB  VAL   200      39.800  54.740  46.650  1.00  0.00           C  
ATOM   2869  HB  VAL   200      39.370  53.940  46.000  1.00  0.00           H  
ATOM   2870  CG1 VAL   200      38.990  54.720  48.000  1.00  0.00           C  
ATOM   2871 1HG1 VAL   200      38.770  53.770  48.540  1.00  0.00           H  
ATOM   2872 2HG1 VAL   200      38.020  55.210  47.780  1.00  0.00           H  
ATOM   2873 3HG1 VAL   200      39.480  55.390  48.740  1.00  0.00           H  
ATOM   2874  CG2 VAL   200      39.510  56.040  45.900  1.00  0.00           C  
ATOM   2875 1HG2 VAL   200      39.830  56.820  46.620  1.00  0.00           H  
ATOM   2876 2HG2 VAL   200      38.410  56.190  45.820  1.00  0.00           H  
ATOM   2877 3HG2 VAL   200      40.140  56.140  45.000  1.00  0.00           H  
ATOM   2878  C   VAL   200      41.510  53.550  48.120  1.00  0.00           C  
ATOM   2879  O   VAL   200      41.830  53.910  49.240  1.00  0.00           O  
ATOM   2880  N   ARG   201      41.460  52.230  47.710  1.00  0.00           N  
ATOM   2881  H   ARG   201      41.190  51.930  46.800  1.00  0.00           H  
ATOM   2882  CA  ARG   201      41.680  51.130  48.640  1.00  0.00           C  
ATOM   2883  HA  ARG   201      40.980  51.170  49.460  1.00  0.00           H  
ATOM   2884  CB  ARG   201      41.760  49.780  47.770  1.00  0.00           C  
ATOM   2885  HB3 ARG   201      42.680  49.670  47.160  1.00  0.00           H  
ATOM   2886  HB2 ARG   201      40.860  49.790  47.110  1.00  0.00           H  
ATOM   2887  CG  ARG   201      41.460  48.500  48.510  1.00  0.00           C  
ATOM   2888  HG3 ARG   201      40.550  48.640  49.130  1.00  0.00           H  
ATOM   2889  HG2 ARG   201      42.270  48.250  49.230  1.00  0.00           H  
ATOM   2890  CD  ARG   201      41.150  47.320  47.550  1.00  0.00           C  
ATOM   2891  HD3 ARG   201      41.920  47.430  46.750  1.00  0.00           H  
ATOM   2892  HD2 ARG   201      40.190  47.230  47.000  1.00  0.00           H  
ATOM   2893  NE  ARG   201      41.500  46.040  48.270  1.00  0.00           N  
ATOM   2894  HE  ARG   201      42.270  45.520  47.900  1.00  0.00           H  
ATOM   2895  CZ  ARG   201      40.560  45.290  48.730  1.00  0.00           C  
ATOM   2896  NH1 ARG   201      39.350  45.670  49.070  1.00  0.00           N1+
ATOM   2897 1HH1 ARG   201      39.640  46.490  49.570  1.00  0.00           H  
ATOM   2898 2HH1 ARG   201      38.850  45.030  49.650  1.00  0.00           H  
ATOM   2899  NH2 ARG   201      40.960  44.060  49.040  1.00  0.00           N  
ATOM   2900 1HH2 ARG   201      41.960  43.960  49.020  1.00  0.00           H  
ATOM   2901 2HH2 ARG   201      40.440  43.750  49.840  1.00  0.00           H  
ATOM   2902  C   ARG   201      43.110  51.140  49.290  1.00  0.00           C  
ATOM   2903  O   ARG   201      43.250  50.960  50.460  1.00  0.00           O  
ATOM   2904  N   GLY   202      44.140  51.460  48.470  1.00  0.00           N  
ATOM   2905  H   GLY   202      43.930  51.680  47.520  1.00  0.00           H  
ATOM   2906  CA  GLY   202      45.520  51.450  48.970  1.00  0.00           C  
ATOM   2907  HA3 GLY   202      46.130  51.410  48.080  1.00  0.00           H  
ATOM   2908  HA2 GLY   202      45.590  50.530  49.540  1.00  0.00           H  
ATOM   2909  C   GLY   202      45.860  52.600  49.830  1.00  0.00           C  
ATOM   2910  O   GLY   202      46.670  52.490  50.720  1.00  0.00           O  
ATOM   2911  N   ILE   203      45.370  53.790  49.440  1.00  0.00           N  
ATOM   2912  H   ILE   203      44.900  54.000  48.590  1.00  0.00           H  
ATOM   2913  CA  ILE   203      45.450  54.920  50.290  1.00  0.00           C  
ATOM   2914  HA  ILE   203      46.490  55.050  50.560  1.00  0.00           H  
ATOM   2915  CB  ILE   203      45.040  56.280  49.800  1.00  0.00           C  
ATOM   2916  HB  ILE   203      43.930  56.300  49.730  1.00  0.00           H  
ATOM   2917  CG2 ILE   203      45.470  57.400  50.670  1.00  0.00           C  
ATOM   2918 1HG2 ILE   203      46.580  57.420  50.740  1.00  0.00           H  
ATOM   2919 2HG2 ILE   203      44.990  57.340  51.670  1.00  0.00           H  
ATOM   2920 3HG2 ILE   203      45.260  58.400  50.230  1.00  0.00           H  
ATOM   2921  CG1 ILE   203      45.530  56.590  48.370  1.00  0.00           C  
ATOM   2922 3HG1 ILE   203      45.080  57.600  48.240  1.00  0.00           H  
ATOM   2923 2HG1 ILE   203      45.200  55.800  47.660  1.00  0.00           H  
ATOM   2924  CD1 ILE   203      47.040  56.760  48.150  1.00  0.00           C  
ATOM   2925 1HD1 ILE   203      47.500  55.770  48.350  1.00  0.00           H  
ATOM   2926 2HD1 ILE   203      47.440  57.560  48.810  1.00  0.00           H  
ATOM   2927 3HD1 ILE   203      47.310  57.030  47.110  1.00  0.00           H  
ATOM   2928  C   ILE   203      44.690  54.650  51.660  1.00  0.00           C  
ATOM   2929  O   ILE   203      45.240  54.950  52.690  1.00  0.00           O  
ATOM   2930  N   ILE   204      43.500  54.100  51.680  1.00  0.00           N  
ATOM   2931  H   ILE   204      43.080  53.970  50.780  1.00  0.00           H  
ATOM   2932  CA  ILE   204      42.870  53.620  52.900  1.00  0.00           C  
ATOM   2933  HA  ILE   204      42.780  54.400  53.640  1.00  0.00           H  
ATOM   2934  CB  ILE   204      41.520  53.080  52.560  1.00  0.00           C  
ATOM   2935  HB  ILE   204      41.700  52.460  51.660  1.00  0.00           H  
ATOM   2936  CG2 ILE   204      40.790  52.150  53.610  1.00  0.00           C  
ATOM   2937 1HG2 ILE   204      39.780  51.780  53.340  1.00  0.00           H  
ATOM   2938 2HG2 ILE   204      40.630  52.710  54.560  1.00  0.00           H  
ATOM   2939 3HG2 ILE   204      41.440  51.280  53.880  1.00  0.00           H  
ATOM   2940  CG1 ILE   204      40.500  54.190  52.160  1.00  0.00           C  
ATOM   2941 3HG1 ILE   204      39.640  53.690  51.670  1.00  0.00           H  
ATOM   2942 2HG1 ILE   204      40.880  54.670  51.230  1.00  0.00           H  
ATOM   2943  CD1 ILE   204      40.060  55.200  53.310  1.00  0.00           C  
ATOM   2944 1HD1 ILE   204      39.740  54.750  54.280  1.00  0.00           H  
ATOM   2945 2HD1 ILE   204      39.120  55.680  52.940  1.00  0.00           H  
ATOM   2946 3HD1 ILE   204      40.880  55.920  53.540  1.00  0.00           H  
ATOM   2947  C   ILE   204      43.650  52.570  53.620  1.00  0.00           C  
ATOM   2948  O   ILE   204      43.830  52.660  54.830  1.00  0.00           O  
ATOM   2949  N   ARG   205      44.250  51.590  52.890  1.00  0.00           N  
ATOM   2950  H   ARG   205      44.050  51.550  51.910  1.00  0.00           H  
ATOM   2951  CA  ARG   205      45.090  50.450  53.370  1.00  0.00           C  
ATOM   2952  HA  ARG   205      44.480  49.830  54.000  1.00  0.00           H  
ATOM   2953  CB  ARG   205      45.590  49.580  52.200  1.00  0.00           C  
ATOM   2954  HB3 ARG   205      46.240  50.210  51.560  1.00  0.00           H  
ATOM   2955  HB2 ARG   205      44.720  49.190  51.630  1.00  0.00           H  
ATOM   2956  CG  ARG   205      46.500  48.350  52.460  1.00  0.00           C  
ATOM   2957  HG3 ARG   205      45.900  47.470  52.770  1.00  0.00           H  
ATOM   2958  HG2 ARG   205      47.140  48.680  53.310  1.00  0.00           H  
ATOM   2959  CD  ARG   205      47.350  47.690  51.390  1.00  0.00           C  
ATOM   2960  HD3 ARG   205      48.150  46.960  51.610  1.00  0.00           H  
ATOM   2961  HD2 ARG   205      47.930  48.500  50.890  1.00  0.00           H  
ATOM   2962  NE  ARG   205      46.420  47.030  50.420  1.00  0.00           N  
ATOM   2963  HE  ARG   205      45.970  46.180  50.700  1.00  0.00           H  
ATOM   2964  CZ  ARG   205      46.090  47.460  49.210  1.00  0.00           C  
ATOM   2965  NH1 ARG   205      46.620  48.440  48.540  1.00  0.00           N1+
ATOM   2966 1HH1 ARG   205      47.460  48.840  48.910  1.00  0.00           H  
ATOM   2967 2HH1 ARG   205      46.250  48.550  47.610  1.00  0.00           H  
ATOM   2968  NH2 ARG   205      45.070  46.860  48.640  1.00  0.00           N  
ATOM   2969 1HH2 ARG   205      44.610  46.100  49.090  1.00  0.00           H  
ATOM   2970 2HH2 ARG   205      44.900  47.100  47.680  1.00  0.00           H  
ATOM   2971  C   ARG   205      46.280  50.920  54.320  1.00  0.00           C  
ATOM   2972  O   ARG   205      46.500  50.470  55.430  1.00  0.00           O  
ATOM   2973  N   PHE   206      47.000  51.850  53.720  1.00  0.00           N  
ATOM   2974  H   PHE   206      46.850  52.080  52.760  1.00  0.00           H  
ATOM   2975  CA  PHE   206      48.090  52.480  54.520  1.00  0.00           C  
ATOM   2976  HA  PHE   206      48.550  51.720  55.140  1.00  0.00           H  
ATOM   2977  CB  PHE   206      49.040  53.160  53.450  1.00  0.00           C  
ATOM   2978  HB3 PHE   206      48.480  54.010  53.000  1.00  0.00           H  
ATOM   2979  HB2 PHE   206      49.250  52.470  52.600  1.00  0.00           H  
ATOM   2980  CG  PHE   206      50.280  53.680  54.050  1.00  0.00           C  
ATOM   2981  CD1 PHE   206      51.410  52.810  54.050  1.00  0.00           C  
ATOM   2982  HD1 PHE   206      51.320  51.830  53.600  1.00  0.00           H  
ATOM   2983  CE1 PHE   206      52.640  53.290  54.600  1.00  0.00           C  
ATOM   2984  HE1 PHE   206      53.580  52.770  54.720  1.00  0.00           H  
ATOM   2985  CZ  PHE   206      52.790  54.680  54.970  1.00  0.00           C  
ATOM   2986  HZ  PHE   206      53.790  55.030  55.200  1.00  0.00           H  
ATOM   2987  CD2 PHE   206      50.370  55.020  54.570  1.00  0.00           C  
ATOM   2988  HD2 PHE   206      49.570  55.720  54.400  1.00  0.00           H  
ATOM   2989  CE2 PHE   206      51.630  55.510  54.900  1.00  0.00           C  
ATOM   2990  HE2 PHE   206      51.670  56.550  55.190  1.00  0.00           H  
ATOM   2991  C   PHE   206      47.640  53.540  55.550  1.00  0.00           C  
ATOM   2992  O   PHE   206      48.280  53.600  56.570  1.00  0.00           O  
ATOM   2993  N   ILE   207      46.570  54.250  55.350  1.00  0.00           N  
ATOM   2994  H   ILE   207      46.050  54.130  54.510  1.00  0.00           H  
ATOM   2995  CA  ILE   207      46.200  55.420  56.190  1.00  0.00           C  
ATOM   2996  HA  ILE   207      47.090  55.770  56.700  1.00  0.00           H  
ATOM   2997  CB  ILE   207      45.760  56.540  55.330  1.00  0.00           C  
ATOM   2998  HB  ILE   207      44.890  56.240  54.710  1.00  0.00           H  
ATOM   2999  CG2 ILE   207      45.250  57.770  56.130  1.00  0.00           C  
ATOM   3000 1HG2 ILE   207      46.080  58.030  56.820  1.00  0.00           H  
ATOM   3001 2HG2 ILE   207      44.390  57.520  56.780  1.00  0.00           H  
ATOM   3002 3HG2 ILE   207      44.880  58.590  55.480  1.00  0.00           H  
ATOM   3003  CG1 ILE   207      46.930  56.980  54.360  1.00  0.00           C  
ATOM   3004 3HG1 ILE   207      46.490  57.570  53.530  1.00  0.00           H  
ATOM   3005 2HG1 ILE   207      47.450  56.090  53.920  1.00  0.00           H  
ATOM   3006  CD1 ILE   207      47.980  57.810  55.060  1.00  0.00           C  
ATOM   3007 1HD1 ILE   207      48.770  57.990  54.290  1.00  0.00           H  
ATOM   3008 2HD1 ILE   207      48.460  57.160  55.820  1.00  0.00           H  
ATOM   3009 3HD1 ILE   207      47.570  58.810  55.310  1.00  0.00           H  
ATOM   3010  C   ILE   207      45.220  55.020  57.290  1.00  0.00           C  
ATOM   3011  O   ILE   207      45.490  54.930  58.540  1.00  0.00           O  
ATOM   3012  N   ILE   208      43.970  54.700  56.970  1.00  0.00           N  
ATOM   3013  H   ILE   208      43.650  54.600  56.030  1.00  0.00           H  
ATOM   3014  CA  ILE   208      43.020  54.310  57.980  1.00  0.00           C  
ATOM   3015  HA  ILE   208      43.080  54.890  58.890  1.00  0.00           H  
ATOM   3016  CB  ILE   208      41.580  54.500  57.430  1.00  0.00           C  
ATOM   3017  HB  ILE   208      41.500  53.930  56.470  1.00  0.00           H  
ATOM   3018  CG2 ILE   208      40.610  53.870  58.530  1.00  0.00           C  
ATOM   3019 1HG2 ILE   208      39.610  54.300  58.310  1.00  0.00           H  
ATOM   3020 2HG2 ILE   208      40.770  54.290  59.550  1.00  0.00           H  
ATOM   3021 3HG2 ILE   208      40.750  52.770  58.550  1.00  0.00           H  
ATOM   3022  CG1 ILE   208      41.340  55.960  57.020  1.00  0.00           C  
ATOM   3023 3HG1 ILE   208      40.360  55.880  56.510  1.00  0.00           H  
ATOM   3024 2HG1 ILE   208      42.080  56.340  56.280  1.00  0.00           H  
ATOM   3025  CD1 ILE   208      41.310  56.970  58.160  1.00  0.00           C  
ATOM   3026 1HD1 ILE   208      40.860  57.870  57.690  1.00  0.00           H  
ATOM   3027 2HD1 ILE   208      42.370  57.130  58.470  1.00  0.00           H  
ATOM   3028 3HD1 ILE   208      40.650  56.620  58.980  1.00  0.00           H  
ATOM   3029  C   ILE   208      43.260  52.840  58.360  1.00  0.00           C  
ATOM   3030  O   ILE   208      42.900  52.430  59.550  1.00  0.00           O  
ATOM   3031  N   GLY   209      43.950  52.070  57.490  1.00  0.00           N  
ATOM   3032  H   GLY   209      44.140  52.400  56.570  1.00  0.00           H  
ATOM   3033  CA  GLY   209      44.160  50.650  57.800  1.00  0.00           C  
ATOM   3034  HA3 GLY   209      44.440  50.150  56.880  1.00  0.00           H  
ATOM   3035  HA2 GLY   209      43.290  50.190  58.240  1.00  0.00           H  
ATOM   3036  C   GLY   209      45.360  50.480  58.740  1.00  0.00           C  
ATOM   3037  O   GLY   209      45.340  49.580  59.540  1.00  0.00           O  
ATOM   3038  N   PHE   210      46.420  51.280  58.600  1.00  0.00           N  
ATOM   3039  H   PHE   210      46.410  52.000  57.910  1.00  0.00           H  
ATOM   3040  CA  PHE   210      47.690  51.060  59.270  1.00  0.00           C  
ATOM   3041  HA  PHE   210      47.750  50.250  59.990  1.00  0.00           H  
ATOM   3042  CB  PHE   210      48.820  50.740  58.290  1.00  0.00           C  
ATOM   3043  HB3 PHE   210      48.780  51.580  57.560  1.00  0.00           H  
ATOM   3044  HB2 PHE   210      48.590  49.770  57.800  1.00  0.00           H  
ATOM   3045  CG  PHE   210      50.240  50.570  58.860  1.00  0.00           C  
ATOM   3046  CD1 PHE   210      50.640  49.480  59.670  1.00  0.00           C  
ATOM   3047  HD1 PHE   210      49.910  48.730  59.930  1.00  0.00           H  
ATOM   3048  CE1 PHE   210      51.970  49.350  60.140  1.00  0.00           C  
ATOM   3049  HE1 PHE   210      52.230  48.540  60.810  1.00  0.00           H  
ATOM   3050  CZ  PHE   210      52.890  50.310  59.770  1.00  0.00           C  
ATOM   3051  HZ  PHE   210      53.950  50.200  59.950  1.00  0.00           H  
ATOM   3052  CD2 PHE   210      51.260  51.450  58.380  1.00  0.00           C  
ATOM   3053  HD2 PHE   210      51.010  52.210  57.650  1.00  0.00           H  
ATOM   3054  CE2 PHE   210      52.570  51.330  58.870  1.00  0.00           C  
ATOM   3055  HE2 PHE   210      53.370  51.860  58.370  1.00  0.00           H  
ATOM   3056  C   PHE   210      48.060  52.240  60.120  1.00  0.00           C  
ATOM   3057  O   PHE   210      48.260  52.100  61.280  1.00  0.00           O  
ATOM   3058  N   SER   211      48.130  53.530  59.540  1.00  0.00           N  
ATOM   3059  H   SER   211      47.940  53.550  58.570  1.00  0.00           H  
ATOM   3060  CA  SER   211      48.550  54.640  60.350  1.00  0.00           C  
ATOM   3061  HA  SER   211      49.540  54.410  60.710  1.00  0.00           H  
ATOM   3062  CB  SER   211      48.620  55.930  59.410  1.00  0.00           C  
ATOM   3063  HB3 SER   211      47.630  56.090  58.930  1.00  0.00           H  
ATOM   3064  HB2 SER   211      49.390  55.640  58.660  1.00  0.00           H  
ATOM   3065  OG  SER   211      48.930  57.230  59.910  1.00  0.00           O  
ATOM   3066  HG  SER   211      48.570  57.280  60.800  1.00  0.00           H  
ATOM   3067  C   SER   211      47.620  54.860  61.550  1.00  0.00           C  
ATOM   3068  O   SER   211      48.160  55.040  62.650  1.00  0.00           O  
ATOM   3069  N   ALA   212      46.240  54.770  61.420  1.00  0.00           N  
ATOM   3070  H   ALA   212      45.750  54.730  60.560  1.00  0.00           H  
ATOM   3071  CA  ALA   212      45.390  54.810  62.580  1.00  0.00           C  
ATOM   3072  HA  ALA   212      45.740  55.700  63.080  1.00  0.00           H  
ATOM   3073  CB  ALA   212      43.930  55.130  62.020  1.00  0.00           C  
ATOM   3074  HB1 ALA   212      43.210  55.430  62.810  1.00  0.00           H  
ATOM   3075  HB2 ALA   212      43.610  54.330  61.330  1.00  0.00           H  
ATOM   3076  HB3 ALA   212      44.040  56.050  61.410  1.00  0.00           H  
ATOM   3077  C   ALA   212      45.420  53.760  63.620  1.00  0.00           C  
ATOM   3078  O   ALA   212      45.630  54.070  64.750  1.00  0.00           O  
ATOM   3079  N   PRO   213      45.470  52.430  63.470  1.00  0.00           N  
ATOM   3080  CD  PRO   213      45.080  51.680  62.260  1.00  0.00           C  
ATOM   3081  HD3 PRO   213      45.560  52.020  61.320  1.00  0.00           H  
ATOM   3082  HD2 PRO   213      44.000  51.690  62.040  1.00  0.00           H  
ATOM   3083  CA  PRO   213      45.730  51.500  64.590  1.00  0.00           C  
ATOM   3084  HA  PRO   213      45.230  51.790  65.500  1.00  0.00           H  
ATOM   3085  CB  PRO   213      45.390  50.150  64.010  1.00  0.00           C  
ATOM   3086  HB3 PRO   213      44.300  49.940  64.090  1.00  0.00           H  
ATOM   3087  HB2 PRO   213      45.840  49.280  64.530  1.00  0.00           H  
ATOM   3088  CG  PRO   213      45.540  50.210  62.460  1.00  0.00           C  
ATOM   3089  HG3 PRO   213      46.610  50.130  62.180  1.00  0.00           H  
ATOM   3090  HG2 PRO   213      44.860  49.500  61.940  1.00  0.00           H  
ATOM   3091  C   PRO   213      47.140  51.540  65.120  1.00  0.00           C  
ATOM   3092  O   PRO   213      47.300  51.340  66.300  1.00  0.00           O  
ATOM   3093  N   MET   214      48.160  51.780  64.220  1.00  0.00           N  
ATOM   3094  H   MET   214      47.980  51.940  63.250  1.00  0.00           H  
ATOM   3095  CA  MET   214      49.550  51.740  64.620  1.00  0.00           C  
ATOM   3096  HA  MET   214      49.880  50.790  65.000  1.00  0.00           H  
ATOM   3097  CB  MET   214      50.400  51.840  63.300  1.00  0.00           C  
ATOM   3098  HB3 MET   214      50.110  52.840  62.900  1.00  0.00           H  
ATOM   3099  HB2 MET   214      50.090  51.040  62.600  1.00  0.00           H  
ATOM   3100  CG  MET   214      51.880  51.560  63.530  1.00  0.00           C  
ATOM   3101  HG3 MET   214      52.360  52.430  64.020  1.00  0.00           H  
ATOM   3102  HG2 MET   214      52.360  51.440  62.530  1.00  0.00           H  
ATOM   3103  SD  MET   214      52.210  49.970  64.450  1.00  0.00           S  
ATOM   3104  CE  MET   214      53.440  50.510  65.620  1.00  0.00           C  
ATOM   3105  HE1 MET   214      54.330  50.930  65.110  1.00  0.00           H  
ATOM   3106  HE2 MET   214      53.840  49.580  66.080  1.00  0.00           H  
ATOM   3107  HE3 MET   214      53.010  51.110  66.450  1.00  0.00           H  
ATOM   3108  C   MET   214      49.950  52.880  65.560  1.00  0.00           C  
ATOM   3109  O   MET   214      50.660  52.740  66.560  1.00  0.00           O  
ATOM   3110  N   SER   215      49.420  54.100  65.200  1.00  0.00           N  
ATOM   3111  H   SER   215      49.120  54.340  64.280  1.00  0.00           H  
ATOM   3112  CA  SER   215      49.430  55.200  66.100  1.00  0.00           C  
ATOM   3113  HA  SER   215      50.390  55.680  66.210  1.00  0.00           H  
ATOM   3114  CB  SER   215      48.580  56.380  65.510  1.00  0.00           C  
ATOM   3115  HB3 SER   215      48.870  56.570  64.450  1.00  0.00           H  
ATOM   3116  HB2 SER   215      48.830  57.270  66.130  1.00  0.00           H  
ATOM   3117  OG  SER   215      47.130  56.230  65.510  1.00  0.00           O  
ATOM   3118  HG  SER   215      46.880  55.470  64.970  1.00  0.00           H  
ATOM   3119  C   SER   215      48.930  54.890  67.490  1.00  0.00           C  
ATOM   3120  O   SER   215      49.600  55.230  68.510  1.00  0.00           O  
ATOM   3121  N   ILE   216      47.740  54.280  67.590  1.00  0.00           N  
ATOM   3122  H   ILE   216      47.320  53.800  66.820  1.00  0.00           H  
ATOM   3123  CA  ILE   216      47.090  54.010  68.900  1.00  0.00           C  
ATOM   3124  HA  ILE   216      47.160  54.910  69.500  1.00  0.00           H  
ATOM   3125  CB  ILE   216      45.700  53.540  68.840  1.00  0.00           C  
ATOM   3126  HB  ILE   216      45.620  52.720  68.090  1.00  0.00           H  
ATOM   3127  CG2 ILE   216      45.020  52.930  70.160  1.00  0.00           C  
ATOM   3128 1HG2 ILE   216      45.660  52.060  70.390  1.00  0.00           H  
ATOM   3129 2HG2 ILE   216      44.040  52.450  69.960  1.00  0.00           H  
ATOM   3130 3HG2 ILE   216      44.970  53.750  70.910  1.00  0.00           H  
ATOM   3131  CG1 ILE   216      44.760  54.620  68.250  1.00  0.00           C  
ATOM   3132 3HG1 ILE   216      43.790  54.090  68.100  1.00  0.00           H  
ATOM   3133 2HG1 ILE   216      45.000  54.720  67.170  1.00  0.00           H  
ATOM   3134  CD1 ILE   216      44.490  55.850  69.100  1.00  0.00           C  
ATOM   3135 1HD1 ILE   216      44.130  55.910  70.150  1.00  0.00           H  
ATOM   3136 2HD1 ILE   216      43.660  56.360  68.570  1.00  0.00           H  
ATOM   3137 3HD1 ILE   216      45.370  56.520  68.960  1.00  0.00           H  
ATOM   3138  C   ILE   216      47.970  53.110  69.730  1.00  0.00           C  
ATOM   3139  O   ILE   216      48.130  53.270  70.920  1.00  0.00           O  
ATOM   3140  N   VAL   217      48.630  52.040  69.080  1.00  0.00           N  
ATOM   3141  H   VAL   217      48.470  51.920  68.110  1.00  0.00           H  
ATOM   3142  CA  VAL   217      49.530  51.170  69.800  1.00  0.00           C  
ATOM   3143  HA  VAL   217      49.030  50.760  70.660  1.00  0.00           H  
ATOM   3144  CB  VAL   217      49.760  50.020  68.780  1.00  0.00           C  
ATOM   3145  HB  VAL   217      49.900  50.450  67.760  1.00  0.00           H  
ATOM   3146  CG1 VAL   217      51.010  49.290  69.180  1.00  0.00           C  
ATOM   3147 1HG1 VAL   217      51.100  48.870  70.200  1.00  0.00           H  
ATOM   3148 2HG1 VAL   217      51.970  49.830  69.030  1.00  0.00           H  
ATOM   3149 3HG1 VAL   217      51.030  48.350  68.570  1.00  0.00           H  
ATOM   3150  CG2 VAL   217      48.570  49.150  68.700  1.00  0.00           C  
ATOM   3151 1HG2 VAL   217      48.510  48.470  67.820  1.00  0.00           H  
ATOM   3152 2HG2 VAL   217      47.630  49.750  68.650  1.00  0.00           H  
ATOM   3153 3HG2 VAL   217      48.490  48.470  69.580  1.00  0.00           H  
ATOM   3154  C   VAL   217      50.810  51.890  70.360  1.00  0.00           C  
ATOM   3155  O   VAL   217      51.040  51.740  71.550  1.00  0.00           O  
ATOM   3156  N   ALA   218      51.470  52.720  69.510  1.00  0.00           N  
ATOM   3157  H   ALA   218      51.190  52.790  68.560  1.00  0.00           H  
ATOM   3158  CA  ALA   218      52.590  53.510  69.890  1.00  0.00           C  
ATOM   3159  HA  ALA   218      53.370  52.860  70.270  1.00  0.00           H  
ATOM   3160  CB  ALA   218      53.170  54.100  68.640  1.00  0.00           C  
ATOM   3161  HB1 ALA   218      52.460  54.770  68.100  1.00  0.00           H  
ATOM   3162  HB2 ALA   218      53.540  53.250  68.040  1.00  0.00           H  
ATOM   3163  HB3 ALA   218      54.130  54.620  68.840  1.00  0.00           H  
ATOM   3164  C   ALA   218      52.370  54.580  71.000  1.00  0.00           C  
ATOM   3165  O   ALA   218      53.110  54.760  71.920  1.00  0.00           O  
ATOM   3166  N   VAL   219      51.280  55.330  70.850  1.00  0.00           N  
ATOM   3167  H   VAL   219      50.710  55.380  70.030  1.00  0.00           H  
ATOM   3168  CA  VAL   219      50.880  56.210  71.960  1.00  0.00           C  
ATOM   3169  HA  VAL   219      51.680  56.900  72.200  1.00  0.00           H  
ATOM   3170  CB  VAL   219      49.670  57.100  71.460  1.00  0.00           C  
ATOM   3171  HB  VAL   219      48.880  56.510  70.950  1.00  0.00           H  
ATOM   3172  CG1 VAL   219      49.050  57.860  72.640  1.00  0.00           C  
ATOM   3173 1HG1 VAL   219      48.520  58.780  72.290  1.00  0.00           H  
ATOM   3174 2HG1 VAL   219      49.920  58.050  73.300  1.00  0.00           H  
ATOM   3175 3HG1 VAL   219      48.330  57.180  73.150  1.00  0.00           H  
ATOM   3176  CG2 VAL   219      50.190  58.060  70.440  1.00  0.00           C  
ATOM   3177 1HG2 VAL   219      50.760  57.470  69.690  1.00  0.00           H  
ATOM   3178 2HG2 VAL   219      50.880  58.840  70.830  1.00  0.00           H  
ATOM   3179 3HG2 VAL   219      49.430  58.670  69.900  1.00  0.00           H  
ATOM   3180  C   VAL   219      50.490  55.590  73.270  1.00  0.00           C  
ATOM   3181  O   VAL   219      51.040  55.960  74.280  1.00  0.00           O  
ATOM   3182  N   SER   220      49.630  54.560  73.260  1.00  0.00           N  
ATOM   3183  H   SER   220      49.160  54.210  72.450  1.00  0.00           H  
ATOM   3184  CA  SER   220      49.040  53.910  74.440  1.00  0.00           C  
ATOM   3185  HA  SER   220      48.720  54.710  75.090  1.00  0.00           H  
ATOM   3186  CB  SER   220      47.920  52.880  74.200  1.00  0.00           C  
ATOM   3187  HB3 SER   220      46.970  53.240  73.760  1.00  0.00           H  
ATOM   3188  HB2 SER   220      47.650  52.340  75.130  1.00  0.00           H  
ATOM   3189  OG  SER   220      48.330  51.950  73.230  1.00  0.00           O  
ATOM   3190  HG  SER   220      48.260  52.330  72.350  1.00  0.00           H  
ATOM   3191  C   SER   220      50.150  53.180  75.160  1.00  0.00           C  
ATOM   3192  O   SER   220      50.200  53.310  76.390  1.00  0.00           O  
ATOM   3193  N   TYR   221      51.110  52.450  74.490  1.00  0.00           N  
ATOM   3194  H   TYR   221      51.020  52.340  73.500  1.00  0.00           H  
ATOM   3195  CA  TYR   221      52.290  51.890  75.090  1.00  0.00           C  
ATOM   3196  HA  TYR   221      51.990  51.360  75.970  1.00  0.00           H  
ATOM   3197  CB  TYR   221      52.990  50.900  74.130  1.00  0.00           C  
ATOM   3198  HB3 TYR   221      53.990  50.570  74.490  1.00  0.00           H  
ATOM   3199  HB2 TYR   221      53.240  51.260  73.110  1.00  0.00           H  
ATOM   3200  CG  TYR   221      52.330  49.660  73.870  1.00  0.00           C  
ATOM   3201  CD1 TYR   221      51.110  49.140  74.450  1.00  0.00           C  
ATOM   3202  HD1 TYR   221      50.650  49.830  75.140  1.00  0.00           H  
ATOM   3203  CE1 TYR   221      50.750  47.850  74.380  1.00  0.00           C  
ATOM   3204  HE1 TYR   221      49.860  47.540  74.910  1.00  0.00           H  
ATOM   3205  CZ  TYR   221      51.500  47.020  73.540  1.00  0.00           C  
ATOM   3206  OH  TYR   221      51.070  45.690  73.520  1.00  0.00           O  
ATOM   3207  HH  TYR   221      51.710  45.240  72.970  1.00  0.00           H  
ATOM   3208  CD2 TYR   221      53.020  48.820  73.010  1.00  0.00           C  
ATOM   3209  HD2 TYR   221      53.930  49.080  72.500  1.00  0.00           H  
ATOM   3210  CE2 TYR   221      52.660  47.460  72.930  1.00  0.00           C  
ATOM   3211  HE2 TYR   221      53.260  46.680  72.490  1.00  0.00           H  
ATOM   3212  C   TYR   221      53.340  52.890  75.660  1.00  0.00           C  
ATOM   3213  O   TYR   221      54.010  52.640  76.690  1.00  0.00           O  
ATOM   3214  N   GLY   222      53.510  54.110  75.120  1.00  0.00           N  
ATOM   3215  H   GLY   222      53.030  54.390  74.290  1.00  0.00           H  
ATOM   3216  CA  GLY   222      54.180  55.220  75.670  1.00  0.00           C  
ATOM   3217  HA3 GLY   222      54.020  56.010  74.950  1.00  0.00           H  
ATOM   3218  HA2 GLY   222      55.220  55.010  75.850  1.00  0.00           H  
ATOM   3219  C   GLY   222      53.500  55.840  76.890  1.00  0.00           C  
ATOM   3220  O   GLY   222      54.260  56.000  77.900  1.00  0.00           O  
ATOM   3221  N   LEU   223      52.200  56.150  76.900  1.00  0.00           N  
ATOM   3222  H   LEU   223      51.760  56.060  76.010  1.00  0.00           H  
ATOM   3223  CA  LEU   223      51.400  56.530  78.000  1.00  0.00           C  
ATOM   3224  HA  LEU   223      51.810  57.400  78.480  1.00  0.00           H  
ATOM   3225  CB  LEU   223      49.950  56.820  77.590  1.00  0.00           C  
ATOM   3226  HB3 LEU   223      49.330  57.030  78.480  1.00  0.00           H  
ATOM   3227  HB2 LEU   223      49.500  55.880  77.200  1.00  0.00           H  
ATOM   3228  CG  LEU   223      49.750  57.990  76.670  1.00  0.00           C  
ATOM   3229  HG  LEU   223      50.300  57.720  75.740  1.00  0.00           H  
ATOM   3230  CD1 LEU   223      48.230  57.980  76.350  1.00  0.00           C  
ATOM   3231 1HD1 LEU   223      47.920  56.930  76.120  1.00  0.00           H  
ATOM   3232 2HD1 LEU   223      48.040  58.480  75.380  1.00  0.00           H  
ATOM   3233 3HD1 LEU   223      47.630  58.340  77.220  1.00  0.00           H  
ATOM   3234  CD2 LEU   223      50.110  59.380  77.090  1.00  0.00           C  
ATOM   3235 1HD2 LEU   223      51.150  59.380  77.490  1.00  0.00           H  
ATOM   3236 2HD2 LEU   223      49.350  59.710  77.830  1.00  0.00           H  
ATOM   3237 3HD2 LEU   223      49.950  60.100  76.270  1.00  0.00           H  
ATOM   3238  C   LEU   223      51.410  55.400  79.150  1.00  0.00           C  
ATOM   3239  O   LEU   223      51.450  55.700  80.320  1.00  0.00           O  
ATOM   3240  N   ILE   224      51.350  54.110  78.790  1.00  0.00           N  
ATOM   3241  H   ILE   224      51.140  53.770  77.880  1.00  0.00           H  
ATOM   3242  CA  ILE   224      51.570  53.080  79.810  1.00  0.00           C  
ATOM   3243  HA  ILE   224      50.830  53.130  80.600  1.00  0.00           H  
ATOM   3244  CB  ILE   224      51.320  51.680  79.140  1.00  0.00           C  
ATOM   3245  HB  ILE   224      51.660  51.730  78.090  1.00  0.00           H  
ATOM   3246  CG2 ILE   224      52.000  50.570  80.010  1.00  0.00           C  
ATOM   3247 1HG2 ILE   224      51.490  50.610  80.990  1.00  0.00           H  
ATOM   3248 2HG2 ILE   224      53.100  50.640  80.180  1.00  0.00           H  
ATOM   3249 3HG2 ILE   224      51.860  49.560  79.570  1.00  0.00           H  
ATOM   3250  CG1 ILE   224      49.790  51.400  79.110  1.00  0.00           C  
ATOM   3251 3HG1 ILE   224      49.270  52.210  78.560  1.00  0.00           H  
ATOM   3252 2HG1 ILE   224      49.340  51.180  80.110  1.00  0.00           H  
ATOM   3253  CD1 ILE   224      49.460  50.220  78.200  1.00  0.00           C  
ATOM   3254 1HD1 ILE   224      50.060  49.320  78.450  1.00  0.00           H  
ATOM   3255 2HD1 ILE   224      49.530  50.560  77.150  1.00  0.00           H  
ATOM   3256 3HD1 ILE   224      48.420  49.850  78.350  1.00  0.00           H  
ATOM   3257  C   ILE   224      52.960  53.140  80.460  1.00  0.00           C  
ATOM   3258  O   ILE   224      53.060  53.110  81.730  1.00  0.00           O  
ATOM   3259  N   ALA   225      54.030  53.210  79.590  1.00  0.00           N  
ATOM   3260  H   ALA   225      53.900  53.190  78.600  1.00  0.00           H  
ATOM   3261  CA  ALA   225      55.400  53.420  80.240  1.00  0.00           C  
ATOM   3262  HA  ALA   225      55.590  52.560  80.860  1.00  0.00           H  
ATOM   3263  CB  ALA   225      56.560  53.610  79.230  1.00  0.00           C  
ATOM   3264  HB1 ALA   225      57.520  53.610  79.780  1.00  0.00           H  
ATOM   3265  HB2 ALA   225      56.540  54.530  78.600  1.00  0.00           H  
ATOM   3266  HB3 ALA   225      56.730  52.730  78.580  1.00  0.00           H  
ATOM   3267  C   ALA   225      55.480  54.680  81.070  1.00  0.00           C  
ATOM   3268  O   ALA   225      56.020  54.720  82.180  1.00  0.00           O  
ATOM   3269  N   THR   226      54.890  55.820  80.570  1.00  0.00           N  
ATOM   3270  H   THR   226      54.550  55.690  79.640  1.00  0.00           H  
ATOM   3271  CA  THR   226      54.920  57.130  81.150  1.00  0.00           C  
ATOM   3272  HA  THR   226      55.910  57.520  81.340  1.00  0.00           H  
ATOM   3273  CB  THR   226      54.280  58.160  80.250  1.00  0.00           C  
ATOM   3274  HB  THR   226      53.230  57.970  79.930  1.00  0.00           H  
ATOM   3275  OG1 THR   226      55.070  58.370  79.110  1.00  0.00           O  
ATOM   3276  HG1 THR   226      54.980  57.590  78.560  1.00  0.00           H  
ATOM   3277  CG2 THR   226      54.250  59.610  80.890  1.00  0.00           C  
ATOM   3278 1HG2 THR   226      53.730  60.250  80.140  1.00  0.00           H  
ATOM   3279 2HG2 THR   226      55.340  59.790  81.020  1.00  0.00           H  
ATOM   3280 3HG2 THR   226      53.750  59.580  81.880  1.00  0.00           H  
ATOM   3281  C   THR   226      54.240  57.130  82.520  1.00  0.00           C  
ATOM   3282  O   THR   226      54.830  57.610  83.510  1.00  0.00           O  
ATOM   3283  N   LYS   227      53.020  56.610  82.640  1.00  0.00           N  
ATOM   3284  H   LYS   227      52.570  56.180  81.860  1.00  0.00           H  
ATOM   3285  CA  LYS   227      52.400  56.570  84.000  1.00  0.00           C  
ATOM   3286  HA  LYS   227      52.320  57.580  84.370  1.00  0.00           H  
ATOM   3287  CB  LYS   227      50.990  56.080  83.830  1.00  0.00           C  
ATOM   3288  HB3 LYS   227      51.120  55.140  83.250  1.00  0.00           H  
ATOM   3289  HB2 LYS   227      50.470  56.690  83.060  1.00  0.00           H  
ATOM   3290  CG  LYS   227      50.130  55.860  85.130  1.00  0.00           C  
ATOM   3291  HG3 LYS   227      50.480  55.130  85.890  1.00  0.00           H  
ATOM   3292  HG2 LYS   227      49.150  55.490  84.770  1.00  0.00           H  
ATOM   3293  CD  LYS   227      49.830  57.270  85.680  1.00  0.00           C  
ATOM   3294  HD3 LYS   227      49.450  58.000  84.930  1.00  0.00           H  
ATOM   3295  HD2 LYS   227      50.810  57.640  86.060  1.00  0.00           H  
ATOM   3296  CE  LYS   227      48.750  57.360  86.720  1.00  0.00           C  
ATOM   3297  HE3 LYS   227      48.940  56.730  87.620  1.00  0.00           H  
ATOM   3298  HE2 LYS   227      47.760  57.100  86.300  1.00  0.00           H  
ATOM   3299  NZ  LYS   227      48.680  58.730  87.310  1.00  0.00           N1+
ATOM   3300  HZ1 LYS   227      49.610  59.050  86.980  1.00  0.00           H  
ATOM   3301  HZ2 LYS   227      48.520  58.810  88.330  1.00  0.00           H  
ATOM   3302  HZ3 LYS   227      47.940  59.250  86.800  1.00  0.00           H  
ATOM   3303  C   LYS   227      53.010  55.760  85.070  1.00  0.00           C  
ATOM   3304  O   LYS   227      53.100  56.200  86.230  1.00  0.00           O  
ATOM   3305  N   ILE   228      53.390  54.510  84.780  1.00  0.00           N  
ATOM   3306  H   ILE   228      53.300  54.100  83.870  1.00  0.00           H  
ATOM   3307  CA  ILE   228      53.950  53.700  85.810  1.00  0.00           C  
ATOM   3308  HA  ILE   228      53.190  53.720  86.570  1.00  0.00           H  
ATOM   3309  CB  ILE   228      54.090  52.220  85.310  1.00  0.00           C  
ATOM   3310  HB  ILE   228      54.730  52.220  84.400  1.00  0.00           H  
ATOM   3311  CG2 ILE   228      54.680  51.340  86.440  1.00  0.00           C  
ATOM   3312 1HG2 ILE   228      55.640  51.790  86.780  1.00  0.00           H  
ATOM   3313 2HG2 ILE   228      54.980  50.370  85.980  1.00  0.00           H  
ATOM   3314 3HG2 ILE   228      53.960  50.980  87.200  1.00  0.00           H  
ATOM   3315  CG1 ILE   228      52.790  51.650  84.760  1.00  0.00           C  
ATOM   3316 3HG1 ILE   228      52.320  52.220  83.930  1.00  0.00           H  
ATOM   3317 2HG1 ILE   228      52.060  51.530  85.590  1.00  0.00           H  
ATOM   3318  CD1 ILE   228      52.960  50.230  84.100  1.00  0.00           C  
ATOM   3319 1HD1 ILE   228      51.970  49.770  83.890  1.00  0.00           H  
ATOM   3320 2HD1 ILE   228      53.640  49.620  84.730  1.00  0.00           H  
ATOM   3321 3HD1 ILE   228      53.400  50.350  83.090  1.00  0.00           H  
ATOM   3322  C   ILE   228      55.220  54.320  86.430  1.00  0.00           C  
ATOM   3323  O   ILE   228      55.470  54.280  87.630  1.00  0.00           O  
ATOM   3324  N   HIS   229      56.010  55.000  85.570  1.00  0.00           N  
ATOM   3325  H   HIS   229      55.640  55.040  84.650  1.00  0.00           H  
ATOM   3326  CA  HIS   229      57.220  55.770  85.870  1.00  0.00           C  
ATOM   3327  HA  HIS   229      57.950  55.220  86.440  1.00  0.00           H  
ATOM   3328  CB  HIS   229      58.080  56.010  84.640  1.00  0.00           C  
ATOM   3329  HB3 HIS   229      58.330  57.090  84.550  1.00  0.00           H  
ATOM   3330  HB2 HIS   229      57.410  55.750  83.790  1.00  0.00           H  
ATOM   3331  ND1 HIS   229      60.560  55.310  85.140  1.00  0.00           N  
ATOM   3332  HD1 HIS   229      60.670  55.850  85.970  1.00  0.00           H  
ATOM   3333  CG  HIS   229      59.320  55.250  84.470  1.00  0.00           C  
ATOM   3334  CE1 HIS   229      61.450  54.690  84.370  1.00  0.00           C  
ATOM   3335  HE1 HIS   229      62.530  54.560  84.480  1.00  0.00           H  
ATOM   3336  NE2 HIS   229      60.940  54.150  83.290  1.00  0.00           N  
ATOM   3337  CD2 HIS   229      59.620  54.530  83.300  1.00  0.00           C  
ATOM   3338  HD2 HIS   229      58.960  54.330  82.470  1.00  0.00           H  
ATOM   3339  C   HIS   229      57.000  57.100  86.570  1.00  0.00           C  
ATOM   3340  O   HIS   229      57.860  57.580  87.310  1.00  0.00           O  
ATOM   3341  N   LYS   230      55.790  57.710  86.460  1.00  0.00           N  
ATOM   3342  H   LYS   230      55.090  57.270  85.900  1.00  0.00           H  
ATOM   3343  CA  LYS   230      55.460  58.930  87.110  1.00  0.00           C  
ATOM   3344  HA  LYS   230      56.360  59.530  87.120  1.00  0.00           H  
ATOM   3345  CB  LYS   230      54.290  59.610  86.400  1.00  0.00           C  
ATOM   3346  HB3 LYS   230      53.270  59.190  86.530  1.00  0.00           H  
ATOM   3347  HB2 LYS   230      54.430  59.520  85.300  1.00  0.00           H  
ATOM   3348  CG  LYS   230      54.130  61.100  86.760  1.00  0.00           C  
ATOM   3349  HG3 LYS   230      54.080  61.280  87.860  1.00  0.00           H  
ATOM   3350  HG2 LYS   230      53.200  61.570  86.380  1.00  0.00           H  
ATOM   3351  CD  LYS   230      55.270  61.950  86.260  1.00  0.00           C  
ATOM   3352  HD3 LYS   230      55.380  61.930  85.150  1.00  0.00           H  
ATOM   3353  HD2 LYS   230      56.210  61.530  86.690  1.00  0.00           H  
ATOM   3354  CE  LYS   230      55.100  63.400  86.650  1.00  0.00           C  
ATOM   3355  HE3 LYS   230      54.870  63.530  87.730  1.00  0.00           H  
ATOM   3356  HE2 LYS   230      54.240  63.840  86.090  1.00  0.00           H  
ATOM   3357  NZ  LYS   230      56.320  64.220  86.360  1.00  0.00           N1+
ATOM   3358  HZ1 LYS   230      57.180  63.920  86.860  1.00  0.00           H  
ATOM   3359  HZ2 LYS   230      56.080  65.210  86.530  1.00  0.00           H  
ATOM   3360  HZ3 LYS   230      56.580  64.210  85.350  1.00  0.00           H  
ATOM   3361  C   LYS   230      55.220  58.670  88.610  1.00  0.00           C  
ATOM   3362  O   LYS   230      55.650  59.450  89.410  1.00  0.00           O  
ATOM   3363  N   GLN   231      54.640  57.520  88.920  1.00  0.00           N  
ATOM   3364  H   GLN   231      54.170  57.000  88.220  1.00  0.00           H  
ATOM   3365  CA  GLN   231      54.480  57.040  90.290  1.00  0.00           C  
ATOM   3366  HA  GLN   231      54.150  57.900  90.860  1.00  0.00           H  
ATOM   3367  CB  GLN   231      53.430  55.800  90.340  1.00  0.00           C  
ATOM   3368  HB3 GLN   231      53.360  55.500  91.410  1.00  0.00           H  
ATOM   3369  HB2 GLN   231      53.770  54.930  89.730  1.00  0.00           H  
ATOM   3370  CG  GLN   231      52.010  56.180  89.900  1.00  0.00           C  
ATOM   3371  HG3 GLN   231      51.210  55.490  90.240  1.00  0.00           H  
ATOM   3372  HG2 GLN   231      52.060  56.130  88.790  1.00  0.00           H  
ATOM   3373  CD  GLN   231      51.510  57.590  90.210  1.00  0.00           C  
ATOM   3374  OE1 GLN   231      51.270  58.420  89.330  1.00  0.00           O  
ATOM   3375  NE2 GLN   231      51.330  57.900  91.530  1.00  0.00           N  
ATOM   3376 1HE2 GLN   231      51.490  58.870  91.710  1.00  0.00           H  
ATOM   3377 2HE2 GLN   231      51.490  57.220  92.250  1.00  0.00           H  
ATOM   3378  C   GLN   231      55.790  56.570  90.960  1.00  0.00           C  
ATOM   3379  O   GLN   231      55.890  56.590  92.190  1.00  0.00           O  
ATOM   3380  N   GLY   232      56.770  56.220  90.010  1.00  0.00           N  
ATOM   3381  H   GLY   232      56.510  56.530  89.100  1.00  0.00           H  
ATOM   3382  CA  GLY   232      58.150  55.760  90.200  1.00  0.00           C  
ATOM   3383  HA3 GLY   232      58.640  56.110  91.090  1.00  0.00           H  
ATOM   3384  HA2 GLY   232      58.690  55.990  89.290  1.00  0.00           H  
ATOM   3385  C   GLY   232      58.070  54.260  90.420  1.00  0.00           C  
ATOM   3386  O   GLY   232      58.770  53.790  91.290  1.00  0.00           O  
ATOM   3387  N   LEU   233      57.250  53.470  89.680  1.00  0.00           N  
ATOM   3388  H   LEU   233      56.710  53.840  88.930  1.00  0.00           H  
ATOM   3389  CA  LEU   233      57.110  51.980  89.750  1.00  0.00           C  
ATOM   3390  HA  LEU   233      57.600  51.720  90.680  1.00  0.00           H  
ATOM   3391  CB  LEU   233      55.590  51.670  89.940  1.00  0.00           C  
ATOM   3392  HB3 LEU   233      55.430  50.570  89.990  1.00  0.00           H  
ATOM   3393  HB2 LEU   233      55.000  51.840  89.020  1.00  0.00           H  
ATOM   3394  CG  LEU   233      55.050  52.330  91.170  1.00  0.00           C  
ATOM   3395  HG  LEU   233      55.320  53.400  91.170  1.00  0.00           H  
ATOM   3396  CD1 LEU   233      53.450  52.200  91.250  1.00  0.00           C  
ATOM   3397 1HD1 LEU   233      53.000  51.940  90.270  1.00  0.00           H  
ATOM   3398 2HD1 LEU   233      52.930  53.120  91.590  1.00  0.00           H  
ATOM   3399 3HD1 LEU   233      53.200  51.310  91.880  1.00  0.00           H  
ATOM   3400  CD2 LEU   233      55.750  51.770  92.450  1.00  0.00           C  
ATOM   3401 1HD2 LEU   233      55.210  52.070  93.370  1.00  0.00           H  
ATOM   3402 2HD2 LEU   233      56.760  52.240  92.470  1.00  0.00           H  
ATOM   3403 3HD2 LEU   233      55.780  50.660  92.450  1.00  0.00           H  
ATOM   3404  C   LEU   233      57.840  51.270  88.640  1.00  0.00           C  
ATOM   3405  O   LEU   233      57.500  50.110  88.420  1.00  0.00           O  
ATOM   3406  N   ILE   234      58.770  51.840  87.860  1.00  0.00           N  
ATOM   3407  H   ILE   234      59.050  52.760  88.100  1.00  0.00           H  
ATOM   3408  CA  ILE   234      59.580  51.050  86.860  1.00  0.00           C  
ATOM   3409  HA  ILE   234      59.180  50.050  86.790  1.00  0.00           H  
ATOM   3410  CB  ILE   234      59.650  51.510  85.370  1.00  0.00           C  
ATOM   3411  HB  ILE   234      60.160  52.500  85.330  1.00  0.00           H  
ATOM   3412  CG2 ILE   234      60.420  50.520  84.400  1.00  0.00           C  
ATOM   3413 1HG2 ILE   234      59.900  49.540  84.430  1.00  0.00           H  
ATOM   3414 2HG2 ILE   234      61.490  50.470  84.690  1.00  0.00           H  
ATOM   3415 3HG2 ILE   234      60.390  50.950  83.380  1.00  0.00           H  
ATOM   3416  CG1 ILE   234      58.250  51.780  84.750  1.00  0.00           C  
ATOM   3417 3HG1 ILE   234      58.310  52.420  83.840  1.00  0.00           H  
ATOM   3418 2HG1 ILE   234      57.550  52.310  85.440  1.00  0.00           H  
ATOM   3419  CD1 ILE   234      57.470  50.540  84.330  1.00  0.00           C  
ATOM   3420 1HD1 ILE   234      57.390  49.940  85.260  1.00  0.00           H  
ATOM   3421 2HD1 ILE   234      57.880  49.920  83.510  1.00  0.00           H  
ATOM   3422 3HD1 ILE   234      56.470  50.880  83.980  1.00  0.00           H  
ATOM   3423  C   ILE   234      60.940  50.930  87.490  1.00  0.00           C  
ATOM   3424  O   ILE   234      61.710  51.840  87.510  1.00  0.00           O  
ATOM   3425  N   LYS   235      61.160  49.740  87.980  1.00  0.00           N  
ATOM   3426  H   LYS   235      60.410  49.090  88.040  1.00  0.00           H  
ATOM   3427  CA  LYS   235      62.480  49.380  88.640  1.00  0.00           C  
ATOM   3428  HA  LYS   235      63.030  50.310  88.670  1.00  0.00           H  
ATOM   3429  CB  LYS   235      62.280  49.010  90.120  1.00  0.00           C  
ATOM   3430  HB3 LYS   235      63.300  48.910  90.560  1.00  0.00           H  
ATOM   3431  HB2 LYS   235      61.740  48.040  90.120  1.00  0.00           H  
ATOM   3432  CG  LYS   235      61.470  50.030  90.970  1.00  0.00           C  
ATOM   3433  HG3 LYS   235      61.270  49.580  91.970  1.00  0.00           H  
ATOM   3434  HG2 LYS   235      60.460  50.240  90.570  1.00  0.00           H  
ATOM   3435  CD  LYS   235      62.290  51.300  91.240  1.00  0.00           C  
ATOM   3436  HD3 LYS   235      62.390  51.990  90.370  1.00  0.00           H  
ATOM   3437  HD2 LYS   235      63.310  51.020  91.560  1.00  0.00           H  
ATOM   3438  CE  LYS   235      61.710  52.060  92.500  1.00  0.00           C  
ATOM   3439  HE3 LYS   235      61.910  51.480  93.420  1.00  0.00           H  
ATOM   3440  HE2 LYS   235      60.620  52.220  92.320  1.00  0.00           H  
ATOM   3441  NZ  LYS   235      62.420  53.280  92.710  1.00  0.00           N1+
ATOM   3442  HZ1 LYS   235      63.450  53.160  92.770  1.00  0.00           H  
ATOM   3443  HZ2 LYS   235      62.300  53.620  93.680  1.00  0.00           H  
ATOM   3444  HZ3 LYS   235      62.200  54.110  92.120  1.00  0.00           H  
ATOM   3445  C   LYS   235      63.170  48.270  87.910  1.00  0.00           C  
ATOM   3446  O   LYS   235      64.230  47.820  88.380  1.00  0.00           O  
ATOM   3447  N   SER   236      62.660  47.840  86.830  1.00  0.00           N  
ATOM   3448  H   SER   236      61.740  48.180  86.640  1.00  0.00           H  
ATOM   3449  CA  SER   236      63.220  46.920  85.890  1.00  0.00           C  
ATOM   3450  HA  SER   236      64.280  47.140  85.910  1.00  0.00           H  
ATOM   3451  CB  SER   236      63.110  45.400  86.310  1.00  0.00           C  
ATOM   3452  HB3 SER   236      62.060  45.060  86.490  1.00  0.00           H  
ATOM   3453  HB2 SER   236      63.700  45.250  87.230  1.00  0.00           H  
ATOM   3454  OG  SER   236      63.590  44.540  85.230  1.00  0.00           O  
ATOM   3455  HG  SER   236      64.520  44.460  85.440  1.00  0.00           H  
ATOM   3456  C   SER   236      62.540  47.220  84.570  1.00  0.00           C  
ATOM   3457  O   SER   236      61.370  47.560  84.590  1.00  0.00           O  
ATOM   3458  N   SER   237      63.210  47.020  83.410  1.00  0.00           N  
ATOM   3459  H   SER   237      64.110  46.600  83.480  1.00  0.00           H  
ATOM   3460  CA  SER   237      62.610  47.290  82.060  1.00  0.00           C  
ATOM   3461  HA  SER   237      62.020  48.200  82.060  1.00  0.00           H  
ATOM   3462  CB  SER   237      63.700  47.670  81.000  1.00  0.00           C  
ATOM   3463  HB3 SER   237      64.150  48.630  81.330  1.00  0.00           H  
ATOM   3464  HB2 SER   237      63.240  47.810  80.000  1.00  0.00           H  
ATOM   3465  OG  SER   237      64.600  46.590  80.920  1.00  0.00           O  
ATOM   3466  HG  SER   237      64.980  46.460  81.790  1.00  0.00           H  
ATOM   3467  C   SER   237      61.820  46.110  81.590  1.00  0.00           C  
ATOM   3468  O   SER   237      61.360  46.090  80.450  1.00  0.00           O  
ATOM   3469  N   ARG   238      61.640  45.060  82.400  1.00  0.00           N  
ATOM   3470  H   ARG   238      62.100  45.090  83.280  1.00  0.00           H  
ATOM   3471  CA  ARG   238      60.730  43.930  82.200  1.00  0.00           C  
ATOM   3472  HA  ARG   238      61.160  43.290  81.440  1.00  0.00           H  
ATOM   3473  CB  ARG   238      60.590  42.990  83.370  1.00  0.00           C  
ATOM   3474  HB3 ARG   238      60.880  43.430  84.350  1.00  0.00           H  
ATOM   3475  HB2 ARG   238      61.400  42.290  83.050  1.00  0.00           H  
ATOM   3476  CG  ARG   238      59.300  42.120  83.450  1.00  0.00           C  
ATOM   3477  HG3 ARG   238      59.150  41.740  82.420  1.00  0.00           H  
ATOM   3478  HG2 ARG   238      58.370  42.680  83.720  1.00  0.00           H  
ATOM   3479  CD  ARG   238      59.470  40.990  84.530  1.00  0.00           C  
ATOM   3480  HD3 ARG   238      60.300  40.270  84.410  1.00  0.00           H  
ATOM   3481  HD2 ARG   238      58.660  40.230  84.430  1.00  0.00           H  
ATOM   3482  NE  ARG   238      59.680  41.580  85.920  1.00  0.00           N  
ATOM   3483  HE  ARG   238      60.600  41.520  86.300  1.00  0.00           H  
ATOM   3484  CZ  ARG   238      58.780  42.270  86.520  1.00  0.00           C  
ATOM   3485  NH1 ARG   238      57.510  42.310  86.150  1.00  0.00           N1+
ATOM   3486 1HH1 ARG   238      57.140  41.820  85.360  1.00  0.00           H  
ATOM   3487 2HH1 ARG   238      56.740  42.560  86.740  1.00  0.00           H  
ATOM   3488  NH2 ARG   238      59.150  42.910  87.600  1.00  0.00           N  
ATOM   3489 1HH2 ARG   238      60.050  42.880  88.020  1.00  0.00           H  
ATOM   3490 2HH2 ARG   238      58.370  43.250  88.110  1.00  0.00           H  
ATOM   3491  C   ARG   238      59.340  44.240  81.590  1.00  0.00           C  
ATOM   3492  O   ARG   238      59.000  43.740  80.520  1.00  0.00           O  
ATOM   3493  N   PRO   239      58.480  45.050  82.080  1.00  0.00           N  
ATOM   3494  CD  PRO   239      58.590  45.860  83.270  1.00  0.00           C  
ATOM   3495  HD3 PRO   239      59.480  46.510  83.190  1.00  0.00           H  
ATOM   3496  HD2 PRO   239      58.660  45.240  84.200  1.00  0.00           H  
ATOM   3497  CA  PRO   239      57.170  45.200  81.480  1.00  0.00           C  
ATOM   3498  HA  PRO   239      56.830  44.210  81.230  1.00  0.00           H  
ATOM   3499  CB  PRO   239      56.260  45.870  82.530  1.00  0.00           C  
ATOM   3500  HB3 PRO   239      55.860  45.080  83.200  1.00  0.00           H  
ATOM   3501  HB2 PRO   239      55.370  46.340  82.060  1.00  0.00           H  
ATOM   3502  CG  PRO   239      57.280  46.750  83.250  1.00  0.00           C  
ATOM   3503  HG3 PRO   239      57.570  47.670  82.710  1.00  0.00           H  
ATOM   3504  HG2 PRO   239      56.950  47.140  84.240  1.00  0.00           H  
ATOM   3505  C   PRO   239      57.230  45.950  80.160  1.00  0.00           C  
ATOM   3506  O   PRO   239      56.470  45.530  79.270  1.00  0.00           O  
ATOM   3507  N   LEU   240      58.140  46.980  80.020  1.00  0.00           N  
ATOM   3508  H   LEU   240      58.740  47.200  80.780  1.00  0.00           H  
ATOM   3509  CA  LEU   240      58.310  47.770  78.780  1.00  0.00           C  
ATOM   3510  HA  LEU   240      57.320  48.150  78.550  1.00  0.00           H  
ATOM   3511  CB  LEU   240      59.280  48.940  79.130  1.00  0.00           C  
ATOM   3512  HB3 LEU   240      59.400  49.620  78.260  1.00  0.00           H  
ATOM   3513  HB2 LEU   240      60.350  48.670  79.190  1.00  0.00           H  
ATOM   3514  CG  LEU   240      58.920  49.820  80.360  1.00  0.00           C  
ATOM   3515  HG  LEU   240      59.000  49.170  81.250  1.00  0.00           H  
ATOM   3516  CD1 LEU   240      60.020  50.920  80.560  1.00  0.00           C  
ATOM   3517 1HD1 LEU   240      59.830  51.630  81.390  1.00  0.00           H  
ATOM   3518 2HD1 LEU   240      60.120  51.560  79.650  1.00  0.00           H  
ATOM   3519 3HD1 LEU   240      61.050  50.530  80.660  1.00  0.00           H  
ATOM   3520  CD2 LEU   240      57.450  50.360  80.230  1.00  0.00           C  
ATOM   3521 1HD2 LEU   240      57.460  51.230  79.540  1.00  0.00           H  
ATOM   3522 2HD2 LEU   240      57.180  50.490  81.300  1.00  0.00           H  
ATOM   3523 3HD2 LEU   240      56.700  49.660  79.800  1.00  0.00           H  
ATOM   3524  C   LEU   240      58.780  46.910  77.640  1.00  0.00           C  
ATOM   3525  O   LEU   240      58.310  47.080  76.520  1.00  0.00           O  
ATOM   3526  N   ARG   241      59.750  46.070  77.940  1.00  0.00           N  
ATOM   3527  H   ARG   241      60.080  46.020  78.870  1.00  0.00           H  
ATOM   3528  CA  ARG   241      60.450  45.150  77.110  1.00  0.00           C  
ATOM   3529  HA  ARG   241      60.840  45.700  76.270  1.00  0.00           H  
ATOM   3530  CB  ARG   241      61.570  44.380  77.870  1.00  0.00           C  
ATOM   3531  HB3 ARG   241      61.140  43.820  78.720  1.00  0.00           H  
ATOM   3532  HB2 ARG   241      62.260  45.170  78.270  1.00  0.00           H  
ATOM   3533  CG  ARG   241      62.420  43.430  77.010  1.00  0.00           C  
ATOM   3534  HG3 ARG   241      61.730  42.620  76.680  1.00  0.00           H  
ATOM   3535  HG2 ARG   241      63.260  43.100  77.650  1.00  0.00           H  
ATOM   3536  CD  ARG   241      63.010  44.030  75.720  1.00  0.00           C  
ATOM   3537  HD3 ARG   241      62.130  44.480  75.210  1.00  0.00           H  
ATOM   3538  HD2 ARG   241      63.500  43.320  75.030  1.00  0.00           H  
ATOM   3539  NE  ARG   241      63.940  45.130  76.160  1.00  0.00           N  
ATOM   3540  HE  ARG   241      64.480  45.170  77.000  1.00  0.00           H  
ATOM   3541  CZ  ARG   241      64.170  46.290  75.540  1.00  0.00           C  
ATOM   3542  NH1 ARG   241      63.590  46.500  74.410  1.00  0.00           N1+
ATOM   3543 1HH1 ARG   241      63.230  45.690  73.950  1.00  0.00           H  
ATOM   3544 2HH1 ARG   241      63.780  47.370  73.950  1.00  0.00           H  
ATOM   3545  NH2 ARG   241      64.900  47.220  76.120  1.00  0.00           N  
ATOM   3546 1HH2 ARG   241      65.270  46.940  77.010  1.00  0.00           H  
ATOM   3547 2HH2 ARG   241      65.400  47.860  75.540  1.00  0.00           H  
ATOM   3548  C   ARG   241      59.570  44.130  76.430  1.00  0.00           C  
ATOM   3549  O   ARG   241      59.650  43.900  75.240  1.00  0.00           O  
ATOM   3550  N   VAL   242      58.680  43.570  77.280  1.00  0.00           N  
ATOM   3551  H   VAL   242      58.790  43.830  78.240  1.00  0.00           H  
ATOM   3552  CA  VAL   242      57.570  42.730  76.930  1.00  0.00           C  
ATOM   3553  HA  VAL   242      57.960  41.850  76.430  1.00  0.00           H  
ATOM   3554  CB  VAL   242      56.870  42.250  78.150  1.00  0.00           C  
ATOM   3555  HB  VAL   242      56.880  43.050  78.920  1.00  0.00           H  
ATOM   3556  CG1 VAL   242      55.350  41.870  77.910  1.00  0.00           C  
ATOM   3557 1HG1 VAL   242      54.950  41.550  78.900  1.00  0.00           H  
ATOM   3558 2HG1 VAL   242      55.240  41.080  77.140  1.00  0.00           H  
ATOM   3559 3HG1 VAL   242      54.870  42.760  77.460  1.00  0.00           H  
ATOM   3560  CG2 VAL   242      57.590  41.110  78.720  1.00  0.00           C  
ATOM   3561 1HG2 VAL   242      58.670  41.310  78.880  1.00  0.00           H  
ATOM   3562 2HG2 VAL   242      57.480  40.300  77.960  1.00  0.00           H  
ATOM   3563 3HG2 VAL   242      57.190  40.820  79.720  1.00  0.00           H  
ATOM   3564  C   VAL   242      56.710  43.410  75.880  1.00  0.00           C  
ATOM   3565  O   VAL   242      56.460  42.940  74.790  1.00  0.00           O  
ATOM   3566  N   LEU   243      56.340  44.730  76.090  1.00  0.00           N  
ATOM   3567  H   LEU   243      56.670  45.190  76.910  1.00  0.00           H  
ATOM   3568  CA  LEU   243      55.540  45.570  75.220  1.00  0.00           C  
ATOM   3569  HA  LEU   243      54.630  45.030  75.000  1.00  0.00           H  
ATOM   3570  CB  LEU   243      54.890  46.860  75.970  1.00  0.00           C  
ATOM   3571  HB3 LEU   243      54.260  47.340  75.190  1.00  0.00           H  
ATOM   3572  HB2 LEU   243      55.640  47.610  76.290  1.00  0.00           H  
ATOM   3573  CG  LEU   243      54.010  46.570  77.210  1.00  0.00           C  
ATOM   3574  HG  LEU   243      54.580  45.720  77.640  1.00  0.00           H  
ATOM   3575  CD1 LEU   243      54.010  47.700  78.270  1.00  0.00           C  
ATOM   3576 1HD1 LEU   243      53.340  47.510  79.140  1.00  0.00           H  
ATOM   3577 2HD1 LEU   243      53.660  48.640  77.780  1.00  0.00           H  
ATOM   3578 3HD1 LEU   243      55.030  47.770  78.680  1.00  0.00           H  
ATOM   3579  CD2 LEU   243      52.540  46.190  76.830  1.00  0.00           C  
ATOM   3580 1HD2 LEU   243      51.950  47.100  76.560  1.00  0.00           H  
ATOM   3581 2HD2 LEU   243      51.980  45.850  77.730  1.00  0.00           H  
ATOM   3582 3HD2 LEU   243      52.510  45.490  75.970  1.00  0.00           H  
ATOM   3583  C   LEU   243      56.190  45.950  73.930  1.00  0.00           C  
ATOM   3584  O   LEU   243      55.530  46.050  72.860  1.00  0.00           O  
ATOM   3585  N   SER   244      57.470  46.220  74.010  1.00  0.00           N  
ATOM   3586  H   SER   244      57.870  46.000  74.890  1.00  0.00           H  
ATOM   3587  CA  SER   244      58.310  46.600  72.910  1.00  0.00           C  
ATOM   3588  HA  SER   244      57.770  47.290  72.290  1.00  0.00           H  
ATOM   3589  CB  SER   244      59.670  47.260  73.260  1.00  0.00           C  
ATOM   3590  HB3 SER   244      60.150  46.590  74.010  1.00  0.00           H  
ATOM   3591  HB2 SER   244      59.420  48.250  73.680  1.00  0.00           H  
ATOM   3592  OG  SER   244      60.450  47.580  72.090  1.00  0.00           O  
ATOM   3593  HG  SER   244      60.720  46.770  71.650  1.00  0.00           H  
ATOM   3594  C   SER   244      58.500  45.350  71.940  1.00  0.00           C  
ATOM   3595  O   SER   244      58.350  45.530  70.710  1.00  0.00           O  
ATOM   3596  N   PHE   245      58.700  44.110  72.430  1.00  0.00           N  
ATOM   3597  H   PHE   245      58.780  43.870  73.400  1.00  0.00           H  
ATOM   3598  CA  PHE   245      58.690  42.920  71.550  1.00  0.00           C  
ATOM   3599  HA  PHE   245      59.390  43.080  70.740  1.00  0.00           H  
ATOM   3600  CB  PHE   245      59.060  41.590  72.340  1.00  0.00           C  
ATOM   3601  HB3 PHE   245      58.990  40.810  71.540  1.00  0.00           H  
ATOM   3602  HB2 PHE   245      58.310  41.540  73.150  1.00  0.00           H  
ATOM   3603  CG  PHE   245      60.530  41.530  72.670  1.00  0.00           C  
ATOM   3604  CD1 PHE   245      61.400  41.570  71.580  1.00  0.00           C  
ATOM   3605  HD1 PHE   245      61.060  41.850  70.590  1.00  0.00           H  
ATOM   3606  CE1 PHE   245      62.710  41.170  71.700  1.00  0.00           C  
ATOM   3607  HE1 PHE   245      63.380  41.350  70.870  1.00  0.00           H  
ATOM   3608  CZ  PHE   245      63.110  40.680  72.920  1.00  0.00           C  
ATOM   3609  HZ  PHE   245      64.100  40.260  72.990  1.00  0.00           H  
ATOM   3610  CD2 PHE   245      60.970  41.140  73.980  1.00  0.00           C  
ATOM   3611  HD2 PHE   245      60.300  40.960  74.810  1.00  0.00           H  
ATOM   3612  CE2 PHE   245      62.280  40.740  74.060  1.00  0.00           C  
ATOM   3613  HE2 PHE   245      62.750  40.280  74.920  1.00  0.00           H  
ATOM   3614  C   PHE   245      57.320  42.800  70.820  1.00  0.00           C  
ATOM   3615  O   PHE   245      57.300  42.540  69.640  1.00  0.00           O  
ATOM   3616  N   VAL   246      56.220  43.110  71.500  1.00  0.00           N  
ATOM   3617  H   VAL   246      56.180  43.290  72.480  1.00  0.00           H  
ATOM   3618  CA  VAL   246      54.900  42.960  70.940  1.00  0.00           C  
ATOM   3619  HA  VAL   246      54.910  42.000  70.450  1.00  0.00           H  
ATOM   3620  CB  VAL   246      53.760  43.040  72.020  1.00  0.00           C  
ATOM   3621  HB  VAL   246      53.970  43.900  72.690  1.00  0.00           H  
ATOM   3622  CG1 VAL   246      52.360  43.250  71.480  1.00  0.00           C  
ATOM   3623 1HG1 VAL   246      52.160  44.160  70.870  1.00  0.00           H  
ATOM   3624 2HG1 VAL   246      51.580  43.210  72.270  1.00  0.00           H  
ATOM   3625 3HG1 VAL   246      52.080  42.370  70.860  1.00  0.00           H  
ATOM   3626  CG2 VAL   246      53.730  41.750  72.940  1.00  0.00           C  
ATOM   3627 1HG2 VAL   246      54.700  41.570  73.460  1.00  0.00           H  
ATOM   3628 2HG2 VAL   246      53.550  40.800  72.400  1.00  0.00           H  
ATOM   3629 3HG2 VAL   246      52.920  41.830  73.690  1.00  0.00           H  
ATOM   3630  C   VAL   246      54.640  43.940  69.740  1.00  0.00           C  
ATOM   3631  O   VAL   246      54.180  43.650  68.600  1.00  0.00           O  
ATOM   3632  N   ALA   247      55.020  45.190  70.020  1.00  0.00           N  
ATOM   3633  H   ALA   247      55.410  45.400  70.910  1.00  0.00           H  
ATOM   3634  CA  ALA   247      54.920  46.230  69.070  1.00  0.00           C  
ATOM   3635  HA  ALA   247      53.880  46.320  68.790  1.00  0.00           H  
ATOM   3636  CB  ALA   247      55.210  47.640  69.600  1.00  0.00           C  
ATOM   3637  HB1 ALA   247      56.140  47.670  70.210  1.00  0.00           H  
ATOM   3638  HB2 ALA   247      54.540  47.710  70.490  1.00  0.00           H  
ATOM   3639  HB3 ALA   247      55.150  48.450  68.850  1.00  0.00           H  
ATOM   3640  C   ALA   247      55.840  46.020  67.860  1.00  0.00           C  
ATOM   3641  O   ALA   247      55.340  46.360  66.740  1.00  0.00           O  
ATOM   3642  N   ALA   248      57.100  45.550  68.080  1.00  0.00           N  
ATOM   3643  H   ALA   248      57.350  45.240  68.990  1.00  0.00           H  
ATOM   3644  CA  ALA   248      58.030  45.130  67.040  1.00  0.00           C  
ATOM   3645  HA  ALA   248      58.220  46.000  66.440  1.00  0.00           H  
ATOM   3646  CB  ALA   248      59.340  44.610  67.690  1.00  0.00           C  
ATOM   3647  HB1 ALA   248      60.150  44.400  66.960  1.00  0.00           H  
ATOM   3648  HB2 ALA   248      59.240  43.780  68.430  1.00  0.00           H  
ATOM   3649  HB3 ALA   248      59.750  45.450  68.280  1.00  0.00           H  
ATOM   3650  C   ALA   248      57.420  44.020  66.170  1.00  0.00           C  
ATOM   3651  O   ALA   248      57.320  44.110  64.960  1.00  0.00           O  
ATOM   3652  N   ALA   249      56.780  42.900  66.720  1.00  0.00           N  
ATOM   3653  H   ALA   249      56.710  42.750  67.710  1.00  0.00           H  
ATOM   3654  CA  ALA   249      56.160  41.830  65.950  1.00  0.00           C  
ATOM   3655  HA  ALA   249      56.870  41.350  65.290  1.00  0.00           H  
ATOM   3656  CB  ALA   249      55.520  40.730  66.950  1.00  0.00           C  
ATOM   3657  HB1 ALA   249      54.720  41.220  67.560  1.00  0.00           H  
ATOM   3658  HB2 ALA   249      56.350  40.380  67.600  1.00  0.00           H  
ATOM   3659  HB3 ALA   249      55.170  39.830  66.400  1.00  0.00           H  
ATOM   3660  C   ALA   249      54.990  42.300  65.050  1.00  0.00           C  
ATOM   3661  O   ALA   249      54.840  42.050  63.810  1.00  0.00           O  
ATOM   3662  N   PHE   250      54.020  43.050  65.660  1.00  0.00           N  
ATOM   3663  H   PHE   250      54.140  43.200  66.640  1.00  0.00           H  
ATOM   3664  CA  PHE   250      52.930  43.770  64.920  1.00  0.00           C  
ATOM   3665  HA  PHE   250      52.420  43.010  64.350  1.00  0.00           H  
ATOM   3666  CB  PHE   250      51.900  44.390  65.990  1.00  0.00           C  
ATOM   3667  HB3 PHE   250      52.550  44.930  66.710  1.00  0.00           H  
ATOM   3668  HB2 PHE   250      51.410  43.610  66.610  1.00  0.00           H  
ATOM   3669  CG  PHE   250      50.810  45.100  65.460  1.00  0.00           C  
ATOM   3670  CD1 PHE   250      50.760  46.420  65.720  1.00  0.00           C  
ATOM   3671  HD1 PHE   250      51.580  46.830  66.290  1.00  0.00           H  
ATOM   3672  CE1 PHE   250      49.750  47.220  65.260  1.00  0.00           C  
ATOM   3673  HE1 PHE   250      49.740  48.260  65.520  1.00  0.00           H  
ATOM   3674  CZ  PHE   250      48.720  46.680  64.550  1.00  0.00           C  
ATOM   3675  HZ  PHE   250      47.910  47.310  64.210  1.00  0.00           H  
ATOM   3676  CD2 PHE   250      49.770  44.500  64.720  1.00  0.00           C  
ATOM   3677  HD2 PHE   250      49.710  43.450  64.470  1.00  0.00           H  
ATOM   3678  CE2 PHE   250      48.760  45.300  64.220  1.00  0.00           C  
ATOM   3679  HE2 PHE   250      47.910  44.900  63.690  1.00  0.00           H  
ATOM   3680  C   PHE   250      53.340  44.870  63.910  1.00  0.00           C  
ATOM   3681  O   PHE   250      52.780  44.900  62.820  1.00  0.00           O  
ATOM   3682  N   PHE   251      54.280  45.790  64.180  1.00  0.00           N  
ATOM   3683  H   PHE   251      54.380  45.960  65.160  1.00  0.00           H  
ATOM   3684  CA  PHE   251      54.770  46.700  63.220  1.00  0.00           C  
ATOM   3685  HA  PHE   251      53.910  47.250  62.860  1.00  0.00           H  
ATOM   3686  CB  PHE   251      55.640  47.780  63.910  1.00  0.00           C  
ATOM   3687  HB3 PHE   251      56.410  47.260  64.540  1.00  0.00           H  
ATOM   3688  HB2 PHE   251      54.950  48.390  64.520  1.00  0.00           H  
ATOM   3689  CG  PHE   251      56.290  48.730  62.980  1.00  0.00           C  
ATOM   3690  CD1 PHE   251      57.690  48.690  62.800  1.00  0.00           C  
ATOM   3691  HD1 PHE   251      58.280  47.890  63.210  1.00  0.00           H  
ATOM   3692  CE1 PHE   251      58.360  49.630  61.960  1.00  0.00           C  
ATOM   3693  HE1 PHE   251      59.370  49.570  61.600  1.00  0.00           H  
ATOM   3694  CZ  PHE   251      57.580  50.700  61.400  1.00  0.00           C  
ATOM   3695  HZ  PHE   251      58.190  51.290  60.730  1.00  0.00           H  
ATOM   3696  CD2 PHE   251      55.520  49.770  62.230  1.00  0.00           C  
ATOM   3697  HD2 PHE   251      54.440  49.710  62.230  1.00  0.00           H  
ATOM   3698  CE2 PHE   251      56.170  50.660  61.420  1.00  0.00           C  
ATOM   3699  HE2 PHE   251      55.590  51.460  60.970  1.00  0.00           H  
ATOM   3700  C   PHE   251      55.590  46.040  62.120  1.00  0.00           C  
ATOM   3701  O   PHE   251      55.520  46.430  60.970  1.00  0.00           O  
ATOM   3702  N   LEU   252      56.460  45.040  62.440  1.00  0.00           N  
ATOM   3703  H   LEU   252      56.380  44.570  63.310  1.00  0.00           H  
ATOM   3704  CA  LEU   252      57.400  44.460  61.460  1.00  0.00           C  
ATOM   3705  HA  LEU   252      57.660  45.180  60.700  1.00  0.00           H  
ATOM   3706  CB  LEU   252      58.740  43.930  62.110  1.00  0.00           C  
ATOM   3707  HB3 LEU   252      59.330  43.450  61.300  1.00  0.00           H  
ATOM   3708  HB2 LEU   252      58.280  43.190  62.800  1.00  0.00           H  
ATOM   3709  CG  LEU   252      59.620  44.980  62.910  1.00  0.00           C  
ATOM   3710  HG  LEU   252      58.850  45.440  63.560  1.00  0.00           H  
ATOM   3711  CD1 LEU   252      60.780  44.320  63.720  1.00  0.00           C  
ATOM   3712 1HD1 LEU   252      61.390  45.170  64.110  1.00  0.00           H  
ATOM   3713 2HD1 LEU   252      61.470  43.690  63.130  1.00  0.00           H  
ATOM   3714 3HD1 LEU   252      60.430  43.730  64.590  1.00  0.00           H  
ATOM   3715  CD2 LEU   252      60.180  46.160  62.010  1.00  0.00           C  
ATOM   3716 1HD2 LEU   252      59.500  46.700  61.320  1.00  0.00           H  
ATOM   3717 2HD2 LEU   252      61.000  45.670  61.440  1.00  0.00           H  
ATOM   3718 3HD2 LEU   252      60.590  46.950  62.670  1.00  0.00           H  
ATOM   3719  C   LEU   252      56.760  43.520  60.510  1.00  0.00           C  
ATOM   3720  O   LEU   252      57.300  43.350  59.440  1.00  0.00           O  
ATOM   3721  N   CYS   253      55.610  42.900  60.800  1.00  0.00           N  
ATOM   3722  H   CYS   253      55.180  43.030  61.700  1.00  0.00           H  
ATOM   3723  CA  CYS   253      54.790  42.100  59.840  1.00  0.00           C  
ATOM   3724  HA  CYS   253      55.510  41.500  59.300  1.00  0.00           H  
ATOM   3725  CB  CYS   253      53.730  41.150  60.490  1.00  0.00           C  
ATOM   3726  HB3 CYS   253      53.300  40.700  59.570  1.00  0.00           H  
ATOM   3727  HB2 CYS   253      52.800  41.610  60.890  1.00  0.00           H  
ATOM   3728  SG  CYS   253      54.520  39.930  61.650  1.00  0.00           S  
ATOM   3729  HG  CYS   253      54.710  40.830  62.600  1.00  0.00           H  
ATOM   3730  C   CYS   253      54.080  42.970  58.830  1.00  0.00           C  
ATOM   3731  O   CYS   253      54.120  42.660  57.630  1.00  0.00           O  
ATOM   3732  N   TRP   254      53.380  44.020  59.320  1.00  0.00           N  
ATOM   3733  H   TRP   254      53.290  44.130  60.300  1.00  0.00           H  
ATOM   3734  CA  TRP   254      52.540  44.940  58.560  1.00  0.00           C  
ATOM   3735  HA  TRP   254      51.960  44.300  57.910  1.00  0.00           H  
ATOM   3736  CB  TRP   254      51.380  45.690  59.280  1.00  0.00           C  
ATOM   3737  HB3 TRP   254      51.030  46.460  58.560  1.00  0.00           H  
ATOM   3738  HB2 TRP   254      51.710  46.320  60.130  1.00  0.00           H  
ATOM   3739  CG  TRP   254      50.230  44.820  59.710  1.00  0.00           C  
ATOM   3740  CD1 TRP   254      50.000  44.180  60.890  1.00  0.00           C  
ATOM   3741  HD1 TRP   254      50.660  44.070  61.740  1.00  0.00           H  
ATOM   3742  NE1 TRP   254      48.910  43.370  60.720  1.00  0.00           N  
ATOM   3743  HE1 TRP   254      48.490  42.760  61.360  1.00  0.00           H  
ATOM   3744  CE2 TRP   254      48.450  43.490  59.450  1.00  0.00           C  
ATOM   3745  CD2 TRP   254      49.180  44.460  58.820  1.00  0.00           C  
ATOM   3746  CE3 TRP   254      48.890  44.840  57.510  1.00  0.00           C  
ATOM   3747  HE3 TRP   254      49.420  45.610  56.960  1.00  0.00           H  
ATOM   3748  CZ3 TRP   254      47.710  44.390  56.930  1.00  0.00           C  
ATOM   3749  HZ3 TRP   254      47.400  44.680  55.930  1.00  0.00           H  
ATOM   3750  CZ2 TRP   254      47.400  42.860  58.760  1.00  0.00           C  
ATOM   3751  HZ2 TRP   254      46.840  42.040  59.200  1.00  0.00           H  
ATOM   3752  CH2 TRP   254      46.990  43.380  57.540  1.00  0.00           C  
ATOM   3753  HH2 TRP   254      46.150  42.930  57.050  1.00  0.00           H  
ATOM   3754  C   TRP   254      53.340  45.760  57.620  1.00  0.00           C  
ATOM   3755  O   TRP   254      53.090  45.940  56.440  1.00  0.00           O  
ATOM   3756  N   SER   255      54.500  46.280  58.130  1.00  0.00           N  
ATOM   3757  H   SER   255      54.800  46.120  59.070  1.00  0.00           H  
ATOM   3758  CA  SER   255      55.290  47.330  57.430  1.00  0.00           C  
ATOM   3759  HA  SER   255      54.540  48.100  57.440  1.00  0.00           H  
ATOM   3760  CB  SER   255      56.420  47.980  58.320  1.00  0.00           C  
ATOM   3761  HB3 SER   255      56.980  47.090  58.680  1.00  0.00           H  
ATOM   3762  HB2 SER   255      55.940  48.450  59.210  1.00  0.00           H  
ATOM   3763  OG  SER   255      57.300  48.890  57.640  1.00  0.00           O  
ATOM   3764  HG  SER   255      58.210  48.590  57.680  1.00  0.00           H  
ATOM   3765  C   SER   255      55.850  46.930  56.050  1.00  0.00           C  
ATOM   3766  O   SER   255      55.670  47.780  55.150  1.00  0.00           O  
ATOM   3767  N   PRO   256      56.600  45.790  55.760  1.00  0.00           N  
ATOM   3768  CD  PRO   256      56.940  44.630  56.680  1.00  0.00           C  
ATOM   3769  HD3 PRO   256      56.100  44.260  57.310  1.00  0.00           H  
ATOM   3770  HD2 PRO   256      57.830  44.960  57.250  1.00  0.00           H  
ATOM   3771  CA  PRO   256      57.180  45.570  54.430  1.00  0.00           C  
ATOM   3772  HA  PRO   256      57.680  46.480  54.160  1.00  0.00           H  
ATOM   3773  CB  PRO   256      58.060  44.300  54.560  1.00  0.00           C  
ATOM   3774  HB3 PRO   256      59.080  44.640  54.850  1.00  0.00           H  
ATOM   3775  HB2 PRO   256      58.050  43.670  53.650  1.00  0.00           H  
ATOM   3776  CG  PRO   256      57.430  43.510  55.760  1.00  0.00           C  
ATOM   3777  HG3 PRO   256      56.600  42.890  55.350  1.00  0.00           H  
ATOM   3778  HG2 PRO   256      58.240  42.930  56.250  1.00  0.00           H  
ATOM   3779  C   PRO   256      56.030  45.420  53.490  1.00  0.00           C  
ATOM   3780  O   PRO   256      56.140  45.950  52.380  1.00  0.00           O  
ATOM   3781  N   TYR   257      54.930  44.730  53.940  1.00  0.00           N  
ATOM   3782  H   TYR   257      54.900  44.580  54.930  1.00  0.00           H  
ATOM   3783  CA  TYR   257      53.750  44.480  53.130  1.00  0.00           C  
ATOM   3784  HA  TYR   257      54.080  44.150  52.160  1.00  0.00           H  
ATOM   3785  CB  TYR   257      52.900  43.410  53.900  1.00  0.00           C  
ATOM   3786  HB3 TYR   257      52.900  43.760  54.960  1.00  0.00           H  
ATOM   3787  HB2 TYR   257      53.460  42.470  54.080  1.00  0.00           H  
ATOM   3788  CG  TYR   257      51.540  43.160  53.380  1.00  0.00           C  
ATOM   3789  CD1 TYR   257      51.330  43.010  52.020  1.00  0.00           C  
ATOM   3790  HD1 TYR   257      52.110  43.060  51.280  1.00  0.00           H  
ATOM   3791  CE1 TYR   257      50.070  42.770  51.510  1.00  0.00           C  
ATOM   3792  HE1 TYR   257      50.060  42.720  50.430  1.00  0.00           H  
ATOM   3793  CZ  TYR   257      48.990  42.810  52.340  1.00  0.00           C  
ATOM   3794  OH  TYR   257      47.700  42.590  51.810  1.00  0.00           O  
ATOM   3795  HH  TYR   257      47.770  42.090  51.000  1.00  0.00           H  
ATOM   3796  CD2 TYR   257      50.450  43.220  54.240  1.00  0.00           C  
ATOM   3797  HD2 TYR   257      50.570  43.590  55.250  1.00  0.00           H  
ATOM   3798  CE2 TYR   257      49.140  43.020  53.680  1.00  0.00           C  
ATOM   3799  HE2 TYR   257      48.320  43.030  54.380  1.00  0.00           H  
ATOM   3800  C   TYR   257      52.990  45.760  52.850  1.00  0.00           C  
ATOM   3801  O   TYR   257      52.680  46.060  51.700  1.00  0.00           O  
ATOM   3802  N   GLN   258      52.850  46.620  53.740  1.00  0.00           N  
ATOM   3803  H   GLN   258      53.050  46.360  54.680  1.00  0.00           H  
ATOM   3804  CA  GLN   258      52.460  48.050  53.460  1.00  0.00           C  
ATOM   3805  HA  GLN   258      51.490  48.050  52.980  1.00  0.00           H  
ATOM   3806  CB  GLN   258      52.310  48.770  54.910  1.00  0.00           C  
ATOM   3807  HB3 GLN   258      52.410  49.870  54.770  1.00  0.00           H  
ATOM   3808  HB2 GLN   258      53.200  48.360  55.430  1.00  0.00           H  
ATOM   3809  CG  GLN   258      51.030  48.500  55.760  1.00  0.00           C  
ATOM   3810  HG3 GLN   258      51.090  49.080  56.700  1.00  0.00           H  
ATOM   3811  HG2 GLN   258      50.950  47.390  55.870  1.00  0.00           H  
ATOM   3812  CD  GLN   258      49.670  48.790  55.020  1.00  0.00           C  
ATOM   3813  OE1 GLN   258      49.710  49.580  54.100  1.00  0.00           O  
ATOM   3814  NE2 GLN   258      48.600  48.240  55.570  1.00  0.00           N  
ATOM   3815 1HE2 GLN   258      47.790  48.820  55.460  1.00  0.00           H  
ATOM   3816 2HE2 GLN   258      48.770  47.830  56.460  1.00  0.00           H  
ATOM   3817  C   GLN   258      53.280  48.890  52.500  1.00  0.00           C  
ATOM   3818  O   GLN   258      52.790  49.390  51.480  1.00  0.00           O  
ATOM   3819  N   VAL   259      54.590  48.920  52.710  1.00  0.00           N  
ATOM   3820  H   VAL   259      54.920  48.380  53.480  1.00  0.00           H  
ATOM   3821  CA  VAL   259      55.570  49.560  51.850  1.00  0.00           C  
ATOM   3822  HA  VAL   259      55.170  50.560  51.710  1.00  0.00           H  
ATOM   3823  CB  VAL   259      57.030  49.610  52.540  1.00  0.00           C  
ATOM   3824  HB  VAL   259      57.430  48.580  52.660  1.00  0.00           H  
ATOM   3825  CG1 VAL   259      57.910  50.360  51.540  1.00  0.00           C  
ATOM   3826 1HG1 VAL   259      58.920  50.560  51.940  1.00  0.00           H  
ATOM   3827 2HG1 VAL   259      57.450  51.290  51.140  1.00  0.00           H  
ATOM   3828 3HG1 VAL   259      58.150  49.800  50.610  1.00  0.00           H  
ATOM   3829  CG2 VAL   259      57.110  50.400  53.850  1.00  0.00           C  
ATOM   3830 1HG2 VAL   259      56.450  49.940  54.610  1.00  0.00           H  
ATOM   3831 2HG2 VAL   259      56.740  51.430  53.670  1.00  0.00           H  
ATOM   3832 3HG2 VAL   259      58.150  50.490  54.230  1.00  0.00           H  
ATOM   3833  C   VAL   259      55.560  49.110  50.360  1.00  0.00           C  
ATOM   3834  O   VAL   259      55.290  49.920  49.450  1.00  0.00           O  
ATOM   3835  N   VAL   260      55.690  47.770  50.150  1.00  0.00           N  
ATOM   3836  H   VAL   260      55.950  47.140  50.870  1.00  0.00           H  
ATOM   3837  CA  VAL   260      55.450  47.280  48.810  1.00  0.00           C  
ATOM   3838  HA  VAL   260      56.100  47.750  48.080  1.00  0.00           H  
ATOM   3839  CB  VAL   260      55.920  45.840  48.630  1.00  0.00           C  
ATOM   3840  HB  VAL   260      55.630  45.500  47.610  1.00  0.00           H  
ATOM   3841  CG1 VAL   260      57.390  45.720  48.910  1.00  0.00           C  
ATOM   3842 1HG1 VAL   260      58.030  46.140  48.110  1.00  0.00           H  
ATOM   3843 2HG1 VAL   260      57.690  44.650  48.940  1.00  0.00           H  
ATOM   3844 3HG1 VAL   260      57.690  46.270  49.830  1.00  0.00           H  
ATOM   3845  CG2 VAL   260      55.140  44.850  49.590  1.00  0.00           C  
ATOM   3846 1HG2 VAL   260      55.030  45.120  50.660  1.00  0.00           H  
ATOM   3847 2HG2 VAL   260      55.610  43.850  49.480  1.00  0.00           H  
ATOM   3848 3HG2 VAL   260      54.080  44.820  49.270  1.00  0.00           H  
ATOM   3849  C   VAL   260      54.070  47.370  48.190  1.00  0.00           C  
ATOM   3850  O   VAL   260      53.940  47.460  46.950  1.00  0.00           O  
ATOM   3851  N   ALA   261      52.990  47.280  49.000  1.00  0.00           N  
ATOM   3852  H   ALA   261      53.070  47.380  49.990  1.00  0.00           H  
ATOM   3853  CA  ALA   261      51.690  47.520  48.470  1.00  0.00           C  
ATOM   3854  HA  ALA   261      51.580  47.150  47.460  1.00  0.00           H  
ATOM   3855  CB  ALA   261      50.580  46.920  49.370  1.00  0.00           C  
ATOM   3856  HB1 ALA   261      50.680  45.810  49.440  1.00  0.00           H  
ATOM   3857  HB2 ALA   261      49.550  47.130  49.020  1.00  0.00           H  
ATOM   3858  HB3 ALA   261      50.620  47.140  50.460  1.00  0.00           H  
ATOM   3859  C   ALA   261      51.380  48.940  48.200  1.00  0.00           C  
ATOM   3860  O   ALA   261      50.500  49.130  47.340  1.00  0.00           O  
ATOM   3861  N   LEU   262      52.030  49.960  48.820  1.00  0.00           N  
ATOM   3862  H   LEU   262      52.740  49.790  49.500  1.00  0.00           H  
ATOM   3863  CA  LEU   262      51.880  51.380  48.440  1.00  0.00           C  
ATOM   3864  HA  LEU   262      50.850  51.570  48.180  1.00  0.00           H  
ATOM   3865  CB  LEU   262      52.320  52.340  49.660  1.00  0.00           C  
ATOM   3866  HB3 LEU   262      53.420  52.440  49.720  1.00  0.00           H  
ATOM   3867  HB2 LEU   262      51.840  51.870  50.550  1.00  0.00           H  
ATOM   3868  CG  LEU   262      51.900  53.820  49.520  1.00  0.00           C  
ATOM   3869  HG  LEU   262      52.220  54.230  48.530  1.00  0.00           H  
ATOM   3870  CD1 LEU   262      50.390  54.050  49.460  1.00  0.00           C  
ATOM   3871 1HD1 LEU   262      49.760  53.570  48.670  1.00  0.00           H  
ATOM   3872 2HD1 LEU   262      50.240  55.130  49.260  1.00  0.00           H  
ATOM   3873 3HD1 LEU   262      49.910  53.820  50.440  1.00  0.00           H  
ATOM   3874  CD2 LEU   262      52.520  54.630  50.660  1.00  0.00           C  
ATOM   3875 1HD2 LEU   262      52.330  54.090  51.620  1.00  0.00           H  
ATOM   3876 2HD2 LEU   262      52.010  55.600  50.800  1.00  0.00           H  
ATOM   3877 3HD2 LEU   262      53.610  54.760  50.520  1.00  0.00           H  
ATOM   3878  C   LEU   262      52.760  51.640  47.210  1.00  0.00           C  
ATOM   3879  O   LEU   262      52.370  52.390  46.330  1.00  0.00           O  
ATOM   3880  N   ILE   263      53.920  51.010  47.060  1.00  0.00           N  
ATOM   3881  H   ILE   263      54.310  50.510  47.830  1.00  0.00           H  
ATOM   3882  CA  ILE   263      54.790  51.050  45.740  1.00  0.00           C  
ATOM   3883  HA  ILE   263      54.840  52.070  45.400  1.00  0.00           H  
ATOM   3884  CB  ILE   263      56.190  50.600  46.000  1.00  0.00           C  
ATOM   3885  HB  ILE   263      56.310  49.540  46.320  1.00  0.00           H  
ATOM   3886  CG2 ILE   263      57.080  50.690  44.720  1.00  0.00           C  
ATOM   3887 1HG2 ILE   263      56.510  50.150  43.930  1.00  0.00           H  
ATOM   3888 2HG2 ILE   263      58.120  50.280  44.700  1.00  0.00           H  
ATOM   3889 3HG2 ILE   263      57.060  51.720  44.320  1.00  0.00           H  
ATOM   3890  CG1 ILE   263      56.770  51.460  47.170  1.00  0.00           C  
ATOM   3891 3HG1 ILE   263      56.070  51.510  48.030  1.00  0.00           H  
ATOM   3892 2HG1 ILE   263      57.010  52.470  46.770  1.00  0.00           H  
ATOM   3893  CD1 ILE   263      58.020  50.780  47.660  1.00  0.00           C  
ATOM   3894 1HD1 ILE   263      58.920  50.770  47.010  1.00  0.00           H  
ATOM   3895 2HD1 ILE   263      57.670  49.760  47.900  1.00  0.00           H  
ATOM   3896 3HD1 ILE   263      58.340  51.280  48.600  1.00  0.00           H  
ATOM   3897  C   ILE   263      54.000  50.430  44.630  1.00  0.00           C  
ATOM   3898  O   ILE   263      53.870  51.030  43.570  1.00  0.00           O  
ATOM   3899  N   ALA   264      53.300  49.230  44.930  1.00  0.00           N  
ATOM   3900  H   ALA   264      53.370  48.810  45.820  1.00  0.00           H  
ATOM   3901  CA  ALA   264      52.450  48.690  43.900  1.00  0.00           C  
ATOM   3902  HA  ALA   264      53.100  48.500  43.060  1.00  0.00           H  
ATOM   3903  CB  ALA   264      51.830  47.520  44.620  1.00  0.00           C  
ATOM   3904  HB1 ALA   264      50.990  47.710  45.320  1.00  0.00           H  
ATOM   3905  HB2 ALA   264      52.600  46.970  45.190  1.00  0.00           H  
ATOM   3906  HB3 ALA   264      51.480  46.790  43.860  1.00  0.00           H  
ATOM   3907  C   ALA   264      51.260  49.480  43.390  1.00  0.00           C  
ATOM   3908  O   ALA   264      50.960  49.610  42.190  1.00  0.00           O  
ATOM   3909  N   THR   265      50.660  50.150  44.410  1.00  0.00           N  
ATOM   3910  H   THR   265      50.950  49.940  45.340  1.00  0.00           H  
ATOM   3911  CA  THR   265      49.520  51.060  44.250  1.00  0.00           C  
ATOM   3912  HA  THR   265      48.910  50.410  43.640  1.00  0.00           H  
ATOM   3913  CB  THR   265      48.780  51.430  45.510  1.00  0.00           C  
ATOM   3914  HB  THR   265      49.570  51.790  46.200  1.00  0.00           H  
ATOM   3915  OG1 THR   265      48.290  50.210  46.060  1.00  0.00           O  
ATOM   3916  HG1 THR   265      49.020  49.660  46.360  1.00  0.00           H  
ATOM   3917  CG2 THR   265      47.680  52.440  45.200  1.00  0.00           C  
ATOM   3918 1HG2 THR   265      48.060  53.470  45.010  1.00  0.00           H  
ATOM   3919 2HG2 THR   265      46.990  52.540  46.070  1.00  0.00           H  
ATOM   3920 3HG2 THR   265      47.050  52.170  44.330  1.00  0.00           H  
ATOM   3921  C   THR   265      49.850  52.180  43.400  1.00  0.00           C  
ATOM   3922  O   THR   265      49.040  52.590  42.570  1.00  0.00           O  
ATOM   3923  N   VAL   266      51.070  52.740  43.530  1.00  0.00           N  
ATOM   3924  H   VAL   266      51.720  52.440  44.230  1.00  0.00           H  
ATOM   3925  CA  VAL   266      51.410  53.870  42.660  1.00  0.00           C  
ATOM   3926  HA  VAL   266      50.580  54.560  42.600  1.00  0.00           H  
ATOM   3927  CB  VAL   266      52.600  54.520  43.320  1.00  0.00           C  
ATOM   3928  HB  VAL   266      53.450  53.810  43.450  1.00  0.00           H  
ATOM   3929  CG1 VAL   266      53.260  55.650  42.460  1.00  0.00           C  
ATOM   3930 1HG1 VAL   266      52.550  56.480  42.260  1.00  0.00           H  
ATOM   3931 2HG1 VAL   266      53.720  55.330  41.500  1.00  0.00           H  
ATOM   3932 3HG1 VAL   266      53.940  56.250  43.110  1.00  0.00           H  
ATOM   3933  CG2 VAL   266      52.210  55.210  44.570  1.00  0.00           C  
ATOM   3934 1HG2 VAL   266      51.690  54.500  45.250  1.00  0.00           H  
ATOM   3935 2HG2 VAL   266      51.520  56.050  44.330  1.00  0.00           H  
ATOM   3936 3HG2 VAL   266      53.020  55.730  45.120  1.00  0.00           H  
ATOM   3937  C   VAL   266      51.700  53.570  41.150  1.00  0.00           C  
ATOM   3938  O   VAL   266      51.600  54.510  40.300  1.00  0.00           O  
ATOM   3939  N   ARG   267      51.950  52.270  40.760  1.00  0.00           N  
ATOM   3940  H   ARG   267      51.860  51.500  41.380  1.00  0.00           H  
ATOM   3941  CA  ARG   267      52.330  51.930  39.430  1.00  0.00           C  
ATOM   3942  HA  ARG   267      52.270  52.840  38.860  1.00  0.00           H  
ATOM   3943  CB  ARG   267      53.800  51.380  39.440  1.00  0.00           C  
ATOM   3944  HB3 ARG   267      54.050  51.030  38.410  1.00  0.00           H  
ATOM   3945  HB2 ARG   267      53.770  50.460  40.070  1.00  0.00           H  
ATOM   3946  CG  ARG   267      54.850  52.350  40.020  1.00  0.00           C  
ATOM   3947  HG3 ARG   267      55.840  51.860  40.090  1.00  0.00           H  
ATOM   3948  HG2 ARG   267      54.560  52.530  41.080  1.00  0.00           H  
ATOM   3949  CD  ARG   267      55.100  53.770  39.350  1.00  0.00           C  
ATOM   3950  HD3 ARG   267      54.110  54.270  39.400  1.00  0.00           H  
ATOM   3951  HD2 ARG   267      55.340  53.520  38.290  1.00  0.00           H  
ATOM   3952  NE  ARG   267      56.140  54.430  40.210  1.00  0.00           N  
ATOM   3953  HE  ARG   267      56.690  53.910  40.860  1.00  0.00           H  
ATOM   3954  CZ  ARG   267      56.620  55.730  40.080  1.00  0.00           C  
ATOM   3955  NH1 ARG   267      57.770  56.080  40.600  1.00  0.00           N1+
ATOM   3956 1HH1 ARG   267      58.450  55.410  40.910  1.00  0.00           H  
ATOM   3957 2HH1 ARG   267      58.070  56.980  40.290  1.00  0.00           H  
ATOM   3958  NH2 ARG   267      55.920  56.500  39.250  1.00  0.00           N  
ATOM   3959 1HH2 ARG   267      55.110  56.140  38.790  1.00  0.00           H  
ATOM   3960 2HH2 ARG   267      56.220  57.450  39.130  1.00  0.00           H  
ATOM   3961  C   ARG   267      51.270  51.010  38.830  1.00  0.00           C  
ATOM   3962  O   ARG   267      51.550  50.320  37.850  1.00  0.00           O  
ATOM   3963  N   ILE   268      50.010  51.060  39.390  1.00  0.00           N  
ATOM   3964  H   ILE   268      49.970  51.810  40.040  1.00  0.00           H  
ATOM   3965  CA  ILE   268      48.900  50.160  39.220  1.00  0.00           C  
ATOM   3966  HA  ILE   268      49.230  49.220  39.630  1.00  0.00           H  
ATOM   3967  CB  ILE   268      47.810  50.550  40.200  1.00  0.00           C  
ATOM   3968  HB  ILE   268      48.360  50.550  41.160  1.00  0.00           H  
ATOM   3969  CG2 ILE   268      47.280  51.980  39.930  1.00  0.00           C  
ATOM   3970 1HG2 ILE   268      48.020  52.810  39.970  1.00  0.00           H  
ATOM   3971 2HG2 ILE   268      46.480  52.240  40.660  1.00  0.00           H  
ATOM   3972 3HG2 ILE   268      46.740  52.020  38.960  1.00  0.00           H  
ATOM   3973  CG1 ILE   268      46.640  49.530  40.270  1.00  0.00           C  
ATOM   3974 3HG1 ILE   268      46.220  49.430  39.250  1.00  0.00           H  
ATOM   3975 2HG1 ILE   268      45.850  49.890  40.970  1.00  0.00           H  
ATOM   3976  CD1 ILE   268      47.150  48.220  40.910  1.00  0.00           C  
ATOM   3977 1HD1 ILE   268      47.950  47.710  40.330  1.00  0.00           H  
ATOM   3978 2HD1 ILE   268      46.460  47.380  41.130  1.00  0.00           H  
ATOM   3979 3HD1 ILE   268      47.650  48.540  41.860  1.00  0.00           H  
ATOM   3980  C   ILE   268      48.460  49.870  37.850  1.00  0.00           C  
ATOM   3981  O   ILE   268      48.360  48.730  37.490  1.00  0.00           O  
ATOM   3982  N   ARG   269      48.240  50.850  36.990  1.00  0.00           N  
ATOM   3983  H   ARG   269      48.320  51.810  37.240  1.00  0.00           H  
ATOM   3984  CA  ARG   269      47.870  50.690  35.610  1.00  0.00           C  
ATOM   3985  HA  ARG   269      47.030  50.020  35.610  1.00  0.00           H  
ATOM   3986  CB  ARG   269      47.480  52.080  35.050  1.00  0.00           C  
ATOM   3987  HB3 ARG   269      48.310  52.830  35.130  1.00  0.00           H  
ATOM   3988  HB2 ARG   269      46.660  52.450  35.700  1.00  0.00           H  
ATOM   3989  CG  ARG   269      47.020  52.020  33.540  1.00  0.00           C  
ATOM   3990  HG3 ARG   269      46.410  51.130  33.260  1.00  0.00           H  
ATOM   3991  HG2 ARG   269      47.950  52.060  32.930  1.00  0.00           H  
ATOM   3992  CD  ARG   269      46.180  53.260  33.110  1.00  0.00           C  
ATOM   3993  HD3 ARG   269      45.260  53.210  33.740  1.00  0.00           H  
ATOM   3994  HD2 ARG   269      45.800  53.310  32.070  1.00  0.00           H  
ATOM   3995  NE  ARG   269      46.890  54.530  33.500  1.00  0.00           N  
ATOM   3996  HE  ARG   269      47.870  54.460  33.680  1.00  0.00           H  
ATOM   3997  CZ  ARG   269      46.240  55.710  33.690  1.00  0.00           C  
ATOM   3998  NH1 ARG   269      47.020  56.710  34.090  1.00  0.00           N1+
ATOM   3999 1HH1 ARG   269      47.990  56.510  34.210  1.00  0.00           H  
ATOM   4000 2HH1 ARG   269      46.650  57.640  34.160  1.00  0.00           H  
ATOM   4001  NH2 ARG   269      45.000  55.910  33.410  1.00  0.00           N  
ATOM   4002 1HH2 ARG   269      44.610  55.300  32.720  1.00  0.00           H  
ATOM   4003 2HH2 ARG   269      44.720  56.860  33.530  1.00  0.00           H  
ATOM   4004  C   ARG   269      48.910  49.950  34.730  1.00  0.00           C  
ATOM   4005  O   ARG   269      48.570  49.090  33.930  1.00  0.00           O  
ATOM   4006  N   GLU   270      50.190  50.230  34.880  1.00  0.00           N  
ATOM   4007  H   GLU   270      50.400  51.050  35.410  1.00  0.00           H  
ATOM   4008  CA  GLU   270      51.280  49.480  34.320  1.00  0.00           C  
ATOM   4009  HA  GLU   270      51.070  49.330  33.270  1.00  0.00           H  
ATOM   4010  CB  GLU   270      52.640  50.250  34.340  1.00  0.00           C  
ATOM   4011  HB3 GLU   270      53.380  49.460  34.080  1.00  0.00           H  
ATOM   4012  HB2 GLU   270      52.960  50.480  35.380  1.00  0.00           H  
ATOM   4013  CG  GLU   270      52.690  51.400  33.460  1.00  0.00           C  
ATOM   4014  HG3 GLU   270      51.920  52.160  33.670  1.00  0.00           H  
ATOM   4015  HG2 GLU   270      52.600  50.920  32.460  1.00  0.00           H  
ATOM   4016  CD  GLU   270      54.020  52.200  33.470  1.00  0.00           C  
ATOM   4017  OE1 GLU   270      55.140  51.660  33.330  1.00  0.00           O  
ATOM   4018  OE2 GLU   270      53.870  53.450  33.580  1.00  0.00           O1-
ATOM   4019  C   GLU   270      51.380  48.130  34.980  1.00  0.00           C  
ATOM   4020  O   GLU   270      51.620  47.120  34.270  1.00  0.00           O  
ATOM   4021  N   LEU   271      51.290  48.050  36.360  1.00  0.00           N  
ATOM   4022  H   LEU   271      51.440  48.860  36.920  1.00  0.00           H  
ATOM   4023  CA  LEU   271      51.450  46.860  37.150  1.00  0.00           C  
ATOM   4024  HA  LEU   271      52.450  46.500  36.980  1.00  0.00           H  
ATOM   4025  CB  LEU   271      51.430  47.200  38.650  1.00  0.00           C  
ATOM   4026  HB3 LEU   271      50.680  48.020  38.710  1.00  0.00           H  
ATOM   4027  HB2 LEU   271      52.460  47.570  38.800  1.00  0.00           H  
ATOM   4028  CG  LEU   271      51.090  46.090  39.720  1.00  0.00           C  
ATOM   4029  HG  LEU   271      50.180  45.530  39.430  1.00  0.00           H  
ATOM   4030  CD1 LEU   271      52.240  45.080  39.770  1.00  0.00           C  
ATOM   4031 1HD1 LEU   271      53.170  45.580  40.110  1.00  0.00           H  
ATOM   4032 2HD1 LEU   271      52.400  44.530  38.810  1.00  0.00           H  
ATOM   4033 3HD1 LEU   271      51.900  44.430  40.610  1.00  0.00           H  
ATOM   4034  CD2 LEU   271      50.710  46.620  41.110  1.00  0.00           C  
ATOM   4035 1HD2 LEU   271      51.670  46.930  41.570  1.00  0.00           H  
ATOM   4036 2HD2 LEU   271      50.310  45.780  41.710  1.00  0.00           H  
ATOM   4037 3HD2 LEU   271      49.870  47.340  40.990  1.00  0.00           H  
ATOM   4038  C   LEU   271      50.490  45.850  36.790  1.00  0.00           C  
ATOM   4039  O   LEU   271      50.870  44.690  36.520  1.00  0.00           O  
ATOM   4040  N   LEU   272      49.180  46.270  36.620  1.00  0.00           N  
ATOM   4041  H   LEU   272      49.010  47.240  36.780  1.00  0.00           H  
ATOM   4042  CA  LEU   272      48.070  45.410  36.180  1.00  0.00           C  
ATOM   4043  HA  LEU   272      48.160  44.550  36.830  1.00  0.00           H  
ATOM   4044  CB  LEU   272      46.760  46.080  36.300  1.00  0.00           C  
ATOM   4045  HB3 LEU   272      45.940  45.430  35.920  1.00  0.00           H  
ATOM   4046  HB2 LEU   272      46.860  47.040  35.750  1.00  0.00           H  
ATOM   4047  CG  LEU   272      46.280  46.290  37.760  1.00  0.00           C  
ATOM   4048  HG  LEU   272      47.070  46.880  38.270  1.00  0.00           H  
ATOM   4049  CD1 LEU   272      44.990  47.200  37.750  1.00  0.00           C  
ATOM   4050 1HD1 LEU   272      45.190  48.290  37.700  1.00  0.00           H  
ATOM   4051 2HD1 LEU   272      44.470  47.140  38.730  1.00  0.00           H  
ATOM   4052 3HD1 LEU   272      44.210  46.980  36.990  1.00  0.00           H  
ATOM   4053  CD2 LEU   272      46.060  44.900  38.490  1.00  0.00           C  
ATOM   4054 1HD2 LEU   272      45.860  45.070  39.570  1.00  0.00           H  
ATOM   4055 2HD2 LEU   272      47.020  44.340  38.520  1.00  0.00           H  
ATOM   4056 3HD2 LEU   272      45.260  44.290  38.030  1.00  0.00           H  
ATOM   4057  C   LEU   272      48.170  44.750  34.840  1.00  0.00           C  
ATOM   4058  O   LEU   272      47.910  43.590  34.610  1.00  0.00           O  
ATOM   4059  N   GLN   273      48.810  45.470  33.880  1.00  0.00           N  
ATOM   4060  H   GLN   273      49.050  46.390  34.160  1.00  0.00           H  
ATOM   4061  CA  GLN   273      49.210  45.010  32.510  1.00  0.00           C  
ATOM   4062  HA  GLN   273      48.670  44.140  32.160  1.00  0.00           H  
ATOM   4063  CB  GLN   273      48.780  46.080  31.490  1.00  0.00           C  
ATOM   4064  HB3 GLN   273      49.220  45.900  30.490  1.00  0.00           H  
ATOM   4065  HB2 GLN   273      49.010  47.090  31.900  1.00  0.00           H  
ATOM   4066  CG  GLN   273      47.240  46.080  31.140  1.00  0.00           C  
ATOM   4067  HG3 GLN   273      46.670  45.690  32.010  1.00  0.00           H  
ATOM   4068  HG2 GLN   273      47.070  45.440  30.250  1.00  0.00           H  
ATOM   4069  CD  GLN   273      46.770  47.470  30.890  1.00  0.00           C  
ATOM   4070  OE1 GLN   273      46.500  47.790  29.690  1.00  0.00           O  
ATOM   4071  NE2 GLN   273      46.490  48.170  32.020  1.00  0.00           N  
ATOM   4072 1HE2 GLN   273      46.210  49.080  31.700  1.00  0.00           H  
ATOM   4073 2HE2 GLN   273      46.910  47.910  32.890  1.00  0.00           H  
ATOM   4074  C   GLN   273      50.580  44.580  32.360  1.00  0.00           C  
ATOM   4075  O   GLN   273      51.130  44.480  31.250  1.00  0.00           O  
ATOM   4076  N   GLY   274      51.190  44.120  33.500  1.00  0.00           N  
ATOM   4077  H   GLY   274      50.850  44.520  34.340  1.00  0.00           H  
ATOM   4078  CA  GLY   274      52.420  43.320  33.400  1.00  0.00           C  
ATOM   4079  HA3 GLY   274      52.360  42.660  32.540  1.00  0.00           H  
ATOM   4080  HA2 GLY   274      52.420  42.840  34.380  1.00  0.00           H  
ATOM   4081  C   GLY   274      53.830  44.010  33.480  1.00  0.00           C  
ATOM   4082  O   GLY   274      54.770  43.350  33.020  1.00  0.00           O  
ATOM   4083  N   MET   275      53.890  45.170  34.090  1.00  0.00           N  
ATOM   4084  H   MET   275      53.100  45.670  34.420  1.00  0.00           H  
ATOM   4085  CA  MET   275      55.240  45.810  33.990  1.00  0.00           C  
ATOM   4086  HA  MET   275      55.660  45.490  33.050  1.00  0.00           H  
ATOM   4087  CB  MET   275      55.140  47.290  33.670  1.00  0.00           C  
ATOM   4088  HB3 MET   275      56.150  47.740  33.520  1.00  0.00           H  
ATOM   4089  HB2 MET   275      54.670  47.920  34.450  1.00  0.00           H  
ATOM   4090  CG  MET   275      54.240  47.600  32.430  1.00  0.00           C  
ATOM   4091  HG3 MET   275      54.100  48.690  32.260  1.00  0.00           H  
ATOM   4092  HG2 MET   275      53.250  47.150  32.650  1.00  0.00           H  
ATOM   4093  SD  MET   275      54.870  46.840  30.880  1.00  0.00           S  
ATOM   4094  CE  MET   275      53.380  46.970  29.790  1.00  0.00           C  
ATOM   4095  HE1 MET   275      53.630  46.660  28.750  1.00  0.00           H  
ATOM   4096  HE2 MET   275      53.160  48.050  29.730  1.00  0.00           H  
ATOM   4097  HE3 MET   275      52.560  46.370  30.240  1.00  0.00           H  
ATOM   4098  C   MET   275      56.230  45.570  35.080  1.00  0.00           C  
ATOM   4099  O   MET   275      57.400  45.710  34.840  1.00  0.00           O  
ATOM   4100  N   TYR   276      55.750  45.280  36.290  1.00  0.00           N  
ATOM   4101  H   TYR   276      54.770  45.140  36.350  1.00  0.00           H  
ATOM   4102  CA  TYR   276      56.500  45.390  37.570  1.00  0.00           C  
ATOM   4103  HA  TYR   276      57.570  45.370  37.420  1.00  0.00           H  
ATOM   4104  CB  TYR   276      56.170  46.640  38.300  1.00  0.00           C  
ATOM   4105  HB3 TYR   276      56.870  46.780  39.150  1.00  0.00           H  
ATOM   4106  HB2 TYR   276      55.150  46.700  38.730  1.00  0.00           H  
ATOM   4107  CG  TYR   276      56.340  47.860  37.460  1.00  0.00           C  
ATOM   4108  CD1 TYR   276      55.340  48.760  36.990  1.00  0.00           C  
ATOM   4109  HD1 TYR   276      54.310  48.690  37.300  1.00  0.00           H  
ATOM   4110  CE1 TYR   276      55.650  49.830  36.090  1.00  0.00           C  
ATOM   4111  HE1 TYR   276      54.930  50.510  35.660  1.00  0.00           H  
ATOM   4112  CZ  TYR   276      56.960  49.940  35.670  1.00  0.00           C  
ATOM   4113  OH  TYR   276      57.280  50.910  34.710  1.00  0.00           O  
ATOM   4114  HH  TYR   276      56.430  51.200  34.380  1.00  0.00           H  
ATOM   4115  CD2 TYR   276      57.670  48.060  37.010  1.00  0.00           C  
ATOM   4116  HD2 TYR   276      58.530  47.520  37.380  1.00  0.00           H  
ATOM   4117  CE2 TYR   276      57.980  49.150  36.110  1.00  0.00           C  
ATOM   4118  HE2 TYR   276      58.980  49.400  35.780  1.00  0.00           H  
ATOM   4119  C   TYR   276      56.220  44.170  38.360  1.00  0.00           C  
ATOM   4120  O   TYR   276      55.870  44.260  39.520  1.00  0.00           O  
ATOM   4121  N   LYS   277      56.490  43.000  37.780  1.00  0.00           N  
ATOM   4122  H   LYS   277      56.810  42.980  36.840  1.00  0.00           H  
ATOM   4123  CA  LYS   277      56.400  41.740  38.470  1.00  0.00           C  
ATOM   4124  HA  LYS   277      55.400  41.630  38.850  1.00  0.00           H  
ATOM   4125  CB  LYS   277      56.420  40.490  37.490  1.00  0.00           C  
ATOM   4126  HB3 LYS   277      56.350  39.600  38.150  1.00  0.00           H  
ATOM   4127  HB2 LYS   277      57.460  40.410  37.110  1.00  0.00           H  
ATOM   4128  CG  LYS   277      55.260  40.310  36.510  1.00  0.00           C  
ATOM   4129  HG3 LYS   277      54.310  40.520  37.050  1.00  0.00           H  
ATOM   4130  HG2 LYS   277      55.080  39.280  36.150  1.00  0.00           H  
ATOM   4131  CD  LYS   277      55.450  41.190  35.250  1.00  0.00           C  
ATOM   4132  HD3 LYS   277      55.740  42.260  35.380  1.00  0.00           H  
ATOM   4133  HD2 LYS   277      54.400  41.320  34.930  1.00  0.00           H  
ATOM   4134  CE  LYS   277      56.420  40.700  34.160  1.00  0.00           C  
ATOM   4135  HE3 LYS   277      56.350  41.400  33.300  1.00  0.00           H  
ATOM   4136  HE2 LYS   277      56.020  39.680  33.950  1.00  0.00           H  
ATOM   4137  NZ  LYS   277      57.830  40.570  34.600  1.00  0.00           N1+
ATOM   4138  HZ1 LYS   277      58.070  41.440  35.120  1.00  0.00           H  
ATOM   4139  HZ2 LYS   277      58.420  40.530  33.740  1.00  0.00           H  
ATOM   4140  HZ3 LYS   277      58.060  39.690  35.100  1.00  0.00           H  
ATOM   4141  C   LYS   277      57.300  41.570  39.670  1.00  0.00           C  
ATOM   4142  O   LYS   277      57.020  40.820  40.610  1.00  0.00           O  
ATOM   4143  N   GLU   278      58.430  42.330  39.770  1.00  0.00           N  
ATOM   4144  H   GLU   278      58.750  42.980  39.090  1.00  0.00           H  
ATOM   4145  CA  GLU   278      59.220  42.420  40.900  1.00  0.00           C  
ATOM   4146  HA  GLU   278      59.640  41.450  41.130  1.00  0.00           H  
ATOM   4147  CB  GLU   278      60.580  43.170  40.640  1.00  0.00           C  
ATOM   4148  HB3 GLU   278      61.110  43.230  41.620  1.00  0.00           H  
ATOM   4149  HB2 GLU   278      60.350  44.170  40.210  1.00  0.00           H  
ATOM   4150  CG  GLU   278      61.590  42.510  39.670  1.00  0.00           C  
ATOM   4151  HG3 GLU   278      61.780  41.460  39.960  1.00  0.00           H  
ATOM   4152  HG2 GLU   278      62.580  43.010  39.730  1.00  0.00           H  
ATOM   4153  CD  GLU   278      61.200  42.590  38.250  1.00  0.00           C  
ATOM   4154  OE1 GLU   278      60.180  43.270  37.830  1.00  0.00           O  
ATOM   4155  OE2 GLU   278      61.910  42.030  37.380  1.00  0.00           O1-
ATOM   4156  C   GLU   278      58.570  42.970  42.180  1.00  0.00           C  
ATOM   4157  O   GLU   278      58.790  42.550  43.300  1.00  0.00           O  
ATOM   4158  N   ILE   279      57.720  43.950  42.030  1.00  0.00           N  
ATOM   4159  H   ILE   279      57.440  44.270  41.130  1.00  0.00           H  
ATOM   4160  CA  ILE   279      56.770  44.420  43.070  1.00  0.00           C  
ATOM   4161  HA  ILE   279      57.300  44.620  43.990  1.00  0.00           H  
ATOM   4162  CB  ILE   279      55.910  45.630  42.660  1.00  0.00           C  
ATOM   4163  HB  ILE   279      55.340  45.320  41.760  1.00  0.00           H  
ATOM   4164  CG2 ILE   279      54.790  45.930  43.710  1.00  0.00           C  
ATOM   4165 1HG2 ILE   279      55.140  46.310  44.690  1.00  0.00           H  
ATOM   4166 2HG2 ILE   279      54.140  45.060  43.980  1.00  0.00           H  
ATOM   4167 3HG2 ILE   279      54.010  46.520  43.180  1.00  0.00           H  
ATOM   4168  CG1 ILE   279      56.650  46.860  42.340  1.00  0.00           C  
ATOM   4169 3HG1 ILE   279      57.280  46.580  41.460  1.00  0.00           H  
ATOM   4170 2HG1 ILE   279      57.360  47.130  43.150  1.00  0.00           H  
ATOM   4171  CD1 ILE   279      55.750  48.050  41.900  1.00  0.00           C  
ATOM   4172 1HD1 ILE   279      56.410  48.900  41.630  1.00  0.00           H  
ATOM   4173 2HD1 ILE   279      55.200  48.590  42.710  1.00  0.00           H  
ATOM   4174 3HD1 ILE   279      55.080  47.880  41.020  1.00  0.00           H  
ATOM   4175  C   ILE   279      55.830  43.290  43.400  1.00  0.00           C  
ATOM   4176  O   ILE   279      55.620  42.920  44.590  1.00  0.00           O  
ATOM   4177  N   GLY   280      55.320  42.630  42.390  1.00  0.00           N  
ATOM   4178  H   GLY   280      55.600  42.940  41.480  1.00  0.00           H  
ATOM   4179  CA  GLY   280      54.370  41.520  42.460  1.00  0.00           C  
ATOM   4180  HA3 GLY   280      54.360  41.040  41.490  1.00  0.00           H  
ATOM   4181  HA2 GLY   280      53.400  41.840  42.820  1.00  0.00           H  
ATOM   4182  C   GLY   280      54.780  40.370  43.340  1.00  0.00           C  
ATOM   4183  O   GLY   280      53.990  39.890  44.080  1.00  0.00           O  
ATOM   4184  N   ILE   281      55.960  39.910  43.150  1.00  0.00           N  
ATOM   4185  H   ILE   281      56.530  40.170  42.370  1.00  0.00           H  
ATOM   4186  CA  ILE   281      56.340  38.730  43.980  1.00  0.00           C  
ATOM   4187  HA  ILE   281      55.440  38.180  44.210  1.00  0.00           H  
ATOM   4188  CB  ILE   281      57.410  37.970  43.230  1.00  0.00           C  
ATOM   4189  HB  ILE   281      57.780  37.130  43.860  1.00  0.00           H  
ATOM   4190  CG2 ILE   281      56.740  37.370  41.960  1.00  0.00           C  
ATOM   4191 1HG2 ILE   281      57.450  36.660  41.480  1.00  0.00           H  
ATOM   4192 2HG2 ILE   281      56.520  38.130  41.180  1.00  0.00           H  
ATOM   4193 3HG2 ILE   281      55.810  36.850  42.290  1.00  0.00           H  
ATOM   4194  CG1 ILE   281      58.670  38.810  42.910  1.00  0.00           C  
ATOM   4195 3HG1 ILE   281      58.590  39.880  43.170  1.00  0.00           H  
ATOM   4196 2HG1 ILE   281      58.910  38.700  41.830  1.00  0.00           H  
ATOM   4197  CD1 ILE   281      59.870  38.280  43.740  1.00  0.00           C  
ATOM   4198 1HD1 ILE   281      60.770  38.890  43.530  1.00  0.00           H  
ATOM   4199 2HD1 ILE   281      60.120  37.210  43.600  1.00  0.00           H  
ATOM   4200 3HD1 ILE   281      59.690  38.400  44.830  1.00  0.00           H  
ATOM   4201  C   ILE   281      56.810  39.250  45.340  1.00  0.00           C  
ATOM   4202  O   ILE   281      56.740  38.480  46.310  1.00  0.00           O  
ATOM   4203  N   ALA   282      57.180  40.540  45.510  1.00  0.00           N  
ATOM   4204  H   ALA   282      57.330  41.060  44.680  1.00  0.00           H  
ATOM   4205  CA  ALA   282      57.490  41.160  46.800  1.00  0.00           C  
ATOM   4206  HA  ALA   282      58.110  40.470  47.360  1.00  0.00           H  
ATOM   4207  CB  ALA   282      58.110  42.560  46.610  1.00  0.00           C  
ATOM   4208  HB1 ALA   282      58.230  43.030  47.620  1.00  0.00           H  
ATOM   4209  HB2 ALA   282      57.460  43.200  45.970  1.00  0.00           H  
ATOM   4210  HB3 ALA   282      59.070  42.440  46.060  1.00  0.00           H  
ATOM   4211  C   ALA   282      56.240  41.260  47.710  1.00  0.00           C  
ATOM   4212  O   ALA   282      56.290  40.800  48.840  1.00  0.00           O  
ATOM   4213  N   VAL   283      55.100  41.760  47.160  1.00  0.00           N  
ATOM   4214  H   VAL   283      55.130  42.100  46.220  1.00  0.00           H  
ATOM   4215  CA  VAL   283      53.780  41.790  47.760  1.00  0.00           C  
ATOM   4216  HA  VAL   283      53.900  42.340  48.690  1.00  0.00           H  
ATOM   4217  CB  VAL   283      52.660  42.420  46.910  1.00  0.00           C  
ATOM   4218  HB  VAL   283      52.590  41.880  45.940  1.00  0.00           H  
ATOM   4219  CG1 VAL   283      51.190  42.240  47.490  1.00  0.00           C  
ATOM   4220 1HG1 VAL   283      51.230  42.770  48.460  1.00  0.00           H  
ATOM   4221 2HG1 VAL   283      50.870  41.180  47.600  1.00  0.00           H  
ATOM   4222 3HG1 VAL   283      50.470  42.580  46.710  1.00  0.00           H  
ATOM   4223  CG2 VAL   283      52.850  43.900  46.770  1.00  0.00           C  
ATOM   4224 1HG2 VAL   283      53.770  44.210  46.240  1.00  0.00           H  
ATOM   4225 2HG2 VAL   283      52.910  44.300  47.810  1.00  0.00           H  
ATOM   4226 3HG2 VAL   283      51.970  44.460  46.380  1.00  0.00           H  
ATOM   4227  C   VAL   283      53.340  40.400  48.070  1.00  0.00           C  
ATOM   4228  O   VAL   283      52.670  40.110  49.060  1.00  0.00           O  
ATOM   4229  N   ASP   284      53.560  39.460  47.130  1.00  0.00           N  
ATOM   4230  H   ASP   284      53.870  39.740  46.220  1.00  0.00           H  
ATOM   4231  CA  ASP   284      53.200  38.080  47.310  1.00  0.00           C  
ATOM   4232  HA  ASP   284      52.140  38.060  47.490  1.00  0.00           H  
ATOM   4233  CB  ASP   284      53.520  37.290  46.030  1.00  0.00           C  
ATOM   4234  HB3 ASP   284      54.600  37.040  45.940  1.00  0.00           H  
ATOM   4235  HB2 ASP   284      53.320  37.900  45.130  1.00  0.00           H  
ATOM   4236  CG  ASP   284      52.840  35.930  45.890  1.00  0.00           C  
ATOM   4237  OD1 ASP   284      53.470  35.140  45.220  1.00  0.00           O  
ATOM   4238  OD2 ASP   284      51.690  35.760  46.330  1.00  0.00           O1-
ATOM   4239  C   ASP   284      53.830  37.380  48.570  1.00  0.00           C  
ATOM   4240  O   ASP   284      53.140  36.740  49.370  1.00  0.00           O  
ATOM   4241  N   VAL   285      55.140  37.610  48.850  1.00  0.00           N  
ATOM   4242  H   VAL   285      55.710  38.210  48.290  1.00  0.00           H  
ATOM   4243  CA  VAL   285      55.770  37.030  50.020  1.00  0.00           C  
ATOM   4244  HA  VAL   285      55.210  36.130  50.220  1.00  0.00           H  
ATOM   4245  CB  VAL   285      57.260  36.750  49.870  1.00  0.00           C  
ATOM   4246  HB  VAL   285      57.420  36.570  48.780  1.00  0.00           H  
ATOM   4247  CG1 VAL   285      58.060  38.030  50.030  1.00  0.00           C  
ATOM   4248 1HG1 VAL   285      59.130  37.760  50.020  1.00  0.00           H  
ATOM   4249 2HG1 VAL   285      57.870  38.630  50.950  1.00  0.00           H  
ATOM   4250 3HG1 VAL   285      57.920  38.680  49.140  1.00  0.00           H  
ATOM   4251  CG2 VAL   285      57.740  35.530  50.820  1.00  0.00           C  
ATOM   4252 1HG2 VAL   285      58.820  35.330  50.660  1.00  0.00           H  
ATOM   4253 2HG2 VAL   285      57.100  34.670  50.520  1.00  0.00           H  
ATOM   4254 3HG2 VAL   285      57.480  35.710  51.880  1.00  0.00           H  
ATOM   4255  C   VAL   285      55.420  37.880  51.300  1.00  0.00           C  
ATOM   4256  O   VAL   285      55.350  37.350  52.430  1.00  0.00           O  
ATOM   4257  N   THR   286      55.300  39.140  51.200  1.00  0.00           N  
ATOM   4258  H   THR   286      55.490  39.620  50.340  1.00  0.00           H  
ATOM   4259  CA  THR   286      55.170  40.050  52.340  1.00  0.00           C  
ATOM   4260  HA  THR   286      55.870  39.700  53.080  1.00  0.00           H  
ATOM   4261  CB  THR   286      55.440  41.480  51.990  1.00  0.00           C  
ATOM   4262  HB  THR   286      55.240  42.150  52.860  1.00  0.00           H  
ATOM   4263  OG1 THR   286      54.780  41.940  50.850  1.00  0.00           O  
ATOM   4264  HG1 THR   286      55.320  41.640  50.110  1.00  0.00           H  
ATOM   4265  CG2 THR   286      56.990  41.610  51.840  1.00  0.00           C  
ATOM   4266 1HG2 THR   286      57.390  40.890  51.090  1.00  0.00           H  
ATOM   4267 2HG2 THR   286      57.500  41.360  52.810  1.00  0.00           H  
ATOM   4268 3HG2 THR   286      57.260  42.650  51.570  1.00  0.00           H  
ATOM   4269  C   THR   286      53.780  39.980  52.990  1.00  0.00           C  
ATOM   4270  O   THR   286      53.610  40.050  54.190  1.00  0.00           O  
ATOM   4271  N   SER   287      52.830  39.790  52.060  1.00  0.00           N  
ATOM   4272  H   SER   287      53.020  39.810  51.080  1.00  0.00           H  
ATOM   4273  CA  SER   287      51.420  39.490  52.430  1.00  0.00           C  
ATOM   4274  HA  SER   287      50.990  40.320  52.980  1.00  0.00           H  
ATOM   4275  CB  SER   287      50.510  39.300  51.150  1.00  0.00           C  
ATOM   4276  HB3 SER   287      50.700  40.260  50.630  1.00  0.00           H  
ATOM   4277  HB2 SER   287      49.440  39.150  51.400  1.00  0.00           H  
ATOM   4278  OG  SER   287      50.980  38.290  50.300  1.00  0.00           O  
ATOM   4279  HG  SER   287      51.780  38.640  49.900  1.00  0.00           H  
ATOM   4280  C   SER   287      51.300  38.280  53.360  1.00  0.00           C  
ATOM   4281  O   SER   287      50.590  38.390  54.370  1.00  0.00           O  
ATOM   4282  N   ALA   288      52.180  37.220  53.200  1.00  0.00           N  
ATOM   4283  H   ALA   288      52.720  37.090  52.370  1.00  0.00           H  
ATOM   4284  CA  ALA   288      52.270  36.060  54.070  1.00  0.00           C  
ATOM   4285  HA  ALA   288      51.340  35.510  54.060  1.00  0.00           H  
ATOM   4286  CB  ALA   288      53.320  35.050  53.550  1.00  0.00           C  
ATOM   4287  HB1 ALA   288      54.370  35.400  53.670  1.00  0.00           H  
ATOM   4288  HB2 ALA   288      53.190  34.890  52.460  1.00  0.00           H  
ATOM   4289  HB3 ALA   288      53.240  34.050  54.040  1.00  0.00           H  
ATOM   4290  C   ALA   288      52.600  36.350  55.470  1.00  0.00           C  
ATOM   4291  O   ALA   288      52.010  35.800  56.420  1.00  0.00           O  
ATOM   4292  N   LEU   289      53.540  37.270  55.720  1.00  0.00           N  
ATOM   4293  H   LEU   289      53.850  37.790  54.930  1.00  0.00           H  
ATOM   4294  CA  LEU   289      54.000  37.650  57.030  1.00  0.00           C  
ATOM   4295  HA  LEU   289      54.180  36.780  57.640  1.00  0.00           H  
ATOM   4296  CB  LEU   289      55.400  38.350  56.890  1.00  0.00           C  
ATOM   4297  HB3 LEU   289      55.190  39.300  56.350  1.00  0.00           H  
ATOM   4298  HB2 LEU   289      56.160  37.740  56.360  1.00  0.00           H  
ATOM   4299  CG  LEU   289      56.160  38.600  58.250  1.00  0.00           C  
ATOM   4300  HG  LEU   289      55.410  39.170  58.850  1.00  0.00           H  
ATOM   4301  CD1 LEU   289      56.520  37.330  58.930  1.00  0.00           C  
ATOM   4302 1HD1 LEU   289      55.640  36.670  59.080  1.00  0.00           H  
ATOM   4303 2HD1 LEU   289      57.070  37.520  59.870  1.00  0.00           H  
ATOM   4304 3HD1 LEU   289      57.200  36.720  58.300  1.00  0.00           H  
ATOM   4305  CD2 LEU   289      57.310  39.500  58.110  1.00  0.00           C  
ATOM   4306 1HD2 LEU   289      58.040  39.030  57.410  1.00  0.00           H  
ATOM   4307 2HD2 LEU   289      57.940  39.580  59.030  1.00  0.00           H  
ATOM   4308 3HD2 LEU   289      56.940  40.450  57.690  1.00  0.00           H  
ATOM   4309  C   LEU   289      53.030  38.520  57.740  1.00  0.00           C  
ATOM   4310  O   LEU   289      52.950  38.400  58.920  1.00  0.00           O  
ATOM   4311  N   ALA   290      52.270  39.360  57.030  1.00  0.00           N  
ATOM   4312  H   ALA   290      52.420  39.600  56.070  1.00  0.00           H  
ATOM   4313  CA  ALA   290      51.140  40.070  57.660  1.00  0.00           C  
ATOM   4314  HA  ALA   290      51.440  40.390  58.650  1.00  0.00           H  
ATOM   4315  CB  ALA   290      50.700  41.310  56.800  1.00  0.00           C  
ATOM   4316  HB1 ALA   290      51.440  42.120  56.900  1.00  0.00           H  
ATOM   4317  HB2 ALA   290      49.710  41.680  57.140  1.00  0.00           H  
ATOM   4318  HB3 ALA   290      50.600  41.050  55.720  1.00  0.00           H  
ATOM   4319  C   ALA   290      49.940  39.180  57.930  1.00  0.00           C  
ATOM   4320  O   ALA   290      49.370  39.370  59.000  1.00  0.00           O  
ATOM   4321  N   PHE   291      49.700  38.120  57.150  1.00  0.00           N  
ATOM   4322  H   PHE   291      50.140  38.130  56.260  1.00  0.00           H  
ATOM   4323  CA  PHE   291      48.710  37.040  57.540  1.00  0.00           C  
ATOM   4324  HA  PHE   291      47.760  37.510  57.770  1.00  0.00           H  
ATOM   4325  CB  PHE   291      48.550  36.000  56.400  1.00  0.00           C  
ATOM   4326  HB3 PHE   291      47.850  35.180  56.680  1.00  0.00           H  
ATOM   4327  HB2 PHE   291      49.510  35.460  56.280  1.00  0.00           H  
ATOM   4328  CG  PHE   291      48.020  36.660  55.140  1.00  0.00           C  
ATOM   4329  CD1 PHE   291      47.150  37.810  55.230  1.00  0.00           C  
ATOM   4330  HD1 PHE   291      46.810  38.190  56.180  1.00  0.00           H  
ATOM   4331  CE1 PHE   291      46.710  38.320  54.040  1.00  0.00           C  
ATOM   4332  HE1 PHE   291      46.200  39.270  54.040  1.00  0.00           H  
ATOM   4333  CZ  PHE   291      47.130  37.770  52.800  1.00  0.00           C  
ATOM   4334  HZ  PHE   291      46.840  38.170  51.830  1.00  0.00           H  
ATOM   4335  CD2 PHE   291      48.380  36.060  53.880  1.00  0.00           C  
ATOM   4336  HD2 PHE   291      49.070  35.230  53.870  1.00  0.00           H  
ATOM   4337  CE2 PHE   291      47.820  36.560  52.680  1.00  0.00           C  
ATOM   4338  HE2 PHE   291      48.230  36.210  51.750  1.00  0.00           H  
ATOM   4339  C   PHE   291      49.090  36.260  58.760  1.00  0.00           C  
ATOM   4340  O   PHE   291      48.260  35.920  59.540  1.00  0.00           O  
ATOM   4341  N   PHE   292      50.360  35.950  58.940  1.00  0.00           N  
ATOM   4342  H   PHE   292      51.040  36.080  58.220  1.00  0.00           H  
ATOM   4343  CA  PHE   292      51.000  35.360  60.080  1.00  0.00           C  
ATOM   4344  HA  PHE   292      50.680  34.340  60.250  1.00  0.00           H  
ATOM   4345  CB  PHE   292      52.490  35.060  59.780  1.00  0.00           C  
ATOM   4346  HB3 PHE   292      52.930  35.980  59.340  1.00  0.00           H  
ATOM   4347  HB2 PHE   292      52.510  34.420  58.870  1.00  0.00           H  
ATOM   4348  CG  PHE   292      53.360  34.430  60.860  1.00  0.00           C  
ATOM   4349  CD1 PHE   292      54.320  35.210  61.420  1.00  0.00           C  
ATOM   4350  HD1 PHE   292      54.210  36.270  61.270  1.00  0.00           H  
ATOM   4351  CE1 PHE   292      55.230  34.690  62.340  1.00  0.00           C  
ATOM   4352  HE1 PHE   292      55.960  35.180  62.970  1.00  0.00           H  
ATOM   4353  CZ  PHE   292      55.260  33.310  62.580  1.00  0.00           C  
ATOM   4354  HZ  PHE   292      55.990  32.890  63.260  1.00  0.00           H  
ATOM   4355  CD2 PHE   292      53.360  33.040  61.130  1.00  0.00           C  
ATOM   4356  HD2 PHE   292      52.560  32.440  60.710  1.00  0.00           H  
ATOM   4357  CE2 PHE   292      54.330  32.500  61.890  1.00  0.00           C  
ATOM   4358  HE2 PHE   292      54.380  31.430  61.990  1.00  0.00           H  
ATOM   4359  C   PHE   292      50.880  36.200  61.410  1.00  0.00           C  
ATOM   4360  O   PHE   292      50.970  35.720  62.560  1.00  0.00           O  
ATOM   4361  N   ASN   293      50.510  37.480  61.300  1.00  0.00           N  
ATOM   4362  H   ASN   293      50.390  37.860  60.380  1.00  0.00           H  
ATOM   4363  CA  ASN   293      50.150  38.270  62.440  1.00  0.00           C  
ATOM   4364  HA  ASN   293      50.990  38.090  63.090  1.00  0.00           H  
ATOM   4365  CB  ASN   293      49.930  39.770  62.030  1.00  0.00           C  
ATOM   4366  HB3 ASN   293      48.840  39.910  61.860  1.00  0.00           H  
ATOM   4367  HB2 ASN   293      50.600  39.860  61.150  1.00  0.00           H  
ATOM   4368  CG  ASN   293      50.350  40.860  63.110  1.00  0.00           C  
ATOM   4369  OD1 ASN   293      51.110  41.880  62.900  1.00  0.00           O  
ATOM   4370  ND2 ASN   293      49.830  40.660  64.330  1.00  0.00           N  
ATOM   4371 1HD2 ASN   293      49.870  41.320  65.070  1.00  0.00           H  
ATOM   4372 2HD2 ASN   293      49.240  39.860  64.480  1.00  0.00           H  
ATOM   4373  C   ASN   293      48.970  37.760  63.190  1.00  0.00           C  
ATOM   4374  O   ASN   293      48.950  37.770  64.430  1.00  0.00           O  
ATOM   4375  N   SER   294      47.950  37.230  62.510  1.00  0.00           N  
ATOM   4376  H   SER   294      47.930  37.280  61.520  1.00  0.00           H  
ATOM   4377  CA  SER   294      46.840  36.550  63.230  1.00  0.00           C  
ATOM   4378  HA  SER   294      46.510  37.220  64.000  1.00  0.00           H  
ATOM   4379  CB  SER   294      45.720  36.230  62.230  1.00  0.00           C  
ATOM   4380  HB3 SER   294      44.890  35.620  62.630  1.00  0.00           H  
ATOM   4381  HB2 SER   294      46.190  35.780  61.330  1.00  0.00           H  
ATOM   4382  OG  SER   294      45.280  37.420  61.690  1.00  0.00           O  
ATOM   4383  HG  SER   294      44.820  37.870  62.400  1.00  0.00           H  
ATOM   4384  C   SER   294      47.230  35.310  64.040  1.00  0.00           C  
ATOM   4385  O   SER   294      46.470  34.840  64.860  1.00  0.00           O  
ATOM   4386  N   CYS   295      48.430  34.710  63.890  1.00  0.00           N  
ATOM   4387  H   CYS   295      49.040  34.960  63.140  1.00  0.00           H  
ATOM   4388  CA  CYS   295      48.860  33.600  64.710  1.00  0.00           C  
ATOM   4389  HA  CYS   295      48.010  32.980  64.960  1.00  0.00           H  
ATOM   4390  CB  CYS   295      49.860  32.780  63.830  1.00  0.00           C  
ATOM   4391  HB3 CYS   295      50.600  33.540  63.490  1.00  0.00           H  
ATOM   4392  HB2 CYS   295      49.370  32.320  62.950  1.00  0.00           H  
ATOM   4393  SG  CYS   295      50.870  31.450  64.640  1.00  0.00           S  
ATOM   4394  HG  CYS   295      49.730  30.790  64.780  1.00  0.00           H  
ATOM   4395  C   CYS   295      49.640  34.020  65.970  1.00  0.00           C  
ATOM   4396  O   CYS   295      49.500  33.330  67.020  1.00  0.00           O  
ATOM   4397  N   LEU   296      50.380  35.100  65.790  1.00  0.00           N  
ATOM   4398  H   LEU   296      50.400  35.540  64.900  1.00  0.00           H  
ATOM   4399  CA  LEU   296      51.080  35.890  66.840  1.00  0.00           C  
ATOM   4400  HA  LEU   296      51.620  35.200  67.470  1.00  0.00           H  
ATOM   4401  CB  LEU   296      52.030  36.960  66.180  1.00  0.00           C  
ATOM   4402  HB3 LEU   296      52.540  37.510  67.000  1.00  0.00           H  
ATOM   4403  HB2 LEU   296      51.560  37.760  65.570  1.00  0.00           H  
ATOM   4404  CG  LEU   296      53.020  36.400  65.190  1.00  0.00           C  
ATOM   4405  HG  LEU   296      52.470  35.890  64.370  1.00  0.00           H  
ATOM   4406  CD1 LEU   296      53.840  37.550  64.630  1.00  0.00           C  
ATOM   4407 1HD1 LEU   296      53.080  38.090  64.020  1.00  0.00           H  
ATOM   4408 2HD1 LEU   296      54.570  37.300  63.830  1.00  0.00           H  
ATOM   4409 3HD1 LEU   296      54.240  38.220  65.420  1.00  0.00           H  
ATOM   4410  CD2 LEU   296      53.820  35.340  65.900  1.00  0.00           C  
ATOM   4411 1HD2 LEU   296      54.450  35.780  66.700  1.00  0.00           H  
ATOM   4412 2HD2 LEU   296      54.500  34.730  65.260  1.00  0.00           H  
ATOM   4413 3HD2 LEU   296      53.210  34.490  66.280  1.00  0.00           H  
ATOM   4414  C   LEU   296      50.080  36.510  67.780  1.00  0.00           C  
ATOM   4415  O   LEU   296      50.340  36.400  68.950  1.00  0.00           O  
ATOM   4416  N   ASN   297      48.970  37.090  67.360  1.00  0.00           N  
ATOM   4417  H   ASN   297      48.720  37.060  66.390  1.00  0.00           H  
ATOM   4418  CA  ASN   297      48.020  37.900  68.120  1.00  0.00           C  
ATOM   4419  HA  ASN   297      48.520  38.800  68.460  1.00  0.00           H  
ATOM   4420  CB  ASN   297      46.840  38.320  67.280  1.00  0.00           C  
ATOM   4421  HB3 ASN   297      45.980  38.640  67.910  1.00  0.00           H  
ATOM   4422  HB2 ASN   297      46.490  37.480  66.640  1.00  0.00           H  
ATOM   4423  CG  ASN   297      47.100  39.480  66.400  1.00  0.00           C  
ATOM   4424  OD1 ASN   297      48.030  40.250  66.620  1.00  0.00           O  
ATOM   4425  ND2 ASN   297      46.400  39.560  65.290  1.00  0.00           N  
ATOM   4426 1HD2 ASN   297      45.620  38.940  65.160  1.00  0.00           H  
ATOM   4427 2HD2 ASN   297      46.390  40.410  64.760  1.00  0.00           H  
ATOM   4428  C   ASN   297      47.520  37.210  69.450  1.00  0.00           C  
ATOM   4429  O   ASN   297      47.540  37.910  70.440  1.00  0.00           O  
ATOM   4430  N   PRO   298      47.120  35.930  69.600  1.00  0.00           N  
ATOM   4431  CD  PRO   298      46.650  35.060  68.490  1.00  0.00           C  
ATOM   4432  HD3 PRO   298      47.350  34.950  67.630  1.00  0.00           H  
ATOM   4433  HD2 PRO   298      45.680  35.440  68.100  1.00  0.00           H  
ATOM   4434  CA  PRO   298      46.790  35.340  70.860  1.00  0.00           C  
ATOM   4435  HA  PRO   298      46.160  36.060  71.360  1.00  0.00           H  
ATOM   4436  CB  PRO   298      46.020  34.040  70.570  1.00  0.00           C  
ATOM   4437  HB3 PRO   298      44.910  34.150  70.620  1.00  0.00           H  
ATOM   4438  HB2 PRO   298      46.310  33.130  71.130  1.00  0.00           H  
ATOM   4439  CG  PRO   298      46.450  33.710  69.130  1.00  0.00           C  
ATOM   4440  HG3 PRO   298      47.410  33.150  69.070  1.00  0.00           H  
ATOM   4441  HG2 PRO   298      45.690  33.050  68.650  1.00  0.00           H  
ATOM   4442  C   PRO   298      47.960  35.180  71.790  1.00  0.00           C  
ATOM   4443  O   PRO   298      47.900  35.520  72.960  1.00  0.00           O  
ATOM   4444  N   MET   299      49.150  34.710  71.300  1.00  0.00           N  
ATOM   4445  H   MET   299      49.150  34.420  70.350  1.00  0.00           H  
ATOM   4446  CA  MET   299      50.410  34.730  72.000  1.00  0.00           C  
ATOM   4447  HA  MET   299      50.410  34.120  72.900  1.00  0.00           H  
ATOM   4448  CB  MET   299      51.650  34.270  71.090  1.00  0.00           C  
ATOM   4449  HB3 MET   299      52.540  34.280  71.750  1.00  0.00           H  
ATOM   4450  HB2 MET   299      51.790  35.120  70.380  1.00  0.00           H  
ATOM   4451  CG  MET   299      51.510  33.010  70.310  1.00  0.00           C  
ATOM   4452  HG3 MET   299      52.390  32.600  69.780  1.00  0.00           H  
ATOM   4453  HG2 MET   299      50.810  33.260  69.480  1.00  0.00           H  
ATOM   4454  SD  MET   299      50.640  31.670  71.170  1.00  0.00           S  
ATOM   4455  CE  MET   299      50.690  30.500  69.760  1.00  0.00           C  
ATOM   4456  HE1 MET   299      50.160  30.930  68.880  1.00  0.00           H  
ATOM   4457  HE2 MET   299      50.380  29.470  70.050  1.00  0.00           H  
ATOM   4458  HE3 MET   299      51.760  30.370  69.480  1.00  0.00           H  
ATOM   4459  C   MET   299      50.740  36.110  72.580  1.00  0.00           C  
ATOM   4460  O   MET   299      50.880  36.300  73.800  1.00  0.00           O  
ATOM   4461  N   LEU   300      50.820  37.150  71.730  1.00  0.00           N  
ATOM   4462  H   LEU   300      50.620  36.830  70.810  1.00  0.00           H  
ATOM   4463  CA  LEU   300      51.250  38.500  72.010  1.00  0.00           C  
ATOM   4464  HA  LEU   300      52.250  38.450  72.400  1.00  0.00           H  
ATOM   4465  CB  LEU   300      51.200  39.420  70.700  1.00  0.00           C  
ATOM   4466  HB3 LEU   300      51.420  40.490  70.940  1.00  0.00           H  
ATOM   4467  HB2 LEU   300      50.170  39.210  70.350  1.00  0.00           H  
ATOM   4468  CG  LEU   300      52.140  39.080  69.530  1.00  0.00           C  
ATOM   4469  HG  LEU   300      51.850  38.020  69.360  1.00  0.00           H  
ATOM   4470  CD1 LEU   300      51.820  39.920  68.260  1.00  0.00           C  
ATOM   4471 1HD1 LEU   300      51.930  41.010  68.440  1.00  0.00           H  
ATOM   4472 2HD1 LEU   300      50.740  39.790  68.010  1.00  0.00           H  
ATOM   4473 3HD1 LEU   300      52.440  39.700  67.370  1.00  0.00           H  
ATOM   4474  CD2 LEU   300      53.610  39.030  70.010  1.00  0.00           C  
ATOM   4475 1HD2 LEU   300      53.610  38.240  70.790  1.00  0.00           H  
ATOM   4476 2HD2 LEU   300      53.890  39.990  70.490  1.00  0.00           H  
ATOM   4477 3HD2 LEU   300      54.360  38.850  69.210  1.00  0.00           H  
ATOM   4478  C   LEU   300      50.450  39.220  73.110  1.00  0.00           C  
ATOM   4479  O   LEU   300      50.950  39.760  74.100  1.00  0.00           O  
ATOM   4480  N   TYR   301      49.110  39.140  73.020  1.00  0.00           N  
ATOM   4481  H   TYR   301      48.710  38.570  72.310  1.00  0.00           H  
ATOM   4482  CA  TYR   301      48.310  39.890  73.910  1.00  0.00           C  
ATOM   4483  HA  TYR   301      48.820  40.680  74.440  1.00  0.00           H  
ATOM   4484  CB  TYR   301      47.170  40.600  73.090  1.00  0.00           C  
ATOM   4485  HB3 TYR   301      46.520  41.200  73.760  1.00  0.00           H  
ATOM   4486  HB2 TYR   301      46.660  39.760  72.570  1.00  0.00           H  
ATOM   4487  CG  TYR   301      47.680  41.580  72.110  1.00  0.00           C  
ATOM   4488  CD1 TYR   301      48.140  42.810  72.580  1.00  0.00           C  
ATOM   4489  HD1 TYR   301      47.930  42.930  73.630  1.00  0.00           H  
ATOM   4490  CE1 TYR   301      48.770  43.720  71.700  1.00  0.00           C  
ATOM   4491  HE1 TYR   301      49.060  44.690  72.050  1.00  0.00           H  
ATOM   4492  CZ  TYR   301      48.890  43.320  70.360  1.00  0.00           C  
ATOM   4493  OH  TYR   301      49.570  44.180  69.370  1.00  0.00           O  
ATOM   4494  HH  TYR   301      49.630  43.780  68.500  1.00  0.00           H  
ATOM   4495  CD2 TYR   301      47.660  41.300  70.750  1.00  0.00           C  
ATOM   4496  HD2 TYR   301      47.140  40.420  70.410  1.00  0.00           H  
ATOM   4497  CE2 TYR   301      48.310  42.120  69.820  1.00  0.00           C  
ATOM   4498  HE2 TYR   301      48.280  41.950  68.760  1.00  0.00           H  
ATOM   4499  C   TYR   301      47.660  39.010  75.010  1.00  0.00           C  
ATOM   4500  O   TYR   301      47.700  39.520  76.180  1.00  0.00           O  
ATOM   4501  N   VAL   302      46.950  37.930  74.640  1.00  0.00           N  
ATOM   4502  H   VAL   302      46.950  37.530  73.720  1.00  0.00           H  
ATOM   4503  CA  VAL   302      46.060  37.180  75.470  1.00  0.00           C  
ATOM   4504  HA  VAL   302      45.400  37.830  76.020  1.00  0.00           H  
ATOM   4505  CB  VAL   302      45.150  36.290  74.600  1.00  0.00           C  
ATOM   4506  HB  VAL   302      45.730  35.560  73.990  1.00  0.00           H  
ATOM   4507  CG1 VAL   302      44.200  35.640  75.530  1.00  0.00           C  
ATOM   4508 1HG1 VAL   302      44.650  34.770  76.060  1.00  0.00           H  
ATOM   4509 2HG1 VAL   302      43.330  35.200  75.010  1.00  0.00           H  
ATOM   4510 3HG1 VAL   302      43.780  36.350  76.280  1.00  0.00           H  
ATOM   4511  CG2 VAL   302      44.440  37.310  73.640  1.00  0.00           C  
ATOM   4512 1HG2 VAL   302      43.490  36.810  73.340  1.00  0.00           H  
ATOM   4513 2HG2 VAL   302      45.080  37.450  72.740  1.00  0.00           H  
ATOM   4514 3HG2 VAL   302      44.200  38.260  74.160  1.00  0.00           H  
ATOM   4515  C   VAL   302      46.820  36.330  76.490  1.00  0.00           C  
ATOM   4516  O   VAL   302      46.900  36.520  77.700  1.00  0.00           O  
ATOM   4517  N   PHE   303      47.670  35.390  75.960  1.00  0.00           N  
ATOM   4518  H   PHE   303      47.730  35.140  75.000  1.00  0.00           H  
ATOM   4519  CA  PHE   303      48.460  34.410  76.750  1.00  0.00           C  
ATOM   4520  HA  PHE   303      47.800  34.100  77.550  1.00  0.00           H  
ATOM   4521  CB  PHE   303      48.960  33.210  75.910  1.00  0.00           C  
ATOM   4522  HB3 PHE   303      49.630  32.540  76.510  1.00  0.00           H  
ATOM   4523  HB2 PHE   303      49.550  33.650  75.080  1.00  0.00           H  
ATOM   4524  CG  PHE   303      47.950  32.350  75.250  1.00  0.00           C  
ATOM   4525  CD1 PHE   303      47.970  31.940  73.890  1.00  0.00           C  
ATOM   4526  HD1 PHE   303      48.600  32.530  73.240  1.00  0.00           H  
ATOM   4527  CE1 PHE   303      47.040  30.980  73.450  1.00  0.00           C  
ATOM   4528  HE1 PHE   303      46.890  30.740  72.410  1.00  0.00           H  
ATOM   4529  CZ  PHE   303      46.110  30.470  74.370  1.00  0.00           C  
ATOM   4530  HZ  PHE   303      45.400  29.750  73.980  1.00  0.00           H  
ATOM   4531  CD2 PHE   303      47.050  31.740  76.150  1.00  0.00           C  
ATOM   4532  HD2 PHE   303      47.100  32.060  77.180  1.00  0.00           H  
ATOM   4533  CE2 PHE   303      46.140  30.800  75.700  1.00  0.00           C  
ATOM   4534  HE2 PHE   303      45.530  30.260  76.410  1.00  0.00           H  
ATOM   4535  C   PHE   303      49.730  35.150  77.310  1.00  0.00           C  
ATOM   4536  O   PHE   303      50.350  34.570  78.270  1.00  0.00           O  
ATOM   4537  N   MET   304      50.130  36.350  76.820  1.00  0.00           N  
ATOM   4538  H   MET   304      49.770  36.670  75.940  1.00  0.00           H  
ATOM   4539  CA  MET   304      51.220  37.090  77.500  1.00  0.00           C  
ATOM   4540  HA  MET   304      52.040  36.380  77.460  1.00  0.00           H  
ATOM   4541  CB  MET   304      51.490  38.360  76.750  1.00  0.00           C  
ATOM   4542  HB3 MET   304      50.680  39.080  76.530  1.00  0.00           H  
ATOM   4543  HB2 MET   304      51.800  38.030  75.740  1.00  0.00           H  
ATOM   4544  CG  MET   304      52.620  39.270  77.270  1.00  0.00           C  
ATOM   4545  HG3 MET   304      52.430  39.640  78.300  1.00  0.00           H  
ATOM   4546  HG2 MET   304      52.690  40.120  76.550  1.00  0.00           H  
ATOM   4547  SD  MET   304      54.290  38.310  77.150  1.00  0.00           S  
ATOM   4548  CE  MET   304      54.420  38.230  75.440  1.00  0.00           C  
ATOM   4549  HE1 MET   304      54.860  39.170  75.050  1.00  0.00           H  
ATOM   4550  HE2 MET   304      53.510  37.870  74.910  1.00  0.00           H  
ATOM   4551  HE3 MET   304      55.150  37.430  75.200  1.00  0.00           H  
ATOM   4552  C   MET   304      51.100  37.490  78.960  1.00  0.00           C  
ATOM   4553  O   MET   304      51.940  37.310  79.800  1.00  0.00           O  
ATOM   4554  N   GLY   305      49.930  38.030  79.260  1.00  0.00           N  
ATOM   4555  H   GLY   305      49.230  38.270  78.580  1.00  0.00           H  
ATOM   4556  CA  GLY   305      49.410  38.110  80.630  1.00  0.00           C  
ATOM   4557  HA3 GLY   305      48.380  38.420  80.560  1.00  0.00           H  
ATOM   4558  HA2 GLY   305      50.060  38.800  81.150  1.00  0.00           H  
ATOM   4559  C   GLY   305      49.430  36.930  81.520  1.00  0.00           C  
ATOM   4560  O   GLY   305      49.350  35.760  81.110  1.00  0.00           O  
ATOM   4561  N   GLN   306      49.530  37.180  82.860  1.00  0.00           N  
ATOM   4562  H   GLN   306      49.640  38.130  83.140  1.00  0.00           H  
ATOM   4563  CA  GLN   306      49.500  36.040  83.830  1.00  0.00           C  
ATOM   4564  HA  GLN   306      50.270  35.330  83.580  1.00  0.00           H  
ATOM   4565  CB  GLN   306      50.060  36.630  85.240  1.00  0.00           C  
ATOM   4566  HB3 GLN   306      49.430  37.530  85.410  1.00  0.00           H  
ATOM   4567  HB2 GLN   306      51.080  37.050  85.090  1.00  0.00           H  
ATOM   4568  CG  GLN   306      50.060  35.620  86.450  1.00  0.00           C  
ATOM   4569  HG3 GLN   306      49.010  35.380  86.750  1.00  0.00           H  
ATOM   4570  HG2 GLN   306      50.560  36.170  87.280  1.00  0.00           H  
ATOM   4571  CD  GLN   306      50.730  34.310  86.020  1.00  0.00           C  
ATOM   4572  OE1 GLN   306      51.900  34.320  85.650  1.00  0.00           O  
ATOM   4573  NE2 GLN   306      50.110  33.140  86.220  1.00  0.00           N  
ATOM   4574 1HE2 GLN   306      49.240  33.020  86.690  1.00  0.00           H  
ATOM   4575 2HE2 GLN   306      50.610  32.280  86.120  1.00  0.00           H  
ATOM   4576  C   GLN   306      48.210  35.290  84.030  1.00  0.00           C  
ATOM   4577  O   GLN   306      48.110  34.040  84.050  1.00  0.00           O  
ATOM   4578  N   ASP   307      47.120  36.070  84.220  1.00  0.00           N  
ATOM   4579  H   ASP   307      47.120  37.060  84.040  1.00  0.00           H  
ATOM   4580  CA  ASP   307      45.770  35.760  84.700  1.00  0.00           C  
ATOM   4581  HA  ASP   307      45.950  35.200  85.600  1.00  0.00           H  
ATOM   4582  CB  ASP   307      45.010  37.110  85.090  1.00  0.00           C  
ATOM   4583  HB3 ASP   307      45.600  37.620  85.890  1.00  0.00           H  
ATOM   4584  HB2 ASP   307      44.110  36.800  85.660  1.00  0.00           H  
ATOM   4585  CG  ASP   307      44.830  38.050  83.920  1.00  0.00           C  
ATOM   4586  OD1 ASP   307      44.400  39.190  84.020  1.00  0.00           O  
ATOM   4587  OD2 ASP   307      45.070  37.630  82.730  1.00  0.00           O1-
ATOM   4588  C   ASP   307      44.990  34.700  83.870  1.00  0.00           C  
ATOM   4589  O   ASP   307      44.490  33.720  84.370  1.00  0.00           O  
ATOM   4590  N   PHE   308      45.050  34.930  82.520  1.00  0.00           N  
ATOM   4591  H   PHE   308      45.360  35.870  82.390  1.00  0.00           H  
ATOM   4592  CA  PHE   308      44.370  34.170  81.500  1.00  0.00           C  
ATOM   4593  HA  PHE   308      43.380  33.910  81.840  1.00  0.00           H  
ATOM   4594  CB  PHE   308      44.360  34.970  80.180  1.00  0.00           C  
ATOM   4595  HB3 PHE   308      45.330  35.070  79.650  1.00  0.00           H  
ATOM   4596  HB2 PHE   308      43.910  35.920  80.540  1.00  0.00           H  
ATOM   4597  CG  PHE   308      43.340  34.430  79.170  1.00  0.00           C  
ATOM   4598  CD1 PHE   308      41.990  34.830  79.180  1.00  0.00           C  
ATOM   4599  HD1 PHE   308      41.570  35.400  79.990  1.00  0.00           H  
ATOM   4600  CE1 PHE   308      41.130  34.280  78.280  1.00  0.00           C  
ATOM   4601  HE1 PHE   308      40.060  34.360  78.330  1.00  0.00           H  
ATOM   4602  CZ  PHE   308      41.590  33.330  77.300  1.00  0.00           C  
ATOM   4603  HZ  PHE   308      41.050  32.890  76.480  1.00  0.00           H  
ATOM   4604  CD2 PHE   308      43.810  33.470  78.230  1.00  0.00           C  
ATOM   4605  HD2 PHE   308      44.850  33.190  78.250  1.00  0.00           H  
ATOM   4606  CE2 PHE   308      42.970  32.970  77.290  1.00  0.00           C  
ATOM   4607  HE2 PHE   308      43.270  32.170  76.640  1.00  0.00           H  
ATOM   4608  C   PHE   308      45.010  32.820  81.300  1.00  0.00           C  
ATOM   4609  O   PHE   308      44.360  31.810  80.940  1.00  0.00           O  
ATOM   4610  N   ARG   309      46.310  32.690  81.560  1.00  0.00           N  
ATOM   4611  H   ARG   309      46.830  33.520  81.720  1.00  0.00           H  
ATOM   4612  CA  ARG   309      47.060  31.450  81.700  1.00  0.00           C  
ATOM   4613  HA  ARG   309      46.780  30.810  80.880  1.00  0.00           H  
ATOM   4614  CB  ARG   309      48.640  31.660  81.590  1.00  0.00           C  
ATOM   4615  HB3 ARG   309      49.130  30.730  81.950  1.00  0.00           H  
ATOM   4616  HB2 ARG   309      49.030  32.540  82.140  1.00  0.00           H  
ATOM   4617  CG  ARG   309      49.000  31.910  80.170  1.00  0.00           C  
ATOM   4618  HG3 ARG   309      48.620  32.890  79.800  1.00  0.00           H  
ATOM   4619  HG2 ARG   309      48.610  31.100  79.520  1.00  0.00           H  
ATOM   4620  CD  ARG   309      50.520  31.800  79.950  1.00  0.00           C  
ATOM   4621  HD3 ARG   309      50.730  31.770  78.860  1.00  0.00           H  
ATOM   4622  HD2 ARG   309      50.810  30.910  80.530  1.00  0.00           H  
ATOM   4623  NE  ARG   309      51.100  33.100  80.370  1.00  0.00           N  
ATOM   4624  HE  ARG   309      50.760  33.870  79.830  1.00  0.00           H  
ATOM   4625  CZ  ARG   309      51.880  33.420  81.400  1.00  0.00           C  
ATOM   4626  NH1 ARG   309      52.260  32.540  82.310  1.00  0.00           N1+
ATOM   4627 1HH1 ARG   309      51.800  31.650  82.390  1.00  0.00           H  
ATOM   4628 2HH1 ARG   309      53.010  32.670  82.960  1.00  0.00           H  
ATOM   4629  NH2 ARG   309      52.260  34.670  81.480  1.00  0.00           N  
ATOM   4630 1HH2 ARG   309      52.760  34.820  82.330  1.00  0.00           H  
ATOM   4631 2HH2 ARG   309      51.890  35.310  80.800  1.00  0.00           H  
ATOM   4632  C   ARG   309      46.680  30.680  82.940  1.00  0.00           C  
ATOM   4633  O   ARG   309      46.410  29.460  82.860  1.00  0.00           O  
ATOM   4634  N   GLU   310      46.600  31.320  84.090  1.00  0.00           N  
ATOM   4635  H   GLU   310      47.040  32.200  84.230  1.00  0.00           H  
ATOM   4636  CA  GLU   310      46.340  30.600  85.330  1.00  0.00           C  
ATOM   4637  HA  GLU   310      46.920  29.700  85.380  1.00  0.00           H  
ATOM   4638  CB  GLU   310      46.910  31.460  86.430  1.00  0.00           C  
ATOM   4639  HB3 GLU   310      46.410  32.440  86.250  1.00  0.00           H  
ATOM   4640  HB2 GLU   310      48.010  31.580  86.340  1.00  0.00           H  
ATOM   4641  CG  GLU   310      46.670  30.920  87.830  1.00  0.00           C  
ATOM   4642  HG3 GLU   310      47.090  29.900  87.900  1.00  0.00           H  
ATOM   4643  HG2 GLU   310      45.580  30.940  88.050  1.00  0.00           H  
ATOM   4644  CD  GLU   310      47.390  31.770  88.830  1.00  0.00           C  
ATOM   4645  OE1 GLU   310      47.600  32.950  88.550  1.00  0.00           O  
ATOM   4646  OE2 GLU   310      47.870  31.120  89.840  1.00  0.00           O1-
ATOM   4647  C   GLU   310      44.830  30.130  85.470  1.00  0.00           C  
ATOM   4648  O   GLU   310      44.480  29.060  86.010  1.00  0.00           O  
ATOM   4649  N   ARG   311      43.920  30.890  84.860  1.00  0.00           N  
ATOM   4650  H   ARG   311      44.120  31.800  84.490  1.00  0.00           H  
ATOM   4651  CA  ARG   311      42.600  30.500  84.520  1.00  0.00           C  
ATOM   4652  HA  ARG   311      42.090  29.970  85.310  1.00  0.00           H  
ATOM   4653  CB  ARG   311      41.790  31.790  84.200  1.00  0.00           C  
ATOM   4654  HB3 ARG   311      42.240  32.340  83.340  1.00  0.00           H  
ATOM   4655  HB2 ARG   311      41.780  32.430  85.110  1.00  0.00           H  
ATOM   4656  CG  ARG   311      40.310  31.520  83.790  1.00  0.00           C  
ATOM   4657  HG3 ARG   311      40.310  31.130  82.750  1.00  0.00           H  
ATOM   4658  HG2 ARG   311      39.790  32.490  83.750  1.00  0.00           H  
ATOM   4659  CD  ARG   311      39.440  30.640  84.740  1.00  0.00           C  
ATOM   4660  HD3 ARG   311      39.730  29.570  84.720  1.00  0.00           H  
ATOM   4661  HD2 ARG   311      38.410  30.840  84.370  1.00  0.00           H  
ATOM   4662  NE  ARG   311      39.690  31.140  86.120  1.00  0.00           N  
ATOM   4663  HE  ARG   311      39.890  32.120  86.070  1.00  0.00           H  
ATOM   4664  CZ  ARG   311      39.770  30.500  87.260  1.00  0.00           C  
ATOM   4665  NH1 ARG   311      39.410  29.240  87.370  1.00  0.00           N1+
ATOM   4666 1HH1 ARG   311      38.780  28.840  86.700  1.00  0.00           H  
ATOM   4667 2HH1 ARG   311      39.280  28.930  88.310  1.00  0.00           H  
ATOM   4668  NH2 ARG   311      40.240  31.130  88.360  1.00  0.00           N  
ATOM   4669 1HH2 ARG   311      40.900  31.850  88.170  1.00  0.00           H  
ATOM   4670 2HH2 ARG   311      40.270  30.520  89.160  1.00  0.00           H  
ATOM   4671  C   ARG   311      42.460  29.420  83.450  1.00  0.00           C  
ATOM   4672  O   ARG   311      41.740  28.440  83.600  1.00  0.00           O  
ATOM   4673  N   LEU   312      43.150  29.450  82.290  1.00  0.00           N  
ATOM   4674  H   LEU   312      43.680  30.230  81.950  1.00  0.00           H  
ATOM   4675  CA  LEU   312      43.100  28.410  81.380  1.00  0.00           C  
ATOM   4676  HA  LEU   312      42.100  28.190  81.040  1.00  0.00           H  
ATOM   4677  CB  LEU   312      44.120  28.740  80.220  1.00  0.00           C  
ATOM   4678  HB3 LEU   312      45.010  29.170  80.720  1.00  0.00           H  
ATOM   4679  HB2 LEU   312      43.650  29.550  79.620  1.00  0.00           H  
ATOM   4680  CG  LEU   312      44.500  27.610  79.300  1.00  0.00           C  
ATOM   4681  HG  LEU   312      45.010  26.860  79.940  1.00  0.00           H  
ATOM   4682  CD1 LEU   312      43.400  26.840  78.580  1.00  0.00           C  
ATOM   4683 1HD1 LEU   312      43.790  26.060  77.900  1.00  0.00           H  
ATOM   4684 2HD1 LEU   312      42.660  27.540  78.140  1.00  0.00           H  
ATOM   4685 3HD1 LEU   312      42.860  26.250  79.360  1.00  0.00           H  
ATOM   4686  CD2 LEU   312      45.560  27.990  78.280  1.00  0.00           C  
ATOM   4687 1HD2 LEU   312      45.130  28.580  77.460  1.00  0.00           H  
ATOM   4688 2HD2 LEU   312      46.070  27.070  77.910  1.00  0.00           H  
ATOM   4689 3HD2 LEU   312      46.370  28.590  78.750  1.00  0.00           H  
ATOM   4690  C   LEU   312      43.560  27.020  81.900  1.00  0.00           C  
ATOM   4691  O   LEU   312      42.970  25.980  81.640  1.00  0.00           O  
ATOM   4692  N   ILE   313      44.610  27.000  82.790  1.00  0.00           N  
ATOM   4693  H   ILE   313      45.160  27.820  82.830  1.00  0.00           H  
ATOM   4694  CA  ILE   313      44.970  25.670  83.330  1.00  0.00           C  
ATOM   4695  HA  ILE   313      45.090  24.990  82.500  1.00  0.00           H  
ATOM   4696  CB  ILE   313      46.390  25.640  83.870  1.00  0.00           C  
ATOM   4697  HB  ILE   313      47.000  25.960  83.000  1.00  0.00           H  
ATOM   4698  CG2 ILE   313      46.610  26.640  85.010  1.00  0.00           C  
ATOM   4699 1HG2 ILE   313      45.930  26.540  85.880  1.00  0.00           H  
ATOM   4700 2HG2 ILE   313      46.510  27.660  84.570  1.00  0.00           H  
ATOM   4701 3HG2 ILE   313      47.630  26.730  85.420  1.00  0.00           H  
ATOM   4702  CG1 ILE   313      46.860  24.180  84.280  1.00  0.00           C  
ATOM   4703 3HG1 ILE   313      46.280  23.880  85.170  1.00  0.00           H  
ATOM   4704 2HG1 ILE   313      47.860  24.440  84.700  1.00  0.00           H  
ATOM   4705  CD1 ILE   313      46.850  23.140  83.120  1.00  0.00           C  
ATOM   4706 1HD1 ILE   313      47.680  23.460  82.440  1.00  0.00           H  
ATOM   4707 2HD1 ILE   313      45.940  23.180  82.480  1.00  0.00           H  
ATOM   4708 3HD1 ILE   313      47.110  22.140  83.540  1.00  0.00           H  
ATOM   4709  C   ILE   313      43.990  25.100  84.340  1.00  0.00           C  
ATOM   4710  O   ILE   313      43.730  23.910  84.480  1.00  0.00           O  
ATOM   4711  N   HIS   314      43.380  25.960  85.080  1.00  0.00           N  
ATOM   4712  H   HIS   314      43.780  26.860  85.280  1.00  0.00           H  
ATOM   4713  CA  HIS   314      42.290  25.510  85.930  1.00  0.00           C  
ATOM   4714  HA  HIS   314      42.420  24.560  86.420  1.00  0.00           H  
ATOM   4715  CB  HIS   314      42.000  26.580  87.060  1.00  0.00           C  
ATOM   4716  HB3 HIS   314      41.820  27.590  86.630  1.00  0.00           H  
ATOM   4717  HB2 HIS   314      42.970  26.680  87.580  1.00  0.00           H  
ATOM   4718  ND1 HIS   314      41.510  24.950  88.950  1.00  0.00           N  
ATOM   4719  HD1 HIS   314      42.440  24.580  88.850  1.00  0.00           H  
ATOM   4720  CG  HIS   314      41.080  25.950  88.070  1.00  0.00           C  
ATOM   4721  CE1 HIS   314      40.520  24.640  89.810  1.00  0.00           C  
ATOM   4722  HE1 HIS   314      40.600  23.900  90.610  1.00  0.00           H  
ATOM   4723  NE2 HIS   314      39.360  25.350  89.480  1.00  0.00           N  
ATOM   4724  CD2 HIS   314      39.750  26.120  88.380  1.00  0.00           C  
ATOM   4725  HD2 HIS   314      38.910  26.600  87.900  1.00  0.00           H  
ATOM   4726  C   HIS   314      41.010  25.480  85.130  1.00  0.00           C  
ATOM   4727  O   HIS   314      39.940  25.260  85.710  1.00  0.00           O  
ATOM   4728  N   ALA   315      41.020  25.570  83.760  1.00  0.00           N  
ATOM   4729  H   ALA   315      41.790  26.050  83.350  1.00  0.00           H  
ATOM   4730  CA  ALA   315      39.920  25.140  82.920  1.00  0.00           C  
ATOM   4731  HA  ALA   315      38.980  25.020  83.430  1.00  0.00           H  
ATOM   4732  CB  ALA   315      39.780  26.240  81.790  1.00  0.00           C  
ATOM   4733  HB1 ALA   315      38.770  26.100  81.360  1.00  0.00           H  
ATOM   4734  HB2 ALA   315      40.600  26.140  81.050  1.00  0.00           H  
ATOM   4735  HB3 ALA   315      39.710  27.270  82.210  1.00  0.00           H  
ATOM   4736  C   ALA   315      40.210  23.780  82.230  1.00  0.00           C  
ATOM   4737  O   ALA   315      39.250  23.160  81.680  1.00  0.00           O  
ATOM   4738  N   LEU   316      41.400  23.270  82.420  1.00  0.00           N  
ATOM   4739  H   LEU   316      42.090  23.650  83.040  1.00  0.00           H  
ATOM   4740  CA  LEU   316      41.870  21.990  81.920  1.00  0.00           C  
ATOM   4741  HA  LEU   316      41.130  21.620  81.230  1.00  0.00           H  
ATOM   4742  CB  LEU   316      43.260  22.130  81.170  1.00  0.00           C  
ATOM   4743  HB3 LEU   316      43.390  21.150  80.670  1.00  0.00           H  
ATOM   4744  HB2 LEU   316      44.040  22.400  81.910  1.00  0.00           H  
ATOM   4745  CG  LEU   316      43.310  23.210  79.990  1.00  0.00           C  
ATOM   4746  HG  LEU   316      42.950  24.140  80.470  1.00  0.00           H  
ATOM   4747  CD1 LEU   316      44.770  23.430  79.540  1.00  0.00           C  
ATOM   4748 1HD1 LEU   316      45.340  22.570  79.140  1.00  0.00           H  
ATOM   4749 2HD1 LEU   316      45.440  23.960  80.250  1.00  0.00           H  
ATOM   4750 3HD1 LEU   316      44.880  24.160  78.710  1.00  0.00           H  
ATOM   4751  CD2 LEU   316      42.410  22.830  78.750  1.00  0.00           C  
ATOM   4752 1HD2 LEU   316      41.330  22.710  79.010  1.00  0.00           H  
ATOM   4753 2HD2 LEU   316      42.750  21.910  78.230  1.00  0.00           H  
ATOM   4754 3HD2 LEU   316      42.510  23.700  78.060  1.00  0.00           H  
ATOM   4755  C   LEU   316      41.930  20.890  83.020  1.00  0.00           C  
ATOM   4756  O   LEU   316      41.750  21.250  84.230  1.00  0.00           O  
ATOM   4757  OXT LEU   316      42.220  19.760  82.700  1.00  0.00           O1-
ATOM   4758  CN  FME     1      40.950  47.360  51.910  1.00  0.00           C  
ATOM   4759  HCN FME     1      41.610  48.190  52.200  1.00  0.00           H  
ATOM   4760  O1  FME     1      40.020  47.610  51.130  1.00  0.00           O  
ATOM   4761  N   FME     1      41.130  46.250  52.490  1.00  0.00           N  
ATOM   4762  H   FME     1      40.450  45.540  52.330  1.00  0.00           H  
ATOM   4763  CA  FME     1      42.470  45.850  53.160  1.00  0.00           C  
ATOM   4764  HA  FME     1      43.010  46.780  53.430  1.00  0.00           H  
ATOM   4765  CB  FME     1      42.300  45.340  54.580  1.00  0.00           C  
ATOM   4766  HB1 FME     1      41.920  44.300  54.500  1.00  0.00           H  
ATOM   4767  HB2 FME     1      41.580  46.030  55.070  1.00  0.00           H  
ATOM   4768  CG  FME     1      43.580  45.270  55.430  1.00  0.00           C  
ATOM   4769  HG1 FME     1      44.150  44.400  55.040  1.00  0.00           H  
ATOM   4770  HG2 FME     1      43.190  45.010  56.440  1.00  0.00           H  
ATOM   4771  SD  FME     1      44.520  46.840  55.620  1.00  0.00           S  
ATOM   4772  CE  FME     1      44.740  46.680  57.440  1.00  0.00           C  
ATOM   4773  HE1 FME     1      45.470  45.860  57.560  1.00  0.00           H  
ATOM   4774  HE2 FME     1      43.750  46.560  57.920  1.00  0.00           H  
ATOM   4775  HE3 FME     1      45.170  47.580  57.930  1.00  0.00           H  
ATOM   4776  C   FME     1      43.550  45.080  52.370  1.00  0.00           C  
ATOM   4777  O   FME     1      44.590  45.620  52.060  1.00  0.00           O  
ATOM   4778  N   LEU     2      43.250  43.820  52.040  1.00  0.00           N  
ATOM   4779  H   LEU     2      42.280  43.600  52.130  1.00  0.00           H  
ATOM   4780  CA  LEU     2      44.050  42.880  51.330  1.00  0.00           C  
ATOM   4781  HA  LEU     2      44.870  42.590  51.980  1.00  0.00           H  
ATOM   4782  CB  LEU     2      43.250  41.450  51.300  1.00  0.00           C  
ATOM   4783  HB3 LEU     2      42.210  41.780  51.110  1.00  0.00           H  
ATOM   4784  HB2 LEU     2      43.150  41.030  52.320  1.00  0.00           H  
ATOM   4785  CG  LEU     2      43.580  40.460  50.160  1.00  0.00           C  
ATOM   4786  HG  LEU     2      43.930  41.040  49.280  1.00  0.00           H  
ATOM   4787  CD1 LEU     2      44.690  39.600  50.630  1.00  0.00           C  
ATOM   4788 1HD1 LEU     2      45.130  39.050  49.780  1.00  0.00           H  
ATOM   4789 2HD1 LEU     2      44.420  38.810  51.370  1.00  0.00           H  
ATOM   4790 3HD1 LEU     2      45.480  40.170  51.160  1.00  0.00           H  
ATOM   4791  CD2 LEU     2      42.310  39.740  49.770  1.00  0.00           C  
ATOM   4792 1HD2 LEU     2      42.100  39.070  50.630  1.00  0.00           H  
ATOM   4793 2HD2 LEU     2      42.440  39.090  48.880  1.00  0.00           H  
ATOM   4794 3HD2 LEU     2      41.490  40.430  49.480  1.00  0.00           H  
ATOM   4795  C   LEU     2      44.570  43.440  49.970  1.00  0.00           C  
ATOM   4796  O   LEU     2      43.860  44.230  49.340  1.00  0.00           O  
ATOM   4797  N   PHE     3      45.770  43.100  49.500  1.00  0.00           N  
ATOM   4798  H   PHE     3      46.320  42.460  50.030  1.00  0.00           H  
ATOM   4799  CA  PHE     3      46.210  43.480  48.200  1.00  0.00           C  
ATOM   4800  HA  PHE     3      45.630  44.330  47.890  1.00  0.00           H  
ATOM   4801  CB  PHE     3      47.720  43.830  48.200  1.00  0.00           C  
ATOM   4802  HB3 PHE     3      48.360  42.940  48.400  1.00  0.00           H  
ATOM   4803  HB2 PHE     3      47.810  44.590  49.010  1.00  0.00           H  
ATOM   4804  CG  PHE     3      48.090  44.490  46.860  1.00  0.00           C  
ATOM   4805  CD1 PHE     3      47.930  45.830  46.630  1.00  0.00           C  
ATOM   4806  HD1 PHE     3      47.690  46.450  47.490  1.00  0.00           H  
ATOM   4807  CE1 PHE     3      48.280  46.460  45.420  1.00  0.00           C  
ATOM   4808  HE1 PHE     3      48.250  47.540  45.370  1.00  0.00           H  
ATOM   4809  CZ  PHE     3      48.710  45.680  44.410  1.00  0.00           C  
ATOM   4810  HZ  PHE     3      48.930  46.140  43.450  1.00  0.00           H  
ATOM   4811  CD2 PHE     3      48.460  43.710  45.730  1.00  0.00           C  
ATOM   4812  HD2 PHE     3      48.400  42.640  45.690  1.00  0.00           H  
ATOM   4813  CE2 PHE     3      48.770  44.290  44.520  1.00  0.00           C  
ATOM   4814  HE2 PHE     3      49.100  43.750  43.650  1.00  0.00           H  
ATOM   4815  C   PHE     3      45.840  42.250  47.210  1.00  0.00           C  
ATOM   4816  O   PHE     3      46.290  41.100  47.540  1.00  0.00           O  
ATOM   4817  OXT PHE     3      45.130  42.390  46.260  1.00  0.00           O1-
TER   
END
