# Supplementary material for: Structural basis for recognition of N-formyl peptides as pathogen-associated molecular patterns
Source: Nat Commun. 2022 Sep 5;13:5232. doi: 10.1038/s41467-022-32822-y (PMC9445081; doi:10.1038/s41467-022-32822-y)
Supplement: Supplementary file 9 — Source Data [file 41467_2022_32822_MOESM9_ESM.zip › Source Figure 3/Fig3a-fmifl_minhbdist.pdb]

CRYST1   76.539   76.539  130.267  90.00  90.00  90.00               0
ATOM      1  N   TYR    22      27.043  51.352  39.537  1.00  0.00           N  
ATOM      2  H   TYR    22      26.812  50.409  39.171  1.00  0.00           H  
ATOM      3  H2  TYR    22      27.672  51.144  40.335  1.00  0.00           H  
ATOM      4  H3  TYR    22      27.573  51.801  38.755  1.00  0.00           H  
ATOM      5  CA  TYR    22      25.932  52.302  39.948  1.00  0.00           C  
ATOM      6  HA  TYR    22      25.831  52.826  39.005  1.00  0.00           H  
ATOM      7  CB  TYR    22      24.769  51.558  40.527  1.00  0.00           C  
ATOM      8  HB3 TYR    22      24.228  52.137  41.308  1.00  0.00           H  
ATOM      9  HB2 TYR    22      24.985  50.602  41.033  1.00  0.00           H  
ATOM     10  CG  TYR    22      23.766  51.243  39.508  1.00  0.00           C  
ATOM     11  CD1 TYR    22      22.974  52.266  38.875  1.00  0.00           C  
ATOM     12  HD1 TYR    22      23.161  53.253  39.260  1.00  0.00           H  
ATOM     13  CE1 TYR    22      22.208  52.033  37.753  1.00  0.00           C  
ATOM     14  HE1 TYR    22      21.663  52.902  37.422  1.00  0.00           H  
ATOM     15  CZ  TYR    22      22.000  50.778  37.322  1.00  0.00           C  
ATOM     16  OH  TYR    22      21.003  50.619  36.394  1.00  0.00           O  
ATOM     17  HH  TYR    22      20.293  51.250  36.533  1.00  0.00           H  
ATOM     18  CD2 TYR    22      23.622  49.978  38.958  1.00  0.00           C  
ATOM     19  HD2 TYR    22      24.222  49.170  39.347  1.00  0.00           H  
ATOM     20  CE2 TYR    22      22.789  49.672  37.839  1.00  0.00           C  
ATOM     21  HE2 TYR    22      22.622  48.622  37.649  1.00  0.00           H  
ATOM     22  C   TYR    22      26.452  53.429  40.847  1.00  0.00           C  
ATOM     23  O   TYR    22      27.098  53.117  41.848  1.00  0.00           O  
ATOM     24  N   LEU    23      26.154  54.767  40.507  1.00  0.00           N  
ATOM     25  H   LEU    23      25.566  55.040  39.749  1.00  0.00           H  
ATOM     26  CA  LEU    23      26.449  56.001  41.147  1.00  0.00           C  
ATOM     27  HA  LEU    23      27.522  56.153  41.106  1.00  0.00           H  
ATOM     28  CB  LEU    23      25.854  57.258  40.455  1.00  0.00           C  
ATOM     29  HB3 LEU    23      24.745  57.202  40.456  1.00  0.00           H  
ATOM     30  HB2 LEU    23      26.168  57.221  39.384  1.00  0.00           H  
ATOM     31  CG  LEU    23      26.401  58.555  41.119  1.00  0.00           C  
ATOM     32  HG  LEU    23      25.977  58.565  42.141  1.00  0.00           H  
ATOM     33  CD1 LEU    23      27.888  58.769  41.173  1.00  0.00           C  
ATOM     34 1HD1 LEU    23      28.391  58.046  41.851  1.00  0.00           H  
ATOM     35 2HD1 LEU    23      28.089  59.820  41.469  1.00  0.00           H  
ATOM     36 3HD1 LEU    23      28.437  58.723  40.204  1.00  0.00           H  
ATOM     37  CD2 LEU    23      25.735  59.809  40.425  1.00  0.00           C  
ATOM     38 1HD2 LEU    23      24.620  59.773  40.449  1.00  0.00           H  
ATOM     39 2HD2 LEU    23      25.916  59.686  39.335  1.00  0.00           H  
ATOM     40 3HD2 LEU    23      26.045  60.735  40.953  1.00  0.00           H  
ATOM     41  C   LEU    23      26.097  56.008  42.655  1.00  0.00           C  
ATOM     42  O   LEU    23      26.880  56.491  43.408  1.00  0.00           O  
ATOM     43  N   PHE    24      24.962  55.488  43.124  1.00  0.00           N  
ATOM     44  H   PHE    24      24.278  55.172  42.460  1.00  0.00           H  
ATOM     45  CA  PHE    24      24.542  55.379  44.501  1.00  0.00           C  
ATOM     46  HA  PHE    24      24.580  56.391  44.896  1.00  0.00           H  
ATOM     47  CB  PHE    24      23.040  54.994  44.458  1.00  0.00           C  
ATOM     48  HB3 PHE    24      22.869  54.110  43.805  1.00  0.00           H  
ATOM     49  HB2 PHE    24      22.332  55.798  44.174  1.00  0.00           H  
ATOM     50  CG  PHE    24      22.644  54.596  45.924  1.00  0.00           C  
ATOM     51  CD1 PHE    24      22.543  55.487  46.985  1.00  0.00           C  
ATOM     52  HD1 PHE    24      22.700  56.522  46.710  1.00  0.00           H  
ATOM     53  CE1 PHE    24      22.223  54.990  48.253  1.00  0.00           C  
ATOM     54  HE1 PHE    24      21.948  55.681  49.050  1.00  0.00           H  
ATOM     55  CZ  PHE    24      22.128  53.629  48.469  1.00  0.00           C  
ATOM     56  HZ  PHE    24      21.960  53.272  49.475  1.00  0.00           H  
ATOM     57  CD2 PHE    24      22.332  53.240  46.106  1.00  0.00           C  
ATOM     58  HD2 PHE    24      22.349  52.599  45.234  1.00  0.00           H  
ATOM     59  CE2 PHE    24      22.066  52.735  47.408  1.00  0.00           C  
ATOM     60  HE2 PHE    24      21.926  51.660  47.455  1.00  0.00           H  
ATOM     61  C   PHE    24      25.493  54.481  45.325  1.00  0.00           C  
ATOM     62  O   PHE    24      25.880  54.794  46.439  1.00  0.00           O  
ATOM     63  N   LEU    25      25.943  53.316  44.749  1.00  0.00           N  
ATOM     64  H   LEU    25      25.642  53.146  43.805  1.00  0.00           H  
ATOM     65  CA  LEU    25      26.910  52.431  45.299  1.00  0.00           C  
ATOM     66  HA  LEU    25      26.800  52.376  46.369  1.00  0.00           H  
ATOM     67  CB  LEU    25      26.713  50.953  44.893  1.00  0.00           C  
ATOM     68  HB3 LEU    25      27.431  50.240  45.343  1.00  0.00           H  
ATOM     69  HB2 LEU    25      26.981  50.860  43.824  1.00  0.00           H  
ATOM     70  CG  LEU    25      25.334  50.284  45.230  1.00  0.00           C  
ATOM     71  HG  LEU    25      24.613  50.768  44.543  1.00  0.00           H  
ATOM     72  CD1 LEU    25      25.421  48.827  44.811  1.00  0.00           C  
ATOM     73 1HD1 LEU    25      25.860  48.754  43.793  1.00  0.00           H  
ATOM     74 2HD1 LEU    25      24.418  48.421  44.574  1.00  0.00           H  
ATOM     75 3HD1 LEU    25      25.948  48.227  45.585  1.00  0.00           H  
ATOM     76  CD2 LEU    25      24.804  50.619  46.599  1.00  0.00           C  
ATOM     77 1HD2 LEU    25      25.513  50.174  47.331  1.00  0.00           H  
ATOM     78 2HD2 LEU    25      23.798  50.199  46.817  1.00  0.00           H  
ATOM     79 3HD2 LEU    25      24.751  51.673  46.958  1.00  0.00           H  
ATOM     80  C   LEU    25      28.387  52.766  45.190  1.00  0.00           C  
ATOM     81  O   LEU    25      29.226  52.489  46.088  1.00  0.00           O  
ATOM     82  N   ASP    26      28.753  53.442  44.059  1.00  0.00           N  
ATOM     83  H   ASP    26      28.111  53.568  43.308  1.00  0.00           H  
ATOM     84  CA  ASP    26      30.083  54.098  44.059  1.00  0.00           C  
ATOM     85  HA  ASP    26      30.878  53.402  44.229  1.00  0.00           H  
ATOM     86  CB  ASP    26      30.363  54.932  42.767  1.00  0.00           C  
ATOM     87  HB3 ASP    26      31.237  55.617  42.745  1.00  0.00           H  
ATOM     88  HB2 ASP    26      29.590  55.716  42.621  1.00  0.00           H  
ATOM     89  CG  ASP    26      30.372  54.112  41.501  1.00  0.00           C  
ATOM     90  OD1 ASP    26      30.400  54.680  40.424  1.00  0.00           O  
ATOM     91  OD2 ASP    26      30.324  52.843  41.615  1.00  0.00           O1-
ATOM     92  C   ASP    26      30.219  55.079  45.228  1.00  0.00           C  
ATOM     93  O   ASP    26      31.072  54.846  46.047  1.00  0.00           O  
ATOM     94  N   ILE    27      29.284  56.001  45.454  1.00  0.00           N  
ATOM     95  H   ILE    27      28.531  55.983  44.808  1.00  0.00           H  
ATOM     96  CA  ILE    27      29.360  57.066  46.484  1.00  0.00           C  
ATOM     97  HA  ILE    27      30.256  57.618  46.258  1.00  0.00           H  
ATOM     98  CB  ILE    27      28.225  58.115  46.399  1.00  0.00           C  
ATOM     99  HB  ILE    27      27.263  57.570  46.421  1.00  0.00           H  
ATOM    100  CG2 ILE    27      28.346  59.012  47.675  1.00  0.00           C  
ATOM    101 1HG2 ILE    27      29.359  59.421  47.830  1.00  0.00           H  
ATOM    102 2HG2 ILE    27      28.068  58.410  48.568  1.00  0.00           H  
ATOM    103 3HG2 ILE    27      27.596  59.829  47.599  1.00  0.00           H  
ATOM    104  CG1 ILE    27      28.377  59.015  45.087  1.00  0.00           C  
ATOM    105 3HG1 ILE    27      28.852  58.476  44.236  1.00  0.00           H  
ATOM    106 2HG1 ILE    27      29.048  59.868  45.323  1.00  0.00           H  
ATOM    107  CD1 ILE    27      27.033  59.562  44.621  1.00  0.00           C  
ATOM    108 1HD1 ILE    27      26.488  58.716  44.178  1.00  0.00           H  
ATOM    109 2HD1 ILE    27      27.108  60.427  43.922  1.00  0.00           H  
ATOM    110 3HD1 ILE    27      26.458  60.073  45.432  1.00  0.00           H  
ATOM    111  C   ILE    27      29.547  56.509  47.888  1.00  0.00           C  
ATOM    112  O   ILE    27      30.483  56.878  48.575  1.00  0.00           O  
ATOM    113  N   ILE    28      28.613  55.597  48.326  1.00  0.00           N  
ATOM    114  H   ILE    28      27.843  55.137  47.886  1.00  0.00           H  
ATOM    115  CA  ILE    28      28.761  55.038  49.655  1.00  0.00           C  
ATOM    116  HA  ILE    28      28.901  55.820  50.386  1.00  0.00           H  
ATOM    117  CB  ILE    28      27.562  54.203  50.101  1.00  0.00           C  
ATOM    118  HB  ILE    28      26.680  54.865  49.990  1.00  0.00           H  
ATOM    119  CG2 ILE    28      27.273  52.952  49.206  1.00  0.00           C  
ATOM    120 1HG2 ILE    28      28.153  52.279  49.155  1.00  0.00           H  
ATOM    121 2HG2 ILE    28      27.001  53.286  48.181  1.00  0.00           H  
ATOM    122 3HG2 ILE    28      26.362  52.442  49.597  1.00  0.00           H  
ATOM    123  CG1 ILE    28      27.594  53.778  51.614  1.00  0.00           C  
ATOM    124 3HG1 ILE    28      28.516  53.214  51.887  1.00  0.00           H  
ATOM    125 2HG1 ILE    28      26.666  53.179  51.628  1.00  0.00           H  
ATOM    126  CD1 ILE    28      27.479  55.005  52.617  1.00  0.00           C  
ATOM    127 1HD1 ILE    28      26.869  54.820  53.528  1.00  0.00           H  
ATOM    128 2HD1 ILE    28      27.169  55.995  52.215  1.00  0.00           H  
ATOM    129 3HD1 ILE    28      28.528  55.129  52.961  1.00  0.00           H  
ATOM    130  C   ILE    28      30.088  54.212  49.892  1.00  0.00           C  
ATOM    131  O   ILE    28      30.808  54.509  50.843  1.00  0.00           O  
ATOM    132  N   THR    29      30.472  53.412  48.843  1.00  0.00           N  
ATOM    133  H   THR    29      29.864  53.295  48.062  1.00  0.00           H  
ATOM    134  CA  THR    29      31.686  52.524  48.949  1.00  0.00           C  
ATOM    135  HA  THR    29      31.597  52.020  49.896  1.00  0.00           H  
ATOM    136  CB  THR    29      31.782  51.550  47.763  1.00  0.00           C  
ATOM    137  HB  THR    29      32.027  52.136  46.862  1.00  0.00           H  
ATOM    138  OG1 THR    29      30.653  50.753  47.546  1.00  0.00           O  
ATOM    139  HG1 THR    29      29.951  51.309  47.184  1.00  0.00           H  
ATOM    140  CG2 THR    29      32.918  50.615  47.774  1.00  0.00           C  
ATOM    141 1HG2 THR    29      32.917  49.895  48.625  1.00  0.00           H  
ATOM    142 2HG2 THR    29      33.887  51.150  47.740  1.00  0.00           H  
ATOM    143 3HG2 THR    29      32.960  49.869  46.942  1.00  0.00           H  
ATOM    144  C   THR    29      32.984  53.346  49.126  1.00  0.00           C  
ATOM    145  O   THR    29      33.784  53.067  49.959  1.00  0.00           O  
ATOM    146  N   TYR    30      33.067  54.496  48.343  1.00  0.00           N  
ATOM    147  H   TYR    30      32.410  54.722  47.641  1.00  0.00           H  
ATOM    148  CA  TYR    30      34.131  55.413  48.515  1.00  0.00           C  
ATOM    149  HA  TYR    30      35.111  54.957  48.527  1.00  0.00           H  
ATOM    150  CB  TYR    30      34.187  56.385  47.351  1.00  0.00           C  
ATOM    151  HB3 TYR    30      34.744  57.310  47.595  1.00  0.00           H  
ATOM    152  HB2 TYR    30      33.166  56.773  47.158  1.00  0.00           H  
ATOM    153  CG  TYR    30      34.786  56.000  46.010  1.00  0.00           C  
ATOM    154  CD1 TYR    30      36.170  55.679  45.910  1.00  0.00           C  
ATOM    155  HD1 TYR    30      36.786  55.629  46.790  1.00  0.00           H  
ATOM    156  CE1 TYR    30      36.661  55.322  44.645  1.00  0.00           C  
ATOM    157  HE1 TYR    30      37.716  55.115  44.582  1.00  0.00           H  
ATOM    158  CZ  TYR    30      35.862  55.348  43.462  1.00  0.00           C  
ATOM    159  OH  TYR    30      36.514  55.112  42.256  1.00  0.00           O  
ATOM    160  HH  TYR    30      35.811  54.792  41.685  1.00  0.00           H  
ATOM    161  CD2 TYR    30      33.980  55.973  44.885  1.00  0.00           C  
ATOM    162  HD2 TYR    30      32.942  56.244  45.041  1.00  0.00           H  
ATOM    163  CE2 TYR    30      34.506  55.662  43.629  1.00  0.00           C  
ATOM    164  HE2 TYR    30      33.929  55.799  42.740  1.00  0.00           H  
ATOM    165  C   TYR    30      34.166  56.111  49.910  1.00  0.00           C  
ATOM    166  O   TYR    30      35.249  56.227  50.521  1.00  0.00           O  
ATOM    167  N   LEU    31      33.053  56.482  50.424  1.00  0.00           N  
ATOM    168  H   LEU    31      32.287  56.424  49.788  1.00  0.00           H  
ATOM    169  CA  LEU    31      32.841  57.171  51.707  1.00  0.00           C  
ATOM    170  HA  LEU    31      33.561  57.976  51.813  1.00  0.00           H  
ATOM    171  CB  LEU    31      31.389  57.789  51.845  1.00  0.00           C  
ATOM    172  HB3 LEU    31      30.641  56.975  51.762  1.00  0.00           H  
ATOM    173  HB2 LEU    31      31.283  58.470  50.974  1.00  0.00           H  
ATOM    174  CG  LEU    31      31.059  58.579  53.159  1.00  0.00           C  
ATOM    175  HG  LEU    31      31.052  57.880  54.023  1.00  0.00           H  
ATOM    176  CD1 LEU    31      32.161  59.606  53.465  1.00  0.00           C  
ATOM    177 1HD1 LEU    31      32.290  60.302  52.606  1.00  0.00           H  
ATOM    178 2HD1 LEU    31      33.166  59.196  53.708  1.00  0.00           H  
ATOM    179 3HD1 LEU    31      31.899  60.232  54.336  1.00  0.00           H  
ATOM    180  CD2 LEU    31      29.718  59.211  53.204  1.00  0.00           C  
ATOM    181 1HD2 LEU    31      29.770  60.021  52.443  1.00  0.00           H  
ATOM    182 2HD2 LEU    31      29.542  59.578  54.229  1.00  0.00           H  
ATOM    183 3HD2 LEU    31      28.930  58.483  52.909  1.00  0.00           H  
ATOM    184  C   LEU    31      33.186  56.199  52.843  1.00  0.00           C  
ATOM    185  O   LEU    31      33.933  56.604  53.615  1.00  0.00           O  
ATOM    186  N   VAL    32      32.767  54.934  52.831  1.00  0.00           N  
ATOM    187  H   VAL    32      32.103  54.637  52.146  1.00  0.00           H  
ATOM    188  CA  VAL    32      33.290  54.002  53.816  1.00  0.00           C  
ATOM    189  HA  VAL    32      33.183  54.352  54.842  1.00  0.00           H  
ATOM    190  CB  VAL    32      32.438  52.763  53.809  1.00  0.00           C  
ATOM    191  HB  VAL    32      32.497  52.348  52.775  1.00  0.00           H  
ATOM    192  CG1 VAL    32      32.963  51.722  54.737  1.00  0.00           C  
ATOM    193 1HG1 VAL    32      33.955  51.345  54.388  1.00  0.00           H  
ATOM    194 2HG1 VAL    32      32.280  50.910  55.080  1.00  0.00           H  
ATOM    195 3HG1 VAL    32      33.208  52.230  55.699  1.00  0.00           H  
ATOM    196  CG2 VAL    32      31.007  53.133  54.211  1.00  0.00           C  
ATOM    197 1HG2 VAL    32      30.419  52.187  54.221  1.00  0.00           H  
ATOM    198 2HG2 VAL    32      30.507  53.779  53.457  1.00  0.00           H  
ATOM    199 3HG2 VAL    32      31.039  53.558  55.235  1.00  0.00           H  
ATOM    200  C   VAL    32      34.832  53.752  53.792  1.00  0.00           C  
ATOM    201  O   VAL    32      35.409  53.765  54.873  1.00  0.00           O  
ATOM    202  N   PHE    33      35.524  53.549  52.634  1.00  0.00           N  
ATOM    203  H   PHE    33      34.918  53.574  51.842  1.00  0.00           H  
ATOM    204  CA  PHE    33      36.940  53.287  52.503  1.00  0.00           C  
ATOM    205  HA  PHE    33      37.334  52.480  53.099  1.00  0.00           H  
ATOM    206  CB  PHE    33      37.440  53.001  51.020  1.00  0.00           C  
ATOM    207  HB3 PHE    33      38.545  52.904  50.868  1.00  0.00           H  
ATOM    208  HB2 PHE    33      37.201  53.799  50.294  1.00  0.00           H  
ATOM    209  CG  PHE    33      36.987  51.682  50.393  1.00  0.00           C  
ATOM    210  CD1 PHE    33      36.898  50.552  51.188  1.00  0.00           C  
ATOM    211  HD1 PHE    33      36.854  50.640  52.270  1.00  0.00           H  
ATOM    212  CE1 PHE    33      36.491  49.368  50.575  1.00  0.00           C  
ATOM    213  HE1 PHE    33      36.098  48.571  51.197  1.00  0.00           H  
ATOM    214  CZ  PHE    33      36.280  49.194  49.155  1.00  0.00           C  
ATOM    215  HZ  PHE    33      36.124  48.192  48.786  1.00  0.00           H  
ATOM    216  CD2 PHE    33      36.828  51.602  48.984  1.00  0.00           C  
ATOM    217  HD2 PHE    33      37.067  52.427  48.332  1.00  0.00           H  
ATOM    218  CE2 PHE    33      36.504  50.360  48.357  1.00  0.00           C  
ATOM    219  HE2 PHE    33      36.346  50.373  47.286  1.00  0.00           H  
ATOM    220  C   PHE    33      37.613  54.529  53.007  1.00  0.00           C  
ATOM    221  O   PHE    33      38.565  54.471  53.755  1.00  0.00           O  
ATOM    222  N   ALA    34      37.152  55.757  52.589  1.00  0.00           N  
ATOM    223  H   ALA    34      36.488  55.846  51.849  1.00  0.00           H  
ATOM    224  CA  ALA    34      37.641  57.005  53.156  1.00  0.00           C  
ATOM    225  HA  ALA    34      38.708  57.016  52.935  1.00  0.00           H  
ATOM    226  CB  ALA    34      36.953  58.198  52.340  1.00  0.00           C  
ATOM    227  HB1 ALA    34      35.849  58.150  52.371  1.00  0.00           H  
ATOM    228  HB2 ALA    34      37.364  58.048  51.320  1.00  0.00           H  
ATOM    229  HB3 ALA    34      37.374  59.138  52.764  1.00  0.00           H  
ATOM    230  C   ALA    34      37.577  57.271  54.727  1.00  0.00           C  
ATOM    231  O   ALA    34      38.622  57.613  55.347  1.00  0.00           O  
ATOM    232  N   VAL    35      36.320  57.041  55.290  1.00  0.00           N  
ATOM    233  H   VAL    35      35.527  56.852  54.708  1.00  0.00           H  
ATOM    234  CA  VAL    35      36.230  57.146  56.711  1.00  0.00           C  
ATOM    235  HA  VAL    35      36.555  58.109  57.088  1.00  0.00           H  
ATOM    236  CB  VAL    35      34.796  57.222  57.155  1.00  0.00           C  
ATOM    237  HB  VAL    35      34.316  56.320  56.710  1.00  0.00           H  
ATOM    238  CG1 VAL    35      34.525  57.200  58.681  1.00  0.00           C  
ATOM    239 1HG1 VAL    35      33.429  57.154  58.863  1.00  0.00           H  
ATOM    240 2HG1 VAL    35      34.727  58.240  58.987  1.00  0.00           H  
ATOM    241 3HG1 VAL    35      35.018  56.431  59.317  1.00  0.00           H  
ATOM    242  CG2 VAL    35      34.164  58.434  56.444  1.00  0.00           C  
ATOM    243 1HG2 VAL    35      34.521  58.672  55.426  1.00  0.00           H  
ATOM    244 2HG2 VAL    35      34.421  59.331  57.047  1.00  0.00           H  
ATOM    245 3HG2 VAL    35      33.074  58.244  56.464  1.00  0.00           H  
ATOM    246  C   VAL    35      36.960  56.085  57.440  1.00  0.00           C  
ATOM    247  O   VAL    35      37.580  56.346  58.512  1.00  0.00           O  
ATOM    248  N   THR    36      37.032  54.858  56.886  1.00  0.00           N  
ATOM    249  H   THR    36      36.611  54.596  56.022  1.00  0.00           H  
ATOM    250  CA  THR    36      37.856  53.736  57.449  1.00  0.00           C  
ATOM    251  HA  THR    36      37.517  53.496  58.454  1.00  0.00           H  
ATOM    252  CB  THR    36      37.797  52.320  56.727  1.00  0.00           C  
ATOM    253  HB  THR    36      38.102  52.305  55.648  1.00  0.00           H  
ATOM    254  OG1 THR    36      36.417  51.943  56.680  1.00  0.00           O  
ATOM    255  HG1 THR    36      35.951  52.489  56.036  1.00  0.00           H  
ATOM    256  CG2 THR    36      38.505  51.215  57.557  1.00  0.00           C  
ATOM    257 1HG2 THR    36      38.137  50.237  57.174  1.00  0.00           H  
ATOM    258 2HG2 THR    36      38.118  51.160  58.600  1.00  0.00           H  
ATOM    259 3HG2 THR    36      39.616  51.218  57.602  1.00  0.00           H  
ATOM    260  C   THR    36      39.360  54.119  57.511  1.00  0.00           C  
ATOM    261  O   THR    36      40.134  53.741  58.371  1.00  0.00           O  
ATOM    262  N   PHE    37      39.857  54.952  56.566  1.00  0.00           N  
ATOM    263  H   PHE    37      39.303  55.033  55.751  1.00  0.00           H  
ATOM    264  CA  PHE    37      41.200  55.589  56.524  1.00  0.00           C  
ATOM    265  HA  PHE    37      41.842  54.764  56.784  1.00  0.00           H  
ATOM    266  CB  PHE    37      41.534  55.996  55.035  1.00  0.00           C  
ATOM    267  HB3 PHE    37      40.573  56.302  54.578  1.00  0.00           H  
ATOM    268  HB2 PHE    37      41.799  55.158  54.352  1.00  0.00           H  
ATOM    269  CG  PHE    37      42.542  57.129  54.845  1.00  0.00           C  
ATOM    270  CD1 PHE    37      43.795  57.164  55.501  1.00  0.00           C  
ATOM    271  HD1 PHE    37      44.199  56.290  55.999  1.00  0.00           H  
ATOM    272  CE1 PHE    37      44.638  58.260  55.398  1.00  0.00           C  
ATOM    273  HE1 PHE    37      45.605  58.173  55.890  1.00  0.00           H  
ATOM    274  CZ  PHE    37      44.202  59.400  54.689  1.00  0.00           C  
ATOM    275  HZ  PHE    37      44.944  60.173  54.588  1.00  0.00           H  
ATOM    276  CD2 PHE    37      42.127  58.325  54.176  1.00  0.00           C  
ATOM    277  HD2 PHE    37      41.151  58.460  53.740  1.00  0.00           H  
ATOM    278  CE2 PHE    37      42.883  59.507  54.121  1.00  0.00           C  
ATOM    279  HE2 PHE    37      42.591  60.260  53.408  1.00  0.00           H  
ATOM    280  C   PHE    37      41.388  56.695  57.532  1.00  0.00           C  
ATOM    281  O   PHE    37      42.298  56.668  58.327  1.00  0.00           O  
ATOM    282  N   VAL    38      40.439  57.682  57.673  1.00  0.00           N  
ATOM    283  H   VAL    38      39.643  57.787  57.081  1.00  0.00           H  
ATOM    284  CA  VAL    38      40.516  58.824  58.587  1.00  0.00           C  
ATOM    285  HA  VAL    38      41.449  59.339  58.436  1.00  0.00           H  
ATOM    286  CB  VAL    38      39.313  59.877  58.198  1.00  0.00           C  
ATOM    287  HB  VAL    38      38.525  59.113  58.012  1.00  0.00           H  
ATOM    288  CG1 VAL    38      38.904  60.889  59.284  1.00  0.00           C  
ATOM    289 1HG1 VAL    38      39.656  61.705  59.316  1.00  0.00           H  
ATOM    290 2HG1 VAL    38      38.766  60.497  60.315  1.00  0.00           H  
ATOM    291 3HG1 VAL    38      37.908  61.336  59.082  1.00  0.00           H  
ATOM    292  CG2 VAL    38      39.701  60.562  56.842  1.00  0.00           C  
ATOM    293 1HG2 VAL    38      38.840  61.042  56.323  1.00  0.00           H  
ATOM    294 2HG2 VAL    38      39.859  59.781  56.065  1.00  0.00           H  
ATOM    295 3HG2 VAL    38      40.594  61.231  56.898  1.00  0.00           H  
ATOM    296  C   VAL    38      40.400  58.476  60.063  1.00  0.00           C  
ATOM    297  O   VAL    38      41.293  58.815  60.843  1.00  0.00           O  
ATOM    298  N   LEU    39      39.461  57.640  60.406  1.00  0.00           N  
ATOM    299  H   LEU    39      38.792  57.436  59.697  1.00  0.00           H  
ATOM    300  CA  LEU    39      39.347  57.188  61.753  1.00  0.00           C  
ATOM    301  HA  LEU    39      39.691  57.974  62.408  1.00  0.00           H  
ATOM    302  CB  LEU    39      37.858  57.067  62.231  1.00  0.00           C  
ATOM    303  HB3 LEU    39      37.831  56.594  63.243  1.00  0.00           H  
ATOM    304  HB2 LEU    39      37.253  56.378  61.603  1.00  0.00           H  
ATOM    305  CG  LEU    39      37.083  58.469  62.388  1.00  0.00           C  
ATOM    306  HG  LEU    39      36.843  58.751  61.335  1.00  0.00           H  
ATOM    307  CD1 LEU    39      35.798  58.232  63.126  1.00  0.00           C  
ATOM    308 1HD1 LEU    39      36.025  58.011  64.194  1.00  0.00           H  
ATOM    309 2HD1 LEU    39      35.197  57.390  62.720  1.00  0.00           H  
ATOM    310 3HD1 LEU    39      35.125  59.117  63.135  1.00  0.00           H  
ATOM    311  CD2 LEU    39      37.884  59.438  63.231  1.00  0.00           C  
ATOM    312 1HD2 LEU    39      37.262  60.234  63.693  1.00  0.00           H  
ATOM    313 2HD2 LEU    39      38.673  59.873  62.577  1.00  0.00           H  
ATOM    314 3HD2 LEU    39      38.516  58.968  64.011  1.00  0.00           H  
ATOM    315  C   LEU    39      39.999  55.876  62.061  1.00  0.00           C  
ATOM    316  O   LEU    39      40.060  55.385  63.223  1.00  0.00           O  
ATOM    317  N   GLY    40      40.604  55.159  61.092  1.00  0.00           N  
ATOM    318  H   GLY    40      40.555  55.337  60.110  1.00  0.00           H  
ATOM    319  CA  GLY    40      41.360  53.916  61.382  1.00  0.00           C  
ATOM    320  HA3 GLY    40      41.526  53.467  60.413  1.00  0.00           H  
ATOM    321  HA2 GLY    40      40.912  53.251  62.100  1.00  0.00           H  
ATOM    322  C   GLY    40      42.769  54.221  61.784  1.00  0.00           C  
ATOM    323  O   GLY    40      43.327  53.759  62.765  1.00  0.00           O  
ATOM    324  N   VAL    41      43.398  55.122  61.029  1.00  0.00           N  
ATOM    325  H   VAL    41      42.922  55.466  60.221  1.00  0.00           H  
ATOM    326  CA  VAL    41      44.599  55.853  61.384  1.00  0.00           C  
ATOM    327  HA  VAL    41      45.379  55.113  61.472  1.00  0.00           H  
ATOM    328  CB  VAL    41      45.078  56.738  60.262  1.00  0.00           C  
ATOM    329  HB  VAL    41      44.385  57.489  59.821  1.00  0.00           H  
ATOM    330  CG1 VAL    41      46.419  57.399  60.737  1.00  0.00           C  
ATOM    331 1HG1 VAL    41      46.312  58.237  61.471  1.00  0.00           H  
ATOM    332 2HG1 VAL    41      46.985  57.739  59.842  1.00  0.00           H  
ATOM    333 3HG1 VAL    41      47.040  56.604  61.204  1.00  0.00           H  
ATOM    334  CG2 VAL    41      45.539  55.846  59.097  1.00  0.00           C  
ATOM    335 1HG2 VAL    41      46.140  55.016  59.514  1.00  0.00           H  
ATOM    336 2HG2 VAL    41      46.210  56.434  58.438  1.00  0.00           H  
ATOM    337 3HG2 VAL    41      44.561  55.538  58.662  1.00  0.00           H  
ATOM    338  C   VAL    41      44.521  56.533  62.771  1.00  0.00           C  
ATOM    339  O   VAL    41      45.332  56.284  63.594  1.00  0.00           O  
ATOM    340  N   LEU    42      43.558  57.409  62.967  1.00  0.00           N  
ATOM    341  H   LEU    42      43.043  57.677  62.149  1.00  0.00           H  
ATOM    342  CA  LEU    42      43.333  57.975  64.324  1.00  0.00           C  
ATOM    343  HA  LEU    42      44.192  58.510  64.688  1.00  0.00           H  
ATOM    344  CB  LEU    42      42.250  59.070  64.216  1.00  0.00           C  
ATOM    345  HB3 LEU    42      41.320  58.539  63.922  1.00  0.00           H  
ATOM    346  HB2 LEU    42      42.639  59.784  63.468  1.00  0.00           H  
ATOM    347  CG  LEU    42      41.978  59.915  65.547  1.00  0.00           C  
ATOM    348  HG  LEU    42      42.943  60.036  66.102  1.00  0.00           H  
ATOM    349  CD1 LEU    42      41.490  61.287  65.121  1.00  0.00           C  
ATOM    350 1HD1 LEU    42      40.678  61.109  64.381  1.00  0.00           H  
ATOM    351 2HD1 LEU    42      42.289  61.941  64.692  1.00  0.00           H  
ATOM    352 3HD1 LEU    42      41.026  61.855  65.963  1.00  0.00           H  
ATOM    353  CD2 LEU    42      40.987  59.283  66.505  1.00  0.00           C  
ATOM    354 1HD2 LEU    42      41.150  58.198  66.707  1.00  0.00           H  
ATOM    355 2HD2 LEU    42      39.930  59.370  66.176  1.00  0.00           H  
ATOM    356 3HD2 LEU    42      40.923  59.884  67.441  1.00  0.00           H  
ATOM    357  C   LEU    42      43.019  56.895  65.382  1.00  0.00           C  
ATOM    358  O   LEU    42      43.696  57.009  66.457  1.00  0.00           O  
ATOM    359  N   GLY    43      42.185  55.858  65.123  1.00  0.00           N  
ATOM    360  H   GLY    43      41.747  55.749  64.241  1.00  0.00           H  
ATOM    361  CA  GLY    43      41.779  54.851  66.107  1.00  0.00           C  
ATOM    362  HA3 GLY    43      41.170  54.192  65.502  1.00  0.00           H  
ATOM    363  HA2 GLY    43      41.238  55.246  66.956  1.00  0.00           H  
ATOM    364  C   GLY    43      42.903  53.997  66.518  1.00  0.00           C  
ATOM    365  O   GLY    43      43.156  53.788  67.695  1.00  0.00           O  
ATOM    366  N   ASN    44      43.719  53.470  65.546  1.00  0.00           N  
ATOM    367  H   ASN    44      43.491  53.555  64.580  1.00  0.00           H  
ATOM    368  CA  ASN    44      44.882  52.745  65.921  1.00  0.00           C  
ATOM    369  HA  ASN    44      44.639  51.986  66.658  1.00  0.00           H  
ATOM    370  CB  ASN    44      45.387  51.967  64.778  1.00  0.00           C  
ATOM    371  HB3 ASN    44      46.384  51.502  64.928  1.00  0.00           H  
ATOM    372  HB2 ASN    44      45.484  52.599  63.868  1.00  0.00           H  
ATOM    373  CG  ASN    44      44.362  50.865  64.417  1.00  0.00           C  
ATOM    374  OD1 ASN    44      43.952  50.065  65.303  1.00  0.00           O  
ATOM    375  ND2 ASN    44      43.936  50.865  63.157  1.00  0.00           N  
ATOM    376 1HD2 ASN    44      44.143  51.658  62.598  1.00  0.00           H  
ATOM    377 2HD2 ASN    44      43.080  50.357  63.037  1.00  0.00           H  
ATOM    378  C   ASN    44      46.011  53.641  66.537  1.00  0.00           C  
ATOM    379  O   ASN    44      46.783  53.163  67.381  1.00  0.00           O  
ATOM    380  N   GLY    45      46.151  54.966  66.143  1.00  0.00           N  
ATOM    381  H   GLY    45      45.518  55.428  65.524  1.00  0.00           H  
ATOM    382  CA  GLY    45      47.053  55.933  66.833  1.00  0.00           C  
ATOM    383  HA3 GLY    45      46.730  56.884  66.430  1.00  0.00           H  
ATOM    384  HA2 GLY    45      48.103  55.886  66.600  1.00  0.00           H  
ATOM    385  C   GLY    45      46.828  56.057  68.363  1.00  0.00           C  
ATOM    386  O   GLY    45      47.824  56.172  69.167  1.00  0.00           O  
ATOM    387  N   LEU    46      45.570  56.085  68.802  1.00  0.00           N  
ATOM    388  H   LEU    46      44.814  56.148  68.152  1.00  0.00           H  
ATOM    389  CA  LEU    46      45.213  55.957  70.210  1.00  0.00           C  
ATOM    390  HA  LEU    46      45.744  56.676  70.798  1.00  0.00           H  
ATOM    391  CB  LEU    46      43.616  56.179  70.310  1.00  0.00           C  
ATOM    392  HB3 LEU    46      43.205  55.927  71.313  1.00  0.00           H  
ATOM    393  HB2 LEU    46      43.216  55.560  69.480  1.00  0.00           H  
ATOM    394  CG  LEU    46      43.137  57.605  69.988  1.00  0.00           C  
ATOM    395  HG  LEU    46      43.523  57.979  69.006  1.00  0.00           H  
ATOM    396  CD1 LEU    46      41.564  57.795  69.901  1.00  0.00           C  
ATOM    397 1HD1 LEU    46      41.249  57.200  69.012  1.00  0.00           H  
ATOM    398 2HD1 LEU    46      41.302  58.864  69.811  1.00  0.00           H  
ATOM    399 3HD1 LEU    46      41.062  57.377  70.803  1.00  0.00           H  
ATOM    400  CD2 LEU    46      43.661  58.499  71.093  1.00  0.00           C  
ATOM    401 1HD2 LEU    46      43.282  59.547  71.057  1.00  0.00           H  
ATOM    402 2HD2 LEU    46      44.737  58.717  70.945  1.00  0.00           H  
ATOM    403 3HD2 LEU    46      43.472  58.181  72.145  1.00  0.00           H  
ATOM    404  C   LEU    46      45.489  54.632  70.917  1.00  0.00           C  
ATOM    405  O   LEU    46      45.894  54.469  72.058  1.00  0.00           O  
ATOM    406  N   VAL    47      45.332  53.500  70.166  1.00  0.00           N  
ATOM    407  H   VAL    47      45.196  53.617  69.180  1.00  0.00           H  
ATOM    408  CA  VAL    47      45.810  52.236  70.670  1.00  0.00           C  
ATOM    409  HA  VAL    47      45.336  51.964  71.599  1.00  0.00           H  
ATOM    410  CB  VAL    47      45.248  51.062  69.794  1.00  0.00           C  
ATOM    411  HB  VAL    47      45.544  51.238  68.739  1.00  0.00           H  
ATOM    412  CG1 VAL    47      45.890  49.714  70.212  1.00  0.00           C  
ATOM    413 1HG1 VAL    47      45.463  48.970  69.509  1.00  0.00           H  
ATOM    414 2HG1 VAL    47      45.843  49.381  71.276  1.00  0.00           H  
ATOM    415 3HG1 VAL    47      46.943  49.663  69.857  1.00  0.00           H  
ATOM    416  CG2 VAL    47      43.693  51.009  69.870  1.00  0.00           C  
ATOM    417 1HG2 VAL    47      43.230  51.861  69.327  1.00  0.00           H  
ATOM    418 2HG2 VAL    47      43.388  51.156  70.927  1.00  0.00           H  
ATOM    419 3HG2 VAL    47      43.293  50.055  69.463  1.00  0.00           H  
ATOM    420  C   VAL    47      47.276  52.152  70.868  1.00  0.00           C  
ATOM    421  O   VAL    47      47.741  51.755  71.946  1.00  0.00           O  
ATOM    422  N   ILE    48      48.058  52.604  69.913  1.00  0.00           N  
ATOM    423  H   ILE    48      47.731  52.917  69.025  1.00  0.00           H  
ATOM    424  CA  ILE    48      49.525  52.806  70.059  1.00  0.00           C  
ATOM    425  HA  ILE    48      49.953  51.818  70.194  1.00  0.00           H  
ATOM    426  CB  ILE    48      50.137  53.314  68.766  1.00  0.00           C  
ATOM    427  HB  ILE    48      49.740  54.324  68.537  1.00  0.00           H  
ATOM    428  CG2 ILE    48      51.603  53.570  69.017  1.00  0.00           C  
ATOM    429 1HG2 ILE    48      51.793  54.452  69.667  1.00  0.00           H  
ATOM    430 2HG2 ILE    48      52.087  53.802  68.043  1.00  0.00           H  
ATOM    431 3HG2 ILE    48      52.129  52.660  69.387  1.00  0.00           H  
ATOM    432  CG1 ILE    48      49.825  52.297  67.667  1.00  0.00           C  
ATOM    433 3HG1 ILE    48      48.915  51.678  67.839  1.00  0.00           H  
ATOM    434 2HG1 ILE    48      50.543  51.452  67.746  1.00  0.00           H  
ATOM    435  CD1 ILE    48      50.010  52.717  66.198  1.00  0.00           C  
ATOM    436 1HD1 ILE    48      50.078  51.851  65.496  1.00  0.00           H  
ATOM    437 2HD1 ILE    48      50.954  53.256  65.956  1.00  0.00           H  
ATOM    438 3HD1 ILE    48      49.135  53.320  65.870  1.00  0.00           H  
ATOM    439  C   ILE    48      49.765  53.711  71.311  1.00  0.00           C  
ATOM    440  O   ILE    48      50.601  53.399  72.137  1.00  0.00           O  
ATOM    441  N   TRP    49      49.029  54.825  71.515  1.00  0.00           N  
ATOM    442  H   TRP    49      48.402  55.149  70.806  1.00  0.00           H  
ATOM    443  CA  TRP    49      49.174  55.642  72.722  1.00  0.00           C  
ATOM    444  HA  TRP    49      50.208  55.967  72.717  1.00  0.00           H  
ATOM    445  CB  TRP    49      48.262  56.904  72.553  1.00  0.00           C  
ATOM    446  HB3 TRP    49      47.207  56.571  72.560  1.00  0.00           H  
ATOM    447  HB2 TRP    49      48.518  57.381  71.584  1.00  0.00           H  
ATOM    448  CG  TRP    49      48.359  57.857  73.755  1.00  0.00           C  
ATOM    449  CD1 TRP    49      49.471  58.552  74.230  1.00  0.00           C  
ATOM    450  HD1 TRP    49      50.398  58.753  73.725  1.00  0.00           H  
ATOM    451  NE1 TRP    49      49.178  59.174  75.417  1.00  0.00           N  
ATOM    452  HE1 TRP    49      49.875  59.534  75.991  1.00  0.00           H  
ATOM    453  CE2 TRP    49      47.894  58.826  75.774  1.00  0.00           C  
ATOM    454  CD2 TRP    49      47.370  58.039  74.747  1.00  0.00           C  
ATOM    455  CE3 TRP    49      46.023  57.632  74.825  1.00  0.00           C  
ATOM    456  HE3 TRP    49      45.527  56.912  74.192  1.00  0.00           H  
ATOM    457  CZ3 TRP    49      45.257  57.976  75.921  1.00  0.00           C  
ATOM    458  HZ3 TRP    49      44.259  57.582  76.028  1.00  0.00           H  
ATOM    459  CZ2 TRP    49      47.106  59.236  76.816  1.00  0.00           C  
ATOM    460  HZ2 TRP    49      47.472  59.934  77.554  1.00  0.00           H  
ATOM    461  CH2 TRP    49      45.766  58.867  76.916  1.00  0.00           C  
ATOM    462  HH2 TRP    49      45.091  59.282  77.652  1.00  0.00           H  
ATOM    463  C   TRP    49      48.868  54.951  74.017  1.00  0.00           C  
ATOM    464  O   TRP    49      49.683  55.029  74.931  1.00  0.00           O  
ATOM    465  N   VAL    50      47.672  54.350  74.225  1.00  0.00           N  
ATOM    466  H   VAL    50      47.002  54.257  73.504  1.00  0.00           H  
ATOM    467  CA  VAL    50      47.394  53.519  75.447  1.00  0.00           C  
ATOM    468  HA  VAL    50      47.586  54.149  76.302  1.00  0.00           H  
ATOM    469  CB  VAL    50      45.962  53.113  75.495  1.00  0.00           C  
ATOM    470  HB  VAL    50      45.706  52.386  74.691  1.00  0.00           H  
ATOM    471  CG1 VAL    50      45.672  52.487  76.862  1.00  0.00           C  
ATOM    472 1HG1 VAL    50      46.249  52.905  77.717  1.00  0.00           H  
ATOM    473 2HG1 VAL    50      45.930  51.407  76.770  1.00  0.00           H  
ATOM    474 3HG1 VAL    50      44.590  52.618  77.085  1.00  0.00           H  
ATOM    475  CG2 VAL    50      45.118  54.348  75.316  1.00  0.00           C  
ATOM    476 1HG2 VAL    50      44.067  54.008  75.443  1.00  0.00           H  
ATOM    477 2HG2 VAL    50      45.161  54.790  74.300  1.00  0.00           H  
ATOM    478 3HG2 VAL    50      45.342  55.088  76.104  1.00  0.00           H  
ATOM    479  C   VAL    50      48.293  52.270  75.587  1.00  0.00           C  
ATOM    480  O   VAL    50      48.960  52.125  76.627  1.00  0.00           O  
ATOM    481  N   ALA    51      48.482  51.356  74.605  1.00  0.00           N  
ATOM    482  H   ALA    51      48.244  51.542  73.647  1.00  0.00           H  
ATOM    483  CA  ALA    51      49.258  50.143  74.865  1.00  0.00           C  
ATOM    484  HA  ALA    51      49.055  49.770  75.854  1.00  0.00           H  
ATOM    485  CB  ALA    51      48.973  49.198  73.687  1.00  0.00           C  
ATOM    486  HB1 ALA    51      49.608  49.400  72.804  1.00  0.00           H  
ATOM    487  HB2 ALA    51      47.923  49.196  73.331  1.00  0.00           H  
ATOM    488  HB3 ALA    51      49.200  48.142  73.973  1.00  0.00           H  
ATOM    489  C   ALA    51      50.772  50.408  74.858  1.00  0.00           C  
ATOM    490  O   ALA    51      51.552  49.539  75.280  1.00  0.00           O  
ATOM    491  N   GLY    52      51.253  51.563  74.339  1.00  0.00           N  
ATOM    492  H   GLY    52      50.654  52.195  73.849  1.00  0.00           H  
ATOM    493  CA  GLY    52      52.592  51.815  74.161  1.00  0.00           C  
ATOM    494  HA3 GLY    52      52.600  52.387  73.239  1.00  0.00           H  
ATOM    495  HA2 GLY    52      53.179  50.910  74.131  1.00  0.00           H  
ATOM    496  C   GLY    52      53.139  52.699  75.212  1.00  0.00           C  
ATOM    497  O   GLY    52      54.310  52.582  75.505  1.00  0.00           O  
ATOM    498  N   PHE    53      52.423  53.688  75.829  1.00  0.00           N  
ATOM    499  H   PHE    53      51.426  53.646  75.747  1.00  0.00           H  
ATOM    500  CA  PHE    53      52.985  54.650  76.702  1.00  0.00           C  
ATOM    501  HA  PHE    53      54.027  54.470  76.906  1.00  0.00           H  
ATOM    502  CB  PHE    53      52.723  56.058  76.120  1.00  0.00           C  
ATOM    503  HB3 PHE    53      53.035  56.832  76.849  1.00  0.00           H  
ATOM    504  HB2 PHE    53      51.639  56.297  76.016  1.00  0.00           H  
ATOM    505  CG  PHE    53      53.416  56.307  74.789  1.00  0.00           C  
ATOM    506  CD1 PHE    53      52.947  55.764  73.610  1.00  0.00           C  
ATOM    507  HD1 PHE    53      52.113  55.081  73.708  1.00  0.00           H  
ATOM    508  CE1 PHE    53      53.651  55.797  72.364  1.00  0.00           C  
ATOM    509  HE1 PHE    53      53.273  55.174  71.562  1.00  0.00           H  
ATOM    510  CZ  PHE    53      54.822  56.516  72.258  1.00  0.00           C  
ATOM    511  HZ  PHE    53      55.286  56.719  71.305  1.00  0.00           H  
ATOM    512  CD2 PHE    53      54.542  57.112  74.663  1.00  0.00           C  
ATOM    513  HD2 PHE    53      54.974  57.544  75.558  1.00  0.00           H  
ATOM    514  CE2 PHE    53      55.186  57.241  73.432  1.00  0.00           C  
ATOM    515  HE2 PHE    53      56.079  57.812  73.248  1.00  0.00           H  
ATOM    516  C   PHE    53      52.298  54.720  78.073  1.00  0.00           C  
ATOM    517  O   PHE    53      52.800  55.208  79.084  1.00  0.00           O  
ATOM    518  N   ARG    54      51.035  54.181  78.193  1.00  0.00           N  
ATOM    519  H   ARG    54      50.577  53.695  77.450  1.00  0.00           H  
ATOM    520  CA  ARG    54      50.217  54.215  79.366  1.00  0.00           C  
ATOM    521  HA  ARG    54      50.594  54.786  80.205  1.00  0.00           H  
ATOM    522  CB  ARG    54      48.793  54.734  78.848  1.00  0.00           C  
ATOM    523  HB3 ARG    54      48.147  54.623  79.738  1.00  0.00           H  
ATOM    524  HB2 ARG    54      48.280  53.997  78.186  1.00  0.00           H  
ATOM    525  CG  ARG    54      48.692  56.069  78.160  1.00  0.00           C  
ATOM    526  HG3 ARG    54      47.738  56.248  77.613  1.00  0.00           H  
ATOM    527  HG2 ARG    54      49.496  56.176  77.402  1.00  0.00           H  
ATOM    528  CD  ARG    54      48.765  57.289  79.130  1.00  0.00           C  
ATOM    529  HD3 ARG    54      48.834  58.238  78.558  1.00  0.00           H  
ATOM    530  HD2 ARG    54      49.620  57.063  79.808  1.00  0.00           H  
ATOM    531  NE  ARG    54      47.496  57.345  80.007  1.00  0.00           N  
ATOM    532  HE  ARG    54      46.783  56.687  79.768  1.00  0.00           H  
ATOM    533  CZ  ARG    54      46.898  58.493  80.236  1.00  0.00           C  
ATOM    534  NH1 ARG    54      45.588  58.419  80.422  1.00  0.00           N1+
ATOM    535 1HH1 ARG    54      45.111  57.560  80.283  1.00  0.00           H  
ATOM    536 2HH1 ARG    54      45.246  59.191  80.959  1.00  0.00           H  
ATOM    537  NH2 ARG    54      47.476  59.643  80.392  1.00  0.00           N  
ATOM    538 1HH2 ARG    54      48.471  59.665  80.473  1.00  0.00           H  
ATOM    539 2HH2 ARG    54      46.886  60.359  80.774  1.00  0.00           H  
ATOM    540  C   ARG    54      50.143  52.830  80.001  1.00  0.00           C  
ATOM    541  O   ARG    54      49.390  52.619  80.917  1.00  0.00           O  
ATOM    542  N   MET    55      50.907  51.853  79.439  1.00  0.00           N  
ATOM    543  H   MET    55      51.547  52.096  78.720  1.00  0.00           H  
ATOM    544  CA  MET    55      50.808  50.493  79.857  1.00  0.00           C  
ATOM    545  HA  MET    55      50.560  50.503  80.907  1.00  0.00           H  
ATOM    546  CB  MET    55      49.898  49.718  78.968  1.00  0.00           C  
ATOM    547  HB3 MET    55      50.079  48.633  79.147  1.00  0.00           H  
ATOM    548  HB2 MET    55      50.225  49.970  77.935  1.00  0.00           H  
ATOM    549  CG  MET    55      48.377  49.968  79.161  1.00  0.00           C  
ATOM    550  HG3 MET    55      48.366  51.007  78.757  1.00  0.00           H  
ATOM    551  HG2 MET    55      48.177  50.113  80.246  1.00  0.00           H  
ATOM    552  SD  MET    55      47.374  48.677  78.331  1.00  0.00           S  
ATOM    553  CE  MET    55      46.719  47.674  79.739  1.00  0.00           C  
ATOM    554  HE1 MET    55      47.526  47.660  80.508  1.00  0.00           H  
ATOM    555  HE2 MET    55      46.523  46.610  79.502  1.00  0.00           H  
ATOM    556  HE3 MET    55      45.821  48.042  80.278  1.00  0.00           H  
ATOM    557  C   MET    55      52.149  49.909  79.856  1.00  0.00           C  
ATOM    558  O   MET    55      52.983  50.298  79.042  1.00  0.00           O  
ATOM    559  N   THR    56      52.553  49.004  80.766  1.00  0.00           N  
ATOM    560  H   THR    56      51.811  48.776  81.388  1.00  0.00           H  
ATOM    561  CA  THR    56      53.860  48.306  80.903  1.00  0.00           C  
ATOM    562  HA  THR    56      54.576  49.095  80.756  1.00  0.00           H  
ATOM    563  CB  THR    56      54.060  47.619  82.267  1.00  0.00           C  
ATOM    564  HB  THR    56      53.774  48.417  82.981  1.00  0.00           H  
ATOM    565  OG1 THR    56      55.427  47.389  82.589  1.00  0.00           O  
ATOM    566  HG1 THR    56      55.904  48.097  82.143  1.00  0.00           H  
ATOM    567  CG2 THR    56      53.239  46.340  82.365  1.00  0.00           C  
ATOM    568 1HG2 THR    56      53.703  45.678  81.598  1.00  0.00           H  
ATOM    569 2HG2 THR    56      52.147  46.473  82.205  1.00  0.00           H  
ATOM    570 3HG2 THR    56      53.234  45.826  83.341  1.00  0.00           H  
ATOM    571  C   THR    56      54.131  47.353  79.727  1.00  0.00           C  
ATOM    572  O   THR    56      53.226  46.739  79.222  1.00  0.00           O  
ATOM    573  N   HIS    57      55.401  47.355  79.278  1.00  0.00           N  
ATOM    574  H   HIS    57      56.067  47.913  79.778  1.00  0.00           H  
ATOM    575  CA  HIS    57      55.848  46.519  78.199  1.00  0.00           C  
ATOM    576  HA  HIS    57      55.153  46.695  77.388  1.00  0.00           H  
ATOM    577  CB  HIS    57      57.334  46.915  77.871  1.00  0.00           C  
ATOM    578  HB3 HIS    57      57.736  46.417  76.971  1.00  0.00           H  
ATOM    579  HB2 HIS    57      57.903  46.815  78.825  1.00  0.00           H  
ATOM    580  ND1 HIS    57      56.745  49.174  76.860  1.00  0.00           N  
ATOM    581  HD1 HIS    57      55.898  48.863  76.419  1.00  0.00           H  
ATOM    582  CG  HIS    57      57.591  48.356  77.520  1.00  0.00           C  
ATOM    583  CE1 HIS    57      57.297  50.386  76.842  1.00  0.00           C  
ATOM    584  HE1 HIS    57      56.654  51.142  76.395  1.00  0.00           H  
ATOM    585  NE2 HIS    57      58.440  50.375  77.468  1.00  0.00           N  
ATOM    586  CD2 HIS    57      58.620  49.103  77.938  1.00  0.00           C  
ATOM    587  HD2 HIS    57      59.450  48.792  78.563  1.00  0.00           H  
ATOM    588  C   HIS    57      55.750  45.089  78.602  1.00  0.00           C  
ATOM    589  O   HIS    57      56.419  44.608  79.518  1.00  0.00           O  
ATOM    590  N   THR    58      54.856  44.287  78.013  1.00  0.00           N  
ATOM    591  H   THR    58      54.290  44.705  77.312  1.00  0.00           H  
ATOM    592  CA  THR    58      54.666  42.867  78.397  1.00  0.00           C  
ATOM    593  HA  THR    58      55.605  42.430  78.708  1.00  0.00           H  
ATOM    594  CB  THR    58      53.725  42.757  79.667  1.00  0.00           C  
ATOM    595  HB  THR    58      54.115  43.503  80.395  1.00  0.00           H  
ATOM    596  OG1 THR    58      53.664  41.491  80.308  1.00  0.00           O  
ATOM    597  HG1 THR    58      53.987  41.652  81.198  1.00  0.00           H  
ATOM    598  CG2 THR    58      52.233  43.259  79.419  1.00  0.00           C  
ATOM    599 1HG2 THR    58      51.751  43.236  80.415  1.00  0.00           H  
ATOM    600 2HG2 THR    58      51.577  42.529  78.896  1.00  0.00           H  
ATOM    601 3HG2 THR    58      52.330  44.233  78.885  1.00  0.00           H  
ATOM    602  C   THR    58      54.004  42.144  77.189  1.00  0.00           C  
ATOM    603  O   THR    58      53.775  42.795  76.180  1.00  0.00           O  
ATOM    604  N   VAL    59      53.701  40.844  77.242  1.00  0.00           N  
ATOM    605  H   VAL    59      53.864  40.301  78.055  1.00  0.00           H  
ATOM    606  CA  VAL    59      53.288  40.012  76.087  1.00  0.00           C  
ATOM    607  HA  VAL    59      53.944  40.079  75.234  1.00  0.00           H  
ATOM    608  CB  VAL    59      53.201  38.488  76.331  1.00  0.00           C  
ATOM    609  HB  VAL    59      52.568  38.226  77.199  1.00  0.00           H  
ATOM    610  CG1 VAL    59      52.692  37.647  75.147  1.00  0.00           C  
ATOM    611 1HG1 VAL    59      52.586  36.602  75.505  1.00  0.00           H  
ATOM    612 2HG1 VAL    59      53.342  37.717  74.244  1.00  0.00           H  
ATOM    613 3HG1 VAL    59      51.718  38.058  74.819  1.00  0.00           H  
ATOM    614  CG2 VAL    59      54.585  37.997  76.593  1.00  0.00           C  
ATOM    615 1HG2 VAL    59      55.236  37.966  75.693  1.00  0.00           H  
ATOM    616 2HG2 VAL    59      54.411  36.935  76.838  1.00  0.00           H  
ATOM    617 3HG2 VAL    59      55.108  38.512  77.431  1.00  0.00           H  
ATOM    618  C   VAL    59      51.929  40.526  75.531  1.00  0.00           C  
ATOM    619  O   VAL    59      51.759  40.708  74.311  1.00  0.00           O  
ATOM    620  N   THR    60      50.882  40.854  76.347  1.00  0.00           N  
ATOM    621  H   THR    60      51.024  40.706  77.329  1.00  0.00           H  
ATOM    622  CA  THR    60      49.583  41.273  75.938  1.00  0.00           C  
ATOM    623  HA  THR    60      49.244  40.625  75.140  1.00  0.00           H  
ATOM    624  CB  THR    60      48.629  41.350  77.121  1.00  0.00           C  
ATOM    625  HB  THR    60      47.845  42.091  76.842  1.00  0.00           H  
ATOM    626  OG1 THR    60      49.309  41.760  78.306  1.00  0.00           O  
ATOM    627  HG1 THR    60      48.674  42.242  78.830  1.00  0.00           H  
ATOM    628  CG2 THR    60      48.046  39.966  77.414  1.00  0.00           C  
ATOM    629 1HG2 THR    60      47.323  39.578  76.660  1.00  0.00           H  
ATOM    630 2HG2 THR    60      47.382  39.978  78.304  1.00  0.00           H  
ATOM    631 3HG2 THR    60      48.824  39.218  77.653  1.00  0.00           H  
ATOM    632  C   THR    60      49.737  42.691  75.276  1.00  0.00           C  
ATOM    633  O   THR    60      49.061  42.927  74.253  1.00  0.00           O  
ATOM    634  N   THR    61      50.548  43.635  75.814  1.00  0.00           N  
ATOM    635  H   THR    61      51.229  43.377  76.500  1.00  0.00           H  
ATOM    636  CA  THR    61      50.660  44.954  75.220  1.00  0.00           C  
ATOM    637  HA  THR    61      49.615  45.223  75.235  1.00  0.00           H  
ATOM    638  CB  THR    61      51.408  46.066  75.928  1.00  0.00           C  
ATOM    639  HB  THR    61      51.259  47.027  75.384  1.00  0.00           H  
ATOM    640  OG1 THR    61      52.842  45.901  76.024  1.00  0.00           O  
ATOM    641  HG1 THR    61      53.114  46.786  76.281  1.00  0.00           H  
ATOM    642  CG2 THR    61      50.790  46.347  77.365  1.00  0.00           C  
ATOM    643 1HG2 THR    61      49.739  46.676  77.213  1.00  0.00           H  
ATOM    644 2HG2 THR    61      51.335  47.147  77.916  1.00  0.00           H  
ATOM    645 3HG2 THR    61      50.799  45.418  77.980  1.00  0.00           H  
ATOM    646  C   THR    61      51.123  44.898  73.827  1.00  0.00           C  
ATOM    647  O   THR    61      50.476  45.466  72.934  1.00  0.00           O  
ATOM    648  N   ILE    62      52.185  44.065  73.581  1.00  0.00           N  
ATOM    649  H   ILE    62      52.626  43.568  74.312  1.00  0.00           H  
ATOM    650  CA  ILE    62      52.774  43.953  72.260  1.00  0.00           C  
ATOM    651  HA  ILE    62      52.941  44.970  71.922  1.00  0.00           H  
ATOM    652  CB  ILE    62      54.112  43.326  72.508  1.00  0.00           C  
ATOM    653  HB  ILE    62      53.952  42.360  73.020  1.00  0.00           H  
ATOM    654  CG2 ILE    62      54.878  43.238  71.136  1.00  0.00           C  
ATOM    655 1HG2 ILE    62      55.870  42.837  71.432  1.00  0.00           H  
ATOM    656 2HG2 ILE    62      55.059  44.230  70.685  1.00  0.00           H  
ATOM    657 3HG2 ILE    62      54.404  42.519  70.441  1.00  0.00           H  
ATOM    658  CG1 ILE    62      55.031  44.211  73.383  1.00  0.00           C  
ATOM    659 3HG1 ILE    62      56.046  43.775  73.340  1.00  0.00           H  
ATOM    660 2HG1 ILE    62      54.635  44.008  74.397  1.00  0.00           H  
ATOM    661  CD1 ILE    62      55.151  45.764  73.298  1.00  0.00           C  
ATOM    662 1HD1 ILE    62      55.199  46.017  72.218  1.00  0.00           H  
ATOM    663 2HD1 ILE    62      55.995  46.095  73.933  1.00  0.00           H  
ATOM    664 3HD1 ILE    62      54.210  46.205  73.675  1.00  0.00           H  
ATOM    665  C   ILE    62      51.846  43.194  71.304  1.00  0.00           C  
ATOM    666  O   ILE    62      51.779  43.535  70.133  1.00  0.00           O  
ATOM    667  N   SER    63      51.000  42.255  71.891  1.00  0.00           N  
ATOM    668  H   SER    63      51.063  42.036  72.859  1.00  0.00           H  
ATOM    669  CA  SER    63      50.039  41.466  71.008  1.00  0.00           C  
ATOM    670  HA  SER    63      50.635  41.074  70.193  1.00  0.00           H  
ATOM    671  CB  SER    63      49.372  40.252  71.859  1.00  0.00           C  
ATOM    672  HB3 SER    63      48.704  39.598  71.262  1.00  0.00           H  
ATOM    673  HB2 SER    63      48.734  40.628  72.678  1.00  0.00           H  
ATOM    674  OG  SER    63      50.396  39.397  72.282  1.00  0.00           O  
ATOM    675  HG  SER    63      50.754  39.926  73.000  1.00  0.00           H  
ATOM    676  C   SER    63      48.921  42.340  70.395  1.00  0.00           C  
ATOM    677  O   SER    63      48.600  42.216  69.185  1.00  0.00           O  
ATOM    678  N   TYR    64      48.434  43.276  71.173  1.00  0.00           N  
ATOM    679  H   TYR    64      48.655  43.322  72.148  1.00  0.00           H  
ATOM    680  CA  TYR    64      47.443  44.284  70.816  1.00  0.00           C  
ATOM    681  HA  TYR    64      46.861  43.865  70.001  1.00  0.00           H  
ATOM    682  CB  TYR    64      46.521  44.649  72.033  1.00  0.00           C  
ATOM    683  HB3 TYR    64      46.134  45.675  71.865  1.00  0.00           H  
ATOM    684  HB2 TYR    64      47.150  44.585  72.951  1.00  0.00           H  
ATOM    685  CG  TYR    64      45.406  43.643  72.316  1.00  0.00           C  
ATOM    686  CD1 TYR    64      44.389  43.470  71.319  1.00  0.00           C  
ATOM    687  HD1 TYR    64      44.580  43.903  70.355  1.00  0.00           H  
ATOM    688  CE1 TYR    64      43.278  42.677  71.555  1.00  0.00           C  
ATOM    689  HE1 TYR    64      42.561  42.623  70.751  1.00  0.00           H  
ATOM    690  CZ  TYR    64      43.004  42.215  72.840  1.00  0.00           C  
ATOM    691  OH  TYR    64      41.806  41.493  73.051  1.00  0.00           O  
ATOM    692  HH  TYR    64      41.732  41.191  73.959  1.00  0.00           H  
ATOM    693  CD2 TYR    64      45.080  43.128  73.554  1.00  0.00           C  
ATOM    694  HD2 TYR    64      45.816  43.333  74.315  1.00  0.00           H  
ATOM    695  CE2 TYR    64      43.909  42.428  73.884  1.00  0.00           C  
ATOM    696  HE2 TYR    64      43.717  42.281  74.938  1.00  0.00           H  
ATOM    697  C   TYR    64      48.022  45.567  70.172  1.00  0.00           C  
ATOM    698  O   TYR    64      47.327  46.193  69.420  1.00  0.00           O  
ATOM    699  N   LEU    65      49.274  45.912  70.506  1.00  0.00           N  
ATOM    700  H   LEU    65      49.750  45.498  71.288  1.00  0.00           H  
ATOM    701  CA  LEU    65      49.966  46.857  69.736  1.00  0.00           C  
ATOM    702  HA  LEU    65      49.294  47.687  69.631  1.00  0.00           H  
ATOM    703  CB  LEU    65      51.274  47.282  70.522  1.00  0.00           C  
ATOM    704  HB3 LEU    65      51.846  46.363  70.785  1.00  0.00           H  
ATOM    705  HB2 LEU    65      50.931  47.669  71.498  1.00  0.00           H  
ATOM    706  CG  LEU    65      52.136  48.264  69.865  1.00  0.00           C  
ATOM    707  HG  LEU    65      52.390  47.990  68.826  1.00  0.00           H  
ATOM    708  CD1 LEU    65      51.494  49.614  69.598  1.00  0.00           C  
ATOM    709 1HD1 LEU    65      51.099  49.976  70.579  1.00  0.00           H  
ATOM    710 2HD1 LEU    65      50.705  49.505  68.829  1.00  0.00           H  
ATOM    711 3HD1 LEU    65      52.269  50.261  69.152  1.00  0.00           H  
ATOM    712  CD2 LEU    65      53.364  48.518  70.629  1.00  0.00           C  
ATOM    713 1HD2 LEU    65      53.996  49.266  70.096  1.00  0.00           H  
ATOM    714 2HD2 LEU    65      53.987  47.618  70.806  1.00  0.00           H  
ATOM    715 3HD2 LEU    65      53.100  48.977  71.610  1.00  0.00           H  
ATOM    716  C   LEU    65      50.301  46.416  68.272  1.00  0.00           C  
ATOM    717  O   LEU    65      50.247  47.157  67.298  1.00  0.00           O  
ATOM    718  N   ASN    66      50.758  45.140  68.072  1.00  0.00           N  
ATOM    719  H   ASN    66      51.019  44.588  68.862  1.00  0.00           H  
ATOM    720  CA  ASN    66      50.957  44.607  66.720  1.00  0.00           C  
ATOM    721  HA  ASN    66      51.606  45.264  66.148  1.00  0.00           H  
ATOM    722  CB  ASN    66      51.551  43.190  66.827  1.00  0.00           C  
ATOM    723  HB3 ASN    66      51.236  42.480  66.021  1.00  0.00           H  
ATOM    724  HB2 ASN    66      51.263  42.716  67.780  1.00  0.00           H  
ATOM    725  CG  ASN    66      53.070  43.304  66.809  1.00  0.00           C  
ATOM    726  OD1 ASN    66      53.681  42.816  65.874  1.00  0.00           O  
ATOM    727  ND2 ASN    66      53.679  44.056  67.743  1.00  0.00           N  
ATOM    728 1HD2 ASN    66      54.663  44.153  67.598  1.00  0.00           H  
ATOM    729 2HD2 ASN    66      53.146  44.476  68.472  1.00  0.00           H  
ATOM    730  C   ASN    66      49.684  44.454  65.847  1.00  0.00           C  
ATOM    731  O   ASN    66      49.809  44.614  64.650  1.00  0.00           O  
ATOM    732  N   LEU    67      48.564  44.095  66.465  1.00  0.00           N  
ATOM    733  H   LEU    67      48.510  43.759  67.399  1.00  0.00           H  
ATOM    734  CA  LEU    67      47.209  44.108  65.845  1.00  0.00           C  
ATOM    735  HA  LEU    67      47.318  43.489  64.963  1.00  0.00           H  
ATOM    736  CB  LEU    67      46.177  43.657  66.901  1.00  0.00           C  
ATOM    737  HB3 LEU    67      46.121  44.447  67.677  1.00  0.00           H  
ATOM    738  HB2 LEU    67      46.529  42.710  67.361  1.00  0.00           H  
ATOM    739  CG  LEU    67      44.862  43.205  66.245  1.00  0.00           C  
ATOM    740  HG  LEU    67      44.509  43.965  65.521  1.00  0.00           H  
ATOM    741  CD1 LEU    67      45.010  41.922  65.457  1.00  0.00           C  
ATOM    742 1HD1 LEU    67      45.231  41.125  66.205  1.00  0.00           H  
ATOM    743 2HD1 LEU    67      45.799  41.911  64.672  1.00  0.00           H  
ATOM    744 3HD1 LEU    67      44.081  41.572  64.962  1.00  0.00           H  
ATOM    745  CD2 LEU    67      43.843  43.038  67.420  1.00  0.00           C  
ATOM    746 1HD2 LEU    67      42.848  42.936  66.930  1.00  0.00           H  
ATOM    747 2HD2 LEU    67      43.901  43.966  68.029  1.00  0.00           H  
ATOM    748 3HD2 LEU    67      44.092  42.201  68.102  1.00  0.00           H  
ATOM    749  C   LEU    67      46.899  45.484  65.388  1.00  0.00           C  
ATOM    750  O   LEU    67      46.502  45.668  64.217  1.00  0.00           O  
ATOM    751  N   ALA    68      47.061  46.477  66.281  1.00  0.00           N  
ATOM    752  H   ALA    68      47.258  46.374  67.260  1.00  0.00           H  
ATOM    753  CA  ALA    68      46.827  47.859  65.936  1.00  0.00           C  
ATOM    754  HA  ALA    68      45.807  48.072  65.641  1.00  0.00           H  
ATOM    755  CB  ALA    68      47.068  48.611  67.228  1.00  0.00           C  
ATOM    756  HB1 ALA    68      46.692  48.002  68.073  1.00  0.00           H  
ATOM    757  HB2 ALA    68      46.524  49.578  67.147  1.00  0.00           H  
ATOM    758  HB3 ALA    68      48.153  48.789  67.420  1.00  0.00           H  
ATOM    759  C   ALA    68      47.693  48.372  64.804  1.00  0.00           C  
ATOM    760  O   ALA    68      47.261  49.041  63.851  1.00  0.00           O  
ATOM    761  N   VAL    69      49.009  47.963  64.787  1.00  0.00           N  
ATOM    762  H   VAL    69      49.438  47.505  65.552  1.00  0.00           H  
ATOM    763  CA  VAL    69      49.879  48.189  63.746  1.00  0.00           C  
ATOM    764  HA  VAL    69      49.838  49.267  63.630  1.00  0.00           H  
ATOM    765  CB  VAL    69      51.352  47.880  64.009  1.00  0.00           C  
ATOM    766  HB  VAL    69      51.415  46.812  64.285  1.00  0.00           H  
ATOM    767  CG1 VAL    69      52.242  48.314  62.808  1.00  0.00           C  
ATOM    768 1HG1 VAL    69      53.310  48.430  63.068  1.00  0.00           H  
ATOM    769 2HG1 VAL    69      51.941  49.303  62.395  1.00  0.00           H  
ATOM    770 3HG1 VAL    69      52.244  47.551  61.990  1.00  0.00           H  
ATOM    771  CG2 VAL    69      51.645  48.840  65.086  1.00  0.00           C  
ATOM    772 1HG2 VAL    69      51.851  49.820  64.600  1.00  0.00           H  
ATOM    773 2HG2 VAL    69      52.581  48.572  65.630  1.00  0.00           H  
ATOM    774 3HG2 VAL    69      50.871  49.042  65.841  1.00  0.00           H  
ATOM    775  C   VAL    69      49.404  47.595  62.402  1.00  0.00           C  
ATOM    776  O   VAL    69      49.333  48.262  61.344  1.00  0.00           O  
ATOM    777  N   ALA    70      49.095  46.271  62.343  1.00  0.00           N  
ATOM    778  H   ALA    70      48.990  45.744  63.179  1.00  0.00           H  
ATOM    779  CA  ALA    70      48.577  45.668  61.064  1.00  0.00           C  
ATOM    780  HA  ALA    70      49.360  45.656  60.311  1.00  0.00           H  
ATOM    781  CB  ALA    70      47.986  44.241  61.407  1.00  0.00           C  
ATOM    782  HB1 ALA    70      47.401  43.886  60.526  1.00  0.00           H  
ATOM    783  HB2 ALA    70      47.184  44.255  62.172  1.00  0.00           H  
ATOM    784  HB3 ALA    70      48.751  43.529  61.751  1.00  0.00           H  
ATOM    785  C   ALA    70      47.406  46.427  60.440  1.00  0.00           C  
ATOM    786  O   ALA    70      47.354  46.768  59.237  1.00  0.00           O  
ATOM    787  N   ASP    71      46.441  46.825  61.302  1.00  0.00           N  
ATOM    788  H   ASP    71      46.477  46.470  62.233  1.00  0.00           H  
ATOM    789  CA  ASP    71      45.312  47.539  60.881  1.00  0.00           C  
ATOM    790  HA  ASP    71      44.993  46.984  60.006  1.00  0.00           H  
ATOM    791  CB  ASP    71      44.146  47.617  61.908  1.00  0.00           C  
ATOM    792  HB3 ASP    71      43.335  48.338  61.672  1.00  0.00           H  
ATOM    793  HB2 ASP    71      44.537  47.916  62.910  1.00  0.00           H  
ATOM    794  CG  ASP    71      43.604  46.221  62.146  1.00  0.00           C  
ATOM    795  OD1 ASP    71      43.946  45.204  61.481  1.00  0.00           O  
ATOM    796  OD2 ASP    71      42.637  46.170  62.927  1.00  0.00           O1-
ATOM    797  C   ASP    71      45.603  48.926  60.361  1.00  0.00           C  
ATOM    798  O   ASP    71      44.941  49.424  59.486  1.00  0.00           O  
ATOM    799  N   PHE    72      46.519  49.693  60.986  1.00  0.00           N  
ATOM    800  H   PHE    72      46.937  49.343  61.820  1.00  0.00           H  
ATOM    801  CA  PHE    72      47.068  50.976  60.579  1.00  0.00           C  
ATOM    802  HA  PHE    72      46.217  51.645  60.465  1.00  0.00           H  
ATOM    803  CB  PHE    72      47.954  51.473  61.805  1.00  0.00           C  
ATOM    804  HB3 PHE    72      48.702  50.696  62.066  1.00  0.00           H  
ATOM    805  HB2 PHE    72      47.310  51.573  62.708  1.00  0.00           H  
ATOM    806  CG  PHE    72      48.669  52.817  61.624  1.00  0.00           C  
ATOM    807  CD1 PHE    72      49.644  52.999  60.638  1.00  0.00           C  
ATOM    808  HD1 PHE    72      50.029  52.239  59.965  1.00  0.00           H  
ATOM    809  CE1 PHE    72      50.234  54.258  60.415  1.00  0.00           C  
ATOM    810  HE1 PHE    72      51.123  54.319  59.795  1.00  0.00           H  
ATOM    811  CZ  PHE    72      49.886  55.340  61.216  1.00  0.00           C  
ATOM    812  HZ  PHE    72      50.413  56.269  61.061  1.00  0.00           H  
ATOM    813  CD2 PHE    72      48.430  53.884  62.490  1.00  0.00           C  
ATOM    814  HD2 PHE    72      47.625  53.819  63.211  1.00  0.00           H  
ATOM    815  CE2 PHE    72      48.948  55.141  62.257  1.00  0.00           C  
ATOM    816  HE2 PHE    72      48.739  55.995  62.894  1.00  0.00           H  
ATOM    817  C   PHE    72      47.762  50.934  59.239  1.00  0.00           C  
ATOM    818  O   PHE    72      47.530  51.710  58.349  1.00  0.00           O  
ATOM    819  N   CYS    73      48.540  49.900  58.984  1.00  0.00           N  
ATOM    820  H   CYS    73      48.635  49.208  59.695  1.00  0.00           H  
ATOM    821  CA  CYS    73      49.229  49.682  57.744  1.00  0.00           C  
ATOM    822  HA  CYS    73      49.805  50.552  57.468  1.00  0.00           H  
ATOM    823  CB  CYS    73      50.323  48.574  57.871  1.00  0.00           C  
ATOM    824  HB3 CYS    73      50.962  48.534  56.972  1.00  0.00           H  
ATOM    825  HB2 CYS    73      49.910  47.545  57.965  1.00  0.00           H  
ATOM    826  SG  CYS    73      51.410  48.871  59.241  1.00  0.00           S  
ATOM    827  HG  CYS    73      50.549  48.420  60.135  1.00  0.00           H  
ATOM    828  C   CYS    73      48.233  49.466  56.550  1.00  0.00           C  
ATOM    829  O   CYS    73      48.387  50.012  55.446  1.00  0.00           O  
ATOM    830  N   PHE    74      47.160  48.667  56.842  1.00  0.00           N  
ATOM    831  H   PHE    74      46.998  48.362  57.780  1.00  0.00           H  
ATOM    832  CA  PHE    74      46.020  48.461  55.938  1.00  0.00           C  
ATOM    833  HA  PHE    74      46.460  48.224  54.980  1.00  0.00           H  
ATOM    834  CB  PHE    74      45.185  47.313  56.460  1.00  0.00           C  
ATOM    835  HB3 PHE    74      44.955  47.645  57.489  1.00  0.00           H  
ATOM    836  HB2 PHE    74      45.861  46.445  56.310  1.00  0.00           H  
ATOM    837  CG  PHE    74      43.924  47.168  55.596  1.00  0.00           C  
ATOM    838  CD1 PHE    74      43.923  46.651  54.330  1.00  0.00           C  
ATOM    839  HD1 PHE    74      44.858  46.367  53.863  1.00  0.00           H  
ATOM    840  CE1 PHE    74      42.735  46.636  53.536  1.00  0.00           C  
ATOM    841  HE1 PHE    74      42.772  46.314  52.501  1.00  0.00           H  
ATOM    842  CZ  PHE    74      41.536  47.056  54.054  1.00  0.00           C  
ATOM    843  HZ  PHE    74      40.679  47.029  53.400  1.00  0.00           H  
ATOM    844  CD2 PHE    74      42.688  47.601  56.129  1.00  0.00           C  
ATOM    845  HD2 PHE    74      42.727  48.049  57.113  1.00  0.00           H  
ATOM    846  CE2 PHE    74      41.514  47.531  55.401  1.00  0.00           C  
ATOM    847  HE2 PHE    74      40.530  47.871  55.685  1.00  0.00           H  
ATOM    848  C   PHE    74      45.173  49.707  55.579  1.00  0.00           C  
ATOM    849  O   PHE    74      44.968  50.050  54.435  1.00  0.00           O  
ATOM    850  N   THR    75      44.863  50.529  56.630  1.00  0.00           N  
ATOM    851  H   THR    75      45.117  50.253  57.550  1.00  0.00           H  
ATOM    852  CA  THR    75      44.270  51.907  56.490  1.00  0.00           C  
ATOM    853  HA  THR    75      43.403  51.871  55.847  1.00  0.00           H  
ATOM    854  CB  THR    75      43.651  52.457  57.794  1.00  0.00           C  
ATOM    855  HB  THR    75      43.663  53.560  57.673  1.00  0.00           H  
ATOM    856  OG1 THR    75      44.481  52.190  58.926  1.00  0.00           O  
ATOM    857  HG1 THR    75      44.408  51.237  59.004  1.00  0.00           H  
ATOM    858  CG2 THR    75      42.287  51.645  57.959  1.00  0.00           C  
ATOM    859 1HG2 THR    75      42.493  50.550  57.872  1.00  0.00           H  
ATOM    860 2HG2 THR    75      41.615  51.821  57.093  1.00  0.00           H  
ATOM    861 3HG2 THR    75      41.847  52.024  58.896  1.00  0.00           H  
ATOM    862  C   THR    75      45.082  52.972  55.693  1.00  0.00           C  
ATOM    863  O   THR    75      44.596  53.922  55.058  1.00  0.00           O  
ATOM    864  N   SER    76      46.364  52.920  55.856  1.00  0.00           N  
ATOM    865  H   SER    76      46.706  52.294  56.550  1.00  0.00           H  
ATOM    866  CA  SER    76      47.407  53.669  55.050  1.00  0.00           C  
ATOM    867  HA  SER    76      46.917  54.573  54.735  1.00  0.00           H  
ATOM    868  CB  SER    76      48.737  54.040  55.890  1.00  0.00           C  
ATOM    869  HB3 SER    76      49.259  53.148  56.293  1.00  0.00           H  
ATOM    870  HB2 SER    76      48.401  54.601  56.786  1.00  0.00           H  
ATOM    871  OG  SER    76      49.658  54.829  55.132  1.00  0.00           O  
ATOM    872  HG  SER    76      49.840  54.266  54.376  1.00  0.00           H  
ATOM    873  C   SER    76      47.775  53.035  53.751  1.00  0.00           C  
ATOM    874  O   SER    76      48.380  53.642  52.879  1.00  0.00           O  
ATOM    875  N   THR    77      47.326  51.776  53.502  1.00  0.00           N  
ATOM    876  H   THR    77      46.864  51.224  54.188  1.00  0.00           H  
ATOM    877  CA  THR    77      47.408  51.163  52.169  1.00  0.00           C  
ATOM    878  HA  THR    77      48.231  51.696  51.709  1.00  0.00           H  
ATOM    879  CB  THR    77      47.723  49.689  52.195  1.00  0.00           C  
ATOM    880  HB  THR    77      46.990  49.294  52.936  1.00  0.00           H  
ATOM    881  OG1 THR    77      48.992  49.593  52.841  1.00  0.00           O  
ATOM    882  HG1 THR    77      48.855  49.912  53.737  1.00  0.00           H  
ATOM    883  CG2 THR    77      47.780  49.022  50.791  1.00  0.00           C  
ATOM    884 1HG2 THR    77      48.471  49.551  50.095  1.00  0.00           H  
ATOM    885 2HG2 THR    77      46.835  48.767  50.255  1.00  0.00           H  
ATOM    886 3HG2 THR    77      48.200  48.036  51.099  1.00  0.00           H  
ATOM    887  C   THR    77      46.135  51.429  51.374  1.00  0.00           C  
ATOM    888  O   THR    77      46.140  51.644  50.145  1.00  0.00           O  
ATOM    889  N   LEU    78      44.978  51.465  52.033  1.00  0.00           N  
ATOM    890  H   LEU    78      44.955  51.056  52.948  1.00  0.00           H  
ATOM    891  CA  LEU    78      43.695  51.597  51.492  1.00  0.00           C  
ATOM    892  HA  LEU    78      43.516  50.678  50.959  1.00  0.00           H  
ATOM    893  CB  LEU    78      42.688  51.560  52.664  1.00  0.00           C  
ATOM    894  HB3 LEU    78      42.863  52.499  53.229  1.00  0.00           H  
ATOM    895  HB2 LEU    78      42.924  50.667  53.283  1.00  0.00           H  
ATOM    896  CG  LEU    78      41.208  51.487  52.396  1.00  0.00           C  
ATOM    897  HG  LEU    78      40.789  52.474  52.089  1.00  0.00           H  
ATOM    898  CD1 LEU    78      40.730  50.335  51.531  1.00  0.00           C  
ATOM    899 1HD1 LEU    78      41.134  49.402  51.986  1.00  0.00           H  
ATOM    900 2HD1 LEU    78      41.048  50.338  50.462  1.00  0.00           H  
ATOM    901 3HD1 LEU    78      39.634  50.166  51.564  1.00  0.00           H  
ATOM    902  CD2 LEU    78      40.511  51.177  53.744  1.00  0.00           C  
ATOM    903 1HD2 LEU    78      40.939  51.742  54.587  1.00  0.00           H  
ATOM    904 2HD2 LEU    78      40.533  50.103  54.024  1.00  0.00           H  
ATOM    905 3HD2 LEU    78      39.419  51.385  53.680  1.00  0.00           H  
ATOM    906  C   LEU    78      43.390  52.806  50.569  1.00  0.00           C  
ATOM    907  O   LEU    78      42.713  52.656  49.593  1.00  0.00           O  
ATOM    908  N   PRO    79      43.847  54.065  50.798  1.00  0.00           N  
ATOM    909  CD  PRO    79      44.332  54.652  52.069  1.00  0.00           C  
ATOM    910  HD3 PRO    79      45.356  54.292  52.273  1.00  0.00           H  
ATOM    911  HD2 PRO    79      43.687  54.451  52.953  1.00  0.00           H  
ATOM    912  CA  PRO    79      43.976  54.986  49.691  1.00  0.00           C  
ATOM    913  HA  PRO    79      43.044  55.460  49.413  1.00  0.00           H  
ATOM    914  CB  PRO    79      44.978  56.047  50.294  1.00  0.00           C  
ATOM    915  HB3 PRO    79      44.952  56.977  49.702  1.00  0.00           H  
ATOM    916  HB2 PRO    79      46.025  55.655  50.302  1.00  0.00           H  
ATOM    917  CG  PRO    79      44.545  56.117  51.745  1.00  0.00           C  
ATOM    918  HG3 PRO    79      45.330  56.512  52.432  1.00  0.00           H  
ATOM    919  HG2 PRO    79      43.689  56.817  51.806  1.00  0.00           H  
ATOM    920  C   PRO    79      44.428  54.436  48.348  1.00  0.00           C  
ATOM    921  O   PRO    79      43.756  54.690  47.347  1.00  0.00           O  
ATOM    922  N   PHE    80      45.514  53.631  48.273  1.00  0.00           N  
ATOM    923  H   PHE    80      46.006  53.484  49.132  1.00  0.00           H  
ATOM    924  CA  PHE    80      45.925  52.918  47.055  1.00  0.00           C  
ATOM    925  HA  PHE    80      45.968  53.745  46.367  1.00  0.00           H  
ATOM    926  CB  PHE    80      47.296  52.162  47.019  1.00  0.00           C  
ATOM    927  HB3 PHE    80      47.350  51.603  46.056  1.00  0.00           H  
ATOM    928  HB2 PHE    80      47.352  51.427  47.852  1.00  0.00           H  
ATOM    929  CG  PHE    80      48.472  53.049  47.144  1.00  0.00           C  
ATOM    930  CD1 PHE    80      49.261  53.147  48.316  1.00  0.00           C  
ATOM    931  HD1 PHE    80      48.833  52.751  49.221  1.00  0.00           H  
ATOM    932  CE1 PHE    80      50.487  53.822  48.351  1.00  0.00           C  
ATOM    933  HE1 PHE    80      51.172  53.568  49.139  1.00  0.00           H  
ATOM    934  CZ  PHE    80      50.928  54.350  47.211  1.00  0.00           C  
ATOM    935  HZ  PHE    80      51.923  54.746  47.084  1.00  0.00           H  
ATOM    936  CD2 PHE    80      49.001  53.680  45.980  1.00  0.00           C  
ATOM    937  HD2 PHE    80      48.324  53.674  45.134  1.00  0.00           H  
ATOM    938  CE2 PHE    80      50.252  54.271  46.037  1.00  0.00           C  
ATOM    939  HE2 PHE    80      50.637  54.731  45.141  1.00  0.00           H  
ATOM    940  C   PHE    80      44.852  51.996  46.419  1.00  0.00           C  
ATOM    941  O   PHE    80      44.684  51.914  45.263  1.00  0.00           O  
ATOM    942  N   PHE    81      44.077  51.258  47.253  1.00  0.00           N  
ATOM    943  H   PHE    81      44.208  51.414  48.227  1.00  0.00           H  
ATOM    944  CA  PHE    81      43.009  50.446  46.816  1.00  0.00           C  
ATOM    945  HA  PHE    81      43.440  49.721  46.150  1.00  0.00           H  
ATOM    946  CB  PHE    81      42.382  49.731  48.068  1.00  0.00           C  
ATOM    947  HB3 PHE    81      41.799  50.476  48.643  1.00  0.00           H  
ATOM    948  HB2 PHE    81      43.206  49.291  48.665  1.00  0.00           H  
ATOM    949  CG  PHE    81      41.577  48.530  47.613  1.00  0.00           C  
ATOM    950  CD1 PHE    81      40.266  48.297  48.143  1.00  0.00           C  
ATOM    951  HD1 PHE    81      39.890  48.951  48.898  1.00  0.00           H  
ATOM    952  CE1 PHE    81      39.642  47.156  47.710  1.00  0.00           C  
ATOM    953  HE1 PHE    81      38.630  47.023  48.048  1.00  0.00           H  
ATOM    954  CZ  PHE    81      40.209  46.284  46.715  1.00  0.00           C  
ATOM    955  HZ  PHE    81      39.690  45.412  46.338  1.00  0.00           H  
ATOM    956  CD2 PHE    81      42.144  47.669  46.770  1.00  0.00           C  
ATOM    957  HD2 PHE    81      43.115  47.844  46.309  1.00  0.00           H  
ATOM    958  CE2 PHE    81      41.558  46.485  46.341  1.00  0.00           C  
ATOM    959  HE2 PHE    81      41.987  45.782  45.646  1.00  0.00           H  
ATOM    960  C   PHE    81      41.910  51.313  46.120  1.00  0.00           C  
ATOM    961  O   PHE    81      41.522  50.999  45.006  1.00  0.00           O  
ATOM    962  N   MET    82      41.602  52.451  46.717  1.00  0.00           N  
ATOM    963  H   MET    82      42.052  52.722  47.568  1.00  0.00           H  
ATOM    964  CA  MET    82      40.771  53.439  46.046  1.00  0.00           C  
ATOM    965  HA  MET    82      39.866  52.903  45.799  1.00  0.00           H  
ATOM    966  CB  MET    82      40.336  54.541  47.020  1.00  0.00           C  
ATOM    967  HB3 MET    82      39.604  55.198  46.507  1.00  0.00           H  
ATOM    968  HB2 MET    82      41.148  55.298  47.091  1.00  0.00           H  
ATOM    969  CG  MET    82      39.807  54.055  48.315  1.00  0.00           C  
ATOM    970  HG3 MET    82      40.731  53.699  48.834  1.00  0.00           H  
ATOM    971  HG2 MET    82      39.106  53.235  48.054  1.00  0.00           H  
ATOM    972  SD  MET    82      39.132  55.420  49.346  1.00  0.00           S  
ATOM    973  CE  MET    82      40.655  56.367  49.756  1.00  0.00           C  
ATOM    974  HE1 MET    82      41.353  56.550  48.905  1.00  0.00           H  
ATOM    975  HE2 MET    82      41.276  55.829  50.502  1.00  0.00           H  
ATOM    976  HE3 MET    82      40.275  57.321  50.168  1.00  0.00           H  
ATOM    977  C   MET    82      41.224  53.871  44.605  1.00  0.00           C  
ATOM    978  O   MET    82      40.410  53.776  43.628  1.00  0.00           O  
ATOM    979  N   VAL    83      42.520  54.124  44.483  1.00  0.00           N  
ATOM    980  H   VAL    83      43.119  54.110  45.287  1.00  0.00           H  
ATOM    981  CA  VAL    83      43.090  54.415  43.190  1.00  0.00           C  
ATOM    982  HA  VAL    83      42.612  55.301  42.812  1.00  0.00           H  
ATOM    983  CB  VAL    83      44.576  54.657  43.296  1.00  0.00           C  
ATOM    984  HB  VAL    83      45.234  53.898  43.781  1.00  0.00           H  
ATOM    985  CG1 VAL    83      45.245  54.980  41.953  1.00  0.00           C  
ATOM    986 1HG1 VAL    83      45.120  54.145  41.227  1.00  0.00           H  
ATOM    987 2HG1 VAL    83      46.304  55.275  42.084  1.00  0.00           H  
ATOM    988 3HG1 VAL    83      44.822  55.849  41.395  1.00  0.00           H  
ATOM    989  CG2 VAL    83      44.726  56.000  44.062  1.00  0.00           C  
ATOM    990 1HG2 VAL    83      44.131  56.766  43.509  1.00  0.00           H  
ATOM    991 2HG2 VAL    83      45.778  56.330  44.116  1.00  0.00           H  
ATOM    992 3HG2 VAL    83      44.240  55.838  45.050  1.00  0.00           H  
ATOM    993  C   VAL    83      42.845  53.246  42.174  1.00  0.00           C  
ATOM    994  O   VAL    83      42.540  53.420  41.011  1.00  0.00           O  
ATOM    995  N   ARG    84      43.085  51.972  42.566  1.00  0.00           N  
ATOM    996  H   ARG    84      43.425  51.837  43.494  1.00  0.00           H  
ATOM    997  CA  ARG    84      42.829  50.816  41.693  1.00  0.00           C  
ATOM    998  HA  ARG    84      43.406  50.975  40.785  1.00  0.00           H  
ATOM    999  CB  ARG    84      43.313  49.487  42.445  1.00  0.00           C  
ATOM   1000  HB3 ARG    84      42.820  49.678  43.427  1.00  0.00           H  
ATOM   1001  HB2 ARG    84      44.411  49.529  42.525  1.00  0.00           H  
ATOM   1002  CG  ARG    84      42.816  48.135  41.973  1.00  0.00           C  
ATOM   1003  HG3 ARG    84      41.716  47.982  41.886  1.00  0.00           H  
ATOM   1004  HG2 ARG    84      43.122  47.368  42.723  1.00  0.00           H  
ATOM   1005  CD  ARG    84      43.450  47.738  40.597  1.00  0.00           C  
ATOM   1006  HD3 ARG    84      44.554  47.841  40.670  1.00  0.00           H  
ATOM   1007  HD2 ARG    84      43.218  48.431  39.762  1.00  0.00           H  
ATOM   1008  NE  ARG    84      43.088  46.319  40.356  1.00  0.00           N  
ATOM   1009  HE  ARG    84      42.838  45.692  41.093  1.00  0.00           H  
ATOM   1010  CZ  ARG    84      43.416  45.596  39.289  1.00  0.00           C  
ATOM   1011  NH1 ARG    84      43.545  44.320  39.371  1.00  0.00           N1+
ATOM   1012 1HH1 ARG    84      43.226  43.886  40.210  1.00  0.00           H  
ATOM   1013 2HH1 ARG    84      43.658  43.757  38.553  1.00  0.00           H  
ATOM   1014  NH2 ARG    84      43.742  46.266  38.163  1.00  0.00           N  
ATOM   1015 1HH2 ARG    84      43.503  47.218  37.951  1.00  0.00           H  
ATOM   1016 2HH2 ARG    84      44.055  45.772  37.355  1.00  0.00           H  
ATOM   1017  C   ARG    84      41.357  50.614  41.194  1.00  0.00           C  
ATOM   1018  O   ARG    84      40.991  50.260  40.045  1.00  0.00           O  
ATOM   1019  N   LYS    85      40.393  50.817  42.124  1.00  0.00           N  
ATOM   1020  H   LYS    85      40.642  50.961  43.082  1.00  0.00           H  
ATOM   1021  CA  LYS    85      38.971  50.967  41.904  1.00  0.00           C  
ATOM   1022  HA  LYS    85      38.671  50.102  41.339  1.00  0.00           H  
ATOM   1023  CB  LYS    85      38.210  51.088  43.217  1.00  0.00           C  
ATOM   1024  HB3 LYS    85      37.158  51.390  43.003  1.00  0.00           H  
ATOM   1025  HB2 LYS    85      38.665  51.949  43.733  1.00  0.00           H  
ATOM   1026  CG  LYS    85      38.221  49.865  44.226  1.00  0.00           C  
ATOM   1027  HG3 LYS    85      37.680  50.144  45.159  1.00  0.00           H  
ATOM   1028  HG2 LYS    85      39.257  49.487  44.377  1.00  0.00           H  
ATOM   1029  CD  LYS    85      37.527  48.658  43.687  1.00  0.00           C  
ATOM   1030  HD3 LYS    85      37.854  48.528  42.628  1.00  0.00           H  
ATOM   1031  HD2 LYS    85      36.416  48.746  43.647  1.00  0.00           H  
ATOM   1032  CE  LYS    85      37.849  47.288  44.395  1.00  0.00           C  
ATOM   1033  HE3 LYS    85      37.540  47.263  45.471  1.00  0.00           H  
ATOM   1034  HE2 LYS    85      38.950  47.174  44.374  1.00  0.00           H  
ATOM   1035  NZ  LYS    85      37.348  46.197  43.537  1.00  0.00           N1+
ATOM   1036  HZ1 LYS    85      37.640  46.249  42.545  1.00  0.00           H  
ATOM   1037  HZ2 LYS    85      36.345  46.136  43.818  1.00  0.00           H  
ATOM   1038  HZ3 LYS    85      37.790  45.318  43.859  1.00  0.00           H  
ATOM   1039  C   LYS    85      38.603  52.120  41.005  1.00  0.00           C  
ATOM   1040  O   LYS    85      37.761  51.880  40.164  1.00  0.00           O  
ATOM   1041  N   ALA    86      39.233  53.257  41.104  1.00  0.00           N  
ATOM   1042  H   ALA    86      39.807  53.407  41.901  1.00  0.00           H  
ATOM   1043  CA  ALA    86      39.067  54.447  40.253  1.00  0.00           C  
ATOM   1044  HA  ALA    86      37.984  54.476  40.317  1.00  0.00           H  
ATOM   1045  CB  ALA    86      39.693  55.726  40.917  1.00  0.00           C  
ATOM   1046  HB1 ALA    86      39.448  56.739  40.529  1.00  0.00           H  
ATOM   1047  HB2 ALA    86      40.791  55.615  41.027  1.00  0.00           H  
ATOM   1048  HB3 ALA    86      39.234  55.611  41.915  1.00  0.00           H  
ATOM   1049  C   ALA    86      39.398  54.321  38.750  1.00  0.00           C  
ATOM   1050  O   ALA    86      38.513  54.430  37.857  1.00  0.00           O  
ATOM   1051  N   MET    87      40.733  54.013  38.496  1.00  0.00           N  
ATOM   1052  H   MET    87      41.436  53.873  39.188  1.00  0.00           H  
ATOM   1053  CA  MET    87      41.250  53.919  37.164  1.00  0.00           C  
ATOM   1054  HA  MET    87      40.572  54.505  36.569  1.00  0.00           H  
ATOM   1055  CB  MET    87      42.704  54.538  37.046  1.00  0.00           C  
ATOM   1056  HB3 MET    87      43.154  54.343  36.049  1.00  0.00           H  
ATOM   1057  HB2 MET    87      43.384  54.134  37.835  1.00  0.00           H  
ATOM   1058  CG  MET    87      42.681  56.031  37.228  1.00  0.00           C  
ATOM   1059  HG3 MET    87      41.907  56.342  36.495  1.00  0.00           H  
ATOM   1060  HG2 MET    87      43.592  56.568  36.899  1.00  0.00           H  
ATOM   1061  SD  MET    87      42.521  56.724  38.918  1.00  0.00           S  
ATOM   1062  CE  MET    87      41.182  57.849  38.369  1.00  0.00           C  
ATOM   1063  HE1 MET    87      40.628  58.368  39.178  1.00  0.00           H  
ATOM   1064  HE2 MET    87      40.383  57.243  37.893  1.00  0.00           H  
ATOM   1065  HE3 MET    87      41.448  58.636  37.631  1.00  0.00           H  
ATOM   1066  C   MET    87      41.202  52.508  36.522  1.00  0.00           C  
ATOM   1067  O   MET    87      41.807  52.309  35.475  1.00  0.00           O  
ATOM   1068  N   GLY    88      40.495  51.533  37.120  1.00  0.00           N  
ATOM   1069  H   GLY    88      39.913  51.847  37.868  1.00  0.00           H  
ATOM   1070  CA  GLY    88      40.250  50.118  36.764  1.00  0.00           C  
ATOM   1071  HA3 GLY    88      39.683  50.195  35.850  1.00  0.00           H  
ATOM   1072  HA2 GLY    88      39.695  49.738  37.615  1.00  0.00           H  
ATOM   1073  C   GLY    88      41.429  49.322  36.537  1.00  0.00           C  
ATOM   1074  O   GLY    88      42.114  48.958  37.489  1.00  0.00           O  
ATOM   1075  N   GLY    89      41.725  48.994  35.308  1.00  0.00           N  
ATOM   1076  H   GLY    89      41.188  49.302  34.526  1.00  0.00           H  
ATOM   1077  CA  GLY    89      42.910  48.235  34.941  1.00  0.00           C  
ATOM   1078  HA3 GLY    89      42.871  47.798  33.948  1.00  0.00           H  
ATOM   1079  HA2 GLY    89      43.078  47.492  35.709  1.00  0.00           H  
ATOM   1080  C   GLY    89      44.270  48.972  34.873  1.00  0.00           C  
ATOM   1081  O   GLY    89      45.353  48.368  35.013  1.00  0.00           O  
ATOM   1082  N   HIS    90      44.315  50.348  34.655  1.00  0.00           N  
ATOM   1083  H   HIS    90      43.511  50.924  34.499  1.00  0.00           H  
ATOM   1084  CA  HIS    90      45.571  51.045  34.597  1.00  0.00           C  
ATOM   1085  HA  HIS    90      46.236  50.412  34.029  1.00  0.00           H  
ATOM   1086  CB  HIS    90      45.434  52.302  33.757  1.00  0.00           C  
ATOM   1087  HB3 HIS    90      46.501  52.627  33.698  1.00  0.00           H  
ATOM   1088  HB2 HIS    90      44.884  53.085  34.320  1.00  0.00           H  
ATOM   1089  ND1 HIS    90      45.482  51.787  31.224  1.00  0.00           N  
ATOM   1090  HD1 HIS    90      46.474  51.604  31.201  1.00  0.00           H  
ATOM   1091  CG  HIS    90      44.834  52.268  32.355  1.00  0.00           C  
ATOM   1092  CE1 HIS    90      44.749  52.020  30.158  1.00  0.00           C  
ATOM   1093  HE1 HIS    90      44.978  51.810  29.116  1.00  0.00           H  
ATOM   1094  NE2 HIS    90      43.607  52.618  30.438  1.00  0.00           N  
ATOM   1095  CD2 HIS    90      43.683  52.826  31.886  1.00  0.00           C  
ATOM   1096  HD2 HIS    90      42.975  53.532  32.302  1.00  0.00           H  
ATOM   1097  C   HIS    90      46.147  51.449  35.926  1.00  0.00           C  
ATOM   1098  O   HIS    90      45.406  51.717  36.883  1.00  0.00           O  
ATOM   1099  N   TRP    91      47.481  51.284  36.024  1.00  0.00           N  
ATOM   1100  H   TRP    91      48.048  51.106  35.216  1.00  0.00           H  
ATOM   1101  CA  TRP    91      48.150  51.638  37.328  1.00  0.00           C  
ATOM   1102  HA  TRP    91      47.529  51.566  38.217  1.00  0.00           H  
ATOM   1103  CB  TRP    91      49.157  50.460  37.622  1.00  0.00           C  
ATOM   1104  HB3 TRP    91      49.911  50.334  36.814  1.00  0.00           H  
ATOM   1105  HB2 TRP    91      48.554  49.529  37.584  1.00  0.00           H  
ATOM   1106  CG  TRP    91      49.825  50.551  38.959  1.00  0.00           C  
ATOM   1107  CD1 TRP    91      51.150  50.351  39.177  1.00  0.00           C  
ATOM   1108  HD1 TRP    91      51.891  50.244  38.403  1.00  0.00           H  
ATOM   1109  NE1 TRP    91      51.336  50.472  40.525  1.00  0.00           N  
ATOM   1110  HE1 TRP    91      52.214  50.419  40.929  1.00  0.00           H  
ATOM   1111  CE2 TRP    91      50.223  50.813  41.219  1.00  0.00           C  
ATOM   1112  CD2 TRP    91      49.178  50.722  40.251  1.00  0.00           C  
ATOM   1113  CE3 TRP    91      47.823  50.901  40.682  1.00  0.00           C  
ATOM   1114  HE3 TRP    91      46.983  50.742  40.027  1.00  0.00           H  
ATOM   1115  CZ3 TRP    91      47.628  51.009  42.076  1.00  0.00           C  
ATOM   1116  HZ3 TRP    91      46.622  51.115  42.439  1.00  0.00           H  
ATOM   1117  CZ2 TRP    91      49.993  50.827  42.561  1.00  0.00           C  
ATOM   1118  HZ2 TRP    91      50.820  50.915  43.253  1.00  0.00           H  
ATOM   1119  CH2 TRP    91      48.685  50.912  42.959  1.00  0.00           C  
ATOM   1120  HH2 TRP    91      48.486  50.887  44.022  1.00  0.00           H  
ATOM   1121  C   TRP    91      48.902  52.977  37.192  1.00  0.00           C  
ATOM   1122  O   TRP    91      49.723  53.198  36.328  1.00  0.00           O  
ATOM   1123  N   PRO    92      48.569  54.012  38.068  1.00  0.00           N  
ATOM   1124  CD  PRO    92      47.333  54.013  38.776  1.00  0.00           C  
ATOM   1125  HD3 PRO    92      47.495  53.670  39.814  1.00  0.00           H  
ATOM   1126  HD2 PRO    92      46.528  53.364  38.367  1.00  0.00           H  
ATOM   1127  CA  PRO    92      49.134  55.379  37.958  1.00  0.00           C  
ATOM   1128  HA  PRO    92      49.212  55.607  36.903  1.00  0.00           H  
ATOM   1129  CB  PRO    92      48.218  56.195  38.800  1.00  0.00           C  
ATOM   1130  HB3 PRO    92      48.076  57.227  38.411  1.00  0.00           H  
ATOM   1131  HB2 PRO    92      48.502  56.219  39.877  1.00  0.00           H  
ATOM   1132  CG  PRO    92      46.896  55.468  38.602  1.00  0.00           C  
ATOM   1133  HG3 PRO    92      46.141  55.737  39.378  1.00  0.00           H  
ATOM   1134  HG2 PRO    92      46.368  55.764  37.666  1.00  0.00           H  
ATOM   1135  C   PRO    92      50.600  55.526  38.373  1.00  0.00           C  
ATOM   1136  O   PRO    92      51.137  56.636  38.400  1.00  0.00           O  
ATOM   1137  N   PHE    93      51.248  54.399  38.593  1.00  0.00           N  
ATOM   1138  H   PHE    93      50.855  53.517  38.341  1.00  0.00           H  
ATOM   1139  CA  PHE    93      52.459  54.366  39.290  1.00  0.00           C  
ATOM   1140  HA  PHE    93      53.003  55.298  39.264  1.00  0.00           H  
ATOM   1141  CB  PHE    93      52.329  54.118  40.824  1.00  0.00           C  
ATOM   1142  HB3 PHE    93      53.278  54.159  41.397  1.00  0.00           H  
ATOM   1143  HB2 PHE    93      51.868  53.137  41.059  1.00  0.00           H  
ATOM   1144  CG  PHE    93      51.532  55.233  41.500  1.00  0.00           C  
ATOM   1145  CD1 PHE    93      52.254  56.425  41.712  1.00  0.00           C  
ATOM   1146  HD1 PHE    93      53.204  56.522  41.228  1.00  0.00           H  
ATOM   1147  CE1 PHE    93      51.629  57.515  42.325  1.00  0.00           C  
ATOM   1148  HE1 PHE    93      52.230  58.406  42.380  1.00  0.00           H  
ATOM   1149  CZ  PHE    93      50.344  57.356  42.927  1.00  0.00           C  
ATOM   1150  HZ  PHE    93      49.986  58.187  43.530  1.00  0.00           H  
ATOM   1151  CD2 PHE    93      50.208  55.060  42.045  1.00  0.00           C  
ATOM   1152  HD2 PHE    93      49.741  54.085  41.988  1.00  0.00           H  
ATOM   1153  CE2 PHE    93      49.656  56.085  42.796  1.00  0.00           C  
ATOM   1154  HE2 PHE    93      48.768  55.945  43.401  1.00  0.00           H  
ATOM   1155  C   PHE    93      53.305  53.269  38.751  1.00  0.00           C  
ATOM   1156  O   PHE    93      52.930  52.486  37.927  1.00  0.00           O  
ATOM   1157  N   GLY    94      54.544  53.269  39.164  1.00  0.00           N  
ATOM   1158  H   GLY    94      54.800  53.846  39.928  1.00  0.00           H  
ATOM   1159  CA  GLY    94      55.498  52.405  38.576  1.00  0.00           C  
ATOM   1160  HA3 GLY    94      56.550  52.578  38.751  1.00  0.00           H  
ATOM   1161  HA2 GLY    94      55.305  52.350  37.516  1.00  0.00           H  
ATOM   1162  C   GLY    94      55.359  51.023  39.098  1.00  0.00           C  
ATOM   1163  O   GLY    94      54.696  50.729  40.069  1.00  0.00           O  
ATOM   1164  N   TRP    95      56.101  50.112  38.473  1.00  0.00           N  
ATOM   1165  H   TRP    95      56.756  50.452  37.799  1.00  0.00           H  
ATOM   1166  CA  TRP    95      56.303  48.714  38.820  1.00  0.00           C  
ATOM   1167  HA  TRP    95      55.315  48.325  38.603  1.00  0.00           H  
ATOM   1168  CB  TRP    95      57.360  48.177  37.918  1.00  0.00           C  
ATOM   1169  HB3 TRP    95      58.343  48.649  38.111  1.00  0.00           H  
ATOM   1170  HB2 TRP    95      57.218  48.530  36.868  1.00  0.00           H  
ATOM   1171  CG  TRP    95      57.646  46.691  38.038  1.00  0.00           C  
ATOM   1172  CD1 TRP    95      57.064  45.718  37.410  1.00  0.00           C  
ATOM   1173  HD1 TRP    95      56.267  45.928  36.724  1.00  0.00           H  
ATOM   1174  NE1 TRP    95      57.663  44.510  37.549  1.00  0.00           N  
ATOM   1175  HE1 TRP    95      57.363  43.643  37.216  1.00  0.00           H  
ATOM   1176  CE2 TRP    95      58.671  44.720  38.449  1.00  0.00           C  
ATOM   1177  CD2 TRP    95      58.727  46.075  38.794  1.00  0.00           C  
ATOM   1178  CE3 TRP    95      59.779  46.547  39.604  1.00  0.00           C  
ATOM   1179  HE3 TRP    95      59.749  47.605  39.829  1.00  0.00           H  
ATOM   1180  CZ3 TRP    95      60.627  45.648  40.259  1.00  0.00           C  
ATOM   1181  HZ3 TRP    95      61.424  46.098  40.837  1.00  0.00           H  
ATOM   1182  CZ2 TRP    95      59.634  43.810  38.907  1.00  0.00           C  
ATOM   1183  HZ2 TRP    95      59.571  42.777  38.574  1.00  0.00           H  
ATOM   1184  CH2 TRP    95      60.525  44.311  39.860  1.00  0.00           C  
ATOM   1185  HH2 TRP    95      61.163  43.660  40.426  1.00  0.00           H  
ATOM   1186  C   TRP    95      56.513  48.413  40.279  1.00  0.00           C  
ATOM   1187  O   TRP    95      55.871  47.497  40.783  1.00  0.00           O  
ATOM   1188  N   PHE    96      57.406  49.047  40.989  1.00  0.00           N  
ATOM   1189  H   PHE    96      57.815  49.880  40.620  1.00  0.00           H  
ATOM   1190  CA  PHE    96      57.891  48.794  42.346  1.00  0.00           C  
ATOM   1191  HA  PHE    96      58.233  47.769  42.398  1.00  0.00           H  
ATOM   1192  CB  PHE    96      59.142  49.757  42.599  1.00  0.00           C  
ATOM   1193  HB3 PHE    96      58.711  50.772  42.729  1.00  0.00           H  
ATOM   1194  HB2 PHE    96      59.920  49.728  41.815  1.00  0.00           H  
ATOM   1195  CG  PHE    96      59.953  49.407  43.809  1.00  0.00           C  
ATOM   1196  CD1 PHE    96      59.901  50.279  44.943  1.00  0.00           C  
ATOM   1197  HD1 PHE    96      59.292  51.167  44.965  1.00  0.00           H  
ATOM   1198  CE1 PHE    96      60.776  50.051  46.002  1.00  0.00           C  
ATOM   1199  HE1 PHE    96      60.758  50.702  46.865  1.00  0.00           H  
ATOM   1200  CZ  PHE    96      61.550  48.859  46.071  1.00  0.00           C  
ATOM   1201  HZ  PHE    96      62.084  48.585  46.967  1.00  0.00           H  
ATOM   1202  CD2 PHE    96      60.814  48.267  43.881  1.00  0.00           C  
ATOM   1203  HD2 PHE    96      60.873  47.600  43.043  1.00  0.00           H  
ATOM   1204  CE2 PHE    96      61.558  48.010  44.974  1.00  0.00           C  
ATOM   1205  HE2 PHE    96      62.277  47.217  45.026  1.00  0.00           H  
ATOM   1206  C   PHE    96      56.740  49.021  43.381  1.00  0.00           C  
ATOM   1207  O   PHE    96      56.493  48.252  44.320  1.00  0.00           O  
ATOM   1208  N   LEU    97      55.984  50.106  43.212  1.00  0.00           N  
ATOM   1209  H   LEU    97      56.320  50.742  42.516  1.00  0.00           H  
ATOM   1210  CA  LEU    97      54.780  50.356  43.901  1.00  0.00           C  
ATOM   1211  HA  LEU    97      54.992  50.129  44.930  1.00  0.00           H  
ATOM   1212  CB  LEU    97      54.338  51.851  43.740  1.00  0.00           C  
ATOM   1213  HB3 LEU    97      53.326  52.004  44.178  1.00  0.00           H  
ATOM   1214  HB2 LEU    97      54.339  52.070  42.644  1.00  0.00           H  
ATOM   1215  CG  LEU    97      55.292  52.912  44.440  1.00  0.00           C  
ATOM   1216  HG  LEU    97      56.310  52.930  43.993  1.00  0.00           H  
ATOM   1217  CD1 LEU    97      54.698  54.392  44.287  1.00  0.00           C  
ATOM   1218 1HD1 LEU    97      55.439  55.154  44.590  1.00  0.00           H  
ATOM   1219 2HD1 LEU    97      53.813  54.541  44.931  1.00  0.00           H  
ATOM   1220 3HD1 LEU    97      54.479  54.761  43.258  1.00  0.00           H  
ATOM   1221  CD2 LEU    97      55.569  52.459  45.982  1.00  0.00           C  
ATOM   1222 1HD2 LEU    97      56.294  51.615  46.039  1.00  0.00           H  
ATOM   1223 2HD2 LEU    97      54.708  51.988  46.501  1.00  0.00           H  
ATOM   1224 3HD2 LEU    97      55.943  53.315  46.588  1.00  0.00           H  
ATOM   1225  C   LEU    97      53.682  49.391  43.579  1.00  0.00           C  
ATOM   1226  O   LEU    97      52.931  49.067  44.518  1.00  0.00           O  
ATOM   1227  N   CYS    98      53.532  48.899  42.323  1.00  0.00           N  
ATOM   1228  H   CYS    98      54.155  49.253  41.623  1.00  0.00           H  
ATOM   1229  CA  CYS    98      52.632  47.792  41.997  1.00  0.00           C  
ATOM   1230  HA  CYS    98      51.653  48.139  42.312  1.00  0.00           H  
ATOM   1231  CB  CYS    98      52.722  47.378  40.495  1.00  0.00           C  
ATOM   1232  HB3 CYS    98      53.692  46.931  40.185  1.00  0.00           H  
ATOM   1233  HB2 CYS    98      52.599  48.327  39.926  1.00  0.00           H  
ATOM   1234  SG  CYS    98      51.294  46.349  39.946  1.00  0.00           S  
ATOM   1235  HG  CYS    98      51.744  45.364  40.725  1.00  0.00           H  
ATOM   1236  C   CYS    98      52.861  46.588  42.799  1.00  0.00           C  
ATOM   1237  O   CYS    98      52.017  45.905  43.292  1.00  0.00           O  
ATOM   1238  N   LYS    99      54.211  46.249  42.914  1.00  0.00           N  
ATOM   1239  H   LYS    99      54.861  46.726  42.330  1.00  0.00           H  
ATOM   1240  CA  LYS    99      54.738  45.168  43.656  1.00  0.00           C  
ATOM   1241  HA  LYS    99      54.269  44.259  43.301  1.00  0.00           H  
ATOM   1242  CB  LYS    99      56.306  45.078  43.397  1.00  0.00           C  
ATOM   1243  HB3 LYS    99      56.725  44.352  44.126  1.00  0.00           H  
ATOM   1244  HB2 LYS    99      56.772  46.082  43.497  1.00  0.00           H  
ATOM   1245  CG  LYS    99      56.691  44.538  42.002  1.00  0.00           C  
ATOM   1246  HG3 LYS    99      57.740  44.765  41.716  1.00  0.00           H  
ATOM   1247  HG2 LYS    99      55.976  44.944  41.258  1.00  0.00           H  
ATOM   1248  CD  LYS    99      56.614  42.951  41.897  1.00  0.00           C  
ATOM   1249  HD3 LYS    99      55.528  42.717  41.985  1.00  0.00           H  
ATOM   1250  HD2 LYS    99      57.124  42.538  42.787  1.00  0.00           H  
ATOM   1251  CE  LYS    99      57.174  42.354  40.648  1.00  0.00           C  
ATOM   1252  HE3 LYS    99      58.282  42.500  40.643  1.00  0.00           H  
ATOM   1253  HE2 LYS    99      56.801  42.737  39.669  1.00  0.00           H  
ATOM   1254  NZ  LYS    99      56.988  40.857  40.573  1.00  0.00           N1+
ATOM   1255  HZ1 LYS    99      56.023  40.664  40.234  1.00  0.00           H  
ATOM   1256  HZ2 LYS    99      57.154  40.467  41.526  1.00  0.00           H  
ATOM   1257  HZ3 LYS    99      57.698  40.558  39.870  1.00  0.00           H  
ATOM   1258  C   LYS    99      54.482  45.289  45.109  1.00  0.00           C  
ATOM   1259  O   LYS    99      53.888  44.444  45.702  1.00  0.00           O  
ATOM   1260  N   PHE   100      54.709  46.523  45.698  1.00  0.00           N  
ATOM   1261  H   PHE   100      55.238  47.209  45.203  1.00  0.00           H  
ATOM   1262  CA  PHE   100      54.389  46.843  47.141  1.00  0.00           C  
ATOM   1263  HA  PHE   100      54.810  46.071  47.766  1.00  0.00           H  
ATOM   1264  CB  PHE   100      55.037  48.111  47.589  1.00  0.00           C  
ATOM   1265  HB3 PHE   100      54.842  48.934  46.869  1.00  0.00           H  
ATOM   1266  HB2 PHE   100      56.128  47.893  47.653  1.00  0.00           H  
ATOM   1267  CG  PHE   100      54.802  48.546  48.969  1.00  0.00           C  
ATOM   1268  CD1 PHE   100      53.702  49.367  49.320  1.00  0.00           C  
ATOM   1269  HD1 PHE   100      52.934  49.606  48.602  1.00  0.00           H  
ATOM   1270  CE1 PHE   100      53.359  49.647  50.612  1.00  0.00           C  
ATOM   1271  HE1 PHE   100      52.354  50.014  50.790  1.00  0.00           H  
ATOM   1272  CZ  PHE   100      54.340  49.494  51.572  1.00  0.00           C  
ATOM   1273  HZ  PHE   100      54.138  49.823  52.587  1.00  0.00           H  
ATOM   1274  CD2 PHE   100      55.755  48.310  50.018  1.00  0.00           C  
ATOM   1275  HD2 PHE   100      56.663  47.771  49.841  1.00  0.00           H  
ATOM   1276  CE2 PHE   100      55.532  48.827  51.351  1.00  0.00           C  
ATOM   1277  HE2 PHE   100      56.218  48.652  52.164  1.00  0.00           H  
ATOM   1278  C   PHE   100      52.886  46.643  47.413  1.00  0.00           C  
ATOM   1279  O   PHE   100      52.442  45.822  48.212  1.00  0.00           O  
ATOM   1280  N   VAL   101      52.034  47.422  46.741  1.00  0.00           N  
ATOM   1281  H   VAL   101      52.290  48.029  45.992  1.00  0.00           H  
ATOM   1282  CA  VAL   101      50.602  47.644  47.093  1.00  0.00           C  
ATOM   1283  HA  VAL   101      50.613  47.798  48.162  1.00  0.00           H  
ATOM   1284  CB  VAL   101      49.970  48.694  46.190  1.00  0.00           C  
ATOM   1285  HB  VAL   101      50.127  48.371  45.140  1.00  0.00           H  
ATOM   1286  CG1 VAL   101      48.446  48.793  46.393  1.00  0.00           C  
ATOM   1287 1HG1 VAL   101      48.133  48.850  47.455  1.00  0.00           H  
ATOM   1288 2HG1 VAL   101      47.856  48.005  45.879  1.00  0.00           H  
ATOM   1289 3HG1 VAL   101      47.960  49.628  45.842  1.00  0.00           H  
ATOM   1290  CG2 VAL   101      50.609  50.091  46.314  1.00  0.00           C  
ATOM   1291 1HG2 VAL   101      50.082  50.872  45.723  1.00  0.00           H  
ATOM   1292 2HG2 VAL   101      51.675  50.075  46.031  1.00  0.00           H  
ATOM   1293 3HG2 VAL   101      50.602  50.541  47.334  1.00  0.00           H  
ATOM   1294  C   VAL   101      49.774  46.342  47.079  1.00  0.00           C  
ATOM   1295  O   VAL   101      48.884  46.200  47.906  1.00  0.00           O  
ATOM   1296  N   PHE   102      49.964  45.500  46.051  1.00  0.00           N  
ATOM   1297  H   PHE   102      50.546  45.742  45.279  1.00  0.00           H  
ATOM   1298  CA  PHE   102      49.200  44.246  45.952  1.00  0.00           C  
ATOM   1299  HA  PHE   102      48.276  44.345  46.486  1.00  0.00           H  
ATOM   1300  CB  PHE   102      48.930  44.128  44.342  1.00  0.00           C  
ATOM   1301  HB3 PHE   102      48.262  43.244  44.305  1.00  0.00           H  
ATOM   1302  HB2 PHE   102      49.888  43.977  43.790  1.00  0.00           H  
ATOM   1303  CG  PHE   102      48.229  45.331  43.729  1.00  0.00           C  
ATOM   1304  CD1 PHE   102      46.981  45.719  44.201  1.00  0.00           C  
ATOM   1305  HD1 PHE   102      46.576  45.271  45.089  1.00  0.00           H  
ATOM   1306  CE1 PHE   102      46.325  46.783  43.654  1.00  0.00           C  
ATOM   1307  HE1 PHE   102      45.330  47.072  43.967  1.00  0.00           H  
ATOM   1308  CZ  PHE   102      46.889  47.508  42.532  1.00  0.00           C  
ATOM   1309  HZ  PHE   102      46.310  48.297  42.080  1.00  0.00           H  
ATOM   1310  CD2 PHE   102      48.789  46.017  42.605  1.00  0.00           C  
ATOM   1311  HD2 PHE   102      49.658  45.610  42.108  1.00  0.00           H  
ATOM   1312  CE2 PHE   102      48.114  47.066  41.999  1.00  0.00           C  
ATOM   1313  HE2 PHE   102      48.369  47.571  41.083  1.00  0.00           H  
ATOM   1314  C   PHE   102      50.042  43.091  46.520  1.00  0.00           C  
ATOM   1315  O   PHE   102      49.549  42.006  46.499  1.00  0.00           O  
ATOM   1316  N   THR   103      51.151  43.341  47.228  1.00  0.00           N  
ATOM   1317  H   THR   103      51.416  44.296  47.298  1.00  0.00           H  
ATOM   1318  CA  THR   103      51.717  42.434  48.219  1.00  0.00           C  
ATOM   1319  HA  THR   103      51.319  41.435  48.092  1.00  0.00           H  
ATOM   1320  CB  THR   103      53.240  42.292  48.275  1.00  0.00           C  
ATOM   1321  HB  THR   103      53.711  43.256  48.523  1.00  0.00           H  
ATOM   1322  OG1 THR   103      53.786  41.910  46.982  1.00  0.00           O  
ATOM   1323  HG1 THR   103      53.342  42.522  46.380  1.00  0.00           H  
ATOM   1324  CG2 THR   103      53.713  41.147  49.192  1.00  0.00           C  
ATOM   1325 1HG2 THR   103      54.816  41.264  49.176  1.00  0.00           H  
ATOM   1326 2HG2 THR   103      53.667  40.117  48.757  1.00  0.00           H  
ATOM   1327 3HG2 THR   103      53.285  41.118  50.212  1.00  0.00           H  
ATOM   1328  C   THR   103      51.330  42.770  49.672  1.00  0.00           C  
ATOM   1329  O   THR   103      50.722  42.010  50.404  1.00  0.00           O  
ATOM   1330  N   ILE   104      51.638  44.025  50.090  1.00  0.00           N  
ATOM   1331  H   ILE   104      52.208  44.685  49.609  1.00  0.00           H  
ATOM   1332  CA  ILE   104      51.499  44.388  51.484  1.00  0.00           C  
ATOM   1333  HA  ILE   104      51.973  43.604  52.061  1.00  0.00           H  
ATOM   1334  CB  ILE   104      52.293  45.654  51.884  1.00  0.00           C  
ATOM   1335  HB  ILE   104      53.279  45.516  51.390  1.00  0.00           H  
ATOM   1336  CG2 ILE   104      51.583  46.911  51.397  1.00  0.00           C  
ATOM   1337 1HG2 ILE   104      50.528  46.984  51.724  1.00  0.00           H  
ATOM   1338 2HG2 ILE   104      51.417  46.987  50.292  1.00  0.00           H  
ATOM   1339 3HG2 ILE   104      52.136  47.825  51.692  1.00  0.00           H  
ATOM   1340  CG1 ILE   104      52.583  45.711  53.457  1.00  0.00           C  
ATOM   1341 3HG1 ILE   104      51.639  45.659  54.034  1.00  0.00           H  
ATOM   1342 2HG1 ILE   104      53.022  46.716  53.591  1.00  0.00           H  
ATOM   1343  CD1 ILE   104      53.640  44.670  53.724  1.00  0.00           C  
ATOM   1344 1HD1 ILE   104      54.101  44.872  54.710  1.00  0.00           H  
ATOM   1345 2HD1 ILE   104      54.435  44.719  52.943  1.00  0.00           H  
ATOM   1346 3HD1 ILE   104      53.215  43.652  53.638  1.00  0.00           H  
ATOM   1347  C   ILE   104      50.127  44.331  52.043  1.00  0.00           C  
ATOM   1348  O   ILE   104      49.940  43.970  53.143  1.00  0.00           O  
ATOM   1349  N   VAL   105      49.058  44.734  51.302  1.00  0.00           N  
ATOM   1350  H   VAL   105      49.238  44.937  50.344  1.00  0.00           H  
ATOM   1351  CA  VAL   105      47.658  44.830  51.682  1.00  0.00           C  
ATOM   1352  HA  VAL   105      47.609  45.516  52.511  1.00  0.00           H  
ATOM   1353  CB  VAL   105      46.888  45.435  50.524  1.00  0.00           C  
ATOM   1354  HB  VAL   105      47.580  46.226  50.178  1.00  0.00           H  
ATOM   1355  CG1 VAL   105      46.774  44.434  49.301  1.00  0.00           C  
ATOM   1356 1HG1 VAL   105      46.378  44.907  48.381  1.00  0.00           H  
ATOM   1357 2HG1 VAL   105      46.168  43.573  49.652  1.00  0.00           H  
ATOM   1358 3HG1 VAL   105      47.786  43.994  49.148  1.00  0.00           H  
ATOM   1359  CG2 VAL   105      45.519  46.041  50.914  1.00  0.00           C  
ATOM   1360 1HG2 VAL   105      45.081  46.497  49.998  1.00  0.00           H  
ATOM   1361 2HG2 VAL   105      45.587  46.733  51.779  1.00  0.00           H  
ATOM   1362 3HG2 VAL   105      44.815  45.241  51.240  1.00  0.00           H  
ATOM   1363  C   VAL   105      47.000  43.473  52.168  1.00  0.00           C  
ATOM   1364  O   VAL   105      46.249  43.479  53.170  1.00  0.00           O  
ATOM   1365  N   ASP   106      47.415  42.378  51.500  1.00  0.00           N  
ATOM   1366  H   ASP   106      48.118  42.512  50.807  1.00  0.00           H  
ATOM   1367  CA  ASP   106      47.050  41.020  51.819  1.00  0.00           C  
ATOM   1368  HA  ASP   106      46.010  40.844  52.057  1.00  0.00           H  
ATOM   1369  CB  ASP   106      47.606  39.994  50.704  1.00  0.00           C  
ATOM   1370  HB3 ASP   106      48.001  39.099  51.223  1.00  0.00           H  
ATOM   1371  HB2 ASP   106      48.412  40.455  50.091  1.00  0.00           H  
ATOM   1372  CG  ASP   106      46.595  39.509  49.676  1.00  0.00           C  
ATOM   1373  OD1 ASP   106      47.077  39.218  48.528  1.00  0.00           O  
ATOM   1374  OD2 ASP   106      45.388  39.297  49.982  1.00  0.00           O1-
ATOM   1375  C   ASP   106      47.737  40.686  53.157  1.00  0.00           C  
ATOM   1376  O   ASP   106      47.103  40.172  54.049  1.00  0.00           O  
ATOM   1377  N   ILE   107      49.018  40.968  53.291  1.00  0.00           N  
ATOM   1378  H   ILE   107      49.454  41.328  52.473  1.00  0.00           H  
ATOM   1379  CA  ILE   107      49.824  40.705  54.396  1.00  0.00           C  
ATOM   1380  HA  ILE   107      49.724  39.654  54.653  1.00  0.00           H  
ATOM   1381  CB  ILE   107      51.288  40.881  54.067  1.00  0.00           C  
ATOM   1382  HB  ILE   107      51.311  41.844  53.521  1.00  0.00           H  
ATOM   1383  CG2 ILE   107      52.242  41.011  55.240  1.00  0.00           C  
ATOM   1384 1HG2 ILE   107      53.285  40.993  54.858  1.00  0.00           H  
ATOM   1385 2HG2 ILE   107      52.305  40.181  55.965  1.00  0.00           H  
ATOM   1386 3HG2 ILE   107      52.095  41.942  55.824  1.00  0.00           H  
ATOM   1387  CG1 ILE   107      51.727  39.855  52.986  1.00  0.00           C  
ATOM   1388 3HG1 ILE   107      51.149  40.056  52.050  1.00  0.00           H  
ATOM   1389 2HG1 ILE   107      51.341  38.870  53.332  1.00  0.00           H  
ATOM   1390  CD1 ILE   107      53.166  39.883  52.660  1.00  0.00           C  
ATOM   1391 1HD1 ILE   107      53.611  40.858  52.386  1.00  0.00           H  
ATOM   1392 2HD1 ILE   107      53.428  39.257  51.789  1.00  0.00           H  
ATOM   1393 3HD1 ILE   107      53.803  39.629  53.544  1.00  0.00           H  
ATOM   1394  C   ILE   107      49.444  41.400  55.710  1.00  0.00           C  
ATOM   1395  O   ILE   107      49.293  40.804  56.800  1.00  0.00           O  
ATOM   1396  N   ASN   108      49.005  42.660  55.594  1.00  0.00           N  
ATOM   1397  H   ASN   108      49.104  43.089  54.702  1.00  0.00           H  
ATOM   1398  CA  ASN   108      48.347  43.469  56.637  1.00  0.00           C  
ATOM   1399  HA  ASN   108      48.956  43.439  57.530  1.00  0.00           H  
ATOM   1400  CB  ASN   108      48.119  44.873  56.242  1.00  0.00           C  
ATOM   1401  HB3 ASN   108      47.837  45.417  57.171  1.00  0.00           H  
ATOM   1402  HB2 ASN   108      47.406  44.811  55.397  1.00  0.00           H  
ATOM   1403  CG  ASN   108      49.424  45.583  55.846  1.00  0.00           C  
ATOM   1404  OD1 ASN   108      50.529  45.282  56.317  1.00  0.00           O  
ATOM   1405  ND2 ASN   108      49.292  46.534  54.885  1.00  0.00           N  
ATOM   1406 1HD2 ASN   108      50.083  47.062  54.570  1.00  0.00           H  
ATOM   1407 2HD2 ASN   108      48.345  46.679  54.586  1.00  0.00           H  
ATOM   1408  C   ASN   108      47.036  42.833  57.160  1.00  0.00           C  
ATOM   1409  O   ASN   108      46.807  42.716  58.301  1.00  0.00           O  
ATOM   1410  N   LEU   109      46.191  42.329  56.181  1.00  0.00           N  
ATOM   1411  H   LEU   109      46.444  42.354  55.212  1.00  0.00           H  
ATOM   1412  CA  LEU   109      45.020  41.480  56.461  1.00  0.00           C  
ATOM   1413  HA  LEU   109      44.416  41.987  57.204  1.00  0.00           H  
ATOM   1414  CB  LEU   109      44.112  41.309  55.208  1.00  0.00           C  
ATOM   1415  HB3 LEU   109      43.277  40.618  55.457  1.00  0.00           H  
ATOM   1416  HB2 LEU   109      44.774  40.992  54.379  1.00  0.00           H  
ATOM   1417  CG  LEU   109      43.557  42.595  54.644  1.00  0.00           C  
ATOM   1418  HG  LEU   109      44.331  43.385  54.550  1.00  0.00           H  
ATOM   1419  CD1 LEU   109      42.928  42.362  53.242  1.00  0.00           C  
ATOM   1420 1HD1 LEU   109      42.054  41.692  53.184  1.00  0.00           H  
ATOM   1421 2HD1 LEU   109      43.737  41.918  52.628  1.00  0.00           H  
ATOM   1422 3HD1 LEU   109      42.678  43.367  52.823  1.00  0.00           H  
ATOM   1423  CD2 LEU   109      42.427  43.182  55.487  1.00  0.00           C  
ATOM   1424 1HD2 LEU   109      42.831  43.256  56.523  1.00  0.00           H  
ATOM   1425 2HD2 LEU   109      41.567  42.500  55.619  1.00  0.00           H  
ATOM   1426 3HD2 LEU   109      41.972  44.116  55.100  1.00  0.00           H  
ATOM   1427  C   LEU   109      45.330  40.175  57.104  1.00  0.00           C  
ATOM   1428  O   LEU   109      44.633  39.755  58.061  1.00  0.00           O  
ATOM   1429  N   PHE   110      46.297  39.426  56.603  1.00  0.00           N  
ATOM   1430  H   PHE   110      46.703  39.672  55.721  1.00  0.00           H  
ATOM   1431  CA  PHE   110      46.682  38.116  57.207  1.00  0.00           C  
ATOM   1432  HA  PHE   110      45.752  37.583  57.306  1.00  0.00           H  
ATOM   1433  CB  PHE   110      47.707  37.378  56.366  1.00  0.00           C  
ATOM   1434  HB3 PHE   110      48.266  36.700  57.051  1.00  0.00           H  
ATOM   1435  HB2 PHE   110      48.443  38.153  56.064  1.00  0.00           H  
ATOM   1436  CG  PHE   110      47.128  36.524  55.200  1.00  0.00           C  
ATOM   1437  CD1 PHE   110      47.679  36.578  53.853  1.00  0.00           C  
ATOM   1438  HD1 PHE   110      48.466  37.273  53.621  1.00  0.00           H  
ATOM   1439  CE1 PHE   110      47.191  35.736  52.828  1.00  0.00           C  
ATOM   1440  HE1 PHE   110      47.624  35.673  51.842  1.00  0.00           H  
ATOM   1441  CZ  PHE   110      46.212  34.808  53.089  1.00  0.00           C  
ATOM   1442  HZ  PHE   110      45.734  34.412  52.203  1.00  0.00           H  
ATOM   1443  CD2 PHE   110      46.205  35.453  55.374  1.00  0.00           C  
ATOM   1444  HD2 PHE   110      45.933  35.336  56.409  1.00  0.00           H  
ATOM   1445  CE2 PHE   110      45.711  34.600  54.389  1.00  0.00           C  
ATOM   1446  HE2 PHE   110      44.903  33.908  54.615  1.00  0.00           H  
ATOM   1447  C   PHE   110      47.288  38.252  58.575  1.00  0.00           C  
ATOM   1448  O   PHE   110      46.868  37.554  59.459  1.00  0.00           O  
ATOM   1449  N   GLY   111      48.172  39.235  58.794  1.00  0.00           N  
ATOM   1450  H   GLY   111      48.507  39.813  58.053  1.00  0.00           H  
ATOM   1451  CA  GLY   111      48.732  39.358  60.136  1.00  0.00           C  
ATOM   1452  HA3 GLY   111      49.564  40.054  60.171  1.00  0.00           H  
ATOM   1453  HA2 GLY   111      49.107  38.388  60.400  1.00  0.00           H  
ATOM   1454  C   GLY   111      47.701  39.725  61.135  1.00  0.00           C  
ATOM   1455  O   GLY   111      47.751  39.209  62.226  1.00  0.00           O  
ATOM   1456  N   SER   112      46.780  40.636  60.763  1.00  0.00           N  
ATOM   1457  H   SER   112      46.888  41.055  59.868  1.00  0.00           H  
ATOM   1458  CA  SER   112      45.750  41.033  61.582  1.00  0.00           C  
ATOM   1459  HA  SER   112      46.190  41.442  62.483  1.00  0.00           H  
ATOM   1460  CB  SER   112      45.004  42.221  60.954  1.00  0.00           C  
ATOM   1461  HB3 SER   112      44.508  41.931  59.996  1.00  0.00           H  
ATOM   1462  HB2 SER   112      45.732  43.056  60.859  1.00  0.00           H  
ATOM   1463  OG  SER   112      43.913  42.593  61.789  1.00  0.00           O  
ATOM   1464  HG  SER   112      43.687  43.478  61.491  1.00  0.00           H  
ATOM   1465  C   SER   112      44.909  39.814  62.110  1.00  0.00           C  
ATOM   1466  O   SER   112      44.837  39.529  63.261  1.00  0.00           O  
ATOM   1467  N   VAL   113      44.183  39.109  61.264  1.00  0.00           N  
ATOM   1468  H   VAL   113      44.262  39.243  60.284  1.00  0.00           H  
ATOM   1469  CA  VAL   113      43.265  37.996  61.667  1.00  0.00           C  
ATOM   1470  HA  VAL   113      42.672  38.533  62.391  1.00  0.00           H  
ATOM   1471  CB  VAL   113      42.468  37.539  60.463  1.00  0.00           C  
ATOM   1472  HB  VAL   113      41.997  38.456  60.046  1.00  0.00           H  
ATOM   1473  CG1 VAL   113      43.383  36.894  59.410  1.00  0.00           C  
ATOM   1474 1HG1 VAL   113      43.802  35.919  59.708  1.00  0.00           H  
ATOM   1475 2HG1 VAL   113      44.224  37.566  59.138  1.00  0.00           H  
ATOM   1476 3HG1 VAL   113      42.805  36.793  58.464  1.00  0.00           H  
ATOM   1477  CG2 VAL   113      41.239  36.690  60.851  1.00  0.00           C  
ATOM   1478 1HG2 VAL   113      40.685  36.526  59.898  1.00  0.00           H  
ATOM   1479 2HG2 VAL   113      40.468  37.190  61.483  1.00  0.00           H  
ATOM   1480 3HG2 VAL   113      41.516  35.684  61.245  1.00  0.00           H  
ATOM   1481  C   VAL   113      44.000  36.836  62.349  1.00  0.00           C  
ATOM   1482  O   VAL   113      43.620  36.396  63.427  1.00  0.00           O  
ATOM   1483  N   PHE   114      45.166  36.468  61.848  1.00  0.00           N  
ATOM   1484  H   PHE   114      45.503  36.890  61.007  1.00  0.00           H  
ATOM   1485  CA  PHE   114      46.187  35.576  62.432  1.00  0.00           C  
ATOM   1486  HA  PHE   114      45.605  34.669  62.454  1.00  0.00           H  
ATOM   1487  CB  PHE   114      47.545  35.391  61.708  1.00  0.00           C  
ATOM   1488  HB3 PHE   114      48.309  34.857  62.306  1.00  0.00           H  
ATOM   1489  HB2 PHE   114      47.894  36.406  61.449  1.00  0.00           H  
ATOM   1490  CG  PHE   114      47.454  34.666  60.379  1.00  0.00           C  
ATOM   1491  CD1 PHE   114      48.591  34.689  59.595  1.00  0.00           C  
ATOM   1492  HD1 PHE   114      49.433  35.267  59.953  1.00  0.00           H  
ATOM   1493  CE1 PHE   114      48.600  34.049  58.350  1.00  0.00           C  
ATOM   1494  HE1 PHE   114      49.433  34.128  57.677  1.00  0.00           H  
ATOM   1495  CZ  PHE   114      47.427  33.410  57.907  1.00  0.00           C  
ATOM   1496  HZ  PHE   114      47.324  32.803  57.021  1.00  0.00           H  
ATOM   1497  CD2 PHE   114      46.317  33.940  59.966  1.00  0.00           C  
ATOM   1498  HD2 PHE   114      45.387  33.979  60.507  1.00  0.00           H  
ATOM   1499  CE2 PHE   114      46.385  33.217  58.850  1.00  0.00           C  
ATOM   1500  HE2 PHE   114      45.450  32.778  58.532  1.00  0.00           H  
ATOM   1501  C   PHE   114      46.421  35.864  63.946  1.00  0.00           C  
ATOM   1502  O   PHE   114      46.449  34.989  64.825  1.00  0.00           O  
ATOM   1503  N   LEU   115      46.667  37.161  64.244  1.00  0.00           N  
ATOM   1504  H   LEU   115      46.695  37.984  63.678  1.00  0.00           H  
ATOM   1505  CA  LEU   115      47.045  37.453  65.610  1.00  0.00           C  
ATOM   1506  HA  LEU   115      47.874  36.836  65.912  1.00  0.00           H  
ATOM   1507  CB  LEU   115      47.500  38.855  65.798  1.00  0.00           C  
ATOM   1508  HB3 LEU   115      47.486  39.173  66.860  1.00  0.00           H  
ATOM   1509  HB2 LEU   115      46.812  39.559  65.272  1.00  0.00           H  
ATOM   1510  CG  LEU   115      48.856  39.387  65.232  1.00  0.00           C  
ATOM   1511  HG  LEU   115      49.064  38.674  64.402  1.00  0.00           H  
ATOM   1512  CD1 LEU   115      48.932  40.895  64.756  1.00  0.00           C  
ATOM   1513 1HD1 LEU   115      48.315  41.078  63.844  1.00  0.00           H  
ATOM   1514 2HD1 LEU   115      49.963  41.241  64.551  1.00  0.00           H  
ATOM   1515 3HD1 LEU   115      48.543  41.558  65.554  1.00  0.00           H  
ATOM   1516  CD2 LEU   115      49.954  39.066  66.287  1.00  0.00           C  
ATOM   1517 1HD2 LEU   115      49.894  38.007  66.619  1.00  0.00           H  
ATOM   1518 2HD2 LEU   115      49.683  39.671  67.178  1.00  0.00           H  
ATOM   1519 3HD2 LEU   115      50.945  39.424  65.927  1.00  0.00           H  
ATOM   1520  C   LEU   115      45.992  37.136  66.637  1.00  0.00           C  
ATOM   1521  O   LEU   115      46.243  36.996  67.829  1.00  0.00           O  
ATOM   1522  N   ILE   116      44.669  37.073  66.250  1.00  0.00           N  
ATOM   1523  H   ILE   116      44.464  37.196  65.274  1.00  0.00           H  
ATOM   1524  CA  ILE   116      43.587  36.996  67.186  1.00  0.00           C  
ATOM   1525  HA  ILE   116      43.809  37.685  67.991  1.00  0.00           H  
ATOM   1526  CB  ILE   116      42.138  37.345  66.680  1.00  0.00           C  
ATOM   1527  HB  ILE   116      41.894  36.575  65.922  1.00  0.00           H  
ATOM   1528  CG2 ILE   116      41.075  37.268  67.764  1.00  0.00           C  
ATOM   1529 1HG2 ILE   116      40.095  37.651  67.415  1.00  0.00           H  
ATOM   1530 2HG2 ILE   116      41.281  37.800  68.723  1.00  0.00           H  
ATOM   1531 3HG2 ILE   116      40.930  36.193  68.004  1.00  0.00           H  
ATOM   1532  CG1 ILE   116      42.170  38.687  65.997  1.00  0.00           C  
ATOM   1533 3HG1 ILE   116      41.232  38.845  65.436  1.00  0.00           H  
ATOM   1534 2HG1 ILE   116      42.992  38.651  65.247  1.00  0.00           H  
ATOM   1535  CD1 ILE   116      42.396  39.862  66.935  1.00  0.00           C  
ATOM   1536 1HD1 ILE   116      42.359  40.794  66.334  1.00  0.00           H  
ATOM   1537 2HD1 ILE   116      43.329  39.713  67.527  1.00  0.00           H  
ATOM   1538 3HD1 ILE   116      41.580  39.959  67.677  1.00  0.00           H  
ATOM   1539  C   ILE   116      43.705  35.590  67.826  1.00  0.00           C  
ATOM   1540  O   ILE   116      43.417  35.395  69.040  1.00  0.00           O  
ATOM   1541  N   ALA   117      44.116  34.580  67.073  1.00  0.00           N  
ATOM   1542  H   ALA   117      44.261  34.758  66.098  1.00  0.00           H  
ATOM   1543  CA  ALA   117      44.286  33.188  67.557  1.00  0.00           C  
ATOM   1544  HA  ALA   117      43.483  32.974  68.247  1.00  0.00           H  
ATOM   1545  CB  ALA   117      44.460  32.276  66.375  1.00  0.00           C  
ATOM   1546  HB1 ALA   117      45.177  32.644  65.614  1.00  0.00           H  
ATOM   1547  HB2 ALA   117      43.547  31.967  65.820  1.00  0.00           H  
ATOM   1548  HB3 ALA   117      44.795  31.285  66.743  1.00  0.00           H  
ATOM   1549  C   ALA   117      45.412  33.076  68.592  1.00  0.00           C  
ATOM   1550  O   ALA   117      45.268  32.384  69.574  1.00  0.00           O  
ATOM   1551  N   LEU   118      46.530  33.785  68.401  1.00  0.00           N  
ATOM   1552  H   LEU   118      46.633  34.408  67.631  1.00  0.00           H  
ATOM   1553  CA  LEU   118      47.656  33.951  69.303  1.00  0.00           C  
ATOM   1554  HA  LEU   118      48.008  32.965  69.559  1.00  0.00           H  
ATOM   1555  CB  LEU   118      48.801  34.712  68.657  1.00  0.00           C  
ATOM   1556  HB3 LEU   118      49.461  35.114  69.461  1.00  0.00           H  
ATOM   1557  HB2 LEU   118      48.331  35.601  68.188  1.00  0.00           H  
ATOM   1558  CG  LEU   118      49.564  33.890  67.651  1.00  0.00           C  
ATOM   1559  HG  LEU   118      49.782  32.862  68.001  1.00  0.00           H  
ATOM   1560  CD1 LEU   118      48.959  33.705  66.249  1.00  0.00           C  
ATOM   1561 1HD1 LEU   118      48.682  34.711  65.855  1.00  0.00           H  
ATOM   1562 2HD1 LEU   118      48.021  33.114  66.336  1.00  0.00           H  
ATOM   1563 3HD1 LEU   118      49.758  33.324  65.581  1.00  0.00           H  
ATOM   1564  CD2 LEU   118      51.011  34.418  67.559  1.00  0.00           C  
ATOM   1565 1HD2 LEU   118      51.502  33.980  66.672  1.00  0.00           H  
ATOM   1566 2HD2 LEU   118      51.683  34.093  68.374  1.00  0.00           H  
ATOM   1567 3HD2 LEU   118      51.027  35.512  67.396  1.00  0.00           H  
ATOM   1568  C   LEU   118      47.235  34.662  70.603  1.00  0.00           C  
ATOM   1569  O   LEU   118      47.633  34.339  71.734  1.00  0.00           O  
ATOM   1570  N   ILE   119      46.474  35.761  70.546  1.00  0.00           N  
ATOM   1571  H   ILE   119      46.212  36.245  69.722  1.00  0.00           H  
ATOM   1572  CA  ILE   119      45.848  36.378  71.744  1.00  0.00           C  
ATOM   1573  HA  ILE   119      46.600  36.851  72.349  1.00  0.00           H  
ATOM   1574  CB  ILE   119      45.019  37.601  71.381  1.00  0.00           C  
ATOM   1575  HB  ILE   119      44.245  37.288  70.648  1.00  0.00           H  
ATOM   1576  CG2 ILE   119      44.222  38.177  72.536  1.00  0.00           C  
ATOM   1577 1HG2 ILE   119      43.697  39.114  72.238  1.00  0.00           H  
ATOM   1578 2HG2 ILE   119      44.945  38.596  73.273  1.00  0.00           H  
ATOM   1579 3HG2 ILE   119      43.435  37.531  72.974  1.00  0.00           H  
ATOM   1580  CG1 ILE   119      45.917  38.650  70.714  1.00  0.00           C  
ATOM   1581 3HG1 ILE   119      46.576  38.303  69.883  1.00  0.00           H  
ATOM   1582 2HG1 ILE   119      46.502  39.078  71.548  1.00  0.00           H  
ATOM   1583  CD1 ILE   119      45.103  39.755  70.089  1.00  0.00           C  
ATOM   1584 1HD1 ILE   119      45.723  40.370  69.407  1.00  0.00           H  
ATOM   1585 2HD1 ILE   119      44.528  40.371  70.816  1.00  0.00           H  
ATOM   1586 3HD1 ILE   119      44.327  39.244  69.484  1.00  0.00           H  
ATOM   1587  C   ILE   119      44.984  35.464  72.648  1.00  0.00           C  
ATOM   1588  O   ILE   119      45.065  35.432  73.848  1.00  0.00           O  
ATOM   1589  N   ALA   120      44.111  34.590  72.042  1.00  0.00           N  
ATOM   1590  H   ALA   120      44.288  34.583  71.061  1.00  0.00           H  
ATOM   1591  CA  ALA   120      43.110  33.844  72.701  1.00  0.00           C  
ATOM   1592  HA  ALA   120      42.693  34.482  73.461  1.00  0.00           H  
ATOM   1593  CB  ALA   120      42.016  33.360  71.653  1.00  0.00           C  
ATOM   1594  HB1 ALA   120      41.628  34.217  71.060  1.00  0.00           H  
ATOM   1595  HB2 ALA   120      41.185  32.865  72.187  1.00  0.00           H  
ATOM   1596  HB3 ALA   120      42.528  32.637  70.987  1.00  0.00           H  
ATOM   1597  C   ALA   120      43.749  32.602  73.410  1.00  0.00           C  
ATOM   1598  O   ALA   120      43.444  32.232  74.544  1.00  0.00           O  
ATOM   1599  N   LEU   121      44.666  31.898  72.726  1.00  0.00           N  
ATOM   1600  H   LEU   121      44.687  32.069  71.745  1.00  0.00           H  
ATOM   1601  CA  LEU   121      45.561  30.841  73.243  1.00  0.00           C  
ATOM   1602  HA  LEU   121      44.999  29.994  73.610  1.00  0.00           H  
ATOM   1603  CB  LEU   121      46.390  30.282  72.085  1.00  0.00           C  
ATOM   1604  HB3 LEU   121      47.014  31.095  71.668  1.00  0.00           H  
ATOM   1605  HB2 LEU   121      45.594  30.062  71.340  1.00  0.00           H  
ATOM   1606  CG  LEU   121      47.136  28.950  72.199  1.00  0.00           C  
ATOM   1607  HG  LEU   121      46.481  28.243  72.758  1.00  0.00           H  
ATOM   1608  CD1 LEU   121      47.354  28.193  70.850  1.00  0.00           C  
ATOM   1609 1HD1 LEU   121      47.927  27.266  71.052  1.00  0.00           H  
ATOM   1610 2HD1 LEU   121      47.896  28.905  70.194  1.00  0.00           H  
ATOM   1611 3HD1 LEU   121      46.387  27.978  70.349  1.00  0.00           H  
ATOM   1612  CD2 LEU   121      48.483  29.074  72.889  1.00  0.00           C  
ATOM   1613 1HD2 LEU   121      48.995  28.103  72.722  1.00  0.00           H  
ATOM   1614 2HD2 LEU   121      48.317  29.256  73.972  1.00  0.00           H  
ATOM   1615 3HD2 LEU   121      49.164  29.851  72.473  1.00  0.00           H  
ATOM   1616  C   LEU   121      46.443  31.261  74.414  1.00  0.00           C  
ATOM   1617  O   LEU   121      46.612  30.498  75.363  1.00  0.00           O  
ATOM   1618  N   ASP   122      47.030  32.467  74.442  1.00  0.00           N  
ATOM   1619  H   ASP   122      47.052  32.993  73.585  1.00  0.00           H  
ATOM   1620  CA  ASP   122      47.704  33.091  75.581  1.00  0.00           C  
ATOM   1621  HA  ASP   122      48.449  32.391  75.918  1.00  0.00           H  
ATOM   1622  CB  ASP   122      48.296  34.404  75.090  1.00  0.00           C  
ATOM   1623  HB3 ASP   122      47.480  35.151  74.956  1.00  0.00           H  
ATOM   1624  HB2 ASP   122      48.794  34.263  74.111  1.00  0.00           H  
ATOM   1625  CG  ASP   122      49.365  34.999  76.017  1.00  0.00           C  
ATOM   1626  OD1 ASP   122      50.463  34.402  76.187  1.00  0.00           O  
ATOM   1627  OD2 ASP   122      49.123  36.059  76.632  1.00  0.00           O1-
ATOM   1628  C   ASP   122      46.809  33.312  76.796  1.00  0.00           C  
ATOM   1629  O   ASP   122      47.193  33.030  77.942  1.00  0.00           O  
ATOM   1630  N   ARG   123      45.539  33.747  76.597  1.00  0.00           N  
ATOM   1631  H   ARG   123      45.246  33.768  75.645  1.00  0.00           H  
ATOM   1632  CA  ARG   123      44.631  34.023  77.746  1.00  0.00           C  
ATOM   1633  HA  ARG   123      45.223  34.641  78.411  1.00  0.00           H  
ATOM   1634  CB  ARG   123      43.419  34.862  77.223  1.00  0.00           C  
ATOM   1635  HB3 ARG   123      42.916  34.376  76.365  1.00  0.00           H  
ATOM   1636  HB2 ARG   123      43.920  35.703  76.702  1.00  0.00           H  
ATOM   1637  CG  ARG   123      42.475  35.429  78.265  1.00  0.00           C  
ATOM   1638  HG3 ARG   123      41.824  34.585  78.572  1.00  0.00           H  
ATOM   1639  HG2 ARG   123      41.949  36.247  77.737  1.00  0.00           H  
ATOM   1640  CD  ARG   123      43.171  36.109  79.456  1.00  0.00           C  
ATOM   1641  HD3 ARG   123      43.599  37.111  79.267  1.00  0.00           H  
ATOM   1642  HD2 ARG   123      43.989  35.470  79.838  1.00  0.00           H  
ATOM   1643  NE  ARG   123      42.207  36.156  80.658  1.00  0.00           N  
ATOM   1644  HE  ARG   123      41.473  35.483  80.744  1.00  0.00           H  
ATOM   1645  CZ  ARG   123      42.371  36.876  81.775  1.00  0.00           C  
ATOM   1646  NH1 ARG   123      43.328  37.790  81.829  1.00  0.00           N1+
ATOM   1647 1HH1 ARG   123      43.918  38.010  81.054  1.00  0.00           H  
ATOM   1648 2HH1 ARG   123      43.556  38.285  82.671  1.00  0.00           H  
ATOM   1649  NH2 ARG   123      41.569  36.654  82.798  1.00  0.00           N  
ATOM   1650 1HH2 ARG   123      40.816  36.038  82.608  1.00  0.00           H  
ATOM   1651 2HH2 ARG   123      41.550  37.216  83.635  1.00  0.00           H  
ATOM   1652  C   ARG   123      44.171  32.756  78.436  1.00  0.00           C  
ATOM   1653  O   ARG   123      44.016  32.719  79.624  1.00  0.00           O  
ATOM   1654  N   CYS   124      43.996  31.719  77.633  1.00  0.00           N  
ATOM   1655  H   CYS   124      44.053  31.756  76.638  1.00  0.00           H  
ATOM   1656  CA  CYS   124      43.609  30.414  78.139  1.00  0.00           C  
ATOM   1657  HA  CYS   124      42.880  30.651  78.901  1.00  0.00           H  
ATOM   1658  CB  CYS   124      43.051  29.463  77.045  1.00  0.00           C  
ATOM   1659  HB3 CYS   124      43.822  29.384  76.249  1.00  0.00           H  
ATOM   1660  HB2 CYS   124      42.220  29.864  76.426  1.00  0.00           H  
ATOM   1661  SG  CYS   124      42.597  27.809  77.608  1.00  0.00           S  
ATOM   1662  HG  CYS   124      43.791  27.234  77.555  1.00  0.00           H  
ATOM   1663  C   CYS   124      44.770  29.752  78.842  1.00  0.00           C  
ATOM   1664  O   CYS   124      44.696  28.995  79.781  1.00  0.00           O  
ATOM   1665  N   VAL   125      46.059  29.990  78.447  1.00  0.00           N  
ATOM   1666  H   VAL   125      46.141  30.655  77.713  1.00  0.00           H  
ATOM   1667  CA  VAL   125      47.332  29.675  79.047  1.00  0.00           C  
ATOM   1668  HA  VAL   125      47.316  28.618  79.253  1.00  0.00           H  
ATOM   1669  CB  VAL   125      48.461  29.891  78.055  1.00  0.00           C  
ATOM   1670  HB  VAL   125      48.253  30.696  77.325  1.00  0.00           H  
ATOM   1671  CG1 VAL   125      49.835  30.039  78.623  1.00  0.00           C  
ATOM   1672 1HG1 VAL   125      50.478  30.141  77.722  1.00  0.00           H  
ATOM   1673 2HG1 VAL   125      50.246  29.162  79.171  1.00  0.00           H  
ATOM   1674 3HG1 VAL   125      49.897  31.012  79.153  1.00  0.00           H  
ATOM   1675  CG2 VAL   125      48.393  28.606  77.171  1.00  0.00           C  
ATOM   1676 1HG2 VAL   125      49.280  28.498  76.510  1.00  0.00           H  
ATOM   1677 2HG2 VAL   125      47.466  28.513  76.572  1.00  0.00           H  
ATOM   1678 3HG2 VAL   125      48.463  27.680  77.788  1.00  0.00           H  
ATOM   1679  C   VAL   125      47.524  30.448  80.417  1.00  0.00           C  
ATOM   1680  O   VAL   125      47.929  29.839  81.428  1.00  0.00           O  
ATOM   1681  N   CYS   126      47.148  31.734  80.457  1.00  0.00           N  
ATOM   1682  H   CYS   126      46.849  32.231  79.648  1.00  0.00           H  
ATOM   1683  CA  CYS   126      46.994  32.596  81.593  1.00  0.00           C  
ATOM   1684  HA  CYS   126      47.939  32.661  82.117  1.00  0.00           H  
ATOM   1685  CB  CYS   126      46.808  34.007  80.971  1.00  0.00           C  
ATOM   1686  HB3 CYS   126      45.974  33.992  80.245  1.00  0.00           H  
ATOM   1687  HB2 CYS   126      47.681  34.311  80.359  1.00  0.00           H  
ATOM   1688  SG  CYS   126      46.555  35.294  82.268  1.00  0.00           S  
ATOM   1689  HG  CYS   126      46.954  36.233  81.433  1.00  0.00           H  
ATOM   1690  C   CYS   126      45.930  32.222  82.577  1.00  0.00           C  
ATOM   1691  O   CYS   126      46.133  32.225  83.835  1.00  0.00           O  
ATOM   1692  N   VAL   127      44.668  31.782  82.158  1.00  0.00           N  
ATOM   1693  H   VAL   127      44.395  31.991  81.226  1.00  0.00           H  
ATOM   1694  CA  VAL   127      43.672  31.206  83.040  1.00  0.00           C  
ATOM   1695  HA  VAL   127      43.573  31.813  83.930  1.00  0.00           H  
ATOM   1696  CB  VAL   127      42.321  31.215  82.298  1.00  0.00           C  
ATOM   1697  HB  VAL   127      42.436  30.638  81.357  1.00  0.00           H  
ATOM   1698  CG1 VAL   127      41.163  30.469  83.078  1.00  0.00           C  
ATOM   1699 1HG1 VAL   127      41.359  29.451  83.482  1.00  0.00           H  
ATOM   1700 2HG1 VAL   127      40.267  30.446  82.429  1.00  0.00           H  
ATOM   1701 3HG1 VAL   127      40.785  31.036  83.959  1.00  0.00           H  
ATOM   1702  CG2 VAL   127      41.858  32.584  82.071  1.00  0.00           C  
ATOM   1703 1HG2 VAL   127      41.596  33.158  82.979  1.00  0.00           H  
ATOM   1704 2HG2 VAL   127      40.982  32.701  81.399  1.00  0.00           H  
ATOM   1705 3HG2 VAL   127      42.719  33.141  81.649  1.00  0.00           H  
ATOM   1706  C   VAL   127      44.029  29.845  83.695  1.00  0.00           C  
ATOM   1707  O   VAL   127      43.764  29.650  84.855  1.00  0.00           O  
ATOM   1708  N   LEU   128      44.679  28.932  82.909  1.00  0.00           N  
ATOM   1709  H   LEU   128      44.855  29.016  81.933  1.00  0.00           H  
ATOM   1710  CA  LEU   128      44.754  27.514  83.311  1.00  0.00           C  
ATOM   1711  HA  LEU   128      44.002  27.401  84.083  1.00  0.00           H  
ATOM   1712  CB  LEU   128      44.740  26.540  82.138  1.00  0.00           C  
ATOM   1713  HB3 LEU   128      45.329  25.621  82.369  1.00  0.00           H  
ATOM   1714  HB2 LEU   128      45.309  27.124  81.390  1.00  0.00           H  
ATOM   1715  CG  LEU   128      43.320  26.118  81.891  1.00  0.00           C  
ATOM   1716  HG  LEU   128      42.695  27.031  81.856  1.00  0.00           H  
ATOM   1717  CD1 LEU   128      43.203  25.397  80.515  1.00  0.00           C  
ATOM   1718 1HD1 LEU   128      42.131  25.153  80.399  1.00  0.00           H  
ATOM   1719 2HD1 LEU   128      43.740  24.423  80.547  1.00  0.00           H  
ATOM   1720 3HD1 LEU   128      43.618  25.982  79.675  1.00  0.00           H  
ATOM   1721  CD2 LEU   128      42.686  25.140  82.975  1.00  0.00           C  
ATOM   1722 1HD2 LEU   128      43.374  24.284  83.147  1.00  0.00           H  
ATOM   1723 2HD2 LEU   128      41.704  24.705  82.683  1.00  0.00           H  
ATOM   1724 3HD2 LEU   128      42.435  25.733  83.883  1.00  0.00           H  
ATOM   1725  C   LEU   128      46.089  27.335  84.054  1.00  0.00           C  
ATOM   1726  O   LEU   128      46.267  26.401  84.809  1.00  0.00           O  
ATOM   1727  N   HIS   129      47.105  28.166  83.843  1.00  0.00           N  
ATOM   1728  H   HIS   129      47.080  28.937  83.220  1.00  0.00           H  
ATOM   1729  CA  HIS   129      48.420  27.983  84.517  1.00  0.00           C  
ATOM   1730  HA  HIS   129      48.242  27.381  85.398  1.00  0.00           H  
ATOM   1731  CB  HIS   129      49.413  27.202  83.617  1.00  0.00           C  
ATOM   1732  HB3 HIS   129      50.307  26.877  84.193  1.00  0.00           H  
ATOM   1733  HB2 HIS   129      49.691  27.911  82.802  1.00  0.00           H  
ATOM   1734  ND1 HIS   129      48.601  24.833  83.753  1.00  0.00           N  
ATOM   1735  HD1 HIS   129      48.959  24.687  84.669  1.00  0.00           H  
ATOM   1736  CG  HIS   129      48.918  25.978  82.982  1.00  0.00           C  
ATOM   1737  CE1 HIS   129      48.033  23.970  82.908  1.00  0.00           C  
ATOM   1738  HE1 HIS   129      47.754  22.949  83.168  1.00  0.00           H  
ATOM   1739  NE2 HIS   129      47.993  24.394  81.648  1.00  0.00           N  
ATOM   1740  CD2 HIS   129      48.547  25.711  81.727  1.00  0.00           C  
ATOM   1741  HD2 HIS   129      48.560  26.466  80.947  1.00  0.00           H  
ATOM   1742  C   HIS   129      48.933  29.366  84.777  1.00  0.00           C  
ATOM   1743  O   HIS   129      49.790  29.730  83.999  1.00  0.00           O  
ATOM   1744  N   PRO   130      48.501  29.996  85.892  1.00  0.00           N  
ATOM   1745  CD  PRO   130      47.406  29.589  86.817  1.00  0.00           C  
ATOM   1746  HD3 PRO   130      47.775  29.187  87.785  1.00  0.00           H  
ATOM   1747  HD2 PRO   130      46.804  28.711  86.510  1.00  0.00           H  
ATOM   1748  CA  PRO   130      48.816  31.423  86.078  1.00  0.00           C  
ATOM   1749  HA  PRO   130      48.601  31.977  85.171  1.00  0.00           H  
ATOM   1750  CB  PRO   130      47.768  31.877  87.185  1.00  0.00           C  
ATOM   1751  HB3 PRO   130      47.470  32.926  86.988  1.00  0.00           H  
ATOM   1752  HB2 PRO   130      48.239  31.835  88.195  1.00  0.00           H  
ATOM   1753  CG  PRO   130      46.636  30.897  87.008  1.00  0.00           C  
ATOM   1754  HG3 PRO   130      46.196  30.849  88.028  1.00  0.00           H  
ATOM   1755  HG2 PRO   130      46.003  31.171  86.134  1.00  0.00           H  
ATOM   1756  C   PRO   130      50.271  31.825  86.451  1.00  0.00           C  
ATOM   1757  O   PRO   130      50.820  32.705  85.876  1.00  0.00           O  
ATOM   1758  N   VAL   131      50.811  31.169  87.512  1.00  0.00           N  
ATOM   1759  H   VAL   131      50.248  30.563  88.087  1.00  0.00           H  
ATOM   1760  CA  VAL   131      52.168  31.482  88.063  1.00  0.00           C  
ATOM   1761  HA  VAL   131      52.215  32.544  88.248  1.00  0.00           H  
ATOM   1762  CB  VAL   131      52.404  30.617  89.290  1.00  0.00           C  
ATOM   1763  HB  VAL   131      52.562  29.546  89.048  1.00  0.00           H  
ATOM   1764  CG1 VAL   131      53.685  31.024  90.108  1.00  0.00           C  
ATOM   1765 1HG1 VAL   131      53.695  32.095  90.399  1.00  0.00           H  
ATOM   1766 2HG1 VAL   131      54.669  30.988  89.601  1.00  0.00           H  
ATOM   1767 3HG1 VAL   131      53.805  30.312  90.955  1.00  0.00           H  
ATOM   1768  CG2 VAL   131      51.154  30.799  90.212  1.00  0.00           C  
ATOM   1769 1HG2 VAL   131      50.194  30.564  89.709  1.00  0.00           H  
ATOM   1770 2HG2 VAL   131      51.183  31.854  90.581  1.00  0.00           H  
ATOM   1771 3HG2 VAL   131      51.243  30.188  91.131  1.00  0.00           H  
ATOM   1772  C   VAL   131      53.310  31.213  87.067  1.00  0.00           C  
ATOM   1773  O   VAL   131      54.194  32.017  86.870  1.00  0.00           O  
ATOM   1774  N   TRP   132      53.184  30.147  86.346  1.00  0.00           N  
ATOM   1775  H   TRP   132      52.615  29.394  86.669  1.00  0.00           H  
ATOM   1776  CA  TRP   132      54.008  29.687  85.235  1.00  0.00           C  
ATOM   1777  HA  TRP   132      54.988  29.405  85.581  1.00  0.00           H  
ATOM   1778  CB  TRP   132      53.413  28.364  84.767  1.00  0.00           C  
ATOM   1779  HB3 TRP   132      52.310  28.464  84.859  1.00  0.00           H  
ATOM   1780  HB2 TRP   132      53.613  27.484  85.412  1.00  0.00           H  
ATOM   1781  CG  TRP   132      53.769  27.885  83.410  1.00  0.00           C  
ATOM   1782  CD1 TRP   132      53.004  28.054  82.303  1.00  0.00           C  
ATOM   1783  HD1 TRP   132      52.037  28.521  82.231  1.00  0.00           H  
ATOM   1784  NE1 TRP   132      53.651  27.590  81.234  1.00  0.00           N  
ATOM   1785  HE1 TRP   132      53.344  27.641  80.306  1.00  0.00           H  
ATOM   1786  CE2 TRP   132      54.885  26.999  81.589  1.00  0.00           C  
ATOM   1787  CD2 TRP   132      54.950  27.176  83.057  1.00  0.00           C  
ATOM   1788  CE3 TRP   132      56.063  26.623  83.701  1.00  0.00           C  
ATOM   1789  HE3 TRP   132      56.177  26.685  84.772  1.00  0.00           H  
ATOM   1790  CZ3 TRP   132      57.065  25.971  83.011  1.00  0.00           C  
ATOM   1791  HZ3 TRP   132      57.903  25.495  83.502  1.00  0.00           H  
ATOM   1792  CZ2 TRP   132      55.968  26.512  80.849  1.00  0.00           C  
ATOM   1793  HZ2 TRP   132      55.906  26.353  79.786  1.00  0.00           H  
ATOM   1794  CH2 TRP   132      57.001  25.952  81.584  1.00  0.00           C  
ATOM   1795  HH2 TRP   132      57.742  25.293  81.156  1.00  0.00           H  
ATOM   1796  C   TRP   132      54.038  30.708  84.148  1.00  0.00           C  
ATOM   1797  O   TRP   132      55.080  31.224  83.741  1.00  0.00           O  
ATOM   1798  N   THR   133      52.935  31.247  83.743  1.00  0.00           N  
ATOM   1799  H   THR   133      52.077  30.953  84.152  1.00  0.00           H  
ATOM   1800  CA  THR   133      52.746  32.248  82.701  1.00  0.00           C  
ATOM   1801  HA  THR   133      53.417  31.978  81.905  1.00  0.00           H  
ATOM   1802  CB  THR   133      51.343  32.282  82.169  1.00  0.00           C  
ATOM   1803  HB  THR   133      50.775  32.699  83.023  1.00  0.00           H  
ATOM   1804  OG1 THR   133      50.896  31.066  81.669  1.00  0.00           O  
ATOM   1805  HG1 THR   133      50.542  30.591  82.419  1.00  0.00           H  
ATOM   1806  CG2 THR   133      51.250  33.300  80.995  1.00  0.00           C  
ATOM   1807 1HG2 THR   133      51.954  33.100  80.159  1.00  0.00           H  
ATOM   1808 2HG2 THR   133      51.445  34.304  81.431  1.00  0.00           H  
ATOM   1809 3HG2 THR   133      50.254  33.268  80.520  1.00  0.00           H  
ATOM   1810  C   THR   133      53.269  33.589  83.149  1.00  0.00           C  
ATOM   1811  O   THR   133      53.706  34.414  82.302  1.00  0.00           O  
ATOM   1812  N   GLN   134      53.226  33.897  84.467  1.00  0.00           N  
ATOM   1813  H   GLN   134      52.747  33.367  85.157  1.00  0.00           H  
ATOM   1814  CA  GLN   134      53.675  35.212  84.983  1.00  0.00           C  
ATOM   1815  HA  GLN   134      53.468  35.958  84.229  1.00  0.00           H  
ATOM   1816  CB  GLN   134      52.946  35.446  86.380  1.00  0.00           C  
ATOM   1817  HB3 GLN   134      53.453  36.347  86.801  1.00  0.00           H  
ATOM   1818  HB2 GLN   134      53.231  34.634  87.079  1.00  0.00           H  
ATOM   1819  CG  GLN   134      51.467  35.620  86.402  1.00  0.00           C  
ATOM   1820  HG3 GLN   134      51.183  36.525  86.970  1.00  0.00           H  
ATOM   1821  HG2 GLN   134      50.891  34.744  86.768  1.00  0.00           H  
ATOM   1822  CD  GLN   134      50.847  35.878  85.020  1.00  0.00           C  
ATOM   1823  OE1 GLN   134      51.334  36.688  84.176  1.00  0.00           O  
ATOM   1824  NE2 GLN   134      49.635  35.360  84.651  1.00  0.00           N  
ATOM   1825 1HE2 GLN   134      49.275  35.577  83.740  1.00  0.00           H  
ATOM   1826 2HE2 GLN   134      49.007  35.046  85.363  1.00  0.00           H  
ATOM   1827  C   GLN   134      55.170  35.401  85.125  1.00  0.00           C  
ATOM   1828  O   GLN   134      55.673  36.504  84.964  1.00  0.00           O  
ATOM   1829  N   ASN   135      55.927  34.272  85.170  1.00  0.00           N  
ATOM   1830  H   ASN   135      55.446  33.402  85.242  1.00  0.00           H  
ATOM   1831  CA  ASN   135      57.373  34.340  85.017  1.00  0.00           C  
ATOM   1832  HA  ASN   135      57.799  35.230  85.447  1.00  0.00           H  
ATOM   1833  CB  ASN   135      58.027  33.094  85.773  1.00  0.00           C  
ATOM   1834  HB3 ASN   135      59.118  32.948  85.620  1.00  0.00           H  
ATOM   1835  HB2 ASN   135      57.390  32.240  85.483  1.00  0.00           H  
ATOM   1836  CG  ASN   135      57.787  33.322  87.272  1.00  0.00           C  
ATOM   1837  OD1 ASN   135      57.992  34.427  87.864  1.00  0.00           O  
ATOM   1838  ND2 ASN   135      57.217  32.272  87.889  1.00  0.00           N  
ATOM   1839 1HD2 ASN   135      57.130  32.360  88.874  1.00  0.00           H  
ATOM   1840 2HD2 ASN   135      57.280  31.349  87.507  1.00  0.00           H  
ATOM   1841  C   ASN   135      57.855  34.325  83.584  1.00  0.00           C  
ATOM   1842  O   ASN   135      59.020  34.580  83.316  1.00  0.00           O  
ATOM   1843  N   HIS   136      56.892  34.214  82.644  1.00  0.00           N  
ATOM   1844  H   HIS   136      55.924  34.124  82.828  1.00  0.00           H  
ATOM   1845  CA  HIS   136      57.083  34.313  81.153  1.00  0.00           C  
ATOM   1846  HA  HIS   136      58.122  34.575  80.993  1.00  0.00           H  
ATOM   1847  CB  HIS   136      56.570  33.019  80.354  1.00  0.00           C  
ATOM   1848  HB3 HIS   136      56.611  33.224  79.262  1.00  0.00           H  
ATOM   1849  HB2 HIS   136      55.527  32.958  80.720  1.00  0.00           H  
ATOM   1850  ND1 HIS   136      56.986  30.766  81.589  1.00  0.00           N  
ATOM   1851  HD1 HIS   136      56.651  31.005  82.504  1.00  0.00           H  
ATOM   1852  CG  HIS   136      57.271  31.744  80.628  1.00  0.00           C  
ATOM   1853  CE1 HIS   136      57.656  29.614  81.299  1.00  0.00           C  
ATOM   1854  HE1 HIS   136      57.785  28.703  81.890  1.00  0.00           H  
ATOM   1855  NE2 HIS   136      58.349  29.782  80.185  1.00  0.00           N  
ATOM   1856  CD2 HIS   136      58.131  31.105  79.774  1.00  0.00           C  
ATOM   1857  HD2 HIS   136      58.662  31.537  78.929  1.00  0.00           H  
ATOM   1858  C   HIS   136      56.262  35.434  80.611  1.00  0.00           C  
ATOM   1859  O   HIS   136      55.400  35.213  79.834  1.00  0.00           O  
ATOM   1860  N   ARG   137      56.469  36.694  80.951  1.00  0.00           N  
ATOM   1861  H   ARG   137      57.059  36.965  81.704  1.00  0.00           H  
ATOM   1862  CA  ARG   137      55.766  37.877  80.338  1.00  0.00           C  
ATOM   1863  HA  ARG   137      55.209  37.589  79.458  1.00  0.00           H  
ATOM   1864  CB  ARG   137      54.811  38.525  81.396  1.00  0.00           C  
ATOM   1865  HB3 ARG   137      54.292  39.398  80.952  1.00  0.00           H  
ATOM   1866  HB2 ARG   137      55.423  38.920  82.225  1.00  0.00           H  
ATOM   1867  CG  ARG   137      53.697  37.616  81.927  1.00  0.00           C  
ATOM   1868  HG3 ARG   137      53.340  38.139  82.844  1.00  0.00           H  
ATOM   1869  HG2 ARG   137      54.211  36.715  82.350  1.00  0.00           H  
ATOM   1870  CD  ARG   137      52.451  37.372  81.014  1.00  0.00           C  
ATOM   1871  HD3 ARG   137      52.194  38.350  80.555  1.00  0.00           H  
ATOM   1872  HD2 ARG   137      51.648  36.882  81.596  1.00  0.00           H  
ATOM   1873  NE  ARG   137      52.801  36.376  79.927  1.00  0.00           N  
ATOM   1874  HE  ARG   137      53.594  35.775  80.012  1.00  0.00           H  
ATOM   1875  CZ  ARG   137      51.970  36.144  78.923  1.00  0.00           C  
ATOM   1876  NH1 ARG   137      50.843  36.890  78.656  1.00  0.00           N1+
ATOM   1877 1HH1 ARG   137      50.615  37.571  79.355  1.00  0.00           H  
ATOM   1878 2HH1 ARG   137      50.268  36.567  77.898  1.00  0.00           H  
ATOM   1879  NH2 ARG   137      52.270  35.202  78.037  1.00  0.00           N  
ATOM   1880 1HH2 ARG   137      52.932  34.479  78.221  1.00  0.00           H  
ATOM   1881 2HH2 ARG   137      51.500  35.105  77.408  1.00  0.00           H  
ATOM   1882  C   ARG   137      56.848  38.880  79.796  1.00  0.00           C  
ATOM   1883  O   ARG   137      56.612  40.030  79.456  1.00  0.00           O  
ATOM   1884  N   THR   138      58.121  38.439  79.712  1.00  0.00           N  
ATOM   1885  H   THR   138      58.415  37.608  80.186  1.00  0.00           H  
ATOM   1886  CA  THR   138      59.210  39.117  79.007  1.00  0.00           C  
ATOM   1887  HA  THR   138      59.378  39.961  79.667  1.00  0.00           H  
ATOM   1888  CB  THR   138      60.555  38.379  79.076  1.00  0.00           C  
ATOM   1889  HB  THR   138      60.947  38.424  80.111  1.00  0.00           H  
ATOM   1890  OG1 THR   138      61.622  38.923  78.294  1.00  0.00           O  
ATOM   1891  HG1 THR   138      61.958  39.767  78.611  1.00  0.00           H  
ATOM   1892  CG2 THR   138      60.496  36.959  78.434  1.00  0.00           C  
ATOM   1893 1HG2 THR   138      61.406  36.343  78.575  1.00  0.00           H  
ATOM   1894 2HG2 THR   138      60.315  36.976  77.337  1.00  0.00           H  
ATOM   1895 3HG2 THR   138      59.570  36.427  78.725  1.00  0.00           H  
ATOM   1896  C   THR   138      58.968  39.625  77.687  1.00  0.00           C  
ATOM   1897  O   THR   138      58.435  38.921  76.837  1.00  0.00           O  
ATOM   1898  N   VAL   139      59.354  40.922  77.341  1.00  0.00           N  
ATOM   1899  H   VAL   139      59.821  41.450  78.045  1.00  0.00           H  
ATOM   1900  CA  VAL   139      59.193  41.521  76.037  1.00  0.00           C  
ATOM   1901  HA  VAL   139      58.168  41.414  75.711  1.00  0.00           H  
ATOM   1902  CB  VAL   139      59.570  42.956  76.145  1.00  0.00           C  
ATOM   1903  HB  VAL   139      60.473  42.939  76.791  1.00  0.00           H  
ATOM   1904  CG1 VAL   139      59.790  43.655  74.882  1.00  0.00           C  
ATOM   1905 1HG1 VAL   139      60.640  43.400  74.206  1.00  0.00           H  
ATOM   1906 2HG1 VAL   139      59.854  44.733  75.116  1.00  0.00           H  
ATOM   1907 3HG1 VAL   139      58.899  43.591  74.230  1.00  0.00           H  
ATOM   1908  CG2 VAL   139      58.547  43.756  76.949  1.00  0.00           C  
ATOM   1909 1HG2 VAL   139      57.503  43.734  76.571  1.00  0.00           H  
ATOM   1910 2HG2 VAL   139      59.022  44.743  77.138  1.00  0.00           H  
ATOM   1911 3HG2 VAL   139      58.389  43.434  78.008  1.00  0.00           H  
ATOM   1912  C   VAL   139      59.979  40.821  74.965  1.00  0.00           C  
ATOM   1913  O   VAL   139      59.599  40.772  73.787  1.00  0.00           O  
ATOM   1914  N   SER   140      61.119  40.141  75.286  1.00  0.00           N  
ATOM   1915  H   SER   140      61.320  40.180  76.263  1.00  0.00           H  
ATOM   1916  CA  SER   140      61.858  39.319  74.333  1.00  0.00           C  
ATOM   1917  HA  SER   140      62.351  39.951  73.597  1.00  0.00           H  
ATOM   1918  CB  SER   140      63.056  38.629  75.110  1.00  0.00           C  
ATOM   1919  HB3 SER   140      62.744  38.129  76.054  1.00  0.00           H  
ATOM   1920  HB2 SER   140      63.683  39.506  75.383  1.00  0.00           H  
ATOM   1921  OG  SER   140      64.004  37.836  74.346  1.00  0.00           O  
ATOM   1922  HG  SER   140      64.422  38.410  73.696  1.00  0.00           H  
ATOM   1923  C   SER   140      60.936  38.176  73.786  1.00  0.00           C  
ATOM   1924  O   SER   140      60.749  38.026  72.607  1.00  0.00           O  
ATOM   1925  N   LEU   141      60.265  37.511  74.743  1.00  0.00           N  
ATOM   1926  H   LEU   141      60.451  37.743  75.695  1.00  0.00           H  
ATOM   1927  CA  LEU   141      59.211  36.508  74.474  1.00  0.00           C  
ATOM   1928  HA  LEU   141      59.657  35.695  73.921  1.00  0.00           H  
ATOM   1929  CB  LEU   141      58.563  35.895  75.724  1.00  0.00           C  
ATOM   1930  HB3 LEU   141      58.162  36.644  76.449  1.00  0.00           H  
ATOM   1931  HB2 LEU   141      59.345  35.349  76.309  1.00  0.00           H  
ATOM   1932  CG  LEU   141      57.381  34.962  75.516  1.00  0.00           C  
ATOM   1933  HG  LEU   141      56.536  35.325  74.896  1.00  0.00           H  
ATOM   1934  CD1 LEU   141      57.749  33.652  74.809  1.00  0.00           C  
ATOM   1935 1HD1 LEU   141      58.454  33.034  75.398  1.00  0.00           H  
ATOM   1936 2HD1 LEU   141      58.170  33.813  73.788  1.00  0.00           H  
ATOM   1937 3HD1 LEU   141      56.837  33.017  74.738  1.00  0.00           H  
ATOM   1938  CD2 LEU   141      56.715  34.610  76.826  1.00  0.00           C  
ATOM   1939 1HD2 LEU   141      55.785  34.032  76.650  1.00  0.00           H  
ATOM   1940 2HD2 LEU   141      56.528  35.331  77.654  1.00  0.00           H  
ATOM   1941 3HD2 LEU   141      57.290  33.809  77.329  1.00  0.00           H  
ATOM   1942  C   LEU   141      58.102  37.125  73.741  1.00  0.00           C  
ATOM   1943  O   LEU   141      57.619  36.493  72.750  1.00  0.00           O  
ATOM   1944  N   ALA   142      57.632  38.364  74.103  1.00  0.00           N  
ATOM   1945  H   ALA   142      57.972  38.725  74.973  1.00  0.00           H  
ATOM   1946  CA  ALA   142      56.698  39.119  73.278  1.00  0.00           C  
ATOM   1947  HA  ALA   142      55.785  38.548  73.312  1.00  0.00           H  
ATOM   1948  CB  ALA   142      56.222  40.391  73.965  1.00  0.00           C  
ATOM   1949  HB1 ALA   142      57.010  41.161  73.838  1.00  0.00           H  
ATOM   1950  HB2 ALA   142      55.952  40.352  75.045  1.00  0.00           H  
ATOM   1951  HB3 ALA   142      55.369  40.957  73.521  1.00  0.00           H  
ATOM   1952  C   ALA   142      57.008  39.328  71.759  1.00  0.00           C  
ATOM   1953  O   ALA   142      56.182  39.109  70.867  1.00  0.00           O  
ATOM   1954  N   LYS   143      58.272  39.663  71.484  1.00  0.00           N  
ATOM   1955  H   LYS   143      58.820  39.856  72.288  1.00  0.00           H  
ATOM   1956  CA  LYS   143      58.798  39.828  70.179  1.00  0.00           C  
ATOM   1957  HA  LYS   143      58.025  40.331  69.620  1.00  0.00           H  
ATOM   1958  CB  LYS   143      60.016  40.757  70.201  1.00  0.00           C  
ATOM   1959  HB3 LYS   143      60.625  40.641  69.281  1.00  0.00           H  
ATOM   1960  HB2 LYS   143      60.663  40.267  70.958  1.00  0.00           H  
ATOM   1961  CG  LYS   143      59.849  42.273  70.432  1.00  0.00           C  
ATOM   1962  HG3 LYS   143      59.433  42.373  71.449  1.00  0.00           H  
ATOM   1963  HG2 LYS   143      59.045  42.673  69.780  1.00  0.00           H  
ATOM   1964  CD  LYS   143      61.211  42.977  70.402  1.00  0.00           C  
ATOM   1965  HD3 LYS   143      61.595  43.003  69.357  1.00  0.00           H  
ATOM   1966  HD2 LYS   143      61.921  42.377  71.023  1.00  0.00           H  
ATOM   1967  CE  LYS   143      61.208  44.325  71.006  1.00  0.00           C  
ATOM   1968  HE3 LYS   143      60.870  44.335  72.068  1.00  0.00           H  
ATOM   1969  HE2 LYS   143      60.629  45.108  70.482  1.00  0.00           H  
ATOM   1970  NZ  LYS   143      62.647  44.813  71.114  1.00  0.00           N1+
ATOM   1971  HZ1 LYS   143      63.136  44.174  71.769  1.00  0.00           H  
ATOM   1972  HZ2 LYS   143      62.854  45.782  71.435  1.00  0.00           H  
ATOM   1973  HZ3 LYS   143      63.191  44.692  70.241  1.00  0.00           H  
ATOM   1974  C   LYS   143      58.957  38.596  69.361  1.00  0.00           C  
ATOM   1975  O   LYS   143      58.921  38.625  68.126  1.00  0.00           O  
ATOM   1976  N   LYS   144      59.336  37.486  69.999  1.00  0.00           N  
ATOM   1977  H   LYS   144      59.459  37.542  70.987  1.00  0.00           H  
ATOM   1978  CA  LYS   144      59.367  36.195  69.416  1.00  0.00           C  
ATOM   1979  HA  LYS   144      59.842  36.306  68.456  1.00  0.00           H  
ATOM   1980  CB  LYS   144      60.094  35.206  70.302  1.00  0.00           C  
ATOM   1981  HB3 LYS   144      59.957  34.162  69.947  1.00  0.00           H  
ATOM   1982  HB2 LYS   144      59.606  35.204  71.310  1.00  0.00           H  
ATOM   1983  CG  LYS   144      61.500  35.470  70.712  1.00  0.00           C  
ATOM   1984  HG3 LYS   144      61.689  34.752  71.540  1.00  0.00           H  
ATOM   1985  HG2 LYS   144      61.444  36.490  71.149  1.00  0.00           H  
ATOM   1986  CD  LYS   144      62.625  35.259  69.621  1.00  0.00           C  
ATOM   1987  HD3 LYS   144      63.610  35.463  70.109  1.00  0.00           H  
ATOM   1988  HD2 LYS   144      62.610  36.037  68.836  1.00  0.00           H  
ATOM   1989  CE  LYS   144      62.622  33.856  68.933  1.00  0.00           C  
ATOM   1990  HE3 LYS   144      63.404  33.776  68.145  1.00  0.00           H  
ATOM   1991  HE2 LYS   144      61.760  33.689  68.271  1.00  0.00           H  
ATOM   1992  NZ  LYS   144      62.907  32.767  69.927  1.00  0.00           N1+
ATOM   1993  HZ1 LYS   144      63.915  32.758  70.207  1.00  0.00           H  
ATOM   1994  HZ2 LYS   144      62.664  31.914  69.396  1.00  0.00           H  
ATOM   1995  HZ3 LYS   144      62.336  32.831  70.789  1.00  0.00           H  
ATOM   1996  C   LYS   144      58.008  35.680  69.084  1.00  0.00           C  
ATOM   1997  O   LYS   144      57.838  35.181  67.992  1.00  0.00           O  
ATOM   1998  N   VAL   145      56.965  35.894  69.943  1.00  0.00           N  
ATOM   1999  H   VAL   145      57.087  36.062  70.919  1.00  0.00           H  
ATOM   2000  CA  VAL   145      55.540  35.590  69.573  1.00  0.00           C  
ATOM   2001  HA  VAL   145      55.579  34.556  69.248  1.00  0.00           H  
ATOM   2002  CB  VAL   145      54.715  35.862  70.823  1.00  0.00           C  
ATOM   2003  HB  VAL   145      54.887  36.915  71.124  1.00  0.00           H  
ATOM   2004  CG1 VAL   145      53.183  35.573  70.558  1.00  0.00           C  
ATOM   2005 1HG1 VAL   145      53.026  34.530  70.206  1.00  0.00           H  
ATOM   2006 2HG1 VAL   145      52.764  36.289  69.829  1.00  0.00           H  
ATOM   2007 3HG1 VAL   145      52.590  35.758  71.471  1.00  0.00           H  
ATOM   2008  CG2 VAL   145      55.193  34.927  71.935  1.00  0.00           C  
ATOM   2009 1HG2 VAL   145      56.292  34.778  72.012  1.00  0.00           H  
ATOM   2010 2HG2 VAL   145      54.708  33.976  71.649  1.00  0.00           H  
ATOM   2011 3HG2 VAL   145      54.748  35.194  72.916  1.00  0.00           H  
ATOM   2012  C   VAL   145      55.035  36.439  68.399  1.00  0.00           C  
ATOM   2013  O   VAL   145      54.258  35.959  67.605  1.00  0.00           O  
ATOM   2014  N   ILE   146      55.366  37.752  68.242  1.00  0.00           N  
ATOM   2015  H   ILE   146      55.841  38.375  68.861  1.00  0.00           H  
ATOM   2016  CA  ILE   146      54.754  38.556  67.209  1.00  0.00           C  
ATOM   2017  HA  ILE   146      53.756  38.164  67.074  1.00  0.00           H  
ATOM   2018  CB  ILE   146      54.555  40.046  67.594  1.00  0.00           C  
ATOM   2019  HB  ILE   146      53.975  40.434  66.732  1.00  0.00           H  
ATOM   2020  CG2 ILE   146      53.612  40.149  68.847  1.00  0.00           C  
ATOM   2021 1HG2 ILE   146      52.711  39.526  68.695  1.00  0.00           H  
ATOM   2022 2HG2 ILE   146      53.366  41.212  69.038  1.00  0.00           H  
ATOM   2023 3HG2 ILE   146      54.193  39.702  69.686  1.00  0.00           H  
ATOM   2024  CG1 ILE   146      55.888  40.883  67.798  1.00  0.00           C  
ATOM   2025 3HG1 ILE   146      56.681  40.244  68.224  1.00  0.00           H  
ATOM   2026 2HG1 ILE   146      55.790  41.721  68.522  1.00  0.00           H  
ATOM   2027  CD1 ILE   146      56.575  41.464  66.480  1.00  0.00           C  
ATOM   2028 1HD1 ILE   146      55.821  42.094  65.968  1.00  0.00           H  
ATOM   2029 2HD1 ILE   146      56.796  40.644  65.753  1.00  0.00           H  
ATOM   2030 3HD1 ILE   146      57.555  41.962  66.554  1.00  0.00           H  
ATOM   2031  C   ILE   146      55.279  38.344  65.788  1.00  0.00           C  
ATOM   2032  O   ILE   146      54.509  38.465  64.831  1.00  0.00           O  
ATOM   2033  N   ILE   147      56.598  37.991  65.674  1.00  0.00           N  
ATOM   2034  H   ILE   147      57.116  37.842  66.509  1.00  0.00           H  
ATOM   2035  CA  ILE   147      57.303  37.963  64.414  1.00  0.00           C  
ATOM   2036  HA  ILE   147      57.167  38.928  63.959  1.00  0.00           H  
ATOM   2037  CB  ILE   147      58.834  37.872  64.644  1.00  0.00           C  
ATOM   2038  HB  ILE   147      59.040  38.467  65.556  1.00  0.00           H  
ATOM   2039  CG2 ILE   147      59.360  36.431  64.949  1.00  0.00           C  
ATOM   2040 1HG2 ILE   147      58.949  36.041  65.903  1.00  0.00           H  
ATOM   2041 2HG2 ILE   147      60.456  36.370  65.083  1.00  0.00           H  
ATOM   2042 3HG2 ILE   147      58.988  35.758  64.143  1.00  0.00           H  
ATOM   2043  CG1 ILE   147      59.743  38.655  63.645  1.00  0.00           C  
ATOM   2044 3HG1 ILE   147      59.880  37.887  62.851  1.00  0.00           H  
ATOM   2045 2HG1 ILE   147      60.708  38.850  64.145  1.00  0.00           H  
ATOM   2046  CD1 ILE   147      59.253  39.985  63.076  1.00  0.00           C  
ATOM   2047 1HD1 ILE   147      60.010  40.665  62.623  1.00  0.00           H  
ATOM   2048 2HD1 ILE   147      58.719  40.428  63.938  1.00  0.00           H  
ATOM   2049 3HD1 ILE   147      58.657  39.774  62.156  1.00  0.00           H  
ATOM   2050  C   ILE   147      56.860  36.925  63.411  1.00  0.00           C  
ATOM   2051  O   ILE   147      57.044  37.122  62.179  1.00  0.00           O  
ATOM   2052  N   GLY   148      56.202  35.791  63.882  1.00  0.00           N  
ATOM   2053  H   GLY   148      55.964  35.614  64.838  1.00  0.00           H  
ATOM   2054  CA  GLY   148      55.760  34.701  63.087  1.00  0.00           C  
ATOM   2055  HA3 GLY   148      55.470  33.930  63.779  1.00  0.00           H  
ATOM   2056  HA2 GLY   148      56.583  34.438  62.444  1.00  0.00           H  
ATOM   2057  C   GLY   148      54.538  34.924  62.242  1.00  0.00           C  
ATOM   2058  O   GLY   148      54.709  34.717  61.056  1.00  0.00           O  
ATOM   2059  N   PRO   149      53.377  35.425  62.680  1.00  0.00           N  
ATOM   2060  CD  PRO   149      53.004  35.217  64.105  1.00  0.00           C  
ATOM   2061  HD3 PRO   149      53.736  35.710  64.775  1.00  0.00           H  
ATOM   2062  HD2 PRO   149      53.059  34.166  64.464  1.00  0.00           H  
ATOM   2063  CA  PRO   149      52.269  35.925  61.880  1.00  0.00           C  
ATOM   2064  HA  PRO   149      51.843  35.015  61.468  1.00  0.00           H  
ATOM   2065  CB  PRO   149      51.355  36.552  62.881  1.00  0.00           C  
ATOM   2066  HB3 PRO   149      50.326  36.621  62.467  1.00  0.00           H  
ATOM   2067  HB2 PRO   149      51.574  37.627  63.056  1.00  0.00           H  
ATOM   2068  CG  PRO   149      51.538  35.765  64.261  1.00  0.00           C  
ATOM   2069  HG3 PRO   149      51.514  36.457  65.127  1.00  0.00           H  
ATOM   2070  HG2 PRO   149      50.783  34.952  64.371  1.00  0.00           H  
ATOM   2071  C   PRO   149      52.582  36.723  60.642  1.00  0.00           C  
ATOM   2072  O   PRO   149      52.169  36.415  59.481  1.00  0.00           O  
ATOM   2073  N   TRP   150      53.363  37.809  60.849  1.00  0.00           N  
ATOM   2074  H   TRP   150      53.624  37.983  61.798  1.00  0.00           H  
ATOM   2075  CA  TRP   150      53.955  38.628  59.790  1.00  0.00           C  
ATOM   2076  HA  TRP   150      53.073  39.085  59.363  1.00  0.00           H  
ATOM   2077  CB  TRP   150      54.935  39.657  60.485  1.00  0.00           C  
ATOM   2078  HB3 TRP   150      55.278  40.319  59.658  1.00  0.00           H  
ATOM   2079  HB2 TRP   150      55.753  39.131  61.016  1.00  0.00           H  
ATOM   2080  CG  TRP   150      54.398  40.617  61.482  1.00  0.00           C  
ATOM   2081  CD1 TRP   150      54.653  40.863  62.800  1.00  0.00           C  
ATOM   2082  HD1 TRP   150      55.235  40.234  63.464  1.00  0.00           H  
ATOM   2083  NE1 TRP   150      53.956  41.960  63.240  1.00  0.00           N  
ATOM   2084  HE1 TRP   150      53.780  42.283  64.141  1.00  0.00           H  
ATOM   2085  CE2 TRP   150      53.388  42.591  62.129  1.00  0.00           C  
ATOM   2086  CD2 TRP   150      53.642  41.725  61.062  1.00  0.00           C  
ATOM   2087  CE3 TRP   150      53.185  42.173  59.774  1.00  0.00           C  
ATOM   2088  HE3 TRP   150      53.336  41.486  58.954  1.00  0.00           H  
ATOM   2089  CZ3 TRP   150      52.557  43.398  59.558  1.00  0.00           C  
ATOM   2090  HZ3 TRP   150      52.159  43.702  58.597  1.00  0.00           H  
ATOM   2091  CZ2 TRP   150      52.651  43.781  62.035  1.00  0.00           C  
ATOM   2092  HZ2 TRP   150      52.395  44.345  62.922  1.00  0.00           H  
ATOM   2093  CH2 TRP   150      52.353  44.234  60.719  1.00  0.00           C  
ATOM   2094  HH2 TRP   150      51.915  45.213  60.584  1.00  0.00           H  
ATOM   2095  C   TRP   150      54.793  37.832  58.726  1.00  0.00           C  
ATOM   2096  O   TRP   150      54.535  37.992  57.547  1.00  0.00           O  
ATOM   2097  N   VAL   151      55.734  36.973  59.211  1.00  0.00           N  
ATOM   2098  H   VAL   151      55.944  36.899  60.190  1.00  0.00           H  
ATOM   2099  CA  VAL   151      56.321  36.035  58.269  1.00  0.00           C  
ATOM   2100  HA  VAL   151      56.750  36.568  57.424  1.00  0.00           H  
ATOM   2101  CB  VAL   151      57.600  35.335  58.894  1.00  0.00           C  
ATOM   2102  HB  VAL   151      57.358  34.875  59.883  1.00  0.00           H  
ATOM   2103  CG1 VAL   151      58.355  34.338  57.969  1.00  0.00           C  
ATOM   2104 1HG1 VAL   151      59.322  33.954  58.370  1.00  0.00           H  
ATOM   2105 2HG1 VAL   151      58.673  34.867  57.046  1.00  0.00           H  
ATOM   2106 3HG1 VAL   151      57.794  33.414  57.694  1.00  0.00           H  
ATOM   2107  CG2 VAL   151      58.630  36.459  59.195  1.00  0.00           C  
ATOM   2108 1HG2 VAL   151      59.170  36.773  58.281  1.00  0.00           H  
ATOM   2109 2HG2 VAL   151      59.346  36.122  59.973  1.00  0.00           H  
ATOM   2110 3HG2 VAL   151      58.147  37.363  59.637  1.00  0.00           H  
ATOM   2111  C   VAL   151      55.450  34.949  57.679  1.00  0.00           C  
ATOM   2112  O   VAL   151      55.578  34.573  56.528  1.00  0.00           O  
ATOM   2113  N   MET   152      54.327  34.508  58.343  1.00  0.00           N  
ATOM   2114  H   MET   152      54.019  34.866  59.212  1.00  0.00           H  
ATOM   2115  CA  MET   152      53.411  33.462  57.842  1.00  0.00           C  
ATOM   2116  HA  MET   152      54.035  32.728  57.343  1.00  0.00           H  
ATOM   2117  CB  MET   152      52.433  32.854  58.891  1.00  0.00           C  
ATOM   2118  HB3 MET   152      51.747  33.564  59.396  1.00  0.00           H  
ATOM   2119  HB2 MET   152      53.202  32.504  59.612  1.00  0.00           H  
ATOM   2120  CG  MET   152      51.571  31.589  58.429  1.00  0.00           C  
ATOM   2121  HG3 MET   152      50.762  32.019  57.800  1.00  0.00           H  
ATOM   2122  HG2 MET   152      51.068  31.300  59.381  1.00  0.00           H  
ATOM   2123  SD  MET   152      52.520  30.030  57.857  1.00  0.00           S  
ATOM   2124  CE  MET   152      51.275  28.875  58.186  1.00  0.00           C  
ATOM   2125  HE1 MET   152      50.323  29.014  57.616  1.00  0.00           H  
ATOM   2126  HE2 MET   152      50.999  28.776  59.264  1.00  0.00           H  
ATOM   2127  HE3 MET   152      51.633  27.877  57.875  1.00  0.00           H  
ATOM   2128  C   MET   152      52.597  34.027  56.757  1.00  0.00           C  
ATOM   2129  O   MET   152      52.317  33.356  55.728  1.00  0.00           O  
ATOM   2130  N   ALA   153      52.158  35.289  56.803  1.00  0.00           N  
ATOM   2131  H   ALA   153      52.136  35.758  57.685  1.00  0.00           H  
ATOM   2132  CA  ALA   153      51.666  36.004  55.669  1.00  0.00           C  
ATOM   2133  HA  ALA   153      50.741  35.533  55.368  1.00  0.00           H  
ATOM   2134  CB  ALA   153      51.337  37.467  56.088  1.00  0.00           C  
ATOM   2135  HB1 ALA   153      52.295  37.934  56.405  1.00  0.00           H  
ATOM   2136  HB2 ALA   153      50.682  37.568  56.983  1.00  0.00           H  
ATOM   2137  HB3 ALA   153      50.904  38.021  55.218  1.00  0.00           H  
ATOM   2138  C   ALA   153      52.552  36.149  54.418  1.00  0.00           C  
ATOM   2139  O   ALA   153      52.004  36.054  53.308  1.00  0.00           O  
ATOM   2140  N   LEU   154      53.814  36.424  54.726  1.00  0.00           N  
ATOM   2141  H   LEU   154      54.173  36.499  55.646  1.00  0.00           H  
ATOM   2142  CA  LEU   154      54.902  36.465  53.706  1.00  0.00           C  
ATOM   2143  HA  LEU   154      54.583  37.182  52.965  1.00  0.00           H  
ATOM   2144  CB  LEU   154      56.279  36.840  54.359  1.00  0.00           C  
ATOM   2145  HB3 LEU   154      56.589  36.141  55.164  1.00  0.00           H  
ATOM   2146  HB2 LEU   154      56.077  37.789  54.901  1.00  0.00           H  
ATOM   2147  CG  LEU   154      57.456  37.010  53.378  1.00  0.00           C  
ATOM   2148  HG  LEU   154      57.641  36.020  52.896  1.00  0.00           H  
ATOM   2149  CD1 LEU   154      57.091  38.080  52.332  1.00  0.00           C  
ATOM   2150 1HD1 LEU   154      57.975  38.164  51.664  1.00  0.00           H  
ATOM   2151 2HD1 LEU   154      56.740  39.064  52.712  1.00  0.00           H  
ATOM   2152 3HD1 LEU   154      56.181  37.865  51.723  1.00  0.00           H  
ATOM   2153  CD2 LEU   154      58.702  37.311  54.174  1.00  0.00           C  
ATOM   2154 1HD2 LEU   154      58.778  36.489  54.908  1.00  0.00           H  
ATOM   2155 2HD2 LEU   154      58.437  38.325  54.566  1.00  0.00           H  
ATOM   2156 3HD2 LEU   154      59.636  37.397  53.570  1.00  0.00           H  
ATOM   2157  C   LEU   154      55.049  35.125  53.035  1.00  0.00           C  
ATOM   2158  O   LEU   154      55.003  35.097  51.756  1.00  0.00           O  
ATOM   2159  N   LEU   155      55.067  33.948  53.753  1.00  0.00           N  
ATOM   2160  H   LEU   155      55.095  34.054  54.746  1.00  0.00           H  
ATOM   2161  CA  LEU   155      55.147  32.583  53.128  1.00  0.00           C  
ATOM   2162  HA  LEU   155      56.073  32.647  52.565  1.00  0.00           H  
ATOM   2163  CB  LEU   155      55.126  31.430  54.226  1.00  0.00           C  
ATOM   2164  HB3 LEU   155      55.045  30.448  53.718  1.00  0.00           H  
ATOM   2165  HB2 LEU   155      54.265  31.342  54.922  1.00  0.00           H  
ATOM   2166  CG  LEU   155      56.349  31.430  55.227  1.00  0.00           C  
ATOM   2167  HG  LEU   155      56.161  32.110  56.083  1.00  0.00           H  
ATOM   2168  CD1 LEU   155      56.645  30.056  55.888  1.00  0.00           C  
ATOM   2169 1HD1 LEU   155      55.753  29.657  56.426  1.00  0.00           H  
ATOM   2170 2HD1 LEU   155      57.314  30.272  56.749  1.00  0.00           H  
ATOM   2171 3HD1 LEU   155      56.876  29.255  55.151  1.00  0.00           H  
ATOM   2172  CD2 LEU   155      57.715  32.063  54.657  1.00  0.00           C  
ATOM   2173 1HD2 LEU   155      58.183  31.325  53.975  1.00  0.00           H  
ATOM   2174 2HD2 LEU   155      58.484  32.295  55.416  1.00  0.00           H  
ATOM   2175 3HD2 LEU   155      57.591  33.067  54.193  1.00  0.00           H  
ATOM   2176  C   LEU   155      53.877  32.201  52.209  1.00  0.00           C  
ATOM   2177  O   LEU   155      54.021  31.662  51.066  1.00  0.00           O  
ATOM   2178  N   LEU   156      52.619  32.541  52.648  1.00  0.00           N  
ATOM   2179  H   LEU   156      52.450  32.738  53.621  1.00  0.00           H  
ATOM   2180  CA  LEU   156      51.475  32.496  51.746  1.00  0.00           C  
ATOM   2181  HA  LEU   156      51.453  31.480  51.399  1.00  0.00           H  
ATOM   2182  CB  LEU   156      50.156  32.826  52.495  1.00  0.00           C  
ATOM   2183  HB3 LEU   156      49.347  32.810  51.735  1.00  0.00           H  
ATOM   2184  HB2 LEU   156      50.167  33.861  52.895  1.00  0.00           H  
ATOM   2185  CG  LEU   156      49.805  31.908  53.609  1.00  0.00           C  
ATOM   2186  HG  LEU   156      50.654  31.792  54.315  1.00  0.00           H  
ATOM   2187  CD1 LEU   156      48.618  32.399  54.483  1.00  0.00           C  
ATOM   2188 1HD1 LEU   156      47.627  32.469  53.974  1.00  0.00           H  
ATOM   2189 2HD1 LEU   156      48.821  33.346  55.025  1.00  0.00           H  
ATOM   2190 3HD1 LEU   156      48.408  31.770  55.367  1.00  0.00           H  
ATOM   2191  CD2 LEU   156      49.322  30.504  53.132  1.00  0.00           C  
ATOM   2192 1HD2 LEU   156      49.135  29.785  53.955  1.00  0.00           H  
ATOM   2193 2HD2 LEU   156      50.118  30.072  52.481  1.00  0.00           H  
ATOM   2194 3HD2 LEU   156      48.479  30.509  52.408  1.00  0.00           H  
ATOM   2195  C   LEU   156      51.576  33.418  50.492  1.00  0.00           C  
ATOM   2196  O   LEU   156      51.087  33.021  49.445  1.00  0.00           O  
ATOM   2197  N   THR   157      52.134  34.654  50.585  1.00  0.00           N  
ATOM   2198  H   THR   157      52.587  34.986  51.410  1.00  0.00           H  
ATOM   2199  CA  THR   157      51.961  35.709  49.626  1.00  0.00           C  
ATOM   2200  HA  THR   157      51.145  35.518  48.946  1.00  0.00           H  
ATOM   2201  CB  THR   157      51.731  37.064  50.349  1.00  0.00           C  
ATOM   2202  HB  THR   157      52.585  37.468  50.927  1.00  0.00           H  
ATOM   2203  OG1 THR   157      50.595  36.988  51.180  1.00  0.00           O  
ATOM   2204  HG1 THR   157      50.803  36.501  51.981  1.00  0.00           H  
ATOM   2205  CG2 THR   157      51.281  38.141  49.344  1.00  0.00           C  
ATOM   2206 1HG2 THR   157      52.137  38.545  48.761  1.00  0.00           H  
ATOM   2207 2HG2 THR   157      50.765  38.950  49.915  1.00  0.00           H  
ATOM   2208 3HG2 THR   157      50.593  37.636  48.638  1.00  0.00           H  
ATOM   2209  C   THR   157      53.182  35.888  48.589  1.00  0.00           C  
ATOM   2210  O   THR   157      53.081  36.654  47.622  1.00  0.00           O  
ATOM   2211  N   LEU   158      54.137  35.043  48.780  1.00  0.00           N  
ATOM   2212  H   LEU   158      54.053  34.321  49.459  1.00  0.00           H  
ATOM   2213  CA  LEU   158      55.267  34.942  47.877  1.00  0.00           C  
ATOM   2214  HA  LEU   158      55.635  35.957  47.767  1.00  0.00           H  
ATOM   2215  CB  LEU   158      56.256  33.922  48.466  1.00  0.00           C  
ATOM   2216  HB3 LEU   158      55.638  33.046  48.737  1.00  0.00           H  
ATOM   2217  HB2 LEU   158      56.497  34.358  49.455  1.00  0.00           H  
ATOM   2218  CG  LEU   158      57.488  33.636  47.630  1.00  0.00           C  
ATOM   2219  HG  LEU   158      57.052  33.207  46.696  1.00  0.00           H  
ATOM   2220  CD1 LEU   158      58.366  34.870  47.300  1.00  0.00           C  
ATOM   2221 1HD1 LEU   158      59.085  34.575  46.506  1.00  0.00           H  
ATOM   2222 2HD1 LEU   158      58.915  35.106  48.238  1.00  0.00           H  
ATOM   2223 3HD1 LEU   158      57.757  35.727  46.957  1.00  0.00           H  
ATOM   2224  CD2 LEU   158      58.240  32.422  48.336  1.00  0.00           C  
ATOM   2225 1HD2 LEU   158      58.571  32.675  49.372  1.00  0.00           H  
ATOM   2226 2HD2 LEU   158      59.150  32.042  47.826  1.00  0.00           H  
ATOM   2227 3HD2 LEU   158      57.703  31.460  48.359  1.00  0.00           H  
ATOM   2228  C   LEU   158      54.922  34.704  46.410  1.00  0.00           C  
ATOM   2229  O   LEU   158      55.595  35.252  45.555  1.00  0.00           O  
ATOM   2230  N   PRO   159      53.865  33.964  45.925  1.00  0.00           N  
ATOM   2231  CD  PRO   159      53.237  32.862  46.677  1.00  0.00           C  
ATOM   2232  HD3 PRO   159      52.557  33.285  47.445  1.00  0.00           H  
ATOM   2233  HD2 PRO   159      53.965  32.233  47.223  1.00  0.00           H  
ATOM   2234  CA  PRO   159      53.423  33.941  44.555  1.00  0.00           C  
ATOM   2235  HA  PRO   159      54.179  33.534  43.900  1.00  0.00           H  
ATOM   2236  CB  PRO   159      52.252  32.929  44.491  1.00  0.00           C  
ATOM   2237  HB3 PRO   159      52.169  32.499  43.473  1.00  0.00           H  
ATOM   2238  HB2 PRO   159      51.341  33.539  44.663  1.00  0.00           H  
ATOM   2239  CG  PRO   159      52.589  31.974  45.709  1.00  0.00           C  
ATOM   2240  HG3 PRO   159      51.611  31.671  46.132  1.00  0.00           H  
ATOM   2241  HG2 PRO   159      53.171  31.073  45.407  1.00  0.00           H  
ATOM   2242  C   PRO   159      53.188  35.274  44.005  1.00  0.00           C  
ATOM   2243  O   PRO   159      53.745  35.571  42.996  1.00  0.00           O  
ATOM   2244  N   VAL   160      52.526  36.157  44.800  1.00  0.00           N  
ATOM   2245  H   VAL   160      52.283  36.031  45.761  1.00  0.00           H  
ATOM   2246  CA  VAL   160      52.179  37.487  44.324  1.00  0.00           C  
ATOM   2247  HA  VAL   160      51.729  37.595  43.347  1.00  0.00           H  
ATOM   2248  CB  VAL   160      51.292  38.146  45.426  1.00  0.00           C  
ATOM   2249  HB  VAL   160      51.755  38.235  46.435  1.00  0.00           H  
ATOM   2250  CG1 VAL   160      50.967  39.642  44.998  1.00  0.00           C  
ATOM   2251 1HG1 VAL   160      50.332  40.027  45.828  1.00  0.00           H  
ATOM   2252 2HG1 VAL   160      50.332  39.726  44.092  1.00  0.00           H  
ATOM   2253 3HG1 VAL   160      51.842  40.333  45.047  1.00  0.00           H  
ATOM   2254  CG2 VAL   160      50.025  37.286  45.525  1.00  0.00           C  
ATOM   2255 1HG2 VAL   160      49.226  37.803  46.081  1.00  0.00           H  
ATOM   2256 2HG2 VAL   160      50.154  36.273  45.957  1.00  0.00           H  
ATOM   2257 3HG2 VAL   160      49.680  37.095  44.484  1.00  0.00           H  
ATOM   2258  C   VAL   160      53.400  38.280  44.236  1.00  0.00           C  
ATOM   2259  O   VAL   160      53.555  38.963  43.192  1.00  0.00           O  
ATOM   2260  N   ILE   161      54.314  38.216  45.160  1.00  0.00           N  
ATOM   2261  H   ILE   161      54.141  37.716  46.007  1.00  0.00           H  
ATOM   2262  CA  ILE   161      55.565  38.975  45.097  1.00  0.00           C  
ATOM   2263  HA  ILE   161      55.346  40.034  45.112  1.00  0.00           H  
ATOM   2264  CB  ILE   161      56.477  38.559  46.199  1.00  0.00           C  
ATOM   2265  HB  ILE   161      56.624  37.462  46.281  1.00  0.00           H  
ATOM   2266  CG2 ILE   161      57.905  39.297  46.183  1.00  0.00           C  
ATOM   2267 1HG2 ILE   161      58.472  38.959  47.071  1.00  0.00           H  
ATOM   2268 2HG2 ILE   161      57.659  40.374  46.294  1.00  0.00           H  
ATOM   2269 3HG2 ILE   161      58.532  38.996  45.309  1.00  0.00           H  
ATOM   2270  CG1 ILE   161      55.766  38.866  47.518  1.00  0.00           C  
ATOM   2271 3HG1 ILE   161      54.707  38.524  47.505  1.00  0.00           H  
ATOM   2272 2HG1 ILE   161      55.630  39.972  47.436  1.00  0.00           H  
ATOM   2273  CD1 ILE   161      56.390  38.529  48.843  1.00  0.00           C  
ATOM   2274 1HD1 ILE   161      56.906  37.556  48.706  1.00  0.00           H  
ATOM   2275 2HD1 ILE   161      55.607  38.409  49.618  1.00  0.00           H  
ATOM   2276 3HD1 ILE   161      57.112  39.279  49.238  1.00  0.00           H  
ATOM   2277  C   ILE   161      56.387  38.725  43.808  1.00  0.00           C  
ATOM   2278  O   ILE   161      56.836  39.661  43.128  1.00  0.00           O  
ATOM   2279  N   ILE   162      56.561  37.461  43.371  1.00  0.00           N  
ATOM   2280  H   ILE   162      56.288  36.619  43.854  1.00  0.00           H  
ATOM   2281  CA  ILE   162      57.072  37.113  42.094  1.00  0.00           C  
ATOM   2282  HA  ILE   162      57.980  37.703  42.091  1.00  0.00           H  
ATOM   2283  CB  ILE   162      57.451  35.570  41.966  1.00  0.00           C  
ATOM   2284  HB  ILE   162      56.487  35.016  41.977  1.00  0.00           H  
ATOM   2285  CG2 ILE   162      58.216  35.302  40.562  1.00  0.00           C  
ATOM   2286 1HG2 ILE   162      58.507  34.229  40.486  1.00  0.00           H  
ATOM   2287 2HG2 ILE   162      59.136  35.917  40.631  1.00  0.00           H  
ATOM   2288 3HG2 ILE   162      57.778  35.621  39.597  1.00  0.00           H  
ATOM   2289  CG1 ILE   162      58.138  34.939  43.213  1.00  0.00           C  
ATOM   2290 3HG1 ILE   162      58.337  33.874  42.967  1.00  0.00           H  
ATOM   2291 2HG1 ILE   162      57.404  34.921  44.049  1.00  0.00           H  
ATOM   2292  CD1 ILE   162      59.342  35.688  43.811  1.00  0.00           C  
ATOM   2293 1HD1 ILE   162      60.017  35.864  42.942  1.00  0.00           H  
ATOM   2294 2HD1 ILE   162      60.034  35.099  44.435  1.00  0.00           H  
ATOM   2295 3HD1 ILE   162      59.152  36.702  44.234  1.00  0.00           H  
ATOM   2296  C   ILE   162      56.169  37.501  40.927  1.00  0.00           C  
ATOM   2297  O   ILE   162      56.631  38.245  40.021  1.00  0.00           O  
ATOM   2298  N   ARG   163      54.892  37.143  40.879  1.00  0.00           N  
ATOM   2299  H   ARG   163      54.480  36.624  41.612  1.00  0.00           H  
ATOM   2300  CA  ARG   163      54.235  37.030  39.569  1.00  0.00           C  
ATOM   2301  HA  ARG   163      54.939  37.210  38.767  1.00  0.00           H  
ATOM   2302  CB  ARG   163      53.587  35.676  39.418  1.00  0.00           C  
ATOM   2303  HB3 ARG   163      52.949  35.629  38.514  1.00  0.00           H  
ATOM   2304  HB2 ARG   163      53.151  35.487  40.419  1.00  0.00           H  
ATOM   2305  CG  ARG   163      54.532  34.403  39.148  1.00  0.00           C  
ATOM   2306  HG3 ARG   163      53.758  33.601  39.099  1.00  0.00           H  
ATOM   2307  HG2 ARG   163      55.289  34.103  39.904  1.00  0.00           H  
ATOM   2308  CD  ARG   163      55.224  34.441  37.814  1.00  0.00           C  
ATOM   2309  HD3 ARG   163      56.168  35.015  37.867  1.00  0.00           H  
ATOM   2310  HD2 ARG   163      54.656  34.710  36.901  1.00  0.00           H  
ATOM   2311  NE  ARG   163      55.688  33.050  37.514  1.00  0.00           N  
ATOM   2312  HE  ARG   163      56.606  32.865  37.863  1.00  0.00           H  
ATOM   2313  CZ  ARG   163      54.921  32.127  37.063  1.00  0.00           C  
ATOM   2314  NH1 ARG   163      55.492  30.934  36.975  1.00  0.00           N1+
ATOM   2315 1HH1 ARG   163      56.488  30.925  37.084  1.00  0.00           H  
ATOM   2316 2HH1 ARG   163      54.944  30.484  36.286  1.00  0.00           H  
ATOM   2317  NH2 ARG   163      53.665  32.186  36.706  1.00  0.00           N  
ATOM   2318 1HH2 ARG   163      53.245  33.074  36.543  1.00  0.00           H  
ATOM   2319 2HH2 ARG   163      53.080  31.365  36.643  1.00  0.00           H  
ATOM   2320  C   ARG   163      53.296  38.187  39.346  1.00  0.00           C  
ATOM   2321  O   ARG   163      52.868  38.232  38.190  1.00  0.00           O  
ATOM   2322  N   VAL   164      53.072  39.149  40.255  1.00  0.00           N  
ATOM   2323  H   VAL   164      53.429  39.082  41.186  1.00  0.00           H  
ATOM   2324  CA  VAL   164      52.383  40.362  39.803  1.00  0.00           C  
ATOM   2325  HA  VAL   164      51.672  39.867  39.151  1.00  0.00           H  
ATOM   2326  CB  VAL   164      51.703  41.086  40.974  1.00  0.00           C  
ATOM   2327  HB  VAL   164      51.324  40.276  41.634  1.00  0.00           H  
ATOM   2328  CG1 VAL   164      52.677  42.047  41.826  1.00  0.00           C  
ATOM   2329 1HG1 VAL   164      53.490  41.444  42.303  1.00  0.00           H  
ATOM   2330 2HG1 VAL   164      52.276  42.586  42.709  1.00  0.00           H  
ATOM   2331 3HG1 VAL   164      53.168  42.824  41.201  1.00  0.00           H  
ATOM   2332  CG2 VAL   164      50.533  41.872  40.422  1.00  0.00           C  
ATOM   2333 1HG2 VAL   164      49.936  42.344  41.244  1.00  0.00           H  
ATOM   2334 2HG2 VAL   164      49.829  41.241  39.841  1.00  0.00           H  
ATOM   2335 3HG2 VAL   164      50.943  42.717  39.822  1.00  0.00           H  
ATOM   2336  C   VAL   164      53.313  41.229  38.898  1.00  0.00           C  
ATOM   2337  O   VAL   164      54.552  41.231  39.079  1.00  0.00           O  
ATOM   2338  N   THR   165      52.769  41.963  37.902  1.00  0.00           N  
ATOM   2339  H   THR   165      51.790  42.014  37.733  1.00  0.00           H  
ATOM   2340  CA  THR   165      53.663  42.618  36.876  1.00  0.00           C  
ATOM   2341  HA  THR   165      54.414  43.197  37.388  1.00  0.00           H  
ATOM   2342  CB  THR   165      54.239  41.586  35.839  1.00  0.00           C  
ATOM   2343  HB  THR   165      54.757  40.686  36.221  1.00  0.00           H  
ATOM   2344  OG1 THR   165      55.129  42.341  35.022  1.00  0.00           O  
ATOM   2345  HG1 THR   165      54.918  41.904  34.192  1.00  0.00           H  
ATOM   2346  CG2 THR   165      53.027  41.119  34.887  1.00  0.00           C  
ATOM   2347 1HG2 THR   165      52.314  40.459  35.436  1.00  0.00           H  
ATOM   2348 2HG2 THR   165      53.300  40.606  33.942  1.00  0.00           H  
ATOM   2349 3HG2 THR   165      52.475  42.030  34.550  1.00  0.00           H  
ATOM   2350  C   THR   165      52.809  43.706  36.265  1.00  0.00           C  
ATOM   2351  O   THR   165      51.526  43.715  36.363  1.00  0.00           O  
ATOM   2352  N   THR   166      53.449  44.670  35.624  1.00  0.00           N  
ATOM   2353  H   THR   166      54.440  44.720  35.576  1.00  0.00           H  
ATOM   2354  CA  THR   166      52.812  45.635  34.827  1.00  0.00           C  
ATOM   2355  HA  THR   166      51.742  45.502  34.879  1.00  0.00           H  
ATOM   2356  CB  THR   166      52.998  47.083  35.252  1.00  0.00           C  
ATOM   2357  HB  THR   166      52.666  47.765  34.439  1.00  0.00           H  
ATOM   2358  OG1 THR   166      54.333  47.460  35.577  1.00  0.00           O  
ATOM   2359  HG1 THR   166      54.253  48.371  35.839  1.00  0.00           H  
ATOM   2360  CG2 THR   166      51.983  47.379  36.426  1.00  0.00           C  
ATOM   2361 1HG2 THR   166      50.915  47.305  36.128  1.00  0.00           H  
ATOM   2362 2HG2 THR   166      52.201  48.414  36.780  1.00  0.00           H  
ATOM   2363 3HG2 THR   166      52.043  46.663  37.270  1.00  0.00           H  
ATOM   2364  C   THR   166      53.160  45.476  33.330  1.00  0.00           C  
ATOM   2365  O   THR   166      54.247  45.043  32.895  1.00  0.00           O  
ATOM   2366  N   VAL   167      52.165  45.750  32.399  1.00  0.00           N  
ATOM   2367  H   VAL   167      51.242  45.941  32.717  1.00  0.00           H  
ATOM   2368  CA  VAL   167      52.196  45.549  30.989  1.00  0.00           C  
ATOM   2369  HA  VAL   167      53.241  45.484  30.735  1.00  0.00           H  
ATOM   2370  CB  VAL   167      51.509  44.302  30.608  1.00  0.00           C  
ATOM   2371  HB  VAL   167      51.272  44.254  29.523  1.00  0.00           H  
ATOM   2372  CG1 VAL   167      52.489  43.168  30.898  1.00  0.00           C  
ATOM   2373 1HG1 VAL   167      52.711  42.907  31.954  1.00  0.00           H  
ATOM   2374 2HG1 VAL   167      53.435  43.458  30.397  1.00  0.00           H  
ATOM   2375 3HG1 VAL   167      52.156  42.198  30.471  1.00  0.00           H  
ATOM   2376  CG2 VAL   167      50.064  43.942  31.145  1.00  0.00           C  
ATOM   2377 1HG2 VAL   167      50.033  43.587  32.196  1.00  0.00           H  
ATOM   2378 2HG2 VAL   167      49.551  43.226  30.465  1.00  0.00           H  
ATOM   2379 3HG2 VAL   167      49.382  44.818  31.166  1.00  0.00           H  
ATOM   2380  C   VAL   167      51.500  46.780  30.237  1.00  0.00           C  
ATOM   2381  O   VAL   167      50.385  47.171  30.561  1.00  0.00           O  
ATOM   2382  N   PRO   168      52.104  47.413  29.255  1.00  0.00           N  
ATOM   2383  CD  PRO   168      53.444  46.983  28.820  1.00  0.00           C  
ATOM   2384  HD3 PRO   168      53.732  45.911  28.724  1.00  0.00           H  
ATOM   2385  HD2 PRO   168      54.112  47.385  29.612  1.00  0.00           H  
ATOM   2386  CA  PRO   168      51.589  48.537  28.423  1.00  0.00           C  
ATOM   2387  HA  PRO   168      51.319  49.336  29.094  1.00  0.00           H  
ATOM   2388  CB  PRO   168      52.582  48.919  27.427  1.00  0.00           C  
ATOM   2389  HB3 PRO   168      53.035  49.906  27.679  1.00  0.00           H  
ATOM   2390  HB2 PRO   168      52.256  48.949  26.369  1.00  0.00           H  
ATOM   2391  CG  PRO   168      53.608  47.780  27.529  1.00  0.00           C  
ATOM   2392  HG3 PRO   168      53.582  47.040  26.707  1.00  0.00           H  
ATOM   2393  HG2 PRO   168      54.599  48.241  27.317  1.00  0.00           H  
ATOM   2394  C   PRO   168      50.272  48.326  27.793  1.00  0.00           C  
ATOM   2395  O   PRO   168      49.896  47.247  27.425  1.00  0.00           O  
ATOM   2396  N   GLY   169      49.491  49.434  27.810  1.00  0.00           N  
ATOM   2397  H   GLY   169      49.836  50.340  28.070  1.00  0.00           H  
ATOM   2398  CA  GLY   169      48.106  49.460  27.185  1.00  0.00           C  
ATOM   2399  HA3 GLY   169      47.608  50.304  27.634  1.00  0.00           H  
ATOM   2400  HA2 GLY   169      47.531  48.556  27.337  1.00  0.00           H  
ATOM   2401  C   GLY   169      48.225  49.790  25.667  1.00  0.00           C  
ATOM   2402  O   GLY   169      49.346  49.932  25.135  1.00  0.00           O  
ATOM   2403  N   LYS   170      47.080  49.939  24.919  1.00  0.00           N  
ATOM   2404  H   LYS   170      46.262  49.764  25.462  1.00  0.00           H  
ATOM   2405  CA  LYS   170      46.939  50.606  23.637  1.00  0.00           C  
ATOM   2406  HA  LYS   170      47.911  50.488  23.177  1.00  0.00           H  
ATOM   2407  CB  LYS   170      45.943  49.843  22.700  1.00  0.00           C  
ATOM   2408  HB3 LYS   170      45.796  50.518  21.833  1.00  0.00           H  
ATOM   2409  HB2 LYS   170      44.965  49.727  23.216  1.00  0.00           H  
ATOM   2410  CG  LYS   170      46.281  48.355  22.369  1.00  0.00           C  
ATOM   2411  HG3 LYS   170      46.407  47.779  23.305  1.00  0.00           H  
ATOM   2412  HG2 LYS   170      47.312  48.339  21.968  1.00  0.00           H  
ATOM   2413  CD  LYS   170      45.178  47.720  21.523  1.00  0.00           C  
ATOM   2414  HD3 LYS   170      45.552  46.723  21.170  1.00  0.00           H  
ATOM   2415  HD2 LYS   170      45.076  48.372  20.630  1.00  0.00           H  
ATOM   2416  CE  LYS   170      43.802  47.556  22.207  1.00  0.00           C  
ATOM   2417  HE3 LYS   170      43.238  48.510  22.217  1.00  0.00           H  
ATOM   2418  HE2 LYS   170      44.003  47.139  23.215  1.00  0.00           H  
ATOM   2419  NZ  LYS   170      42.902  46.529  21.513  1.00  0.00           N1+
ATOM   2420  HZ1 LYS   170      42.486  46.988  20.685  1.00  0.00           H  
ATOM   2421  HZ2 LYS   170      42.198  46.252  22.227  1.00  0.00           H  
ATOM   2422  HZ3 LYS   170      43.465  45.734  21.139  1.00  0.00           H  
ATOM   2423  C   LYS   170      46.470  52.047  23.779  1.00  0.00           C  
ATOM   2424  O   LYS   170      46.576  52.820  22.838  1.00  0.00           O  
ATOM   2425  N   THR   171      46.027  52.442  24.991  1.00  0.00           N  
ATOM   2426  H   THR   171      45.995  51.820  25.761  1.00  0.00           H  
ATOM   2427  CA  THR   171      45.834  53.801  25.376  1.00  0.00           C  
ATOM   2428  HA  THR   171      46.587  54.431  24.921  1.00  0.00           H  
ATOM   2429  CB  THR   171      44.534  54.391  24.979  1.00  0.00           C  
ATOM   2430  HB  THR   171      44.424  54.035  23.929  1.00  0.00           H  
ATOM   2431  OG1 THR   171      44.574  55.817  25.148  1.00  0.00           O  
ATOM   2432  HG1 THR   171      45.016  56.302  24.439  1.00  0.00           H  
ATOM   2433  CG2 THR   171      43.359  53.767  25.769  1.00  0.00           C  
ATOM   2434 1HG2 THR   171      42.460  54.403  25.618  1.00  0.00           H  
ATOM   2435 2HG2 THR   171      43.438  53.730  26.877  1.00  0.00           H  
ATOM   2436 3HG2 THR   171      43.244  52.694  25.530  1.00  0.00           H  
ATOM   2437  C   THR   171      46.024  53.773  26.865  1.00  0.00           C  
ATOM   2438  O   THR   171      46.119  52.704  27.470  1.00  0.00           O  
ATOM   2439  N   GLY   172      46.112  54.937  27.527  1.00  0.00           N  
ATOM   2440  H   GLY   172      46.139  55.722  26.909  1.00  0.00           H  
ATOM   2441  CA  GLY   172      46.536  55.183  28.894  1.00  0.00           C  
ATOM   2442  HA3 GLY   172      45.809  54.692  29.527  1.00  0.00           H  
ATOM   2443  HA2 GLY   172      46.500  56.230  29.159  1.00  0.00           H  
ATOM   2444  C   GLY   172      47.879  54.608  29.297  1.00  0.00           C  
ATOM   2445  O   GLY   172      48.607  53.996  28.572  1.00  0.00           O  
ATOM   2446  N   THR   173      48.192  54.769  30.582  1.00  0.00           N  
ATOM   2447  H   THR   173      47.533  55.136  31.242  1.00  0.00           H  
ATOM   2448  CA  THR   173      49.408  54.161  31.120  1.00  0.00           C  
ATOM   2449  HA  THR   173      50.151  54.365  30.365  1.00  0.00           H  
ATOM   2450  CB  THR   173      49.960  54.884  32.341  1.00  0.00           C  
ATOM   2451  HB  THR   173      49.800  55.968  32.160  1.00  0.00           H  
ATOM   2452  OG1 THR   173      51.365  54.538  32.499  1.00  0.00           O  
ATOM   2453  HG1 THR   173      51.462  54.842  33.406  1.00  0.00           H  
ATOM   2454  CG2 THR   173      49.138  54.503  33.558  1.00  0.00           C  
ATOM   2455 1HG2 THR   173      48.066  54.805  33.578  1.00  0.00           H  
ATOM   2456 2HG2 THR   173      49.623  55.116  34.336  1.00  0.00           H  
ATOM   2457 3HG2 THR   173      49.313  53.460  33.892  1.00  0.00           H  
ATOM   2458  C   THR   173      49.298  52.624  31.275  1.00  0.00           C  
ATOM   2459  O   THR   173      48.315  51.970  30.908  1.00  0.00           O  
ATOM   2460  N   VAL   174      50.456  52.001  31.616  1.00  0.00           N  
ATOM   2461  H   VAL   174      51.255  52.495  31.935  1.00  0.00           H  
ATOM   2462  CA  VAL   174      50.531  50.564  31.796  1.00  0.00           C  
ATOM   2463  HA  VAL   174      50.196  50.104  30.878  1.00  0.00           H  
ATOM   2464  CB  VAL   174      51.950  50.049  32.264  1.00  0.00           C  
ATOM   2465  HB  VAL   174      52.062  48.942  32.400  1.00  0.00           H  
ATOM   2466  CG1 VAL   174      52.879  50.581  31.216  1.00  0.00           C  
ATOM   2467 1HG1 VAL   174      52.444  50.590  30.189  1.00  0.00           H  
ATOM   2468 2HG1 VAL   174      53.784  49.941  31.254  1.00  0.00           H  
ATOM   2469 3HG1 VAL   174      53.164  51.637  31.442  1.00  0.00           H  
ATOM   2470  CG2 VAL   174      52.358  50.718  33.661  1.00  0.00           C  
ATOM   2471 1HG2 VAL   174      53.429  50.487  33.817  1.00  0.00           H  
ATOM   2472 2HG2 VAL   174      51.801  50.180  34.462  1.00  0.00           H  
ATOM   2473 3HG2 VAL   174      52.110  51.796  33.752  1.00  0.00           H  
ATOM   2474  C   VAL   174      49.527  49.904  32.754  1.00  0.00           C  
ATOM   2475  O   VAL   174      49.056  50.515  33.740  1.00  0.00           O  
ATOM   2476  N   ALA   175      49.257  48.595  32.519  1.00  0.00           N  
ATOM   2477  H   ALA   175      49.551  48.135  31.686  1.00  0.00           H  
ATOM   2478  CA  ALA   175      48.212  47.873  33.206  1.00  0.00           C  
ATOM   2479  HA  ALA   175      47.527  48.424  33.841  1.00  0.00           H  
ATOM   2480  CB  ALA   175      47.303  47.281  32.108  1.00  0.00           C  
ATOM   2481  HB1 ALA   175      47.684  46.280  31.813  1.00  0.00           H  
ATOM   2482  HB2 ALA   175      47.126  48.007  31.288  1.00  0.00           H  
ATOM   2483  HB3 ALA   175      46.301  46.955  32.441  1.00  0.00           H  
ATOM   2484  C   ALA   175      48.782  46.857  34.150  1.00  0.00           C  
ATOM   2485  O   ALA   175      49.765  46.179  33.803  1.00  0.00           O  
ATOM   2486  N   CYS   176      48.161  46.691  35.275  1.00  0.00           N  
ATOM   2487  H   CYS   176      47.312  47.218  35.363  1.00  0.00           H  
ATOM   2488  CA  CYS   176      48.296  45.708  36.274  1.00  0.00           C  
ATOM   2489  HA  CYS   176      49.345  45.656  36.516  1.00  0.00           H  
ATOM   2490  CB  CYS   176      47.428  46.002  37.571  1.00  0.00           C  
ATOM   2491  HB3 CYS   176      46.386  46.160  37.225  1.00  0.00           H  
ATOM   2492  HB2 CYS   176      47.957  46.926  37.910  1.00  0.00           H  
ATOM   2493  SG  CYS   176      47.347  44.842  38.919  1.00  0.00           S  
ATOM   2494  HG  CYS   176      46.543  44.035  38.248  1.00  0.00           H  
ATOM   2495  C   CYS   176      47.862  44.331  35.763  1.00  0.00           C  
ATOM   2496  O   CYS   176      46.803  44.294  35.123  1.00  0.00           O  
ATOM   2497  N   THR   177      48.644  43.304  35.932  1.00  0.00           N  
ATOM   2498  H   THR   177      49.561  43.348  36.327  1.00  0.00           H  
ATOM   2499  CA  THR   177      48.108  42.024  35.490  1.00  0.00           C  
ATOM   2500  HA  THR   177      47.079  41.873  35.798  1.00  0.00           H  
ATOM   2501  CB  THR   177      48.300  41.704  33.931  1.00  0.00           C  
ATOM   2502  HB  THR   177      48.072  42.651  33.405  1.00  0.00           H  
ATOM   2503  OG1 THR   177      47.373  40.729  33.446  1.00  0.00           O  
ATOM   2504  HG1 THR   177      46.528  41.164  33.558  1.00  0.00           H  
ATOM   2505  CG2 THR   177      49.657  41.281  33.535  1.00  0.00           C  
ATOM   2506 1HG2 THR   177      50.441  41.834  34.091  1.00  0.00           H  
ATOM   2507 2HG2 THR   177      49.932  41.459  32.473  1.00  0.00           H  
ATOM   2508 3HG2 THR   177      49.843  40.202  33.754  1.00  0.00           H  
ATOM   2509  C   THR   177      49.000  41.018  36.183  1.00  0.00           C  
ATOM   2510  O   THR   177      49.987  41.396  36.793  1.00  0.00           O  
ATOM   2511  N   PHE   178      48.556  39.696  36.171  1.00  0.00           N  
ATOM   2512  H   PHE   178      47.794  39.361  35.626  1.00  0.00           H  
ATOM   2513  CA  PHE   178      49.195  38.634  36.901  1.00  0.00           C  
ATOM   2514  HA  PHE   178      50.101  39.019  37.350  1.00  0.00           H  
ATOM   2515  CB  PHE   178      48.266  37.888  37.804  1.00  0.00           C  
ATOM   2516  HB3 PHE   178      47.471  37.346  37.240  1.00  0.00           H  
ATOM   2517  HB2 PHE   178      47.779  38.491  38.600  1.00  0.00           H  
ATOM   2518  CG  PHE   178      49.081  36.901  38.669  1.00  0.00           C  
ATOM   2519  CD1 PHE   178      49.769  37.405  39.768  1.00  0.00           C  
ATOM   2520  HD1 PHE   178      49.738  38.479  39.893  1.00  0.00           H  
ATOM   2521  CE1 PHE   178      50.354  36.443  40.633  1.00  0.00           C  
ATOM   2522  HE1 PHE   178      50.917  36.937  41.404  1.00  0.00           H  
ATOM   2523  CZ  PHE   178      50.444  35.095  40.231  1.00  0.00           C  
ATOM   2524  HZ  PHE   178      50.993  34.315  40.758  1.00  0.00           H  
ATOM   2525  CD2 PHE   178      49.056  35.528  38.410  1.00  0.00           C  
ATOM   2526  HD2 PHE   178      48.432  35.214  37.588  1.00  0.00           H  
ATOM   2527  CE2 PHE   178      49.702  34.594  39.178  1.00  0.00           C  
ATOM   2528  HE2 PHE   178      49.602  33.564  38.870  1.00  0.00           H  
ATOM   2529  C   PHE   178      49.553  37.711  35.746  1.00  0.00           C  
ATOM   2530  O   PHE   178      48.775  37.457  34.856  1.00  0.00           O  
ATOM   2531  N   ASN   179      50.824  37.152  35.816  1.00  0.00           N  
ATOM   2532  H   ASN   179      51.436  37.545  36.494  1.00  0.00           H  
ATOM   2533  CA  ASN   179      51.364  36.176  34.928  1.00  0.00           C  
ATOM   2534  HA  ASN   179      50.929  36.253  33.937  1.00  0.00           H  
ATOM   2535  CB  ASN   179      52.874  36.256  34.799  1.00  0.00           C  
ATOM   2536  HB3 ASN   179      53.359  35.419  34.240  1.00  0.00           H  
ATOM   2537  HB2 ASN   179      53.315  36.318  35.809  1.00  0.00           H  
ATOM   2538  CG  ASN   179      53.320  37.564  34.123  1.00  0.00           C  
ATOM   2539  OD1 ASN   179      52.477  38.334  33.601  1.00  0.00           O  
ATOM   2540  ND2 ASN   179      54.633  37.930  34.127  1.00  0.00           N  
ATOM   2541 1HD2 ASN   179      54.948  38.757  33.668  1.00  0.00           H  
ATOM   2542 2HD2 ASN   179      55.294  37.295  34.550  1.00  0.00           H  
ATOM   2543  C   ASN   179      51.103  34.704  35.278  1.00  0.00           C  
ATOM   2544  O   ASN   179      51.910  34.074  35.884  1.00  0.00           O  
ATOM   2545  N   PHE   180      49.914  34.224  34.907  1.00  0.00           N  
ATOM   2546  H   PHE   180      49.392  34.918  34.421  1.00  0.00           H  
ATOM   2547  CA  PHE   180      49.438  32.878  35.221  1.00  0.00           C  
ATOM   2548  HA  PHE   180      49.529  32.902  36.302  1.00  0.00           H  
ATOM   2549  CB  PHE   180      47.984  32.708  34.833  1.00  0.00           C  
ATOM   2550  HB3 PHE   180      47.588  31.707  35.119  1.00  0.00           H  
ATOM   2551  HB2 PHE   180      47.959  32.869  33.736  1.00  0.00           H  
ATOM   2552  CG  PHE   180      47.022  33.710  35.491  1.00  0.00           C  
ATOM   2553  CD1 PHE   180      46.630  33.477  36.867  1.00  0.00           C  
ATOM   2554  HD1 PHE   180      47.043  32.716  37.503  1.00  0.00           H  
ATOM   2555  CE1 PHE   180      45.661  34.324  37.435  1.00  0.00           C  
ATOM   2556  HE1 PHE   180      45.545  34.129  38.487  1.00  0.00           H  
ATOM   2557  CZ  PHE   180      45.040  35.349  36.791  1.00  0.00           C  
ATOM   2558  HZ  PHE   180      44.281  36.034  37.142  1.00  0.00           H  
ATOM   2559  CD2 PHE   180      46.464  34.790  34.823  1.00  0.00           C  
ATOM   2560  HD2 PHE   180      46.841  34.985  33.830  1.00  0.00           H  
ATOM   2561  CE2 PHE   180      45.548  35.615  35.505  1.00  0.00           C  
ATOM   2562  HE2 PHE   180      45.257  36.519  34.994  1.00  0.00           H  
ATOM   2563  C   PHE   180      50.295  31.737  34.718  1.00  0.00           C  
ATOM   2564  O   PHE   180      50.465  30.728  35.388  1.00  0.00           O  
ATOM   2565  N   SER   181      50.927  31.885  33.539  1.00  0.00           N  
ATOM   2566  H   SER   181      50.870  32.789  33.121  1.00  0.00           H  
ATOM   2567  CA  SER   181      51.853  30.796  33.061  1.00  0.00           C  
ATOM   2568  HA  SER   181      52.522  30.632  33.897  1.00  0.00           H  
ATOM   2569  CB  SER   181      51.172  29.475  32.553  1.00  0.00           C  
ATOM   2570  HB3 SER   181      50.589  29.695  31.639  1.00  0.00           H  
ATOM   2571  HB2 SER   181      50.539  29.065  33.371  1.00  0.00           H  
ATOM   2572  OG  SER   181      52.169  28.523  32.207  1.00  0.00           O  
ATOM   2573  HG  SER   181      52.526  28.121  33.005  1.00  0.00           H  
ATOM   2574  C   SER   181      52.746  31.325  31.966  1.00  0.00           C  
ATOM   2575  O   SER   181      52.404  31.363  30.779  1.00  0.00           O  
ATOM   2576  N   PRO   182      54.017  31.751  32.232  1.00  0.00           N  
ATOM   2577  CD  PRO   182      54.564  32.078  33.549  1.00  0.00           C  
ATOM   2578  HD3 PRO   182      54.536  31.247  34.276  1.00  0.00           H  
ATOM   2579  HD2 PRO   182      53.917  32.889  33.965  1.00  0.00           H  
ATOM   2580  CA  PRO   182      54.916  32.170  31.109  1.00  0.00           C  
ATOM   2581  HA  PRO   182      54.417  32.687  30.306  1.00  0.00           H  
ATOM   2582  CB  PRO   182      55.903  33.094  31.856  1.00  0.00           C  
ATOM   2583  HB3 PRO   182      55.464  34.112  31.765  1.00  0.00           H  
ATOM   2584  HB2 PRO   182      56.929  33.070  31.426  1.00  0.00           H  
ATOM   2585  CG  PRO   182      56.032  32.639  33.355  1.00  0.00           C  
ATOM   2586  HG3 PRO   182      56.756  31.806  33.394  1.00  0.00           H  
ATOM   2587  HG2 PRO   182      56.344  33.403  34.094  1.00  0.00           H  
ATOM   2588  C   PRO   182      55.599  30.913  30.680  1.00  0.00           C  
ATOM   2589  O   PRO   182      56.040  30.906  29.555  1.00  0.00           O  
ATOM   2590  N   TRP   183      55.523  29.757  31.361  1.00  0.00           N  
ATOM   2591  H   TRP   183      55.033  29.813  32.232  1.00  0.00           H  
ATOM   2592  CA  TRP   183      55.922  28.429  30.750  1.00  0.00           C  
ATOM   2593  HA  TRP   183      56.923  28.575  30.384  1.00  0.00           H  
ATOM   2594  CB  TRP   183      55.871  27.369  31.858  1.00  0.00           C  
ATOM   2595  HB3 TRP   183      54.839  27.364  32.267  1.00  0.00           H  
ATOM   2596  HB2 TRP   183      56.473  27.744  32.707  1.00  0.00           H  
ATOM   2597  CG  TRP   183      56.410  26.024  31.481  1.00  0.00           C  
ATOM   2598  CD1 TRP   183      57.712  25.666  31.480  1.00  0.00           C  
ATOM   2599  HD1 TRP   183      58.562  26.300  31.700  1.00  0.00           H  
ATOM   2600  NE1 TRP   183      57.752  24.336  31.226  1.00  0.00           N  
ATOM   2601  HE1 TRP   183      58.466  23.684  31.287  1.00  0.00           H  
ATOM   2602  CE2 TRP   183      56.518  23.854  30.982  1.00  0.00           C  
ATOM   2603  CD2 TRP   183      55.645  24.888  31.046  1.00  0.00           C  
ATOM   2604  CE3 TRP   183      54.320  24.638  30.779  1.00  0.00           C  
ATOM   2605  HE3 TRP   183      53.616  25.439  30.918  1.00  0.00           H  
ATOM   2606  CZ3 TRP   183      53.895  23.337  30.513  1.00  0.00           C  
ATOM   2607  HZ3 TRP   183      52.837  23.159  30.460  1.00  0.00           H  
ATOM   2608  CZ2 TRP   183      56.194  22.578  30.615  1.00  0.00           C  
ATOM   2609  HZ2 TRP   183      56.885  21.754  30.547  1.00  0.00           H  
ATOM   2610  CH2 TRP   183      54.862  22.296  30.397  1.00  0.00           C  
ATOM   2611  HH2 TRP   183      54.481  21.311  30.157  1.00  0.00           H  
ATOM   2612  C   TRP   183      55.315  28.109  29.430  1.00  0.00           C  
ATOM   2613  O   TRP   183      56.007  27.682  28.520  1.00  0.00           O  
ATOM   2614  N   THR   184      54.035  28.382  29.272  1.00  0.00           N  
ATOM   2615  H   THR   184      53.582  28.852  30.035  1.00  0.00           H  
ATOM   2616  CA  THR   184      53.227  28.207  28.088  1.00  0.00           C  
ATOM   2617  HA  THR   184      53.762  27.668  27.310  1.00  0.00           H  
ATOM   2618  CB  THR   184      51.989  27.297  28.140  1.00  0.00           C  
ATOM   2619  HB  THR   184      52.296  26.325  28.583  1.00  0.00           H  
ATOM   2620  OG1 THR   184      51.399  27.025  26.831  1.00  0.00           O  
ATOM   2621  HG1 THR   184      50.823  26.263  26.953  1.00  0.00           H  
ATOM   2622  CG2 THR   184      50.922  27.934  29.040  1.00  0.00           C  
ATOM   2623 1HG2 THR   184      50.129  27.161  29.056  1.00  0.00           H  
ATOM   2624 2HG2 THR   184      50.469  28.786  28.495  1.00  0.00           H  
ATOM   2625 3HG2 THR   184      51.322  28.233  30.030  1.00  0.00           H  
ATOM   2626  C   THR   184      52.811  29.548  27.541  1.00  0.00           C  
ATOM   2627  O   THR   184      52.733  30.526  28.240  1.00  0.00           O  
ATOM   2628  N   ASN   185      52.655  29.646  26.183  1.00  0.00           N  
ATOM   2629  H   ASN   185      52.733  28.844  25.586  1.00  0.00           H  
ATOM   2630  CA  ASN   185      52.275  30.831  25.480  1.00  0.00           C  
ATOM   2631  HA  ASN   185      52.106  31.680  26.121  1.00  0.00           H  
ATOM   2632  CB  ASN   185      53.248  31.047  24.223  1.00  0.00           C  
ATOM   2633  HB3 ASN   185      52.703  31.647  23.471  1.00  0.00           H  
ATOM   2634  HB2 ASN   185      53.458  30.041  23.788  1.00  0.00           H  
ATOM   2635  CG  ASN   185      54.605  31.737  24.486  1.00  0.00           C  
ATOM   2636  OD1 ASN   185      55.040  31.915  25.595  1.00  0.00           O  
ATOM   2637  ND2 ASN   185      55.217  32.274  23.406  1.00  0.00           N  
ATOM   2638 1HD2 ASN   185      54.908  31.950  22.514  1.00  0.00           H  
ATOM   2639 2HD2 ASN   185      55.915  32.977  23.568  1.00  0.00           H  
ATOM   2640  C   ASN   185      50.814  30.631  24.909  1.00  0.00           C  
ATOM   2641  O   ASN   185      50.370  31.377  24.043  1.00  0.00           O  
ATOM   2642  N   ASP   186      50.053  29.651  25.332  1.00  0.00           N  
ATOM   2643  H   ASP   186      50.369  28.978  26.006  1.00  0.00           H  
ATOM   2644  CA  ASP   186      48.704  29.514  24.872  1.00  0.00           C  
ATOM   2645  HA  ASP   186      48.492  29.891  23.883  1.00  0.00           H  
ATOM   2646  CB  ASP   186      48.342  27.996  24.787  1.00  0.00           C  
ATOM   2647  HB3 ASP   186      48.402  27.504  25.777  1.00  0.00           H  
ATOM   2648  HB2 ASP   186      49.179  27.619  24.175  1.00  0.00           H  
ATOM   2649  CG  ASP   186      47.044  27.693  24.139  1.00  0.00           C  
ATOM   2650  OD1 ASP   186      46.397  28.662  23.656  1.00  0.00           O  
ATOM   2651  OD2 ASP   186      46.729  26.456  23.975  1.00  0.00           O1-
ATOM   2652  C   ASP   186      47.657  30.177  25.832  1.00  0.00           C  
ATOM   2653  O   ASP   186      47.645  29.865  26.994  1.00  0.00           O  
ATOM   2654  N   PRO   187      46.750  31.175  25.504  1.00  0.00           N  
ATOM   2655  CD  PRO   187      46.708  31.815  24.148  1.00  0.00           C  
ATOM   2656  HD3 PRO   187      46.463  31.098  23.343  1.00  0.00           H  
ATOM   2657  HD2 PRO   187      47.638  32.319  23.824  1.00  0.00           H  
ATOM   2658  CA  PRO   187      45.594  31.657  26.304  1.00  0.00           C  
ATOM   2659  HA  PRO   187      46.026  32.202  27.124  1.00  0.00           H  
ATOM   2660  CB  PRO   187      44.673  32.470  25.309  1.00  0.00           C  
ATOM   2661  HB3 PRO   187      44.229  33.401  25.717  1.00  0.00           H  
ATOM   2662  HB2 PRO   187      43.905  31.787  24.894  1.00  0.00           H  
ATOM   2663  CG  PRO   187      45.604  32.878  24.131  1.00  0.00           C  
ATOM   2664  HG3 PRO   187      45.198  32.784  23.094  1.00  0.00           H  
ATOM   2665  HG2 PRO   187      45.906  33.937  24.254  1.00  0.00           H  
ATOM   2666  C   PRO   187      44.857  30.490  26.974  1.00  0.00           C  
ATOM   2667  O   PRO   187      44.495  30.648  28.129  1.00  0.00           O  
ATOM   2668  N   LYS   188      44.558  29.395  26.191  1.00  0.00           N  
ATOM   2669  H   LYS   188      45.002  29.162  25.334  1.00  0.00           H  
ATOM   2670  CA  LYS   188      43.667  28.328  26.614  1.00  0.00           C  
ATOM   2671  HA  LYS   188      42.657  28.600  26.898  1.00  0.00           H  
ATOM   2672  CB  LYS   188      43.470  27.490  25.332  1.00  0.00           C  
ATOM   2673  HB3 LYS   188      42.738  26.680  25.530  1.00  0.00           H  
ATOM   2674  HB2 LYS   188      44.427  27.024  25.012  1.00  0.00           H  
ATOM   2675  CG  LYS   188      42.840  28.223  24.134  1.00  0.00           C  
ATOM   2676  HG3 LYS   188      43.610  28.863  23.648  1.00  0.00           H  
ATOM   2677  HG2 LYS   188      41.943  28.783  24.453  1.00  0.00           H  
ATOM   2678  CD  LYS   188      42.450  27.276  23.009  1.00  0.00           C  
ATOM   2679  HD3 LYS   188      41.844  27.900  22.317  1.00  0.00           H  
ATOM   2680  HD2 LYS   188      41.801  26.486  23.441  1.00  0.00           H  
ATOM   2681  CE  LYS   188      43.576  26.572  22.300  1.00  0.00           C  
ATOM   2682  HE3 LYS   188      43.137  26.009  21.439  1.00  0.00           H  
ATOM   2683  HE2 LYS   188      44.085  25.877  23.000  1.00  0.00           H  
ATOM   2684  NZ  LYS   188      44.627  27.452  21.845  1.00  0.00           N1+
ATOM   2685  HZ1 LYS   188      44.281  28.355  21.462  1.00  0.00           H  
ATOM   2686  HZ2 LYS   188      45.129  26.915  21.122  1.00  0.00           H  
ATOM   2687  HZ3 LYS   188      45.239  27.647  22.671  1.00  0.00           H  
ATOM   2688  C   LYS   188      44.277  27.576  27.823  1.00  0.00           C  
ATOM   2689  O   LYS   188      43.647  27.336  28.854  1.00  0.00           O  
ATOM   2690  N   GLU   189      45.597  27.249  27.781  1.00  0.00           N  
ATOM   2691  H   GLU   189      46.137  27.437  26.959  1.00  0.00           H  
ATOM   2692  CA  GLU   189      46.290  26.644  28.898  1.00  0.00           C  
ATOM   2693  HA  GLU   189      45.805  25.732  29.210  1.00  0.00           H  
ATOM   2694  CB  GLU   189      47.699  26.171  28.401  1.00  0.00           C  
ATOM   2695  HB3 GLU   189      48.322  25.888  29.285  1.00  0.00           H  
ATOM   2696  HB2 GLU   189      48.167  26.941  27.758  1.00  0.00           H  
ATOM   2697  CG  GLU   189      47.522  24.808  27.667  1.00  0.00           C  
ATOM   2698  HG3 GLU   189      46.970  25.136  26.756  1.00  0.00           H  
ATOM   2699  HG2 GLU   189      46.982  23.954  28.131  1.00  0.00           H  
ATOM   2700  CD  GLU   189      48.830  24.340  27.092  1.00  0.00           C  
ATOM   2701  OE1 GLU   189      49.866  24.910  27.386  1.00  0.00           O  
ATOM   2702  OE2 GLU   189      48.751  23.338  26.379  1.00  0.00           O1-
ATOM   2703  C   GLU   189      46.337  27.533  30.081  1.00  0.00           C  
ATOM   2704  O   GLU   189      46.127  27.103  31.209  1.00  0.00           O  
ATOM   2705  N   ARG   190      46.659  28.824  29.793  1.00  0.00           N  
ATOM   2706  H   ARG   190      46.937  29.203  28.916  1.00  0.00           H  
ATOM   2707  CA  ARG   190      46.814  29.850  30.841  1.00  0.00           C  
ATOM   2708  HA  ARG   190      47.519  29.476  31.568  1.00  0.00           H  
ATOM   2709  CB  ARG   190      47.285  31.253  30.209  1.00  0.00           C  
ATOM   2710  HB3 ARG   190      47.098  32.027  31.000  1.00  0.00           H  
ATOM   2711  HB2 ARG   190      46.649  31.337  29.303  1.00  0.00           H  
ATOM   2712  CG  ARG   190      48.803  31.368  29.798  1.00  0.00           C  
ATOM   2713  HG3 ARG   190      49.053  30.478  29.194  1.00  0.00           H  
ATOM   2714  HG2 ARG   190      49.449  31.293  30.703  1.00  0.00           H  
ATOM   2715  CD  ARG   190      49.109  32.544  28.848  1.00  0.00           C  
ATOM   2716  HD3 ARG   190      48.864  33.545  29.257  1.00  0.00           H  
ATOM   2717  HD2 ARG   190      48.592  32.478  27.877  1.00  0.00           H  
ATOM   2718  NE  ARG   190      50.587  32.390  28.646  1.00  0.00           N  
ATOM   2719  HE  ARG   190      51.269  31.747  28.995  1.00  0.00           H  
ATOM   2720  CZ  ARG   190      51.269  33.397  28.063  1.00  0.00           C  
ATOM   2721  NH1 ARG   190      50.637  34.323  27.414  1.00  0.00           N1+
ATOM   2722 1HH1 ARG   190      49.640  34.291  27.323  1.00  0.00           H  
ATOM   2723 2HH1 ARG   190      51.155  34.963  26.858  1.00  0.00           H  
ATOM   2724  NH2 ARG   190      52.538  33.304  28.073  1.00  0.00           N  
ATOM   2725 1HH2 ARG   190      52.862  32.392  28.297  1.00  0.00           H  
ATOM   2726 2HH2 ARG   190      53.060  33.839  27.398  1.00  0.00           H  
ATOM   2727  C   ARG   190      45.513  30.052  31.680  1.00  0.00           C  
ATOM   2728  O   ARG   190      45.549  30.013  32.925  1.00  0.00           O  
ATOM   2729  N   ILE   191      44.342  30.187  31.056  1.00  0.00           N  
ATOM   2730  H   ILE   191      44.433  30.028  30.075  1.00  0.00           H  
ATOM   2731  CA  ILE   191      43.122  30.327  31.780  1.00  0.00           C  
ATOM   2732  HA  ILE   191      43.070  31.271  32.313  1.00  0.00           H  
ATOM   2733  CB  ILE   191      41.911  30.632  30.879  1.00  0.00           C  
ATOM   2734  HB  ILE   191      42.220  31.471  30.209  1.00  0.00           H  
ATOM   2735  CG2 ILE   191      41.669  29.534  29.837  1.00  0.00           C  
ATOM   2736 1HG2 ILE   191      40.794  29.869  29.239  1.00  0.00           H  
ATOM   2737 2HG2 ILE   191      41.451  28.610  30.419  1.00  0.00           H  
ATOM   2738 3HG2 ILE   191      42.563  29.506  29.170  1.00  0.00           H  
ATOM   2739  CG1 ILE   191      40.705  30.945  31.734  1.00  0.00           C  
ATOM   2740 3HG1 ILE   191      41.085  31.692  32.463  1.00  0.00           H  
ATOM   2741 2HG1 ILE   191      40.411  30.020  32.275  1.00  0.00           H  
ATOM   2742  CD1 ILE   191      39.391  31.422  31.008  1.00  0.00           C  
ATOM   2743 1HD1 ILE   191      38.610  31.666  31.756  1.00  0.00           H  
ATOM   2744 2HD1 ILE   191      38.946  30.648  30.345  1.00  0.00           H  
ATOM   2745 3HD1 ILE   191      39.454  32.316  30.352  1.00  0.00           H  
ATOM   2746  C   ILE   191      42.915  29.189  32.761  1.00  0.00           C  
ATOM   2747  O   ILE   191      42.603  29.463  33.907  1.00  0.00           O  
ATOM   2748  N   ASN   192      43.117  27.951  32.362  1.00  0.00           N  
ATOM   2749  H   ASN   192      43.279  27.794  31.382  1.00  0.00           H  
ATOM   2750  CA  ASN   192      42.890  26.809  33.274  1.00  0.00           C  
ATOM   2751  HA  ASN   192      41.876  26.946  33.629  1.00  0.00           H  
ATOM   2752  CB  ASN   192      42.901  25.463  32.417  1.00  0.00           C  
ATOM   2753  HB3 ASN   192      42.817  24.609  33.118  1.00  0.00           H  
ATOM   2754  HB2 ASN   192      43.852  25.464  31.856  1.00  0.00           H  
ATOM   2755  CG  ASN   192      41.711  25.341  31.373  1.00  0.00           C  
ATOM   2756  OD1 ASN   192      40.716  26.051  31.522  1.00  0.00           O  
ATOM   2757  ND2 ASN   192      41.788  24.345  30.450  1.00  0.00           N  
ATOM   2758 1HD2 ASN   192      42.612  23.772  30.514  1.00  0.00           H  
ATOM   2759 2HD2 ASN   192      41.031  24.307  29.794  1.00  0.00           H  
ATOM   2760  C   ASN   192      43.882  26.842  34.497  1.00  0.00           C  
ATOM   2761  O   ASN   192      43.551  26.594  35.652  1.00  0.00           O  
ATOM   2762  N   VAL   193      45.144  27.247  34.237  1.00  0.00           N  
ATOM   2763  H   VAL   193      45.390  27.552  33.318  1.00  0.00           H  
ATOM   2764  CA  VAL   193      46.028  27.618  35.385  1.00  0.00           C  
ATOM   2765  HA  VAL   193      46.038  26.757  36.034  1.00  0.00           H  
ATOM   2766  CB  VAL   193      47.443  27.987  34.922  1.00  0.00           C  
ATOM   2767  HB  VAL   193      47.345  28.888  34.267  1.00  0.00           H  
ATOM   2768  CG1 VAL   193      48.308  28.344  36.172  1.00  0.00           C  
ATOM   2769 1HG1 VAL   193      49.390  28.377  35.900  1.00  0.00           H  
ATOM   2770 2HG1 VAL   193      48.186  27.542  36.932  1.00  0.00           H  
ATOM   2771 3HG1 VAL   193      47.959  29.259  36.699  1.00  0.00           H  
ATOM   2772  CG2 VAL   193      48.137  26.867  34.168  1.00  0.00           C  
ATOM   2773 1HG2 VAL   193      49.238  26.940  34.239  1.00  0.00           H  
ATOM   2774 2HG2 VAL   193      47.956  26.974  33.076  1.00  0.00           H  
ATOM   2775 3HG2 VAL   193      47.873  25.832  34.476  1.00  0.00           H  
ATOM   2776  C   VAL   193      45.457  28.750  36.226  1.00  0.00           C  
ATOM   2777  O   VAL   193      45.487  28.661  37.468  1.00  0.00           O  
ATOM   2778  N   ALA   194      44.999  29.789  35.583  1.00  0.00           N  
ATOM   2779  H   ALA   194      45.087  29.912  34.601  1.00  0.00           H  
ATOM   2780  CA  ALA   194      44.407  30.860  36.302  1.00  0.00           C  
ATOM   2781  HA  ALA   194      45.099  31.325  36.994  1.00  0.00           H  
ATOM   2782  CB  ALA   194      43.948  31.964  35.370  1.00  0.00           C  
ATOM   2783  HB1 ALA   194      43.063  31.675  34.774  1.00  0.00           H  
ATOM   2784  HB2 ALA   194      44.698  32.493  34.738  1.00  0.00           H  
ATOM   2785  HB3 ALA   194      43.555  32.745  36.045  1.00  0.00           H  
ATOM   2786  C   ALA   194      43.180  30.481  37.134  1.00  0.00           C  
ATOM   2787  O   ALA   194      43.063  30.976  38.282  1.00  0.00           O  
ATOM   2788  N   VAL   195      42.254  29.633  36.718  1.00  0.00           N  
ATOM   2789  H   VAL   195      42.210  29.438  35.741  1.00  0.00           H  
ATOM   2790  CA  VAL   195      41.195  28.941  37.438  1.00  0.00           C  
ATOM   2791  HA  VAL   195      40.572  29.731  37.819  1.00  0.00           H  
ATOM   2792  CB  VAL   195      40.292  28.182  36.429  1.00  0.00           C  
ATOM   2793  HB  VAL   195      40.927  27.514  35.813  1.00  0.00           H  
ATOM   2794  CG1 VAL   195      39.286  27.383  37.167  1.00  0.00           C  
ATOM   2795 1HG1 VAL   195      39.773  26.547  37.728  1.00  0.00           H  
ATOM   2796 2HG1 VAL   195      38.588  26.941  36.416  1.00  0.00           H  
ATOM   2797 3HG1 VAL   195      38.666  27.942  37.905  1.00  0.00           H  
ATOM   2798  CG2 VAL   195      39.549  29.223  35.539  1.00  0.00           C  
ATOM   2799 1HG2 VAL   195      38.893  29.820  36.204  1.00  0.00           H  
ATOM   2800 2HG2 VAL   195      38.942  28.703  34.761  1.00  0.00           H  
ATOM   2801 3HG2 VAL   195      40.216  29.890  34.945  1.00  0.00           H  
ATOM   2802  C   VAL   195      41.646  28.284  38.683  1.00  0.00           C  
ATOM   2803  O   VAL   195      41.143  28.482  39.737  1.00  0.00           O  
ATOM   2804  N   ALA   196      42.724  27.474  38.538  1.00  0.00           N  
ATOM   2805  H   ALA   196      43.204  27.308  37.680  1.00  0.00           H  
ATOM   2806  CA  ALA   196      43.283  26.711  39.681  1.00  0.00           C  
ATOM   2807  HA  ALA   196      42.429  26.213  40.116  1.00  0.00           H  
ATOM   2808  CB  ALA   196      44.272  25.699  39.160  1.00  0.00           C  
ATOM   2809  HB1 ALA   196      43.891  25.151  38.272  1.00  0.00           H  
ATOM   2810  HB2 ALA   196      44.372  24.893  39.922  1.00  0.00           H  
ATOM   2811  HB3 ALA   196      45.294  26.076  38.948  1.00  0.00           H  
ATOM   2812  C   ALA   196      43.817  27.641  40.837  1.00  0.00           C  
ATOM   2813  O   ALA   196      43.434  27.559  42.010  1.00  0.00           O  
ATOM   2814  N   MET   197      44.640  28.641  40.489  1.00  0.00           N  
ATOM   2815  H   MET   197      44.740  28.873  39.523  1.00  0.00           H  
ATOM   2816  CA  MET   197      45.228  29.619  41.400  1.00  0.00           C  
ATOM   2817  HA  MET   197      45.776  29.059  42.144  1.00  0.00           H  
ATOM   2818  CB  MET   197      46.117  30.500  40.480  1.00  0.00           C  
ATOM   2819  HB3 MET   197      46.234  31.444  41.063  1.00  0.00           H  
ATOM   2820  HB2 MET   197      45.616  30.694  39.515  1.00  0.00           H  
ATOM   2821  CG  MET   197      47.472  29.852  40.170  1.00  0.00           C  
ATOM   2822  HG3 MET   197      47.892  30.524  39.385  1.00  0.00           H  
ATOM   2823  HG2 MET   197      47.328  28.832  39.747  1.00  0.00           H  
ATOM   2824  SD  MET   197      48.752  29.778  41.503  1.00  0.00           S  
ATOM   2825  CE  MET   197      49.421  31.491  41.311  1.00  0.00           C  
ATOM   2826  HE1 MET   197      48.854  32.377  41.661  1.00  0.00           H  
ATOM   2827  HE2 MET   197      49.513  31.599  40.216  1.00  0.00           H  
ATOM   2828  HE3 MET   197      50.324  31.382  41.950  1.00  0.00           H  
ATOM   2829  C   MET   197      44.236  30.450  42.111  1.00  0.00           C  
ATOM   2830  O   MET   197      44.210  30.539  43.332  1.00  0.00           O  
ATOM   2831  N   LEU   198      43.285  31.038  41.439  1.00  0.00           N  
ATOM   2832  H   LEU   198      43.276  30.910  40.452  1.00  0.00           H  
ATOM   2833  CA  LEU   198      42.155  31.843  41.964  1.00  0.00           C  
ATOM   2834  HA  LEU   198      42.550  32.570  42.670  1.00  0.00           H  
ATOM   2835  CB  LEU   198      41.544  32.702  40.823  1.00  0.00           C  
ATOM   2836  HB3 LEU   198      40.633  33.167  41.258  1.00  0.00           H  
ATOM   2837  HB2 LEU   198      41.059  32.184  39.970  1.00  0.00           H  
ATOM   2838  CG  LEU   198      42.547  33.579  40.162  1.00  0.00           C  
ATOM   2839  HG  LEU   198      43.356  33.071  39.595  1.00  0.00           H  
ATOM   2840  CD1 LEU   198      41.907  34.462  39.006  1.00  0.00           C  
ATOM   2841 1HD1 LEU   198      41.650  33.789  38.155  1.00  0.00           H  
ATOM   2842 2HD1 LEU   198      42.625  35.167  38.540  1.00  0.00           H  
ATOM   2843 3HD1 LEU   198      41.022  35.052  39.315  1.00  0.00           H  
ATOM   2844  CD2 LEU   198      43.158  34.580  41.152  1.00  0.00           C  
ATOM   2845 1HD2 LEU   198      43.674  35.428  40.660  1.00  0.00           H  
ATOM   2846 2HD2 LEU   198      44.003  34.063  41.650  1.00  0.00           H  
ATOM   2847 3HD2 LEU   198      42.411  34.787  41.954  1.00  0.00           H  
ATOM   2848  C   LEU   198      41.104  30.998  42.704  1.00  0.00           C  
ATOM   2849  O   LEU   198      40.469  31.395  43.686  1.00  0.00           O  
ATOM   2850  N   THR   199      40.992  29.678  42.368  1.00  0.00           N  
ATOM   2851  H   THR   199      41.429  29.313  41.553  1.00  0.00           H  
ATOM   2852  CA  THR   199      40.348  28.683  43.230  1.00  0.00           C  
ATOM   2853  HA  THR   199      39.366  29.110  43.379  1.00  0.00           H  
ATOM   2854  CB  THR   199      40.021  27.357  42.486  1.00  0.00           C  
ATOM   2855  HB  THR   199      40.985  26.997  42.062  1.00  0.00           H  
ATOM   2856  OG1 THR   199      39.146  27.501  41.483  1.00  0.00           O  
ATOM   2857  HG1 THR   199      39.523  28.252  41.011  1.00  0.00           H  
ATOM   2858  CG2 THR   199      39.427  26.304  43.389  1.00  0.00           C  
ATOM   2859 1HG2 THR   199      38.530  26.703  43.909  1.00  0.00           H  
ATOM   2860 2HG2 THR   199      40.189  25.984  44.122  1.00  0.00           H  
ATOM   2861 3HG2 THR   199      39.218  25.413  42.760  1.00  0.00           H  
ATOM   2862  C   THR   199      40.961  28.497  44.586  1.00  0.00           C  
ATOM   2863  O   THR   199      40.277  28.534  45.612  1.00  0.00           O  
ATOM   2864  N   VAL   200      42.290  28.265  44.620  1.00  0.00           N  
ATOM   2865  H   VAL   200      42.785  28.260  43.751  1.00  0.00           H  
ATOM   2866  CA  VAL   200      43.146  28.124  45.788  1.00  0.00           C  
ATOM   2867  HA  VAL   200      42.708  27.286  46.322  1.00  0.00           H  
ATOM   2868  CB  VAL   200      44.561  27.761  45.489  1.00  0.00           C  
ATOM   2869  HB  VAL   200      45.159  28.503  44.929  1.00  0.00           H  
ATOM   2870  CG1 VAL   200      45.314  27.703  46.806  1.00  0.00           C  
ATOM   2871 1HG1 VAL   200      44.966  27.022  47.612  1.00  0.00           H  
ATOM   2872 2HG1 VAL   200      45.496  28.719  47.214  1.00  0.00           H  
ATOM   2873 3HG1 VAL   200      46.349  27.342  46.625  1.00  0.00           H  
ATOM   2874  CG2 VAL   200      44.707  26.318  44.882  1.00  0.00           C  
ATOM   2875 1HG2 VAL   200      44.290  26.315  43.852  1.00  0.00           H  
ATOM   2876 2HG2 VAL   200      44.189  25.611  45.565  1.00  0.00           H  
ATOM   2877 3HG2 VAL   200      45.775  26.013  44.912  1.00  0.00           H  
ATOM   2878  C   VAL   200      43.044  29.289  46.624  1.00  0.00           C  
ATOM   2879  O   VAL   200      42.898  29.301  47.834  1.00  0.00           O  
ATOM   2880  N   ARG   201      43.096  30.465  45.978  1.00  0.00           N  
ATOM   2881  H   ARG   201      43.338  30.491  45.011  1.00  0.00           H  
ATOM   2882  CA  ARG   201      43.000  31.688  46.666  1.00  0.00           C  
ATOM   2883  HA  ARG   201      43.821  31.807  47.360  1.00  0.00           H  
ATOM   2884  CB  ARG   201      43.100  32.781  45.594  1.00  0.00           C  
ATOM   2885  HB3 ARG   201      42.399  32.474  44.792  1.00  0.00           H  
ATOM   2886  HB2 ARG   201      44.150  32.669  45.256  1.00  0.00           H  
ATOM   2887  CG  ARG   201      42.699  34.199  46.040  1.00  0.00           C  
ATOM   2888  HG3 ARG   201      41.673  34.223  46.470  1.00  0.00           H  
ATOM   2889  HG2 ARG   201      42.738  34.846  45.148  1.00  0.00           H  
ATOM   2890  CD  ARG   201      43.679  34.867  47.084  1.00  0.00           C  
ATOM   2891  HD3 ARG   201      44.679  34.407  46.941  1.00  0.00           H  
ATOM   2892  HD2 ARG   201      43.392  34.680  48.137  1.00  0.00           H  
ATOM   2893  NE  ARG   201      43.705  36.360  46.785  1.00  0.00           N  
ATOM   2894  HE  ARG   201      43.174  36.825  46.083  1.00  0.00           H  
ATOM   2895  CZ  ARG   201      44.822  37.018  47.166  1.00  0.00           C  
ATOM   2896  NH1 ARG   201      45.671  36.615  48.166  1.00  0.00           N1+
ATOM   2897 1HH1 ARG   201      45.380  35.822  48.705  1.00  0.00           H  
ATOM   2898 2HH1 ARG   201      46.331  37.250  48.560  1.00  0.00           H  
ATOM   2899  NH2 ARG   201      44.897  38.356  47.052  1.00  0.00           N  
ATOM   2900 1HH2 ARG   201      45.546  38.831  47.640  1.00  0.00           H  
ATOM   2901 2HH2 ARG   201      44.033  38.845  47.130  1.00  0.00           H  
ATOM   2902  C   ARG   201      41.677  31.825  47.453  1.00  0.00           C  
ATOM   2903  O   ARG   201      41.586  32.277  48.604  1.00  0.00           O  
ATOM   2904  N   GLY   202      40.566  31.203  46.933  1.00  0.00           N  
ATOM   2905  H   GLY   202      40.681  30.723  46.069  1.00  0.00           H  
ATOM   2906  CA  GLY   202      39.185  31.253  47.570  1.00  0.00           C  
ATOM   2907  HA3 GLY   202      38.448  30.832  46.896  1.00  0.00           H  
ATOM   2908  HA2 GLY   202      38.949  32.222  47.996  1.00  0.00           H  
ATOM   2909  C   GLY   202      39.163  30.356  48.786  1.00  0.00           C  
ATOM   2910  O   GLY   202      38.693  30.729  49.888  1.00  0.00           O  
ATOM   2911  N   ILE   203      39.754  29.123  48.653  1.00  0.00           N  
ATOM   2912  H   ILE   203      40.084  28.772  47.781  1.00  0.00           H  
ATOM   2913  CA  ILE   203      39.823  28.220  49.786  1.00  0.00           C  
ATOM   2914  HA  ILE   203      38.862  28.326  50.265  1.00  0.00           H  
ATOM   2915  CB  ILE   203      40.079  26.794  49.399  1.00  0.00           C  
ATOM   2916  HB  ILE   203      41.107  26.606  49.028  1.00  0.00           H  
ATOM   2917  CG2 ILE   203      40.008  25.784  50.553  1.00  0.00           C  
ATOM   2918 1HG2 ILE   203      40.599  26.088  51.449  1.00  0.00           H  
ATOM   2919 2HG2 ILE   203      40.267  24.805  50.083  1.00  0.00           H  
ATOM   2920 3HG2 ILE   203      39.000  25.835  51.023  1.00  0.00           H  
ATOM   2921  CG1 ILE   203      39.082  26.274  48.265  1.00  0.00           C  
ATOM   2922 3HG1 ILE   203      39.360  25.198  48.251  1.00  0.00           H  
ATOM   2923 2HG1 ILE   203      39.348  26.691  47.271  1.00  0.00           H  
ATOM   2924  CD1 ILE   203      37.612  26.607  48.478  1.00  0.00           C  
ATOM   2925 1HD1 ILE   203      37.348  27.684  48.440  1.00  0.00           H  
ATOM   2926 2HD1 ILE   203      37.299  26.108  49.412  1.00  0.00           H  
ATOM   2927 3HD1 ILE   203      37.035  26.168  47.641  1.00  0.00           H  
ATOM   2928  C   ILE   203      40.842  28.656  50.760  1.00  0.00           C  
ATOM   2929  O   ILE   203      40.721  28.365  51.927  1.00  0.00           O  
ATOM   2930  N   ILE   204      41.912  29.351  50.361  1.00  0.00           N  
ATOM   2931  H   ILE   204      42.197  29.270  49.412  1.00  0.00           H  
ATOM   2932  CA  ILE   204      42.845  29.962  51.236  1.00  0.00           C  
ATOM   2933  HA  ILE   204      43.099  29.174  51.920  1.00  0.00           H  
ATOM   2934  CB  ILE   204      44.120  30.501  50.509  1.00  0.00           C  
ATOM   2935  HB  ILE   204      43.749  31.011  49.599  1.00  0.00           H  
ATOM   2936  CG2 ILE   204      44.882  31.554  51.373  1.00  0.00           C  
ATOM   2937 1HG2 ILE   204      45.049  31.170  52.408  1.00  0.00           H  
ATOM   2938 2HG2 ILE   204      44.363  32.538  51.320  1.00  0.00           H  
ATOM   2939 3HG2 ILE   204      45.896  31.712  50.946  1.00  0.00           H  
ATOM   2940  CG1 ILE   204      45.132  29.370  50.098  1.00  0.00           C  
ATOM   2941 3HG1 ILE   204      45.810  29.832  49.349  1.00  0.00           H  
ATOM   2942 2HG1 ILE   204      44.553  28.582  49.583  1.00  0.00           H  
ATOM   2943  CD1 ILE   204      45.963  28.679  51.253  1.00  0.00           C  
ATOM   2944 1HD1 ILE   204      46.623  29.463  51.688  1.00  0.00           H  
ATOM   2945 2HD1 ILE   204      46.528  27.804  50.874  1.00  0.00           H  
ATOM   2946 3HD1 ILE   204      45.182  28.409  51.998  1.00  0.00           H  
ATOM   2947  C   ILE   204      42.197  31.101  52.107  1.00  0.00           C  
ATOM   2948  O   ILE   204      42.476  31.231  53.303  1.00  0.00           O  
ATOM   2949  N   ARG   205      41.362  31.998  51.471  1.00  0.00           N  
ATOM   2950  H   ARG   205      41.430  31.932  50.479  1.00  0.00           H  
ATOM   2951  CA  ARG   205      40.487  32.908  52.163  1.00  0.00           C  
ATOM   2952  HA  ARG   205      41.062  33.495  52.878  1.00  0.00           H  
ATOM   2953  CB  ARG   205      39.829  33.756  51.139  1.00  0.00           C  
ATOM   2954  HB3 ARG   205      39.372  33.058  50.402  1.00  0.00           H  
ATOM   2955  HB2 ARG   205      40.638  34.303  50.631  1.00  0.00           H  
ATOM   2956  CG  ARG   205      38.766  34.740  51.576  1.00  0.00           C  
ATOM   2957  HG3 ARG   205      39.261  35.436  52.288  1.00  0.00           H  
ATOM   2958  HG2 ARG   205      37.898  34.242  52.054  1.00  0.00           H  
ATOM   2959  CD  ARG   205      38.309  35.693  50.453  1.00  0.00           C  
ATOM   2960  HD3 ARG   205      37.438  36.336  50.673  1.00  0.00           H  
ATOM   2961  HD2 ARG   205      37.927  35.052  49.630  1.00  0.00           H  
ATOM   2962  NE  ARG   205      39.505  36.486  49.853  1.00  0.00           N  
ATOM   2963  HE  ARG   205      40.144  37.056  50.368  1.00  0.00           H  
ATOM   2964  CZ  ARG   205      39.801  36.383  48.538  1.00  0.00           C  
ATOM   2965  NH1 ARG   205      39.375  35.400  47.789  1.00  0.00           N1+
ATOM   2966 1HH1 ARG   205      38.510  34.955  48.017  1.00  0.00           H  
ATOM   2967 2HH1 ARG   205      39.748  35.360  46.862  1.00  0.00           H  
ATOM   2968  NH2 ARG   205      40.620  37.240  48.039  1.00  0.00           N  
ATOM   2969 1HH2 ARG   205      40.837  37.319  47.069  1.00  0.00           H  
ATOM   2970 2HH2 ARG   205      40.755  38.108  48.504  1.00  0.00           H  
ATOM   2971  C   ARG   205      39.383  32.289  53.106  1.00  0.00           C  
ATOM   2972  O   ARG   205      39.211  32.740  54.257  1.00  0.00           O  
ATOM   2973  N   PHE   206      38.602  31.318  52.654  1.00  0.00           N  
ATOM   2974  H   PHE   206      38.623  31.054  51.685  1.00  0.00           H  
ATOM   2975  CA  PHE   206      37.572  30.639  53.432  1.00  0.00           C  
ATOM   2976  HA  PHE   206      36.835  31.363  53.762  1.00  0.00           H  
ATOM   2977  CB  PHE   206      36.714  29.715  52.427  1.00  0.00           C  
ATOM   2978  HB3 PHE   206      37.384  29.020  51.865  1.00  0.00           H  
ATOM   2979  HB2 PHE   206      36.227  30.282  51.605  1.00  0.00           H  
ATOM   2980  CG  PHE   206      35.607  28.961  53.058  1.00  0.00           C  
ATOM   2981  CD1 PHE   206      34.432  29.650  53.399  1.00  0.00           C  
ATOM   2982  HD1 PHE   206      34.315  30.667  53.057  1.00  0.00           H  
ATOM   2983  CE1 PHE   206      33.326  28.974  53.895  1.00  0.00           C  
ATOM   2984  HE1 PHE   206      32.461  29.552  54.211  1.00  0.00           H  
ATOM   2985  CZ  PHE   206      33.419  27.622  54.148  1.00  0.00           C  
ATOM   2986  HZ  PHE   206      32.588  27.148  54.663  1.00  0.00           H  
ATOM   2987  CD2 PHE   206      35.728  27.609  53.450  1.00  0.00           C  
ATOM   2988  HD2 PHE   206      36.683  27.111  53.370  1.00  0.00           H  
ATOM   2989  CE2 PHE   206      34.616  26.917  54.066  1.00  0.00           C  
ATOM   2990  HE2 PHE   206      34.715  25.902  54.421  1.00  0.00           H  
ATOM   2991  C   PHE   206      38.170  29.975  54.719  1.00  0.00           C  
ATOM   2992  O   PHE   206      37.684  30.116  55.868  1.00  0.00           O  
ATOM   2993  N   ILE   207      39.274  29.264  54.547  1.00  0.00           N  
ATOM   2994  H   ILE   207      39.658  29.243  53.620  1.00  0.00           H  
ATOM   2995  CA  ILE   207      39.919  28.360  55.519  1.00  0.00           C  
ATOM   2996  HA  ILE   207      39.171  28.207  56.277  1.00  0.00           H  
ATOM   2997  CB  ILE   207      40.460  27.064  54.963  1.00  0.00           C  
ATOM   2998  HB  ILE   207      41.175  27.354  54.167  1.00  0.00           H  
ATOM   2999  CG2 ILE   207      41.309  26.073  55.854  1.00  0.00           C  
ATOM   3000 1HG2 ILE   207      40.867  25.835  56.852  1.00  0.00           H  
ATOM   3001 2HG2 ILE   207      42.247  26.641  56.018  1.00  0.00           H  
ATOM   3002 3HG2 ILE   207      41.512  25.113  55.332  1.00  0.00           H  
ATOM   3003  CG1 ILE   207      39.248  26.222  54.451  1.00  0.00           C  
ATOM   3004 3HG1 ILE   207      39.725  25.374  53.923  1.00  0.00           H  
ATOM   3005 2HG1 ILE   207      38.650  26.893  53.791  1.00  0.00           H  
ATOM   3006  CD1 ILE   207      38.266  25.606  55.470  1.00  0.00           C  
ATOM   3007 1HD1 ILE   207      38.628  24.883  56.236  1.00  0.00           H  
ATOM   3008 2HD1 ILE   207      37.506  25.042  54.880  1.00  0.00           H  
ATOM   3009 3HD1 ILE   207      37.610  26.385  55.925  1.00  0.00           H  
ATOM   3010  C   ILE   207      41.022  29.090  56.289  1.00  0.00           C  
ATOM   3011  O   ILE   207      40.768  29.571  57.412  1.00  0.00           O  
ATOM   3012  N   ILE   208      42.240  29.203  55.753  1.00  0.00           N  
ATOM   3013  H   ILE   208      42.511  28.746  54.903  1.00  0.00           H  
ATOM   3014  CA  ILE   208      43.367  29.780  56.511  1.00  0.00           C  
ATOM   3015  HA  ILE   208      43.491  29.343  57.487  1.00  0.00           H  
ATOM   3016  CB  ILE   208      44.668  29.646  55.706  1.00  0.00           C  
ATOM   3017  HB  ILE   208      44.553  30.045  54.676  1.00  0.00           H  
ATOM   3018  CG2 ILE   208      45.910  30.350  56.317  1.00  0.00           C  
ATOM   3019 1HG2 ILE   208      45.855  31.464  56.306  1.00  0.00           H  
ATOM   3020 2HG2 ILE   208      46.758  30.033  55.677  1.00  0.00           H  
ATOM   3021 3HG2 ILE   208      46.013  29.942  57.348  1.00  0.00           H  
ATOM   3022  CG1 ILE   208      45.118  28.125  55.400  1.00  0.00           C  
ATOM   3023 3HG1 ILE   208      45.873  28.109  54.589  1.00  0.00           H  
ATOM   3024 2HG1 ILE   208      44.176  27.669  55.041  1.00  0.00           H  
ATOM   3025  CD1 ILE   208      45.606  27.344  56.631  1.00  0.00           C  
ATOM   3026 1HD1 ILE   208      44.815  26.958  57.309  1.00  0.00           H  
ATOM   3027 2HD1 ILE   208      46.354  27.973  57.166  1.00  0.00           H  
ATOM   3028 3HD1 ILE   208      46.107  26.425  56.267  1.00  0.00           H  
ATOM   3029  C   ILE   208      43.123  31.266  56.871  1.00  0.00           C  
ATOM   3030  O   ILE   208      43.461  31.658  57.935  1.00  0.00           O  
ATOM   3031  N   GLY   209      42.355  32.065  56.048  1.00  0.00           N  
ATOM   3032  H   GLY   209      42.237  31.795  55.106  1.00  0.00           H  
ATOM   3033  CA  GLY   209      42.073  33.433  56.435  1.00  0.00           C  
ATOM   3034  HA3 GLY   209      41.999  34.003  55.513  1.00  0.00           H  
ATOM   3035  HA2 GLY   209      42.763  33.920  57.099  1.00  0.00           H  
ATOM   3036  C   GLY   209      40.806  33.630  57.301  1.00  0.00           C  
ATOM   3037  O   GLY   209      40.518  34.744  57.762  1.00  0.00           O  
ATOM   3038  N   PHE   210      39.977  32.597  57.546  1.00  0.00           N  
ATOM   3039  H   PHE   210      40.058  31.704  57.125  1.00  0.00           H  
ATOM   3040  CA  PHE   210      38.829  32.792  58.397  1.00  0.00           C  
ATOM   3041  HA  PHE   210      38.985  33.660  59.020  1.00  0.00           H  
ATOM   3042  CB  PHE   210      37.701  33.235  57.403  1.00  0.00           C  
ATOM   3043  HB3 PHE   210      37.714  32.607  56.492  1.00  0.00           H  
ATOM   3044  HB2 PHE   210      37.866  34.291  57.099  1.00  0.00           H  
ATOM   3045  CG  PHE   210      36.256  33.149  57.888  1.00  0.00           C  
ATOM   3046  CD1 PHE   210      35.758  34.193  58.735  1.00  0.00           C  
ATOM   3047  HD1 PHE   210      36.356  34.995  59.148  1.00  0.00           H  
ATOM   3048  CE1 PHE   210      34.381  34.294  58.981  1.00  0.00           C  
ATOM   3049  HE1 PHE   210      33.961  35.049  59.627  1.00  0.00           H  
ATOM   3050  CZ  PHE   210      33.551  33.331  58.454  1.00  0.00           C  
ATOM   3051  HZ  PHE   210      32.504  33.561  58.649  1.00  0.00           H  
ATOM   3052  CD2 PHE   210      35.383  32.135  57.464  1.00  0.00           C  
ATOM   3053  HD2 PHE   210      35.721  31.285  56.882  1.00  0.00           H  
ATOM   3054  CE2 PHE   210      34.020  32.212  57.758  1.00  0.00           C  
ATOM   3055  HE2 PHE   210      33.349  31.457  57.367  1.00  0.00           H  
ATOM   3056  C   PHE   210      38.488  31.664  59.273  1.00  0.00           C  
ATOM   3057  O   PHE   210      38.537  31.754  60.525  1.00  0.00           O  
ATOM   3058  N   SER   211      38.108  30.506  58.699  1.00  0.00           N  
ATOM   3059  H   SER   211      37.913  30.528  57.725  1.00  0.00           H  
ATOM   3060  CA  SER   211      37.700  29.243  59.393  1.00  0.00           C  
ATOM   3061  HA  SER   211      36.803  29.541  59.916  1.00  0.00           H  
ATOM   3062  CB  SER   211      37.480  27.975  58.499  1.00  0.00           C  
ATOM   3063  HB3 SER   211      37.156  27.129  59.139  1.00  0.00           H  
ATOM   3064  HB2 SER   211      38.391  27.531  58.045  1.00  0.00           H  
ATOM   3065  OG  SER   211      36.387  28.248  57.591  1.00  0.00           O  
ATOM   3066  HG  SER   211      36.783  28.777  56.890  1.00  0.00           H  
ATOM   3067  C   SER   211      38.712  28.717  60.496  1.00  0.00           C  
ATOM   3068  O   SER   211      38.365  28.490  61.665  1.00  0.00           O  
ATOM   3069  N   ALA   212      39.909  28.405  60.036  1.00  0.00           N  
ATOM   3070  H   ALA   212      40.167  28.569  59.086  1.00  0.00           H  
ATOM   3071  CA  ALA   212      40.951  28.047  60.924  1.00  0.00           C  
ATOM   3072  HA  ALA   212      40.589  27.144  61.394  1.00  0.00           H  
ATOM   3073  CB  ALA   212      42.234  27.540  60.178  1.00  0.00           C  
ATOM   3074  HB1 ALA   212      42.032  26.691  59.491  1.00  0.00           H  
ATOM   3075  HB2 ALA   212      42.851  26.973  60.913  1.00  0.00           H  
ATOM   3076  HB3 ALA   212      42.793  28.344  59.668  1.00  0.00           H  
ATOM   3077  C   ALA   212      41.362  29.050  62.091  1.00  0.00           C  
ATOM   3078  O   ALA   212      41.481  28.528  63.173  1.00  0.00           O  
ATOM   3079  N   PRO   213      41.631  30.366  62.003  1.00  0.00           N  
ATOM   3080  CD  PRO   213      41.747  31.087  60.703  1.00  0.00           C  
ATOM   3081  HD3 PRO   213      40.720  31.448  60.479  1.00  0.00           H  
ATOM   3082  HD2 PRO   213      41.956  30.457  59.818  1.00  0.00           H  
ATOM   3083  CA  PRO   213      41.903  31.192  63.165  1.00  0.00           C  
ATOM   3084  HA  PRO   213      42.714  30.765  63.734  1.00  0.00           H  
ATOM   3085  CB  PRO   213      42.335  32.499  62.541  1.00  0.00           C  
ATOM   3086  HB3 PRO   213      43.247  32.786  63.114  1.00  0.00           H  
ATOM   3087  HB2 PRO   213      41.614  33.307  62.784  1.00  0.00           H  
ATOM   3088  CG  PRO   213      42.699  32.208  61.033  1.00  0.00           C  
ATOM   3089  HG3 PRO   213      42.770  33.092  60.366  1.00  0.00           H  
ATOM   3090  HG2 PRO   213      43.655  31.656  61.011  1.00  0.00           H  
ATOM   3091  C   PRO   213      40.697  31.293  64.026  1.00  0.00           C  
ATOM   3092  O   PRO   213      40.792  31.338  65.279  1.00  0.00           O  
ATOM   3093  N   MET   214      39.471  31.421  63.458  1.00  0.00           N  
ATOM   3094  H   MET   214      39.276  31.442  62.484  1.00  0.00           H  
ATOM   3095  CA  MET   214      38.313  31.539  64.284  1.00  0.00           C  
ATOM   3096  HA  MET   214      38.544  32.269  65.051  1.00  0.00           H  
ATOM   3097  CB  MET   214      37.241  32.211  63.400  1.00  0.00           C  
ATOM   3098  HB3 MET   214      36.259  32.245  63.927  1.00  0.00           H  
ATOM   3099  HB2 MET   214      36.946  31.625  62.499  1.00  0.00           H  
ATOM   3100  CG  MET   214      37.503  33.621  62.875  1.00  0.00           C  
ATOM   3101  HG3 MET   214      36.882  33.982  62.026  1.00  0.00           H  
ATOM   3102  HG2 MET   214      38.488  33.786  62.371  1.00  0.00           H  
ATOM   3103  SD  MET   214      37.451  34.786  64.179  1.00  0.00           S  
ATOM   3104  CE  MET   214      39.179  34.905  64.601  1.00  0.00           C  
ATOM   3105  HE1 MET   214      39.714  35.676  64.000  1.00  0.00           H  
ATOM   3106  HE2 MET   214      39.737  33.949  64.621  1.00  0.00           H  
ATOM   3107  HE3 MET   214      39.273  35.365  65.609  1.00  0.00           H  
ATOM   3108  C   MET   214      37.774  30.338  65.019  1.00  0.00           C  
ATOM   3109  O   MET   214      37.165  30.455  66.101  1.00  0.00           O  
ATOM   3110  N   SER   215      38.157  29.158  64.490  1.00  0.00           N  
ATOM   3111  H   SER   215      38.725  29.102  63.670  1.00  0.00           H  
ATOM   3112  CA  SER   215      37.950  27.889  65.099  1.00  0.00           C  
ATOM   3113  HA  SER   215      36.902  27.697  65.286  1.00  0.00           H  
ATOM   3114  CB  SER   215      38.327  26.698  64.217  1.00  0.00           C  
ATOM   3115  HB3 SER   215      38.105  25.803  64.822  1.00  0.00           H  
ATOM   3116  HB2 SER   215      39.386  26.644  63.902  1.00  0.00           H  
ATOM   3117  OG  SER   215      37.449  26.578  63.075  1.00  0.00           O  
ATOM   3118  HG  SER   215      37.772  27.213  62.431  1.00  0.00           H  
ATOM   3119  C   SER   215      38.821  27.723  66.324  1.00  0.00           C  
ATOM   3120  O   SER   215      38.348  27.135  67.343  1.00  0.00           O  
ATOM   3121  N   ILE   216      40.046  28.191  66.275  1.00  0.00           N  
ATOM   3122  H   ILE   216      40.255  28.599  65.388  1.00  0.00           H  
ATOM   3123  CA  ILE   216      41.089  28.238  67.331  1.00  0.00           C  
ATOM   3124  HA  ILE   216      41.051  27.289  67.839  1.00  0.00           H  
ATOM   3125  CB  ILE   216      42.440  28.621  66.756  1.00  0.00           C  
ATOM   3126  HB  ILE   216      42.296  29.524  66.137  1.00  0.00           H  
ATOM   3127  CG2 ILE   216      43.493  28.978  67.822  1.00  0.00           C  
ATOM   3128 1HG2 ILE   216      43.473  28.319  68.710  1.00  0.00           H  
ATOM   3129 2HG2 ILE   216      43.219  30.017  68.125  1.00  0.00           H  
ATOM   3130 3HG2 ILE   216      44.555  28.943  67.517  1.00  0.00           H  
ATOM   3131  CG1 ILE   216      43.033  27.562  65.796  1.00  0.00           C  
ATOM   3132 3HG1 ILE   216      42.250  27.260  65.065  1.00  0.00           H  
ATOM   3133 2HG1 ILE   216      43.496  26.710  66.340  1.00  0.00           H  
ATOM   3134  CD1 ILE   216      44.115  28.153  64.864  1.00  0.00           C  
ATOM   3135 1HD1 ILE   216      43.736  29.074  64.375  1.00  0.00           H  
ATOM   3136 2HD1 ILE   216      44.396  27.421  64.065  1.00  0.00           H  
ATOM   3137 3HD1 ILE   216      45.039  28.337  65.449  1.00  0.00           H  
ATOM   3138  C   ILE   216      40.658  29.201  68.447  1.00  0.00           C  
ATOM   3139  O   ILE   216      40.796  28.911  69.653  1.00  0.00           O  
ATOM   3140  N   VAL   217      40.173  30.397  68.100  1.00  0.00           N  
ATOM   3141  H   VAL   217      40.200  30.687  67.147  1.00  0.00           H  
ATOM   3142  CA  VAL   217      39.695  31.421  69.115  1.00  0.00           C  
ATOM   3143  HA  VAL   217      40.449  31.483  69.884  1.00  0.00           H  
ATOM   3144  CB  VAL   217      39.377  32.736  68.483  1.00  0.00           C  
ATOM   3145  HB  VAL   217      38.640  32.584  67.675  1.00  0.00           H  
ATOM   3146  CG1 VAL   217      38.705  33.823  69.435  1.00  0.00           C  
ATOM   3147 1HG1 VAL   217      37.769  33.580  69.978  1.00  0.00           H  
ATOM   3148 2HG1 VAL   217      38.632  34.767  68.859  1.00  0.00           H  
ATOM   3149 3HG1 VAL   217      39.421  34.047  70.260  1.00  0.00           H  
ATOM   3150  CG2 VAL   217      40.666  33.358  67.871  1.00  0.00           C  
ATOM   3151 1HG2 VAL   217      41.366  32.646  67.395  1.00  0.00           H  
ATOM   3152 2HG2 VAL   217      41.297  33.721  68.716  1.00  0.00           H  
ATOM   3153 3HG2 VAL   217      40.443  34.222  67.218  1.00  0.00           H  
ATOM   3154  C   VAL   217      38.455  30.938  69.841  1.00  0.00           C  
ATOM   3155  O   VAL   217      38.418  31.029  71.053  1.00  0.00           O  
ATOM   3156  N   ALA   218      37.503  30.404  69.065  1.00  0.00           N  
ATOM   3157  H   ALA   218      37.594  30.387  68.063  1.00  0.00           H  
ATOM   3158  CA  ALA   218      36.265  29.807  69.662  1.00  0.00           C  
ATOM   3159  HA  ALA   218      35.760  30.500  70.325  1.00  0.00           H  
ATOM   3160  CB  ALA   218      35.245  29.328  68.555  1.00  0.00           C  
ATOM   3161  HB1 ALA   218      35.041  30.228  67.942  1.00  0.00           H  
ATOM   3162  HB2 ALA   218      34.428  28.782  69.073  1.00  0.00           H  
ATOM   3163  HB3 ALA   218      35.878  28.661  67.928  1.00  0.00           H  
ATOM   3164  C   ALA   218      36.511  28.674  70.618  1.00  0.00           C  
ATOM   3165  O   ALA   218      35.953  28.584  71.700  1.00  0.00           O  
ATOM   3166  N   VAL   219      37.384  27.751  70.157  1.00  0.00           N  
ATOM   3167  H   VAL   219      37.927  27.869  69.331  1.00  0.00           H  
ATOM   3168  CA  VAL   219      37.787  26.628  70.983  1.00  0.00           C  
ATOM   3169  HA  VAL   219      36.946  26.177  71.481  1.00  0.00           H  
ATOM   3170  CB  VAL   219      38.661  25.607  70.294  1.00  0.00           C  
ATOM   3171  HB  VAL   219      38.483  25.542  69.201  1.00  0.00           H  
ATOM   3172  CG1 VAL   219      40.184  25.746  70.368  1.00  0.00           C  
ATOM   3173 1HG1 VAL   219      40.415  26.759  69.982  1.00  0.00           H  
ATOM   3174 2HG1 VAL   219      40.684  25.067  69.656  1.00  0.00           H  
ATOM   3175 3HG1 VAL   219      40.544  25.562  71.412  1.00  0.00           H  
ATOM   3176  CG2 VAL   219      38.242  24.243  70.821  1.00  0.00           C  
ATOM   3177 1HG2 VAL   219      37.166  24.053  70.638  1.00  0.00           H  
ATOM   3178 2HG2 VAL   219      38.301  24.209  71.932  1.00  0.00           H  
ATOM   3179 3HG2 VAL   219      38.817  23.367  70.450  1.00  0.00           H  
ATOM   3180  C   VAL   219      38.491  27.167  72.345  1.00  0.00           C  
ATOM   3181  O   VAL   219      38.311  26.665  73.445  1.00  0.00           O  
ATOM   3182  N   SER   220      39.388  28.182  72.322  1.00  0.00           N  
ATOM   3183  H   SER   220      39.711  28.359  71.395  1.00  0.00           H  
ATOM   3184  CA  SER   220      40.123  28.863  73.418  1.00  0.00           C  
ATOM   3185  HA  SER   220      40.719  28.224  74.049  1.00  0.00           H  
ATOM   3186  CB  SER   220      41.242  29.945  73.028  1.00  0.00           C  
ATOM   3187  HB3 SER   220      41.647  30.377  73.956  1.00  0.00           H  
ATOM   3188  HB2 SER   220      40.788  30.721  72.378  1.00  0.00           H  
ATOM   3189  OG  SER   220      42.264  29.200  72.329  1.00  0.00           O  
ATOM   3190  HG  SER   220      41.966  29.118  71.421  1.00  0.00           H  
ATOM   3191  C   SER   220      39.152  29.515  74.428  1.00  0.00           C  
ATOM   3192  O   SER   220      39.304  29.296  75.616  1.00  0.00           O  
ATOM   3193  N   TYR   221      38.108  30.206  73.905  1.00  0.00           N  
ATOM   3194  H   TYR   221      37.927  30.256  72.931  1.00  0.00           H  
ATOM   3195  CA  TYR   221      37.048  30.780  74.668  1.00  0.00           C  
ATOM   3196  HA  TYR   221      37.472  31.378  75.463  1.00  0.00           H  
ATOM   3197  CB  TYR   221      36.216  31.792  73.736  1.00  0.00           C  
ATOM   3198  HB3 TYR   221      35.279  32.084  74.264  1.00  0.00           H  
ATOM   3199  HB2 TYR   221      35.971  31.222  72.820  1.00  0.00           H  
ATOM   3200  CG  TYR   221      36.954  33.035  73.334  1.00  0.00           C  
ATOM   3201  CD1 TYR   221      38.315  33.327  73.690  1.00  0.00           C  
ATOM   3202  HD1 TYR   221      38.964  32.637  74.222  1.00  0.00           H  
ATOM   3203  CE1 TYR   221      38.979  34.506  73.313  1.00  0.00           C  
ATOM   3204  HE1 TYR   221      40.018  34.625  73.577  1.00  0.00           H  
ATOM   3205  CZ  TYR   221      38.234  35.489  72.762  1.00  0.00           C  
ATOM   3206  OH  TYR   221      38.806  36.734  72.642  1.00  0.00           O  
ATOM   3207  HH  TYR   221      38.225  37.286  72.114  1.00  0.00           H  
ATOM   3208  CD2 TYR   221      36.328  34.035  72.598  1.00  0.00           C  
ATOM   3209  HD2 TYR   221      35.333  33.908  72.207  1.00  0.00           H  
ATOM   3210  CE2 TYR   221      36.954  35.282  72.340  1.00  0.00           C  
ATOM   3211  HE2 TYR   221      36.445  36.160  71.976  1.00  0.00           H  
ATOM   3212  C   TYR   221      36.286  29.773  75.412  1.00  0.00           C  
ATOM   3213  O   TYR   221      35.680  29.952  76.468  1.00  0.00           O  
ATOM   3214  N   GLY   222      36.113  28.599  74.731  1.00  0.00           N  
ATOM   3215  H   GLY   222      36.261  28.615  73.744  1.00  0.00           H  
ATOM   3216  CA  GLY   222      35.344  27.431  75.304  1.00  0.00           C  
ATOM   3217  HA3 GLY   222      35.341  26.719  74.490  1.00  0.00           H  
ATOM   3218  HA2 GLY   222      34.419  27.939  75.521  1.00  0.00           H  
ATOM   3219  C   GLY   222      35.974  26.819  76.488  1.00  0.00           C  
ATOM   3220  O   GLY   222      35.304  26.604  77.506  1.00  0.00           O  
ATOM   3221  N   LEU   223      37.339  26.594  76.326  1.00  0.00           N  
ATOM   3222  H   LEU   223      37.658  26.651  75.382  1.00  0.00           H  
ATOM   3223  CA  LEU   223      38.204  26.093  77.439  1.00  0.00           C  
ATOM   3224  HA  LEU   223      37.855  25.170  77.866  1.00  0.00           H  
ATOM   3225  CB  LEU   223      39.576  25.865  76.943  1.00  0.00           C  
ATOM   3226  HB3 LEU   223      40.352  25.913  77.739  1.00  0.00           H  
ATOM   3227  HB2 LEU   223      39.892  26.759  76.357  1.00  0.00           H  
ATOM   3228  CG  LEU   223      39.741  24.722  75.949  1.00  0.00           C  
ATOM   3229  HG  LEU   223      38.741  24.424  75.567  1.00  0.00           H  
ATOM   3230  CD1 LEU   223      40.643  25.164  74.756  1.00  0.00           C  
ATOM   3231 1HD1 LEU   223      40.429  26.200  74.427  1.00  0.00           H  
ATOM   3232 2HD1 LEU   223      40.319  24.538  73.897  1.00  0.00           H  
ATOM   3233 3HD1 LEU   223      41.736  25.221  74.939  1.00  0.00           H  
ATOM   3234  CD2 LEU   223      40.315  23.512  76.758  1.00  0.00           C  
ATOM   3235 1HD2 LEU   223      41.180  23.708  77.422  1.00  0.00           H  
ATOM   3236 2HD2 LEU   223      40.577  22.718  76.017  1.00  0.00           H  
ATOM   3237 3HD2 LEU   223      39.432  23.054  77.250  1.00  0.00           H  
ATOM   3238  C   LEU   223      38.253  27.001  78.624  1.00  0.00           C  
ATOM   3239  O   LEU   223      38.018  26.545  79.733  1.00  0.00           O  
ATOM   3240  N   ILE   224      38.466  28.319  78.411  1.00  0.00           N  
ATOM   3241  H   ILE   224      38.677  28.678  77.500  1.00  0.00           H  
ATOM   3242  CA  ILE   224      38.400  29.274  79.532  1.00  0.00           C  
ATOM   3243  HA  ILE   224      39.172  28.937  80.193  1.00  0.00           H  
ATOM   3244  CB  ILE   224      38.773  30.704  78.985  1.00  0.00           C  
ATOM   3245  HB  ILE   224      38.203  30.794  78.031  1.00  0.00           H  
ATOM   3246  CG2 ILE   224      38.406  31.858  79.974  1.00  0.00           C  
ATOM   3247 1HG2 ILE   224      38.849  31.658  80.966  1.00  0.00           H  
ATOM   3248 2HG2 ILE   224      37.311  31.933  80.144  1.00  0.00           H  
ATOM   3249 3HG2 ILE   224      38.658  32.879  79.586  1.00  0.00           H  
ATOM   3250  CG1 ILE   224      40.245  30.673  78.560  1.00  0.00           C  
ATOM   3251 3HG1 ILE   224      40.416  29.816  77.866  1.00  0.00           H  
ATOM   3252 2HG1 ILE   224      40.788  30.515  79.512  1.00  0.00           H  
ATOM   3253  CD1 ILE   224      40.629  32.074  77.968  1.00  0.00           C  
ATOM   3254 1HD1 ILE   224      39.768  32.495  77.415  1.00  0.00           H  
ATOM   3255 2HD1 ILE   224      41.578  32.065  77.397  1.00  0.00           H  
ATOM   3256 3HD1 ILE   224      40.952  32.847  78.706  1.00  0.00           H  
ATOM   3257  C   ILE   224      37.002  29.408  80.137  1.00  0.00           C  
ATOM   3258  O   ILE   224      36.815  29.213  81.348  1.00  0.00           O  
ATOM   3259  N   ALA   225      35.926  29.571  79.371  1.00  0.00           N  
ATOM   3260  H   ALA   225      35.977  29.538  78.373  1.00  0.00           H  
ATOM   3261  CA  ALA   225      34.583  29.570  79.950  1.00  0.00           C  
ATOM   3262  HA  ALA   225      34.505  30.442  80.572  1.00  0.00           H  
ATOM   3263  CB  ALA   225      33.586  29.536  78.767  1.00  0.00           C  
ATOM   3264  HB1 ALA   225      32.584  29.514  79.263  1.00  0.00           H  
ATOM   3265  HB2 ALA   225      33.745  28.754  78.000  1.00  0.00           H  
ATOM   3266  HB3 ALA   225      33.645  30.486  78.197  1.00  0.00           H  
ATOM   3267  C   ALA   225      34.271  28.253  80.729  1.00  0.00           C  
ATOM   3268  O   ALA   225      33.554  28.216  81.714  1.00  0.00           O  
ATOM   3269  N   THR   226      34.810  27.102  80.285  1.00  0.00           N  
ATOM   3270  H   THR   226      35.258  27.153  79.395  1.00  0.00           H  
ATOM   3271  CA  THR   226      34.647  25.823  81.008  1.00  0.00           C  
ATOM   3272  HA  THR   226      33.579  25.786  81.157  1.00  0.00           H  
ATOM   3273  CB  THR   226      35.159  24.580  80.268  1.00  0.00           C  
ATOM   3274  HB  THR   226      36.260  24.445  80.265  1.00  0.00           H  
ATOM   3275  OG1 THR   226      34.699  24.437  78.932  1.00  0.00           O  
ATOM   3276  HG1 THR   226      35.221  25.102  78.467  1.00  0.00           H  
ATOM   3277  CG2 THR   226      34.699  23.330  81.020  1.00  0.00           C  
ATOM   3278 1HG2 THR   226      35.353  22.504  80.673  1.00  0.00           H  
ATOM   3279 2HG2 THR   226      33.663  23.029  80.754  1.00  0.00           H  
ATOM   3280 3HG2 THR   226      34.732  23.449  82.124  1.00  0.00           H  
ATOM   3281  C   THR   226      35.373  25.808  82.322  1.00  0.00           C  
ATOM   3282  O   THR   226      34.797  25.640  83.401  1.00  0.00           O  
ATOM   3283  N   LYS   227      36.691  26.177  82.446  1.00  0.00           N  
ATOM   3284  H   LYS   227      37.210  26.448  81.633  1.00  0.00           H  
ATOM   3285  CA  LYS   227      37.410  26.357  83.723  1.00  0.00           C  
ATOM   3286  HA  LYS   227      37.455  25.382  84.178  1.00  0.00           H  
ATOM   3287  CB  LYS   227      38.856  26.667  83.384  1.00  0.00           C  
ATOM   3288  HB3 LYS   227      38.862  27.641  82.852  1.00  0.00           H  
ATOM   3289  HB2 LYS   227      39.310  26.037  82.590  1.00  0.00           H  
ATOM   3290  CG  LYS   227      39.838  26.812  84.606  1.00  0.00           C  
ATOM   3291  HG3 LYS   227      39.626  27.632  85.322  1.00  0.00           H  
ATOM   3292  HG2 LYS   227      40.891  26.920  84.282  1.00  0.00           H  
ATOM   3293  CD  LYS   227      39.785  25.639  85.555  1.00  0.00           C  
ATOM   3294  HD3 LYS   227      39.916  24.677  85.021  1.00  0.00           H  
ATOM   3295  HD2 LYS   227      38.788  25.588  86.027  1.00  0.00           H  
ATOM   3296  CE  LYS   227      40.792  25.736  86.689  1.00  0.00           C  
ATOM   3297  HE3 LYS   227      40.478  26.462  87.472  1.00  0.00           H  
ATOM   3298  HE2 LYS   227      41.821  26.056  86.413  1.00  0.00           H  
ATOM   3299  NZ  LYS   227      40.912  24.468  87.399  1.00  0.00           N1+
ATOM   3300  HZ1 LYS   227      40.810  23.688  86.725  1.00  0.00           H  
ATOM   3301  HZ2 LYS   227      40.204  24.390  88.168  1.00  0.00           H  
ATOM   3302  HZ3 LYS   227      41.896  24.458  87.732  1.00  0.00           H  
ATOM   3303  C   LYS   227      36.755  27.490  84.534  1.00  0.00           C  
ATOM   3304  O   LYS   227      36.623  27.297  85.779  1.00  0.00           O  
ATOM   3305  N   ILE   228      36.274  28.607  83.970  1.00  0.00           N  
ATOM   3306  H   ILE   228      36.363  28.651  82.972  1.00  0.00           H  
ATOM   3307  CA  ILE   228      35.474  29.567  84.737  1.00  0.00           C  
ATOM   3308  HA  ILE   228      36.154  29.724  85.562  1.00  0.00           H  
ATOM   3309  CB  ILE   228      35.359  30.889  83.939  1.00  0.00           C  
ATOM   3310  HB  ILE   228      34.780  30.778  82.993  1.00  0.00           H  
ATOM   3311  CG2 ILE   228      34.504  31.842  84.753  1.00  0.00           C  
ATOM   3312 1HG2 ILE   228      34.461  32.793  84.175  1.00  0.00           H  
ATOM   3313 2HG2 ILE   228      34.890  32.070  85.771  1.00  0.00           H  
ATOM   3314 3HG2 ILE   228      33.457  31.500  84.910  1.00  0.00           H  
ATOM   3315  CG1 ILE   228      36.739  31.499  83.578  1.00  0.00           C  
ATOM   3316 3HG1 ILE   228      37.259  30.667  83.055  1.00  0.00           H  
ATOM   3317 2HG1 ILE   228      37.327  31.731  84.500  1.00  0.00           H  
ATOM   3318  CD1 ILE   228      36.717  32.784  82.746  1.00  0.00           C  
ATOM   3319 1HD1 ILE   228      36.092  32.787  81.823  1.00  0.00           H  
ATOM   3320 2HD1 ILE   228      37.715  33.053  82.348  1.00  0.00           H  
ATOM   3321 3HD1 ILE   228      36.385  33.642  83.368  1.00  0.00           H  
ATOM   3322  C   ILE   228      34.181  29.016  85.334  1.00  0.00           C  
ATOM   3323  O   ILE   228      33.841  29.181  86.497  1.00  0.00           O  
ATOM   3324  N   HIS   229      33.408  28.283  84.533  1.00  0.00           N  
ATOM   3325  H   HIS   229      33.515  28.051  83.575  1.00  0.00           H  
ATOM   3326  CA  HIS   229      32.273  27.436  85.091  1.00  0.00           C  
ATOM   3327  HA  HIS   229      31.603  28.146  85.563  1.00  0.00           H  
ATOM   3328  CB  HIS   229      31.486  26.692  83.957  1.00  0.00           C  
ATOM   3329  HB3 HIS   229      30.571  26.175  84.318  1.00  0.00           H  
ATOM   3330  HB2 HIS   229      32.121  25.905  83.505  1.00  0.00           H  
ATOM   3331  ND1 HIS   229      30.467  27.094  81.797  1.00  0.00           N  
ATOM   3332  HD1 HIS   229      30.587  26.116  81.587  1.00  0.00           H  
ATOM   3333  CG  HIS   229      30.881  27.614  82.961  1.00  0.00           C  
ATOM   3334  CE1 HIS   229      30.159  28.115  80.993  1.00  0.00           C  
ATOM   3335  HE1 HIS   229      29.706  27.993  80.011  1.00  0.00           H  
ATOM   3336  NE2 HIS   229      30.398  29.295  81.637  1.00  0.00           N  
ATOM   3337  CD2 HIS   229      30.861  28.948  82.900  1.00  0.00           C  
ATOM   3338  HD2 HIS   229      31.129  29.676  83.642  1.00  0.00           H  
ATOM   3339  C   HIS   229      32.701  26.417  86.193  1.00  0.00           C  
ATOM   3340  O   HIS   229      31.918  26.256  87.157  1.00  0.00           O  
ATOM   3341  N   LYS   230      33.856  25.728  86.087  1.00  0.00           N  
ATOM   3342  H   LYS   230      34.397  25.624  85.256  1.00  0.00           H  
ATOM   3343  CA  LYS   230      34.450  24.963  87.185  1.00  0.00           C  
ATOM   3344  HA  LYS   230      33.643  24.297  87.483  1.00  0.00           H  
ATOM   3345  CB  LYS   230      35.575  23.984  86.912  1.00  0.00           C  
ATOM   3346  HB3 LYS   230      35.846  23.512  87.878  1.00  0.00           H  
ATOM   3347  HB2 LYS   230      36.402  24.632  86.550  1.00  0.00           H  
ATOM   3348  CG  LYS   230      35.322  22.919  85.843  1.00  0.00           C  
ATOM   3349  HG3 LYS   230      36.283  22.374  85.690  1.00  0.00           H  
ATOM   3350  HG2 LYS   230      35.160  23.391  84.854  1.00  0.00           H  
ATOM   3351  CD  LYS   230      34.092  21.942  86.001  1.00  0.00           C  
ATOM   3352  HD3 LYS   230      34.056  21.183  85.198  1.00  0.00           H  
ATOM   3353  HD2 LYS   230      33.202  22.615  85.892  1.00  0.00           H  
ATOM   3354  CE  LYS   230      33.836  21.311  87.394  1.00  0.00           C  
ATOM   3355  HE3 LYS   230      32.920  20.684  87.365  1.00  0.00           H  
ATOM   3356  HE2 LYS   230      33.657  22.126  88.136  1.00  0.00           H  
ATOM   3357  NZ  LYS   230      34.964  20.487  87.808  1.00  0.00           N1+
ATOM   3358  HZ1 LYS   230      35.846  21.036  87.867  1.00  0.00           H  
ATOM   3359  HZ2 LYS   230      35.164  19.759  87.089  1.00  0.00           H  
ATOM   3360  HZ3 LYS   230      34.881  20.053  88.748  1.00  0.00           H  
ATOM   3361  C   LYS   230      34.670  25.728  88.471  1.00  0.00           C  
ATOM   3362  O   LYS   230      34.459  25.171  89.530  1.00  0.00           O  
ATOM   3363  N   GLN   231      35.113  26.944  88.395  1.00  0.00           N  
ATOM   3364  H   GLN   231      35.498  27.321  87.555  1.00  0.00           H  
ATOM   3365  CA  GLN   231      35.214  27.852  89.502  1.00  0.00           C  
ATOM   3366  HA  GLN   231      35.618  27.332  90.358  1.00  0.00           H  
ATOM   3367  CB  GLN   231      36.100  29.049  89.109  1.00  0.00           C  
ATOM   3368  HB3 GLN   231      35.962  29.838  89.874  1.00  0.00           H  
ATOM   3369  HB2 GLN   231      35.779  29.457  88.115  1.00  0.00           H  
ATOM   3370  CG  GLN   231      37.570  28.620  88.971  1.00  0.00           C  
ATOM   3371  HG3 GLN   231      38.232  29.382  88.495  1.00  0.00           H  
ATOM   3372  HG2 GLN   231      37.613  27.713  88.341  1.00  0.00           H  
ATOM   3373  CD  GLN   231      38.174  28.196  90.282  1.00  0.00           C  
ATOM   3374  OE1 GLN   231      38.281  26.994  90.523  1.00  0.00           O  
ATOM   3375  NE2 GLN   231      38.427  29.127  91.221  1.00  0.00           N  
ATOM   3376 1HE2 GLN   231      38.753  28.873  92.134  1.00  0.00           H  
ATOM   3377 2HE2 GLN   231      38.519  30.070  90.908  1.00  0.00           H  
ATOM   3378  C   GLN   231      33.811  28.370  90.092  1.00  0.00           C  
ATOM   3379  O   GLN   231      33.613  28.478  91.305  1.00  0.00           O  
ATOM   3380  N   GLY   232      32.876  28.759  89.152  1.00  0.00           N  
ATOM   3381  H   GLY   232      33.174  28.708  88.204  1.00  0.00           H  
ATOM   3382  CA  GLY   232      31.582  29.289  89.316  1.00  0.00           C  
ATOM   3383  HA3 GLY   232      31.186  29.037  90.287  1.00  0.00           H  
ATOM   3384  HA2 GLY   232      31.002  28.952  88.456  1.00  0.00           H  
ATOM   3385  C   GLY   232      31.572  30.813  89.266  1.00  0.00           C  
ATOM   3386  O   GLY   232      30.619  31.442  89.727  1.00  0.00           O  
ATOM   3387  N   LEU   233      32.578  31.424  88.667  1.00  0.00           N  
ATOM   3388  H   LEU   233      33.309  30.929  88.192  1.00  0.00           H  
ATOM   3389  CA  LEU   233      32.808  32.797  88.709  1.00  0.00           C  
ATOM   3390  HA  LEU   233      32.595  33.129  89.706  1.00  0.00           H  
ATOM   3391  CB  LEU   233      34.317  33.170  88.579  1.00  0.00           C  
ATOM   3392  HB3 LEU   233      34.532  34.260  88.472  1.00  0.00           H  
ATOM   3393  HB2 LEU   233      34.647  32.754  87.602  1.00  0.00           H  
ATOM   3394  CG  LEU   233      35.100  32.551  89.775  1.00  0.00           C  
ATOM   3395  HG  LEU   233      34.764  31.512  89.919  1.00  0.00           H  
ATOM   3396  CD1 LEU   233      36.616  32.542  89.436  1.00  0.00           C  
ATOM   3397 1HD1 LEU   233      37.264  32.248  90.287  1.00  0.00           H  
ATOM   3398 2HD1 LEU   233      36.925  33.537  89.040  1.00  0.00           H  
ATOM   3399 3HD1 LEU   233      36.650  31.775  88.635  1.00  0.00           H  
ATOM   3400  CD2 LEU   233      34.931  33.283  91.126  1.00  0.00           C  
ATOM   3401 1HD2 LEU   233      33.845  33.364  91.365  1.00  0.00           H  
ATOM   3402 2HD2 LEU   233      35.292  34.312  90.947  1.00  0.00           H  
ATOM   3403 3HD2 LEU   233      35.531  32.776  91.917  1.00  0.00           H  
ATOM   3404  C   LEU   233      32.078  33.580  87.719  1.00  0.00           C  
ATOM   3405  O   LEU   233      32.529  33.784  86.587  1.00  0.00           O  
ATOM   3406  N   ILE   234      30.928  34.201  88.144  1.00  0.00           N  
ATOM   3407  H   ILE   234      30.526  33.916  89.012  1.00  0.00           H  
ATOM   3408  CA  ILE   234      30.041  35.091  87.352  1.00  0.00           C  
ATOM   3409  HA  ILE   234      29.882  34.625  86.392  1.00  0.00           H  
ATOM   3410  CB  ILE   234      28.670  35.237  88.075  1.00  0.00           C  
ATOM   3411  HB  ILE   234      28.764  35.370  89.173  1.00  0.00           H  
ATOM   3412  CG2 ILE   234      27.930  36.470  87.530  1.00  0.00           C  
ATOM   3413 1HG2 ILE   234      27.685  36.623  86.460  1.00  0.00           H  
ATOM   3414 2HG2 ILE   234      28.392  37.421  87.879  1.00  0.00           H  
ATOM   3415 3HG2 ILE   234      26.933  36.487  88.037  1.00  0.00           H  
ATOM   3416  CG1 ILE   234      27.752  33.937  87.991  1.00  0.00           C  
ATOM   3417 3HG1 ILE   234      26.759  34.231  88.395  1.00  0.00           H  
ATOM   3418 2HG1 ILE   234      28.136  33.099  88.616  1.00  0.00           H  
ATOM   3419  CD1 ILE   234      27.577  33.417  86.565  1.00  0.00           C  
ATOM   3420 1HD1 ILE   234      28.506  32.936  86.197  1.00  0.00           H  
ATOM   3421 2HD1 ILE   234      27.248  34.204  85.850  1.00  0.00           H  
ATOM   3422 3HD1 ILE   234      26.781  32.641  86.632  1.00  0.00           H  
ATOM   3423  C   ILE   234      30.678  36.447  87.100  1.00  0.00           C  
ATOM   3424  O   ILE   234      30.594  37.048  85.999  1.00  0.00           O  
ATOM   3425  N   LYS   235      31.509  36.965  88.042  1.00  0.00           N  
ATOM   3426  H   LYS   235      31.622  36.534  88.929  1.00  0.00           H  
ATOM   3427  CA  LYS   235      32.352  38.096  87.831  1.00  0.00           C  
ATOM   3428  HA  LYS   235      31.647  38.823  87.471  1.00  0.00           H  
ATOM   3429  CB  LYS   235      32.953  38.700  89.129  1.00  0.00           C  
ATOM   3430  HB3 LYS   235      33.576  39.567  88.827  1.00  0.00           H  
ATOM   3431  HB2 LYS   235      33.566  37.943  89.661  1.00  0.00           H  
ATOM   3432  CG  LYS   235      31.814  39.168  90.148  1.00  0.00           C  
ATOM   3433  HG3 LYS   235      32.322  39.356  91.118  1.00  0.00           H  
ATOM   3434  HG2 LYS   235      30.981  38.469  90.346  1.00  0.00           H  
ATOM   3435  CD  LYS   235      31.116  40.551  89.739  1.00  0.00           C  
ATOM   3436  HD3 LYS   235      30.728  40.445  88.700  1.00  0.00           H  
ATOM   3437  HD2 LYS   235      31.986  41.235  89.758  1.00  0.00           H  
ATOM   3438  CE  LYS   235      29.954  41.006  90.669  1.00  0.00           C  
ATOM   3439  HE3 LYS   235      30.386  41.210  91.669  1.00  0.00           H  
ATOM   3440  HE2 LYS   235      29.192  40.204  90.791  1.00  0.00           H  
ATOM   3441  NZ  LYS   235      29.283  42.208  90.214  1.00  0.00           N1+
ATOM   3442  HZ1 LYS   235      29.016  42.148  89.213  1.00  0.00           H  
ATOM   3443  HZ2 LYS   235      30.032  42.942  90.282  1.00  0.00           H  
ATOM   3444  HZ3 LYS   235      28.438  42.542  90.714  1.00  0.00           H  
ATOM   3445  C   LYS   235      33.449  37.934  86.646  1.00  0.00           C  
ATOM   3446  O   LYS   235      33.593  38.811  85.767  1.00  0.00           O  
ATOM   3447  N   SER   236      34.049  36.732  86.473  1.00  0.00           N  
ATOM   3448  H   SER   236      33.849  35.966  87.073  1.00  0.00           H  
ATOM   3449  CA  SER   236      35.118  36.569  85.543  1.00  0.00           C  
ATOM   3450  HA  SER   236      35.561  37.530  85.340  1.00  0.00           H  
ATOM   3451  CB  SER   236      36.210  35.537  86.149  1.00  0.00           C  
ATOM   3452  HB3 SER   236      35.889  34.481  86.190  1.00  0.00           H  
ATOM   3453  HB2 SER   236      36.290  35.895  87.203  1.00  0.00           H  
ATOM   3454  OG  SER   236      37.458  35.768  85.597  1.00  0.00           O  
ATOM   3455  HG  SER   236      38.167  35.432  86.164  1.00  0.00           H  
ATOM   3456  C   SER   236      34.525  36.045  84.249  1.00  0.00           C  
ATOM   3457  O   SER   236      35.148  36.178  83.171  1.00  0.00           O  
ATOM   3458  N   SER   237      33.294  35.527  84.285  1.00  0.00           N  
ATOM   3459  H   SER   237      32.889  35.381  85.184  1.00  0.00           H  
ATOM   3460  CA  SER   237      32.568  35.232  83.123  1.00  0.00           C  
ATOM   3461  HA  SER   237      33.154  34.537  82.541  1.00  0.00           H  
ATOM   3462  CB  SER   237      31.392  34.351  83.624  1.00  0.00           C  
ATOM   3463  HB3 SER   237      30.822  35.115  84.208  1.00  0.00           H  
ATOM   3464  HB2 SER   237      31.797  33.655  84.387  1.00  0.00           H  
ATOM   3465  OG  SER   237      30.592  33.702  82.629  1.00  0.00           O  
ATOM   3466  HG  SER   237      31.171  33.092  82.165  1.00  0.00           H  
ATOM   3467  C   SER   237      32.168  36.426  82.261  1.00  0.00           C  
ATOM   3468  O   SER   237      32.318  36.375  81.028  1.00  0.00           O  
ATOM   3469  N   ARG   238      31.743  37.576  82.884  1.00  0.00           N  
ATOM   3470  H   ARG   238      31.777  37.529  83.886  1.00  0.00           H  
ATOM   3471  CA  ARG   238      31.357  38.759  82.221  1.00  0.00           C  
ATOM   3472  HA  ARG   238      30.471  38.672  81.618  1.00  0.00           H  
ATOM   3473  CB  ARG   238      30.783  39.763  83.206  1.00  0.00           C  
ATOM   3474  HB3 ARG   238      30.816  40.763  82.712  1.00  0.00           H  
ATOM   3475  HB2 ARG   238      31.529  39.905  84.012  1.00  0.00           H  
ATOM   3476  CG  ARG   238      29.357  39.416  83.651  1.00  0.00           C  
ATOM   3477  HG3 ARG   238      28.860  40.255  84.181  1.00  0.00           H  
ATOM   3478  HG2 ARG   238      29.410  38.576  84.377  1.00  0.00           H  
ATOM   3479  CD  ARG   238      28.330  39.022  82.661  1.00  0.00           C  
ATOM   3480  HD3 ARG   238      27.341  38.683  83.023  1.00  0.00           H  
ATOM   3481  HD2 ARG   238      28.600  38.129  82.054  1.00  0.00           H  
ATOM   3482  NE  ARG   238      28.178  40.298  81.855  1.00  0.00           N  
ATOM   3483  HE  ARG   238      28.400  41.179  82.279  1.00  0.00           H  
ATOM   3484  CZ  ARG   238      27.472  40.482  80.722  1.00  0.00           C  
ATOM   3485  NH1 ARG   238      26.798  39.547  80.127  1.00  0.00           N1+
ATOM   3486 1HH1 ARG   238      26.407  38.833  80.704  1.00  0.00           H  
ATOM   3487 2HH1 ARG   238      26.166  39.960  79.475  1.00  0.00           H  
ATOM   3488  NH2 ARG   238      27.415  41.703  80.213  1.00  0.00           N  
ATOM   3489 1HH2 ARG   238      27.869  42.490  80.623  1.00  0.00           H  
ATOM   3490 2HH2 ARG   238      26.808  41.908  79.443  1.00  0.00           H  
ATOM   3491  C   ARG   238      32.433  39.363  81.230  1.00  0.00           C  
ATOM   3492  O   ARG   238      32.051  39.617  80.042  1.00  0.00           O  
ATOM   3493  N   PRO   239      33.706  39.460  81.444  1.00  0.00           N  
ATOM   3494  CD  PRO   239      34.182  39.689  82.834  1.00  0.00           C  
ATOM   3495  HD3 PRO   239      34.632  38.721  83.129  1.00  0.00           H  
ATOM   3496  HD2 PRO   239      33.489  40.094  83.592  1.00  0.00           H  
ATOM   3497  CA  PRO   239      34.688  40.003  80.481  1.00  0.00           C  
ATOM   3498  HA  PRO   239      34.245  40.897  80.059  1.00  0.00           H  
ATOM   3499  CB  PRO   239      35.980  40.144  81.351  1.00  0.00           C  
ATOM   3500  HB3 PRO   239      36.698  40.745  80.737  1.00  0.00           H  
ATOM   3501  HB2 PRO   239      36.431  39.174  81.656  1.00  0.00           H  
ATOM   3502  CG  PRO   239      35.429  40.571  82.729  1.00  0.00           C  
ATOM   3503  HG3 PRO   239      36.147  40.572  83.580  1.00  0.00           H  
ATOM   3504  HG2 PRO   239      35.139  41.643  82.653  1.00  0.00           H  
ATOM   3505  C   PRO   239      34.947  39.062  79.276  1.00  0.00           C  
ATOM   3506  O   PRO   239      35.206  39.537  78.175  1.00  0.00           O  
ATOM   3507  N   LEU   240      34.761  37.701  79.493  1.00  0.00           N  
ATOM   3508  H   LEU   240      34.583  37.173  80.318  1.00  0.00           H  
ATOM   3509  CA  LEU   240      34.853  36.825  78.354  1.00  0.00           C  
ATOM   3510  HA  LEU   240      35.497  37.123  77.547  1.00  0.00           H  
ATOM   3511  CB  LEU   240      35.276  35.453  78.908  1.00  0.00           C  
ATOM   3512  HB3 LEU   240      34.523  35.139  79.666  1.00  0.00           H  
ATOM   3513  HB2 LEU   240      36.241  35.596  79.445  1.00  0.00           H  
ATOM   3514  CG  LEU   240      35.354  34.253  77.830  1.00  0.00           C  
ATOM   3515  HG  LEU   240      34.612  34.374  77.011  1.00  0.00           H  
ATOM   3516  CD1 LEU   240      36.770  34.292  77.154  1.00  0.00           C  
ATOM   3517 1HD1 LEU   240      37.586  34.028  77.865  1.00  0.00           H  
ATOM   3518 2HD1 LEU   240      37.025  35.284  76.734  1.00  0.00           H  
ATOM   3519 3HD1 LEU   240      36.844  33.647  76.255  1.00  0.00           H  
ATOM   3520  CD2 LEU   240      35.112  32.916  78.459  1.00  0.00           C  
ATOM   3521 1HD2 LEU   240      34.020  32.800  78.636  1.00  0.00           H  
ATOM   3522 2HD2 LEU   240      35.631  32.881  79.443  1.00  0.00           H  
ATOM   3523 3HD2 LEU   240      35.399  31.988  77.928  1.00  0.00           H  
ATOM   3524  C   LEU   240      33.572  36.754  77.668  1.00  0.00           C  
ATOM   3525  O   LEU   240      33.487  36.207  76.562  1.00  0.00           O  
ATOM   3526  N   ARG   241      32.424  37.169  78.190  1.00  0.00           N  
ATOM   3527  H   ARG   241      32.485  37.474  79.141  1.00  0.00           H  
ATOM   3528  CA  ARG   241      31.181  37.438  77.461  1.00  0.00           C  
ATOM   3529  HA  ARG   241      30.875  36.639  76.800  1.00  0.00           H  
ATOM   3530  CB  ARG   241      29.972  37.793  78.269  1.00  0.00           C  
ATOM   3531  HB3 ARG   241      29.115  38.127  77.649  1.00  0.00           H  
ATOM   3532  HB2 ARG   241      30.097  38.617  79.005  1.00  0.00           H  
ATOM   3533  CG  ARG   241      29.464  36.633  79.134  1.00  0.00           C  
ATOM   3534  HG3 ARG   241      28.738  37.032  79.875  1.00  0.00           H  
ATOM   3535  HG2 ARG   241      30.353  36.220  79.664  1.00  0.00           H  
ATOM   3536  CD  ARG   241      28.781  35.541  78.278  1.00  0.00           C  
ATOM   3537  HD3 ARG   241      29.402  35.076  77.474  1.00  0.00           H  
ATOM   3538  HD2 ARG   241      27.905  35.924  77.714  1.00  0.00           H  
ATOM   3539  NE  ARG   241      28.444  34.475  79.299  1.00  0.00           N  
ATOM   3540  HE  ARG   241      28.574  34.754  80.251  1.00  0.00           H  
ATOM   3541  CZ  ARG   241      28.081  33.226  79.080  1.00  0.00           C  
ATOM   3542  NH1 ARG   241      27.846  32.873  77.844  1.00  0.00           N1+
ATOM   3543 1HH1 ARG   241      27.488  31.940  77.736  1.00  0.00           H  
ATOM   3544 2HH1 ARG   241      27.821  33.520  77.082  1.00  0.00           H  
ATOM   3545  NH2 ARG   241      27.849  32.411  80.095  1.00  0.00           N  
ATOM   3546 1HH2 ARG   241      27.966  32.835  80.997  1.00  0.00           H  
ATOM   3547 2HH2 ARG   241      27.605  31.458  79.951  1.00  0.00           H  
ATOM   3548  C   ARG   241      31.393  38.631  76.555  1.00  0.00           C  
ATOM   3549  O   ARG   241      31.189  38.635  75.368  1.00  0.00           O  
ATOM   3550  N   VAL   242      31.988  39.738  77.110  1.00  0.00           N  
ATOM   3551  H   VAL   242      32.106  39.734  78.104  1.00  0.00           H  
ATOM   3552  CA  VAL   242      32.271  40.930  76.285  1.00  0.00           C  
ATOM   3553  HA  VAL   242      31.310  41.125  75.830  1.00  0.00           H  
ATOM   3554  CB  VAL   242      32.718  42.108  77.125  1.00  0.00           C  
ATOM   3555  HB  VAL   242      33.551  41.726  77.745  1.00  0.00           H  
ATOM   3556  CG1 VAL   242      33.068  43.390  76.359  1.00  0.00           C  
ATOM   3557 1HG1 VAL   242      33.450  44.116  77.117  1.00  0.00           H  
ATOM   3558 2HG1 VAL   242      32.178  43.676  75.760  1.00  0.00           H  
ATOM   3559 3HG1 VAL   242      34.036  43.327  75.822  1.00  0.00           H  
ATOM   3560  CG2 VAL   242      31.534  42.454  78.050  1.00  0.00           C  
ATOM   3561 1HG2 VAL   242      31.796  43.276  78.749  1.00  0.00           H  
ATOM   3562 2HG2 VAL   242      31.143  41.683  78.744  1.00  0.00           H  
ATOM   3563 3HG2 VAL   242      30.654  42.750  77.441  1.00  0.00           H  
ATOM   3564  C   VAL   242      33.174  40.716  75.120  1.00  0.00           C  
ATOM   3565  O   VAL   242      32.913  41.047  73.952  1.00  0.00           O  
ATOM   3566  N   LEU   243      34.298  39.971  75.367  1.00  0.00           N  
ATOM   3567  H   LEU   243      34.547  39.656  76.275  1.00  0.00           H  
ATOM   3568  CA  LEU   243      35.037  39.432  74.201  1.00  0.00           C  
ATOM   3569  HA  LEU   243      35.469  40.167  73.540  1.00  0.00           H  
ATOM   3570  CB  LEU   243      36.208  38.518  74.704  1.00  0.00           C  
ATOM   3571  HB3 LEU   243      36.513  38.001  73.774  1.00  0.00           H  
ATOM   3572  HB2 LEU   243      35.864  37.722  75.391  1.00  0.00           H  
ATOM   3573  CG  LEU   243      37.381  39.186  75.361  1.00  0.00           C  
ATOM   3574  HG  LEU   243      36.970  39.779  76.198  1.00  0.00           H  
ATOM   3575  CD1 LEU   243      38.532  38.215  75.832  1.00  0.00           C  
ATOM   3576 1HD1 LEU   243      39.524  38.715  75.834  1.00  0.00           H  
ATOM   3577 2HD1 LEU   243      38.638  37.440  75.042  1.00  0.00           H  
ATOM   3578 3HD1 LEU   243      38.158  37.664  76.721  1.00  0.00           H  
ATOM   3579  CD2 LEU   243      38.069  40.286  74.521  1.00  0.00           C  
ATOM   3580 1HD2 LEU   243      37.426  41.161  74.294  1.00  0.00           H  
ATOM   3581 2HD2 LEU   243      38.429  39.836  73.569  1.00  0.00           H  
ATOM   3582 3HD2 LEU   243      38.997  40.584  75.052  1.00  0.00           H  
ATOM   3583  C   LEU   243      34.246  38.571  73.202  1.00  0.00           C  
ATOM   3584  O   LEU   243      34.509  38.745  72.050  1.00  0.00           O  
ATOM   3585  N   SER   244      33.294  37.781  73.640  1.00  0.00           N  
ATOM   3586  H   SER   244      33.110  37.829  74.615  1.00  0.00           H  
ATOM   3587  CA  SER   244      32.452  36.986  72.823  1.00  0.00           C  
ATOM   3588  HA  SER   244      33.058  36.562  72.034  1.00  0.00           H  
ATOM   3589  CB  SER   244      31.955  35.774  73.501  1.00  0.00           C  
ATOM   3590  HB3 SER   244      31.322  35.108  72.869  1.00  0.00           H  
ATOM   3591  HB2 SER   244      31.374  36.130  74.383  1.00  0.00           H  
ATOM   3592  OG  SER   244      32.920  34.900  74.022  1.00  0.00           O  
ATOM   3593  HG  SER   244      33.305  35.448  74.707  1.00  0.00           H  
ATOM   3594  C   SER   244      31.447  37.797  72.041  1.00  0.00           C  
ATOM   3595  O   SER   244      31.290  37.443  70.855  1.00  0.00           O  
ATOM   3596  N   PHE   245      30.805  38.840  72.632  1.00  0.00           N  
ATOM   3597  H   PHE   245      30.879  39.032  73.605  1.00  0.00           H  
ATOM   3598  CA  PHE   245      29.883  39.710  71.894  1.00  0.00           C  
ATOM   3599  HA  PHE   245      29.085  39.078  71.526  1.00  0.00           H  
ATOM   3600  CB  PHE   245      29.266  40.878  72.743  1.00  0.00           C  
ATOM   3601  HB3 PHE   245      28.530  41.468  72.165  1.00  0.00           H  
ATOM   3602  HB2 PHE   245      30.039  41.527  73.216  1.00  0.00           H  
ATOM   3603  CG  PHE   245      28.580  40.273  73.928  1.00  0.00           C  
ATOM   3604  CD1 PHE   245      28.737  40.882  75.231  1.00  0.00           C  
ATOM   3605  HD1 PHE   245      29.301  41.811  75.213  1.00  0.00           H  
ATOM   3606  CE1 PHE   245      28.021  40.475  76.353  1.00  0.00           C  
ATOM   3607  HE1 PHE   245      28.114  41.093  77.230  1.00  0.00           H  
ATOM   3608  CZ  PHE   245      27.218  39.367  76.227  1.00  0.00           C  
ATOM   3609  HZ  PHE   245      26.724  39.029  77.124  1.00  0.00           H  
ATOM   3610  CD2 PHE   245      27.698  39.210  73.866  1.00  0.00           C  
ATOM   3611  HD2 PHE   245      27.479  38.760  72.904  1.00  0.00           H  
ATOM   3612  CE2 PHE   245      27.074  38.650  75.026  1.00  0.00           C  
ATOM   3613  HE2 PHE   245      26.466  37.778  74.822  1.00  0.00           H  
ATOM   3614  C   PHE   245      30.568  40.343  70.761  1.00  0.00           C  
ATOM   3615  O   PHE   245      30.039  40.378  69.617  1.00  0.00           O  
ATOM   3616  N   VAL   246      31.795  40.888  70.979  1.00  0.00           N  
ATOM   3617  H   VAL   246      32.101  40.896  71.932  1.00  0.00           H  
ATOM   3618  CA  VAL   246      32.667  41.515  69.964  1.00  0.00           C  
ATOM   3619  HA  VAL   246      32.131  42.357  69.570  1.00  0.00           H  
ATOM   3620  CB  VAL   246      33.882  42.236  70.670  1.00  0.00           C  
ATOM   3621  HB  VAL   246      34.335  41.498  71.364  1.00  0.00           H  
ATOM   3622  CG1 VAL   246      34.750  42.648  69.551  1.00  0.00           C  
ATOM   3623 1HG1 VAL   246      34.163  43.270  68.846  1.00  0.00           H  
ATOM   3624 2HG1 VAL   246      35.193  41.784  69.005  1.00  0.00           H  
ATOM   3625 3HG1 VAL   246      35.529  43.330  69.964  1.00  0.00           H  
ATOM   3626  CG2 VAL   246      33.287  43.447  71.418  1.00  0.00           C  
ATOM   3627 1HG2 VAL   246      32.514  43.944  70.789  1.00  0.00           H  
ATOM   3628 2HG2 VAL   246      34.081  44.186  71.672  1.00  0.00           H  
ATOM   3629 3HG2 VAL   246      32.861  43.167  72.412  1.00  0.00           H  
ATOM   3630  C   VAL   246      33.085  40.487  68.957  1.00  0.00           C  
ATOM   3631  O   VAL   246      33.002  40.811  67.757  1.00  0.00           O  
ATOM   3632  N   ALA   247      33.490  39.278  69.323  1.00  0.00           N  
ATOM   3633  H   ALA   247      33.527  39.081  70.305  1.00  0.00           H  
ATOM   3634  CA  ALA   247      34.013  38.264  68.414  1.00  0.00           C  
ATOM   3635  HA  ALA   247      34.802  38.716  67.832  1.00  0.00           H  
ATOM   3636  CB  ALA   247      34.844  37.133  69.116  1.00  0.00           C  
ATOM   3637  HB1 ALA   247      35.331  36.572  68.293  1.00  0.00           H  
ATOM   3638  HB2 ALA   247      34.212  36.423  69.703  1.00  0.00           H  
ATOM   3639  HB3 ALA   247      35.680  37.475  69.763  1.00  0.00           H  
ATOM   3640  C   ALA   247      32.943  37.680  67.477  1.00  0.00           C  
ATOM   3641  O   ALA   247      33.131  37.362  66.272  1.00  0.00           O  
ATOM   3642  N   ALA   248      31.749  37.491  68.096  1.00  0.00           N  
ATOM   3643  H   ALA   248      31.690  37.656  69.084  1.00  0.00           H  
ATOM   3644  CA  ALA   248      30.540  37.009  67.415  1.00  0.00           C  
ATOM   3645  HA  ALA   248      30.775  36.128  66.844  1.00  0.00           H  
ATOM   3646  CB  ALA   248      29.326  36.966  68.329  1.00  0.00           C  
ATOM   3647  HB1 ALA   248      29.482  36.147  69.054  1.00  0.00           H  
ATOM   3648  HB2 ALA   248      28.328  36.804  67.855  1.00  0.00           H  
ATOM   3649  HB3 ALA   248      29.107  37.885  68.911  1.00  0.00           H  
ATOM   3650  C   ALA   248      30.113  38.027  66.323  1.00  0.00           C  
ATOM   3651  O   ALA   248      29.813  37.748  65.150  1.00  0.00           O  
ATOM   3652  N   ALA   249      30.088  39.328  66.715  1.00  0.00           N  
ATOM   3653  H   ALA   249      30.274  39.560  67.666  1.00  0.00           H  
ATOM   3654  CA  ALA   249      29.913  40.460  65.831  1.00  0.00           C  
ATOM   3655  HA  ALA   249      28.912  40.385  65.434  1.00  0.00           H  
ATOM   3656  CB  ALA   249      29.775  41.826  66.554  1.00  0.00           C  
ATOM   3657  HB1 ALA   249      30.603  42.199  67.193  1.00  0.00           H  
ATOM   3658  HB2 ALA   249      28.942  41.864  67.294  1.00  0.00           H  
ATOM   3659  HB3 ALA   249      29.674  42.632  65.791  1.00  0.00           H  
ATOM   3660  C   ALA   249      30.943  40.542  64.731  1.00  0.00           C  
ATOM   3661  O   ALA   249      30.564  40.752  63.599  1.00  0.00           O  
ATOM   3662  N   PHE   250      32.260  40.379  65.012  1.00  0.00           N  
ATOM   3663  H   PHE   250      32.538  40.209  65.957  1.00  0.00           H  
ATOM   3664  CA  PHE   250      33.322  40.299  64.039  1.00  0.00           C  
ATOM   3665  HA  PHE   250      33.227  41.215  63.475  1.00  0.00           H  
ATOM   3666  CB  PHE   250      34.592  40.481  64.945  1.00  0.00           C  
ATOM   3667  HB3 PHE   250      34.576  39.696  65.733  1.00  0.00           H  
ATOM   3668  HB2 PHE   250      34.718  41.481  65.399  1.00  0.00           H  
ATOM   3669  CG  PHE   250      35.740  40.107  64.234  1.00  0.00           C  
ATOM   3670  CD1 PHE   250      36.524  38.963  64.507  1.00  0.00           C  
ATOM   3671  HD1 PHE   250      36.193  38.234  65.237  1.00  0.00           H  
ATOM   3672  CE1 PHE   250      37.884  38.817  64.007  1.00  0.00           C  
ATOM   3673  HE1 PHE   250      38.451  37.915  64.141  1.00  0.00           H  
ATOM   3674  CZ  PHE   250      38.368  39.856  63.208  1.00  0.00           C  
ATOM   3675  HZ  PHE   250      39.371  39.873  62.804  1.00  0.00           H  
ATOM   3676  CD2 PHE   250      36.214  41.033  63.288  1.00  0.00           C  
ATOM   3677  HD2 PHE   250      35.621  41.886  62.992  1.00  0.00           H  
ATOM   3678  CE2 PHE   250      37.571  40.927  62.811  1.00  0.00           C  
ATOM   3679  HE2 PHE   250      37.872  41.659  62.075  1.00  0.00           H  
ATOM   3680  C   PHE   250      33.172  39.160  63.033  1.00  0.00           C  
ATOM   3681  O   PHE   250      33.238  39.416  61.861  1.00  0.00           O  
ATOM   3682  N   PHE   251      32.830  37.943  63.500  1.00  0.00           N  
ATOM   3683  H   PHE   251      32.839  37.859  64.493  1.00  0.00           H  
ATOM   3684  CA  PHE   251      32.504  36.832  62.680  1.00  0.00           C  
ATOM   3685  HA  PHE   251      33.302  36.521  62.036  1.00  0.00           H  
ATOM   3686  CB  PHE   251      32.181  35.629  63.600  1.00  0.00           C  
ATOM   3687  HB3 PHE   251      31.168  35.640  64.058  1.00  0.00           H  
ATOM   3688  HB2 PHE   251      32.930  35.578  64.413  1.00  0.00           H  
ATOM   3689  CG  PHE   251      32.205  34.392  62.758  1.00  0.00           C  
ATOM   3690  CD1 PHE   251      31.057  33.523  62.610  1.00  0.00           C  
ATOM   3691  HD1 PHE   251      30.053  33.838  62.835  1.00  0.00           H  
ATOM   3692  CE1 PHE   251      31.101  32.339  61.881  1.00  0.00           C  
ATOM   3693  HE1 PHE   251      30.168  31.796  61.818  1.00  0.00           H  
ATOM   3694  CZ  PHE   251      32.321  31.864  61.417  1.00  0.00           C  
ATOM   3695  HZ  PHE   251      32.363  30.910  60.895  1.00  0.00           H  
ATOM   3696  CD2 PHE   251      33.400  33.890  62.276  1.00  0.00           C  
ATOM   3697  HD2 PHE   251      34.360  34.266  62.596  1.00  0.00           H  
ATOM   3698  CE2 PHE   251      33.490  32.625  61.656  1.00  0.00           C  
ATOM   3699  HE2 PHE   251      34.518  32.291  61.549  1.00  0.00           H  
ATOM   3700  C   PHE   251      31.320  37.088  61.711  1.00  0.00           C  
ATOM   3701  O   PHE   251      31.397  36.997  60.414  1.00  0.00           O  
ATOM   3702  N   LEU   252      30.160  37.579  62.320  1.00  0.00           N  
ATOM   3703  H   LEU   252      30.041  37.550  63.302  1.00  0.00           H  
ATOM   3704  CA  LEU   252      29.057  38.136  61.594  1.00  0.00           C  
ATOM   3705  HA  LEU   252      28.602  37.327  61.041  1.00  0.00           H  
ATOM   3706  CB  LEU   252      28.088  38.665  62.636  1.00  0.00           C  
ATOM   3707  HB3 LEU   252      27.429  39.469  62.255  1.00  0.00           H  
ATOM   3708  HB2 LEU   252      28.630  39.158  63.480  1.00  0.00           H  
ATOM   3709  CG  LEU   252      27.136  37.559  63.155  1.00  0.00           C  
ATOM   3710  HG  LEU   252      27.776  36.811  63.663  1.00  0.00           H  
ATOM   3711  CD1 LEU   252      26.209  38.274  64.224  1.00  0.00           C  
ATOM   3712 1HD1 LEU   252      26.768  38.767  65.046  1.00  0.00           H  
ATOM   3713 2HD1 LEU   252      25.555  37.578  64.784  1.00  0.00           H  
ATOM   3714 3HD1 LEU   252      25.603  39.021  63.671  1.00  0.00           H  
ATOM   3715  CD2 LEU   252      26.452  36.829  61.949  1.00  0.00           C  
ATOM   3716 1HD2 LEU   252      27.038  35.973  61.558  1.00  0.00           H  
ATOM   3717 2HD2 LEU   252      26.159  37.555  61.164  1.00  0.00           H  
ATOM   3718 3HD2 LEU   252      25.511  36.365  62.306  1.00  0.00           H  
ATOM   3719  C   LEU   252      29.370  39.206  60.545  1.00  0.00           C  
ATOM   3720  O   LEU   252      28.962  39.016  59.411  1.00  0.00           O  
ATOM   3721  N   CYS   253      30.179  40.232  60.856  1.00  0.00           N  
ATOM   3722  H   CYS   253      30.486  40.362  61.796  1.00  0.00           H  
ATOM   3723  CA  CYS   253      30.584  41.342  60.011  1.00  0.00           C  
ATOM   3724  HA  CYS   253      29.674  41.674  59.539  1.00  0.00           H  
ATOM   3725  CB  CYS   253      31.313  42.489  60.865  1.00  0.00           C  
ATOM   3726  HB3 CYS   253      31.670  43.217  60.102  1.00  0.00           H  
ATOM   3727  HB2 CYS   253      32.183  42.185  61.476  1.00  0.00           H  
ATOM   3728  SG  CYS   253      30.191  43.423  61.983  1.00  0.00           S  
ATOM   3729  HG  CYS   253      30.135  42.427  62.854  1.00  0.00           H  
ATOM   3730  C   CYS   253      31.397  40.967  58.827  1.00  0.00           C  
ATOM   3731  O   CYS   253      31.274  41.498  57.786  1.00  0.00           O  
ATOM   3732  N   TRP   254      32.320  39.946  58.979  1.00  0.00           N  
ATOM   3733  H   TRP   254      32.381  39.569  59.896  1.00  0.00           H  
ATOM   3734  CA  TRP   254      32.822  39.261  57.813  1.00  0.00           C  
ATOM   3735  HA  TRP   254      33.079  39.893  56.974  1.00  0.00           H  
ATOM   3736  CB  TRP   254      34.134  38.489  58.207  1.00  0.00           C  
ATOM   3737  HB3 TRP   254      34.376  37.959  57.264  1.00  0.00           H  
ATOM   3738  HB2 TRP   254      33.956  37.674  58.932  1.00  0.00           H  
ATOM   3739  CG  TRP   254      35.293  39.396  58.568  1.00  0.00           C  
ATOM   3740  CD1 TRP   254      35.768  39.570  59.844  1.00  0.00           C  
ATOM   3741  HD1 TRP   254      35.288  39.181  60.735  1.00  0.00           H  
ATOM   3742  NE1 TRP   254      36.768  40.498  59.742  1.00  0.00           N  
ATOM   3743  HE1 TRP   254      37.165  40.981  60.492  1.00  0.00           H  
ATOM   3744  CE2 TRP   254      37.013  40.873  58.454  1.00  0.00           C  
ATOM   3745  CD2 TRP   254      36.085  40.196  57.665  1.00  0.00           C  
ATOM   3746  CE3 TRP   254      36.103  40.459  56.277  1.00  0.00           C  
ATOM   3747  HE3 TRP   254      35.359  40.038  55.614  1.00  0.00           H  
ATOM   3748  CZ3 TRP   254      37.055  41.322  55.773  1.00  0.00           C  
ATOM   3749  HZ3 TRP   254      36.996  41.665  54.742  1.00  0.00           H  
ATOM   3750  CZ2 TRP   254      37.894  41.792  57.992  1.00  0.00           C  
ATOM   3751  HZ2 TRP   254      38.577  42.216  58.724  1.00  0.00           H  
ATOM   3752  CH2 TRP   254      37.921  42.040  56.682  1.00  0.00           C  
ATOM   3753  HH2 TRP   254      38.630  42.734  56.237  1.00  0.00           H  
ATOM   3754  C   TRP   254      31.924  38.300  57.002  1.00  0.00           C  
ATOM   3755  O   TRP   254      32.152  38.057  55.817  1.00  0.00           O  
ATOM   3756  N   SER   255      30.879  37.735  57.577  1.00  0.00           N  
ATOM   3757  H   SER   255      30.714  37.861  58.555  1.00  0.00           H  
ATOM   3758  CA  SER   255      30.061  36.657  56.921  1.00  0.00           C  
ATOM   3759  HA  SER   255      30.813  35.940  56.619  1.00  0.00           H  
ATOM   3760  CB  SER   255      29.109  35.906  57.957  1.00  0.00           C  
ATOM   3761  HB3 SER   255      28.271  35.440  57.394  1.00  0.00           H  
ATOM   3762  HB2 SER   255      28.698  36.582  58.739  1.00  0.00           H  
ATOM   3763  OG  SER   255      29.861  34.984  58.673  1.00  0.00           O  
ATOM   3764  HG  SER   255      30.563  35.461  59.123  1.00  0.00           H  
ATOM   3765  C   SER   255      29.362  36.967  55.664  1.00  0.00           C  
ATOM   3766  O   SER   255      29.232  36.025  54.901  1.00  0.00           O  
ATOM   3767  N   PRO   256      28.916  38.150  55.322  1.00  0.00           N  
ATOM   3768  CD  PRO   256      28.374  39.112  56.279  1.00  0.00           C  
ATOM   3769  HD3 PRO   256      29.196  39.844  56.438  1.00  0.00           H  
ATOM   3770  HD2 PRO   256      28.103  38.607  57.228  1.00  0.00           H  
ATOM   3771  CA  PRO   256      28.326  38.353  53.974  1.00  0.00           C  
ATOM   3772  HA  PRO   256      27.633  37.561  53.754  1.00  0.00           H  
ATOM   3773  CB  PRO   256      27.645  39.637  54.081  1.00  0.00           C  
ATOM   3774  HB3 PRO   256      26.796  39.409  53.403  1.00  0.00           H  
ATOM   3775  HB2 PRO   256      28.254  40.507  53.740  1.00  0.00           H  
ATOM   3776  CG  PRO   256      27.217  39.776  55.526  1.00  0.00           C  
ATOM   3777  HG3 PRO   256      26.979  40.810  55.876  1.00  0.00           H  
ATOM   3778  HG2 PRO   256      26.286  39.209  55.724  1.00  0.00           H  
ATOM   3779  C   PRO   256      29.400  38.376  52.935  1.00  0.00           C  
ATOM   3780  O   PRO   256      29.120  37.900  51.837  1.00  0.00           O  
ATOM   3781  N   TYR   257      30.567  38.902  53.260  1.00  0.00           N  
ATOM   3782  H   TYR   257      30.646  39.423  54.102  1.00  0.00           H  
ATOM   3783  CA  TYR   257      31.715  38.795  52.425  1.00  0.00           C  
ATOM   3784  HA  TYR   257      31.435  39.178  51.455  1.00  0.00           H  
ATOM   3785  CB  TYR   257      32.821  39.765  53.040  1.00  0.00           C  
ATOM   3786  HB3 TYR   257      32.867  39.802  54.147  1.00  0.00           H  
ATOM   3787  HB2 TYR   257      32.534  40.806  52.770  1.00  0.00           H  
ATOM   3788  CG  TYR   257      34.245  39.487  52.433  1.00  0.00           C  
ATOM   3789  CD1 TYR   257      35.154  38.875  53.260  1.00  0.00           C  
ATOM   3790  HD1 TYR   257      34.849  38.513  54.233  1.00  0.00           H  
ATOM   3791  CE1 TYR   257      36.443  38.600  52.862  1.00  0.00           C  
ATOM   3792  HE1 TYR   257      37.204  38.126  53.464  1.00  0.00           H  
ATOM   3793  CZ  TYR   257      36.881  38.964  51.590  1.00  0.00           C  
ATOM   3794  OH  TYR   257      38.141  38.686  51.124  1.00  0.00           O  
ATOM   3795  HH  TYR   257      38.639  38.215  51.800  1.00  0.00           H  
ATOM   3796  CD2 TYR   257      34.631  39.927  51.162  1.00  0.00           C  
ATOM   3797  HD2 TYR   257      33.921  40.389  50.492  1.00  0.00           H  
ATOM   3798  CE2 TYR   257      35.956  39.581  50.704  1.00  0.00           C  
ATOM   3799  HE2 TYR   257      36.375  40.115  49.860  1.00  0.00           H  
ATOM   3800  C   TYR   257      32.182  37.423  52.137  1.00  0.00           C  
ATOM   3801  O   TYR   257      32.345  37.115  50.966  1.00  0.00           O  
ATOM   3802  N   GLN   258      32.254  36.447  53.114  1.00  0.00           N  
ATOM   3803  H   GLN   258      32.055  36.700  54.053  1.00  0.00           H  
ATOM   3804  CA  GLN   258      32.354  35.065  52.980  1.00  0.00           C  
ATOM   3805  HA  GLN   258      33.159  34.886  52.284  1.00  0.00           H  
ATOM   3806  CB  GLN   258      32.561  34.485  54.391  1.00  0.00           C  
ATOM   3807  HB3 GLN   258      32.651  33.399  54.187  1.00  0.00           H  
ATOM   3808  HB2 GLN   258      31.712  34.618  55.090  1.00  0.00           H  
ATOM   3809  CG  GLN   258      33.887  34.883  55.102  1.00  0.00           C  
ATOM   3810  HG3 GLN   258      34.013  34.365  56.073  1.00  0.00           H  
ATOM   3811  HG2 GLN   258      33.878  35.945  55.405  1.00  0.00           H  
ATOM   3812  CD  GLN   258      35.196  34.617  54.298  1.00  0.00           C  
ATOM   3813  OE1 GLN   258      35.261  33.856  53.342  1.00  0.00           O  
ATOM   3814  NE2 GLN   258      36.346  35.198  54.761  1.00  0.00           N  
ATOM   3815 1HE2 GLN   258      37.151  35.084  54.180  1.00  0.00           H  
ATOM   3816 2HE2 GLN   258      36.313  35.867  55.495  1.00  0.00           H  
ATOM   3817  C   GLN   258      31.131  34.458  52.202  1.00  0.00           C  
ATOM   3818  O   GLN   258      31.373  33.592  51.358  1.00  0.00           O  
ATOM   3819  N   VAL   259      29.899  34.911  52.363  1.00  0.00           N  
ATOM   3820  H   VAL   259      29.698  35.654  52.992  1.00  0.00           H  
ATOM   3821  CA  VAL   259      28.918  34.489  51.436  1.00  0.00           C  
ATOM   3822  HA  VAL   259      28.958  33.409  51.391  1.00  0.00           H  
ATOM   3823  CB  VAL   259      27.564  34.874  51.961  1.00  0.00           C  
ATOM   3824  HB  VAL   259      27.571  35.958  52.213  1.00  0.00           H  
ATOM   3825  CG1 VAL   259      26.451  34.567  51.027  1.00  0.00           C  
ATOM   3826 1HG1 VAL   259      26.506  35.396  50.277  1.00  0.00           H  
ATOM   3827 2HG1 VAL   259      25.478  34.580  51.562  1.00  0.00           H  
ATOM   3828 3HG1 VAL   259      26.528  33.509  50.696  1.00  0.00           H  
ATOM   3829  CG2 VAL   259      27.207  33.892  53.152  1.00  0.00           C  
ATOM   3830 1HG2 VAL   259      26.888  32.863  52.871  1.00  0.00           H  
ATOM   3831 2HG2 VAL   259      26.325  34.287  53.710  1.00  0.00           H  
ATOM   3832 3HG2 VAL   259      28.049  33.786  53.869  1.00  0.00           H  
ATOM   3833  C   VAL   259      29.229  34.894  50.011  1.00  0.00           C  
ATOM   3834  O   VAL   259      29.386  34.122  49.063  1.00  0.00           O  
ATOM   3835  N   VAL   260      29.441  36.189  49.656  1.00  0.00           N  
ATOM   3836  H   VAL   260      29.620  36.826  50.403  1.00  0.00           H  
ATOM   3837  CA  VAL   260      29.566  36.575  48.212  1.00  0.00           C  
ATOM   3838  HA  VAL   260      28.877  35.951  47.660  1.00  0.00           H  
ATOM   3839  CB  VAL   260      29.145  38.044  47.916  1.00  0.00           C  
ATOM   3840  HB  VAL   260      29.091  38.229  46.814  1.00  0.00           H  
ATOM   3841  CG1 VAL   260      27.689  38.288  48.464  1.00  0.00           C  
ATOM   3842 1HG1 VAL   260      27.025  37.481  48.089  1.00  0.00           H  
ATOM   3843 2HG1 VAL   260      27.341  39.287  48.149  1.00  0.00           H  
ATOM   3844 3HG1 VAL   260      27.544  38.245  49.570  1.00  0.00           H  
ATOM   3845  CG2 VAL   260      30.066  38.999  48.603  1.00  0.00           C  
ATOM   3846 1HG2 VAL   260      29.736  40.055  48.702  1.00  0.00           H  
ATOM   3847 2HG2 VAL   260      31.038  38.976  48.068  1.00  0.00           H  
ATOM   3848 3HG2 VAL   260      30.156  38.711  49.673  1.00  0.00           H  
ATOM   3849  C   VAL   260      30.955  36.309  47.640  1.00  0.00           C  
ATOM   3850  O   VAL   260      31.136  36.285  46.395  1.00  0.00           O  
ATOM   3851  N   ALA   261      31.986  36.138  48.452  1.00  0.00           N  
ATOM   3852  H   ALA   261      32.030  36.354  49.420  1.00  0.00           H  
ATOM   3853  CA  ALA   261      33.239  35.626  48.032  1.00  0.00           C  
ATOM   3854  HA  ALA   261      33.545  35.998  47.060  1.00  0.00           H  
ATOM   3855  CB  ALA   261      34.433  35.946  48.956  1.00  0.00           C  
ATOM   3856  HB1 ALA   261      34.150  36.954  49.300  1.00  0.00           H  
ATOM   3857  HB2 ALA   261      35.479  35.957  48.576  1.00  0.00           H  
ATOM   3858  HB3 ALA   261      34.434  35.236  49.818  1.00  0.00           H  
ATOM   3859  C   ALA   261      33.294  34.112  47.805  1.00  0.00           C  
ATOM   3860  O   ALA   261      34.126  33.735  47.001  1.00  0.00           O  
ATOM   3861  N   LEU   262      32.369  33.339  48.443  1.00  0.00           N  
ATOM   3862  H   LEU   262      31.756  33.772  49.092  1.00  0.00           H  
ATOM   3863  CA  LEU   262      32.121  31.978  48.021  1.00  0.00           C  
ATOM   3864  HA  LEU   262      33.002  31.359  48.094  1.00  0.00           H  
ATOM   3865  CB  LEU   262      31.185  31.434  49.109  1.00  0.00           C  
ATOM   3866  HB3 LEU   262      30.246  32.017  49.081  1.00  0.00           H  
ATOM   3867  HB2 LEU   262      31.651  31.544  50.120  1.00  0.00           H  
ATOM   3868  CG  LEU   262      30.718  29.940  48.978  1.00  0.00           C  
ATOM   3869  HG  LEU   262      30.111  29.831  48.046  1.00  0.00           H  
ATOM   3870  CD1 LEU   262      31.913  28.955  48.857  1.00  0.00           C  
ATOM   3871 1HD1 LEU   262      31.711  27.876  48.730  1.00  0.00           H  
ATOM   3872 2HD1 LEU   262      32.555  29.164  49.741  1.00  0.00           H  
ATOM   3873 3HD1 LEU   262      32.442  29.341  47.949  1.00  0.00           H  
ATOM   3874  CD2 LEU   262      29.886  29.528  50.214  1.00  0.00           C  
ATOM   3875 1HD2 LEU   262      29.469  28.525  50.018  1.00  0.00           H  
ATOM   3876 2HD2 LEU   262      29.151  30.329  50.428  1.00  0.00           H  
ATOM   3877 3HD2 LEU   262      30.608  29.479  51.061  1.00  0.00           H  
ATOM   3878  C   LEU   262      31.563  31.828  46.635  1.00  0.00           C  
ATOM   3879  O   LEU   262      32.016  31.018  45.820  1.00  0.00           O  
ATOM   3880  N   ILE   263      30.574  32.714  46.310  1.00  0.00           N  
ATOM   3881  H   ILE   263      30.226  33.412  46.934  1.00  0.00           H  
ATOM   3882  CA  ILE   263      29.918  32.752  44.970  1.00  0.00           C  
ATOM   3883  HA  ILE   263      29.574  31.736  44.875  1.00  0.00           H  
ATOM   3884  CB  ILE   263      28.756  33.789  44.989  1.00  0.00           C  
ATOM   3885  HB  ILE   263      29.214  34.777  45.199  1.00  0.00           H  
ATOM   3886  CG2 ILE   263      28.179  33.893  43.582  1.00  0.00           C  
ATOM   3887 1HG2 ILE   263      27.409  34.692  43.527  1.00  0.00           H  
ATOM   3888 2HG2 ILE   263      27.721  32.931  43.272  1.00  0.00           H  
ATOM   3889 3HG2 ILE   263      28.983  34.159  42.865  1.00  0.00           H  
ATOM   3890  CG1 ILE   263      27.731  33.594  46.142  1.00  0.00           C  
ATOM   3891 3HG1 ILE   263      28.185  33.493  47.149  1.00  0.00           H  
ATOM   3892 2HG1 ILE   263      27.237  32.633  45.867  1.00  0.00           H  
ATOM   3893  CD1 ILE   263      26.532  34.565  46.322  1.00  0.00           C  
ATOM   3894 1HD1 ILE   263      26.716  35.661  46.372  1.00  0.00           H  
ATOM   3895 2HD1 ILE   263      25.913  34.173  47.160  1.00  0.00           H  
ATOM   3896 3HD1 ILE   263      25.978  34.402  45.370  1.00  0.00           H  
ATOM   3897  C   ILE   263      30.925  33.077  43.888  1.00  0.00           C  
ATOM   3898  O   ILE   263      31.052  32.350  42.916  1.00  0.00           O  
ATOM   3899  N   ALA   264      31.789  34.083  44.090  1.00  0.00           N  
ATOM   3900  H   ALA   264      31.737  34.712  44.865  1.00  0.00           H  
ATOM   3901  CA  ALA   264      32.895  34.347  43.204  1.00  0.00           C  
ATOM   3902  HA  ALA   264      32.433  34.585  42.267  1.00  0.00           H  
ATOM   3903  CB  ALA   264      33.593  35.636  43.708  1.00  0.00           C  
ATOM   3904  HB1 ALA   264      34.403  35.862  42.988  1.00  0.00           H  
ATOM   3905  HB2 ALA   264      33.951  35.533  44.758  1.00  0.00           H  
ATOM   3906  HB3 ALA   264      32.817  36.423  43.694  1.00  0.00           H  
ATOM   3907  C   ALA   264      33.844  33.158  43.060  1.00  0.00           C  
ATOM   3908  O   ALA   264      34.204  32.774  41.981  1.00  0.00           O  
ATOM   3909  N   THR   265      34.269  32.452  44.133  1.00  0.00           N  
ATOM   3910  H   THR   265      33.924  32.723  45.021  1.00  0.00           H  
ATOM   3911  CA  THR   265      35.099  31.248  43.942  1.00  0.00           C  
ATOM   3912  HA  THR   265      35.875  31.516  43.238  1.00  0.00           H  
ATOM   3913  CB  THR   265      35.634  30.667  45.312  1.00  0.00           C  
ATOM   3914  HB  THR   265      34.821  30.422  46.022  1.00  0.00           H  
ATOM   3915  OG1 THR   265      36.511  31.628  45.964  1.00  0.00           O  
ATOM   3916  HG1 THR   265      36.398  31.499  46.909  1.00  0.00           H  
ATOM   3917  CG2 THR   265      36.385  29.286  45.190  1.00  0.00           C  
ATOM   3918 1HG2 THR   265      37.082  29.088  46.030  1.00  0.00           H  
ATOM   3919 2HG2 THR   265      36.881  29.246  44.197  1.00  0.00           H  
ATOM   3920 3HG2 THR   265      35.650  28.448  45.154  1.00  0.00           H  
ATOM   3921  C   THR   265      34.480  30.154  43.199  1.00  0.00           C  
ATOM   3922  O   THR   265      35.172  29.559  42.419  1.00  0.00           O  
ATOM   3923  N   VAL   266      33.114  29.912  43.230  1.00  0.00           N  
ATOM   3924  H   VAL   266      32.613  30.275  44.022  1.00  0.00           H  
ATOM   3925  CA  VAL   266      32.290  29.100  42.328  1.00  0.00           C  
ATOM   3926  HA  VAL   266      32.682  28.095  42.285  1.00  0.00           H  
ATOM   3927  CB  VAL   266      30.789  28.980  42.798  1.00  0.00           C  
ATOM   3928  HB  VAL   266      30.429  29.989  43.090  1.00  0.00           H  
ATOM   3929  CG1 VAL   266      29.842  28.423  41.696  1.00  0.00           C  
ATOM   3930 1HG1 VAL   266      28.844  28.153  42.094  1.00  0.00           H  
ATOM   3931 2HG1 VAL   266      30.382  27.609  41.162  1.00  0.00           H  
ATOM   3932 3HG1 VAL   266      29.599  29.250  40.993  1.00  0.00           H  
ATOM   3933  CG2 VAL   266      30.756  28.191  44.083  1.00  0.00           C  
ATOM   3934 1HG2 VAL   266      29.758  28.139  44.555  1.00  0.00           H  
ATOM   3935 2HG2 VAL   266      31.514  28.609  44.774  1.00  0.00           H  
ATOM   3936 3HG2 VAL   266      31.013  27.116  43.910  1.00  0.00           H  
ATOM   3937  C   VAL   266      32.298  29.628  40.898  1.00  0.00           C  
ATOM   3938  O   VAL   266      32.441  28.890  39.893  1.00  0.00           O  
ATOM   3939  N   ARG   267      32.235  30.897  40.626  1.00  0.00           N  
ATOM   3940  H   ARG   267      32.112  31.482  41.426  1.00  0.00           H  
ATOM   3941  CA  ARG   267      32.051  31.496  39.375  1.00  0.00           C  
ATOM   3942  HA  ARG   267      31.745  30.707  38.705  1.00  0.00           H  
ATOM   3943  CB  ARG   267      30.962  32.647  39.564  1.00  0.00           C  
ATOM   3944  HB3 ARG   267      30.826  33.225  38.619  1.00  0.00           H  
ATOM   3945  HB2 ARG   267      31.343  33.362  40.322  1.00  0.00           H  
ATOM   3946  CG  ARG   267      29.586  32.110  40.061  1.00  0.00           C  
ATOM   3947  HG3 ARG   267      28.866  32.918  40.304  1.00  0.00           H  
ATOM   3948  HG2 ARG   267      29.652  31.657  41.074  1.00  0.00           H  
ATOM   3949  CD  ARG   267      28.898  31.073  39.129  1.00  0.00           C  
ATOM   3950  HD3 ARG   267      27.947  30.669  39.522  1.00  0.00           H  
ATOM   3951  HD2 ARG   267      29.448  30.131  38.919  1.00  0.00           H  
ATOM   3952  NE  ARG   267      28.531  31.776  37.796  1.00  0.00           N  
ATOM   3953  HE  ARG   267      29.184  31.667  37.053  1.00  0.00           H  
ATOM   3954  CZ  ARG   267      27.546  32.547  37.352  1.00  0.00           C  
ATOM   3955  NH1 ARG   267      26.582  32.907  38.160  1.00  0.00           N1+
ATOM   3956 1HH1 ARG   267      26.470  32.587  39.102  1.00  0.00           H  
ATOM   3957 2HH1 ARG   267      25.776  33.316  37.731  1.00  0.00           H  
ATOM   3958  NH2 ARG   267      27.616  33.183  36.234  1.00  0.00           N  
ATOM   3959 1HH2 ARG   267      28.385  33.085  35.598  1.00  0.00           H  
ATOM   3960 2HH2 ARG   267      26.916  33.877  36.093  1.00  0.00           H  
ATOM   3961  C   ARG   267      33.350  32.081  38.870  1.00  0.00           C  
ATOM   3962  O   ARG   267      33.270  32.996  38.112  1.00  0.00           O  
ATOM   3963  N   ILE   268      34.546  31.659  39.352  1.00  0.00           N  
ATOM   3964  H   ILE   268      34.595  30.857  39.950  1.00  0.00           H  
ATOM   3965  CA  ILE   268      35.794  32.296  39.120  1.00  0.00           C  
ATOM   3966  HA  ILE   268      35.566  33.311  39.416  1.00  0.00           H  
ATOM   3967  CB  ILE   268      36.813  31.727  40.068  1.00  0.00           C  
ATOM   3968  HB  ILE   268      36.182  31.634  40.977  1.00  0.00           H  
ATOM   3969  CG2 ILE   268      37.149  30.297  39.599  1.00  0.00           C  
ATOM   3970 1HG2 ILE   268      37.777  30.259  38.682  1.00  0.00           H  
ATOM   3971 2HG2 ILE   268      36.218  29.704  39.503  1.00  0.00           H  
ATOM   3972 3HG2 ILE   268      37.701  29.724  40.382  1.00  0.00           H  
ATOM   3973  CG1 ILE   268      38.016  32.616  40.473  1.00  0.00           C  
ATOM   3974 3HG1 ILE   268      38.690  32.471  39.603  1.00  0.00           H  
ATOM   3975 2HG1 ILE   268      38.397  32.164  41.416  1.00  0.00           H  
ATOM   3976  CD1 ILE   268      37.720  34.086  40.677  1.00  0.00           C  
ATOM   3977 1HD1 ILE   268      37.279  34.261  41.681  1.00  0.00           H  
ATOM   3978 2HD1 ILE   268      37.109  34.585  39.886  1.00  0.00           H  
ATOM   3979 3HD1 ILE   268      38.649  34.682  40.521  1.00  0.00           H  
ATOM   3980  C   ILE   268      36.298  32.469  37.716  1.00  0.00           C  
ATOM   3981  O   ILE   268      37.047  33.425  37.384  1.00  0.00           O  
ATOM   3982  N   ARG   269      35.943  31.524  36.860  1.00  0.00           N  
ATOM   3983  H   ARG   269      35.306  30.792  37.112  1.00  0.00           H  
ATOM   3984  CA  ARG   269      36.385  31.582  35.456  1.00  0.00           C  
ATOM   3985  HA  ARG   269      37.463  31.668  35.501  1.00  0.00           H  
ATOM   3986  CB  ARG   269      35.992  30.194  34.878  1.00  0.00           C  
ATOM   3987  HB3 ARG   269      34.885  30.165  34.952  1.00  0.00           H  
ATOM   3988  HB2 ARG   269      36.354  29.424  35.591  1.00  0.00           H  
ATOM   3989  CG  ARG   269      36.269  29.953  33.354  1.00  0.00           C  
ATOM   3990  HG3 ARG   269      37.375  30.004  33.252  1.00  0.00           H  
ATOM   3991  HG2 ARG   269      35.749  30.724  32.752  1.00  0.00           H  
ATOM   3992  CD  ARG   269      35.993  28.594  32.956  1.00  0.00           C  
ATOM   3993  HD3 ARG   269      34.887  28.511  33.086  1.00  0.00           H  
ATOM   3994  HD2 ARG   269      36.496  27.833  33.581  1.00  0.00           H  
ATOM   3995  NE  ARG   269      36.366  28.441  31.486  1.00  0.00           N  
ATOM   3996  HE  ARG   269      35.774  28.764  30.742  1.00  0.00           H  
ATOM   3997  CZ  ARG   269      37.441  27.836  31.092  1.00  0.00           C  
ATOM   3998  NH1 ARG   269      37.820  27.824  29.803  1.00  0.00           N1+
ATOM   3999 1HH1 ARG   269      37.167  28.325  29.230  1.00  0.00           H  
ATOM   4000 2HH1 ARG   269      38.450  27.075  29.596  1.00  0.00           H  
ATOM   4001  NH2 ARG   269      38.229  27.178  31.891  1.00  0.00           N  
ATOM   4002 1HH2 ARG   269      39.131  26.879  31.569  1.00  0.00           H  
ATOM   4003 2HH2 ARG   269      38.013  26.939  32.831  1.00  0.00           H  
ATOM   4004  C   ARG   269      35.738  32.877  34.722  1.00  0.00           C  
ATOM   4005  O   ARG   269      36.283  33.549  33.881  1.00  0.00           O  
ATOM   4006  N   GLU   270      34.452  33.133  35.079  1.00  0.00           N  
ATOM   4007  H   GLU   270      34.051  32.612  35.821  1.00  0.00           H  
ATOM   4008  CA  GLU   270      33.616  34.249  34.669  1.00  0.00           C  
ATOM   4009  HA  GLU   270      33.712  34.356  33.604  1.00  0.00           H  
ATOM   4010  CB  GLU   270      32.157  33.852  34.963  1.00  0.00           C  
ATOM   4011  HB3 GLU   270      31.432  34.657  34.701  1.00  0.00           H  
ATOM   4012  HB2 GLU   270      32.034  33.647  36.045  1.00  0.00           H  
ATOM   4013  CG  GLU   270      31.588  32.783  34.034  1.00  0.00           C  
ATOM   4014  HG3 GLU   270      32.267  31.904  34.075  1.00  0.00           H  
ATOM   4015  HG2 GLU   270      31.623  33.028  32.945  1.00  0.00           H  
ATOM   4016  CD  GLU   270      30.172  32.334  34.471  1.00  0.00           C  
ATOM   4017  OE1 GLU   270      29.146  32.728  33.997  1.00  0.00           O  
ATOM   4018  OE2 GLU   270      30.117  31.588  35.550  1.00  0.00           O1-
ATOM   4019  C   GLU   270      33.826  35.553  35.304  1.00  0.00           C  
ATOM   4020  O   GLU   270      33.667  36.571  34.633  1.00  0.00           O  
ATOM   4021  N   LEU   271      34.173  35.497  36.621  1.00  0.00           N  
ATOM   4022  H   LEU   271      34.120  34.659  37.158  1.00  0.00           H  
ATOM   4023  CA  LEU   271      34.713  36.704  37.300  1.00  0.00           C  
ATOM   4024  HA  LEU   271      34.054  37.530  37.062  1.00  0.00           H  
ATOM   4025  CB  LEU   271      34.883  36.472  38.870  1.00  0.00           C  
ATOM   4026  HB3 LEU   271      35.550  35.614  39.115  1.00  0.00           H  
ATOM   4027  HB2 LEU   271      33.902  36.267  39.350  1.00  0.00           H  
ATOM   4028  CG  LEU   271      35.714  37.627  39.570  1.00  0.00           C  
ATOM   4029  HG  LEU   271      36.684  37.754  39.056  1.00  0.00           H  
ATOM   4030  CD1 LEU   271      35.040  39.008  39.340  1.00  0.00           C  
ATOM   4031 1HD1 LEU   271      34.105  39.014  39.940  1.00  0.00           H  
ATOM   4032 2HD1 LEU   271      34.786  39.172  38.271  1.00  0.00           H  
ATOM   4033 3HD1 LEU   271      35.777  39.748  39.702  1.00  0.00           H  
ATOM   4034  CD2 LEU   271      36.034  37.294  41.044  1.00  0.00           C  
ATOM   4035 1HD2 LEU   271      35.114  37.137  41.641  1.00  0.00           H  
ATOM   4036 2HD2 LEU   271      36.559  38.195  41.442  1.00  0.00           H  
ATOM   4037 3HD2 LEU   271      36.595  36.346  40.923  1.00  0.00           H  
ATOM   4038  C   LEU   271      36.040  37.048  36.726  1.00  0.00           C  
ATOM   4039  O   LEU   271      36.337  38.184  36.360  1.00  0.00           O  
ATOM   4040  N   LEU   272      37.016  36.149  36.567  1.00  0.00           N  
ATOM   4041  H   LEU   272      36.991  35.217  36.923  1.00  0.00           H  
ATOM   4042  CA  LEU   272      38.260  36.615  35.970  1.00  0.00           C  
ATOM   4043  HA  LEU   272      38.714  37.242  36.733  1.00  0.00           H  
ATOM   4044  CB  LEU   272      39.109  35.352  35.884  1.00  0.00           C  
ATOM   4045  HB3 LEU   272      38.456  34.590  35.410  1.00  0.00           H  
ATOM   4046  HB2 LEU   272      39.446  35.152  36.920  1.00  0.00           H  
ATOM   4047  CG  LEU   272      40.335  35.354  34.946  1.00  0.00           C  
ATOM   4048  HG  LEU   272      39.986  35.695  33.951  1.00  0.00           H  
ATOM   4049  CD1 LEU   272      41.492  36.222  35.487  1.00  0.00           C  
ATOM   4050 1HD1 LEU   272      41.142  37.255  35.679  1.00  0.00           H  
ATOM   4051 2HD1 LEU   272      42.342  36.211  34.776  1.00  0.00           H  
ATOM   4052 3HD1 LEU   272      41.835  35.832  36.470  1.00  0.00           H  
ATOM   4053  CD2 LEU   272      40.796  33.890  34.682  1.00  0.00           C  
ATOM   4054 1HD2 LEU   272      40.246  33.418  33.841  1.00  0.00           H  
ATOM   4055 2HD2 LEU   272      41.031  33.207  35.528  1.00  0.00           H  
ATOM   4056 3HD2 LEU   272      41.773  34.066  34.190  1.00  0.00           H  
ATOM   4057  C   LEU   272      38.293  37.360  34.561  1.00  0.00           C  
ATOM   4058  O   LEU   272      39.038  38.341  34.332  1.00  0.00           O  
ATOM   4059  N   GLN   273      37.402  36.918  33.642  1.00  0.00           N  
ATOM   4060  H   GLN   273      36.604  36.339  33.783  1.00  0.00           H  
ATOM   4061  CA  GLN   273      37.366  37.533  32.354  1.00  0.00           C  
ATOM   4062  HA  GLN   273      38.343  37.832  32.002  1.00  0.00           H  
ATOM   4063  CB  GLN   273      37.027  36.424  31.354  1.00  0.00           C  
ATOM   4064  HB3 GLN   273      37.010  36.872  30.335  1.00  0.00           H  
ATOM   4065  HB2 GLN   273      35.992  36.059  31.538  1.00  0.00           H  
ATOM   4066  CG  GLN   273      38.038  35.307  31.237  1.00  0.00           C  
ATOM   4067  HG3 GLN   273      38.323  34.794  32.188  1.00  0.00           H  
ATOM   4068  HG2 GLN   273      38.911  35.679  30.660  1.00  0.00           H  
ATOM   4069  CD  GLN   273      37.428  34.186  30.421  1.00  0.00           C  
ATOM   4070  OE1 GLN   273      37.813  34.045  29.274  1.00  0.00           O  
ATOM   4071  NE2 GLN   273      36.568  33.377  31.048  1.00  0.00           N  
ATOM   4072 1HE2 GLN   273      36.042  32.703  30.544  1.00  0.00           H  
ATOM   4073 2HE2 GLN   273      36.282  33.690  31.963  1.00  0.00           H  
ATOM   4074  C   GLN   273      36.262  38.649  32.291  1.00  0.00           C  
ATOM   4075  O   GLN   273      35.863  39.004  31.131  1.00  0.00           O  
ATOM   4076  N   GLY   274      35.650  39.023  33.471  1.00  0.00           N  
ATOM   4077  H   GLY   274      35.921  38.528  34.293  1.00  0.00           H  
ATOM   4078  CA  GLY   274      34.687  40.167  33.543  1.00  0.00           C  
ATOM   4079  HA3 GLY   274      35.148  40.841  32.834  1.00  0.00           H  
ATOM   4080  HA2 GLY   274      34.612  40.544  34.556  1.00  0.00           H  
ATOM   4081  C   GLY   274      33.285  39.826  33.057  1.00  0.00           C  
ATOM   4082  O   GLY   274      32.414  40.721  33.091  1.00  0.00           O  
ATOM   4083  N   MET   275      33.121  38.601  32.562  1.00  0.00           N  
ATOM   4084  H   MET   275      33.871  37.953  32.660  1.00  0.00           H  
ATOM   4085  CA  MET   275      31.805  38.067  32.113  1.00  0.00           C  
ATOM   4086  HA  MET   275      31.453  38.661  31.287  1.00  0.00           H  
ATOM   4087  CB  MET   275      31.933  36.575  31.717  1.00  0.00           C  
ATOM   4088  HB3 MET   275      30.910  36.401  31.306  1.00  0.00           H  
ATOM   4089  HB2 MET   275      32.065  35.978  32.641  1.00  0.00           H  
ATOM   4090  CG  MET   275      32.973  36.353  30.605  1.00  0.00           C  
ATOM   4091  HG3 MET   275      34.024  36.386  30.953  1.00  0.00           H  
ATOM   4092  HG2 MET   275      32.800  37.147  29.841  1.00  0.00           H  
ATOM   4093  SD  MET   275      32.887  34.751  29.662  1.00  0.00           S  
ATOM   4094  CE  MET   275      31.345  35.197  28.841  1.00  0.00           C  
ATOM   4095  HE1 MET   275      30.494  34.939  29.504  1.00  0.00           H  
ATOM   4096  HE2 MET   275      31.189  34.607  27.923  1.00  0.00           H  
ATOM   4097  HE3 MET   275      31.296  36.273  28.585  1.00  0.00           H  
ATOM   4098  C   MET   275      30.773  38.213  33.108  1.00  0.00           C  
ATOM   4099  O   MET   275      29.697  38.759  32.912  1.00  0.00           O  
ATOM   4100  N   TYR   276      31.084  37.852  34.378  1.00  0.00           N  
ATOM   4101  H   TYR   276      31.931  37.464  34.713  1.00  0.00           H  
ATOM   4102  CA  TYR   276      30.141  38.026  35.414  1.00  0.00           C  
ATOM   4103  HA  TYR   276      29.269  38.595  35.135  1.00  0.00           H  
ATOM   4104  CB  TYR   276      29.713  36.605  35.919  1.00  0.00           C  
ATOM   4105  HB3 TYR   276      30.519  35.919  36.249  1.00  0.00           H  
ATOM   4106  HB2 TYR   276      29.117  36.167  35.085  1.00  0.00           H  
ATOM   4107  CG  TYR   276      28.697  36.721  37.061  1.00  0.00           C  
ATOM   4108  CD1 TYR   276      28.941  35.961  38.193  1.00  0.00           C  
ATOM   4109  HD1 TYR   276      29.837  35.376  38.357  1.00  0.00           H  
ATOM   4110  CE1 TYR   276      28.043  35.938  39.260  1.00  0.00           C  
ATOM   4111  HE1 TYR   276      28.166  35.315  40.133  1.00  0.00           H  
ATOM   4112  CZ  TYR   276      26.926  36.781  39.231  1.00  0.00           C  
ATOM   4113  OH  TYR   276      26.059  36.852  40.382  1.00  0.00           O  
ATOM   4114  HH  TYR   276      25.444  37.533  40.128  1.00  0.00           H  
ATOM   4115  CD2 TYR   276      27.587  37.628  36.964  1.00  0.00           C  
ATOM   4116  HD2 TYR   276      27.528  38.156  36.026  1.00  0.00           H  
ATOM   4117  CE2 TYR   276      26.723  37.690  38.064  1.00  0.00           C  
ATOM   4118  HE2 TYR   276      26.025  38.511  38.001  1.00  0.00           H  
ATOM   4119  C   TYR   276      30.817  38.918  36.440  1.00  0.00           C  
ATOM   4120  O   TYR   276      31.212  38.549  37.508  1.00  0.00           O  
ATOM   4121  N   LYS   277      31.128  40.146  36.038  1.00  0.00           N  
ATOM   4122  H   LYS   277      30.902  40.420  35.104  1.00  0.00           H  
ATOM   4123  CA  LYS   277      31.766  41.191  36.897  1.00  0.00           C  
ATOM   4124  HA  LYS   277      32.659  40.706  37.270  1.00  0.00           H  
ATOM   4125  CB  LYS   277      32.208  42.512  36.182  1.00  0.00           C  
ATOM   4126  HB3 LYS   277      33.133  42.407  35.577  1.00  0.00           H  
ATOM   4127  HB2 LYS   277      32.455  43.207  37.015  1.00  0.00           H  
ATOM   4128  CG  LYS   277      31.130  43.259  35.425  1.00  0.00           C  
ATOM   4129  HG3 LYS   277      30.241  43.347  36.085  1.00  0.00           H  
ATOM   4130  HG2 LYS   277      30.847  42.796  34.449  1.00  0.00           H  
ATOM   4131  CD  LYS   277      31.752  44.554  35.029  1.00  0.00           C  
ATOM   4132  HD3 LYS   277      32.634  44.385  34.375  1.00  0.00           H  
ATOM   4133  HD2 LYS   277      32.067  45.191  35.881  1.00  0.00           H  
ATOM   4134  CE  LYS   277      30.710  45.416  34.305  1.00  0.00           C  
ATOM   4135  HE3 LYS   277      30.111  44.822  33.572  1.00  0.00           H  
ATOM   4136  HE2 LYS   277      31.107  46.345  33.853  1.00  0.00           H  
ATOM   4137  NZ  LYS   277      29.643  45.879  35.264  1.00  0.00           N1+
ATOM   4138  HZ1 LYS   277      30.105  46.085  36.170  1.00  0.00           H  
ATOM   4139  HZ2 LYS   277      28.920  45.143  35.396  1.00  0.00           H  
ATOM   4140  HZ3 LYS   277      29.148  46.679  34.822  1.00  0.00           H  
ATOM   4141  C   LYS   277      30.956  41.613  38.145  1.00  0.00           C  
ATOM   4142  O   LYS   277      31.487  41.977  39.153  1.00  0.00           O  
ATOM   4143  N   GLU   278      29.649  41.512  38.066  1.00  0.00           N  
ATOM   4144  H   GLU   278      29.197  41.364  37.183  1.00  0.00           H  
ATOM   4145  CA  GLU   278      28.645  41.909  39.013  1.00  0.00           C  
ATOM   4146  HA  GLU   278      28.739  42.968  39.172  1.00  0.00           H  
ATOM   4147  CB  GLU   278      27.167  41.668  38.492  1.00  0.00           C  
ATOM   4148  HB3 GLU   278      26.405  41.726  39.296  1.00  0.00           H  
ATOM   4149  HB2 GLU   278      27.155  40.634  38.083  1.00  0.00           H  
ATOM   4150  CG  GLU   278      26.750  42.723  37.452  1.00  0.00           C  
ATOM   4151  HG3 GLU   278      26.657  43.725  37.933  1.00  0.00           H  
ATOM   4152  HG2 GLU   278      25.692  42.569  37.137  1.00  0.00           H  
ATOM   4153  CD  GLU   278      27.629  42.872  36.142  1.00  0.00           C  
ATOM   4154  OE1 GLU   278      27.927  43.953  35.672  1.00  0.00           O  
ATOM   4155  OE2 GLU   278      27.970  41.798  35.595  1.00  0.00           O1-
ATOM   4156  C   GLU   278      28.819  41.372  40.451  1.00  0.00           C  
ATOM   4157  O   GLU   278      28.632  42.022  41.486  1.00  0.00           O  
ATOM   4158  N   ILE   279      29.255  40.071  40.574  1.00  0.00           N  
ATOM   4159  H   ILE   279      29.399  39.505  39.762  1.00  0.00           H  
ATOM   4160  CA  ILE   279      29.690  39.384  41.869  1.00  0.00           C  
ATOM   4161  HA  ILE   279      28.911  39.578  42.594  1.00  0.00           H  
ATOM   4162  CB  ILE   279      30.100  37.910  41.692  1.00  0.00           C  
ATOM   4163  HB  ILE   279      29.297  37.390  41.120  1.00  0.00           H  
ATOM   4164  CG2 ILE   279      31.319  37.711  40.772  1.00  0.00           C  
ATOM   4165 1HG2 ILE   279      32.224  38.187  41.217  1.00  0.00           H  
ATOM   4166 2HG2 ILE   279      31.009  38.245  39.845  1.00  0.00           H  
ATOM   4167 3HG2 ILE   279      31.521  36.644  40.556  1.00  0.00           H  
ATOM   4168  CG1 ILE   279      30.107  37.203  43.068  1.00  0.00           C  
ATOM   4169 3HG1 ILE   279      31.011  37.574  43.587  1.00  0.00           H  
ATOM   4170 2HG1 ILE   279      30.305  36.123  42.902  1.00  0.00           H  
ATOM   4171  CD1 ILE   279      28.820  37.403  43.926  1.00  0.00           C  
ATOM   4172 1HD1 ILE   279      28.817  36.674  44.767  1.00  0.00           H  
ATOM   4173 2HD1 ILE   279      27.929  37.218  43.286  1.00  0.00           H  
ATOM   4174 3HD1 ILE   279      28.773  38.422  44.362  1.00  0.00           H  
ATOM   4175  C   ILE   279      30.805  40.252  42.476  1.00  0.00           C  
ATOM   4176  O   ILE   279      30.791  40.482  43.684  1.00  0.00           O  
ATOM   4177  N   GLY   280      31.766  40.884  41.753  1.00  0.00           N  
ATOM   4178  H   GLY   280      31.760  40.787  40.758  1.00  0.00           H  
ATOM   4179  CA  GLY   280      32.802  41.708  42.407  1.00  0.00           C  
ATOM   4180  HA3 GLY   280      33.518  41.876  41.623  1.00  0.00           H  
ATOM   4181  HA2 GLY   280      33.126  41.165  43.281  1.00  0.00           H  
ATOM   4182  C   GLY   280      32.325  43.080  42.929  1.00  0.00           C  
ATOM   4183  O   GLY   280      32.906  43.613  43.882  1.00  0.00           O  
ATOM   4184  N   ILE   281      31.177  43.599  42.428  1.00  0.00           N  
ATOM   4185  H   ILE   281      30.693  43.207  41.644  1.00  0.00           H  
ATOM   4186  CA  ILE   281      30.540  44.707  43.094  1.00  0.00           C  
ATOM   4187  HA  ILE   281      31.198  45.532  43.330  1.00  0.00           H  
ATOM   4188  CB  ILE   281      29.386  45.343  42.308  1.00  0.00           C  
ATOM   4189  HB  ILE   281      28.562  44.623  42.120  1.00  0.00           H  
ATOM   4190  CG2 ILE   281      28.673  46.527  43.029  1.00  0.00           C  
ATOM   4191 1HG2 ILE   281      28.107  46.256  43.949  1.00  0.00           H  
ATOM   4192 2HG2 ILE   281      27.988  47.010  42.296  1.00  0.00           H  
ATOM   4193 3HG2 ILE   281      29.486  47.187  43.406  1.00  0.00           H  
ATOM   4194  CG1 ILE   281      29.798  45.838  40.886  1.00  0.00           C  
ATOM   4195 3HG1 ILE   281      30.304  45.030  40.317  1.00  0.00           H  
ATOM   4196 2HG1 ILE   281      30.562  46.646  40.856  1.00  0.00           H  
ATOM   4197  CD1 ILE   281      28.623  46.321  39.972  1.00  0.00           C  
ATOM   4198 1HD1 ILE   281      29.044  46.641  38.992  1.00  0.00           H  
ATOM   4199 2HD1 ILE   281      28.137  47.272  40.276  1.00  0.00           H  
ATOM   4200 3HD1 ILE   281      27.893  45.492  39.967  1.00  0.00           H  
ATOM   4201  C   ILE   281      30.030  44.326  44.454  1.00  0.00           C  
ATOM   4202  O   ILE   281      30.209  45.124  45.393  1.00  0.00           O  
ATOM   4203  N   ALA   282      29.439  43.108  44.487  1.00  0.00           N  
ATOM   4204  H   ALA   282      29.552  42.534  43.678  1.00  0.00           H  
ATOM   4205  CA  ALA   282      28.973  42.497  45.726  1.00  0.00           C  
ATOM   4206  HA  ALA   282      28.080  43.017  46.031  1.00  0.00           H  
ATOM   4207  CB  ALA   282      28.323  41.125  45.342  1.00  0.00           C  
ATOM   4208  HB1 ALA   282      29.064  40.300  45.197  1.00  0.00           H  
ATOM   4209  HB2 ALA   282      27.645  41.242  44.474  1.00  0.00           H  
ATOM   4210  HB3 ALA   282      27.781  40.674  46.197  1.00  0.00           H  
ATOM   4211  C   ALA   282      29.949  42.320  46.755  1.00  0.00           C  
ATOM   4212  O   ALA   282      29.682  42.536  47.973  1.00  0.00           O  
ATOM   4213  N   VAL   283      31.262  41.994  46.341  1.00  0.00           N  
ATOM   4214  H   VAL   283      31.378  41.545  45.459  1.00  0.00           H  
ATOM   4215  CA  VAL   283      32.478  41.996  47.130  1.00  0.00           C  
ATOM   4216  HA  VAL   283      32.074  41.441  47.951  1.00  0.00           H  
ATOM   4217  CB  VAL   283      33.791  41.248  46.486  1.00  0.00           C  
ATOM   4218  HB  VAL   283      33.993  41.712  45.502  1.00  0.00           H  
ATOM   4219  CG1 VAL   283      35.099  41.351  47.281  1.00  0.00           C  
ATOM   4220 1HG1 VAL   283      35.083  40.615  48.103  1.00  0.00           H  
ATOM   4221 2HG1 VAL   283      35.308  42.331  47.764  1.00  0.00           H  
ATOM   4222 3HG1 VAL   283      36.033  41.225  46.684  1.00  0.00           H  
ATOM   4223  CG2 VAL   283      33.489  39.737  46.151  1.00  0.00           C  
ATOM   4224 1HG2 VAL   283      33.399  39.202  47.116  1.00  0.00           H  
ATOM   4225 2HG2 VAL   283      34.336  39.316  45.575  1.00  0.00           H  
ATOM   4226 3HG2 VAL   283      32.564  39.706  45.526  1.00  0.00           H  
ATOM   4227  C   VAL   283      32.710  43.422  47.690  1.00  0.00           C  
ATOM   4228  O   VAL   283      32.876  43.533  48.889  1.00  0.00           O  
ATOM   4229  N   ASP   284      32.653  44.517  46.891  1.00  0.00           N  
ATOM   4230  H   ASP   284      32.475  44.507  45.912  1.00  0.00           H  
ATOM   4231  CA  ASP   284      33.034  45.780  47.391  1.00  0.00           C  
ATOM   4232  HA  ASP   284      34.002  45.645  47.849  1.00  0.00           H  
ATOM   4233  CB  ASP   284      33.258  46.767  46.187  1.00  0.00           C  
ATOM   4234  HB3 ASP   284      33.503  47.755  46.625  1.00  0.00           H  
ATOM   4235  HB2 ASP   284      32.446  46.811  45.431  1.00  0.00           H  
ATOM   4236  CG  ASP   284      34.555  46.472  45.392  1.00  0.00           C  
ATOM   4237  OD1 ASP   284      35.581  45.828  45.820  1.00  0.00           O  
ATOM   4238  OD2 ASP   284      34.538  46.919  44.212  1.00  0.00           O1-
ATOM   4239  C   ASP   284      32.200  46.241  48.503  1.00  0.00           C  
ATOM   4240  O   ASP   284      32.744  46.561  49.578  1.00  0.00           O  
ATOM   4241  N   VAL   285      30.920  46.160  48.383  1.00  0.00           N  
ATOM   4242  H   VAL   285      30.446  45.799  47.579  1.00  0.00           H  
ATOM   4243  CA  VAL   285      30.135  46.617  49.488  1.00  0.00           C  
ATOM   4244  HA  VAL   285      30.378  47.610  49.837  1.00  0.00           H  
ATOM   4245  CB  VAL   285      28.652  46.879  49.183  1.00  0.00           C  
ATOM   4246  HB  VAL   285      28.142  47.338  50.063  1.00  0.00           H  
ATOM   4247  CG1 VAL   285      28.547  48.060  48.183  1.00  0.00           C  
ATOM   4248 1HG1 VAL   285      29.255  47.920  47.340  1.00  0.00           H  
ATOM   4249 2HG1 VAL   285      28.921  49.050  48.525  1.00  0.00           H  
ATOM   4250 3HG1 VAL   285      27.490  48.169  47.835  1.00  0.00           H  
ATOM   4251  CG2 VAL   285      27.876  45.665  48.724  1.00  0.00           C  
ATOM   4252 1HG2 VAL   285      26.769  45.747  48.794  1.00  0.00           H  
ATOM   4253 2HG2 VAL   285      28.161  44.853  49.423  1.00  0.00           H  
ATOM   4254 3HG2 VAL   285      28.209  45.463  47.690  1.00  0.00           H  
ATOM   4255  C   VAL   285      30.171  45.794  50.702  1.00  0.00           C  
ATOM   4256  O   VAL   285      29.689  46.232  51.739  1.00  0.00           O  
ATOM   4257  N   THR   286      30.606  44.502  50.655  1.00  0.00           N  
ATOM   4258  H   THR   286      31.032  44.170  49.813  1.00  0.00           H  
ATOM   4259  CA  THR   286      30.591  43.706  51.846  1.00  0.00           C  
ATOM   4260  HA  THR   286      29.819  44.085  52.491  1.00  0.00           H  
ATOM   4261  CB  THR   286      30.236  42.239  51.541  1.00  0.00           C  
ATOM   4262  HB  THR   286      30.429  41.550  52.381  1.00  0.00           H  
ATOM   4263  OG1 THR   286      31.203  41.848  50.538  1.00  0.00           O  
ATOM   4264  HG1 THR   286      30.708  42.003  49.731  1.00  0.00           H  
ATOM   4265  CG2 THR   286      28.758  42.115  51.098  1.00  0.00           C  
ATOM   4266 1HG2 THR   286      28.192  42.720  51.824  1.00  0.00           H  
ATOM   4267 2HG2 THR   286      28.374  41.073  51.188  1.00  0.00           H  
ATOM   4268 3HG2 THR   286      28.491  42.478  50.085  1.00  0.00           H  
ATOM   4269  C   THR   286      31.943  43.748  52.561  1.00  0.00           C  
ATOM   4270  O   THR   286      32.012  43.756  53.795  1.00  0.00           O  
ATOM   4271  N   SER   287      33.033  43.775  51.803  1.00  0.00           N  
ATOM   4272  H   SER   287      32.800  43.699  50.837  1.00  0.00           H  
ATOM   4273  CA  SER   287      34.362  44.025  52.252  1.00  0.00           C  
ATOM   4274  HA  SER   287      34.528  43.321  53.054  1.00  0.00           H  
ATOM   4275  CB  SER   287      35.415  43.663  51.110  1.00  0.00           C  
ATOM   4276  HB3 SER   287      35.090  42.694  50.662  1.00  0.00           H  
ATOM   4277  HB2 SER   287      36.454  43.635  51.495  1.00  0.00           H  
ATOM   4278  OG  SER   287      35.437  44.646  49.990  1.00  0.00           O  
ATOM   4279  HG  SER   287      34.557  44.558  49.598  1.00  0.00           H  
ATOM   4280  C   SER   287      34.601  45.378  52.847  1.00  0.00           C  
ATOM   4281  O   SER   287      35.039  45.496  53.952  1.00  0.00           O  
ATOM   4282  N   ALA   288      34.021  46.372  52.155  1.00  0.00           N  
ATOM   4283  H   ALA   288      33.778  46.175  51.203  1.00  0.00           H  
ATOM   4284  CA  ALA   288      33.951  47.730  52.697  1.00  0.00           C  
ATOM   4285  HA  ALA   288      34.948  48.023  52.978  1.00  0.00           H  
ATOM   4286  CB  ALA   288      33.334  48.625  51.641  1.00  0.00           C  
ATOM   4287  HB1 ALA   288      33.903  48.657  50.684  1.00  0.00           H  
ATOM   4288  HB2 ALA   288      33.401  49.641  52.093  1.00  0.00           H  
ATOM   4289  HB3 ALA   288      32.277  48.319  51.528  1.00  0.00           H  
ATOM   4290  C   ALA   288      33.184  47.818  54.069  1.00  0.00           C  
ATOM   4291  O   ALA   288      33.736  48.543  54.887  1.00  0.00           O  
ATOM   4292  N   LEU   289      32.077  47.097  54.279  1.00  0.00           N  
ATOM   4293  H   LEU   289      31.670  46.374  53.716  1.00  0.00           H  
ATOM   4294  CA  LEU   289      31.407  47.038  55.569  1.00  0.00           C  
ATOM   4295  HA  LEU   289      31.247  48.044  55.917  1.00  0.00           H  
ATOM   4296  CB  LEU   289      30.055  46.442  55.434  1.00  0.00           C  
ATOM   4297  HB3 LEU   289      30.183  45.425  54.998  1.00  0.00           H  
ATOM   4298  HB2 LEU   289      29.395  47.021  54.745  1.00  0.00           H  
ATOM   4299  CG  LEU   289      29.240  46.264  56.784  1.00  0.00           C  
ATOM   4300  HG  LEU   289      29.874  45.649  57.453  1.00  0.00           H  
ATOM   4301  CD1 LEU   289      28.697  47.542  57.500  1.00  0.00           C  
ATOM   4302 1HD1 LEU   289      29.507  48.074  58.031  1.00  0.00           H  
ATOM   4303 2HD1 LEU   289      27.993  47.123  58.245  1.00  0.00           H  
ATOM   4304 3HD1 LEU   289      28.152  48.239  56.825  1.00  0.00           H  
ATOM   4305  CD2 LEU   289      28.029  45.359  56.490  1.00  0.00           C  
ATOM   4306 1HD2 LEU   289      27.376  45.031  57.326  1.00  0.00           H  
ATOM   4307 2HD2 LEU   289      28.443  44.457  55.986  1.00  0.00           H  
ATOM   4308 3HD2 LEU   289      27.413  45.877  55.721  1.00  0.00           H  
ATOM   4309  C   LEU   289      32.191  46.334  56.679  1.00  0.00           C  
ATOM   4310  O   LEU   289      32.418  46.855  57.806  1.00  0.00           O  
ATOM   4311  N   ALA   290      32.735  45.187  56.345  1.00  0.00           N  
ATOM   4312  H   ALA   290      32.631  44.824  55.425  1.00  0.00           H  
ATOM   4313  CA  ALA   290      33.724  44.455  57.185  1.00  0.00           C  
ATOM   4314  HA  ALA   290      33.282  44.042  58.070  1.00  0.00           H  
ATOM   4315  CB  ALA   290      34.205  43.248  56.410  1.00  0.00           C  
ATOM   4316  HB1 ALA   290      35.031  42.636  56.834  1.00  0.00           H  
ATOM   4317  HB2 ALA   290      34.486  43.555  55.376  1.00  0.00           H  
ATOM   4318  HB3 ALA   290      33.352  42.548  56.297  1.00  0.00           H  
ATOM   4319  C   ALA   290      34.895  45.356  57.645  1.00  0.00           C  
ATOM   4320  O   ALA   290      35.100  45.452  58.848  1.00  0.00           O  
ATOM   4321  N   PHE   291      35.637  46.023  56.689  1.00  0.00           N  
ATOM   4322  H   PHE   291      35.342  45.923  55.740  1.00  0.00           H  
ATOM   4323  CA  PHE   291      36.732  46.879  56.995  1.00  0.00           C  
ATOM   4324  HA  PHE   291      37.595  46.328  57.347  1.00  0.00           H  
ATOM   4325  CB  PHE   291      37.348  47.624  55.787  1.00  0.00           C  
ATOM   4326  HB3 PHE   291      38.307  48.080  56.123  1.00  0.00           H  
ATOM   4327  HB2 PHE   291      36.729  48.455  55.382  1.00  0.00           H  
ATOM   4328  CG  PHE   291      37.764  46.738  54.577  1.00  0.00           C  
ATOM   4329  CD1 PHE   291      38.219  45.421  54.788  1.00  0.00           C  
ATOM   4330  HD1 PHE   291      38.202  45.037  55.805  1.00  0.00           H  
ATOM   4331  CE1 PHE   291      38.644  44.648  53.716  1.00  0.00           C  
ATOM   4332  HE1 PHE   291      39.031  43.659  53.937  1.00  0.00           H  
ATOM   4333  CZ  PHE   291      38.825  45.190  52.437  1.00  0.00           C  
ATOM   4334  HZ  PHE   291      39.319  44.698  51.617  1.00  0.00           H  
ATOM   4335  CD2 PHE   291      37.751  47.239  53.319  1.00  0.00           C  
ATOM   4336  HD2 PHE   291      37.202  48.145  53.083  1.00  0.00           H  
ATOM   4337  CE2 PHE   291      38.299  46.493  52.244  1.00  0.00           C  
ATOM   4338  HE2 PHE   291      38.350  47.070  51.336  1.00  0.00           H  
ATOM   4339  C   PHE   291      36.372  48.013  57.972  1.00  0.00           C  
ATOM   4340  O   PHE   291      37.120  48.409  58.916  1.00  0.00           O  
ATOM   4341  N   PHE   292      35.127  48.555  57.807  1.00  0.00           N  
ATOM   4342  H   PHE   292      34.477  48.122  57.182  1.00  0.00           H  
ATOM   4343  CA  PHE   292      34.611  49.575  58.765  1.00  0.00           C  
ATOM   4344  HA  PHE   292      35.342  50.348  58.898  1.00  0.00           H  
ATOM   4345  CB  PHE   292      33.375  50.280  58.155  1.00  0.00           C  
ATOM   4346  HB3 PHE   292      32.633  49.497  57.862  1.00  0.00           H  
ATOM   4347  HB2 PHE   292      33.749  50.705  57.198  1.00  0.00           H  
ATOM   4348  CG  PHE   292      32.767  51.425  58.851  1.00  0.00           C  
ATOM   4349  CD1 PHE   292      31.421  51.710  58.964  1.00  0.00           C  
ATOM   4350  HD1 PHE   292      30.735  50.934  58.634  1.00  0.00           H  
ATOM   4351  CE1 PHE   292      30.886  52.901  59.411  1.00  0.00           C  
ATOM   4352  HE1 PHE   292      29.817  53.005  59.367  1.00  0.00           H  
ATOM   4353  CZ  PHE   292      31.759  53.904  59.844  1.00  0.00           C  
ATOM   4354  HZ  PHE   292      31.243  54.775  60.207  1.00  0.00           H  
ATOM   4355  CD2 PHE   292      33.681  52.455  59.270  1.00  0.00           C  
ATOM   4356  HD2 PHE   292      34.752  52.333  59.262  1.00  0.00           H  
ATOM   4357  CE2 PHE   292      33.145  53.704  59.741  1.00  0.00           C  
ATOM   4358  HE2 PHE   292      33.784  54.566  59.881  1.00  0.00           H  
ATOM   4359  C   PHE   292      34.333  49.054  60.219  1.00  0.00           C  
ATOM   4360  O   PHE   292      34.667  49.712  61.211  1.00  0.00           O  
ATOM   4361  N   ASN   293      33.658  47.885  60.427  1.00  0.00           N  
ATOM   4362  H   ASN   293      33.145  47.444  59.694  1.00  0.00           H  
ATOM   4363  CA  ASN   293      33.788  47.369  61.750  1.00  0.00           C  
ATOM   4364  HA  ASN   293      33.538  48.165  62.429  1.00  0.00           H  
ATOM   4365  CB  ASN   293      32.724  46.230  61.978  1.00  0.00           C  
ATOM   4366  HB3 ASN   293      32.798  45.501  61.143  1.00  0.00           H  
ATOM   4367  HB2 ASN   293      31.684  46.606  61.878  1.00  0.00           H  
ATOM   4368  CG  ASN   293      32.909  45.515  63.322  1.00  0.00           C  
ATOM   4369  OD1 ASN   293      33.069  44.288  63.373  1.00  0.00           O  
ATOM   4370  ND2 ASN   293      32.994  46.273  64.431  1.00  0.00           N  
ATOM   4371 1HD2 ASN   293      33.403  45.855  65.242  1.00  0.00           H  
ATOM   4372 2HD2 ASN   293      33.401  47.167  64.238  1.00  0.00           H  
ATOM   4373  C   ASN   293      35.249  47.043  62.165  1.00  0.00           C  
ATOM   4374  O   ASN   293      35.679  47.446  63.229  1.00  0.00           O  
ATOM   4375  N   SER   294      35.956  46.227  61.359  1.00  0.00           N  
ATOM   4376  H   SER   294      35.548  46.003  60.485  1.00  0.00           H  
ATOM   4377  CA  SER   294      37.111  45.411  61.739  1.00  0.00           C  
ATOM   4378  HA  SER   294      36.904  44.822  62.624  1.00  0.00           H  
ATOM   4379  CB  SER   294      37.571  44.498  60.582  1.00  0.00           C  
ATOM   4380  HB3 SER   294      37.755  45.149  59.714  1.00  0.00           H  
ATOM   4381  HB2 SER   294      36.704  43.796  60.521  1.00  0.00           H  
ATOM   4382  OG  SER   294      38.735  43.670  60.809  1.00  0.00           O  
ATOM   4383  HG  SER   294      39.497  44.124  61.189  1.00  0.00           H  
ATOM   4384  C   SER   294      38.376  46.208  62.070  1.00  0.00           C  
ATOM   4385  O   SER   294      39.113  45.832  62.964  1.00  0.00           O  
ATOM   4386  N   CYS   295      38.586  47.428  61.438  1.00  0.00           N  
ATOM   4387  H   CYS   295      38.130  47.770  60.628  1.00  0.00           H  
ATOM   4388  CA  CYS   295      39.832  48.157  61.746  1.00  0.00           C  
ATOM   4389  HA  CYS   295      40.686  47.551  61.996  1.00  0.00           H  
ATOM   4390  CB  CYS   295      40.184  49.041  60.509  1.00  0.00           C  
ATOM   4391  HB3 CYS   295      41.115  49.552  60.822  1.00  0.00           H  
ATOM   4392  HB2 CYS   295      39.349  49.708  60.211  1.00  0.00           H  
ATOM   4393  SG  CYS   295      40.604  47.933  59.113  1.00  0.00           S  
ATOM   4394  HG  CYS   295      41.127  46.907  59.779  1.00  0.00           H  
ATOM   4395  C   CYS   295      39.604  49.146  62.920  1.00  0.00           C  
ATOM   4396  O   CYS   295      40.505  49.877  63.301  1.00  0.00           O  
ATOM   4397  N   LEU   296      38.328  49.286  63.368  1.00  0.00           N  
ATOM   4398  H   LEU   296      37.576  48.856  62.887  1.00  0.00           H  
ATOM   4399  CA  LEU   296      37.945  50.029  64.544  1.00  0.00           C  
ATOM   4400  HA  LEU   296      38.686  50.739  64.884  1.00  0.00           H  
ATOM   4401  CB  LEU   296      36.702  50.917  64.291  1.00  0.00           C  
ATOM   4402  HB3 LEU   296      36.566  51.443  65.271  1.00  0.00           H  
ATOM   4403  HB2 LEU   296      35.879  50.233  64.004  1.00  0.00           H  
ATOM   4404  CG  LEU   296      36.751  51.872  63.086  1.00  0.00           C  
ATOM   4405  HG  LEU   296      36.928  51.236  62.194  1.00  0.00           H  
ATOM   4406  CD1 LEU   296      35.449  52.638  62.781  1.00  0.00           C  
ATOM   4407 1HD1 LEU   296      35.577  53.325  61.912  1.00  0.00           H  
ATOM   4408 2HD1 LEU   296      35.124  53.219  63.667  1.00  0.00           H  
ATOM   4409 3HD1 LEU   296      34.661  51.875  62.585  1.00  0.00           H  
ATOM   4410  CD2 LEU   296      37.935  52.772  63.333  1.00  0.00           C  
ATOM   4411 1HD2 LEU   296      37.654  53.368  64.234  1.00  0.00           H  
ATOM   4412 2HD2 LEU   296      38.075  53.419  62.439  1.00  0.00           H  
ATOM   4413 3HD2 LEU   296      38.888  52.219  63.522  1.00  0.00           H  
ATOM   4414  C   LEU   296      37.716  49.166  65.697  1.00  0.00           C  
ATOM   4415  O   LEU   296      37.535  49.638  66.841  1.00  0.00           O  
ATOM   4416  N   ASN   297      37.683  47.820  65.522  1.00  0.00           N  
ATOM   4417  H   ASN   297      37.476  47.363  64.659  1.00  0.00           H  
ATOM   4418  CA  ASN   297      37.688  46.802  66.484  1.00  0.00           C  
ATOM   4419  HA  ASN   297      36.815  47.074  67.054  1.00  0.00           H  
ATOM   4420  CB  ASN   297      37.438  45.387  65.937  1.00  0.00           C  
ATOM   4421  HB3 ASN   297      37.753  44.582  66.633  1.00  0.00           H  
ATOM   4422  HB2 ASN   297      37.881  45.243  64.925  1.00  0.00           H  
ATOM   4423  CG  ASN   297      35.924  45.141  65.774  1.00  0.00           C  
ATOM   4424  OD1 ASN   297      35.082  45.687  66.448  1.00  0.00           O  
ATOM   4425  ND2 ASN   297      35.579  44.279  64.851  1.00  0.00           N  
ATOM   4426 1HD2 ASN   297      34.622  44.046  64.681  1.00  0.00           H  
ATOM   4427 2HD2 ASN   297      36.240  44.128  64.124  1.00  0.00           H  
ATOM   4428  C   ASN   297      38.931  46.831  67.464  1.00  0.00           C  
ATOM   4429  O   ASN   297      38.696  46.730  68.698  1.00  0.00           O  
ATOM   4430  N   PRO   298      40.182  47.014  67.050  1.00  0.00           N  
ATOM   4431  CD  PRO   298      40.762  46.617  65.802  1.00  0.00           C  
ATOM   4432  HD3 PRO   298      40.413  47.358  65.045  1.00  0.00           H  
ATOM   4433  HD2 PRO   298      40.300  45.677  65.444  1.00  0.00           H  
ATOM   4434  CA  PRO   298      41.243  47.224  68.044  1.00  0.00           C  
ATOM   4435  HA  PRO   298      41.206  46.377  68.710  1.00  0.00           H  
ATOM   4436  CB  PRO   298      42.564  47.304  67.150  1.00  0.00           C  
ATOM   4437  HB3 PRO   298      43.390  46.777  67.671  1.00  0.00           H  
ATOM   4438  HB2 PRO   298      42.826  48.313  66.770  1.00  0.00           H  
ATOM   4439  CG  PRO   298      42.284  46.402  65.904  1.00  0.00           C  
ATOM   4440  HG3 PRO   298      42.914  46.793  65.075  1.00  0.00           H  
ATOM   4441  HG2 PRO   298      42.651  45.401  66.207  1.00  0.00           H  
ATOM   4442  C   PRO   298      41.152  48.351  68.998  1.00  0.00           C  
ATOM   4443  O   PRO   298      41.389  48.162  70.188  1.00  0.00           O  
ATOM   4444  N   MET   299      40.625  49.557  68.556  1.00  0.00           N  
ATOM   4445  H   MET   299      40.664  49.785  67.587  1.00  0.00           H  
ATOM   4446  CA  MET   299      40.099  50.566  69.363  1.00  0.00           C  
ATOM   4447  HA  MET   299      40.875  50.882  70.036  1.00  0.00           H  
ATOM   4448  CB  MET   299      39.712  51.821  68.474  1.00  0.00           C  
ATOM   4449  HB3 MET   299      38.799  51.461  67.956  1.00  0.00           H  
ATOM   4450  HB2 MET   299      40.512  51.989  67.720  1.00  0.00           H  
ATOM   4451  CG  MET   299      39.420  53.015  69.315  1.00  0.00           C  
ATOM   4452  HG3 MET   299      38.577  52.726  69.985  1.00  0.00           H  
ATOM   4453  HG2 MET   299      38.936  53.699  68.581  1.00  0.00           H  
ATOM   4454  SD  MET   299      40.775  53.689  70.273  1.00  0.00           S  
ATOM   4455  CE  MET   299      39.766  54.879  71.283  1.00  0.00           C  
ATOM   4456  HE1 MET   299      40.246  55.243  72.217  1.00  0.00           H  
ATOM   4457  HE2 MET   299      38.819  54.359  71.567  1.00  0.00           H  
ATOM   4458  HE3 MET   299      39.412  55.724  70.655  1.00  0.00           H  
ATOM   4459  C   MET   299      38.909  50.107  70.297  1.00  0.00           C  
ATOM   4460  O   MET   299      38.881  50.398  71.511  1.00  0.00           O  
ATOM   4461  N   LEU   300      37.948  49.411  69.744  1.00  0.00           N  
ATOM   4462  H   LEU   300      38.037  49.343  68.759  1.00  0.00           H  
ATOM   4463  CA  LEU   300      36.737  48.910  70.394  1.00  0.00           C  
ATOM   4464  HA  LEU   300      36.308  49.764  70.897  1.00  0.00           H  
ATOM   4465  CB  LEU   300      35.672  48.376  69.450  1.00  0.00           C  
ATOM   4466  HB3 LEU   300      36.072  47.795  68.596  1.00  0.00           H  
ATOM   4467  HB2 LEU   300      35.182  49.230  68.930  1.00  0.00           H  
ATOM   4468  CG  LEU   300      34.507  47.745  70.168  1.00  0.00           C  
ATOM   4469  HG  LEU   300      34.842  46.977  70.904  1.00  0.00           H  
ATOM   4470  CD1 LEU   300      33.642  48.934  70.726  1.00  0.00           C  
ATOM   4471 1HD1 LEU   300      33.172  49.480  69.890  1.00  0.00           H  
ATOM   4472 2HD1 LEU   300      34.230  49.549  71.441  1.00  0.00           H  
ATOM   4473 3HD1 LEU   300      32.787  48.529  71.309  1.00  0.00           H  
ATOM   4474  CD2 LEU   300      33.700  46.909  69.101  1.00  0.00           C  
ATOM   4475 1HD2 LEU   300      32.858  46.368  69.573  1.00  0.00           H  
ATOM   4476 2HD2 LEU   300      34.358  46.128  68.666  1.00  0.00           H  
ATOM   4477 3HD2 LEU   300      33.258  47.561  68.320  1.00  0.00           H  
ATOM   4478  C   LEU   300      37.100  47.847  71.492  1.00  0.00           C  
ATOM   4479  O   LEU   300      36.432  47.780  72.569  1.00  0.00           O  
ATOM   4480  N   TYR   301      38.076  47.027  71.358  1.00  0.00           N  
ATOM   4481  H   TYR   301      38.547  46.994  70.481  1.00  0.00           H  
ATOM   4482  CA  TYR   301      38.631  46.239  72.410  1.00  0.00           C  
ATOM   4483  HA  TYR   301      37.887  45.626  72.915  1.00  0.00           H  
ATOM   4484  CB  TYR   301      39.784  45.332  72.057  1.00  0.00           C  
ATOM   4485  HB3 TYR   301      40.203  44.876  72.985  1.00  0.00           H  
ATOM   4486  HB2 TYR   301      40.591  45.889  71.530  1.00  0.00           H  
ATOM   4487  CG  TYR   301      39.326  44.183  71.270  1.00  0.00           C  
ATOM   4488  CD1 TYR   301      39.674  43.957  69.900  1.00  0.00           C  
ATOM   4489  HD1 TYR   301      40.305  44.663  69.385  1.00  0.00           H  
ATOM   4490  CE1 TYR   301      39.350  42.726  69.264  1.00  0.00           C  
ATOM   4491  HE1 TYR   301      39.577  42.464  68.239  1.00  0.00           H  
ATOM   4492  CZ  TYR   301      38.570  41.794  69.965  1.00  0.00           C  
ATOM   4493  OH  TYR   301      37.993  40.778  69.171  1.00  0.00           O  
ATOM   4494  HH  TYR   301      38.092  41.038  68.247  1.00  0.00           H  
ATOM   4495  CD2 TYR   301      38.651  43.120  71.940  1.00  0.00           C  
ATOM   4496  HD2 TYR   301      38.389  43.325  72.975  1.00  0.00           H  
ATOM   4497  CE2 TYR   301      38.240  41.907  71.325  1.00  0.00           C  
ATOM   4498  HE2 TYR   301      37.565  41.218  71.797  1.00  0.00           H  
ATOM   4499  C   TYR   301      39.130  47.144  73.549  1.00  0.00           C  
ATOM   4500  O   TYR   301      38.685  46.947  74.721  1.00  0.00           O  
ATOM   4501  N   VAL   302      39.984  48.108  73.235  1.00  0.00           N  
ATOM   4502  H   VAL   302      40.255  48.201  72.278  1.00  0.00           H  
ATOM   4503  CA  VAL   302      40.580  49.086  74.124  1.00  0.00           C  
ATOM   4504  HA  VAL   302      41.046  48.542  74.930  1.00  0.00           H  
ATOM   4505  CB  VAL   302      41.650  49.867  73.428  1.00  0.00           C  
ATOM   4506  HB  VAL   302      41.208  50.156  72.451  1.00  0.00           H  
ATOM   4507  CG1 VAL   302      41.923  51.216  74.210  1.00  0.00           C  
ATOM   4508 1HG1 VAL   302      41.120  51.884  73.838  1.00  0.00           H  
ATOM   4509 2HG1 VAL   302      42.833  51.630  73.722  1.00  0.00           H  
ATOM   4510 3HG1 VAL   302      42.050  51.065  75.305  1.00  0.00           H  
ATOM   4511  CG2 VAL   302      42.933  49.096  73.281  1.00  0.00           C  
ATOM   4512 1HG2 VAL   302      43.771  49.581  72.735  1.00  0.00           H  
ATOM   4513 2HG2 VAL   302      42.658  48.189  72.699  1.00  0.00           H  
ATOM   4514 3HG2 VAL   302      43.255  48.857  74.306  1.00  0.00           H  
ATOM   4515  C   VAL   302      39.568  49.926  74.909  1.00  0.00           C  
ATOM   4516  O   VAL   302      39.751  50.257  76.080  1.00  0.00           O  
ATOM   4517  N   PHE   303      38.515  50.223  74.220  1.00  0.00           N  
ATOM   4518  H   PHE   303      38.516  49.941  73.263  1.00  0.00           H  
ATOM   4519  CA  PHE   303      37.339  50.799  74.796  1.00  0.00           C  
ATOM   4520  HA  PHE   303      37.635  51.697  75.314  1.00  0.00           H  
ATOM   4521  CB  PHE   303      36.460  51.166  73.595  1.00  0.00           C  
ATOM   4522  HB3 PHE   303      36.296  50.335  72.875  1.00  0.00           H  
ATOM   4523  HB2 PHE   303      36.876  51.990  72.983  1.00  0.00           H  
ATOM   4524  CG  PHE   303      35.100  51.624  74.095  1.00  0.00           C  
ATOM   4525  CD1 PHE   303      33.939  50.812  74.033  1.00  0.00           C  
ATOM   4526  HD1 PHE   303      34.034  49.816  73.643  1.00  0.00           H  
ATOM   4527  CE1 PHE   303      32.729  51.324  74.549  1.00  0.00           C  
ATOM   4528  HE1 PHE   303      31.849  50.700  74.565  1.00  0.00           H  
ATOM   4529  CZ  PHE   303      32.670  52.699  74.939  1.00  0.00           C  
ATOM   4530  HZ  PHE   303      31.723  53.148  75.186  1.00  0.00           H  
ATOM   4531  CD2 PHE   303      35.016  52.968  74.547  1.00  0.00           C  
ATOM   4532  HD2 PHE   303      35.889  53.572  74.732  1.00  0.00           H  
ATOM   4533  CE2 PHE   303      33.815  53.473  74.980  1.00  0.00           C  
ATOM   4534  HE2 PHE   303      33.777  54.507  75.316  1.00  0.00           H  
ATOM   4535  C   PHE   303      36.577  49.921  75.761  1.00  0.00           C  
ATOM   4536  O   PHE   303      36.280  50.266  76.880  1.00  0.00           O  
ATOM   4537  N   MET   304      36.212  48.741  75.395  1.00  0.00           N  
ATOM   4538  H   MET   304      36.447  48.422  74.477  1.00  0.00           H  
ATOM   4539  CA  MET   304      35.511  47.802  76.247  1.00  0.00           C  
ATOM   4540  HA  MET   304      34.705  48.302  76.763  1.00  0.00           H  
ATOM   4541  CB  MET   304      34.956  46.625  75.430  1.00  0.00           C  
ATOM   4542  HB3 MET   304      34.587  45.813  76.089  1.00  0.00           H  
ATOM   4543  HB2 MET   304      35.814  46.224  74.844  1.00  0.00           H  
ATOM   4544  CG  MET   304      33.682  46.917  74.516  1.00  0.00           C  
ATOM   4545  HG3 MET   304      33.381  45.990  73.987  1.00  0.00           H  
ATOM   4546  HG2 MET   304      34.019  47.551  73.668  1.00  0.00           H  
ATOM   4547  SD  MET   304      32.181  47.748  75.290  1.00  0.00           S  
ATOM   4548  CE  MET   304      31.165  47.548  73.846  1.00  0.00           C  
ATOM   4549  HE1 MET   304      31.306  46.492  73.548  1.00  0.00           H  
ATOM   4550  HE2 MET   304      31.512  48.229  73.041  1.00  0.00           H  
ATOM   4551  HE3 MET   304      30.061  47.628  73.947  1.00  0.00           H  
ATOM   4552  C   MET   304      36.354  47.224  77.328  1.00  0.00           C  
ATOM   4553  O   MET   304      35.801  46.755  78.344  1.00  0.00           O  
ATOM   4554  N   GLY   305      37.673  47.038  77.093  1.00  0.00           N  
ATOM   4555  H   GLY   305      37.984  47.286  76.172  1.00  0.00           H  
ATOM   4556  CA  GLY   305      38.545  46.504  78.051  1.00  0.00           C  
ATOM   4557  HA3 GLY   305      39.471  46.882  77.639  1.00  0.00           H  
ATOM   4558  HA2 GLY   305      38.718  45.441  78.001  1.00  0.00           H  
ATOM   4559  C   GLY   305      38.534  46.941  79.515  1.00  0.00           C  
ATOM   4560  O   GLY   305      38.522  48.153  79.838  1.00  0.00           O  
ATOM   4561  N   GLN   306      38.557  45.884  80.412  1.00  0.00           N  
ATOM   4562  H   GLN   306      38.678  44.963  80.084  1.00  0.00           H  
ATOM   4563  CA  GLN   306      38.437  46.094  81.834  1.00  0.00           C  
ATOM   4564  HA  GLN   306      37.647  46.812  81.998  1.00  0.00           H  
ATOM   4565  CB  GLN   306      38.274  44.719  82.632  1.00  0.00           C  
ATOM   4566  HB3 GLN   306      38.069  44.946  83.702  1.00  0.00           H  
ATOM   4567  HB2 GLN   306      39.175  44.060  82.660  1.00  0.00           H  
ATOM   4568  CG  GLN   306      37.014  43.897  82.208  1.00  0.00           C  
ATOM   4569  HG3 GLN   306      36.974  43.010  82.881  1.00  0.00           H  
ATOM   4570  HG2 GLN   306      37.158  43.523  81.176  1.00  0.00           H  
ATOM   4571  CD  GLN   306      35.725  44.628  82.343  1.00  0.00           C  
ATOM   4572  OE1 GLN   306      34.933  44.838  81.465  1.00  0.00           O  
ATOM   4573  NE2 GLN   306      35.500  45.008  83.607  1.00  0.00           N  
ATOM   4574 1HE2 GLN   306      34.677  45.536  83.814  1.00  0.00           H  
ATOM   4575 2HE2 GLN   306      36.015  44.681  84.391  1.00  0.00           H  
ATOM   4576  C   GLN   306      39.598  46.720  82.348  1.00  0.00           C  
ATOM   4577  O   GLN   306      39.507  47.676  83.119  1.00  0.00           O  
ATOM   4578  N   ASP   307      40.779  46.227  81.908  1.00  0.00           N  
ATOM   4579  H   ASP   307      40.621  45.525  81.215  1.00  0.00           H  
ATOM   4580  CA  ASP   307      42.028  46.949  82.166  1.00  0.00           C  
ATOM   4581  HA  ASP   307      41.975  47.375  83.160  1.00  0.00           H  
ATOM   4582  CB  ASP   307      43.170  45.957  82.112  1.00  0.00           C  
ATOM   4583  HB3 ASP   307      44.118  46.502  82.294  1.00  0.00           H  
ATOM   4584  HB2 ASP   307      43.351  45.507  81.111  1.00  0.00           H  
ATOM   4585  CG  ASP   307      43.209  44.870  83.157  1.00  0.00           C  
ATOM   4586  OD1 ASP   307      43.172  45.284  84.359  1.00  0.00           O  
ATOM   4587  OD2 ASP   307      43.308  43.604  82.920  1.00  0.00           O1-
ATOM   4588  C   ASP   307      42.361  48.145  81.174  1.00  0.00           C  
ATOM   4589  O   ASP   307      43.007  49.131  81.432  1.00  0.00           O  
ATOM   4590  N   PHE   308      41.971  48.053  79.873  1.00  0.00           N  
ATOM   4591  H   PHE   308      41.804  47.108  79.609  1.00  0.00           H  
ATOM   4592  CA  PHE   308      42.379  49.065  78.970  1.00  0.00           C  
ATOM   4593  HA  PHE   308      43.434  49.240  79.085  1.00  0.00           H  
ATOM   4594  CB  PHE   308      42.106  48.537  77.495  1.00  0.00           C  
ATOM   4595  HB3 PHE   308      42.480  49.244  76.718  1.00  0.00           H  
ATOM   4596  HB2 PHE   308      41.000  48.446  77.393  1.00  0.00           H  
ATOM   4597  CG  PHE   308      42.845  47.230  77.147  1.00  0.00           C  
ATOM   4598  CD1 PHE   308      42.264  46.405  76.175  1.00  0.00           C  
ATOM   4599  HD1 PHE   308      41.311  46.765  75.820  1.00  0.00           H  
ATOM   4600  CE1 PHE   308      42.842  45.142  75.879  1.00  0.00           C  
ATOM   4601  HE1 PHE   308      42.390  44.514  75.126  1.00  0.00           H  
ATOM   4602  CZ  PHE   308      44.033  44.787  76.427  1.00  0.00           C  
ATOM   4603  HZ  PHE   308      44.439  43.809  76.232  1.00  0.00           H  
ATOM   4604  CD2 PHE   308      44.102  46.855  77.745  1.00  0.00           C  
ATOM   4605  HD2 PHE   308      44.390  47.403  78.624  1.00  0.00           H  
ATOM   4606  CE2 PHE   308      44.753  45.640  77.353  1.00  0.00           C  
ATOM   4607  HE2 PHE   308      45.690  45.317  77.793  1.00  0.00           H  
ATOM   4608  C   PHE   308      41.666  50.384  79.044  1.00  0.00           C  
ATOM   4609  O   PHE   308      42.257  51.481  79.023  1.00  0.00           O  
ATOM   4610  N   ARG   309      40.368  50.297  79.258  1.00  0.00           N  
ATOM   4611  H   ARG   309      39.797  49.479  79.294  1.00  0.00           H  
ATOM   4612  CA  ARG   309      39.648  51.450  79.634  1.00  0.00           C  
ATOM   4613  HA  ARG   309      39.794  52.104  78.780  1.00  0.00           H  
ATOM   4614  CB  ARG   309      38.177  51.028  79.857  1.00  0.00           C  
ATOM   4615  HB3 ARG   309      38.142  50.293  80.692  1.00  0.00           H  
ATOM   4616  HB2 ARG   309      37.806  50.490  78.959  1.00  0.00           H  
ATOM   4617  CG  ARG   309      37.185  52.244  79.958  1.00  0.00           C  
ATOM   4618  HG3 ARG   309      37.357  52.687  80.956  1.00  0.00           H  
ATOM   4619  HG2 ARG   309      36.257  51.641  80.053  1.00  0.00           H  
ATOM   4620  CD  ARG   309      37.166  53.215  78.762  1.00  0.00           C  
ATOM   4621  HD3 ARG   309      37.272  52.681  77.795  1.00  0.00           H  
ATOM   4622  HD2 ARG   309      37.918  54.031  78.794  1.00  0.00           H  
ATOM   4623  NE  ARG   309      35.867  53.958  78.890  1.00  0.00           N  
ATOM   4624  HE  ARG   309      35.785  54.794  79.429  1.00  0.00           H  
ATOM   4625  CZ  ARG   309      34.664  53.403  78.627  1.00  0.00           C  
ATOM   4626  NH1 ARG   309      34.571  52.154  78.062  1.00  0.00           N1+
ATOM   4627 1HH1 ARG   309      35.405  51.666  77.837  1.00  0.00           H  
ATOM   4628 2HH1 ARG   309      33.665  51.788  77.836  1.00  0.00           H  
ATOM   4629  NH2 ARG   309      33.582  54.149  78.860  1.00  0.00           N  
ATOM   4630 1HH2 ARG   309      33.779  54.805  79.575  1.00  0.00           H  
ATOM   4631 2HH2 ARG   309      32.656  53.771  78.878  1.00  0.00           H  
ATOM   4632  C   ARG   309      40.165  52.248  80.834  1.00  0.00           C  
ATOM   4633  O   ARG   309      40.054  53.478  80.848  1.00  0.00           O  
ATOM   4634  N   GLU   310      40.726  51.525  81.798  1.00  0.00           N  
ATOM   4635  H   GLU   310      40.568  50.549  81.713  1.00  0.00           H  
ATOM   4636  CA  GLU   310      41.330  52.177  82.928  1.00  0.00           C  
ATOM   4637  HA  GLU   310      40.553  52.790  83.347  1.00  0.00           H  
ATOM   4638  CB  GLU   310      41.840  51.121  83.988  1.00  0.00           C  
ATOM   4639  HB3 GLU   310      42.103  50.197  83.430  1.00  0.00           H  
ATOM   4640  HB2 GLU   310      40.890  50.881  84.502  1.00  0.00           H  
ATOM   4641  CG  GLU   310      43.062  51.492  84.851  1.00  0.00           C  
ATOM   4642  HG3 GLU   310      42.733  52.425  85.367  1.00  0.00           H  
ATOM   4643  HG2 GLU   310      44.015  51.602  84.307  1.00  0.00           H  
ATOM   4644  CD  GLU   310      43.291  50.530  86.022  1.00  0.00           C  
ATOM   4645  OE1 GLU   310      42.967  50.875  87.175  1.00  0.00           O  
ATOM   4646  OE2 GLU   310      43.684  49.353  85.796  1.00  0.00           O1-
ATOM   4647  C   GLU   310      42.459  53.216  82.565  1.00  0.00           C  
ATOM   4648  O   GLU   310      42.586  54.259  83.153  1.00  0.00           O  
ATOM   4649  N   ARG   311      43.400  52.853  81.658  1.00  0.00           N  
ATOM   4650  H   ARG   311      43.397  51.961  81.206  1.00  0.00           H  
ATOM   4651  CA  ARG   311      44.541  53.764  81.406  1.00  0.00           C  
ATOM   4652  HA  ARG   311      44.733  54.467  82.206  1.00  0.00           H  
ATOM   4653  CB  ARG   311      45.862  52.936  81.129  1.00  0.00           C  
ATOM   4654  HB3 ARG   311      46.702  53.658  81.043  1.00  0.00           H  
ATOM   4655  HB2 ARG   311      45.715  52.325  80.219  1.00  0.00           H  
ATOM   4656  CG  ARG   311      46.174  51.992  82.372  1.00  0.00           C  
ATOM   4657  HG3 ARG   311      47.169  51.582  82.071  1.00  0.00           H  
ATOM   4658  HG2 ARG   311      45.447  51.167  82.467  1.00  0.00           H  
ATOM   4659  CD  ARG   311      46.383  52.765  83.719  1.00  0.00           C  
ATOM   4660  HD3 ARG   311      45.535  53.447  83.929  1.00  0.00           H  
ATOM   4661  HD2 ARG   311      47.261  53.452  83.647  1.00  0.00           H  
ATOM   4662  NE  ARG   311      46.560  51.713  84.790  1.00  0.00           N  
ATOM   4663  HE  ARG   311      46.559  50.738  84.574  1.00  0.00           H  
ATOM   4664  CZ  ARG   311      46.894  51.962  86.088  1.00  0.00           C  
ATOM   4665  NH1 ARG   311      47.056  53.209  86.554  1.00  0.00           N1+
ATOM   4666 1HH1 ARG   311      46.637  53.955  86.038  1.00  0.00           H  
ATOM   4667 2HH1 ARG   311      47.706  53.374  87.302  1.00  0.00           H  
ATOM   4668  NH2 ARG   311      47.105  50.992  86.887  1.00  0.00           N  
ATOM   4669 1HH2 ARG   311      47.175  51.134  87.867  1.00  0.00           H  
ATOM   4670 2HH2 ARG   311      47.028  50.062  86.522  1.00  0.00           H  
ATOM   4671  C   ARG   311      44.414  54.580  80.123  1.00  0.00           C  
ATOM   4672  O   ARG   311      45.209  55.515  79.925  1.00  0.00           O  
ATOM   4673  N   LEU   312      43.256  54.346  79.411  1.00  0.00           N  
ATOM   4674  H   LEU   312      42.748  53.505  79.570  1.00  0.00           H  
ATOM   4675  CA  LEU   312      42.764  55.185  78.416  1.00  0.00           C  
ATOM   4676  HA  LEU   312      43.506  55.379  77.662  1.00  0.00           H  
ATOM   4677  CB  LEU   312      41.635  54.414  77.717  1.00  0.00           C  
ATOM   4678  HB3 LEU   312      40.929  53.986  78.452  1.00  0.00           H  
ATOM   4679  HB2 LEU   312      42.113  53.488  77.335  1.00  0.00           H  
ATOM   4680  CG  LEU   312      40.932  55.248  76.656  1.00  0.00           C  
ATOM   4681  HG  LEU   312      40.472  56.194  77.007  1.00  0.00           H  
ATOM   4682  CD1 LEU   312      41.760  55.630  75.409  1.00  0.00           C  
ATOM   4683 1HD1 LEU   312      42.559  56.397  75.522  1.00  0.00           H  
ATOM   4684 2HD1 LEU   312      41.101  56.112  74.653  1.00  0.00           H  
ATOM   4685 3HD1 LEU   312      42.292  54.796  74.905  1.00  0.00           H  
ATOM   4686  CD2 LEU   312      39.826  54.354  76.148  1.00  0.00           C  
ATOM   4687 1HD2 LEU   312      39.070  54.021  76.895  1.00  0.00           H  
ATOM   4688 2HD2 LEU   312      40.253  53.438  75.672  1.00  0.00           H  
ATOM   4689 3HD2 LEU   312      39.210  54.813  75.345  1.00  0.00           H  
ATOM   4690  C   LEU   312      42.269  56.505  78.998  1.00  0.00           C  
ATOM   4691  O   LEU   312      42.565  57.571  78.446  1.00  0.00           O  
ATOM   4692  N   ILE   313      41.613  56.463  80.146  1.00  0.00           N  
ATOM   4693  H   ILE   313      41.430  55.556  80.513  1.00  0.00           H  
ATOM   4694  CA  ILE   313      41.046  57.613  80.846  1.00  0.00           C  
ATOM   4695  HA  ILE   313      40.808  58.400  80.140  1.00  0.00           H  
ATOM   4696  CB  ILE   313      39.643  57.284  81.451  1.00  0.00           C  
ATOM   4697  HB  ILE   313      39.913  56.579  82.271  1.00  0.00           H  
ATOM   4698  CG2 ILE   313      38.962  58.594  82.015  1.00  0.00           C  
ATOM   4699 1HG2 ILE   313      38.059  58.257  82.568  1.00  0.00           H  
ATOM   4700 2HG2 ILE   313      38.535  59.225  81.210  1.00  0.00           H  
ATOM   4701 3HG2 ILE   313      39.494  59.299  82.692  1.00  0.00           H  
ATOM   4702  CG1 ILE   313      38.669  56.471  80.488  1.00  0.00           C  
ATOM   4703 3HG1 ILE   313      37.833  55.995  81.044  1.00  0.00           H  
ATOM   4704 2HG1 ILE   313      39.227  55.631  80.031  1.00  0.00           H  
ATOM   4705  CD1 ILE   313      38.152  57.424  79.291  1.00  0.00           C  
ATOM   4706 1HD1 ILE   313      39.034  57.588  78.628  1.00  0.00           H  
ATOM   4707 2HD1 ILE   313      37.667  58.374  79.605  1.00  0.00           H  
ATOM   4708 3HD1 ILE   313      37.448  56.772  78.729  1.00  0.00           H  
ATOM   4709  C   ILE   313      41.896  58.304  81.888  1.00  0.00           C  
ATOM   4710  O   ILE   313      41.977  59.540  81.969  1.00  0.00           O  
ATOM   4711  N   HIS   314      42.581  57.474  82.719  1.00  0.00           N  
ATOM   4712  H   HIS   314      42.537  56.475  82.668  1.00  0.00           H  
ATOM   4713  CA  HIS   314      43.197  58.093  83.885  1.00  0.00           C  
ATOM   4714  HA  HIS   314      42.714  59.051  84.048  1.00  0.00           H  
ATOM   4715  CB  HIS   314      42.849  57.248  85.124  1.00  0.00           C  
ATOM   4716  HB3 HIS   314      43.370  57.681  86.007  1.00  0.00           H  
ATOM   4717  HB2 HIS   314      43.335  56.272  84.920  1.00  0.00           H  
ATOM   4718  ND1 HIS   314      40.716  55.783  85.250  1.00  0.00           N  
ATOM   4719  HD1 HIS   314      41.183  54.905  85.135  1.00  0.00           H  
ATOM   4720  CG  HIS   314      41.320  57.054  85.350  1.00  0.00           C  
ATOM   4721  CE1 HIS   314      39.422  55.994  85.342  1.00  0.00           C  
ATOM   4722  HE1 HIS   314      38.687  55.189  85.278  1.00  0.00           H  
ATOM   4723  NE2 HIS   314      39.166  57.247  85.395  1.00  0.00           N  
ATOM   4724  CD2 HIS   314      40.327  57.984  85.351  1.00  0.00           C  
ATOM   4725  HD2 HIS   314      40.402  59.057  85.281  1.00  0.00           H  
ATOM   4726  C   HIS   314      44.681  58.292  83.847  1.00  0.00           C  
ATOM   4727  O   HIS   314      45.370  57.375  83.450  1.00  0.00           O  
ATOM   4728  N   ALA   315      45.088  59.439  84.408  1.00  0.00           N  
ATOM   4729  H   ALA   315      44.385  60.092  84.668  1.00  0.00           H  
ATOM   4730  CA  ALA   315      46.471  59.859  84.760  1.00  0.00           C  
ATOM   4731  HA  ALA   315      46.965  59.858  83.801  1.00  0.00           H  
ATOM   4732  CB  ALA   315      46.432  61.310  85.395  1.00  0.00           C  
ATOM   4733  HB1 ALA   315      46.088  62.021  84.626  1.00  0.00           H  
ATOM   4734  HB2 ALA   315      47.462  61.676  85.566  1.00  0.00           H  
ATOM   4735  HB3 ALA   315      45.826  61.344  86.330  1.00  0.00           H  
ATOM   4736  C   ALA   315      47.259  58.873  85.487  1.00  0.00           C  
ATOM   4737  O   ALA   315      46.690  58.115  86.285  1.00  0.00           O  
ATOM   4738  N   LEU   316      48.618  58.718  85.149  1.00  0.00           N  
ATOM   4739  H   LEU   316      48.952  59.335  84.441  1.00  0.00           H  
ATOM   4740  CA  LEU   316      49.370  57.608  85.609  1.00  0.00           C  
ATOM   4741  HA  LEU   316      48.788  56.714  85.784  1.00  0.00           H  
ATOM   4742  CB  LEU   316      50.525  57.226  84.645  1.00  0.00           C  
ATOM   4743  HB3 LEU   316      51.156  56.377  84.996  1.00  0.00           H  
ATOM   4744  HB2 LEU   316      51.140  58.143  84.559  1.00  0.00           H  
ATOM   4745  CG  LEU   316      50.040  56.728  83.228  1.00  0.00           C  
ATOM   4746  HG  LEU   316      49.334  57.541  82.954  1.00  0.00           H  
ATOM   4747  CD1 LEU   316      51.224  56.856  82.263  1.00  0.00           C  
ATOM   4748 1HD1 LEU   316      51.915  56.009  82.446  1.00  0.00           H  
ATOM   4749 2HD1 LEU   316      51.640  57.871  82.440  1.00  0.00           H  
ATOM   4750 3HD1 LEU   316      50.835  56.709  81.241  1.00  0.00           H  
ATOM   4751  CD2 LEU   316      49.377  55.406  83.253  1.00  0.00           C  
ATOM   4752 1HD2 LEU   316      50.115  54.620  83.524  1.00  0.00           H  
ATOM   4753 2HD2 LEU   316      48.910  55.134  82.272  1.00  0.00           H  
ATOM   4754 3HD2 LEU   316      48.607  55.495  84.050  1.00  0.00           H  
ATOM   4755  C   LEU   316      49.895  57.881  87.037  1.00  0.00           C  
ATOM   4756  O   LEU   316      49.878  56.949  87.927  1.00  0.00           O  
ATOM   4757  OXT LEU   316      50.524  58.983  87.234  1.00  0.00           O1-
ATOM   4758  CN  FME     1      43.563  35.820  50.796  1.00  0.00           C  
ATOM   4759  HCN FME     1      42.768  35.436  51.443  1.00  0.00           H  
ATOM   4760  O1  FME     1      44.434  35.100  50.318  1.00  0.00           O  
ATOM   4761  N   FME     1      43.641  37.108  50.659  1.00  0.00           N  
ATOM   4762  H   FME     1      44.413  37.498  50.145  1.00  0.00           H  
ATOM   4763  CA  FME     1      42.768  38.028  51.361  1.00  0.00           C  
ATOM   4764  HA  FME     1      41.909  37.444  51.741  1.00  0.00           H  
ATOM   4765  CB  FME     1      43.329  38.773  52.553  1.00  0.00           C  
ATOM   4766  HB1 FME     1      42.560  39.500  52.877  1.00  0.00           H  
ATOM   4767  HB2 FME     1      44.239  39.310  52.214  1.00  0.00           H  
ATOM   4768  CG  FME     1      43.909  37.906  53.697  1.00  0.00           C  
ATOM   4769  HG1 FME     1      44.365  38.417  54.573  1.00  0.00           H  
ATOM   4770  HG2 FME     1      44.680  37.213  53.294  1.00  0.00           H  
ATOM   4771  SD  FME     1      42.755  36.627  54.280  1.00  0.00           S  
ATOM   4772  CE  FME     1      42.312  37.539  55.807  1.00  0.00           C  
ATOM   4773  HE1 FME     1      41.645  36.921  56.444  1.00  0.00           H  
ATOM   4774  HE2 FME     1      41.865  38.533  55.594  1.00  0.00           H  
ATOM   4775  HE3 FME     1      43.207  37.695  56.425  1.00  0.00           H  
ATOM   4776  C   FME     1      42.095  39.018  50.348  1.00  0.00           C  
ATOM   4777  O   FME     1      40.949  38.955  49.990  1.00  0.00           O  
ATOM   4778  N   ILE     2      42.817  40.033  49.912  1.00  0.00           N  
ATOM   4779  H   ILE     2      43.794  40.031  50.105  1.00  0.00           H  
ATOM   4780  CA  ILE     2      42.423  40.984  48.892  1.00  0.00           C  
ATOM   4781  HA  ILE     2      41.526  41.418  49.303  1.00  0.00           H  
ATOM   4782  CB  ILE     2      43.372  42.171  48.752  1.00  0.00           C  
ATOM   4783  HB  ILE     2      43.753  42.450  49.764  1.00  0.00           H  
ATOM   4784  CG2 ILE     2      44.578  41.852  47.816  1.00  0.00           C  
ATOM   4785 1HG2 ILE     2      45.327  41.167  48.254  1.00  0.00           H  
ATOM   4786 2HG2 ILE     2      45.137  42.765  47.535  1.00  0.00           H  
ATOM   4787 3HG2 ILE     2      44.245  41.342  46.884  1.00  0.00           H  
ATOM   4788  CG1 ILE     2      42.640  43.427  48.329  1.00  0.00           C  
ATOM   4789 3HG1 ILE     2      42.141  43.229  47.358  1.00  0.00           H  
ATOM   4790 2HG1 ILE     2      43.483  44.148  48.273  1.00  0.00           H  
ATOM   4791  CD1 ILE     2      41.690  44.109  49.318  1.00  0.00           C  
ATOM   4792 1HD1 ILE     2      40.931  43.392  49.708  1.00  0.00           H  
ATOM   4793 2HD1 ILE     2      41.198  44.980  48.850  1.00  0.00           H  
ATOM   4794 3HD1 ILE     2      42.231  44.602  50.153  1.00  0.00           H  
ATOM   4795  C   ILE     2      41.922  40.381  47.581  1.00  0.00           C  
ATOM   4796  O   ILE     2      42.473  39.392  47.105  1.00  0.00           O  
ATOM   4797  N   PHE     3      40.892  40.934  46.956  1.00  0.00           N  
ATOM   4798  H   PHE     3      40.268  41.515  47.485  1.00  0.00           H  
ATOM   4799  CA  PHE     3      40.558  40.769  45.593  1.00  0.00           C  
ATOM   4800  HA  PHE     3      40.887  39.785  45.276  1.00  0.00           H  
ATOM   4801  CB  PHE     3      39.078  41.067  45.360  1.00  0.00           C  
ATOM   4802  HB3 PHE     3      38.744  41.218  44.311  1.00  0.00           H  
ATOM   4803  HB2 PHE     3      38.823  41.913  46.043  1.00  0.00           H  
ATOM   4804  CG  PHE     3      38.280  39.862  45.743  1.00  0.00           C  
ATOM   4805  CD1 PHE     3      37.985  39.582  47.043  1.00  0.00           C  
ATOM   4806  HD1 PHE     3      38.177  40.296  47.833  1.00  0.00           H  
ATOM   4807  CE1 PHE     3      37.141  38.410  47.271  1.00  0.00           C  
ATOM   4808  HE1 PHE     3      36.857  38.115  48.276  1.00  0.00           H  
ATOM   4809  CZ  PHE     3      36.949  37.382  46.329  1.00  0.00           C  
ATOM   4810  HZ  PHE     3      36.419  36.477  46.597  1.00  0.00           H  
ATOM   4811  CD2 PHE     3      38.002  38.915  44.776  1.00  0.00           C  
ATOM   4812  HD2 PHE     3      38.372  39.050  43.770  1.00  0.00           H  
ATOM   4813  CE2 PHE     3      37.371  37.639  45.012  1.00  0.00           C  
ATOM   4814  HE2 PHE     3      37.259  36.907  44.230  1.00  0.00           H  
ATOM   4815  C   PHE     3      41.385  41.723  44.767  1.00  0.00           C  
ATOM   4816  O   PHE     3      41.365  42.907  44.887  1.00  0.00           O  
ATOM   4817  N   LEU     4      42.117  41.164  43.792  1.00  0.00           N  
ATOM   4818  H   LEU     4      42.260  40.180  43.841  1.00  0.00           H  
ATOM   4819  CA  LEU     4      42.924  41.886  42.832  1.00  0.00           C  
ATOM   4820  HA  LEU     4      43.107  42.896  43.168  1.00  0.00           H  
ATOM   4821  CB  LEU     4      44.273  41.247  42.543  1.00  0.00           C  
ATOM   4822  HB3 LEU     4      44.042  40.281  42.034  1.00  0.00           H  
ATOM   4823  HB2 LEU     4      44.757  41.074  43.522  1.00  0.00           H  
ATOM   4824  CG  LEU     4      45.278  41.938  41.567  1.00  0.00           C  
ATOM   4825  HG  LEU     4      44.944  41.898  40.505  1.00  0.00           H  
ATOM   4826  CD1 LEU     4      45.713  43.319  42.008  1.00  0.00           C  
ATOM   4827 1HD1 LEU     4      46.370  43.264  42.903  1.00  0.00           H  
ATOM   4828 2HD1 LEU     4      44.842  44.013  42.029  1.00  0.00           H  
ATOM   4829 3HD1 LEU     4      46.444  43.753  41.300  1.00  0.00           H  
ATOM   4830  CD2 LEU     4      46.554  41.174  41.511  1.00  0.00           C  
ATOM   4831 1HD2 LEU     4      47.069  41.392  40.554  1.00  0.00           H  
ATOM   4832 2HD2 LEU     4      46.250  40.102  41.620  1.00  0.00           H  
ATOM   4833 3HD2 LEU     4      47.194  41.372  42.395  1.00  0.00           H  
ATOM   4834  C   LEU     4      42.087  41.981  41.537  1.00  0.00           C  
ATOM   4835  O   LEU     4      41.680  43.117  41.056  1.00  0.00           O  
ATOM   4836  OXT LEU     4      41.697  40.952  41.023  1.00  0.00           O1-
TER   
END
