# Supplementary material for: Structural basis for recognition of N-formyl peptides as pathogen-associated molecular patterns
Source: Nat Commun. 2022 Sep 5;13:5232. doi: 10.1038/s41467-022-32822-y (PMC9445081; doi:10.1038/s41467-022-32822-y)
Supplement: Supplementary file 9 — Source Data [file 41467_2022_32822_MOESM9_ESM.zip › Source Figure 3/Fig3b-fmlf_maxhbnum.pdb]

CRYST1   76.820   76.820  129.611  90.00  90.00  90.00               0
ATOM      1  N   TYR    22      48.960  29.570  35.480  1.00  0.00           N  
ATOM      2  H   TYR    22      48.150  29.540  36.120  1.00  0.00           H  
ATOM      3  H2  TYR    22      48.790  28.740  34.880  1.00  0.00           H  
ATOM      4  H3  TYR    22      48.880  30.430  34.900  1.00  0.00           H  
ATOM      5  CA  TYR    22      50.370  29.340  36.050  1.00  0.00           C  
ATOM      6  HA  TYR    22      51.030  29.540  35.220  1.00  0.00           H  
ATOM      7  CB  TYR    22      50.730  30.340  37.170  1.00  0.00           C  
ATOM      8  HB3 TYR    22      51.820  30.480  37.380  1.00  0.00           H  
ATOM      9  HB2 TYR    22      50.120  29.940  38.010  1.00  0.00           H  
ATOM     10  CG  TYR    22      50.270  31.790  36.870  1.00  0.00           C  
ATOM     11  CD1 TYR    22      51.010  32.550  35.930  1.00  0.00           C  
ATOM     12  HD1 TYR    22      51.980  32.180  35.640  1.00  0.00           H  
ATOM     13  CE1 TYR    22      50.570  33.880  35.720  1.00  0.00           C  
ATOM     14  HE1 TYR    22      51.090  34.500  34.990  1.00  0.00           H  
ATOM     15  CZ  TYR    22      49.410  34.350  36.300  1.00  0.00           C  
ATOM     16  OH  TYR    22      48.960  35.610  35.940  1.00  0.00           O  
ATOM     17  HH  TYR    22      49.280  35.900  35.070  1.00  0.00           H  
ATOM     18  CD2 TYR    22      49.110  32.270  37.470  1.00  0.00           C  
ATOM     19  HD2 TYR    22      48.550  31.670  38.170  1.00  0.00           H  
ATOM     20  CE2 TYR    22      48.680  33.550  37.160  1.00  0.00           C  
ATOM     21  HE2 TYR    22      47.770  33.950  37.570  1.00  0.00           H  
ATOM     22  C   TYR    22      50.560  27.900  36.420  1.00  0.00           C  
ATOM     23  O   TYR    22      49.550  27.180  36.670  1.00  0.00           O  
ATOM     24  N   LEU    23      51.820  27.380  36.390  1.00  0.00           N  
ATOM     25  H   LEU    23      52.580  27.950  36.090  1.00  0.00           H  
ATOM     26  CA  LEU    23      52.050  25.970  36.580  1.00  0.00           C  
ATOM     27  HA  LEU    23      51.300  25.490  35.970  1.00  0.00           H  
ATOM     28  CB  LEU    23      53.570  25.730  36.200  1.00  0.00           C  
ATOM     29  HB3 LEU    23      54.190  26.530  36.660  1.00  0.00           H  
ATOM     30  HB2 LEU    23      53.550  26.020  35.130  1.00  0.00           H  
ATOM     31  CG  LEU    23      54.160  24.340  36.400  1.00  0.00           C  
ATOM     32  HG  LEU    23      54.120  24.170  37.500  1.00  0.00           H  
ATOM     33  CD1 LEU    23      53.210  23.240  35.740  1.00  0.00           C  
ATOM     34 1HD1 LEU    23      53.150  23.470  34.660  1.00  0.00           H  
ATOM     35 2HD1 LEU    23      52.180  23.100  36.130  1.00  0.00           H  
ATOM     36 3HD1 LEU    23      53.850  22.330  35.780  1.00  0.00           H  
ATOM     37  CD2 LEU    23      55.570  24.200  35.880  1.00  0.00           C  
ATOM     38 1HD2 LEU    23      55.520  24.310  34.780  1.00  0.00           H  
ATOM     39 2HD2 LEU    23      56.020  23.240  36.220  1.00  0.00           H  
ATOM     40 3HD2 LEU    23      56.180  25.020  36.340  1.00  0.00           H  
ATOM     41  C   LEU    23      51.770  25.580  38.070  1.00  0.00           C  
ATOM     42  O   LEU    23      51.130  24.540  38.400  1.00  0.00           O  
ATOM     43  N   PHE    24      52.200  26.430  39.030  1.00  0.00           N  
ATOM     44  H   PHE    24      52.760  27.220  38.780  1.00  0.00           H  
ATOM     45  CA  PHE    24      52.070  26.130  40.400  1.00  0.00           C  
ATOM     46  HA  PHE    24      51.510  25.220  40.540  1.00  0.00           H  
ATOM     47  CB  PHE    24      53.450  26.310  41.060  1.00  0.00           C  
ATOM     48  HB3 PHE    24      53.440  26.010  42.130  1.00  0.00           H  
ATOM     49  HB2 PHE    24      53.690  27.390  40.940  1.00  0.00           H  
ATOM     50  CG  PHE    24      54.560  25.460  40.540  1.00  0.00           C  
ATOM     51  CD1 PHE    24      54.710  24.140  40.970  1.00  0.00           C  
ATOM     52  HD1 PHE    24      54.040  23.650  41.650  1.00  0.00           H  
ATOM     53  CE1 PHE    24      55.770  23.370  40.440  1.00  0.00           C  
ATOM     54  HE1 PHE    24      55.800  22.320  40.700  1.00  0.00           H  
ATOM     55  CZ  PHE    24      56.710  23.870  39.600  1.00  0.00           C  
ATOM     56  HZ  PHE    24      57.470  23.260  39.130  1.00  0.00           H  
ATOM     57  CD2 PHE    24      55.530  26.020  39.700  1.00  0.00           C  
ATOM     58  HD2 PHE    24      55.460  27.030  39.310  1.00  0.00           H  
ATOM     59  CE2 PHE    24      56.650  25.230  39.280  1.00  0.00           C  
ATOM     60  HE2 PHE    24      57.470  25.730  38.790  1.00  0.00           H  
ATOM     61  C   PHE    24      51.120  27.140  41.030  1.00  0.00           C  
ATOM     62  O   PHE    24      50.340  26.700  41.850  1.00  0.00           O  
ATOM     63  N   LEU    25      51.110  28.480  40.730  1.00  0.00           N  
ATOM     64  H   LEU    25      51.750  28.790  40.030  1.00  0.00           H  
ATOM     65  CA  LEU    25      50.380  29.470  41.470  1.00  0.00           C  
ATOM     66  HA  LEU    25      50.740  29.350  42.480  1.00  0.00           H  
ATOM     67  CB  LEU    25      50.520  30.900  40.810  1.00  0.00           C  
ATOM     68  HB3 LEU    25      50.130  30.820  39.770  1.00  0.00           H  
ATOM     69  HB2 LEU    25      51.590  31.160  40.720  1.00  0.00           H  
ATOM     70  CG  LEU    25      49.850  32.080  41.550  1.00  0.00           C  
ATOM     71  HG  LEU    25      48.750  31.920  41.480  1.00  0.00           H  
ATOM     72  CD1 LEU    25      50.310  32.100  43.020  1.00  0.00           C  
ATOM     73 1HD1 LEU    25      51.410  32.030  43.070  1.00  0.00           H  
ATOM     74 2HD1 LEU    25      49.970  31.190  43.560  1.00  0.00           H  
ATOM     75 3HD1 LEU    25      49.990  32.950  43.670  1.00  0.00           H  
ATOM     76  CD2 LEU    25      50.300  33.400  40.820  1.00  0.00           C  
ATOM     77 1HD2 LEU    25      49.720  34.280  41.160  1.00  0.00           H  
ATOM     78 2HD2 LEU    25      50.110  33.250  39.740  1.00  0.00           H  
ATOM     79 3HD2 LEU    25      51.360  33.680  41.020  1.00  0.00           H  
ATOM     80  C   LEU    25      48.880  29.250  41.520  1.00  0.00           C  
ATOM     81  O   LEU    25      48.250  29.250  42.590  1.00  0.00           O  
ATOM     82  N   ASP    26      48.230  28.780  40.410  1.00  0.00           N  
ATOM     83  H   ASP    26      48.680  28.910  39.530  1.00  0.00           H  
ATOM     84  CA  ASP    26      46.800  28.490  40.370  1.00  0.00           C  
ATOM     85  HA  ASP    26      46.400  29.380  40.850  1.00  0.00           H  
ATOM     86  CB  ASP    26      46.180  28.370  38.950  1.00  0.00           C  
ATOM     87  HB3 ASP    26      45.070  28.270  39.020  1.00  0.00           H  
ATOM     88  HB2 ASP    26      46.600  27.500  38.400  1.00  0.00           H  
ATOM     89  CG  ASP    26      46.480  29.710  38.300  1.00  0.00           C  
ATOM     90  OD1 ASP    26      46.040  30.810  38.790  1.00  0.00           O  
ATOM     91  OD2 ASP    26      47.120  29.700  37.220  1.00  0.00           O1-
ATOM     92  C   ASP    26      46.340  27.260  41.240  1.00  0.00           C  
ATOM     93  O   ASP    26      45.400  27.270  41.970  1.00  0.00           O  
ATOM     94  N   ILE    27      47.180  26.170  41.120  1.00  0.00           N  
ATOM     95  H   ILE    27      47.990  26.110  40.530  1.00  0.00           H  
ATOM     96  CA  ILE    27      47.080  25.020  41.980  1.00  0.00           C  
ATOM     97  HA  ILE    27      46.060  24.670  41.980  1.00  0.00           H  
ATOM     98  CB  ILE    27      47.900  23.860  41.520  1.00  0.00           C  
ATOM     99  HB  ILE    27      48.900  24.220  41.200  1.00  0.00           H  
ATOM    100  CG2 ILE    27      48.090  22.840  42.650  1.00  0.00           C  
ATOM    101 1HG2 ILE    27      48.640  21.970  42.230  1.00  0.00           H  
ATOM    102 2HG2 ILE    27      47.120  22.480  43.040  1.00  0.00           H  
ATOM    103 3HG2 ILE    27      48.710  23.160  43.510  1.00  0.00           H  
ATOM    104  CG1 ILE    27      47.320  23.100  40.250  1.00  0.00           C  
ATOM    105 3HG1 ILE    27      46.260  22.890  40.510  1.00  0.00           H  
ATOM    106 2HG1 ILE    27      47.950  22.200  40.110  1.00  0.00           H  
ATOM    107  CD1 ILE    27      47.460  23.840  38.860  1.00  0.00           C  
ATOM    108 1HD1 ILE    27      46.770  24.710  38.900  1.00  0.00           H  
ATOM    109 2HD1 ILE    27      47.160  23.160  38.030  1.00  0.00           H  
ATOM    110 3HD1 ILE    27      48.450  24.280  38.610  1.00  0.00           H  
ATOM    111  C   ILE    27      47.300  25.300  43.440  1.00  0.00           C  
ATOM    112  O   ILE    27      46.510  24.840  44.230  1.00  0.00           O  
ATOM    113  N   ILE    28      48.360  26.010  43.870  1.00  0.00           N  
ATOM    114  H   ILE    28      48.970  26.250  43.120  1.00  0.00           H  
ATOM    115  CA  ILE    28      48.570  26.510  45.240  1.00  0.00           C  
ATOM    116  HA  ILE    28      48.570  25.630  45.870  1.00  0.00           H  
ATOM    117  CB  ILE    28      49.930  27.160  45.400  1.00  0.00           C  
ATOM    118  HB  ILE    28      50.070  27.900  44.580  1.00  0.00           H  
ATOM    119  CG2 ILE    28      49.990  27.850  46.800  1.00  0.00           C  
ATOM    120 1HG2 ILE    28      49.250  28.590  47.170  1.00  0.00           H  
ATOM    121 2HG2 ILE    28      50.940  28.400  46.960  1.00  0.00           H  
ATOM    122 3HG2 ILE    28      49.820  27.040  47.540  1.00  0.00           H  
ATOM    123  CG1 ILE    28      51.010  26.000  45.140  1.00  0.00           C  
ATOM    124 3HG1 ILE    28      50.790  25.490  44.170  1.00  0.00           H  
ATOM    125 2HG1 ILE    28      50.930  25.300  46.000  1.00  0.00           H  
ATOM    126  CD1 ILE    28      52.450  26.510  44.950  1.00  0.00           C  
ATOM    127 1HD1 ILE    28      52.630  27.000  43.970  1.00  0.00           H  
ATOM    128 2HD1 ILE    28      53.190  25.690  44.960  1.00  0.00           H  
ATOM    129 3HD1 ILE    28      52.630  27.250  45.760  1.00  0.00           H  
ATOM    130  C   ILE    28      47.450  27.380  45.710  1.00  0.00           C  
ATOM    131  O   ILE    28      47.060  27.320  46.890  1.00  0.00           O  
ATOM    132  N   THR    29      46.930  28.210  44.770  1.00  0.00           N  
ATOM    133  H   THR    29      47.430  28.340  43.920  1.00  0.00           H  
ATOM    134  CA  THR    29      45.720  29.000  45.020  1.00  0.00           C  
ATOM    135  HA  THR    29      45.890  29.580  45.920  1.00  0.00           H  
ATOM    136  CB  THR    29      45.510  30.230  44.060  1.00  0.00           C  
ATOM    137  HB  THR    29      45.380  29.870  43.020  1.00  0.00           H  
ATOM    138  OG1 THR    29      46.700  30.950  44.170  1.00  0.00           O  
ATOM    139  HG1 THR    29      47.330  30.340  43.770  1.00  0.00           H  
ATOM    140  CG2 THR    29      44.380  31.080  44.590  1.00  0.00           C  
ATOM    141 1HG2 THR    29      43.370  30.620  44.510  1.00  0.00           H  
ATOM    142 2HG2 THR    29      44.280  32.150  44.310  1.00  0.00           H  
ATOM    143 3HG2 THR    29      44.640  31.220  45.670  1.00  0.00           H  
ATOM    144  C   THR    29      44.430  28.220  45.230  1.00  0.00           C  
ATOM    145  O   THR    29      43.680  28.460  46.170  1.00  0.00           O  
ATOM    146  N   TYR    30      44.050  27.210  44.420  1.00  0.00           N  
ATOM    147  H   TYR    30      44.590  27.050  43.610  1.00  0.00           H  
ATOM    148  CA  TYR    30      43.000  26.270  44.610  1.00  0.00           C  
ATOM    149  HA  TYR    30      42.080  26.800  44.810  1.00  0.00           H  
ATOM    150  CB  TYR    30      42.740  25.310  43.420  1.00  0.00           C  
ATOM    151  HB3 TYR    30      41.830  24.700  43.610  1.00  0.00           H  
ATOM    152  HB2 TYR    30      43.670  24.750  43.200  1.00  0.00           H  
ATOM    153  CG  TYR    30      42.440  26.140  42.190  1.00  0.00           C  
ATOM    154  CD1 TYR    30      41.700  27.320  42.250  1.00  0.00           C  
ATOM    155  HD1 TYR    30      41.050  27.460  43.110  1.00  0.00           H  
ATOM    156  CE1 TYR    30      41.620  28.160  41.140  1.00  0.00           C  
ATOM    157  HE1 TYR    30      41.120  29.120  41.210  1.00  0.00           H  
ATOM    158  CZ  TYR    30      42.130  27.750  39.850  1.00  0.00           C  
ATOM    159  OH  TYR    30      42.080  28.550  38.730  1.00  0.00           O  
ATOM    160  HH  TYR    30      41.920  27.990  37.970  1.00  0.00           H  
ATOM    161  CD2 TYR    30      43.040  25.840  41.000  1.00  0.00           C  
ATOM    162  HD2 TYR    30      43.610  24.930  40.950  1.00  0.00           H  
ATOM    163  CE2 TYR    30      42.950  26.630  39.900  1.00  0.00           C  
ATOM    164  HE2 TYR    30      43.560  26.320  39.060  1.00  0.00           H  
ATOM    165  C   TYR    30      43.140  25.530  45.920  1.00  0.00           C  
ATOM    166  O   TYR    30      42.200  25.470  46.740  1.00  0.00           O  
ATOM    167  N   LEU    31      44.340  25.030  46.240  1.00  0.00           N  
ATOM    168  H   LEU    31      45.130  25.030  45.640  1.00  0.00           H  
ATOM    169  CA  LEU    31      44.580  24.250  47.440  1.00  0.00           C  
ATOM    170  HA  LEU    31      43.880  23.430  47.440  1.00  0.00           H  
ATOM    171  CB  LEU    31      46.040  23.650  47.470  1.00  0.00           C  
ATOM    172  HB3 LEU    31      46.240  23.080  48.400  1.00  0.00           H  
ATOM    173  HB2 LEU    31      46.840  24.400  47.300  1.00  0.00           H  
ATOM    174  CG  LEU    31      46.310  22.510  46.420  1.00  0.00           C  
ATOM    175  HG  LEU    31      45.720  22.660  45.490  1.00  0.00           H  
ATOM    176  CD1 LEU    31      47.750  22.510  46.040  1.00  0.00           C  
ATOM    177 1HD1 LEU    31      47.950  23.460  45.490  1.00  0.00           H  
ATOM    178 2HD1 LEU    31      47.910  21.650  45.350  1.00  0.00           H  
ATOM    179 3HD1 LEU    31      48.400  22.230  46.890  1.00  0.00           H  
ATOM    180  CD2 LEU    31      45.830  21.060  46.840  1.00  0.00           C  
ATOM    181 1HD2 LEU    31      46.360  20.720  47.760  1.00  0.00           H  
ATOM    182 2HD2 LEU    31      45.850  20.310  46.030  1.00  0.00           H  
ATOM    183 3HD2 LEU    31      44.780  21.230  47.180  1.00  0.00           H  
ATOM    184  C   LEU    31      44.540  25.110  48.740  1.00  0.00           C  
ATOM    185  O   LEU    31      44.090  24.600  49.800  1.00  0.00           O  
ATOM    186  N   VAL    32      44.970  26.410  48.830  1.00  0.00           N  
ATOM    187  H   VAL    32      45.410  26.790  48.020  1.00  0.00           H  
ATOM    188  CA  VAL    32      44.780  27.170  50.070  1.00  0.00           C  
ATOM    189  HA  VAL    32      45.110  26.690  50.980  1.00  0.00           H  
ATOM    190  CB  VAL    32      45.620  28.450  50.110  1.00  0.00           C  
ATOM    191  HB  VAL    32      45.600  28.980  49.140  1.00  0.00           H  
ATOM    192  CG1 VAL    32      45.160  29.500  51.160  1.00  0.00           C  
ATOM    193 1HG1 VAL    32      45.850  30.340  50.920  1.00  0.00           H  
ATOM    194 2HG1 VAL    32      45.230  29.090  52.190  1.00  0.00           H  
ATOM    195 3HG1 VAL    32      44.190  30.010  50.970  1.00  0.00           H  
ATOM    196  CG2 VAL    32      47.100  28.010  50.380  1.00  0.00           C  
ATOM    197 1HG2 VAL    32      47.480  27.310  49.610  1.00  0.00           H  
ATOM    198 2HG2 VAL    32      47.240  27.610  51.400  1.00  0.00           H  
ATOM    199 3HG2 VAL    32      47.770  28.900  50.350  1.00  0.00           H  
ATOM    200  C   VAL    32      43.390  27.570  50.290  1.00  0.00           C  
ATOM    201  O   VAL    32      42.880  27.640  51.430  1.00  0.00           O  
ATOM    202  N   PHE    33      42.600  27.820  49.220  1.00  0.00           N  
ATOM    203  H   PHE    33      43.020  27.880  48.320  1.00  0.00           H  
ATOM    204  CA  PHE    33      41.210  28.100  49.310  1.00  0.00           C  
ATOM    205  HA  PHE    33      41.100  28.860  50.060  1.00  0.00           H  
ATOM    206  CB  PHE    33      40.610  28.770  48.030  1.00  0.00           C  
ATOM    207  HB3 PHE    33      39.530  28.930  48.250  1.00  0.00           H  
ATOM    208  HB2 PHE    33      40.820  28.130  47.140  1.00  0.00           H  
ATOM    209  CG  PHE    33      41.170  30.120  47.710  1.00  0.00           C  
ATOM    210  CD1 PHE    33      40.820  30.630  46.440  1.00  0.00           C  
ATOM    211  HD1 PHE    33      40.340  29.940  45.770  1.00  0.00           H  
ATOM    212  CE1 PHE    33      41.120  32.010  46.120  1.00  0.00           C  
ATOM    213  HE1 PHE    33      40.820  32.440  45.170  1.00  0.00           H  
ATOM    214  CZ  PHE    33      41.810  32.840  47.030  1.00  0.00           C  
ATOM    215  HZ  PHE    33      42.030  33.870  46.820  1.00  0.00           H  
ATOM    216  CD2 PHE    33      41.780  30.990  48.630  1.00  0.00           C  
ATOM    217  HD2 PHE    33      42.080  30.530  49.560  1.00  0.00           H  
ATOM    218  CE2 PHE    33      42.000  32.320  48.330  1.00  0.00           C  
ATOM    219  HE2 PHE    33      42.570  33.010  48.940  1.00  0.00           H  
ATOM    220  C   PHE    33      40.340  26.850  49.740  1.00  0.00           C  
ATOM    221  O   PHE    33      39.420  26.950  50.550  1.00  0.00           O  
ATOM    222  N   ALA    34      40.770  25.610  49.300  1.00  0.00           N  
ATOM    223  H   ALA    34      41.410  25.650  48.540  1.00  0.00           H  
ATOM    224  CA  ALA    34      40.300  24.380  49.730  1.00  0.00           C  
ATOM    225  HA  ALA    34      39.240  24.370  49.520  1.00  0.00           H  
ATOM    226  CB  ALA    34      41.030  23.210  48.940  1.00  0.00           C  
ATOM    227  HB1 ALA    34      40.820  23.460  47.880  1.00  0.00           H  
ATOM    228  HB2 ALA    34      40.680  22.170  49.100  1.00  0.00           H  
ATOM    229  HB3 ALA    34      42.120  23.390  49.030  1.00  0.00           H  
ATOM    230  C   ALA    34      40.480  24.150  51.200  1.00  0.00           C  
ATOM    231  O   ALA    34      39.540  23.860  51.990  1.00  0.00           O  
ATOM    232  N   VAL    35      41.690  24.450  51.710  1.00  0.00           N  
ATOM    233  H   VAL    35      42.460  24.790  51.180  1.00  0.00           H  
ATOM    234  CA  VAL    35      41.920  24.380  53.140  1.00  0.00           C  
ATOM    235  HA  VAL    35      41.650  23.370  53.410  1.00  0.00           H  
ATOM    236  CB  VAL    35      43.400  24.430  53.400  1.00  0.00           C  
ATOM    237  HB  VAL    35      43.770  25.430  53.110  1.00  0.00           H  
ATOM    238  CG1 VAL    35      43.660  24.370  54.940  1.00  0.00           C  
ATOM    239 1HG1 VAL    35      43.270  23.450  55.430  1.00  0.00           H  
ATOM    240 2HG1 VAL    35      43.250  25.250  55.490  1.00  0.00           H  
ATOM    241 3HG1 VAL    35      44.740  24.340  55.190  1.00  0.00           H  
ATOM    242  CG2 VAL    35      44.060  23.240  52.650  1.00  0.00           C  
ATOM    243 1HG2 VAL    35      44.760  22.650  53.280  1.00  0.00           H  
ATOM    244 2HG2 VAL    35      44.580  23.510  51.700  1.00  0.00           H  
ATOM    245 3HG2 VAL    35      43.220  22.570  52.370  1.00  0.00           H  
ATOM    246  C   VAL    35      41.120  25.370  53.960  1.00  0.00           C  
ATOM    247  O   VAL    35      40.490  24.960  54.880  1.00  0.00           O  
ATOM    248  N   THR    36      41.080  26.690  53.600  1.00  0.00           N  
ATOM    249  H   THR    36      41.600  26.950  52.790  1.00  0.00           H  
ATOM    250  CA  THR    36      40.280  27.680  54.360  1.00  0.00           C  
ATOM    251  HA  THR    36      40.730  27.590  55.330  1.00  0.00           H  
ATOM    252  CB  THR    36      40.490  29.130  53.920  1.00  0.00           C  
ATOM    253  HB  THR    36      39.650  29.800  54.230  1.00  0.00           H  
ATOM    254  OG1 THR    36      40.780  29.170  52.510  1.00  0.00           O  
ATOM    255  HG1 THR    36      41.720  29.000  52.410  1.00  0.00           H  
ATOM    256  CG2 THR    36      41.700  29.770  54.460  1.00  0.00           C  
ATOM    257 1HG2 THR    36      41.700  29.850  55.570  1.00  0.00           H  
ATOM    258 2HG2 THR    36      41.840  30.830  54.160  1.00  0.00           H  
ATOM    259 3HG2 THR    36      42.620  29.170  54.250  1.00  0.00           H  
ATOM    260  C   THR    36      38.810  27.320  54.430  1.00  0.00           C  
ATOM    261  O   THR    36      38.220  27.480  55.500  1.00  0.00           O  
ATOM    262  N   PHE    37      38.260  26.780  53.300  1.00  0.00           N  
ATOM    263  H   PHE    37      38.670  26.820  52.390  1.00  0.00           H  
ATOM    264  CA  PHE    37      36.970  26.170  53.270  1.00  0.00           C  
ATOM    265  HA  PHE    37      36.280  26.890  53.680  1.00  0.00           H  
ATOM    266  CB  PHE    37      36.580  25.880  51.810  1.00  0.00           C  
ATOM    267  HB3 PHE    37      37.480  25.500  51.280  1.00  0.00           H  
ATOM    268  HB2 PHE    37      36.240  26.780  51.250  1.00  0.00           H  
ATOM    269  CG  PHE    37      35.570  24.750  51.580  1.00  0.00           C  
ATOM    270  CD1 PHE    37      34.290  24.740  52.080  1.00  0.00           C  
ATOM    271  HD1 PHE    37      33.950  25.480  52.790  1.00  0.00           H  
ATOM    272  CE1 PHE    37      33.390  23.680  51.790  1.00  0.00           C  
ATOM    273  HE1 PHE    37      32.370  23.730  52.120  1.00  0.00           H  
ATOM    274  CZ  PHE    37      33.880  22.500  51.170  1.00  0.00           C  
ATOM    275  HZ  PHE    37      33.250  21.650  50.950  1.00  0.00           H  
ATOM    276  CD2 PHE    37      35.980  23.610  50.870  1.00  0.00           C  
ATOM    277  HD2 PHE    37      37.020  23.480  50.610  1.00  0.00           H  
ATOM    278  CE2 PHE    37      35.170  22.470  50.740  1.00  0.00           C  
ATOM    279  HE2 PHE    37      35.530  21.710  50.070  1.00  0.00           H  
ATOM    280  C   PHE    37      36.780  25.010  54.260  1.00  0.00           C  
ATOM    281  O   PHE    37      36.020  25.140  55.200  1.00  0.00           O  
ATOM    282  N   VAL    38      37.550  23.910  54.070  1.00  0.00           N  
ATOM    283  H   VAL    38      38.290  23.890  53.400  1.00  0.00           H  
ATOM    284  CA  VAL    38      37.410  22.750  54.960  1.00  0.00           C  
ATOM    285  HA  VAL    38      36.390  22.420  54.880  1.00  0.00           H  
ATOM    286  CB  VAL    38      38.320  21.610  54.500  1.00  0.00           C  
ATOM    287  HB  VAL    38      39.380  21.940  54.530  1.00  0.00           H  
ATOM    288  CG1 VAL    38      38.260  20.390  55.450  1.00  0.00           C  
ATOM    289 1HG1 VAL    38      37.190  20.070  55.520  1.00  0.00           H  
ATOM    290 2HG1 VAL    38      38.700  20.620  56.440  1.00  0.00           H  
ATOM    291 3HG1 VAL    38      38.830  19.610  54.910  1.00  0.00           H  
ATOM    292  CG2 VAL    38      37.960  21.150  53.110  1.00  0.00           C  
ATOM    293 1HG2 VAL    38      36.860  21.000  53.030  1.00  0.00           H  
ATOM    294 2HG2 VAL    38      38.540  20.220  52.950  1.00  0.00           H  
ATOM    295 3HG2 VAL    38      38.330  21.910  52.390  1.00  0.00           H  
ATOM    296  C   VAL    38      37.730  23.100  56.440  1.00  0.00           C  
ATOM    297  O   VAL    38      37.070  22.590  57.330  1.00  0.00           O  
ATOM    298  N   LEU    39      38.720  23.890  56.700  1.00  0.00           N  
ATOM    299  H   LEU    39      39.270  24.370  56.010  1.00  0.00           H  
ATOM    300  CA  LEU    39      39.180  24.290  57.990  1.00  0.00           C  
ATOM    301  HA  LEU    39      39.300  23.340  58.500  1.00  0.00           H  
ATOM    302  CB  LEU    39      40.590  24.980  57.940  1.00  0.00           C  
ATOM    303  HB3 LEU    39      40.440  25.850  57.260  1.00  0.00           H  
ATOM    304  HB2 LEU    39      41.230  24.270  57.380  1.00  0.00           H  
ATOM    305  CG  LEU    39      41.360  25.320  59.280  1.00  0.00           C  
ATOM    306  HG  LEU    39      40.690  25.930  59.930  1.00  0.00           H  
ATOM    307  CD1 LEU    39      41.680  24.010  60.080  1.00  0.00           C  
ATOM    308 1HD1 LEU    39      42.360  24.250  60.920  1.00  0.00           H  
ATOM    309 2HD1 LEU    39      42.360  23.410  59.420  1.00  0.00           H  
ATOM    310 3HD1 LEU    39      40.860  23.410  60.520  1.00  0.00           H  
ATOM    311  CD2 LEU    39      42.730  25.950  59.050  1.00  0.00           C  
ATOM    312 1HD2 LEU    39      43.440  25.220  58.620  1.00  0.00           H  
ATOM    313 2HD2 LEU    39      43.140  26.230  60.040  1.00  0.00           H  
ATOM    314 3HD2 LEU    39      42.840  26.860  58.420  1.00  0.00           H  
ATOM    315  C   LEU    39      38.180  25.130  58.780  1.00  0.00           C  
ATOM    316  O   LEU    39      37.970  24.850  59.980  1.00  0.00           O  
ATOM    317  N   GLY    40      37.520  26.110  58.150  1.00  0.00           N  
ATOM    318  H   GLY    40      37.750  26.190  57.180  1.00  0.00           H  
ATOM    319  CA  GLY    40      36.520  26.960  58.760  1.00  0.00           C  
ATOM    320  HA3 GLY    40      36.400  27.750  58.030  1.00  0.00           H  
ATOM    321  HA2 GLY    40      36.910  27.250  59.720  1.00  0.00           H  
ATOM    322  C   GLY    40      35.220  26.350  58.910  1.00  0.00           C  
ATOM    323  O   GLY    40      34.550  26.650  59.910  1.00  0.00           O  
ATOM    324  N   VAL    41      34.800  25.590  57.940  1.00  0.00           N  
ATOM    325  H   VAL    41      35.190  25.450  57.040  1.00  0.00           H  
ATOM    326  CA  VAL    41      33.590  24.790  58.060  1.00  0.00           C  
ATOM    327  HA  VAL    41      32.700  25.360  58.290  1.00  0.00           H  
ATOM    328  CB  VAL    41      33.220  24.140  56.770  1.00  0.00           C  
ATOM    329  HB  VAL    41      34.100  23.540  56.470  1.00  0.00           H  
ATOM    330  CG1 VAL    41      31.950  23.230  56.910  1.00  0.00           C  
ATOM    331 1HG1 VAL    41      31.990  22.400  57.650  1.00  0.00           H  
ATOM    332 2HG1 VAL    41      31.820  22.650  55.970  1.00  0.00           H  
ATOM    333 3HG1 VAL    41      31.000  23.750  57.130  1.00  0.00           H  
ATOM    334  CG2 VAL    41      32.940  25.220  55.710  1.00  0.00           C  
ATOM    335 1HG2 VAL    41      32.460  24.760  54.820  1.00  0.00           H  
ATOM    336 2HG2 VAL    41      33.850  25.730  55.320  1.00  0.00           H  
ATOM    337 3HG2 VAL    41      32.200  25.940  56.110  1.00  0.00           H  
ATOM    338  C   VAL    41      33.670  23.810  59.160  1.00  0.00           C  
ATOM    339  O   VAL    41      32.770  23.780  60.040  1.00  0.00           O  
ATOM    340  N   LEU    42      34.760  23.020  59.290  1.00  0.00           N  
ATOM    341  H   LEU    42      35.470  23.060  58.580  1.00  0.00           H  
ATOM    342  CA  LEU    42      34.990  22.180  60.480  1.00  0.00           C  
ATOM    343  HA  LEU    42      34.340  21.320  60.540  1.00  0.00           H  
ATOM    344  CB  LEU    42      36.480  21.640  60.370  1.00  0.00           C  
ATOM    345  HB3 LEU    42      37.010  22.480  59.880  1.00  0.00           H  
ATOM    346  HB2 LEU    42      36.360  20.850  59.590  1.00  0.00           H  
ATOM    347  CG  LEU    42      37.230  21.140  61.560  1.00  0.00           C  
ATOM    348  HG  LEU    42      37.120  21.830  62.420  1.00  0.00           H  
ATOM    349  CD1 LEU    42      36.500  19.840  62.040  1.00  0.00           C  
ATOM    350 1HD1 LEU    42      35.400  19.990  62.080  1.00  0.00           H  
ATOM    351 2HD1 LEU    42      36.800  19.690  63.100  1.00  0.00           H  
ATOM    352 3HD1 LEU    42      36.710  18.840  61.580  1.00  0.00           H  
ATOM    353  CD2 LEU    42      38.710  20.770  61.240  1.00  0.00           C  
ATOM    354 1HD2 LEU    42      38.690  19.910  60.550  1.00  0.00           H  
ATOM    355 2HD2 LEU    42      39.270  20.450  62.150  1.00  0.00           H  
ATOM    356 3HD2 LEU    42      39.240  21.650  60.820  1.00  0.00           H  
ATOM    357  C   LEU    42      34.920  23.020  61.760  1.00  0.00           C  
ATOM    358  O   LEU    42      34.170  22.660  62.650  1.00  0.00           O  
ATOM    359  N   GLY    43      35.760  24.100  61.870  1.00  0.00           N  
ATOM    360  H   GLY    43      36.200  24.430  61.040  1.00  0.00           H  
ATOM    361  CA  GLY    43      35.960  24.930  63.060  1.00  0.00           C  
ATOM    362  HA3 GLY    43      36.720  25.630  62.780  1.00  0.00           H  
ATOM    363  HA2 GLY    43      36.310  24.250  63.830  1.00  0.00           H  
ATOM    364  C   GLY    43      34.760  25.700  63.620  1.00  0.00           C  
ATOM    365  O   GLY    43      34.520  25.670  64.810  1.00  0.00           O  
ATOM    366  N   ASN    44      34.010  26.380  62.740  1.00  0.00           N  
ATOM    367  H   ASN    44      34.250  26.500  61.780  1.00  0.00           H  
ATOM    368  CA  ASN    44      32.840  27.060  63.250  1.00  0.00           C  
ATOM    369  HA  ASN    44      32.970  27.330  64.280  1.00  0.00           H  
ATOM    370  CB  ASN    44      32.600  28.350  62.430  1.00  0.00           C  
ATOM    371  HB3 ASN    44      31.620  28.840  62.610  1.00  0.00           H  
ATOM    372  HB2 ASN    44      32.450  28.160  61.350  1.00  0.00           H  
ATOM    373  CG  ASN    44      33.780  29.290  62.690  1.00  0.00           C  
ATOM    374  OD1 ASN    44      33.760  30.040  63.680  1.00  0.00           O  
ATOM    375  ND2 ASN    44      34.800  29.140  61.750  1.00  0.00           N  
ATOM    376 1HD2 ASN    44      35.700  29.510  61.970  1.00  0.00           H  
ATOM    377 2HD2 ASN    44      34.620  28.460  61.040  1.00  0.00           H  
ATOM    378  C   ASN    44      31.540  26.160  63.260  1.00  0.00           C  
ATOM    379  O   ASN    44      30.590  26.440  63.980  1.00  0.00           O  
ATOM    380  N   GLY    45      31.580  25.010  62.520  1.00  0.00           N  
ATOM    381  H   GLY    45      32.390  24.830  61.960  1.00  0.00           H  
ATOM    382  CA  GLY    45      30.560  23.980  62.600  1.00  0.00           C  
ATOM    383  HA3 GLY    45      30.730  23.080  62.030  1.00  0.00           H  
ATOM    384  HA2 GLY    45      29.670  24.550  62.370  1.00  0.00           H  
ATOM    385  C   GLY    45      30.480  23.510  64.000  1.00  0.00           C  
ATOM    386  O   GLY    45      29.500  23.350  64.620  1.00  0.00           O  
ATOM    387  N   LEU    46      31.690  23.340  64.560  1.00  0.00           N  
ATOM    388  H   LEU    46      32.470  23.410  63.950  1.00  0.00           H  
ATOM    389  CA  LEU    46      32.020  23.030  65.920  1.00  0.00           C  
ATOM    390  HA  LEU    46      31.460  22.160  66.250  1.00  0.00           H  
ATOM    391  CB  LEU    46      33.560  22.710  65.930  1.00  0.00           C  
ATOM    392  HB3 LEU    46      34.060  23.530  65.370  1.00  0.00           H  
ATOM    393  HB2 LEU    46      33.900  21.900  65.240  1.00  0.00           H  
ATOM    394  CG  LEU    46      34.180  22.560  67.340  1.00  0.00           C  
ATOM    395  HG  LEU    46      33.810  23.350  68.010  1.00  0.00           H  
ATOM    396  CD1 LEU    46      33.680  21.160  67.830  1.00  0.00           C  
ATOM    397 1HD1 LEU    46      33.960  20.860  68.860  1.00  0.00           H  
ATOM    398 2HD1 LEU    46      34.220  20.420  67.200  1.00  0.00           H  
ATOM    399 3HD1 LEU    46      32.570  21.050  67.810  1.00  0.00           H  
ATOM    400  CD2 LEU    46      35.710  22.670  67.300  1.00  0.00           C  
ATOM    401 1HD2 LEU    46      36.240  22.070  66.530  1.00  0.00           H  
ATOM    402 2HD2 LEU    46      36.190  22.550  68.300  1.00  0.00           H  
ATOM    403 3HD2 LEU    46      35.940  23.740  67.110  1.00  0.00           H  
ATOM    404  C   LEU    46      31.600  24.120  66.860  1.00  0.00           C  
ATOM    405  O   LEU    46      31.030  23.820  67.970  1.00  0.00           O  
ATOM    406  N   VAL    47      31.810  25.420  66.610  1.00  0.00           N  
ATOM    407  H   VAL    47      32.180  25.790  65.760  1.00  0.00           H  
ATOM    408  CA  VAL    47      31.170  26.480  67.390  1.00  0.00           C  
ATOM    409  HA  VAL    47      31.450  26.350  68.430  1.00  0.00           H  
ATOM    410  CB  VAL    47      31.800  27.880  67.170  1.00  0.00           C  
ATOM    411  HB  VAL    47      31.570  28.240  66.150  1.00  0.00           H  
ATOM    412  CG1 VAL    47      31.230  28.950  68.180  1.00  0.00           C  
ATOM    413 1HG1 VAL    47      30.230  29.300  67.840  1.00  0.00           H  
ATOM    414 2HG1 VAL    47      31.860  29.830  67.940  1.00  0.00           H  
ATOM    415 3HG1 VAL    47      31.270  28.540  69.210  1.00  0.00           H  
ATOM    416  CG2 VAL    47      33.290  27.650  67.430  1.00  0.00           C  
ATOM    417 1HG2 VAL    47      33.470  27.370  68.490  1.00  0.00           H  
ATOM    418 2HG2 VAL    47      33.830  28.610  67.320  1.00  0.00           H  
ATOM    419 3HG2 VAL    47      33.700  26.810  66.820  1.00  0.00           H  
ATOM    420  C   VAL    47      29.670  26.480  67.470  1.00  0.00           C  
ATOM    421  O   VAL    47      29.100  26.740  68.540  1.00  0.00           O  
ATOM    422  N   ILE    48      29.020  26.190  66.340  1.00  0.00           N  
ATOM    423  H   ILE    48      29.590  26.080  65.520  1.00  0.00           H  
ATOM    424  CA  ILE    48      27.550  26.070  66.170  1.00  0.00           C  
ATOM    425  HA  ILE    48      27.110  26.930  66.640  1.00  0.00           H  
ATOM    426  CB  ILE    48      27.080  26.010  64.690  1.00  0.00           C  
ATOM    427  HB  ILE    48      27.620  25.150  64.230  1.00  0.00           H  
ATOM    428  CG2 ILE    48      25.530  25.910  64.480  1.00  0.00           C  
ATOM    429 1HG2 ILE    48      25.290  25.860  63.390  1.00  0.00           H  
ATOM    430 2HG2 ILE    48      24.950  26.820  64.720  1.00  0.00           H  
ATOM    431 3HG2 ILE    48      25.130  25.060  65.080  1.00  0.00           H  
ATOM    432  CG1 ILE    48      27.600  27.310  64.020  1.00  0.00           C  
ATOM    433 3HG1 ILE    48      28.610  27.560  64.430  1.00  0.00           H  
ATOM    434 2HG1 ILE    48      26.890  28.150  64.170  1.00  0.00           H  
ATOM    435  CD1 ILE    48      27.750  27.070  62.450  1.00  0.00           C  
ATOM    436 1HD1 ILE    48      27.760  25.970  62.250  1.00  0.00           H  
ATOM    437 2HD1 ILE    48      28.660  27.580  62.070  1.00  0.00           H  
ATOM    438 3HD1 ILE    48      26.910  27.560  61.910  1.00  0.00           H  
ATOM    439  C   ILE    48      27.050  24.940  67.030  1.00  0.00           C  
ATOM    440  O   ILE    48      25.920  24.970  67.590  1.00  0.00           O  
ATOM    441  N   TRP    49      27.910  23.880  67.110  1.00  0.00           N  
ATOM    442  H   TRP    49      28.580  23.840  66.370  1.00  0.00           H  
ATOM    443  CA  TRP    49      27.620  22.650  67.870  1.00  0.00           C  
ATOM    444  HA  TRP    49      26.640  22.390  67.510  1.00  0.00           H  
ATOM    445  CB  TRP    49      28.580  21.480  67.470  1.00  0.00           C  
ATOM    446  HB3 TRP    49      29.530  21.540  68.050  1.00  0.00           H  
ATOM    447  HB2 TRP    49      28.680  21.550  66.370  1.00  0.00           H  
ATOM    448  CG  TRP    49      27.960  20.150  67.870  1.00  0.00           C  
ATOM    449  CD1 TRP    49      27.080  19.360  67.070  1.00  0.00           C  
ATOM    450  HD1 TRP    49      26.850  19.640  66.060  1.00  0.00           H  
ATOM    451  NE1 TRP    49      26.610  18.360  67.750  1.00  0.00           N  
ATOM    452  HE1 TRP    49      25.950  17.740  67.390  1.00  0.00           H  
ATOM    453  CE2 TRP    49      27.120  18.330  68.980  1.00  0.00           C  
ATOM    454  CD2 TRP    49      27.950  19.500  69.150  1.00  0.00           C  
ATOM    455  CE3 TRP    49      28.430  19.710  70.490  1.00  0.00           C  
ATOM    456  HE3 TRP    49      29.040  20.600  70.620  1.00  0.00           H  
ATOM    457  CZ3 TRP    49      28.310  18.690  71.500  1.00  0.00           C  
ATOM    458  HZ3 TRP    49      28.780  18.830  72.460  1.00  0.00           H  
ATOM    459  CZ2 TRP    49      26.740  17.470  69.990  1.00  0.00           C  
ATOM    460  HZ2 TRP    49      25.920  16.780  69.940  1.00  0.00           H  
ATOM    461  CH2 TRP    49      27.360  17.710  71.220  1.00  0.00           C  
ATOM    462  HH2 TRP    49      27.020  17.100  72.050  1.00  0.00           H  
ATOM    463  C   TRP    49      27.570  22.900  69.380  1.00  0.00           C  
ATOM    464  O   TRP    49      26.600  22.570  70.090  1.00  0.00           O  
ATOM    465  N   VAL    50      28.720  23.470  69.990  1.00  0.00           N  
ATOM    466  H   VAL    50      29.500  23.810  69.470  1.00  0.00           H  
ATOM    467  CA  VAL    50      28.700  23.780  71.400  1.00  0.00           C  
ATOM    468  HA  VAL    50      28.460  22.900  71.980  1.00  0.00           H  
ATOM    469  CB  VAL    50      30.080  24.140  71.970  1.00  0.00           C  
ATOM    470  HB  VAL    50      30.060  24.230  73.080  1.00  0.00           H  
ATOM    471  CG1 VAL    50      31.010  23.020  71.720  1.00  0.00           C  
ATOM    472 1HG1 VAL    50      31.130  22.790  70.640  1.00  0.00           H  
ATOM    473 2HG1 VAL    50      30.700  22.120  72.290  1.00  0.00           H  
ATOM    474 3HG1 VAL    50      32.090  23.150  71.920  1.00  0.00           H  
ATOM    475  CG2 VAL    50      30.650  25.470  71.440  1.00  0.00           C  
ATOM    476 1HG2 VAL    50      31.570  25.840  71.950  1.00  0.00           H  
ATOM    477 2HG2 VAL    50      29.890  26.280  71.520  1.00  0.00           H  
ATOM    478 3HG2 VAL    50      30.920  25.320  70.380  1.00  0.00           H  
ATOM    479  C   VAL    50      27.710  24.810  71.810  1.00  0.00           C  
ATOM    480  O   VAL    50      27.110  24.730  72.830  1.00  0.00           O  
ATOM    481  N   ALA    51      27.430  25.820  70.940  1.00  0.00           N  
ATOM    482  H   ALA    51      27.990  26.020  70.140  1.00  0.00           H  
ATOM    483  CA  ALA    51      26.400  26.870  71.180  1.00  0.00           C  
ATOM    484  HA  ALA    51      26.650  27.420  72.080  1.00  0.00           H  
ATOM    485  CB  ALA    51      26.540  27.840  70.050  1.00  0.00           C  
ATOM    486  HB1 ALA    51      25.730  28.600  70.090  1.00  0.00           H  
ATOM    487  HB2 ALA    51      26.470  27.430  69.020  1.00  0.00           H  
ATOM    488  HB3 ALA    51      27.570  28.250  70.100  1.00  0.00           H  
ATOM    489  C   ALA    51      25.000  26.360  71.200  1.00  0.00           C  
ATOM    490  O   ALA    51      24.210  26.710  72.100  1.00  0.00           O  
ATOM    491  N   GLY    52      24.600  25.440  70.330  1.00  0.00           N  
ATOM    492  H   GLY    52      25.230  25.150  69.610  1.00  0.00           H  
ATOM    493  CA  GLY    52      23.270  24.750  70.430  1.00  0.00           C  
ATOM    494  HA3 GLY    52      23.210  24.370  69.420  1.00  0.00           H  
ATOM    495  HA2 GLY    52      22.600  25.530  70.780  1.00  0.00           H  
ATOM    496  C   GLY    52      23.160  23.540  71.400  1.00  0.00           C  
ATOM    497  O   GLY    52      22.010  23.440  71.970  1.00  0.00           O  
ATOM    498  N   PHE    53      24.190  22.670  71.600  1.00  0.00           N  
ATOM    499  H   PHE    53      25.080  22.700  71.150  1.00  0.00           H  
ATOM    500  CA  PHE    53      23.930  21.410  72.350  1.00  0.00           C  
ATOM    501  HA  PHE    53      22.890  21.390  72.610  1.00  0.00           H  
ATOM    502  CB  PHE    53      24.290  20.140  71.550  1.00  0.00           C  
ATOM    503  HB3 PHE    53      24.130  19.320  72.280  1.00  0.00           H  
ATOM    504  HB2 PHE    53      25.330  20.060  71.160  1.00  0.00           H  
ATOM    505  CG  PHE    53      23.260  19.920  70.420  1.00  0.00           C  
ATOM    506  CD1 PHE    53      23.620  20.050  69.090  1.00  0.00           C  
ATOM    507  HD1 PHE    53      24.580  20.350  68.690  1.00  0.00           H  
ATOM    508  CE1 PHE    53      22.680  19.870  68.020  1.00  0.00           C  
ATOM    509  HE1 PHE    53      23.030  19.800  67.000  1.00  0.00           H  
ATOM    510  CZ  PHE    53      21.350  19.670  68.300  1.00  0.00           C  
ATOM    511  HZ  PHE    53      20.630  19.550  67.510  1.00  0.00           H  
ATOM    512  CD2 PHE    53      21.880  19.650  70.740  1.00  0.00           C  
ATOM    513  HD2 PHE    53      21.490  19.590  71.740  1.00  0.00           H  
ATOM    514  CE2 PHE    53      20.980  19.560  69.620  1.00  0.00           C  
ATOM    515  HE2 PHE    53      19.940  19.310  69.770  1.00  0.00           H  
ATOM    516  C   PHE    53      24.520  21.300  73.770  1.00  0.00           C  
ATOM    517  O   PHE    53      24.250  20.310  74.520  1.00  0.00           O  
ATOM    518  N   ARG    54      25.360  22.340  74.130  1.00  0.00           N  
ATOM    519  H   ARG    54      25.580  23.000  73.410  1.00  0.00           H  
ATOM    520  CA  ARG    54      25.900  22.410  75.460  1.00  0.00           C  
ATOM    521  HA  ARG    54      25.320  21.780  76.100  1.00  0.00           H  
ATOM    522  CB  ARG    54      27.360  21.990  75.330  1.00  0.00           C  
ATOM    523  HB3 ARG    54      27.850  22.330  76.270  1.00  0.00           H  
ATOM    524  HB2 ARG    54      27.890  22.510  74.510  1.00  0.00           H  
ATOM    525  CG  ARG    54      27.630  20.480  75.200  1.00  0.00           C  
ATOM    526  HG3 ARG    54      28.710  20.340  74.970  1.00  0.00           H  
ATOM    527  HG2 ARG    54      27.020  20.240  74.300  1.00  0.00           H  
ATOM    528  CD  ARG    54      27.090  19.740  76.410  1.00  0.00           C  
ATOM    529  HD3 ARG    54      25.980  19.830  76.430  1.00  0.00           H  
ATOM    530  HD2 ARG    54      27.480  20.120  77.370  1.00  0.00           H  
ATOM    531  NE  ARG    54      27.380  18.270  76.380  1.00  0.00           N  
ATOM    532  HE  ARG    54      28.230  18.030  76.860  1.00  0.00           H  
ATOM    533  CZ  ARG    54      26.740  17.400  75.580  1.00  0.00           C  
ATOM    534  NH1 ARG    54      27.210  16.150  75.550  1.00  0.00           N1+
ATOM    535 1HH1 ARG    54      27.970  15.990  76.170  1.00  0.00           H  
ATOM    536 2HH1 ARG    54      26.460  15.490  75.490  1.00  0.00           H  
ATOM    537  NH2 ARG    54      25.810  17.790  74.840  1.00  0.00           N  
ATOM    538 1HH2 ARG    54      25.400  18.660  75.120  1.00  0.00           H  
ATOM    539 2HH2 ARG    54      25.270  17.100  74.360  1.00  0.00           H  
ATOM    540  C   ARG    54      25.840  23.730  76.080  1.00  0.00           C  
ATOM    541  O   ARG    54      25.780  23.840  77.320  1.00  0.00           O  
ATOM    542  N   MET    55      25.920  24.850  75.370  1.00  0.00           N  
ATOM    543  H   MET    55      25.860  24.860  74.370  1.00  0.00           H  
ATOM    544  CA  MET    55      26.070  26.150  76.030  1.00  0.00           C  
ATOM    545  HA  MET    55      26.600  26.030  76.960  1.00  0.00           H  
ATOM    546  CB  MET    55      26.830  27.170  75.220  1.00  0.00           C  
ATOM    547  HB3 MET    55      26.670  28.200  75.600  1.00  0.00           H  
ATOM    548  HB2 MET    55      26.380  27.080  74.210  1.00  0.00           H  
ATOM    549  CG  MET    55      28.260  26.720  75.260  1.00  0.00           C  
ATOM    550  HG3 MET    55      28.270  25.650  74.990  1.00  0.00           H  
ATOM    551  HG2 MET    55      28.650  26.850  76.290  1.00  0.00           H  
ATOM    552  SD  MET    55      29.350  27.640  74.160  1.00  0.00           S  
ATOM    553  CE  MET    55      30.950  26.900  74.790  1.00  0.00           C  
ATOM    554  HE1 MET    55      31.840  27.330  74.280  1.00  0.00           H  
ATOM    555  HE2 MET    55      30.830  25.830  74.510  1.00  0.00           H  
ATOM    556  HE3 MET    55      31.070  27.190  75.850  1.00  0.00           H  
ATOM    557  C   MET    55      24.730  26.720  76.290  1.00  0.00           C  
ATOM    558  O   MET    55      23.970  26.950  75.370  1.00  0.00           O  
ATOM    559  N   THR    56      24.370  26.880  77.620  1.00  0.00           N  
ATOM    560  H   THR    56      24.890  26.470  78.370  1.00  0.00           H  
ATOM    561  CA  THR    56      23.230  27.610  78.240  1.00  0.00           C  
ATOM    562  HA  THR    56      22.420  26.900  78.210  1.00  0.00           H  
ATOM    563  CB  THR    56      23.420  28.000  79.780  1.00  0.00           C  
ATOM    564  HB  THR    56      24.010  27.180  80.240  1.00  0.00           H  
ATOM    565  OG1 THR    56      22.210  28.260  80.480  1.00  0.00           O  
ATOM    566  HG1 THR    56      22.600  28.450  81.340  1.00  0.00           H  
ATOM    567  CG2 THR    56      24.400  29.170  79.930  1.00  0.00           C  
ATOM    568 1HG2 THR    56      23.960  30.180  79.810  1.00  0.00           H  
ATOM    569 2HG2 THR    56      25.310  29.080  79.300  1.00  0.00           H  
ATOM    570 3HG2 THR    56      24.700  29.230  81.000  1.00  0.00           H  
ATOM    571  C   THR    56      22.610  28.760  77.470  1.00  0.00           C  
ATOM    572  O   THR    56      23.270  29.520  76.770  1.00  0.00           O  
ATOM    573  N   HIS    57      21.300  28.990  77.720  1.00  0.00           N  
ATOM    574  H   HIS    57      20.840  28.440  78.420  1.00  0.00           H  
ATOM    575  CA  HIS    57      20.550  29.990  77.080  1.00  0.00           C  
ATOM    576  HA  HIS    57      20.850  29.870  76.050  1.00  0.00           H  
ATOM    577  CB  HIS    57      19.070  29.740  77.210  1.00  0.00           C  
ATOM    578  HB3 HIS    57      18.840  29.460  78.260  1.00  0.00           H  
ATOM    579  HB2 HIS    57      18.850  28.840  76.590  1.00  0.00           H  
ATOM    580  ND1 HIS    57      18.080  31.020  75.250  1.00  0.00           N  
ATOM    581  HD1 HIS    57      18.730  30.620  74.600  1.00  0.00           H  
ATOM    582  CG  HIS    57      18.150  30.830  76.650  1.00  0.00           C  
ATOM    583  CE1 HIS    57      17.170  31.970  75.110  1.00  0.00           C  
ATOM    584  HE1 HIS    57      17.020  32.290  74.080  1.00  0.00           H  
ATOM    585  NE2 HIS    57      16.660  32.420  76.290  1.00  0.00           N  
ATOM    586  CD2 HIS    57      17.310  31.700  77.280  1.00  0.00           C  
ATOM    587  HD2 HIS    57      17.140  31.880  78.330  1.00  0.00           H  
ATOM    588  C   HIS    57      20.860  31.410  77.520  1.00  0.00           C  
ATOM    589  O   HIS    57      20.260  31.910  78.440  1.00  0.00           O  
ATOM    590  N   THR    58      21.750  32.180  76.880  1.00  0.00           N  
ATOM    591  H   THR    58      22.100  31.860  76.000  1.00  0.00           H  
ATOM    592  CA  THR    58      22.120  33.460  77.280  1.00  0.00           C  
ATOM    593  HA  THR    58      21.230  33.880  77.720  1.00  0.00           H  
ATOM    594  CB  THR    58      23.270  33.500  78.290  1.00  0.00           C  
ATOM    595  HB  THR    58      22.980  32.710  79.020  1.00  0.00           H  
ATOM    596  OG1 THR    58      23.390  34.770  78.900  1.00  0.00           O  
ATOM    597  HG1 THR    58      22.500  35.040  79.130  1.00  0.00           H  
ATOM    598  CG2 THR    58      24.660  33.170  77.680  1.00  0.00           C  
ATOM    599 1HG2 THR    58      24.590  32.380  76.910  1.00  0.00           H  
ATOM    600 2HG2 THR    58      25.360  32.830  78.470  1.00  0.00           H  
ATOM    601 3HG2 THR    58      25.220  34.070  77.340  1.00  0.00           H  
ATOM    602  C   THR    58      22.580  34.290  76.090  1.00  0.00           C  
ATOM    603  O   THR    58      22.800  33.800  74.950  1.00  0.00           O  
ATOM    604  N   VAL    59      22.820  35.600  76.280  1.00  0.00           N  
ATOM    605  H   VAL    59      22.710  35.980  77.190  1.00  0.00           H  
ATOM    606  CA  VAL    59      23.090  36.580  75.300  1.00  0.00           C  
ATOM    607  HA  VAL    59      22.380  36.570  74.490  1.00  0.00           H  
ATOM    608  CB  VAL    59      22.970  38.010  75.900  1.00  0.00           C  
ATOM    609  HB  VAL    59      23.600  38.030  76.810  1.00  0.00           H  
ATOM    610  CG1 VAL    59      23.430  39.200  75.100  1.00  0.00           C  
ATOM    611 1HG1 VAL    59      22.950  39.310  74.100  1.00  0.00           H  
ATOM    612 2HG1 VAL    59      24.500  39.160  74.830  1.00  0.00           H  
ATOM    613 3HG1 VAL    59      23.260  40.120  75.690  1.00  0.00           H  
ATOM    614  CG2 VAL    59      21.530  38.370  76.290  1.00  0.00           C  
ATOM    615 1HG2 VAL    59      20.890  38.010  75.460  1.00  0.00           H  
ATOM    616 2HG2 VAL    59      21.310  39.460  76.390  1.00  0.00           H  
ATOM    617 3HG2 VAL    59      21.270  37.770  77.190  1.00  0.00           H  
ATOM    618  C   VAL    59      24.410  36.440  74.640  1.00  0.00           C  
ATOM    619  O   VAL    59      24.530  36.620  73.420  1.00  0.00           O  
ATOM    620  N   THR    60      25.360  35.980  75.340  1.00  0.00           N  
ATOM    621  H   THR    60      25.300  35.830  76.320  1.00  0.00           H  
ATOM    622  CA  THR    60      26.690  35.640  74.660  1.00  0.00           C  
ATOM    623  HA  THR    60      27.190  36.360  74.030  1.00  0.00           H  
ATOM    624  CB  THR    60      27.850  35.400  75.670  1.00  0.00           C  
ATOM    625  HB  THR    60      27.570  34.530  76.300  1.00  0.00           H  
ATOM    626  OG1 THR    60      28.030  36.620  76.440  1.00  0.00           O  
ATOM    627  HG1 THR    60      27.260  36.720  77.010  1.00  0.00           H  
ATOM    628  CG2 THR    60      29.130  35.190  74.910  1.00  0.00           C  
ATOM    629 1HG2 THR    60      29.180  35.930  74.080  1.00  0.00           H  
ATOM    630 2HG2 THR    60      29.180  34.240  74.340  1.00  0.00           H  
ATOM    631 3HG2 THR    60      30.050  35.200  75.530  1.00  0.00           H  
ATOM    632  C   THR    60      26.590  34.480  73.680  1.00  0.00           C  
ATOM    633  O   THR    60      27.120  34.540  72.560  1.00  0.00           O  
ATOM    634  N   THR    61      25.980  33.400  74.100  1.00  0.00           N  
ATOM    635  H   THR    61      25.710  33.420  75.060  1.00  0.00           H  
ATOM    636  CA  THR    61      25.830  32.120  73.400  1.00  0.00           C  
ATOM    637  HA  THR    61      26.850  31.770  73.290  1.00  0.00           H  
ATOM    638  CB  THR    61      25.040  30.970  74.150  1.00  0.00           C  
ATOM    639  HB  THR    61      23.990  31.280  74.320  1.00  0.00           H  
ATOM    640  OG1 THR    61      25.640  30.780  75.380  1.00  0.00           O  
ATOM    641  HG1 THR    61      25.050  30.100  75.730  1.00  0.00           H  
ATOM    642  CG2 THR    61      25.020  29.560  73.370  1.00  0.00           C  
ATOM    643 1HG2 THR    61      26.020  29.360  72.950  1.00  0.00           H  
ATOM    644 2HG2 THR    61      24.330  29.720  72.510  1.00  0.00           H  
ATOM    645 3HG2 THR    61      24.660  28.740  74.030  1.00  0.00           H  
ATOM    646  C   THR    61      25.270  32.280  72.010  1.00  0.00           C  
ATOM    647  O   THR    61      25.800  31.760  70.980  1.00  0.00           O  
ATOM    648  N   ILE    62      24.140  33.010  71.920  1.00  0.00           N  
ATOM    649  H   ILE    62      23.670  33.220  72.780  1.00  0.00           H  
ATOM    650  CA  ILE    62      23.500  33.490  70.660  1.00  0.00           C  
ATOM    651  HA  ILE    62      23.480  32.660  69.960  1.00  0.00           H  
ATOM    652  CB  ILE    62      22.030  34.010  71.020  1.00  0.00           C  
ATOM    653  HB  ILE    62      22.210  35.000  71.500  1.00  0.00           H  
ATOM    654  CG2 ILE    62      21.340  34.330  69.670  1.00  0.00           C  
ATOM    655 1HG2 ILE    62      22.080  34.860  69.040  1.00  0.00           H  
ATOM    656 2HG2 ILE    62      20.400  34.920  69.770  1.00  0.00           H  
ATOM    657 3HG2 ILE    62      21.130  33.360  69.160  1.00  0.00           H  
ATOM    658  CG1 ILE    62      21.270  33.020  71.940  1.00  0.00           C  
ATOM    659 3HG1 ILE    62      20.250  33.450  72.090  1.00  0.00           H  
ATOM    660 2HG1 ILE    62      21.760  33.010  72.930  1.00  0.00           H  
ATOM    661  CD1 ILE    62      21.110  31.560  71.480  1.00  0.00           C  
ATOM    662 1HD1 ILE    62      20.310  31.000  72.000  1.00  0.00           H  
ATOM    663 2HD1 ILE    62      22.060  30.990  71.510  1.00  0.00           H  
ATOM    664 3HD1 ILE    62      20.790  31.580  70.410  1.00  0.00           H  
ATOM    665  C   ILE    62      24.340  34.460  69.820  1.00  0.00           C  
ATOM    666  O   ILE    62      24.320  34.300  68.570  1.00  0.00           O  
ATOM    667  N   SER    63      25.030  35.470  70.410  1.00  0.00           N  
ATOM    668  H   SER    63      24.890  35.670  71.370  1.00  0.00           H  
ATOM    669  CA  SER    63      26.080  36.300  69.740  1.00  0.00           C  
ATOM    670  HA  SER    63      25.630  36.920  68.980  1.00  0.00           H  
ATOM    671  CB  SER    63      26.840  37.270  70.730  1.00  0.00           C  
ATOM    672  HB3 SER    63      27.480  38.010  70.190  1.00  0.00           H  
ATOM    673  HB2 SER    63      27.510  36.700  71.400  1.00  0.00           H  
ATOM    674  OG  SER    63      25.870  38.140  71.390  1.00  0.00           O  
ATOM    675  HG  SER    63      25.460  37.650  72.110  1.00  0.00           H  
ATOM    676  C   SER    63      27.010  35.350  69.030  1.00  0.00           C  
ATOM    677  O   SER    63      27.120  35.530  67.800  1.00  0.00           O  
ATOM    678  N   TYR    64      27.720  34.400  69.680  1.00  0.00           N  
ATOM    679  H   TYR    64      27.550  34.320  70.660  1.00  0.00           H  
ATOM    680  CA  TYR    64      28.760  33.640  69.060  1.00  0.00           C  
ATOM    681  HA  TYR    64      29.250  34.200  68.280  1.00  0.00           H  
ATOM    682  CB  TYR    64      29.880  33.190  70.000  1.00  0.00           C  
ATOM    683  HB3 TYR    64      30.420  32.400  69.440  1.00  0.00           H  
ATOM    684  HB2 TYR    64      29.560  32.750  70.970  1.00  0.00           H  
ATOM    685  CG  TYR    64      30.770  34.320  70.320  1.00  0.00           C  
ATOM    686  CD1 TYR    64      31.830  34.780  69.470  1.00  0.00           C  
ATOM    687  HD1 TYR    64      32.090  34.140  68.630  1.00  0.00           H  
ATOM    688  CE1 TYR    64      32.560  35.880  69.790  1.00  0.00           C  
ATOM    689  HE1 TYR    64      33.430  36.120  69.200  1.00  0.00           H  
ATOM    690  CZ  TYR    64      32.180  36.630  70.840  1.00  0.00           C  
ATOM    691  OH  TYR    64      32.900  37.790  71.160  1.00  0.00           O  
ATOM    692  HH  TYR    64      33.360  38.140  70.390  1.00  0.00           H  
ATOM    693  CD2 TYR    64      30.420  35.150  71.360  1.00  0.00           C  
ATOM    694  HD2 TYR    64      29.520  34.960  71.920  1.00  0.00           H  
ATOM    695  CE2 TYR    64      31.080  36.340  71.670  1.00  0.00           C  
ATOM    696  HE2 TYR    64      30.750  37.110  72.360  1.00  0.00           H  
ATOM    697  C   TYR    64      28.300  32.470  68.210  1.00  0.00           C  
ATOM    698  O   TYR    64      29.010  32.090  67.290  1.00  0.00           O  
ATOM    699  N   LEU    65      27.130  31.940  68.340  1.00  0.00           N  
ATOM    700  H   LEU    65      26.590  32.210  69.130  1.00  0.00           H  
ATOM    701  CA  LEU    65      26.480  31.090  67.360  1.00  0.00           C  
ATOM    702  HA  LEU    65      27.000  30.150  67.310  1.00  0.00           H  
ATOM    703  CB  LEU    65      25.110  30.870  67.970  1.00  0.00           C  
ATOM    704  HB3 LEU    65      24.590  31.800  68.250  1.00  0.00           H  
ATOM    705  HB2 LEU    65      25.180  30.330  68.940  1.00  0.00           H  
ATOM    706  CG  LEU    65      24.020  30.060  67.220  1.00  0.00           C  
ATOM    707  HG  LEU    65      23.950  30.560  66.230  1.00  0.00           H  
ATOM    708  CD1 LEU    65      24.420  28.610  67.010  1.00  0.00           C  
ATOM    709 1HD1 LEU    65      24.770  28.150  67.960  1.00  0.00           H  
ATOM    710 2HD1 LEU    65      25.340  28.790  66.410  1.00  0.00           H  
ATOM    711 3HD1 LEU    65      23.600  28.090  66.480  1.00  0.00           H  
ATOM    712  CD2 LEU    65      22.650  30.170  67.930  1.00  0.00           C  
ATOM    713 1HD2 LEU    65      21.890  29.720  67.260  1.00  0.00           H  
ATOM    714 2HD2 LEU    65      22.460  31.270  67.970  1.00  0.00           H  
ATOM    715 3HD2 LEU    65      22.540  29.780  68.970  1.00  0.00           H  
ATOM    716  C   LEU    65      26.260  31.780  66.050  1.00  0.00           C  
ATOM    717  O   LEU    65      26.580  31.200  65.030  1.00  0.00           O  
ATOM    718  N   ASN    66      25.810  33.100  66.070  1.00  0.00           N  
ATOM    719  H   ASN    66      25.420  33.500  66.890  1.00  0.00           H  
ATOM    720  CA  ASN    66      25.530  33.850  64.890  1.00  0.00           C  
ATOM    721  HA  ASN    66      25.030  33.230  64.160  1.00  0.00           H  
ATOM    722  CB  ASN    66      24.750  35.120  65.280  1.00  0.00           C  
ATOM    723  HB3 ASN    66      24.620  35.900  64.500  1.00  0.00           H  
ATOM    724  HB2 ASN    66      25.190  35.400  66.260  1.00  0.00           H  
ATOM    725  CG  ASN    66      23.210  34.840  65.450  1.00  0.00           C  
ATOM    726  OD1 ASN    66      22.640  33.780  65.110  1.00  0.00           O  
ATOM    727  ND2 ASN    66      22.470  35.820  65.960  1.00  0.00           N  
ATOM    728 1HD2 ASN    66      21.490  35.650  66.090  1.00  0.00           H  
ATOM    729 2HD2 ASN    66      22.840  36.740  66.070  1.00  0.00           H  
ATOM    730  C   ASN    66      26.900  34.270  64.240  1.00  0.00           C  
ATOM    731  O   ASN    66      27.090  34.130  63.030  1.00  0.00           O  
ATOM    732  N   LEU    67      27.910  34.750  65.100  1.00  0.00           N  
ATOM    733  H   LEU    67      27.720  34.940  66.050  1.00  0.00           H  
ATOM    734  CA  LEU    67      29.260  34.990  64.600  1.00  0.00           C  
ATOM    735  HA  LEU    67      29.200  35.720  63.800  1.00  0.00           H  
ATOM    736  CB  LEU    67      30.160  35.650  65.700  1.00  0.00           C  
ATOM    737  HB3 LEU    67      30.350  34.870  66.480  1.00  0.00           H  
ATOM    738  HB2 LEU    67      29.610  36.390  66.320  1.00  0.00           H  
ATOM    739  CG  LEU    67      31.570  36.110  65.110  1.00  0.00           C  
ATOM    740  HG  LEU    67      31.940  35.400  64.330  1.00  0.00           H  
ATOM    741  CD1 LEU    67      31.460  37.510  64.570  1.00  0.00           C  
ATOM    742 1HD1 LEU    67      32.350  37.860  63.990  1.00  0.00           H  
ATOM    743 2HD1 LEU    67      31.240  38.290  65.330  1.00  0.00           H  
ATOM    744 3HD1 LEU    67      30.610  37.480  63.860  1.00  0.00           H  
ATOM    745  CD2 LEU    67      32.670  36.100  66.140  1.00  0.00           C  
ATOM    746 1HD2 LEU    67      32.430  36.880  66.900  1.00  0.00           H  
ATOM    747 2HD2 LEU    67      33.660  36.370  65.740  1.00  0.00           H  
ATOM    748 3HD2 LEU    67      32.710  35.110  66.640  1.00  0.00           H  
ATOM    749  C   LEU    67      29.920  33.740  63.990  1.00  0.00           C  
ATOM    750  O   LEU    67      30.550  33.800  62.930  1.00  0.00           O  
ATOM    751  N   ALA    68      29.670  32.580  64.590  1.00  0.00           N  
ATOM    752  H   ALA    68      29.070  32.440  65.360  1.00  0.00           H  
ATOM    753  CA  ALA    68      29.960  31.330  63.880  1.00  0.00           C  
ATOM    754  HA  ALA    68      30.920  31.410  63.400  1.00  0.00           H  
ATOM    755  CB  ALA    68      29.990  30.130  64.850  1.00  0.00           C  
ATOM    756  HB1 ALA    68      30.320  29.190  64.360  1.00  0.00           H  
ATOM    757  HB2 ALA    68      29.020  29.970  65.360  1.00  0.00           H  
ATOM    758  HB3 ALA    68      30.680  30.380  65.690  1.00  0.00           H  
ATOM    759  C   ALA    68      29.260  30.860  62.650  1.00  0.00           C  
ATOM    760  O   ALA    68      29.920  30.290  61.750  1.00  0.00           O  
ATOM    761  N   VAL    69      27.980  30.990  62.580  1.00  0.00           N  
ATOM    762  H   VAL    69      27.480  31.160  63.430  1.00  0.00           H  
ATOM    763  CA  VAL    69      27.220  30.900  61.370  1.00  0.00           C  
ATOM    764  HA  VAL    69      27.330  29.920  60.920  1.00  0.00           H  
ATOM    765  CB  VAL    69      25.780  31.080  61.790  1.00  0.00           C  
ATOM    766  HB  VAL    69      25.720  31.980  62.440  1.00  0.00           H  
ATOM    767  CG1 VAL    69      24.870  31.400  60.600  1.00  0.00           C  
ATOM    768 1HG1 VAL    69      24.880  32.400  60.130  1.00  0.00           H  
ATOM    769 2HG1 VAL    69      23.840  31.290  61.000  1.00  0.00           H  
ATOM    770 3HG1 VAL    69      25.130  30.590  59.890  1.00  0.00           H  
ATOM    771  CG2 VAL    69      25.250  29.800  62.490  1.00  0.00           C  
ATOM    772 1HG2 VAL    69      26.020  29.690  63.280  1.00  0.00           H  
ATOM    773 2HG2 VAL    69      25.260  28.960  61.760  1.00  0.00           H  
ATOM    774 3HG2 VAL    69      24.230  29.950  62.890  1.00  0.00           H  
ATOM    775  C   VAL    69      27.650  31.840  60.180  1.00  0.00           C  
ATOM    776  O   VAL    69      27.930  31.340  59.120  1.00  0.00           O  
ATOM    777  N   ALA    70      27.850  33.150  60.380  1.00  0.00           N  
ATOM    778  H   ALA    70      27.620  33.510  61.290  1.00  0.00           H  
ATOM    779  CA  ALA    70      28.470  34.080  59.420  1.00  0.00           C  
ATOM    780  HA  ALA    70      27.790  34.080  58.580  1.00  0.00           H  
ATOM    781  CB  ALA    70      28.350  35.520  59.940  1.00  0.00           C  
ATOM    782  HB1 ALA    70      28.820  36.230  59.230  1.00  0.00           H  
ATOM    783  HB2 ALA    70      28.850  35.490  60.940  1.00  0.00           H  
ATOM    784  HB3 ALA    70      27.260  35.670  60.030  1.00  0.00           H  
ATOM    785  C   ALA    70      29.870  33.640  58.990  1.00  0.00           C  
ATOM    786  O   ALA    70      30.150  33.790  57.810  1.00  0.00           O  
ATOM    787  N   ASP    71      30.760  33.140  59.850  1.00  0.00           N  
ATOM    788  H   ASP    71      30.540  33.200  60.820  1.00  0.00           H  
ATOM    789  CA  ASP    71      32.070  32.540  59.470  1.00  0.00           C  
ATOM    790  HA  ASP    71      32.540  33.200  58.760  1.00  0.00           H  
ATOM    791  CB  ASP    71      33.010  32.250  60.690  1.00  0.00           C  
ATOM    792  HB3 ASP    71      33.880  31.590  60.470  1.00  0.00           H  
ATOM    793  HB2 ASP    71      32.420  31.880  61.560  1.00  0.00           H  
ATOM    794  CG  ASP    71      33.570  33.620  61.080  1.00  0.00           C  
ATOM    795  OD1 ASP    71      33.930  34.440  60.170  1.00  0.00           O  
ATOM    796  OD2 ASP    71      33.920  33.710  62.270  1.00  0.00           O1-
ATOM    797  C   ASP    71      31.920  31.240  58.700  1.00  0.00           C  
ATOM    798  O   ASP    71      32.550  31.060  57.600  1.00  0.00           O  
ATOM    799  N   PHE    72      31.150  30.260  59.230  1.00  0.00           N  
ATOM    800  H   PHE    72      30.750  30.440  60.120  1.00  0.00           H  
ATOM    801  CA  PHE    72      30.720  29.040  58.560  1.00  0.00           C  
ATOM    802  HA  PHE    72      31.590  28.410  58.480  1.00  0.00           H  
ATOM    803  CB  PHE    72      29.600  28.290  59.410  1.00  0.00           C  
ATOM    804  HB3 PHE    72      28.710  28.890  59.670  1.00  0.00           H  
ATOM    805  HB2 PHE    72      30.080  28.180  60.410  1.00  0.00           H  
ATOM    806  CG  PHE    72      29.150  27.000  58.930  1.00  0.00           C  
ATOM    807  CD1 PHE    72      29.730  25.830  59.450  1.00  0.00           C  
ATOM    808  HD1 PHE    72      30.410  25.860  60.290  1.00  0.00           H  
ATOM    809  CE1 PHE    72      29.270  24.570  59.040  1.00  0.00           C  
ATOM    810  HE1 PHE    72      29.700  23.660  59.430  1.00  0.00           H  
ATOM    811  CZ  PHE    72      28.190  24.460  58.110  1.00  0.00           C  
ATOM    812  HZ  PHE    72      27.730  23.490  58.000  1.00  0.00           H  
ATOM    813  CD2 PHE    72      28.200  26.840  57.920  1.00  0.00           C  
ATOM    814  HD2 PHE    72      27.880  27.700  57.350  1.00  0.00           H  
ATOM    815  CE2 PHE    72      27.710  25.600  57.560  1.00  0.00           C  
ATOM    816  HE2 PHE    72      26.960  25.490  56.790  1.00  0.00           H  
ATOM    817  C   PHE    72      30.150  29.300  57.190  1.00  0.00           C  
ATOM    818  O   PHE    72      30.470  28.590  56.200  1.00  0.00           O  
ATOM    819  N   CYS    73      29.290  30.330  57.040  1.00  0.00           N  
ATOM    820  H   CYS    73      29.020  30.820  57.860  1.00  0.00           H  
ATOM    821  CA  CYS    73      28.700  30.720  55.750  1.00  0.00           C  
ATOM    822  HA  CYS    73      28.380  29.830  55.230  1.00  0.00           H  
ATOM    823  CB  CYS    73      27.420  31.630  55.810  1.00  0.00           C  
ATOM    824  HB3 CYS    73      27.120  31.750  54.750  1.00  0.00           H  
ATOM    825  HB2 CYS    73      27.700  32.640  56.200  1.00  0.00           H  
ATOM    826  SG  CYS    73      25.970  31.060  56.780  1.00  0.00           S  
ATOM    827  HG  CYS    73      26.600  31.540  57.840  1.00  0.00           H  
ATOM    828  C   CYS    73      29.830  31.500  54.880  1.00  0.00           C  
ATOM    829  O   CYS    73      29.860  31.360  53.630  1.00  0.00           O  
ATOM    830  N   PHE    74      30.700  32.330  55.490  1.00  0.00           N  
ATOM    831  H   PHE    74      30.720  32.680  56.420  1.00  0.00           H  
ATOM    832  CA  PHE    74      31.910  32.930  54.850  1.00  0.00           C  
ATOM    833  HA  PHE    74      31.430  33.440  54.030  1.00  0.00           H  
ATOM    834  CB  PHE    74      32.770  33.960  55.740  1.00  0.00           C  
ATOM    835  HB3 PHE    74      33.270  33.420  56.580  1.00  0.00           H  
ATOM    836  HB2 PHE    74      32.040  34.710  56.100  1.00  0.00           H  
ATOM    837  CG  PHE    74      33.800  34.720  54.930  1.00  0.00           C  
ATOM    838  CD1 PHE    74      33.230  35.510  53.950  1.00  0.00           C  
ATOM    839  HD1 PHE    74      32.160  35.580  53.900  1.00  0.00           H  
ATOM    840  CE1 PHE    74      34.070  36.240  53.140  1.00  0.00           C  
ATOM    841  HE1 PHE    74      33.640  36.860  52.360  1.00  0.00           H  
ATOM    842  CZ  PHE    74      35.430  36.190  53.390  1.00  0.00           C  
ATOM    843  HZ  PHE    74      36.040  36.880  52.820  1.00  0.00           H  
ATOM    844  CD2 PHE    74      35.130  34.560  55.110  1.00  0.00           C  
ATOM    845  HD2 PHE    74      35.430  33.970  55.960  1.00  0.00           H  
ATOM    846  CE2 PHE    74      36.040  35.360  54.370  1.00  0.00           C  
ATOM    847  HE2 PHE    74      37.090  35.280  54.590  1.00  0.00           H  
ATOM    848  C   PHE    74      32.810  31.920  54.180  1.00  0.00           C  
ATOM    849  O   PHE    74      33.100  31.930  52.990  1.00  0.00           O  
ATOM    850  N   THR    75      33.230  30.970  55.000  1.00  0.00           N  
ATOM    851  H   THR    75      32.840  31.040  55.920  1.00  0.00           H  
ATOM    852  CA  THR    75      34.100  29.850  54.590  1.00  0.00           C  
ATOM    853  HA  THR    75      34.850  30.450  54.120  1.00  0.00           H  
ATOM    854  CB  THR    75      34.740  29.090  55.820  1.00  0.00           C  
ATOM    855  HB  THR    75      35.250  28.160  55.500  1.00  0.00           H  
ATOM    856  OG1 THR    75      33.870  28.780  56.870  1.00  0.00           O  
ATOM    857  HG1 THR    75      33.380  29.540  57.180  1.00  0.00           H  
ATOM    858  CG2 THR    75      35.780  30.020  56.480  1.00  0.00           C  
ATOM    859 1HG2 THR    75      36.560  30.410  55.780  1.00  0.00           H  
ATOM    860 2HG2 THR    75      36.230  29.670  57.440  1.00  0.00           H  
ATOM    861 3HG2 THR    75      35.200  30.900  56.840  1.00  0.00           H  
ATOM    862  C   THR    75      33.420  28.910  53.520  1.00  0.00           C  
ATOM    863  O   THR    75      34.150  28.380  52.690  1.00  0.00           O  
ATOM    864  N   SER    76      32.120  28.640  53.650  1.00  0.00           N  
ATOM    865  H   SER    76      31.700  28.920  54.500  1.00  0.00           H  
ATOM    866  CA  SER    76      31.440  28.010  52.550  1.00  0.00           C  
ATOM    867  HA  SER    76      32.120  27.240  52.210  1.00  0.00           H  
ATOM    868  CB  SER    76      30.130  27.360  53.070  1.00  0.00           C  
ATOM    869  HB3 SER    76      29.540  26.800  52.320  1.00  0.00           H  
ATOM    870  HB2 SER    76      29.400  28.020  53.590  1.00  0.00           H  
ATOM    871  OG  SER    76      30.360  26.310  54.010  1.00  0.00           O  
ATOM    872  HG  SER    76      31.020  26.590  54.650  1.00  0.00           H  
ATOM    873  C   SER    76      31.140  28.860  51.330  1.00  0.00           C  
ATOM    874  O   SER    76      30.620  28.280  50.370  1.00  0.00           O  
ATOM    875  N   THR    77      31.370  30.200  51.410  1.00  0.00           N  
ATOM    876  H   THR    77      31.630  30.540  52.310  1.00  0.00           H  
ATOM    877  CA  THR    77      31.300  30.990  50.180  1.00  0.00           C  
ATOM    878  HA  THR    77      30.350  30.840  49.680  1.00  0.00           H  
ATOM    879  CB  THR    77      31.360  32.500  50.410  1.00  0.00           C  
ATOM    880  HB  THR    77      32.310  32.800  50.900  1.00  0.00           H  
ATOM    881  OG1 THR    77      30.340  32.850  51.310  1.00  0.00           O  
ATOM    882  HG1 THR    77      30.290  32.130  51.950  1.00  0.00           H  
ATOM    883  CG2 THR    77      31.150  33.420  49.150  1.00  0.00           C  
ATOM    884 1HG2 THR    77      32.060  33.320  48.510  1.00  0.00           H  
ATOM    885 2HG2 THR    77      31.210  34.490  49.440  1.00  0.00           H  
ATOM    886 3HG2 THR    77      30.240  33.190  48.550  1.00  0.00           H  
ATOM    887  C   THR    77      32.470  30.680  49.240  1.00  0.00           C  
ATOM    888  O   THR    77      32.270  30.740  48.030  1.00  0.00           O  
ATOM    889  N   LEU    78      33.690  30.340  49.770  1.00  0.00           N  
ATOM    890  H   LEU    78      33.970  30.330  50.730  1.00  0.00           H  
ATOM    891  CA  LEU    78      34.910  30.240  49.080  1.00  0.00           C  
ATOM    892  HA  LEU    78      35.210  31.180  48.650  1.00  0.00           H  
ATOM    893  CB  LEU    78      35.990  29.800  50.030  1.00  0.00           C  
ATOM    894  HB3 LEU    78      36.930  29.690  49.440  1.00  0.00           H  
ATOM    895  HB2 LEU    78      35.850  28.770  50.420  1.00  0.00           H  
ATOM    896  CG  LEU    78      36.290  30.600  51.340  1.00  0.00           C  
ATOM    897  HG  LEU    78      35.330  30.420  51.870  1.00  0.00           H  
ATOM    898  CD1 LEU    78      37.460  30.010  52.200  1.00  0.00           C  
ATOM    899 1HD1 LEU    78      37.280  28.990  52.590  1.00  0.00           H  
ATOM    900 2HD1 LEU    78      37.520  30.710  53.070  1.00  0.00           H  
ATOM    901 3HD1 LEU    78      38.460  30.100  51.720  1.00  0.00           H  
ATOM    902  CD2 LEU    78      36.440  32.110  51.150  1.00  0.00           C  
ATOM    903 1HD2 LEU    78      37.200  32.350  50.390  1.00  0.00           H  
ATOM    904 2HD2 LEU    78      36.630  32.640  52.110  1.00  0.00           H  
ATOM    905 3HD2 LEU    78      35.470  32.510  50.770  1.00  0.00           H  
ATOM    906  C   LEU    78      34.940  29.400  47.850  1.00  0.00           C  
ATOM    907  O   LEU    78      35.650  29.730  46.900  1.00  0.00           O  
ATOM    908  N   PRO    79      34.220  28.240  47.780  1.00  0.00           N  
ATOM    909  CD  PRO    79      34.060  27.260  48.910  1.00  0.00           C  
ATOM    910  HD3 PRO    79      34.110  27.670  49.950  1.00  0.00           H  
ATOM    911  HD2 PRO    79      34.910  26.560  48.970  1.00  0.00           H  
ATOM    912  CA  PRO    79      33.870  27.590  46.540  1.00  0.00           C  
ATOM    913  HA  PRO    79      34.810  27.240  46.130  1.00  0.00           H  
ATOM    914  CB  PRO    79      32.930  26.430  46.980  1.00  0.00           C  
ATOM    915  HB3 PRO    79      33.470  25.530  46.620  1.00  0.00           H  
ATOM    916  HB2 PRO    79      31.930  26.450  46.500  1.00  0.00           H  
ATOM    917  CG  PRO    79      32.730  26.550  48.450  1.00  0.00           C  
ATOM    918  HG3 PRO    79      31.880  27.230  48.710  1.00  0.00           H  
ATOM    919  HG2 PRO    79      32.490  25.660  49.070  1.00  0.00           H  
ATOM    920  C   PRO    79      33.450  28.400  45.330  1.00  0.00           C  
ATOM    921  O   PRO    79      33.820  28.080  44.190  1.00  0.00           O  
ATOM    922  N   PHE    80      32.620  29.450  45.510  1.00  0.00           N  
ATOM    923  H   PHE    80      32.430  29.700  46.460  1.00  0.00           H  
ATOM    924  CA  PHE    80      32.210  30.320  44.410  1.00  0.00           C  
ATOM    925  HA  PHE    80      31.790  29.720  43.620  1.00  0.00           H  
ATOM    926  CB  PHE    80      31.130  31.340  44.870  1.00  0.00           C  
ATOM    927  HB3 PHE    80      31.090  32.220  44.190  1.00  0.00           H  
ATOM    928  HB2 PHE    80      31.390  31.700  45.890  1.00  0.00           H  
ATOM    929  CG  PHE    80      29.830  30.620  45.090  1.00  0.00           C  
ATOM    930  CD1 PHE    80      29.630  29.800  46.170  1.00  0.00           C  
ATOM    931  HD1 PHE    80      30.460  29.540  46.810  1.00  0.00           H  
ATOM    932  CE1 PHE    80      28.440  29.040  46.290  1.00  0.00           C  
ATOM    933  HE1 PHE    80      28.260  28.470  47.190  1.00  0.00           H  
ATOM    934  CZ  PHE    80      27.390  29.230  45.390  1.00  0.00           C  
ATOM    935  HZ  PHE    80      26.510  28.610  45.510  1.00  0.00           H  
ATOM    936  CD2 PHE    80      28.820  30.690  44.120  1.00  0.00           C  
ATOM    937  HD2 PHE    80      28.980  31.350  43.270  1.00  0.00           H  
ATOM    938  CE2 PHE    80      27.550  30.150  44.280  1.00  0.00           C  
ATOM    939  HE2 PHE    80      26.820  30.250  43.500  1.00  0.00           H  
ATOM    940  C   PHE    80      33.420  31.070  43.870  1.00  0.00           C  
ATOM    941  O   PHE    80      33.680  31.080  42.680  1.00  0.00           O  
ATOM    942  N   PHE    81      34.170  31.600  44.830  1.00  0.00           N  
ATOM    943  H   PHE    81      33.890  31.470  45.780  1.00  0.00           H  
ATOM    944  CA  PHE    81      35.490  32.260  44.550  1.00  0.00           C  
ATOM    945  HA  PHE    81      35.280  32.950  43.740  1.00  0.00           H  
ATOM    946  CB  PHE    81      36.060  32.900  45.820  1.00  0.00           C  
ATOM    947  HB3 PHE    81      36.810  33.660  45.520  1.00  0.00           H  
ATOM    948  HB2 PHE    81      36.510  32.120  46.470  1.00  0.00           H  
ATOM    949  CG  PHE    81      35.200  33.820  46.620  1.00  0.00           C  
ATOM    950  CD1 PHE    81      34.160  34.480  46.010  1.00  0.00           C  
ATOM    951  HD1 PHE    81      33.930  34.400  44.960  1.00  0.00           H  
ATOM    952  CE1 PHE    81      33.480  35.510  46.670  1.00  0.00           C  
ATOM    953  HE1 PHE    81      32.600  35.920  46.200  1.00  0.00           H  
ATOM    954  CZ  PHE    81      33.850  35.870  47.970  1.00  0.00           C  
ATOM    955  HZ  PHE    81      33.280  36.600  48.520  1.00  0.00           H  
ATOM    956  CD2 PHE    81      35.510  34.140  47.910  1.00  0.00           C  
ATOM    957  HD2 PHE    81      36.300  33.610  48.440  1.00  0.00           H  
ATOM    958  CE2 PHE    81      34.850  35.170  48.640  1.00  0.00           C  
ATOM    959  HE2 PHE    81      35.170  35.540  49.600  1.00  0.00           H  
ATOM    960  C   PHE    81      36.500  31.400  43.830  1.00  0.00           C  
ATOM    961  O   PHE    81      37.180  31.900  42.920  1.00  0.00           O  
ATOM    962  N   MET    82      36.650  30.110  44.200  1.00  0.00           N  
ATOM    963  H   MET    82      36.190  29.760  45.010  1.00  0.00           H  
ATOM    964  CA  MET    82      37.320  29.090  43.410  1.00  0.00           C  
ATOM    965  HA  MET    82      38.340  29.390  43.230  1.00  0.00           H  
ATOM    966  CB  MET    82      37.320  27.670  44.100  1.00  0.00           C  
ATOM    967  HB3 MET    82      37.850  26.960  43.440  1.00  0.00           H  
ATOM    968  HB2 MET    82      36.260  27.340  44.110  1.00  0.00           H  
ATOM    969  CG  MET    82      37.890  27.580  45.500  1.00  0.00           C  
ATOM    970  HG3 MET    82      37.340  28.370  46.060  1.00  0.00           H  
ATOM    971  HG2 MET    82      38.990  27.720  45.410  1.00  0.00           H  
ATOM    972  SD  MET    82      37.630  25.900  46.040  1.00  0.00           S  
ATOM    973  CE  MET    82      39.140  25.110  45.200  1.00  0.00           C  
ATOM    974  HE1 MET    82      40.100  25.400  45.680  1.00  0.00           H  
ATOM    975  HE2 MET    82      39.270  25.170  44.100  1.00  0.00           H  
ATOM    976  HE3 MET    82      39.060  24.020  45.380  1.00  0.00           H  
ATOM    977  C   MET    82      36.740  28.870  42.020  1.00  0.00           C  
ATOM    978  O   MET    82      37.440  28.830  41.030  1.00  0.00           O  
ATOM    979  N   VAL    83      35.410  28.750  41.940  1.00  0.00           N  
ATOM    980  H   VAL    83      34.800  28.820  42.730  1.00  0.00           H  
ATOM    981  CA  VAL    83      34.720  28.610  40.670  1.00  0.00           C  
ATOM    982  HA  VAL    83      35.090  27.730  40.160  1.00  0.00           H  
ATOM    983  CB  VAL    83      33.230  28.260  40.800  1.00  0.00           C  
ATOM    984  HB  VAL    83      32.790  29.020  41.480  1.00  0.00           H  
ATOM    985  CG1 VAL    83      32.510  28.330  39.480  1.00  0.00           C  
ATOM    986 1HG1 VAL    83      31.450  28.010  39.520  1.00  0.00           H  
ATOM    987 2HG1 VAL    83      32.870  27.520  38.800  1.00  0.00           H  
ATOM    988 3HG1 VAL    83      32.450  29.290  38.940  1.00  0.00           H  
ATOM    989  CG2 VAL    83      32.940  26.920  41.460  1.00  0.00           C  
ATOM    990 1HG2 VAL    83      33.230  26.170  40.690  1.00  0.00           H  
ATOM    991 2HG2 VAL    83      31.910  26.680  41.780  1.00  0.00           H  
ATOM    992 3HG2 VAL    83      33.570  26.660  42.340  1.00  0.00           H  
ATOM    993  C   VAL    83      34.960  29.730  39.740  1.00  0.00           C  
ATOM    994  O   VAL    83      35.380  29.520  38.610  1.00  0.00           O  
ATOM    995  N   ARG    84      34.910  30.950  40.280  1.00  0.00           N  
ATOM    996  H   ARG    84      34.500  31.130  41.170  1.00  0.00           H  
ATOM    997  CA  ARG    84      35.200  32.110  39.560  1.00  0.00           C  
ATOM    998  HA  ARG    84      34.480  32.200  38.760  1.00  0.00           H  
ATOM    999  CB  ARG    84      35.010  33.430  40.410  1.00  0.00           C  
ATOM   1000  HB3 ARG    84      35.760  33.310  41.210  1.00  0.00           H  
ATOM   1001  HB2 ARG    84      33.990  33.540  40.840  1.00  0.00           H  
ATOM   1002  CG  ARG    84      35.360  34.750  39.620  1.00  0.00           C  
ATOM   1003  HG3 ARG    84      35.000  34.700  38.570  1.00  0.00           H  
ATOM   1004  HG2 ARG    84      36.450  34.940  39.630  1.00  0.00           H  
ATOM   1005  CD  ARG    84      34.780  35.940  40.360  1.00  0.00           C  
ATOM   1006  HD3 ARG    84      35.260  35.970  41.360  1.00  0.00           H  
ATOM   1007  HD2 ARG    84      33.680  35.840  40.310  1.00  0.00           H  
ATOM   1008  NE  ARG    84      35.290  37.200  39.650  1.00  0.00           N  
ATOM   1009  HE  ARG    84      35.990  37.120  38.940  1.00  0.00           H  
ATOM   1010  CZ  ARG    84      34.650  38.350  39.880  1.00  0.00           C  
ATOM   1011  NH1 ARG    84      34.890  39.360  39.070  1.00  0.00           N1+
ATOM   1012 1HH1 ARG    84      35.480  39.290  38.270  1.00  0.00           H  
ATOM   1013 2HH1 ARG    84      34.320  40.170  39.220  1.00  0.00           H  
ATOM   1014  NH2 ARG    84      33.910  38.540  40.950  1.00  0.00           N  
ATOM   1015 1HH2 ARG    84      33.970  37.870  41.700  1.00  0.00           H  
ATOM   1016 2HH2 ARG    84      33.700  39.510  40.940  1.00  0.00           H  
ATOM   1017  C   ARG    84      36.530  32.190  38.950  1.00  0.00           C  
ATOM   1018  O   ARG    84      36.650  32.480  37.780  1.00  0.00           O  
ATOM   1019  N   LYS    85      37.560  31.880  39.730  1.00  0.00           N  
ATOM   1020  H   LYS    85      37.460  31.560  40.670  1.00  0.00           H  
ATOM   1021  CA  LYS    85      38.920  31.990  39.270  1.00  0.00           C  
ATOM   1022  HA  LYS    85      39.120  33.000  38.960  1.00  0.00           H  
ATOM   1023  CB  LYS    85      39.900  31.590  40.440  1.00  0.00           C  
ATOM   1024  HB3 LYS    85      40.880  31.330  39.990  1.00  0.00           H  
ATOM   1025  HB2 LYS    85      39.440  30.730  40.980  1.00  0.00           H  
ATOM   1026  CG  LYS    85      40.050  32.790  41.460  1.00  0.00           C  
ATOM   1027  HG3 LYS    85      40.610  32.420  42.350  1.00  0.00           H  
ATOM   1028  HG2 LYS    85      39.000  32.990  41.760  1.00  0.00           H  
ATOM   1029  CD  LYS    85      40.890  34.020  41.050  1.00  0.00           C  
ATOM   1030  HD3 LYS    85      41.120  34.590  41.970  1.00  0.00           H  
ATOM   1031  HD2 LYS    85      40.370  34.570  40.240  1.00  0.00           H  
ATOM   1032  CE  LYS    85      42.270  33.580  40.520  1.00  0.00           C  
ATOM   1033  HE3 LYS    85      42.050  33.010  39.600  1.00  0.00           H  
ATOM   1034  HE2 LYS    85      42.730  32.880  41.240  1.00  0.00           H  
ATOM   1035  NZ  LYS    85      43.300  34.570  40.070  1.00  0.00           N1+
ATOM   1036  HZ1 LYS    85      44.140  34.130  39.640  1.00  0.00           H  
ATOM   1037  HZ2 LYS    85      43.610  35.200  40.840  1.00  0.00           H  
ATOM   1038  HZ3 LYS    85      42.960  35.180  39.300  1.00  0.00           H  
ATOM   1039  C   LYS    85      39.240  30.970  38.140  1.00  0.00           C  
ATOM   1040  O   LYS    85      39.800  31.370  37.110  1.00  0.00           O  
ATOM   1041  N   ALA    86      38.810  29.740  38.350  1.00  0.00           N  
ATOM   1042  H   ALA    86      38.330  29.480  39.180  1.00  0.00           H  
ATOM   1043  CA  ALA    86      38.840  28.670  37.320  1.00  0.00           C  
ATOM   1044  HA  ALA    86      39.910  28.650  37.150  1.00  0.00           H  
ATOM   1045  CB  ALA    86      38.500  27.260  37.970  1.00  0.00           C  
ATOM   1046  HB1 ALA    86      39.180  27.250  38.850  1.00  0.00           H  
ATOM   1047  HB2 ALA    86      38.880  26.430  37.330  1.00  0.00           H  
ATOM   1048  HB3 ALA    86      37.420  27.110  38.180  1.00  0.00           H  
ATOM   1049  C   ALA    86      38.230  28.970  35.930  1.00  0.00           C  
ATOM   1050  O   ALA    86      38.670  28.440  34.910  1.00  0.00           O  
ATOM   1051  N   MET    87      37.050  29.620  35.910  1.00  0.00           N  
ATOM   1052  H   MET    87      36.690  30.050  36.740  1.00  0.00           H  
ATOM   1053  CA  MET    87      36.210  29.710  34.760  1.00  0.00           C  
ATOM   1054  HA  MET    87      36.280  28.760  34.250  1.00  0.00           H  
ATOM   1055  CB  MET    87      34.780  30.120  35.230  1.00  0.00           C  
ATOM   1056  HB3 MET    87      34.930  31.130  35.680  1.00  0.00           H  
ATOM   1057  HB2 MET    87      34.550  29.400  36.040  1.00  0.00           H  
ATOM   1058  CG  MET    87      33.660  30.130  34.220  1.00  0.00           C  
ATOM   1059  HG3 MET    87      33.840  30.810  33.350  1.00  0.00           H  
ATOM   1060  HG2 MET    87      32.790  30.570  34.750  1.00  0.00           H  
ATOM   1061  SD  MET    87      33.230  28.600  33.590  1.00  0.00           S  
ATOM   1062  CE  MET    87      31.770  29.190  32.670  1.00  0.00           C  
ATOM   1063  HE1 MET    87      31.040  29.570  33.420  1.00  0.00           H  
ATOM   1064  HE2 MET    87      31.280  28.460  32.000  1.00  0.00           H  
ATOM   1065  HE3 MET    87      32.020  30.030  31.980  1.00  0.00           H  
ATOM   1066  C   MET    87      36.710  30.700  33.720  1.00  0.00           C  
ATOM   1067  O   MET    87      37.090  31.860  33.970  1.00  0.00           O  
ATOM   1068  N   GLY    88      36.700  30.260  32.430  1.00  0.00           N  
ATOM   1069  H   GLY    88      36.330  29.350  32.250  1.00  0.00           H  
ATOM   1070  CA  GLY    88      37.200  30.980  31.230  1.00  0.00           C  
ATOM   1071  HA3 GLY    88      37.980  30.400  30.770  1.00  0.00           H  
ATOM   1072  HA2 GLY    88      37.530  31.980  31.480  1.00  0.00           H  
ATOM   1073  C   GLY    88      36.060  31.170  30.240  1.00  0.00           C  
ATOM   1074  O   GLY    88      36.200  31.940  29.280  1.00  0.00           O  
ATOM   1075  N   GLY    89      34.960  30.400  30.370  1.00  0.00           N  
ATOM   1076  H   GLY    89      35.030  29.640  31.010  1.00  0.00           H  
ATOM   1077  CA  GLY    89      33.770  30.570  29.580  1.00  0.00           C  
ATOM   1078  HA3 GLY    89      33.070  29.750  29.610  1.00  0.00           H  
ATOM   1079  HA2 GLY    89      34.090  30.810  28.570  1.00  0.00           H  
ATOM   1080  C   GLY    89      33.040  31.730  30.050  1.00  0.00           C  
ATOM   1081  O   GLY    89      33.520  32.510  30.860  1.00  0.00           O  
ATOM   1082  N   HIS    90      31.850  31.980  29.610  1.00  0.00           N  
ATOM   1083  H   HIS    90      31.490  31.290  28.990  1.00  0.00           H  
ATOM   1084  CA  HIS    90      31.080  33.170  29.980  1.00  0.00           C  
ATOM   1085  HA  HIS    90      31.720  34.020  29.810  1.00  0.00           H  
ATOM   1086  CB  HIS    90      29.900  33.450  28.950  1.00  0.00           C  
ATOM   1087  HB3 HIS    90      29.310  34.380  29.100  1.00  0.00           H  
ATOM   1088  HB2 HIS    90      29.050  32.790  29.230  1.00  0.00           H  
ATOM   1089  ND1 HIS    90      31.670  33.820  27.160  1.00  0.00           N  
ATOM   1090  HD1 HIS    90      32.420  34.060  27.780  1.00  0.00           H  
ATOM   1091  CG  HIS    90      30.370  33.550  27.540  1.00  0.00           C  
ATOM   1092  CE1 HIS    90      31.750  33.650  25.800  1.00  0.00           C  
ATOM   1093  HE1 HIS    90      32.700  33.840  25.320  1.00  0.00           H  
ATOM   1094  NE2 HIS    90      30.530  33.410  25.280  1.00  0.00           N  
ATOM   1095  CD2 HIS    90      29.680  33.340  26.360  1.00  0.00           C  
ATOM   1096  HD2 HIS    90      28.630  33.380  26.100  1.00  0.00           H  
ATOM   1097  C   HIS    90      30.600  33.070  31.350  1.00  0.00           C  
ATOM   1098  O   HIS    90      30.460  31.930  31.830  1.00  0.00           O  
ATOM   1099  N   TRP    91      30.260  34.160  32.060  1.00  0.00           N  
ATOM   1100  H   TRP    91      30.050  34.980  31.540  1.00  0.00           H  
ATOM   1101  CA  TRP    91      29.920  34.150  33.480  1.00  0.00           C  
ATOM   1102  HA  TRP    91      30.880  34.270  33.970  1.00  0.00           H  
ATOM   1103  CB  TRP    91      29.260  35.540  33.930  1.00  0.00           C  
ATOM   1104  HB3 TRP    91      28.480  35.600  33.140  1.00  0.00           H  
ATOM   1105  HB2 TRP    91      29.960  36.360  33.670  1.00  0.00           H  
ATOM   1106  CG  TRP    91      28.890  35.740  35.390  1.00  0.00           C  
ATOM   1107  CD1 TRP    91      27.760  35.330  36.090  1.00  0.00           C  
ATOM   1108  HD1 TRP    91      26.940  34.990  35.480  1.00  0.00           H  
ATOM   1109  NE1 TRP    91      27.910  35.590  37.450  1.00  0.00           N  
ATOM   1110  HE1 TRP    91      27.130  35.870  37.970  1.00  0.00           H  
ATOM   1111  CE2 TRP    91      29.220  35.960  37.670  1.00  0.00           C  
ATOM   1112  CD2 TRP    91      29.850  36.120  36.460  1.00  0.00           C  
ATOM   1113  CE3 TRP    91      31.230  36.530  36.400  1.00  0.00           C  
ATOM   1114  HE3 TRP    91      31.720  36.630  35.440  1.00  0.00           H  
ATOM   1115  CZ3 TRP    91      31.800  36.970  37.560  1.00  0.00           C  
ATOM   1116  HZ3 TRP    91      32.820  37.330  37.560  1.00  0.00           H  
ATOM   1117  CZ2 TRP    91      29.850  36.350  38.810  1.00  0.00           C  
ATOM   1118  HZ2 TRP    91      29.340  36.230  39.750  1.00  0.00           H  
ATOM   1119  CH2 TRP    91      31.150  36.810  38.790  1.00  0.00           C  
ATOM   1120  HH2 TRP    91      31.540  37.140  39.750  1.00  0.00           H  
ATOM   1121  C   TRP    91      29.150  32.910  34.080  1.00  0.00           C  
ATOM   1122  O   TRP    91      28.110  32.500  33.590  1.00  0.00           O  
ATOM   1123  N   PRO    92      29.540  32.280  35.160  1.00  0.00           N  
ATOM   1124  CD  PRO    92      30.740  32.490  35.940  1.00  0.00           C  
ATOM   1125  HD3 PRO    92      30.740  33.490  36.430  1.00  0.00           H  
ATOM   1126  HD2 PRO    92      31.640  32.490  35.280  1.00  0.00           H  
ATOM   1127  CA  PRO    92      28.970  30.910  35.520  1.00  0.00           C  
ATOM   1128  HA  PRO    92      28.870  30.240  34.680  1.00  0.00           H  
ATOM   1129  CB  PRO    92      29.900  30.220  36.490  1.00  0.00           C  
ATOM   1130  HB3 PRO    92      30.530  29.550  35.870  1.00  0.00           H  
ATOM   1131  HB2 PRO    92      29.520  29.680  37.390  1.00  0.00           H  
ATOM   1132  CG  PRO    92      30.860  31.320  36.980  1.00  0.00           C  
ATOM   1133  HG3 PRO    92      30.750  31.800  37.970  1.00  0.00           H  
ATOM   1134  HG2 PRO    92      31.900  30.920  36.900  1.00  0.00           H  
ATOM   1135  C   PRO    92      27.540  31.010  36.080  1.00  0.00           C  
ATOM   1136  O   PRO    92      26.640  30.130  35.790  1.00  0.00           O  
ATOM   1137  N   PHE    93      27.170  32.070  36.870  1.00  0.00           N  
ATOM   1138  H   PHE    93      27.790  32.850  36.880  1.00  0.00           H  
ATOM   1139  CA  PHE    93      26.020  32.020  37.770  1.00  0.00           C  
ATOM   1140  HA  PHE    93      25.560  31.040  37.810  1.00  0.00           H  
ATOM   1141  CB  PHE    93      26.440  32.470  39.230  1.00  0.00           C  
ATOM   1142  HB3 PHE    93      25.650  32.230  39.960  1.00  0.00           H  
ATOM   1143  HB2 PHE    93      26.710  33.550  39.200  1.00  0.00           H  
ATOM   1144  CG  PHE    93      27.810  31.990  39.740  1.00  0.00           C  
ATOM   1145  CD1 PHE    93      28.900  32.870  39.970  1.00  0.00           C  
ATOM   1146  HD1 PHE    93      28.730  33.860  39.600  1.00  0.00           H  
ATOM   1147  CE1 PHE    93      30.110  32.370  40.560  1.00  0.00           C  
ATOM   1148  HE1 PHE    93      30.870  33.130  40.620  1.00  0.00           H  
ATOM   1149  CZ  PHE    93      30.110  31.000  40.980  1.00  0.00           C  
ATOM   1150  HZ  PHE    93      31.060  30.630  41.340  1.00  0.00           H  
ATOM   1151  CD2 PHE    93      27.900  30.690  40.060  1.00  0.00           C  
ATOM   1152  HD2 PHE    93      26.990  30.110  39.930  1.00  0.00           H  
ATOM   1153  CE2 PHE    93      29.000  30.160  40.660  1.00  0.00           C  
ATOM   1154  HE2 PHE    93      28.920  29.200  41.140  1.00  0.00           H  
ATOM   1155  C   PHE    93      24.830  32.980  37.330  1.00  0.00           C  
ATOM   1156  O   PHE    93      25.040  34.160  36.970  1.00  0.00           O  
ATOM   1157  N   GLY    94      23.550  32.430  37.420  1.00  0.00           N  
ATOM   1158  H   GLY    94      23.590  31.450  37.640  1.00  0.00           H  
ATOM   1159  CA  GLY    94      22.260  33.060  37.030  1.00  0.00           C  
ATOM   1160  HA3 GLY    94      21.530  32.280  37.210  1.00  0.00           H  
ATOM   1161  HA2 GLY    94      22.180  33.340  35.990  1.00  0.00           H  
ATOM   1162  C   GLY    94      21.910  34.290  37.810  1.00  0.00           C  
ATOM   1163  O   GLY    94      22.580  34.660  38.740  1.00  0.00           O  
ATOM   1164  N   TRP    95      20.850  34.940  37.430  1.00  0.00           N  
ATOM   1165  H   TRP    95      20.200  34.550  36.780  1.00  0.00           H  
ATOM   1166  CA  TRP    95      20.510  36.220  37.950  1.00  0.00           C  
ATOM   1167  HA  TRP    95      21.330  36.900  37.760  1.00  0.00           H  
ATOM   1168  CB  TRP    95      19.240  36.730  37.260  1.00  0.00           C  
ATOM   1169  HB3 TRP    95      18.510  35.900  37.370  1.00  0.00           H  
ATOM   1170  HB2 TRP    95      19.410  36.850  36.170  1.00  0.00           H  
ATOM   1171  CG  TRP    95      18.560  38.030  37.760  1.00  0.00           C  
ATOM   1172  CD1 TRP    95      18.830  39.310  37.440  1.00  0.00           C  
ATOM   1173  HD1 TRP    95      19.530  39.540  36.650  1.00  0.00           H  
ATOM   1174  NE1 TRP    95      18.000  40.140  38.080  1.00  0.00           N  
ATOM   1175  HE1 TRP    95      17.960  41.110  38.040  1.00  0.00           H  
ATOM   1176  CE2 TRP    95      17.220  39.440  38.890  1.00  0.00           C  
ATOM   1177  CD2 TRP    95      17.490  38.050  38.720  1.00  0.00           C  
ATOM   1178  CE3 TRP    95      16.880  37.120  39.510  1.00  0.00           C  
ATOM   1179  HE3 TRP    95      17.110  36.080  39.310  1.00  0.00           H  
ATOM   1180  CZ3 TRP    95      15.920  37.550  40.500  1.00  0.00           C  
ATOM   1181  HZ3 TRP    95      15.360  36.820  41.060  1.00  0.00           H  
ATOM   1182  CZ2 TRP    95      16.180  39.850  39.780  1.00  0.00           C  
ATOM   1183  HZ2 TRP    95      15.800  40.850  39.860  1.00  0.00           H  
ATOM   1184  CH2 TRP    95      15.710  38.890  40.650  1.00  0.00           C  
ATOM   1185  HH2 TRP    95      14.820  39.150  41.200  1.00  0.00           H  
ATOM   1186  C   TRP    95      20.410  36.230  39.490  1.00  0.00           C  
ATOM   1187  O   TRP    95      20.900  37.090  40.220  1.00  0.00           O  
ATOM   1188  N   PHE    96      19.600  35.270  40.000  1.00  0.00           N  
ATOM   1189  H   PHE    96      19.280  34.590  39.340  1.00  0.00           H  
ATOM   1190  CA  PHE    96      19.200  35.080  41.380  1.00  0.00           C  
ATOM   1191  HA  PHE    96      18.840  36.030  41.750  1.00  0.00           H  
ATOM   1192  CB  PHE    96      18.090  33.960  41.690  1.00  0.00           C  
ATOM   1193  HB3 PHE    96      18.390  32.980  41.250  1.00  0.00           H  
ATOM   1194  HB2 PHE    96      17.080  34.130  41.260  1.00  0.00           H  
ATOM   1195  CG  PHE    96      17.860  33.720  43.100  1.00  0.00           C  
ATOM   1196  CD1 PHE    96      18.710  32.860  43.770  1.00  0.00           C  
ATOM   1197  HD1 PHE    96      19.500  32.290  43.310  1.00  0.00           H  
ATOM   1198  CE1 PHE    96      18.740  32.650  45.160  1.00  0.00           C  
ATOM   1199  HE1 PHE    96      19.450  31.900  45.470  1.00  0.00           H  
ATOM   1200  CZ  PHE    96      17.750  33.320  45.930  1.00  0.00           C  
ATOM   1201  HZ  PHE    96      17.860  33.210  47.000  1.00  0.00           H  
ATOM   1202  CD2 PHE    96      16.840  34.330  43.920  1.00  0.00           C  
ATOM   1203  HD2 PHE    96      16.270  35.030  43.340  1.00  0.00           H  
ATOM   1204  CE2 PHE    96      16.710  34.130  45.270  1.00  0.00           C  
ATOM   1205  HE2 PHE    96      16.020  34.790  45.780  1.00  0.00           H  
ATOM   1206  C   PHE    96      20.470  34.770  42.140  1.00  0.00           C  
ATOM   1207  O   PHE    96      20.830  35.430  43.110  1.00  0.00           O  
ATOM   1208  N   LEU    97      21.210  33.720  41.660  1.00  0.00           N  
ATOM   1209  H   LEU    97      20.920  33.250  40.830  1.00  0.00           H  
ATOM   1210  CA  LEU    97      22.410  33.230  42.330  1.00  0.00           C  
ATOM   1211  HA  LEU    97      22.000  33.090  43.320  1.00  0.00           H  
ATOM   1212  CB  LEU    97      22.850  31.840  41.780  1.00  0.00           C  
ATOM   1213  HB3 LEU    97      23.230  31.860  40.740  1.00  0.00           H  
ATOM   1214  HB2 LEU    97      21.960  31.180  41.660  1.00  0.00           H  
ATOM   1215  CG  LEU    97      23.950  31.170  42.700  1.00  0.00           C  
ATOM   1216  HG  LEU    97      24.860  31.800  42.650  1.00  0.00           H  
ATOM   1217  CD1 LEU    97      23.590  31.110  44.210  1.00  0.00           C  
ATOM   1218 1HD1 LEU    97      23.860  32.060  44.730  1.00  0.00           H  
ATOM   1219 2HD1 LEU    97      24.160  30.310  44.730  1.00  0.00           H  
ATOM   1220 3HD1 LEU    97      22.490  30.950  44.230  1.00  0.00           H  
ATOM   1221  CD2 LEU    97      24.250  29.660  42.280  1.00  0.00           C  
ATOM   1222 1HD2 LEU    97      24.330  29.610  41.180  1.00  0.00           H  
ATOM   1223 2HD2 LEU    97      23.440  28.910  42.410  1.00  0.00           H  
ATOM   1224 3HD2 LEU    97      25.160  29.230  42.750  1.00  0.00           H  
ATOM   1225  C   LEU    97      23.570  34.210  42.400  1.00  0.00           C  
ATOM   1226  O   LEU    97      24.180  34.450  43.480  1.00  0.00           O  
ATOM   1227  N   CYS    98      23.930  34.940  41.320  1.00  0.00           N  
ATOM   1228  H   CYS    98      23.430  34.710  40.480  1.00  0.00           H  
ATOM   1229  CA  CYS    98      24.920  36.000  41.380  1.00  0.00           C  
ATOM   1230  HA  CYS    98      25.830  35.550  41.760  1.00  0.00           H  
ATOM   1231  CB  CYS    98      25.250  36.570  39.890  1.00  0.00           C  
ATOM   1232  HB3 CYS    98      24.280  36.950  39.500  1.00  0.00           H  
ATOM   1233  HB2 CYS    98      25.550  35.710  39.270  1.00  0.00           H  
ATOM   1234  SG  CYS    98      26.640  37.800  39.890  1.00  0.00           S  
ATOM   1235  HG  CYS    98      26.110  38.720  39.100  1.00  0.00           H  
ATOM   1236  C   CYS    98      24.520  37.140  42.360  1.00  0.00           C  
ATOM   1237  O   CYS    98      25.290  37.720  43.150  1.00  0.00           O  
ATOM   1238  N   LYS    99      23.210  37.500  42.370  1.00  0.00           N  
ATOM   1239  H   LYS    99      22.540  37.270  41.680  1.00  0.00           H  
ATOM   1240  CA  LYS    99      22.760  38.550  43.340  1.00  0.00           C  
ATOM   1241  HA  LYS    99      23.420  39.400  43.350  1.00  0.00           H  
ATOM   1242  CB  LYS    99      21.330  38.990  42.950  1.00  0.00           C  
ATOM   1243  HB3 LYS    99      20.930  39.590  43.800  1.00  0.00           H  
ATOM   1244  HB2 LYS    99      20.630  38.130  42.920  1.00  0.00           H  
ATOM   1245  CG  LYS    99      21.330  39.860  41.700  1.00  0.00           C  
ATOM   1246  HG3 LYS    99      21.970  39.440  40.900  1.00  0.00           H  
ATOM   1247  HG2 LYS    99      21.840  40.830  41.880  1.00  0.00           H  
ATOM   1248  CD  LYS    99      19.980  40.070  41.050  1.00  0.00           C  
ATOM   1249  HD3 LYS    99      19.470  39.080  41.000  1.00  0.00           H  
ATOM   1250  HD2 LYS    99      19.990  40.250  39.960  1.00  0.00           H  
ATOM   1251  CE  LYS    99      19.000  41.080  41.720  1.00  0.00           C  
ATOM   1252  HE3 LYS    99      18.880  40.910  42.810  1.00  0.00           H  
ATOM   1253  HE2 LYS    99      17.990  40.960  41.260  1.00  0.00           H  
ATOM   1254  NZ  LYS    99      19.420  42.440  41.590  1.00  0.00           N1+
ATOM   1255  HZ1 LYS    99      19.260  43.000  42.450  1.00  0.00           H  
ATOM   1256  HZ2 LYS    99      19.030  42.870  40.720  1.00  0.00           H  
ATOM   1257  HZ3 LYS    99      20.430  42.550  41.350  1.00  0.00           H  
ATOM   1258  C   LYS    99      22.780  38.000  44.810  1.00  0.00           C  
ATOM   1259  O   LYS    99      23.080  38.730  45.690  1.00  0.00           O  
ATOM   1260  N   PHE   100      22.490  36.690  45.010  1.00  0.00           N  
ATOM   1261  H   PHE   100      22.180  36.120  44.260  1.00  0.00           H  
ATOM   1262  CA  PHE   100      22.510  36.030  46.350  1.00  0.00           C  
ATOM   1263  HA  PHE   100      21.900  36.600  47.040  1.00  0.00           H  
ATOM   1264  CB  PHE   100      21.710  34.700  46.280  1.00  0.00           C  
ATOM   1265  HB3 PHE   100      22.220  34.060  45.530  1.00  0.00           H  
ATOM   1266  HB2 PHE   100      20.700  34.990  45.940  1.00  0.00           H  
ATOM   1267  CG  PHE   100      21.780  33.870  47.570  1.00  0.00           C  
ATOM   1268  CD1 PHE   100      20.970  34.330  48.600  1.00  0.00           C  
ATOM   1269  HD1 PHE   100      20.370  35.210  48.440  1.00  0.00           H  
ATOM   1270  CE1 PHE   100      20.980  33.710  49.860  1.00  0.00           C  
ATOM   1271  HE1 PHE   100      20.330  34.130  50.630  1.00  0.00           H  
ATOM   1272  CZ  PHE   100      21.800  32.580  50.070  1.00  0.00           C  
ATOM   1273  HZ  PHE   100      21.780  32.120  51.050  1.00  0.00           H  
ATOM   1274  CD2 PHE   100      22.670  32.810  47.800  1.00  0.00           C  
ATOM   1275  HD2 PHE   100      23.400  32.450  47.090  1.00  0.00           H  
ATOM   1276  CE2 PHE   100      22.750  32.220  49.130  1.00  0.00           C  
ATOM   1277  HE2 PHE   100      23.500  31.480  49.400  1.00  0.00           H  
ATOM   1278  C   PHE   100      23.820  35.940  47.090  1.00  0.00           C  
ATOM   1279  O   PHE   100      24.020  36.160  48.280  1.00  0.00           O  
ATOM   1280  N   VAL   101      24.860  35.580  46.340  1.00  0.00           N  
ATOM   1281  H   VAL   101      24.680  35.490  45.360  1.00  0.00           H  
ATOM   1282  CA  VAL   101      26.270  35.600  46.710  1.00  0.00           C  
ATOM   1283  HA  VAL   101      26.450  35.070  47.640  1.00  0.00           H  
ATOM   1284  CB  VAL   101      27.120  34.850  45.670  1.00  0.00           C  
ATOM   1285  HB  VAL   101      26.860  35.010  44.600  1.00  0.00           H  
ATOM   1286  CG1 VAL   101      28.620  35.000  45.860  1.00  0.00           C  
ATOM   1287 1HG1 VAL   101      29.240  34.250  45.320  1.00  0.00           H  
ATOM   1288 2HG1 VAL   101      29.030  34.990  46.890  1.00  0.00           H  
ATOM   1289 3HG1 VAL   101      28.880  36.040  45.560  1.00  0.00           H  
ATOM   1290  CG2 VAL   101      26.880  33.350  46.000  1.00  0.00           C  
ATOM   1291 1HG2 VAL   101      25.850  33.140  45.630  1.00  0.00           H  
ATOM   1292 2HG2 VAL   101      27.100  33.140  47.070  1.00  0.00           H  
ATOM   1293 3HG2 VAL   101      27.570  32.700  45.430  1.00  0.00           H  
ATOM   1294  C   VAL   101      26.720  37.000  47.020  1.00  0.00           C  
ATOM   1295  O   VAL   101      27.120  37.200  48.150  1.00  0.00           O  
ATOM   1296  N   PHE   102      26.600  37.960  46.080  1.00  0.00           N  
ATOM   1297  H   PHE   102      26.410  37.640  45.160  1.00  0.00           H  
ATOM   1298  CA  PHE   102      26.930  39.350  46.380  1.00  0.00           C  
ATOM   1299  HA  PHE   102      27.930  39.320  46.800  1.00  0.00           H  
ATOM   1300  CB  PHE   102      27.140  40.260  45.210  1.00  0.00           C  
ATOM   1301  HB3 PHE   102      27.540  41.160  45.720  1.00  0.00           H  
ATOM   1302  HB2 PHE   102      26.210  40.430  44.630  1.00  0.00           H  
ATOM   1303  CG  PHE   102      28.290  39.800  44.270  1.00  0.00           C  
ATOM   1304  CD1 PHE   102      28.070  39.660  42.880  1.00  0.00           C  
ATOM   1305  HD1 PHE   102      27.160  39.940  42.360  1.00  0.00           H  
ATOM   1306  CE1 PHE   102      29.150  39.330  42.020  1.00  0.00           C  
ATOM   1307  HE1 PHE   102      29.000  39.260  40.950  1.00  0.00           H  
ATOM   1308  CZ  PHE   102      30.400  39.190  42.580  1.00  0.00           C  
ATOM   1309  HZ  PHE   102      31.210  39.120  41.870  1.00  0.00           H  
ATOM   1310  CD2 PHE   102      29.580  39.630  44.820  1.00  0.00           C  
ATOM   1311  HD2 PHE   102      29.800  39.660  45.880  1.00  0.00           H  
ATOM   1312  CE2 PHE   102      30.650  39.320  43.890  1.00  0.00           C  
ATOM   1313  HE2 PHE   102      31.660  39.190  44.270  1.00  0.00           H  
ATOM   1314  C   PHE   102      26.220  40.000  47.590  1.00  0.00           C  
ATOM   1315  O   PHE   102      26.800  40.730  48.330  1.00  0.00           O  
ATOM   1316  N   THR   103      24.950  39.690  47.770  1.00  0.00           N  
ATOM   1317  H   THR   103      24.430  39.110  47.140  1.00  0.00           H  
ATOM   1318  CA  THR   103      24.140  40.070  48.880  1.00  0.00           C  
ATOM   1319  HA  THR   103      24.230  41.140  48.910  1.00  0.00           H  
ATOM   1320  CB  THR   103      22.660  39.820  48.710  1.00  0.00           C  
ATOM   1321  HB  THR   103      22.430  38.730  48.680  1.00  0.00           H  
ATOM   1322  OG1 THR   103      22.090  40.410  47.540  1.00  0.00           O  
ATOM   1323  HG1 THR   103      22.360  39.800  46.850  1.00  0.00           H  
ATOM   1324  CG2 THR   103      21.830  40.360  49.890  1.00  0.00           C  
ATOM   1325 1HG2 THR   103      20.780  40.020  49.750  1.00  0.00           H  
ATOM   1326 2HG2 THR   103      21.810  41.470  49.960  1.00  0.00           H  
ATOM   1327 3HG2 THR   103      22.150  39.930  50.860  1.00  0.00           H  
ATOM   1328  C   THR   103      24.680  39.530  50.240  1.00  0.00           C  
ATOM   1329  O   THR   103      24.870  40.250  51.240  1.00  0.00           O  
ATOM   1330  N   ILE   104      25.050  38.220  50.270  1.00  0.00           N  
ATOM   1331  H   ILE   104      25.160  37.700  49.430  1.00  0.00           H  
ATOM   1332  CA  ILE   104      25.210  37.480  51.550  1.00  0.00           C  
ATOM   1333  HA  ILE   104      24.740  37.940  52.400  1.00  0.00           H  
ATOM   1334  CB  ILE   104      24.610  36.110  51.420  1.00  0.00           C  
ATOM   1335  HB  ILE   104      23.670  36.150  50.820  1.00  0.00           H  
ATOM   1336  CG2 ILE   104      25.530  35.060  50.720  1.00  0.00           C  
ATOM   1337 1HG2 ILE   104      25.880  35.320  49.690  1.00  0.00           H  
ATOM   1338 2HG2 ILE   104      25.030  34.070  50.630  1.00  0.00           H  
ATOM   1339 3HG2 ILE   104      26.470  34.910  51.280  1.00  0.00           H  
ATOM   1340  CG1 ILE   104      24.130  35.680  52.900  1.00  0.00           C  
ATOM   1341 3HG1 ILE   104      23.370  36.390  53.290  1.00  0.00           H  
ATOM   1342 2HG1 ILE   104      25.070  35.720  53.480  1.00  0.00           H  
ATOM   1343  CD1 ILE   104      23.600  34.250  52.830  1.00  0.00           C  
ATOM   1344 1HD1 ILE   104      22.630  34.320  52.290  1.00  0.00           H  
ATOM   1345 2HD1 ILE   104      23.440  33.950  53.890  1.00  0.00           H  
ATOM   1346 3HD1 ILE   104      24.140  33.460  52.270  1.00  0.00           H  
ATOM   1347  C   ILE   104      26.700  37.550  51.840  1.00  0.00           C  
ATOM   1348  O   ILE   104      27.020  37.330  53.010  1.00  0.00           O  
ATOM   1349  N   VAL   105      27.590  37.840  50.930  1.00  0.00           N  
ATOM   1350  H   VAL   105      27.500  37.870  49.930  1.00  0.00           H  
ATOM   1351  CA  VAL   105      28.990  38.230  51.350  1.00  0.00           C  
ATOM   1352  HA  VAL   105      29.240  37.430  52.030  1.00  0.00           H  
ATOM   1353  CB  VAL   105      30.030  38.190  50.300  1.00  0.00           C  
ATOM   1354  HB  VAL   105      31.040  38.340  50.740  1.00  0.00           H  
ATOM   1355  CG1 VAL   105      30.110  36.700  49.760  1.00  0.00           C  
ATOM   1356 1HG1 VAL   105      30.420  36.130  50.660  1.00  0.00           H  
ATOM   1357 2HG1 VAL   105      30.840  36.590  48.930  1.00  0.00           H  
ATOM   1358 3HG1 VAL   105      29.070  36.450  49.440  1.00  0.00           H  
ATOM   1359  CG2 VAL   105      29.820  39.220  49.170  1.00  0.00           C  
ATOM   1360 1HG2 VAL   105      28.730  39.400  49.030  1.00  0.00           H  
ATOM   1361 2HG2 VAL   105      30.170  38.800  48.210  1.00  0.00           H  
ATOM   1362 3HG2 VAL   105      30.420  40.120  49.430  1.00  0.00           H  
ATOM   1363  C   VAL   105      29.100  39.590  52.070  1.00  0.00           C  
ATOM   1364  O   VAL   105      29.780  39.780  53.050  1.00  0.00           O  
ATOM   1365  N   ASP   106      28.460  40.670  51.540  1.00  0.00           N  
ATOM   1366  H   ASP   106      27.980  40.580  50.670  1.00  0.00           H  
ATOM   1367  CA  ASP   106      28.420  41.970  52.170  1.00  0.00           C  
ATOM   1368  HA  ASP   106      29.480  42.040  52.380  1.00  0.00           H  
ATOM   1369  CB  ASP   106      27.720  42.980  51.210  1.00  0.00           C  
ATOM   1370  HB3 ASP   106      27.660  43.850  51.890  1.00  0.00           H  
ATOM   1371  HB2 ASP   106      26.720  42.580  50.930  1.00  0.00           H  
ATOM   1372  CG  ASP   106      28.560  43.560  50.210  1.00  0.00           C  
ATOM   1373  OD1 ASP   106      28.150  44.540  49.470  1.00  0.00           O  
ATOM   1374  OD2 ASP   106      29.740  43.130  49.950  1.00  0.00           O1-
ATOM   1375  C   ASP   106      27.710  41.980  53.480  1.00  0.00           C  
ATOM   1376  O   ASP   106      28.220  42.510  54.460  1.00  0.00           O  
ATOM   1377  N   ILE   107      26.560  41.250  53.590  1.00  0.00           N  
ATOM   1378  H   ILE   107      26.090  40.760  52.860  1.00  0.00           H  
ATOM   1379  CA  ILE   107      25.870  41.140  54.860  1.00  0.00           C  
ATOM   1380  HA  ILE   107      25.710  42.090  55.330  1.00  0.00           H  
ATOM   1381  CB  ILE   107      24.480  40.550  54.600  1.00  0.00           C  
ATOM   1382  HB  ILE   107      24.680  39.710  53.910  1.00  0.00           H  
ATOM   1383  CG2 ILE   107      23.840  40.050  55.920  1.00  0.00           C  
ATOM   1384 1HG2 ILE   107      24.500  39.660  56.720  1.00  0.00           H  
ATOM   1385 2HG2 ILE   107      23.000  39.340  55.790  1.00  0.00           H  
ATOM   1386 3HG2 ILE   107      23.360  40.880  56.490  1.00  0.00           H  
ATOM   1387  CG1 ILE   107      23.560  41.580  53.960  1.00  0.00           C  
ATOM   1388 3HG1 ILE   107      24.060  41.740  52.980  1.00  0.00           H  
ATOM   1389 2HG1 ILE   107      23.460  42.500  54.580  1.00  0.00           H  
ATOM   1390  CD1 ILE   107      22.170  41.000  53.720  1.00  0.00           C  
ATOM   1391 1HD1 ILE   107      21.590  41.810  53.220  1.00  0.00           H  
ATOM   1392 2HD1 ILE   107      21.630  40.860  54.680  1.00  0.00           H  
ATOM   1393 3HD1 ILE   107      22.280  40.010  53.240  1.00  0.00           H  
ATOM   1394  C   ILE   107      26.650  40.400  55.940  1.00  0.00           C  
ATOM   1395  O   ILE   107      26.780  40.830  57.080  1.00  0.00           O  
ATOM   1396  N   ASN   108      27.330  39.330  55.620  1.00  0.00           N  
ATOM   1397  H   ASN   108      27.370  39.100  54.650  1.00  0.00           H  
ATOM   1398  CA  ASN   108      28.010  38.480  56.680  1.00  0.00           C  
ATOM   1399  HA  ASN   108      27.490  38.470  57.620  1.00  0.00           H  
ATOM   1400  CB  ASN   108      28.290  37.020  56.200  1.00  0.00           C  
ATOM   1401  HB3 ASN   108      28.930  36.440  56.910  1.00  0.00           H  
ATOM   1402  HB2 ASN   108      28.710  36.960  55.180  1.00  0.00           H  
ATOM   1403  CG  ASN   108      26.950  36.270  56.210  1.00  0.00           C  
ATOM   1404  OD1 ASN   108      25.950  36.520  56.930  1.00  0.00           O  
ATOM   1405  ND2 ASN   108      26.900  35.150  55.470  1.00  0.00           N  
ATOM   1406 1HD2 ASN   108      27.620  34.870  54.840  1.00  0.00           H  
ATOM   1407 2HD2 ASN   108      26.000  34.930  55.090  1.00  0.00           H  
ATOM   1408  C   ASN   108      29.300  39.170  57.050  1.00  0.00           C  
ATOM   1409  O   ASN   108      29.500  39.420  58.250  1.00  0.00           O  
ATOM   1410  N   LEU   109      30.120  39.720  56.030  1.00  0.00           N  
ATOM   1411  H   LEU   109      29.870  39.740  55.060  1.00  0.00           H  
ATOM   1412  CA  LEU   109      31.290  40.570  56.430  1.00  0.00           C  
ATOM   1413  HA  LEU   109      32.010  39.990  56.990  1.00  0.00           H  
ATOM   1414  CB  LEU   109      32.060  40.930  55.160  1.00  0.00           C  
ATOM   1415  HB3 LEU   109      32.900  41.590  55.450  1.00  0.00           H  
ATOM   1416  HB2 LEU   109      31.430  41.440  54.410  1.00  0.00           H  
ATOM   1417  CG  LEU   109      32.560  39.710  54.400  1.00  0.00           C  
ATOM   1418  HG  LEU   109      31.770  38.950  54.240  1.00  0.00           H  
ATOM   1419  CD1 LEU   109      33.120  40.090  53.090  1.00  0.00           C  
ATOM   1420 1HD1 LEU   109      33.490  39.210  52.520  1.00  0.00           H  
ATOM   1421 2HD1 LEU   109      33.990  40.790  53.190  1.00  0.00           H  
ATOM   1422 3HD1 LEU   109      32.390  40.660  52.470  1.00  0.00           H  
ATOM   1423  CD2 LEU   109      33.630  38.900  55.110  1.00  0.00           C  
ATOM   1424 1HD2 LEU   109      34.320  39.730  55.400  1.00  0.00           H  
ATOM   1425 2HD2 LEU   109      34.330  38.240  54.570  1.00  0.00           H  
ATOM   1426 3HD2 LEU   109      33.190  38.370  55.980  1.00  0.00           H  
ATOM   1427  C   LEU   109      30.910  41.840  57.130  1.00  0.00           C  
ATOM   1428  O   LEU   109      31.520  42.070  58.130  1.00  0.00           O  
ATOM   1429  N   PHE   110      29.850  42.590  56.750  1.00  0.00           N  
ATOM   1430  H   PHE   110      29.470  42.560  55.830  1.00  0.00           H  
ATOM   1431  CA  PHE   110      29.400  43.660  57.620  1.00  0.00           C  
ATOM   1432  HA  PHE   110      30.340  44.190  57.740  1.00  0.00           H  
ATOM   1433  CB  PHE   110      28.380  44.600  56.980  1.00  0.00           C  
ATOM   1434  HB3 PHE   110      28.100  45.330  57.760  1.00  0.00           H  
ATOM   1435  HB2 PHE   110      27.690  43.880  56.490  1.00  0.00           H  
ATOM   1436  CG  PHE   110      28.810  45.680  55.960  1.00  0.00           C  
ATOM   1437  CD1 PHE   110      28.040  45.850  54.810  1.00  0.00           C  
ATOM   1438  HD1 PHE   110      27.260  45.140  54.590  1.00  0.00           H  
ATOM   1439  CE1 PHE   110      28.230  46.960  53.950  1.00  0.00           C  
ATOM   1440  HE1 PHE   110      27.510  47.080  53.160  1.00  0.00           H  
ATOM   1441  CZ  PHE   110      29.340  47.840  54.100  1.00  0.00           C  
ATOM   1442  HZ  PHE   110      29.460  48.670  53.420  1.00  0.00           H  
ATOM   1443  CD2 PHE   110      29.910  46.500  56.160  1.00  0.00           C  
ATOM   1444  HD2 PHE   110      30.590  46.330  56.980  1.00  0.00           H  
ATOM   1445  CE2 PHE   110      30.150  47.540  55.210  1.00  0.00           C  
ATOM   1446  HE2 PHE   110      30.940  48.260  55.370  1.00  0.00           H  
ATOM   1447  C   PHE   110      28.920  43.240  59.000  1.00  0.00           C  
ATOM   1448  O   PHE   110      29.200  43.820  60.030  1.00  0.00           O  
ATOM   1449  N   GLY   111      28.100  42.200  59.110  1.00  0.00           N  
ATOM   1450  H   GLY   111      27.940  41.590  58.340  1.00  0.00           H  
ATOM   1451  CA  GLY   111      27.430  41.810  60.370  1.00  0.00           C  
ATOM   1452  HA3 GLY   111      26.810  41.000  60.010  1.00  0.00           H  
ATOM   1453  HA2 GLY   111      26.800  42.570  60.800  1.00  0.00           H  
ATOM   1454  C   GLY   111      28.430  41.270  61.400  1.00  0.00           C  
ATOM   1455  O   GLY   111      28.390  41.510  62.600  1.00  0.00           O  
ATOM   1456  N   SER   112      29.480  40.580  60.930  1.00  0.00           N  
ATOM   1457  H   SER   112      29.500  40.340  59.960  1.00  0.00           H  
ATOM   1458  CA  SER   112      30.700  40.070  61.670  1.00  0.00           C  
ATOM   1459  HA  SER   112      30.360  39.300  62.340  1.00  0.00           H  
ATOM   1460  CB  SER   112      31.640  39.500  60.610  1.00  0.00           C  
ATOM   1461  HB3 SER   112      31.790  40.270  59.820  1.00  0.00           H  
ATOM   1462  HB2 SER   112      31.080  38.670  60.120  1.00  0.00           H  
ATOM   1463  OG  SER   112      32.900  39.140  61.090  1.00  0.00           O  
ATOM   1464  HG  SER   112      32.800  38.290  61.530  1.00  0.00           H  
ATOM   1465  C   SER   112      31.400  41.170  62.370  1.00  0.00           C  
ATOM   1466  O   SER   112      31.350  41.280  63.610  1.00  0.00           O  
ATOM   1467  N   VAL   113      31.860  42.180  61.630  1.00  0.00           N  
ATOM   1468  H   VAL   113      31.880  42.120  60.640  1.00  0.00           H  
ATOM   1469  CA  VAL   113      32.520  43.360  62.250  1.00  0.00           C  
ATOM   1470  HA  VAL   113      33.160  42.960  63.020  1.00  0.00           H  
ATOM   1471  CB  VAL   113      33.550  44.130  61.380  1.00  0.00           C  
ATOM   1472  HB  VAL   113      33.970  44.900  62.060  1.00  0.00           H  
ATOM   1473  CG1 VAL   113      34.580  43.190  60.920  1.00  0.00           C  
ATOM   1474 1HG1 VAL   113      35.360  43.740  60.370  1.00  0.00           H  
ATOM   1475 2HG1 VAL   113      34.080  42.450  60.250  1.00  0.00           H  
ATOM   1476 3HG1 VAL   113      35.030  42.640  61.780  1.00  0.00           H  
ATOM   1477  CG2 VAL   113      32.770  44.790  60.180  1.00  0.00           C  
ATOM   1478 1HG2 VAL   113      32.420  44.020  59.460  1.00  0.00           H  
ATOM   1479 2HG2 VAL   113      33.500  45.430  59.650  1.00  0.00           H  
ATOM   1480 3HG2 VAL   113      31.960  45.450  60.550  1.00  0.00           H  
ATOM   1481  C   VAL   113      31.500  44.190  63.070  1.00  0.00           C  
ATOM   1482  O   VAL   113      31.880  44.680  64.180  1.00  0.00           O  
ATOM   1483  N   PHE   114      30.230  44.340  62.660  1.00  0.00           N  
ATOM   1484  H   PHE   114      29.880  43.980  61.790  1.00  0.00           H  
ATOM   1485  CA  PHE   114      29.300  45.100  63.590  1.00  0.00           C  
ATOM   1486  HA  PHE   114      29.800  46.040  63.780  1.00  0.00           H  
ATOM   1487  CB  PHE   114      27.990  45.330  62.830  1.00  0.00           C  
ATOM   1488  HB3 PHE   114      27.200  45.680  63.530  1.00  0.00           H  
ATOM   1489  HB2 PHE   114      27.680  44.290  62.600  1.00  0.00           H  
ATOM   1490  CG  PHE   114      28.040  46.200  61.610  1.00  0.00           C  
ATOM   1491  CD1 PHE   114      29.020  47.220  61.430  1.00  0.00           C  
ATOM   1492  HD1 PHE   114      29.830  47.330  62.140  1.00  0.00           H  
ATOM   1493  CE1 PHE   114      28.940  48.090  60.300  1.00  0.00           C  
ATOM   1494  HE1 PHE   114      29.700  48.810  60.040  1.00  0.00           H  
ATOM   1495  CZ  PHE   114      27.880  48.000  59.460  1.00  0.00           C  
ATOM   1496  HZ  PHE   114      27.900  48.700  58.630  1.00  0.00           H  
ATOM   1497  CD2 PHE   114      26.980  46.080  60.660  1.00  0.00           C  
ATOM   1498  HD2 PHE   114      26.360  45.200  60.700  1.00  0.00           H  
ATOM   1499  CE2 PHE   114      26.920  47.010  59.640  1.00  0.00           C  
ATOM   1500  HE2 PHE   114      26.110  47.100  58.920  1.00  0.00           H  
ATOM   1501  C   PHE   114      29.160  44.430  64.980  1.00  0.00           C  
ATOM   1502  O   PHE   114      29.210  45.080  66.080  1.00  0.00           O  
ATOM   1503  N   LEU   115      29.100  43.100  64.970  1.00  0.00           N  
ATOM   1504  H   LEU   115      29.010  42.630  64.100  1.00  0.00           H  
ATOM   1505  CA  LEU   115      28.860  42.250  66.190  1.00  0.00           C  
ATOM   1506  HA  LEU   115      28.040  42.600  66.800  1.00  0.00           H  
ATOM   1507  CB  LEU   115      28.460  40.770  65.870  1.00  0.00           C  
ATOM   1508  HB3 LEU   115      29.260  40.350  65.230  1.00  0.00           H  
ATOM   1509  HB2 LEU   115      27.500  40.770  65.320  1.00  0.00           H  
ATOM   1510  CG  LEU   115      28.040  39.860  67.120  1.00  0.00           C  
ATOM   1511  HG  LEU   115      28.970  39.910  67.730  1.00  0.00           H  
ATOM   1512  CD1 LEU   115      26.870  40.350  67.890  1.00  0.00           C  
ATOM   1513 1HD1 LEU   115      27.130  41.300  68.400  1.00  0.00           H  
ATOM   1514 2HD1 LEU   115      26.690  39.730  68.790  1.00  0.00           H  
ATOM   1515 3HD1 LEU   115      25.940  40.410  67.290  1.00  0.00           H  
ATOM   1516  CD2 LEU   115      27.720  38.450  66.720  1.00  0.00           C  
ATOM   1517 1HD2 LEU   115      26.710  38.510  66.260  1.00  0.00           H  
ATOM   1518 2HD2 LEU   115      27.660  37.810  67.630  1.00  0.00           H  
ATOM   1519 3HD2 LEU   115      28.490  38.060  66.010  1.00  0.00           H  
ATOM   1520  C   LEU   115      30.090  42.260  67.100  1.00  0.00           C  
ATOM   1521  O   LEU   115      29.920  42.520  68.300  1.00  0.00           O  
ATOM   1522  N   ILE   116      31.280  42.020  66.510  1.00  0.00           N  
ATOM   1523  H   ILE   116      31.250  41.860  65.530  1.00  0.00           H  
ATOM   1524  CA  ILE   116      32.550  42.060  67.200  1.00  0.00           C  
ATOM   1525  HA  ILE   116      32.490  41.300  67.960  1.00  0.00           H  
ATOM   1526  CB  ILE   116      33.740  41.790  66.250  1.00  0.00           C  
ATOM   1527  HB  ILE   116      33.610  42.530  65.430  1.00  0.00           H  
ATOM   1528  CG2 ILE   116      35.160  41.910  66.890  1.00  0.00           C  
ATOM   1529 1HG2 ILE   116      35.920  41.650  66.120  1.00  0.00           H  
ATOM   1530 2HG2 ILE   116      35.300  41.200  67.730  1.00  0.00           H  
ATOM   1531 3HG2 ILE   116      35.490  42.900  67.270  1.00  0.00           H  
ATOM   1532  CG1 ILE   116      33.650  40.320  65.760  1.00  0.00           C  
ATOM   1533 3HG1 ILE   116      32.620  40.040  65.440  1.00  0.00           H  
ATOM   1534 2HG1 ILE   116      33.850  39.620  66.600  1.00  0.00           H  
ATOM   1535  CD1 ILE   116      34.430  40.150  64.430  1.00  0.00           C  
ATOM   1536 1HD1 ILE   116      34.500  39.050  64.260  1.00  0.00           H  
ATOM   1537 2HD1 ILE   116      35.480  40.500  64.400  1.00  0.00           H  
ATOM   1538 3HD1 ILE   116      33.910  40.570  63.540  1.00  0.00           H  
ATOM   1539  C   ILE   116      32.860  43.340  67.930  1.00  0.00           C  
ATOM   1540  O   ILE   116      33.380  43.340  69.060  1.00  0.00           O  
ATOM   1541  N   ALA   117      32.460  44.500  67.330  1.00  0.00           N  
ATOM   1542  H   ALA   117      31.970  44.480  66.470  1.00  0.00           H  
ATOM   1543  CA  ALA   117      32.410  45.800  67.940  1.00  0.00           C  
ATOM   1544  HA  ALA   117      33.360  45.960  68.420  1.00  0.00           H  
ATOM   1545  CB  ALA   117      32.300  46.850  66.840  1.00  0.00           C  
ATOM   1546  HB1 ALA   117      32.750  47.830  67.130  1.00  0.00           H  
ATOM   1547  HB2 ALA   117      31.260  47.030  66.490  1.00  0.00           H  
ATOM   1548  HB3 ALA   117      32.830  46.450  65.960  1.00  0.00           H  
ATOM   1549  C   ALA   117      31.330  46.030  69.010  1.00  0.00           C  
ATOM   1550  O   ALA   117      31.640  46.680  70.030  1.00  0.00           O  
ATOM   1551  N   LEU   118      30.090  45.470  68.800  1.00  0.00           N  
ATOM   1552  H   LEU   118      29.830  45.140  67.900  1.00  0.00           H  
ATOM   1553  CA  LEU   118      29.000  45.720  69.730  1.00  0.00           C  
ATOM   1554  HA  LEU   118      28.920  46.770  69.960  1.00  0.00           H  
ATOM   1555  CB  LEU   118      27.670  45.320  69.120  1.00  0.00           C  
ATOM   1556  HB3 LEU   118      27.670  44.240  68.850  1.00  0.00           H  
ATOM   1557  HB2 LEU   118      27.550  45.830  68.140  1.00  0.00           H  
ATOM   1558  CG  LEU   118      26.430  45.480  70.060  1.00  0.00           C  
ATOM   1559  HG  LEU   118      26.450  44.660  70.810  1.00  0.00           H  
ATOM   1560  CD1 LEU   118      26.390  46.900  70.700  1.00  0.00           C  
ATOM   1561 1HD1 LEU   118      27.010  47.160  71.580  1.00  0.00           H  
ATOM   1562 2HD1 LEU   118      25.350  46.950  71.100  1.00  0.00           H  
ATOM   1563 3HD1 LEU   118      26.330  47.720  69.950  1.00  0.00           H  
ATOM   1564  CD2 LEU   118      25.210  45.190  69.240  1.00  0.00           C  
ATOM   1565 1HD2 LEU   118      25.210  44.150  68.840  1.00  0.00           H  
ATOM   1566 2HD2 LEU   118      25.010  45.810  68.350  1.00  0.00           H  
ATOM   1567 3HD2 LEU   118      24.270  45.320  69.830  1.00  0.00           H  
ATOM   1568  C   LEU   118      29.280  44.920  71.000  1.00  0.00           C  
ATOM   1569  O   LEU   118      28.990  45.370  72.120  1.00  0.00           O  
ATOM   1570  N   ILE   119      29.910  43.700  70.900  1.00  0.00           N  
ATOM   1571  H   ILE   119      30.010  43.290  69.990  1.00  0.00           H  
ATOM   1572  CA  ILE   119      30.220  42.860  72.060  1.00  0.00           C  
ATOM   1573  HA  ILE   119      29.400  43.000  72.740  1.00  0.00           H  
ATOM   1574  CB  ILE   119      30.380  41.470  71.560  1.00  0.00           C  
ATOM   1575  HB  ILE   119      29.550  41.320  70.830  1.00  0.00           H  
ATOM   1576  CG2 ILE   119      31.730  41.200  70.890  1.00  0.00           C  
ATOM   1577 1HG2 ILE   119      32.630  41.300  71.540  1.00  0.00           H  
ATOM   1578 2HG2 ILE   119      31.880  41.880  70.020  1.00  0.00           H  
ATOM   1579 3HG2 ILE   119      31.800  40.190  70.440  1.00  0.00           H  
ATOM   1580  CG1 ILE   119      29.990  40.420  72.660  1.00  0.00           C  
ATOM   1581 3HG1 ILE   119      30.600  40.640  73.560  1.00  0.00           H  
ATOM   1582 2HG1 ILE   119      30.360  39.450  72.280  1.00  0.00           H  
ATOM   1583  CD1 ILE   119      28.450  40.410  72.950  1.00  0.00           C  
ATOM   1584 1HD1 ILE   119      28.080  41.410  73.270  1.00  0.00           H  
ATOM   1585 2HD1 ILE   119      28.220  39.790  73.840  1.00  0.00           H  
ATOM   1586 3HD1 ILE   119      27.970  40.120  71.990  1.00  0.00           H  
ATOM   1587  C   ILE   119      31.370  43.380  72.900  1.00  0.00           C  
ATOM   1588  O   ILE   119      31.410  43.390  74.120  1.00  0.00           O  
ATOM   1589  N   ALA   120      32.320  44.070  72.140  1.00  0.00           N  
ATOM   1590  H   ALA   120      32.290  44.100  71.140  1.00  0.00           H  
ATOM   1591  CA  ALA   120      33.340  44.840  72.770  1.00  0.00           C  
ATOM   1592  HA  ALA   120      33.890  44.200  73.450  1.00  0.00           H  
ATOM   1593  CB  ALA   120      34.450  45.340  71.820  1.00  0.00           C  
ATOM   1594  HB1 ALA   120      35.360  45.670  72.350  1.00  0.00           H  
ATOM   1595  HB2 ALA   120      34.120  46.200  71.180  1.00  0.00           H  
ATOM   1596  HB3 ALA   120      34.820  44.540  71.150  1.00  0.00           H  
ATOM   1597  C   ALA   120      32.760  46.040  73.630  1.00  0.00           C  
ATOM   1598  O   ALA   120      33.130  46.360  74.760  1.00  0.00           O  
ATOM   1599  N   LEU   121      31.730  46.650  73.090  1.00  0.00           N  
ATOM   1600  H   LEU   121      31.510  46.560  72.120  1.00  0.00           H  
ATOM   1601  CA  LEU   121      30.870  47.610  73.830  1.00  0.00           C  
ATOM   1602  HA  LEU   121      31.580  48.330  74.220  1.00  0.00           H  
ATOM   1603  CB  LEU   121      30.040  48.460  72.870  1.00  0.00           C  
ATOM   1604  HB3 LEU   121      29.260  48.940  73.510  1.00  0.00           H  
ATOM   1605  HB2 LEU   121      29.560  47.870  72.060  1.00  0.00           H  
ATOM   1606  CG  LEU   121      30.850  49.520  71.970  1.00  0.00           C  
ATOM   1607  HG  LEU   121      31.640  49.000  71.380  1.00  0.00           H  
ATOM   1608  CD1 LEU   121      29.960  50.120  70.950  1.00  0.00           C  
ATOM   1609 1HD1 LEU   121      29.590  49.270  70.330  1.00  0.00           H  
ATOM   1610 2HD1 LEU   121      30.410  50.880  70.280  1.00  0.00           H  
ATOM   1611 3HD1 LEU   121      29.020  50.550  71.350  1.00  0.00           H  
ATOM   1612  CD2 LEU   121      31.430  50.630  72.820  1.00  0.00           C  
ATOM   1613 1HD2 LEU   121      32.300  51.110  72.330  1.00  0.00           H  
ATOM   1614 2HD2 LEU   121      31.870  50.240  73.760  1.00  0.00           H  
ATOM   1615 3HD2 LEU   121      30.670  51.440  72.950  1.00  0.00           H  
ATOM   1616  C   LEU   121      30.020  47.000  74.990  1.00  0.00           C  
ATOM   1617  O   LEU   121      29.990  47.460  76.130  1.00  0.00           O  
ATOM   1618  N   ASP   122      29.330  45.870  74.850  1.00  0.00           N  
ATOM   1619  H   ASP   122      29.380  45.650  73.880  1.00  0.00           H  
ATOM   1620  CA  ASP   122      28.610  45.100  75.830  1.00  0.00           C  
ATOM   1621  HA  ASP   122      27.800  45.710  76.210  1.00  0.00           H  
ATOM   1622  CB  ASP   122      27.900  44.010  75.040  1.00  0.00           C  
ATOM   1623  HB3 ASP   122      28.640  43.300  74.630  1.00  0.00           H  
ATOM   1624  HB2 ASP   122      27.330  44.420  74.170  1.00  0.00           H  
ATOM   1625  CG  ASP   122      26.970  43.160  75.930  1.00  0.00           C  
ATOM   1626  OD1 ASP   122      26.390  42.180  75.400  1.00  0.00           O  
ATOM   1627  OD2 ASP   122      26.830  43.400  77.140  1.00  0.00           O1-
ATOM   1628  C   ASP   122      29.470  44.560  76.960  1.00  0.00           C  
ATOM   1629  O   ASP   122      29.140  44.710  78.160  1.00  0.00           O  
ATOM   1630  N   ARG   123      30.620  43.930  76.690  1.00  0.00           N  
ATOM   1631  H   ARG   123      30.870  43.840  75.730  1.00  0.00           H  
ATOM   1632  CA  ARG   123      31.550  43.520  77.700  1.00  0.00           C  
ATOM   1633  HA  ARG   123      30.990  43.100  78.520  1.00  0.00           H  
ATOM   1634  CB  ARG   123      32.710  42.620  77.210  1.00  0.00           C  
ATOM   1635  HB3 ARG   123      33.430  42.430  78.030  1.00  0.00           H  
ATOM   1636  HB2 ARG   123      33.240  43.290  76.500  1.00  0.00           H  
ATOM   1637  CG  ARG   123      32.310  41.210  76.710  1.00  0.00           C  
ATOM   1638  HG3 ARG   123      33.190  40.730  76.250  1.00  0.00           H  
ATOM   1639  HG2 ARG   123      31.650  41.340  75.830  1.00  0.00           H  
ATOM   1640  CD  ARG   123      31.700  40.280  77.790  1.00  0.00           C  
ATOM   1641  HD3 ARG   123      31.340  39.290  77.440  1.00  0.00           H  
ATOM   1642  HD2 ARG   123      30.780  40.710  78.240  1.00  0.00           H  
ATOM   1643  NE  ARG   123      32.810  40.160  78.890  1.00  0.00           N  
ATOM   1644  HE  ARG   123      33.780  40.150  78.650  1.00  0.00           H  
ATOM   1645  CZ  ARG   123      32.580  40.480  80.170  1.00  0.00           C  
ATOM   1646  NH1 ARG   123      31.450  40.420  80.740  1.00  0.00           N1+
ATOM   1647 1HH1 ARG   123      30.690  40.030  80.220  1.00  0.00           H  
ATOM   1648 2HH1 ARG   123      31.290  40.510  81.720  1.00  0.00           H  
ATOM   1649  NH2 ARG   123      33.670  40.840  80.830  1.00  0.00           N  
ATOM   1650 1HH2 ARG   123      34.560  40.910  80.390  1.00  0.00           H  
ATOM   1651 2HH2 ARG   123      33.610  41.090  81.800  1.00  0.00           H  
ATOM   1652  C   ARG   123      32.180  44.730  78.390  1.00  0.00           C  
ATOM   1653  O   ARG   123      32.280  44.670  79.580  1.00  0.00           O  
ATOM   1654  N   CYS   124      32.620  45.790  77.650  1.00  0.00           N  
ATOM   1655  H   CYS   124      32.490  45.820  76.660  1.00  0.00           H  
ATOM   1656  CA  CYS   124      33.010  47.120  78.280  1.00  0.00           C  
ATOM   1657  HA  CYS   124      33.910  47.000  78.860  1.00  0.00           H  
ATOM   1658  CB  CYS   124      33.560  48.080  77.180  1.00  0.00           C  
ATOM   1659  HB3 CYS   124      32.790  48.070  76.380  1.00  0.00           H  
ATOM   1660  HB2 CYS   124      34.430  47.660  76.630  1.00  0.00           H  
ATOM   1661  SG  CYS   124      33.840  49.710  77.830  1.00  0.00           S  
ATOM   1662  HG  CYS   124      35.140  49.700  78.100  1.00  0.00           H  
ATOM   1663  C   CYS   124      31.920  47.660  79.190  1.00  0.00           C  
ATOM   1664  O   CYS   124      32.250  48.110  80.280  1.00  0.00           O  
ATOM   1665  N   VAL   125      30.660  47.740  78.860  1.00  0.00           N  
ATOM   1666  H   VAL   125      30.340  47.420  77.970  1.00  0.00           H  
ATOM   1667  CA  VAL   125      29.680  48.130  79.810  1.00  0.00           C  
ATOM   1668  HA  VAL   125      29.990  49.140  80.030  1.00  0.00           H  
ATOM   1669  CB  VAL   125      28.230  48.260  79.260  1.00  0.00           C  
ATOM   1670  HB  VAL   125      27.880  47.330  78.750  1.00  0.00           H  
ATOM   1671  CG1 VAL   125      27.280  48.740  80.400  1.00  0.00           C  
ATOM   1672 1HG1 VAL   125      27.660  49.710  80.770  1.00  0.00           H  
ATOM   1673 2HG1 VAL   125      27.240  47.880  81.110  1.00  0.00           H  
ATOM   1674 3HG1 VAL   125      26.290  48.930  79.940  1.00  0.00           H  
ATOM   1675  CG2 VAL   125      28.370  49.370  78.220  1.00  0.00           C  
ATOM   1676 1HG2 VAL   125      28.970  49.070  77.340  1.00  0.00           H  
ATOM   1677 2HG2 VAL   125      28.780  50.310  78.650  1.00  0.00           H  
ATOM   1678 3HG2 VAL   125      27.410  49.660  77.750  1.00  0.00           H  
ATOM   1679  C   VAL   125      29.640  47.410  81.210  1.00  0.00           C  
ATOM   1680  O   VAL   125      29.780  47.980  82.320  1.00  0.00           O  
ATOM   1681  N   CYS   126      29.700  46.040  81.100  1.00  0.00           N  
ATOM   1682  H   CYS   126      29.620  45.560  80.230  1.00  0.00           H  
ATOM   1683  CA  CYS   126      29.860  45.180  82.250  1.00  0.00           C  
ATOM   1684  HA  CYS   126      29.050  45.360  82.940  1.00  0.00           H  
ATOM   1685  CB  CYS   126      29.870  43.680  81.920  1.00  0.00           C  
ATOM   1686  HB3 CYS   126      30.040  43.180  82.900  1.00  0.00           H  
ATOM   1687  HB2 CYS   126      30.710  43.390  81.250  1.00  0.00           H  
ATOM   1688  SG  CYS   126      28.290  43.020  81.360  1.00  0.00           S  
ATOM   1689  HG  CYS   126      27.720  42.850  82.540  1.00  0.00           H  
ATOM   1690  C   CYS   126      31.110  45.450  82.970  1.00  0.00           C  
ATOM   1691  O   CYS   126      31.050  45.500  84.230  1.00  0.00           O  
ATOM   1692  N   VAL   127      32.240  45.680  82.320  1.00  0.00           N  
ATOM   1693  H   VAL   127      32.300  45.350  81.380  1.00  0.00           H  
ATOM   1694  CA  VAL   127      33.570  45.950  82.960  1.00  0.00           C  
ATOM   1695  HA  VAL   127      33.820  45.220  83.710  1.00  0.00           H  
ATOM   1696  CB  VAL   127      34.740  45.850  82.000  1.00  0.00           C  
ATOM   1697  HB  VAL   127      34.460  46.400  81.070  1.00  0.00           H  
ATOM   1698  CG1 VAL   127      36.090  46.420  82.650  1.00  0.00           C  
ATOM   1699 1HG1 VAL   127      35.980  47.520  82.770  1.00  0.00           H  
ATOM   1700 2HG1 VAL   127      36.970  46.290  81.980  1.00  0.00           H  
ATOM   1701 3HG1 VAL   127      36.230  45.940  83.640  1.00  0.00           H  
ATOM   1702  CG2 VAL   127      34.960  44.340  81.670  1.00  0.00           C  
ATOM   1703 1HG2 VAL   127      34.090  43.820  81.220  1.00  0.00           H  
ATOM   1704 2HG2 VAL   127      35.230  43.780  82.590  1.00  0.00           H  
ATOM   1705 3HG2 VAL   127      35.750  44.120  80.920  1.00  0.00           H  
ATOM   1706  C   VAL   127      33.600  47.290  83.690  1.00  0.00           C  
ATOM   1707  O   VAL   127      34.090  47.420  84.830  1.00  0.00           O  
ATOM   1708  N   LEU   128      32.930  48.300  83.090  1.00  0.00           N  
ATOM   1709  H   LEU   128      32.670  48.160  82.140  1.00  0.00           H  
ATOM   1710  CA  LEU   128      32.650  49.520  83.880  1.00  0.00           C  
ATOM   1711  HA  LEU   128      33.590  49.810  84.330  1.00  0.00           H  
ATOM   1712  CB  LEU   128      32.140  50.560  82.890  1.00  0.00           C  
ATOM   1713  HB3 LEU   128      31.870  51.450  83.500  1.00  0.00           H  
ATOM   1714  HB2 LEU   128      31.310  50.010  82.390  1.00  0.00           H  
ATOM   1715  CG  LEU   128      33.180  51.050  81.940  1.00  0.00           C  
ATOM   1716  HG  LEU   128      33.620  50.190  81.400  1.00  0.00           H  
ATOM   1717  CD1 LEU   128      32.670  51.940  80.760  1.00  0.00           C  
ATOM   1718 1HD1 LEU   128      33.590  52.390  80.340  1.00  0.00           H  
ATOM   1719 2HD1 LEU   128      31.950  52.760  80.980  1.00  0.00           H  
ATOM   1720 3HD1 LEU   128      32.230  51.250  80.000  1.00  0.00           H  
ATOM   1721  CD2 LEU   128      34.320  51.910  82.590  1.00  0.00           C  
ATOM   1722 1HD2 LEU   128      34.740  51.420  83.500  1.00  0.00           H  
ATOM   1723 2HD2 LEU   128      33.920  52.860  83.030  1.00  0.00           H  
ATOM   1724 3HD2 LEU   128      35.120  52.180  81.870  1.00  0.00           H  
ATOM   1725  C   LEU   128      31.750  49.310  85.040  1.00  0.00           C  
ATOM   1726  O   LEU   128      31.940  49.880  86.050  1.00  0.00           O  
ATOM   1727  N   HIS   129      30.720  48.500  84.850  1.00  0.00           N  
ATOM   1728  H   HIS   129      30.650  48.160  83.920  1.00  0.00           H  
ATOM   1729  CA  HIS   129      29.650  48.400  85.800  1.00  0.00           C  
ATOM   1730  HA  HIS   129      29.890  48.760  86.780  1.00  0.00           H  
ATOM   1731  CB  HIS   129      28.610  49.540  85.480  1.00  0.00           C  
ATOM   1732  HB3 HIS   129      27.770  49.320  86.170  1.00  0.00           H  
ATOM   1733  HB2 HIS   129      28.080  49.400  84.510  1.00  0.00           H  
ATOM   1734  ND1 HIS   129      29.320  51.850  84.560  1.00  0.00           N  
ATOM   1735  HD1 HIS   129      29.290  51.580  83.600  1.00  0.00           H  
ATOM   1736  CG  HIS   129      29.070  50.980  85.620  1.00  0.00           C  
ATOM   1737  CE1 HIS   129      29.530  53.110  85.150  1.00  0.00           C  
ATOM   1738  HE1 HIS   129      29.800  54.030  84.610  1.00  0.00           H  
ATOM   1739  NE2 HIS   129      29.430  53.050  86.400  1.00  0.00           N  
ATOM   1740  CD2 HIS   129      29.100  51.750  86.760  1.00  0.00           C  
ATOM   1741  HD2 HIS   129      29.090  51.560  87.830  1.00  0.00           H  
ATOM   1742  C   HIS   129      29.050  47.020  86.020  1.00  0.00           C  
ATOM   1743  O   HIS   129      28.030  46.740  85.380  1.00  0.00           O  
ATOM   1744  N   PRO   130      29.600  46.110  86.760  1.00  0.00           N  
ATOM   1745  CD  PRO   130      30.870  46.350  87.450  1.00  0.00           C  
ATOM   1746  HD3 PRO   130      30.890  47.210  88.150  1.00  0.00           H  
ATOM   1747  HD2 PRO   130      31.630  46.440  86.640  1.00  0.00           H  
ATOM   1748  CA  PRO   130      29.290  44.680  86.750  1.00  0.00           C  
ATOM   1749  HA  PRO   130      29.260  44.220  85.780  1.00  0.00           H  
ATOM   1750  CB  PRO   130      30.560  44.020  87.470  1.00  0.00           C  
ATOM   1751  HB3 PRO   130      31.150  43.570  86.650  1.00  0.00           H  
ATOM   1752  HB2 PRO   130      30.260  43.110  88.040  1.00  0.00           H  
ATOM   1753  CG  PRO   130      31.140  45.120  88.240  1.00  0.00           C  
ATOM   1754  HG3 PRO   130      30.590  45.140  89.200  1.00  0.00           H  
ATOM   1755  HG2 PRO   130      32.230  44.990  88.430  1.00  0.00           H  
ATOM   1756  C   PRO   130      27.930  44.350  87.420  1.00  0.00           C  
ATOM   1757  O   PRO   130      27.180  43.610  86.810  1.00  0.00           O  
ATOM   1758  N   VAL   131      27.670  44.800  88.680  1.00  0.00           N  
ATOM   1759  H   VAL   131      28.350  45.440  89.030  1.00  0.00           H  
ATOM   1760  CA  VAL   131      26.410  44.400  89.300  1.00  0.00           C  
ATOM   1761  HA  VAL   131      26.320  43.330  89.180  1.00  0.00           H  
ATOM   1762  CB  VAL   131      26.530  44.690  90.750  1.00  0.00           C  
ATOM   1763  HB  VAL   131      26.440  45.770  91.010  1.00  0.00           H  
ATOM   1764  CG1 VAL   131      25.420  43.930  91.560  1.00  0.00           C  
ATOM   1765 1HG1 VAL   131      25.470  44.160  92.650  1.00  0.00           H  
ATOM   1766 2HG1 VAL   131      25.670  42.860  91.400  1.00  0.00           H  
ATOM   1767 3HG1 VAL   131      24.390  43.920  91.140  1.00  0.00           H  
ATOM   1768  CG2 VAL   131      27.850  44.250  91.350  1.00  0.00           C  
ATOM   1769 1HG2 VAL   131      28.750  44.840  91.080  1.00  0.00           H  
ATOM   1770 2HG2 VAL   131      27.940  43.150  91.210  1.00  0.00           H  
ATOM   1771 3HG2 VAL   131      27.760  44.350  92.450  1.00  0.00           H  
ATOM   1772  C   VAL   131      25.190  44.940  88.660  1.00  0.00           C  
ATOM   1773  O   VAL   131      24.280  44.160  88.380  1.00  0.00           O  
ATOM   1774  N   TRP   132      25.220  46.210  88.290  1.00  0.00           N  
ATOM   1775  H   TRP   132      26.080  46.580  88.640  1.00  0.00           H  
ATOM   1776  CA  TRP   132      24.200  46.900  87.500  1.00  0.00           C  
ATOM   1777  HA  TRP   132      23.310  46.940  88.100  1.00  0.00           H  
ATOM   1778  CB  TRP   132      24.540  48.360  87.350  1.00  0.00           C  
ATOM   1779  HB3 TRP   132      25.600  48.500  87.060  1.00  0.00           H  
ATOM   1780  HB2 TRP   132      24.440  48.840  88.350  1.00  0.00           H  
ATOM   1781  CG  TRP   132      23.660  49.140  86.370  1.00  0.00           C  
ATOM   1782  CD1 TRP   132      22.440  49.660  86.570  1.00  0.00           C  
ATOM   1783  HD1 TRP   132      21.750  49.470  87.380  1.00  0.00           H  
ATOM   1784  NE1 TRP   132      22.090  50.400  85.400  1.00  0.00           N  
ATOM   1785  HE1 TRP   132      21.280  50.920  85.270  1.00  0.00           H  
ATOM   1786  CE2 TRP   132      23.120  50.280  84.460  1.00  0.00           C  
ATOM   1787  CD2 TRP   132      24.130  49.510  85.070  1.00  0.00           C  
ATOM   1788  CE3 TRP   132      25.330  49.390  84.410  1.00  0.00           C  
ATOM   1789  HE3 TRP   132      26.120  48.750  84.780  1.00  0.00           H  
ATOM   1790  CZ3 TRP   132      25.510  50.140  83.170  1.00  0.00           C  
ATOM   1791  HZ3 TRP   132      26.440  50.010  82.630  1.00  0.00           H  
ATOM   1792  CZ2 TRP   132      23.230  50.930  83.230  1.00  0.00           C  
ATOM   1793  HZ2 TRP   132      22.460  51.540  82.780  1.00  0.00           H  
ATOM   1794  CH2 TRP   132      24.500  50.950  82.630  1.00  0.00           C  
ATOM   1795  HH2 TRP   132      24.810  51.580  81.800  1.00  0.00           H  
ATOM   1796  C   TRP   132      23.850  46.200  86.150  1.00  0.00           C  
ATOM   1797  O   TRP   132      22.680  46.020  85.870  1.00  0.00           O  
ATOM   1798  N   THR   133      24.850  45.760  85.370  1.00  0.00           N  
ATOM   1799  H   THR   133      25.790  46.050  85.520  1.00  0.00           H  
ATOM   1800  CA  THR   133      24.650  44.860  84.260  1.00  0.00           C  
ATOM   1801  HA  THR   133      23.760  45.210  83.760  1.00  0.00           H  
ATOM   1802  CB  THR   133      25.790  44.570  83.330  1.00  0.00           C  
ATOM   1803  HB  THR   133      25.490  43.890  82.500  1.00  0.00           H  
ATOM   1804  OG1 THR   133      26.910  44.120  84.030  1.00  0.00           O  
ATOM   1805  HG1 THR   133      27.250  44.810  84.600  1.00  0.00           H  
ATOM   1806  CG2 THR   133      26.200  45.800  82.530  1.00  0.00           C  
ATOM   1807 1HG2 THR   133      27.110  45.680  81.910  1.00  0.00           H  
ATOM   1808 2HG2 THR   133      26.620  46.660  83.110  1.00  0.00           H  
ATOM   1809 3HG2 THR   133      25.370  46.080  81.860  1.00  0.00           H  
ATOM   1810  C   THR   133      23.970  43.470  84.590  1.00  0.00           C  
ATOM   1811  O   THR   133      23.010  43.140  83.870  1.00  0.00           O  
ATOM   1812  N   GLN   134      24.430  42.700  85.620  1.00  0.00           N  
ATOM   1813  H   GLN   134      25.260  42.820  86.170  1.00  0.00           H  
ATOM   1814  CA  GLN   134      23.770  41.440  85.930  1.00  0.00           C  
ATOM   1815  HA  GLN   134      23.660  40.850  85.030  1.00  0.00           H  
ATOM   1816  CB  GLN   134      24.460  40.670  87.090  1.00  0.00           C  
ATOM   1817  HB3 GLN   134      23.940  39.700  87.280  1.00  0.00           H  
ATOM   1818  HB2 GLN   134      24.420  41.220  88.050  1.00  0.00           H  
ATOM   1819  CG  GLN   134      25.910  40.190  86.950  1.00  0.00           C  
ATOM   1820  HG3 GLN   134      26.220  39.570  87.820  1.00  0.00           H  
ATOM   1821  HG2 GLN   134      26.530  41.110  86.900  1.00  0.00           H  
ATOM   1822  CD  GLN   134      25.930  39.300  85.650  1.00  0.00           C  
ATOM   1823  OE1 GLN   134      26.700  39.600  84.720  1.00  0.00           O  
ATOM   1824  NE2 GLN   134      25.150  38.180  85.600  1.00  0.00           N  
ATOM   1825 1HE2 GLN   134      24.370  38.080  86.220  1.00  0.00           H  
ATOM   1826 2HE2 GLN   134      25.270  37.600  84.790  1.00  0.00           H  
ATOM   1827  C   GLN   134      22.360  41.580  86.380  1.00  0.00           C  
ATOM   1828  O   GLN   134      21.500  40.870  85.890  1.00  0.00           O  
ATOM   1829  N   ASN   135      22.140  42.630  87.160  1.00  0.00           N  
ATOM   1830  H   ASN   135      22.880  43.250  87.380  1.00  0.00           H  
ATOM   1831  CA  ASN   135      20.850  43.110  87.610  1.00  0.00           C  
ATOM   1832  HA  ASN   135      20.500  42.330  88.280  1.00  0.00           H  
ATOM   1833  CB  ASN   135      21.120  44.310  88.540  1.00  0.00           C  
ATOM   1834  HB3 ASN   135      21.500  45.120  87.880  1.00  0.00           H  
ATOM   1835  HB2 ASN   135      21.900  44.060  89.300  1.00  0.00           H  
ATOM   1836  CG  ASN   135      19.930  44.730  89.330  1.00  0.00           C  
ATOM   1837  OD1 ASN   135      19.270  45.730  89.020  1.00  0.00           O  
ATOM   1838  ND2 ASN   135      19.590  43.930  90.360  1.00  0.00           N  
ATOM   1839 1HD2 ASN   135      18.910  44.220  91.030  1.00  0.00           H  
ATOM   1840 2HD2 ASN   135      20.150  43.100  90.420  1.00  0.00           H  
ATOM   1841  C   ASN   135      19.660  43.410  86.590  1.00  0.00           C  
ATOM   1842  O   ASN   135      18.540  42.850  86.680  1.00  0.00           O  
ATOM   1843  N   HIS   136      19.980  44.230  85.540  1.00  0.00           N  
ATOM   1844  H   HIS   136      20.890  44.640  85.510  1.00  0.00           H  
ATOM   1845  CA  HIS   136      19.020  44.780  84.560  1.00  0.00           C  
ATOM   1846  HA  HIS   136      18.010  44.580  84.890  1.00  0.00           H  
ATOM   1847  CB  HIS   136      19.050  46.330  84.450  1.00  0.00           C  
ATOM   1848  HB3 HIS   136      19.230  46.690  85.480  1.00  0.00           H  
ATOM   1849  HB2 HIS   136      18.040  46.600  84.070  1.00  0.00           H  
ATOM   1850  ND1 HIS   136      21.270  47.560  83.750  1.00  0.00           N  
ATOM   1851  HD1 HIS   136      21.750  47.410  84.620  1.00  0.00           H  
ATOM   1852  CG  HIS   136      19.990  47.080  83.420  1.00  0.00           C  
ATOM   1853  CE1 HIS   136      21.810  47.960  82.560  1.00  0.00           C  
ATOM   1854  HE1 HIS   136      22.790  48.420  82.380  1.00  0.00           H  
ATOM   1855  NE2 HIS   136      21.040  47.890  81.530  1.00  0.00           N  
ATOM   1856  CD2 HIS   136      19.840  47.380  82.080  1.00  0.00           C  
ATOM   1857  HD2 HIS   136      19.090  46.940  81.430  1.00  0.00           H  
ATOM   1858  C   HIS   136      19.230  44.160  83.120  1.00  0.00           C  
ATOM   1859  O   HIS   136      18.580  44.560  82.160  1.00  0.00           O  
ATOM   1860  N   ARG   137      20.150  43.150  82.910  1.00  0.00           N  
ATOM   1861  H   ARG   137      20.810  42.880  83.600  1.00  0.00           H  
ATOM   1862  CA  ARG   137      20.340  42.560  81.640  1.00  0.00           C  
ATOM   1863  HA  ARG   137      19.510  42.810  80.990  1.00  0.00           H  
ATOM   1864  CB  ARG   137      21.670  42.950  80.940  1.00  0.00           C  
ATOM   1865  HB3 ARG   137      21.740  42.680  79.860  1.00  0.00           H  
ATOM   1866  HB2 ARG   137      22.560  42.710  81.550  1.00  0.00           H  
ATOM   1867  CG  ARG   137      21.730  44.490  80.800  1.00  0.00           C  
ATOM   1868  HG3 ARG   137      21.690  45.030  81.770  1.00  0.00           H  
ATOM   1869  HG2 ARG   137      20.860  44.830  80.190  1.00  0.00           H  
ATOM   1870  CD  ARG   137      22.970  44.930  80.000  1.00  0.00           C  
ATOM   1871  HD3 ARG   137      22.800  44.560  78.960  1.00  0.00           H  
ATOM   1872  HD2 ARG   137      23.940  44.610  80.420  1.00  0.00           H  
ATOM   1873  NE  ARG   137      22.940  46.440  79.880  1.00  0.00           N  
ATOM   1874  HE  ARG   137      22.310  46.980  80.440  1.00  0.00           H  
ATOM   1875  CZ  ARG   137      23.490  47.230  79.020  1.00  0.00           C  
ATOM   1876  NH1 ARG   137      24.550  46.800  78.370  1.00  0.00           N1+
ATOM   1877 1HH1 ARG   137      25.050  45.970  78.640  1.00  0.00           H  
ATOM   1878 2HH1 ARG   137      24.940  47.470  77.750  1.00  0.00           H  
ATOM   1879  NH2 ARG   137      23.070  48.470  78.870  1.00  0.00           N  
ATOM   1880 1HH2 ARG   137      22.340  48.820  79.470  1.00  0.00           H  
ATOM   1881 2HH2 ARG   137      23.520  49.110  78.250  1.00  0.00           H  
ATOM   1882  C   ARG   137      20.250  41.080  81.630  1.00  0.00           C  
ATOM   1883  O   ARG   137      20.730  40.280  82.440  1.00  0.00           O  
ATOM   1884  N   THR   138      19.520  40.680  80.590  1.00  0.00           N  
ATOM   1885  H   THR   138      19.180  41.350  79.930  1.00  0.00           H  
ATOM   1886  CA  THR   138      19.110  39.270  80.480  1.00  0.00           C  
ATOM   1887  HA  THR   138      20.000  38.700  80.670  1.00  0.00           H  
ATOM   1888  CB  THR   138      17.960  38.810  81.520  1.00  0.00           C  
ATOM   1889  HB  THR   138      18.360  39.080  82.520  1.00  0.00           H  
ATOM   1890  OG1 THR   138      17.640  37.430  81.500  1.00  0.00           O  
ATOM   1891  HG1 THR   138      18.450  36.920  81.490  1.00  0.00           H  
ATOM   1892  CG2 THR   138      16.690  39.590  81.370  1.00  0.00           C  
ATOM   1893 1HG2 THR   138      16.860  40.690  81.390  1.00  0.00           H  
ATOM   1894 2HG2 THR   138      16.140  39.420  82.320  1.00  0.00           H  
ATOM   1895 3HG2 THR   138      16.020  39.280  80.540  1.00  0.00           H  
ATOM   1896  C   THR   138      18.620  38.920  79.070  1.00  0.00           C  
ATOM   1897  O   THR   138      18.070  39.720  78.310  1.00  0.00           O  
ATOM   1898  N   VAL   139      18.820  37.650  78.700  1.00  0.00           N  
ATOM   1899  H   VAL   139      19.300  37.070  79.350  1.00  0.00           H  
ATOM   1900  CA  VAL   139      18.580  37.210  77.290  1.00  0.00           C  
ATOM   1901  HA  VAL   139      18.970  37.960  76.620  1.00  0.00           H  
ATOM   1902  CB  VAL   139      19.080  35.800  76.980  1.00  0.00           C  
ATOM   1903  HB  VAL   139      20.160  35.760  77.260  1.00  0.00           H  
ATOM   1904  CG1 VAL   139      18.370  34.760  77.820  1.00  0.00           C  
ATOM   1905 1HG1 VAL   139      17.370  34.640  77.370  1.00  0.00           H  
ATOM   1906 2HG1 VAL   139      18.320  35.030  78.900  1.00  0.00           H  
ATOM   1907 3HG1 VAL   139      18.790  33.740  77.690  1.00  0.00           H  
ATOM   1908  CG2 VAL   139      19.240  35.530  75.450  1.00  0.00           C  
ATOM   1909 1HG2 VAL   139      19.650  34.520  75.210  1.00  0.00           H  
ATOM   1910 2HG2 VAL   139      19.920  36.280  74.990  1.00  0.00           H  
ATOM   1911 3HG2 VAL   139      18.290  35.670  74.880  1.00  0.00           H  
ATOM   1912  C   VAL   139      17.210  37.310  76.730  1.00  0.00           C  
ATOM   1913  O   VAL   139      17.060  37.570  75.510  1.00  0.00           O  
ATOM   1914  N   SER   140      16.210  37.250  77.580  1.00  0.00           N  
ATOM   1915  H   SER   140      16.390  37.090  78.550  1.00  0.00           H  
ATOM   1916  CA  SER   140      14.790  37.480  77.320  1.00  0.00           C  
ATOM   1917  HA  SER   140      14.460  36.720  76.620  1.00  0.00           H  
ATOM   1918  CB  SER   140      13.930  37.280  78.600  1.00  0.00           C  
ATOM   1919  HB3 SER   140      13.920  38.170  79.260  1.00  0.00           H  
ATOM   1920  HB2 SER   140      14.250  36.440  79.260  1.00  0.00           H  
ATOM   1921  OG  SER   140      12.540  37.100  78.280  1.00  0.00           O  
ATOM   1922  HG  SER   140      12.480  36.160  78.090  1.00  0.00           H  
ATOM   1923  C   SER   140      14.540  38.890  76.770  1.00  0.00           C  
ATOM   1924  O   SER   140      13.690  39.160  75.880  1.00  0.00           O  
ATOM   1925  N   LEU   141      15.290  39.830  77.210  1.00  0.00           N  
ATOM   1926  H   LEU   141      15.990  39.510  77.840  1.00  0.00           H  
ATOM   1927  CA  LEU   141      15.130  41.260  76.950  1.00  0.00           C  
ATOM   1928  HA  LEU   141      14.130  41.450  76.580  1.00  0.00           H  
ATOM   1929  CB  LEU   141      15.260  42.120  78.220  1.00  0.00           C  
ATOM   1930  HB3 LEU   141      14.900  43.130  77.930  1.00  0.00           H  
ATOM   1931  HB2 LEU   141      16.280  42.150  78.660  1.00  0.00           H  
ATOM   1932  CG  LEU   141      14.190  41.820  79.330  1.00  0.00           C  
ATOM   1933  HG  LEU   141      14.310  40.790  79.730  1.00  0.00           H  
ATOM   1934  CD1 LEU   141      14.460  42.840  80.560  1.00  0.00           C  
ATOM   1935 1HD1 LEU   141      14.290  43.920  80.320  1.00  0.00           H  
ATOM   1936 2HD1 LEU   141      15.560  42.750  80.700  1.00  0.00           H  
ATOM   1937 3HD1 LEU   141      13.810  42.630  81.440  1.00  0.00           H  
ATOM   1938  CD2 LEU   141      12.740  41.810  78.830  1.00  0.00           C  
ATOM   1939 1HD2 LEU   141      12.440  42.670  78.190  1.00  0.00           H  
ATOM   1940 2HD2 LEU   141      12.070  41.670  79.710  1.00  0.00           H  
ATOM   1941 3HD2 LEU   141      12.720  40.840  78.300  1.00  0.00           H  
ATOM   1942  C   LEU   141      16.090  41.730  75.920  1.00  0.00           C  
ATOM   1943  O   LEU   141      16.060  42.890  75.500  1.00  0.00           O  
ATOM   1944  N   ALA   142      16.910  40.830  75.360  1.00  0.00           N  
ATOM   1945  H   ALA   142      16.930  39.910  75.730  1.00  0.00           H  
ATOM   1946  CA  ALA   142      18.020  41.220  74.390  1.00  0.00           C  
ATOM   1947  HA  ALA   142      17.930  42.280  74.250  1.00  0.00           H  
ATOM   1948  CB  ALA   142      19.300  40.560  74.880  1.00  0.00           C  
ATOM   1949  HB1 ALA   142      19.390  40.490  75.990  1.00  0.00           H  
ATOM   1950  HB2 ALA   142      20.160  41.030  74.360  1.00  0.00           H  
ATOM   1951  HB3 ALA   142      19.300  39.490  74.610  1.00  0.00           H  
ATOM   1952  C   ALA   142      17.660  40.710  73.000  1.00  0.00           C  
ATOM   1953  O   ALA   142      18.570  40.720  72.180  1.00  0.00           O  
ATOM   1954  N   LYS   143      16.420  40.170  72.770  1.00  0.00           N  
ATOM   1955  H   LYS   143      15.820  40.050  73.560  1.00  0.00           H  
ATOM   1956  CA  LYS   143      16.040  39.570  71.490  1.00  0.00           C  
ATOM   1957  HA  LYS   143      16.690  38.730  71.320  1.00  0.00           H  
ATOM   1958  CB  LYS   143      14.560  38.970  71.630  1.00  0.00           C  
ATOM   1959  HB3 LYS   143      14.320  38.580  70.620  1.00  0.00           H  
ATOM   1960  HB2 LYS   143      13.800  39.750  71.840  1.00  0.00           H  
ATOM   1961  CG  LYS   143      14.360  37.840  72.700  1.00  0.00           C  
ATOM   1962  HG3 LYS   143      13.280  37.590  72.740  1.00  0.00           H  
ATOM   1963  HG2 LYS   143      14.680  38.320  73.640  1.00  0.00           H  
ATOM   1964  CD  LYS   143      15.190  36.530  72.330  1.00  0.00           C  
ATOM   1965  HD3 LYS   143      16.240  36.770  72.030  1.00  0.00           H  
ATOM   1966  HD2 LYS   143      14.780  35.970  71.460  1.00  0.00           H  
ATOM   1967  CE  LYS   143      15.200  35.620  73.480  1.00  0.00           C  
ATOM   1968  HE3 LYS   143      15.220  36.240  74.400  1.00  0.00           H  
ATOM   1969  HE2 LYS   143      16.050  34.920  73.400  1.00  0.00           H  
ATOM   1970  NZ  LYS   143      13.940  34.880  73.680  1.00  0.00           N1+
ATOM   1971  HZ1 LYS   143      13.170  35.300  73.120  1.00  0.00           H  
ATOM   1972  HZ2 LYS   143      13.720  34.660  74.680  1.00  0.00           H  
ATOM   1973  HZ3 LYS   143      14.070  33.970  73.200  1.00  0.00           H  
ATOM   1974  C   LYS   143      16.090  40.590  70.310  1.00  0.00           C  
ATOM   1975  O   LYS   143      16.330  40.140  69.150  1.00  0.00           O  
ATOM   1976  N   LYS   144      15.930  41.890  70.540  1.00  0.00           N  
ATOM   1977  H   LYS   144      15.570  42.240  71.390  1.00  0.00           H  
ATOM   1978  CA  LYS   144      16.060  42.790  69.380  1.00  0.00           C  
ATOM   1979  HA  LYS   144      15.680  42.290  68.500  1.00  0.00           H  
ATOM   1980  CB  LYS   144      15.340  44.140  69.600  1.00  0.00           C  
ATOM   1981  HB3 LYS   144      15.580  44.840  68.770  1.00  0.00           H  
ATOM   1982  HB2 LYS   144      15.740  44.600  70.530  1.00  0.00           H  
ATOM   1983  CG  LYS   144      13.880  43.850  69.460  1.00  0.00           C  
ATOM   1984  HG3 LYS   144      13.600  43.040  70.170  1.00  0.00           H  
ATOM   1985  HG2 LYS   144      13.620  43.430  68.460  1.00  0.00           H  
ATOM   1986  CD  LYS   144      13.150  45.170  69.870  1.00  0.00           C  
ATOM   1987  HD3 LYS   144      12.080  45.050  69.570  1.00  0.00           H  
ATOM   1988  HD2 LYS   144      13.540  46.040  69.290  1.00  0.00           H  
ATOM   1989  CE  LYS   144      13.110  45.540  71.360  1.00  0.00           C  
ATOM   1990  HE3 LYS   144      12.840  46.620  71.370  1.00  0.00           H  
ATOM   1991  HE2 LYS   144      14.120  45.510  71.840  1.00  0.00           H  
ATOM   1992  NZ  LYS   144      12.120  44.720  72.060  1.00  0.00           N1+
ATOM   1993  HZ1 LYS   144      11.940  45.070  73.030  1.00  0.00           H  
ATOM   1994  HZ2 LYS   144      12.460  43.750  72.240  1.00  0.00           H  
ATOM   1995  HZ3 LYS   144      11.200  44.680  71.580  1.00  0.00           H  
ATOM   1996  C   LYS   144      17.560  43.090  69.120  1.00  0.00           C  
ATOM   1997  O   LYS   144      18.030  43.410  67.970  1.00  0.00           O  
ATOM   1998  N   VAL   145      18.350  43.010  70.260  1.00  0.00           N  
ATOM   1999  H   VAL   145      17.900  42.740  71.110  1.00  0.00           H  
ATOM   2000  CA  VAL   145      19.770  43.390  70.360  1.00  0.00           C  
ATOM   2001  HA  VAL   145      19.860  44.350  69.880  1.00  0.00           H  
ATOM   2002  CB  VAL   145      20.360  43.610  71.770  1.00  0.00           C  
ATOM   2003  HB  VAL   145      20.360  42.640  72.310  1.00  0.00           H  
ATOM   2004  CG1 VAL   145      21.740  44.180  71.690  1.00  0.00           C  
ATOM   2005 1HG1 VAL   145      21.680  45.280  71.520  1.00  0.00           H  
ATOM   2006 2HG1 VAL   145      22.420  43.680  70.980  1.00  0.00           H  
ATOM   2007 3HG1 VAL   145      22.270  43.990  72.650  1.00  0.00           H  
ATOM   2008  CG2 VAL   145      19.410  44.480  72.610  1.00  0.00           C  
ATOM   2009 1HG2 VAL   145      19.410  45.570  72.390  1.00  0.00           H  
ATOM   2010 2HG2 VAL   145      19.790  44.400  73.640  1.00  0.00           H  
ATOM   2011 3HG2 VAL   145      18.320  44.300  72.460  1.00  0.00           H  
ATOM   2012  C   VAL   145      20.620  42.380  69.540  1.00  0.00           C  
ATOM   2013  O   VAL   145      21.640  42.690  68.920  1.00  0.00           O  
ATOM   2014  N   ILE   146      20.220  41.050  69.660  1.00  0.00           N  
ATOM   2015  H   ILE   146      19.500  40.740  70.270  1.00  0.00           H  
ATOM   2016  CA  ILE   146      20.750  39.960  68.880  1.00  0.00           C  
ATOM   2017  HA  ILE   146      21.800  39.800  69.070  1.00  0.00           H  
ATOM   2018  CB  ILE   146      20.020  38.690  69.310  1.00  0.00           C  
ATOM   2019  HB  ILE   146      18.950  38.980  69.230  1.00  0.00           H  
ATOM   2020  CG2 ILE   146      20.230  37.460  68.460  1.00  0.00           C  
ATOM   2021 1HG2 ILE   146      21.290  37.190  68.690  1.00  0.00           H  
ATOM   2022 2HG2 ILE   146      20.260  37.630  67.360  1.00  0.00           H  
ATOM   2023 3HG2 ILE   146      19.580  36.650  68.850  1.00  0.00           H  
ATOM   2024  CG1 ILE   146      20.480  38.390  70.710  1.00  0.00           C  
ATOM   2025 3HG1 ILE   146      20.670  39.290  71.330  1.00  0.00           H  
ATOM   2026 2HG1 ILE   146      21.500  37.960  70.790  1.00  0.00           H  
ATOM   2027  CD1 ILE   146      19.510  37.560  71.580  1.00  0.00           C  
ATOM   2028 1HD1 ILE   146      19.240  36.640  71.020  1.00  0.00           H  
ATOM   2029 2HD1 ILE   146      18.600  38.190  71.640  1.00  0.00           H  
ATOM   2030 3HD1 ILE   146      19.890  37.210  72.570  1.00  0.00           H  
ATOM   2031  C   ILE   146      20.620  40.040  67.390  1.00  0.00           C  
ATOM   2032  O   ILE   146      21.430  39.430  66.670  1.00  0.00           O  
ATOM   2033  N   ILE   147      19.450  40.590  66.850  1.00  0.00           N  
ATOM   2034  H   ILE   147      18.710  40.910  67.430  1.00  0.00           H  
ATOM   2035  CA  ILE   147      19.330  40.720  65.460  1.00  0.00           C  
ATOM   2036  HA  ILE   147      19.970  39.960  65.020  1.00  0.00           H  
ATOM   2037  CB  ILE   147      17.860  40.630  64.920  1.00  0.00           C  
ATOM   2038  HB  ILE   147      17.810  40.980  63.870  1.00  0.00           H  
ATOM   2039  CG2 ILE   147      17.510  39.150  65.030  1.00  0.00           C  
ATOM   2040 1HG2 ILE   147      17.420  38.870  66.100  1.00  0.00           H  
ATOM   2041 2HG2 ILE   147      18.320  38.560  64.560  1.00  0.00           H  
ATOM   2042 3HG2 ILE   147      16.560  39.040  64.470  1.00  0.00           H  
ATOM   2043  CG1 ILE   147      16.830  41.340  65.830  1.00  0.00           C  
ATOM   2044 3HG1 ILE   147      17.320  42.210  66.320  1.00  0.00           H  
ATOM   2045 2HG1 ILE   147      16.430  40.610  66.570  1.00  0.00           H  
ATOM   2046  CD1 ILE   147      15.560  41.860  65.060  1.00  0.00           C  
ATOM   2047 1HD1 ILE   147      15.950  42.430  64.190  1.00  0.00           H  
ATOM   2048 2HD1 ILE   147      14.770  42.380  65.640  1.00  0.00           H  
ATOM   2049 3HD1 ILE   147      15.080  40.930  64.660  1.00  0.00           H  
ATOM   2050  C   ILE   147      19.970  42.010  64.890  1.00  0.00           C  
ATOM   2051  O   ILE   147      20.360  42.020  63.740  1.00  0.00           O  
ATOM   2052  N   GLY   148      20.110  43.060  65.750  1.00  0.00           N  
ATOM   2053  H   GLY   148      19.620  43.000  66.620  1.00  0.00           H  
ATOM   2054  CA  GLY   148      20.780  44.300  65.490  1.00  0.00           C  
ATOM   2055  HA3 GLY   148      21.280  44.620  66.390  1.00  0.00           H  
ATOM   2056  HA2 GLY   148      19.970  44.960  65.220  1.00  0.00           H  
ATOM   2057  C   GLY   148      21.880  44.320  64.310  1.00  0.00           C  
ATOM   2058  O   GLY   148      21.620  44.950  63.290  1.00  0.00           O  
ATOM   2059  N   PRO   149      22.970  43.660  64.410  1.00  0.00           N  
ATOM   2060  CD  PRO   149      23.390  42.980  65.640  1.00  0.00           C  
ATOM   2061  HD3 PRO   149      22.620  42.190  65.650  1.00  0.00           H  
ATOM   2062  HD2 PRO   149      23.340  43.640  66.540  1.00  0.00           H  
ATOM   2063  CA  PRO   149      24.140  43.900  63.490  1.00  0.00           C  
ATOM   2064  HA  PRO   149      24.300  44.970  63.390  1.00  0.00           H  
ATOM   2065  CB  PRO   149      25.340  43.170  64.210  1.00  0.00           C  
ATOM   2066  HB3 PRO   149      25.960  44.020  64.570  1.00  0.00           H  
ATOM   2067  HB2 PRO   149      25.970  42.480  63.600  1.00  0.00           H  
ATOM   2068  CG  PRO   149      24.740  42.360  65.390  1.00  0.00           C  
ATOM   2069  HG3 PRO   149      24.610  41.350  64.950  1.00  0.00           H  
ATOM   2070  HG2 PRO   149      25.410  42.440  66.280  1.00  0.00           H  
ATOM   2071  C   PRO   149      23.840  43.370  62.130  1.00  0.00           C  
ATOM   2072  O   PRO   149      24.300  43.890  61.120  1.00  0.00           O  
ATOM   2073  N   TRP   150      23.170  42.200  61.990  1.00  0.00           N  
ATOM   2074  H   TRP   150      22.910  41.750  62.840  1.00  0.00           H  
ATOM   2075  CA  TRP   150      22.750  41.630  60.830  1.00  0.00           C  
ATOM   2076  HA  TRP   150      23.630  41.660  60.200  1.00  0.00           H  
ATOM   2077  CB  TRP   150      22.250  40.240  61.150  1.00  0.00           C  
ATOM   2078  HB3 TRP   150      22.240  39.680  60.190  1.00  0.00           H  
ATOM   2079  HB2 TRP   150      21.260  40.220  61.660  1.00  0.00           H  
ATOM   2080  CG  TRP   150      23.090  39.400  62.020  1.00  0.00           C  
ATOM   2081  CD1 TRP   150      22.820  39.220  63.370  1.00  0.00           C  
ATOM   2082  HD1 TRP   150      21.910  39.580  63.820  1.00  0.00           H  
ATOM   2083  NE1 TRP   150      23.950  38.540  63.930  1.00  0.00           N  
ATOM   2084  HE1 TRP   150      24.070  38.140  64.820  1.00  0.00           H  
ATOM   2085  CE2 TRP   150      24.910  38.360  62.920  1.00  0.00           C  
ATOM   2086  CD2 TRP   150      24.430  38.970  61.740  1.00  0.00           C  
ATOM   2087  CE3 TRP   150      25.270  38.950  60.580  1.00  0.00           C  
ATOM   2088  HE3 TRP   150      24.880  39.300  59.640  1.00  0.00           H  
ATOM   2089  CZ3 TRP   150      26.510  38.350  60.670  1.00  0.00           C  
ATOM   2090  HZ3 TRP   150      27.110  38.260  59.780  1.00  0.00           H  
ATOM   2091  CZ2 TRP   150      26.140  37.720  62.940  1.00  0.00           C  
ATOM   2092  HZ2 TRP   150      26.510  37.280  63.850  1.00  0.00           H  
ATOM   2093  CH2 TRP   150      26.970  37.790  61.830  1.00  0.00           C  
ATOM   2094  HH2 TRP   150      27.960  37.380  61.910  1.00  0.00           H  
ATOM   2095  C   TRP   150      21.710  42.430  60.100  1.00  0.00           C  
ATOM   2096  O   TRP   150      21.760  42.490  58.850  1.00  0.00           O  
ATOM   2097  N   VAL   151      20.690  42.990  60.820  1.00  0.00           N  
ATOM   2098  H   VAL   151      20.590  42.750  61.780  1.00  0.00           H  
ATOM   2099  CA  VAL   151      19.730  43.960  60.330  1.00  0.00           C  
ATOM   2100  HA  VAL   151      19.380  43.410  59.460  1.00  0.00           H  
ATOM   2101  CB  VAL   151      18.630  44.270  61.350  1.00  0.00           C  
ATOM   2102  HB  VAL   151      19.000  44.710  62.300  1.00  0.00           H  
ATOM   2103  CG1 VAL   151      17.760  45.330  60.720  1.00  0.00           C  
ATOM   2104 1HG1 VAL   151      18.310  46.290  60.790  1.00  0.00           H  
ATOM   2105 2HG1 VAL   151      16.820  45.330  61.310  1.00  0.00           H  
ATOM   2106 3HG1 VAL   151      17.340  45.080  59.720  1.00  0.00           H  
ATOM   2107  CG2 VAL   151      17.810  42.970  61.660  1.00  0.00           C  
ATOM   2108 1HG2 VAL   151      18.450  42.170  62.090  1.00  0.00           H  
ATOM   2109 2HG2 VAL   151      17.440  42.640  60.670  1.00  0.00           H  
ATOM   2110 3HG2 VAL   151      16.960  43.360  62.270  1.00  0.00           H  
ATOM   2111  C   VAL   151      20.430  45.220  59.840  1.00  0.00           C  
ATOM   2112  O   VAL   151      20.350  45.670  58.680  1.00  0.00           O  
ATOM   2113  N   MET   152      21.380  45.790  60.600  1.00  0.00           N  
ATOM   2114  H   MET   152      21.580  45.340  61.470  1.00  0.00           H  
ATOM   2115  CA  MET   152      22.260  46.840  60.070  1.00  0.00           C  
ATOM   2116  HA  MET   152      21.550  47.630  59.920  1.00  0.00           H  
ATOM   2117  CB  MET   152      23.240  47.260  61.090  1.00  0.00           C  
ATOM   2118  HB3 MET   152      23.860  46.380  61.370  1.00  0.00           H  
ATOM   2119  HB2 MET   152      22.730  47.670  61.990  1.00  0.00           H  
ATOM   2120  CG  MET   152      24.140  48.520  60.720  1.00  0.00           C  
ATOM   2121  HG3 MET   152      24.650  48.350  59.750  1.00  0.00           H  
ATOM   2122  HG2 MET   152      24.910  48.560  61.530  1.00  0.00           H  
ATOM   2123  SD  MET   152      23.390  50.180  60.810  1.00  0.00           S  
ATOM   2124  CE  MET   152      22.890  50.450  59.070  1.00  0.00           C  
ATOM   2125  HE1 MET   152      22.070  49.720  58.860  1.00  0.00           H  
ATOM   2126  HE2 MET   152      23.700  50.450  58.320  1.00  0.00           H  
ATOM   2127  HE3 MET   152      22.490  51.470  58.940  1.00  0.00           H  
ATOM   2128  C   MET   152      23.060  46.550  58.810  1.00  0.00           C  
ATOM   2129  O   MET   152      23.030  47.400  57.910  1.00  0.00           O  
ATOM   2130  N   ALA   153      23.650  45.360  58.660  1.00  0.00           N  
ATOM   2131  H   ALA   153      23.550  44.750  59.440  1.00  0.00           H  
ATOM   2132  CA  ALA   153      24.330  44.870  57.510  1.00  0.00           C  
ATOM   2133  HA  ALA   153      25.130  45.550  57.250  1.00  0.00           H  
ATOM   2134  CB  ALA   153      24.950  43.500  57.900  1.00  0.00           C  
ATOM   2135  HB1 ALA   153      25.720  43.530  58.690  1.00  0.00           H  
ATOM   2136  HB2 ALA   153      25.520  43.080  57.040  1.00  0.00           H  
ATOM   2137  HB3 ALA   153      24.110  42.870  58.250  1.00  0.00           H  
ATOM   2138  C   ALA   153      23.360  44.740  56.310  1.00  0.00           C  
ATOM   2139  O   ALA   153      23.700  45.070  55.140  1.00  0.00           O  
ATOM   2140  N   LEU   154      22.110  44.280  56.530  1.00  0.00           N  
ATOM   2141  H   LEU   154      21.740  44.180  57.440  1.00  0.00           H  
ATOM   2142  CA  LEU   154      21.090  44.310  55.460  1.00  0.00           C  
ATOM   2143  HA  LEU   154      21.580  43.740  54.680  1.00  0.00           H  
ATOM   2144  CB  LEU   154      19.860  43.580  55.990  1.00  0.00           C  
ATOM   2145  HB3 LEU   154      19.630  44.090  56.950  1.00  0.00           H  
ATOM   2146  HB2 LEU   154      20.140  42.540  56.250  1.00  0.00           H  
ATOM   2147  CG  LEU   154      18.610  43.570  55.130  1.00  0.00           C  
ATOM   2148  HG  LEU   154      18.350  44.600  54.820  1.00  0.00           H  
ATOM   2149  CD1 LEU   154      18.700  42.890  53.710  1.00  0.00           C  
ATOM   2150 1HD1 LEU   154      17.760  43.090  53.150  1.00  0.00           H  
ATOM   2151 2HD1 LEU   154      18.810  41.790  53.740  1.00  0.00           H  
ATOM   2152 3HD1 LEU   154      19.500  43.290  53.060  1.00  0.00           H  
ATOM   2153  CD2 LEU   154      17.530  42.930  55.900  1.00  0.00           C  
ATOM   2154 1HD2 LEU   154      17.220  43.470  56.810  1.00  0.00           H  
ATOM   2155 2HD2 LEU   154      17.780  41.880  56.190  1.00  0.00           H  
ATOM   2156 3HD2 LEU   154      16.670  42.760  55.210  1.00  0.00           H  
ATOM   2157  C   LEU   154      20.680  45.640  54.800  1.00  0.00           C  
ATOM   2158  O   LEU   154      20.600  45.790  53.610  1.00  0.00           O  
ATOM   2159  N   LEU   155      20.520  46.700  55.690  1.00  0.00           N  
ATOM   2160  H   LEU   155      20.790  46.710  56.650  1.00  0.00           H  
ATOM   2161  CA  LEU   155      20.050  48.060  55.240  1.00  0.00           C  
ATOM   2162  HA  LEU   155      19.220  47.980  54.550  1.00  0.00           H  
ATOM   2163  CB  LEU   155      19.710  48.930  56.500  1.00  0.00           C  
ATOM   2164  HB3 LEU   155      19.450  49.940  56.120  1.00  0.00           H  
ATOM   2165  HB2 LEU   155      20.570  48.900  57.200  1.00  0.00           H  
ATOM   2166  CG  LEU   155      18.470  48.420  57.300  1.00  0.00           C  
ATOM   2167  HG  LEU   155      18.890  47.570  57.880  1.00  0.00           H  
ATOM   2168  CD1 LEU   155      18.030  49.500  58.310  1.00  0.00           C  
ATOM   2169 1HD1 LEU   155      17.660  50.400  57.760  1.00  0.00           H  
ATOM   2170 2HD1 LEU   155      18.850  49.770  59.010  1.00  0.00           H  
ATOM   2171 3HD1 LEU   155      17.130  49.060  58.800  1.00  0.00           H  
ATOM   2172  CD2 LEU   155      17.160  48.180  56.560  1.00  0.00           C  
ATOM   2173 1HD2 LEU   155      16.870  49.130  56.080  1.00  0.00           H  
ATOM   2174 2HD2 LEU   155      16.340  47.820  57.220  1.00  0.00           H  
ATOM   2175 3HD2 LEU   155      17.220  47.400  55.760  1.00  0.00           H  
ATOM   2176  C   LEU   155      21.130  48.780  54.450  1.00  0.00           C  
ATOM   2177  O   LEU   155      20.880  49.630  53.630  1.00  0.00           O  
ATOM   2178  N   LEU   156      22.370  48.420  54.620  1.00  0.00           N  
ATOM   2179  H   LEU   156      22.580  47.820  55.390  1.00  0.00           H  
ATOM   2180  CA  LEU   156      23.500  48.920  53.760  1.00  0.00           C  
ATOM   2181  HA  LEU   156      23.360  49.980  53.580  1.00  0.00           H  
ATOM   2182  CB  LEU   156      24.770  48.880  54.520  1.00  0.00           C  
ATOM   2183  HB3 LEU   156      25.610  49.150  53.840  1.00  0.00           H  
ATOM   2184  HB2 LEU   156      24.820  47.810  54.830  1.00  0.00           H  
ATOM   2185  CG  LEU   156      25.080  49.810  55.670  1.00  0.00           C  
ATOM   2186  HG  LEU   156      24.170  49.620  56.280  1.00  0.00           H  
ATOM   2187  CD1 LEU   156      26.330  49.490  56.370  1.00  0.00           C  
ATOM   2188 1HD1 LEU   156      26.410  48.390  56.540  1.00  0.00           H  
ATOM   2189 2HD1 LEU   156      26.330  49.890  57.410  1.00  0.00           H  
ATOM   2190 3HD1 LEU   156      27.230  49.780  55.790  1.00  0.00           H  
ATOM   2191  CD2 LEU   156      24.960  51.340  55.270  1.00  0.00           C  
ATOM   2192 1HD2 LEU   156      25.680  51.660  54.490  1.00  0.00           H  
ATOM   2193 2HD2 LEU   156      25.140  51.970  56.160  1.00  0.00           H  
ATOM   2194 3HD2 LEU   156      23.980  51.510  54.780  1.00  0.00           H  
ATOM   2195  C   LEU   156      23.520  48.240  52.380  1.00  0.00           C  
ATOM   2196  O   LEU   156      24.090  48.810  51.430  1.00  0.00           O  
ATOM   2197  N   THR   157      22.960  47.050  52.240  1.00  0.00           N  
ATOM   2198  H   THR   157      22.500  46.560  52.980  1.00  0.00           H  
ATOM   2199  CA  THR   157      23.040  46.170  51.060  1.00  0.00           C  
ATOM   2200  HA  THR   157      23.910  46.440  50.480  1.00  0.00           H  
ATOM   2201  CB  THR   157      23.290  44.740  51.630  1.00  0.00           C  
ATOM   2202  HB  THR   157      22.480  44.350  52.280  1.00  0.00           H  
ATOM   2203  OG1 THR   157      24.510  44.680  52.380  1.00  0.00           O  
ATOM   2204  HG1 THR   157      24.250  44.540  53.290  1.00  0.00           H  
ATOM   2205  CG2 THR   157      23.680  43.760  50.500  1.00  0.00           C  
ATOM   2206 1HG2 THR   157      24.450  44.160  49.810  1.00  0.00           H  
ATOM   2207 2HG2 THR   157      22.750  43.510  49.940  1.00  0.00           H  
ATOM   2208 3HG2 THR   157      24.130  42.890  51.020  1.00  0.00           H  
ATOM   2209  C   THR   157      21.860  46.250  50.170  1.00  0.00           C  
ATOM   2210  O   THR   157      21.750  45.600  49.160  1.00  0.00           O  
ATOM   2211  N   LEU   158      20.960  47.210  50.450  1.00  0.00           N  
ATOM   2212  H   LEU   158      20.940  47.710  51.310  1.00  0.00           H  
ATOM   2213  CA  LEU   158      19.940  47.590  49.570  1.00  0.00           C  
ATOM   2214  HA  LEU   158      19.440  46.670  49.280  1.00  0.00           H  
ATOM   2215  CB  LEU   158      18.730  48.400  50.220  1.00  0.00           C  
ATOM   2216  HB3 LEU   158      17.890  48.480  49.500  1.00  0.00           H  
ATOM   2217  HB2 LEU   158      19.180  49.370  50.540  1.00  0.00           H  
ATOM   2218  CG  LEU   158      18.250  47.920  51.590  1.00  0.00           C  
ATOM   2219  HG  LEU   158      19.080  47.880  52.330  1.00  0.00           H  
ATOM   2220  CD1 LEU   158      17.280  48.940  52.270  1.00  0.00           C  
ATOM   2221 1HD1 LEU   158      17.030  48.610  53.300  1.00  0.00           H  
ATOM   2222 2HD1 LEU   158      16.320  49.000  51.720  1.00  0.00           H  
ATOM   2223 3HD1 LEU   158      17.750  49.950  52.290  1.00  0.00           H  
ATOM   2224  CD2 LEU   158      17.660  46.460  51.540  1.00  0.00           C  
ATOM   2225 1HD2 LEU   158      17.290  46.280  52.570  1.00  0.00           H  
ATOM   2226 2HD2 LEU   158      18.440  45.730  51.230  1.00  0.00           H  
ATOM   2227 3HD2 LEU   158      16.860  46.430  50.780  1.00  0.00           H  
ATOM   2228  C   LEU   158      20.390  48.170  48.230  1.00  0.00           C  
ATOM   2229  O   LEU   158      19.780  47.730  47.250  1.00  0.00           O  
ATOM   2230  N   PRO   159      21.400  49.040  48.000  1.00  0.00           N  
ATOM   2231  CD  PRO   159      21.910  49.950  49.080  1.00  0.00           C  
ATOM   2232  HD3 PRO   159      22.630  49.420  49.730  1.00  0.00           H  
ATOM   2233  HD2 PRO   159      21.190  50.470  49.740  1.00  0.00           H  
ATOM   2234  CA  PRO   159      22.130  49.200  46.760  1.00  0.00           C  
ATOM   2235  HA  PRO   159      21.530  49.820  46.110  1.00  0.00           H  
ATOM   2236  CB  PRO   159      23.320  50.040  47.150  1.00  0.00           C  
ATOM   2237  HB3 PRO   159      23.740  50.610  46.300  1.00  0.00           H  
ATOM   2238  HB2 PRO   159      24.040  49.350  47.650  1.00  0.00           H  
ATOM   2239  CG  PRO   159      22.740  50.960  48.300  1.00  0.00           C  
ATOM   2240  HG3 PRO   159      23.580  51.300  48.940  1.00  0.00           H  
ATOM   2241  HG2 PRO   159      22.240  51.830  47.820  1.00  0.00           H  
ATOM   2242  C   PRO   159      22.480  47.920  46.030  1.00  0.00           C  
ATOM   2243  O   PRO   159      21.950  47.830  44.950  1.00  0.00           O  
ATOM   2244  N   VAL   160      23.200  46.990  46.630  1.00  0.00           N  
ATOM   2245  H   VAL   160      23.720  47.240  47.440  1.00  0.00           H  
ATOM   2246  CA  VAL   160      23.570  45.750  46.000  1.00  0.00           C  
ATOM   2247  HA  VAL   160      24.130  46.020  45.120  1.00  0.00           H  
ATOM   2248  CB  VAL   160      24.440  44.880  46.930  1.00  0.00           C  
ATOM   2249  HB  VAL   160      24.130  45.030  47.990  1.00  0.00           H  
ATOM   2250  CG1 VAL   160      24.380  43.290  46.840  1.00  0.00           C  
ATOM   2251 1HG1 VAL   160      24.300  43.050  45.760  1.00  0.00           H  
ATOM   2252 2HG1 VAL   160      23.460  42.870  47.300  1.00  0.00           H  
ATOM   2253 3HG1 VAL   160      25.250  42.870  47.390  1.00  0.00           H  
ATOM   2254  CG2 VAL   160      25.910  45.320  46.920  1.00  0.00           C  
ATOM   2255 1HG2 VAL   160      26.590  45.080  47.760  1.00  0.00           H  
ATOM   2256 2HG2 VAL   160      26.000  46.430  46.860  1.00  0.00           H  
ATOM   2257 3HG2 VAL   160      26.290  44.860  45.980  1.00  0.00           H  
ATOM   2258  C   VAL   160      22.390  44.840  45.520  1.00  0.00           C  
ATOM   2259  O   VAL   160      22.340  44.350  44.380  1.00  0.00           O  
ATOM   2260  N   ILE   161      21.380  44.680  46.410  1.00  0.00           N  
ATOM   2261  H   ILE   161      21.500  44.950  47.360  1.00  0.00           H  
ATOM   2262  CA  ILE   161      20.200  43.910  46.130  1.00  0.00           C  
ATOM   2263  HA  ILE   161      20.610  42.980  45.750  1.00  0.00           H  
ATOM   2264  CB  ILE   161      19.300  43.720  47.310  1.00  0.00           C  
ATOM   2265  HB  ILE   161      19.190  44.710  47.820  1.00  0.00           H  
ATOM   2266  CG2 ILE   161      17.840  43.530  46.900  1.00  0.00           C  
ATOM   2267 1HG2 ILE   161      17.240  43.500  47.840  1.00  0.00           H  
ATOM   2268 2HG2 ILE   161      17.810  42.540  46.410  1.00  0.00           H  
ATOM   2269 3HG2 ILE   161      17.340  44.360  46.340  1.00  0.00           H  
ATOM   2270  CG1 ILE   161      19.790  42.660  48.270  1.00  0.00           C  
ATOM   2271 3HG1 ILE   161      20.890  42.800  48.400  1.00  0.00           H  
ATOM   2272 2HG1 ILE   161      19.650  41.650  47.820  1.00  0.00           H  
ATOM   2273  CD1 ILE   161      19.130  42.780  49.690  1.00  0.00           C  
ATOM   2274 1HD1 ILE   161      19.370  43.740  50.190  1.00  0.00           H  
ATOM   2275 2HD1 ILE   161      19.500  42.070  50.460  1.00  0.00           H  
ATOM   2276 3HD1 ILE   161      18.030  42.730  49.630  1.00  0.00           H  
ATOM   2277  C   ILE   161      19.480  44.380  44.820  1.00  0.00           C  
ATOM   2278  O   ILE   161      19.210  43.610  43.930  1.00  0.00           O  
ATOM   2279  N   ILE   162      19.250  45.730  44.570  1.00  0.00           N  
ATOM   2280  H   ILE   162      19.580  46.420  45.210  1.00  0.00           H  
ATOM   2281  CA  ILE   162      18.900  46.200  43.260  1.00  0.00           C  
ATOM   2282  HA  ILE   162      18.130  45.520  42.910  1.00  0.00           H  
ATOM   2283  CB  ILE   162      18.230  47.600  43.310  1.00  0.00           C  
ATOM   2284  HB  ILE   162      18.970  48.330  43.690  1.00  0.00           H  
ATOM   2285  CG2 ILE   162      17.830  48.130  41.860  1.00  0.00           C  
ATOM   2286 1HG2 ILE   162      18.640  47.890  41.150  1.00  0.00           H  
ATOM   2287 2HG2 ILE   162      17.770  49.230  42.020  1.00  0.00           H  
ATOM   2288 3HG2 ILE   162      16.850  47.640  41.710  1.00  0.00           H  
ATOM   2289  CG1 ILE   162      16.930  47.590  44.160  1.00  0.00           C  
ATOM   2290 3HG1 ILE   162      16.370  46.630  44.070  1.00  0.00           H  
ATOM   2291 2HG1 ILE   162      16.340  48.470  43.820  1.00  0.00           H  
ATOM   2292  CD1 ILE   162      17.170  47.740  45.740  1.00  0.00           C  
ATOM   2293 1HD1 ILE   162      17.460  46.810  46.260  1.00  0.00           H  
ATOM   2294 2HD1 ILE   162      16.230  48.050  46.240  1.00  0.00           H  
ATOM   2295 3HD1 ILE   162      17.920  48.520  46.010  1.00  0.00           H  
ATOM   2296  C   ILE   162      20.110  46.170  42.180  1.00  0.00           C  
ATOM   2297  O   ILE   162      19.940  45.650  41.100  1.00  0.00           O  
ATOM   2298  N   ARG   163      21.280  46.750  42.580  1.00  0.00           N  
ATOM   2299  H   ARG   163      21.330  47.140  43.490  1.00  0.00           H  
ATOM   2300  CA  ARG   163      22.260  47.250  41.610  1.00  0.00           C  
ATOM   2301  HA  ARG   163      21.810  47.460  40.660  1.00  0.00           H  
ATOM   2302  CB  ARG   163      23.030  48.540  42.090  1.00  0.00           C  
ATOM   2303  HB3 ARG   163      23.870  48.890  41.460  1.00  0.00           H  
ATOM   2304  HB2 ARG   163      23.510  48.190  43.030  1.00  0.00           H  
ATOM   2305  CG  ARG   163      22.050  49.710  42.380  1.00  0.00           C  
ATOM   2306  HG3 ARG   163      22.600  50.490  42.950  1.00  0.00           H  
ATOM   2307  HG2 ARG   163      21.300  49.440  43.160  1.00  0.00           H  
ATOM   2308  CD  ARG   163      21.320  50.230  41.180  1.00  0.00           C  
ATOM   2309  HD3 ARG   163      20.540  49.520  40.830  1.00  0.00           H  
ATOM   2310  HD2 ARG   163      21.910  50.500  40.280  1.00  0.00           H  
ATOM   2311  NE  ARG   163      20.480  51.390  41.550  1.00  0.00           N  
ATOM   2312  HE  ARG   163      20.460  51.650  42.510  1.00  0.00           H  
ATOM   2313  CZ  ARG   163      19.960  52.240  40.590  1.00  0.00           C  
ATOM   2314  NH1 ARG   163      19.350  53.290  41.090  1.00  0.00           N1+
ATOM   2315 1HH1 ARG   163      19.530  53.480  42.060  1.00  0.00           H  
ATOM   2316 2HH1 ARG   163      18.990  54.000  40.490  1.00  0.00           H  
ATOM   2317  NH2 ARG   163      19.890  51.950  39.300  1.00  0.00           N  
ATOM   2318 1HH2 ARG   163      20.140  51.070  38.890  1.00  0.00           H  
ATOM   2319 2HH2 ARG   163      19.380  52.630  38.770  1.00  0.00           H  
ATOM   2320  C   ARG   163      23.240  46.230  41.190  1.00  0.00           C  
ATOM   2321  O   ARG   163      24.180  46.580  40.530  1.00  0.00           O  
ATOM   2322  N   VAL   164      23.040  44.940  41.460  1.00  0.00           N  
ATOM   2323  H   VAL   164      22.310  44.630  42.070  1.00  0.00           H  
ATOM   2324  CA  VAL   164      23.820  43.800  40.940  1.00  0.00           C  
ATOM   2325  HA  VAL   164      24.590  44.130  40.260  1.00  0.00           H  
ATOM   2326  CB  VAL   164      24.380  42.810  41.980  1.00  0.00           C  
ATOM   2327  HB  VAL   164      23.670  42.460  42.770  1.00  0.00           H  
ATOM   2328  CG1 VAL   164      24.830  41.500  41.200  1.00  0.00           C  
ATOM   2329 1HG1 VAL   164      23.960  40.930  40.820  1.00  0.00           H  
ATOM   2330 2HG1 VAL   164      25.560  40.940  41.830  1.00  0.00           H  
ATOM   2331 3HG1 VAL   164      25.360  41.860  40.280  1.00  0.00           H  
ATOM   2332  CG2 VAL   164      25.620  43.390  42.620  1.00  0.00           C  
ATOM   2333 1HG2 VAL   164      26.240  43.750  41.770  1.00  0.00           H  
ATOM   2334 2HG2 VAL   164      26.090  42.570  43.210  1.00  0.00           H  
ATOM   2335 3HG2 VAL   164      25.230  44.180  43.290  1.00  0.00           H  
ATOM   2336  C   VAL   164      22.830  43.090  40.010  1.00  0.00           C  
ATOM   2337  O   VAL   164      21.730  42.650  40.360  1.00  0.00           O  
ATOM   2338  N   THR   165      23.230  42.940  38.750  1.00  0.00           N  
ATOM   2339  H   THR   165      24.090  43.320  38.440  1.00  0.00           H  
ATOM   2340  CA  THR   165      22.290  42.690  37.640  1.00  0.00           C  
ATOM   2341  HA  THR   165      21.820  41.790  38.010  1.00  0.00           H  
ATOM   2342  CB  THR   165      21.240  43.770  37.500  1.00  0.00           C  
ATOM   2343  HB  THR   165      20.800  44.040  38.480  1.00  0.00           H  
ATOM   2344  OG1 THR   165      20.190  43.290  36.670  1.00  0.00           O  
ATOM   2345  HG1 THR   165      19.490  43.940  36.560  1.00  0.00           H  
ATOM   2346  CG2 THR   165      21.740  45.030  36.730  1.00  0.00           C  
ATOM   2347 1HG2 THR   165      22.080  44.750  35.710  1.00  0.00           H  
ATOM   2348 2HG2 THR   165      22.610  45.370  37.320  1.00  0.00           H  
ATOM   2349 3HG2 THR   165      20.980  45.840  36.710  1.00  0.00           H  
ATOM   2350  C   THR   165      22.990  42.260  36.350  1.00  0.00           C  
ATOM   2351  O   THR   165      24.180  42.450  36.070  1.00  0.00           O  
ATOM   2352  N   THR   166      22.170  41.640  35.440  1.00  0.00           N  
ATOM   2353  H   THR   166      21.180  41.650  35.540  1.00  0.00           H  
ATOM   2354  CA  THR   166      22.750  41.090  34.170  1.00  0.00           C  
ATOM   2355  HA  THR   166      23.650  40.640  34.550  1.00  0.00           H  
ATOM   2356  CB  THR   166      21.920  40.000  33.570  1.00  0.00           C  
ATOM   2357  HB  THR   166      22.100  39.740  32.510  1.00  0.00           H  
ATOM   2358  OG1 THR   166      20.560  40.320  33.590  1.00  0.00           O  
ATOM   2359  HG1 THR   166      20.010  39.580  33.320  1.00  0.00           H  
ATOM   2360  CG2 THR   166      22.090  38.720  34.450  1.00  0.00           C  
ATOM   2361 1HG2 THR   166      21.470  37.910  34.010  1.00  0.00           H  
ATOM   2362 2HG2 THR   166      21.650  38.940  35.440  1.00  0.00           H  
ATOM   2363 3HG2 THR   166      23.150  38.390  34.430  1.00  0.00           H  
ATOM   2364  C   THR   166      23.080  42.190  33.160  1.00  0.00           C  
ATOM   2365  O   THR   166      22.160  42.900  32.670  1.00  0.00           O  
ATOM   2366  N   VAL   167      24.340  42.300  32.740  1.00  0.00           N  
ATOM   2367  H   VAL   167      25.070  41.870  33.260  1.00  0.00           H  
ATOM   2368  CA  VAL   167      24.640  43.160  31.570  1.00  0.00           C  
ATOM   2369  HA  VAL   167      23.740  43.620  31.200  1.00  0.00           H  
ATOM   2370  CB  VAL   167      25.450  44.470  31.860  1.00  0.00           C  
ATOM   2371  HB  VAL   167      25.670  45.060  30.940  1.00  0.00           H  
ATOM   2372  CG1 VAL   167      24.640  45.340  32.840  1.00  0.00           C  
ATOM   2373 1HG1 VAL   167      23.740  45.550  32.230  1.00  0.00           H  
ATOM   2374 2HG1 VAL   167      25.250  46.260  32.970  1.00  0.00           H  
ATOM   2375 3HG1 VAL   167      24.370  44.800  33.780  1.00  0.00           H  
ATOM   2376  CG2 VAL   167      26.810  44.120  32.470  1.00  0.00           C  
ATOM   2377 1HG2 VAL   167      27.270  44.980  33.020  1.00  0.00           H  
ATOM   2378 2HG2 VAL   167      27.620  43.740  31.810  1.00  0.00           H  
ATOM   2379 3HG2 VAL   167      26.690  43.330  33.230  1.00  0.00           H  
ATOM   2380  C   VAL   167      25.190  42.400  30.450  1.00  0.00           C  
ATOM   2381  O   VAL   167      26.050  41.540  30.590  1.00  0.00           O  
ATOM   2382  N   PRO   168      24.770  42.590  29.220  1.00  0.00           N  
ATOM   2383  CD  PRO   168      23.530  43.050  28.810  1.00  0.00           C  
ATOM   2384  HD3 PRO   168      23.180  43.980  29.290  1.00  0.00           H  
ATOM   2385  HD2 PRO   168      22.740  42.300  29.010  1.00  0.00           H  
ATOM   2386  CA  PRO   168      25.560  42.130  28.040  1.00  0.00           C  
ATOM   2387  HA  PRO   168      25.710  41.060  28.000  1.00  0.00           H  
ATOM   2388  CB  PRO   168      24.730  42.460  26.840  1.00  0.00           C  
ATOM   2389  HB3 PRO   168      24.200  41.550  26.490  1.00  0.00           H  
ATOM   2390  HB2 PRO   168      25.400  42.850  26.050  1.00  0.00           H  
ATOM   2391  CG  PRO   168      23.650  43.490  27.350  1.00  0.00           C  
ATOM   2392  HG3 PRO   168      24.120  44.500  27.360  1.00  0.00           H  
ATOM   2393  HG2 PRO   168      22.750  43.470  26.710  1.00  0.00           H  
ATOM   2394  C   PRO   168      26.960  42.670  27.860  1.00  0.00           C  
ATOM   2395  O   PRO   168      27.100  43.860  27.940  1.00  0.00           O  
ATOM   2396  N   GLY   169      27.910  41.750  27.490  1.00  0.00           N  
ATOM   2397  H   GLY   169      27.780  40.800  27.770  1.00  0.00           H  
ATOM   2398  CA  GLY   169      29.180  42.150  26.930  1.00  0.00           C  
ATOM   2399  HA3 GLY   169      29.940  41.380  27.030  1.00  0.00           H  
ATOM   2400  HA2 GLY   169      29.510  43.070  27.370  1.00  0.00           H  
ATOM   2401  C   GLY   169      28.970  42.560  25.470  1.00  0.00           C  
ATOM   2402  O   GLY   169      27.820  42.540  24.940  1.00  0.00           O  
ATOM   2403  N   LYS   170      29.990  42.900  24.720  1.00  0.00           N  
ATOM   2404  H   LYS   170      30.890  42.960  25.130  1.00  0.00           H  
ATOM   2405  CA  LYS   170      29.870  43.130  23.280  1.00  0.00           C  
ATOM   2406  HA  LYS   170      28.860  43.400  22.980  1.00  0.00           H  
ATOM   2407  CB  LYS   170      30.830  44.220  22.820  1.00  0.00           C  
ATOM   2408  HB3 LYS   170      30.730  44.300  21.710  1.00  0.00           H  
ATOM   2409  HB2 LYS   170      31.890  44.080  23.130  1.00  0.00           H  
ATOM   2410  CG  LYS   170      30.510  45.660  23.330  1.00  0.00           C  
ATOM   2411  HG3 LYS   170      31.240  46.320  22.810  1.00  0.00           H  
ATOM   2412  HG2 LYS   170      30.780  45.770  24.400  1.00  0.00           H  
ATOM   2413  CD  LYS   170      29.060  46.170  23.090  1.00  0.00           C  
ATOM   2414  HD3 LYS   170      28.860  47.080  23.710  1.00  0.00           H  
ATOM   2415  HD2 LYS   170      28.440  45.380  23.560  1.00  0.00           H  
ATOM   2416  CE  LYS   170      28.650  46.420  21.610  1.00  0.00           C  
ATOM   2417  HE3 LYS   170      28.760  45.530  20.960  1.00  0.00           H  
ATOM   2418  HE2 LYS   170      29.240  47.280  21.210  1.00  0.00           H  
ATOM   2419  NZ  LYS   170      27.250  46.780  21.620  1.00  0.00           N1+
ATOM   2420  HZ1 LYS   170      26.690  45.910  21.680  1.00  0.00           H  
ATOM   2421  HZ2 LYS   170      27.010  47.340  20.770  1.00  0.00           H  
ATOM   2422  HZ3 LYS   170      26.990  47.440  22.380  1.00  0.00           H  
ATOM   2423  C   LYS   170      30.160  41.900  22.450  1.00  0.00           C  
ATOM   2424  O   LYS   170      30.090  41.870  21.260  1.00  0.00           O  
ATOM   2425  N   THR   171      30.550  40.790  23.040  1.00  0.00           N  
ATOM   2426  H   THR   171      30.800  40.930  23.990  1.00  0.00           H  
ATOM   2427  CA  THR   171      30.540  39.420  22.590  1.00  0.00           C  
ATOM   2428  HA  THR   171      29.820  39.350  21.790  1.00  0.00           H  
ATOM   2429  CB  THR   171      31.820  38.900  21.960  1.00  0.00           C  
ATOM   2430  HB  THR   171      32.130  39.730  21.300  1.00  0.00           H  
ATOM   2431  OG1 THR   171      31.670  37.700  21.160  1.00  0.00           O  
ATOM   2432  HG1 THR   171      32.450  37.610  20.610  1.00  0.00           H  
ATOM   2433  CG2 THR   171      32.910  38.690  23.060  1.00  0.00           C  
ATOM   2434 1HG2 THR   171      32.660  37.790  23.660  1.00  0.00           H  
ATOM   2435 2HG2 THR   171      33.110  39.570  23.700  1.00  0.00           H  
ATOM   2436 3HG2 THR   171      33.880  38.490  22.550  1.00  0.00           H  
ATOM   2437  C   THR   171      30.100  38.480  23.690  1.00  0.00           C  
ATOM   2438  O   THR   171      30.200  38.910  24.840  1.00  0.00           O  
ATOM   2439  N   GLY   172      29.550  37.290  23.360  1.00  0.00           N  
ATOM   2440  H   GLY   172      29.620  36.910  22.440  1.00  0.00           H  
ATOM   2441  CA  GLY   172      29.000  36.450  24.390  1.00  0.00           C  
ATOM   2442  HA3 GLY   172      29.790  36.370  25.130  1.00  0.00           H  
ATOM   2443  HA2 GLY   172      28.830  35.470  23.980  1.00  0.00           H  
ATOM   2444  C   GLY   172      27.690  36.830  25.130  1.00  0.00           C  
ATOM   2445  O   GLY   172      27.260  37.960  25.070  1.00  0.00           O  
ATOM   2446  N   THR   173      27.150  35.770  25.810  1.00  0.00           N  
ATOM   2447  H   THR   173      27.590  34.870  25.780  1.00  0.00           H  
ATOM   2448  CA  THR   173      26.070  35.760  26.820  1.00  0.00           C  
ATOM   2449  HA  THR   173      25.120  35.940  26.340  1.00  0.00           H  
ATOM   2450  CB  THR   173      25.960  34.360  27.450  1.00  0.00           C  
ATOM   2451  HB  THR   173      26.690  34.250  28.280  1.00  0.00           H  
ATOM   2452  OG1 THR   173      26.290  33.340  26.540  1.00  0.00           O  
ATOM   2453  HG1 THR   173      25.550  33.280  25.920  1.00  0.00           H  
ATOM   2454  CG2 THR   173      24.520  34.180  27.960  1.00  0.00           C  
ATOM   2455 1HG2 THR   173      23.790  34.480  27.190  1.00  0.00           H  
ATOM   2456 2HG2 THR   173      24.310  34.860  28.820  1.00  0.00           H  
ATOM   2457 3HG2 THR   173      24.460  33.130  28.320  1.00  0.00           H  
ATOM   2458  C   THR   173      26.330  36.730  27.990  1.00  0.00           C  
ATOM   2459  O   THR   173      27.500  37.060  28.210  1.00  0.00           O  
ATOM   2460  N   VAL   174      25.310  37.240  28.620  1.00  0.00           N  
ATOM   2461  H   VAL   174      24.360  37.170  28.340  1.00  0.00           H  
ATOM   2462  CA  VAL   174      25.440  38.150  29.790  1.00  0.00           C  
ATOM   2463  HA  VAL   174      25.710  39.110  29.370  1.00  0.00           H  
ATOM   2464  CB  VAL   174      24.100  38.490  30.470  1.00  0.00           C  
ATOM   2465  HB  VAL   174      24.250  39.340  31.180  1.00  0.00           H  
ATOM   2466  CG1 VAL   174      23.180  39.130  29.450  1.00  0.00           C  
ATOM   2467 1HG1 VAL   174      22.880  38.500  28.580  1.00  0.00           H  
ATOM   2468 2HG1 VAL   174      23.820  39.890  28.960  1.00  0.00           H  
ATOM   2469 3HG1 VAL   174      22.250  39.520  29.920  1.00  0.00           H  
ATOM   2470  CG2 VAL   174      23.510  37.270  31.220  1.00  0.00           C  
ATOM   2471 1HG2 VAL   174      23.590  36.300  30.680  1.00  0.00           H  
ATOM   2472 2HG2 VAL   174      22.440  37.450  31.440  1.00  0.00           H  
ATOM   2473 3HG2 VAL   174      23.980  37.240  32.220  1.00  0.00           H  
ATOM   2474  C   VAL   174      26.510  37.860  30.890  1.00  0.00           C  
ATOM   2475  O   VAL   174      26.670  36.760  31.290  1.00  0.00           O  
ATOM   2476  N   ALA   175      27.100  38.960  31.390  1.00  0.00           N  
ATOM   2477  H   ALA   175      26.820  39.860  31.080  1.00  0.00           H  
ATOM   2478  CA  ALA   175      27.830  38.970  32.690  1.00  0.00           C  
ATOM   2479  HA  ALA   175      28.110  37.980  32.990  1.00  0.00           H  
ATOM   2480  CB  ALA   175      29.050  39.870  32.650  1.00  0.00           C  
ATOM   2481  HB1 ALA   175      29.700  39.370  31.900  1.00  0.00           H  
ATOM   2482  HB2 ALA   175      29.600  39.820  33.610  1.00  0.00           H  
ATOM   2483  HB3 ALA   175      28.890  40.910  32.290  1.00  0.00           H  
ATOM   2484  C   ALA   175      26.810  39.410  33.660  1.00  0.00           C  
ATOM   2485  O   ALA   175      25.830  40.050  33.330  1.00  0.00           O  
ATOM   2486  N   CYS   176      27.000  39.080  34.950  1.00  0.00           N  
ATOM   2487  H   CYS   176      27.800  38.580  35.250  1.00  0.00           H  
ATOM   2488  CA  CYS   176      26.050  39.480  35.970  1.00  0.00           C  
ATOM   2489  HA  CYS   176      25.340  40.190  35.570  1.00  0.00           H  
ATOM   2490  CB  CYS   176      25.210  38.430  36.730  1.00  0.00           C  
ATOM   2491  HB3 CYS   176      25.920  37.750  37.240  1.00  0.00           H  
ATOM   2492  HB2 CYS   176      24.850  37.830  35.860  1.00  0.00           H  
ATOM   2493  SG  CYS   176      23.890  39.020  37.810  1.00  0.00           S  
ATOM   2494  HG  CYS   176      23.370  37.880  38.220  1.00  0.00           H  
ATOM   2495  C   CYS   176      27.040  40.140  36.950  1.00  0.00           C  
ATOM   2496  O   CYS   176      27.980  39.530  37.470  1.00  0.00           O  
ATOM   2497  N   THR   177      26.880  41.480  37.120  1.00  0.00           N  
ATOM   2498  H   THR   177      26.100  42.010  36.780  1.00  0.00           H  
ATOM   2499  CA  THR   177      27.870  42.440  37.760  1.00  0.00           C  
ATOM   2500  HA  THR   177      28.350  42.020  38.630  1.00  0.00           H  
ATOM   2501  CB  THR   177      28.930  42.770  36.690  1.00  0.00           C  
ATOM   2502  HB  THR   177      29.400  41.790  36.430  1.00  0.00           H  
ATOM   2503  OG1 THR   177      29.970  43.510  37.290  1.00  0.00           O  
ATOM   2504  HG1 THR   177      30.660  43.770  36.680  1.00  0.00           H  
ATOM   2505  CG2 THR   177      28.310  43.440  35.490  1.00  0.00           C  
ATOM   2506 1HG2 THR   177      27.510  42.870  34.970  1.00  0.00           H  
ATOM   2507 2HG2 THR   177      29.020  43.780  34.710  1.00  0.00           H  
ATOM   2508 3HG2 THR   177      27.760  44.370  35.770  1.00  0.00           H  
ATOM   2509  C   THR   177      27.130  43.700  38.280  1.00  0.00           C  
ATOM   2510  O   THR   177      25.930  43.830  38.190  1.00  0.00           O  
ATOM   2511  N   PHE   178      27.890  44.670  38.840  1.00  0.00           N  
ATOM   2512  H   PHE   178      28.870  44.550  38.690  1.00  0.00           H  
ATOM   2513  CA  PHE   178      27.350  45.950  39.260  1.00  0.00           C  
ATOM   2514  HA  PHE   178      26.520  45.730  39.910  1.00  0.00           H  
ATOM   2515  CB  PHE   178      28.430  46.840  40.020  1.00  0.00           C  
ATOM   2516  HB3 PHE   178      28.230  47.930  40.040  1.00  0.00           H  
ATOM   2517  HB2 PHE   178      29.430  46.730  39.550  1.00  0.00           H  
ATOM   2518  CG  PHE   178      28.490  46.520  41.440  1.00  0.00           C  
ATOM   2519  CD1 PHE   178      27.530  46.900  42.430  1.00  0.00           C  
ATOM   2520  HD1 PHE   178      26.630  47.390  42.110  1.00  0.00           H  
ATOM   2521  CE1 PHE   178      27.680  46.600  43.760  1.00  0.00           C  
ATOM   2522  HE1 PHE   178      26.910  46.910  44.440  1.00  0.00           H  
ATOM   2523  CZ  PHE   178      28.700  45.750  44.210  1.00  0.00           C  
ATOM   2524  HZ  PHE   178      28.880  45.500  45.250  1.00  0.00           H  
ATOM   2525  CD2 PHE   178      29.450  45.670  41.920  1.00  0.00           C  
ATOM   2526  HD2 PHE   178      30.280  45.320  41.320  1.00  0.00           H  
ATOM   2527  CE2 PHE   178      29.570  45.250  43.260  1.00  0.00           C  
ATOM   2528  HE2 PHE   178      30.380  44.610  43.580  1.00  0.00           H  
ATOM   2529  C   PHE   178      26.790  46.800  38.160  1.00  0.00           C  
ATOM   2530  O   PHE   178      27.490  46.960  37.140  1.00  0.00           O  
ATOM   2531  N   ASN   179      25.580  47.360  38.200  1.00  0.00           N  
ATOM   2532  H   ASN   179      24.950  47.240  38.970  1.00  0.00           H  
ATOM   2533  CA  ASN   179      25.070  48.280  37.120  1.00  0.00           C  
ATOM   2534  HA  ASN   179      25.920  48.780  36.680  1.00  0.00           H  
ATOM   2535  CB  ASN   179      24.140  47.540  36.090  1.00  0.00           C  
ATOM   2536  HB3 ASN   179      23.230  47.200  36.630  1.00  0.00           H  
ATOM   2537  HB2 ASN   179      24.650  46.640  35.700  1.00  0.00           H  
ATOM   2538  CG  ASN   179      23.750  48.410  34.910  1.00  0.00           C  
ATOM   2539  OD1 ASN   179      24.200  49.570  34.770  1.00  0.00           O  
ATOM   2540  ND2 ASN   179      22.930  47.900  33.980  1.00  0.00           N  
ATOM   2541 1HD2 ASN   179      22.760  46.910  33.960  1.00  0.00           H  
ATOM   2542 2HD2 ASN   179      22.870  48.390  33.120  1.00  0.00           H  
ATOM   2543  C   ASN   179      24.280  49.420  37.740  1.00  0.00           C  
ATOM   2544  O   ASN   179      23.200  49.240  38.260  1.00  0.00           O  
ATOM   2545  N   PHE   180      24.800  50.640  37.680  1.00  0.00           N  
ATOM   2546  H   PHE   180      25.680  50.810  37.250  1.00  0.00           H  
ATOM   2547  CA  PHE   180      24.260  51.780  38.340  1.00  0.00           C  
ATOM   2548  HA  PHE   180      23.580  51.510  39.130  1.00  0.00           H  
ATOM   2549  CB  PHE   180      25.390  52.650  38.970  1.00  0.00           C  
ATOM   2550  HB3 PHE   180      25.090  53.600  39.450  1.00  0.00           H  
ATOM   2551  HB2 PHE   180      25.980  52.960  38.080  1.00  0.00           H  
ATOM   2552  CG  PHE   180      26.200  51.830  39.990  1.00  0.00           C  
ATOM   2553  CD1 PHE   180      25.590  51.610  41.250  1.00  0.00           C  
ATOM   2554  HD1 PHE   180      24.620  52.000  41.540  1.00  0.00           H  
ATOM   2555  CE1 PHE   180      26.280  50.940  42.270  1.00  0.00           C  
ATOM   2556  HE1 PHE   180      25.760  50.780  43.200  1.00  0.00           H  
ATOM   2557  CZ  PHE   180      27.590  50.510  42.060  1.00  0.00           C  
ATOM   2558  HZ  PHE   180      28.060  50.030  42.910  1.00  0.00           H  
ATOM   2559  CD2 PHE   180      27.460  51.260  39.790  1.00  0.00           C  
ATOM   2560  HD2 PHE   180      27.870  51.380  38.800  1.00  0.00           H  
ATOM   2561  CE2 PHE   180      28.140  50.650  40.820  1.00  0.00           C  
ATOM   2562  HE2 PHE   180      29.120  50.270  40.570  1.00  0.00           H  
ATOM   2563  C   PHE   180      23.460  52.710  37.330  1.00  0.00           C  
ATOM   2564  O   PHE   180      22.870  53.750  37.650  1.00  0.00           O  
ATOM   2565  N   SER   181      23.550  52.330  36.010  1.00  0.00           N  
ATOM   2566  H   SER   181      23.940  51.470  35.710  1.00  0.00           H  
ATOM   2567  CA  SER   181      23.010  53.180  34.970  1.00  0.00           C  
ATOM   2568  HA  SER   181      22.330  53.940  35.330  1.00  0.00           H  
ATOM   2569  CB  SER   181      24.160  53.830  34.290  1.00  0.00           C  
ATOM   2570  HB3 SER   181      24.700  54.420  35.060  1.00  0.00           H  
ATOM   2571  HB2 SER   181      23.920  54.520  33.450  1.00  0.00           H  
ATOM   2572  OG  SER   181      25.170  52.930  33.840  1.00  0.00           O  
ATOM   2573  HG  SER   181      25.010  52.660  32.940  1.00  0.00           H  
ATOM   2574  C   SER   181      22.200  52.350  33.960  1.00  0.00           C  
ATOM   2575  O   SER   181      22.570  52.280  32.770  1.00  0.00           O  
ATOM   2576  N   PRO   182      21.100  51.660  34.410  1.00  0.00           N  
ATOM   2577  CD  PRO   182      20.380  51.960  35.660  1.00  0.00           C  
ATOM   2578  HD3 PRO   182      19.990  53.000  35.680  1.00  0.00           H  
ATOM   2579  HD2 PRO   182      21.070  51.720  36.490  1.00  0.00           H  
ATOM   2580  CA  PRO   182      20.500  50.510  33.740  1.00  0.00           C  
ATOM   2581  HA  PRO   182      21.330  49.930  33.370  1.00  0.00           H  
ATOM   2582  CB  PRO   182      19.720  49.840  34.870  1.00  0.00           C  
ATOM   2583  HB3 PRO   182      20.490  49.290  35.450  1.00  0.00           H  
ATOM   2584  HB2 PRO   182      18.900  49.180  34.500  1.00  0.00           H  
ATOM   2585  CG  PRO   182      19.160  51.030  35.650  1.00  0.00           C  
ATOM   2586  HG3 PRO   182      18.450  51.510  34.950  1.00  0.00           H  
ATOM   2587  HG2 PRO   182      18.580  51.040  36.600  1.00  0.00           H  
ATOM   2588  C   PRO   182      19.730  51.090  32.520  1.00  0.00           C  
ATOM   2589  O   PRO   182      19.250  50.280  31.760  1.00  0.00           O  
ATOM   2590  N   TRP   183      19.670  52.420  32.370  1.00  0.00           N  
ATOM   2591  H   TRP   183      20.120  53.010  33.040  1.00  0.00           H  
ATOM   2592  CA  TRP   183      19.140  53.060  31.120  1.00  0.00           C  
ATOM   2593  HA  TRP   183      18.210  52.580  30.880  1.00  0.00           H  
ATOM   2594  CB  TRP   183      18.730  54.550  31.130  1.00  0.00           C  
ATOM   2595  HB3 TRP   183      17.870  54.720  31.820  1.00  0.00           H  
ATOM   2596  HB2 TRP   183      18.390  54.780  30.100  1.00  0.00           H  
ATOM   2597  CG  TRP   183      19.840  55.530  31.510  1.00  0.00           C  
ATOM   2598  CD1 TRP   183      20.650  56.050  30.560  1.00  0.00           C  
ATOM   2599  HD1 TRP   183      20.580  55.800  29.510  1.00  0.00           H  
ATOM   2600  NE1 TRP   183      21.800  56.610  31.220  1.00  0.00           N  
ATOM   2601  HE1 TRP   183      22.420  57.220  30.780  1.00  0.00           H  
ATOM   2602  CE2 TRP   183      21.520  56.550  32.600  1.00  0.00           C  
ATOM   2603  CD2 TRP   183      20.330  55.810  32.820  1.00  0.00           C  
ATOM   2604  CE3 TRP   183      19.900  55.490  34.110  1.00  0.00           C  
ATOM   2605  HE3 TRP   183      18.980  54.920  34.210  1.00  0.00           H  
ATOM   2606  CZ3 TRP   183      20.690  55.890  35.220  1.00  0.00           C  
ATOM   2607  HZ3 TRP   183      20.210  55.820  36.190  1.00  0.00           H  
ATOM   2608  CZ2 TRP   183      22.280  57.010  33.660  1.00  0.00           C  
ATOM   2609  HZ2 TRP   183      23.230  57.470  33.450  1.00  0.00           H  
ATOM   2610  CH2 TRP   183      21.830  56.710  34.960  1.00  0.00           C  
ATOM   2611  HH2 TRP   183      22.350  57.200  35.760  1.00  0.00           H  
ATOM   2612  C   TRP   183      20.030  52.750  29.940  1.00  0.00           C  
ATOM   2613  O   TRP   183      19.570  52.370  28.880  1.00  0.00           O  
ATOM   2614  N   THR   184      21.370  52.910  30.040  1.00  0.00           N  
ATOM   2615  H   THR   184      21.760  52.990  30.950  1.00  0.00           H  
ATOM   2616  CA  THR   184      22.280  52.940  28.900  1.00  0.00           C  
ATOM   2617  HA  THR   184      21.700  53.380  28.100  1.00  0.00           H  
ATOM   2618  CB  THR   184      23.610  53.820  29.070  1.00  0.00           C  
ATOM   2619  HB  THR   184      23.270  54.850  29.280  1.00  0.00           H  
ATOM   2620  OG1 THR   184      24.460  53.870  27.950  1.00  0.00           O  
ATOM   2621  HG1 THR   184      24.820  54.760  27.940  1.00  0.00           H  
ATOM   2622  CG2 THR   184      24.380  53.270  30.250  1.00  0.00           C  
ATOM   2623 1HG2 THR   184      25.290  53.900  30.420  1.00  0.00           H  
ATOM   2624 2HG2 THR   184      24.710  52.230  30.040  1.00  0.00           H  
ATOM   2625 3HG2 THR   184      23.790  53.370  31.180  1.00  0.00           H  
ATOM   2626  C   THR   184      22.540  51.490  28.530  1.00  0.00           C  
ATOM   2627  O   THR   184      22.500  50.610  29.380  1.00  0.00           O  
ATOM   2628  N   ASN   185      22.680  51.220  27.260  1.00  0.00           N  
ATOM   2629  H   ASN   185      22.610  52.010  26.640  1.00  0.00           H  
ATOM   2630  CA  ASN   185      23.140  49.950  26.700  1.00  0.00           C  
ATOM   2631  HA  ASN   185      22.890  49.060  27.260  1.00  0.00           H  
ATOM   2632  CB  ASN   185      22.610  49.600  25.250  1.00  0.00           C  
ATOM   2633  HB3 ASN   185      22.980  48.640  24.830  1.00  0.00           H  
ATOM   2634  HB2 ASN   185      22.920  50.400  24.540  1.00  0.00           H  
ATOM   2635  CG  ASN   185      21.080  49.530  25.160  1.00  0.00           C  
ATOM   2636  OD1 ASN   185      20.460  48.520  25.120  1.00  0.00           O  
ATOM   2637  ND2 ASN   185      20.450  50.730  25.080  1.00  0.00           N  
ATOM   2638 1HD2 ASN   185      20.930  51.600  24.990  1.00  0.00           H  
ATOM   2639 2HD2 ASN   185      19.450  50.690  25.050  1.00  0.00           H  
ATOM   2640  C   ASN   185      24.650  49.950  26.520  1.00  0.00           C  
ATOM   2641  O   ASN   185      25.200  48.910  26.070  1.00  0.00           O  
ATOM   2642  N   ASP   186      25.430  51.010  26.800  1.00  0.00           N  
ATOM   2643  H   ASP   186      25.040  51.870  27.110  1.00  0.00           H  
ATOM   2644  CA  ASP   186      26.830  51.200  26.340  1.00  0.00           C  
ATOM   2645  HA  ASP   186      27.060  50.480  25.570  1.00  0.00           H  
ATOM   2646  CB  ASP   186      27.060  52.600  25.740  1.00  0.00           C  
ATOM   2647  HB3 ASP   186      26.860  53.430  26.440  1.00  0.00           H  
ATOM   2648  HB2 ASP   186      26.310  52.680  24.920  1.00  0.00           H  
ATOM   2649  CG  ASP   186      28.460  52.800  25.190  1.00  0.00           C  
ATOM   2650  OD1 ASP   186      28.810  54.020  25.180  1.00  0.00           O  
ATOM   2651  OD2 ASP   186      29.200  51.880  24.720  1.00  0.00           O1-
ATOM   2652  C   ASP   186      27.780  50.960  27.560  1.00  0.00           C  
ATOM   2653  O   ASP   186      27.710  51.570  28.640  1.00  0.00           O  
ATOM   2654  N   PRO   187      28.750  49.990  27.350  1.00  0.00           N  
ATOM   2655  CD  PRO   187      28.680  48.910  26.350  1.00  0.00           C  
ATOM   2656  HD3 PRO   187      28.810  49.270  25.310  1.00  0.00           H  
ATOM   2657  HD2 PRO   187      27.640  48.550  26.450  1.00  0.00           H  
ATOM   2658  CA  PRO   187      29.990  49.880  28.150  1.00  0.00           C  
ATOM   2659  HA  PRO   187      29.680  49.570  29.130  1.00  0.00           H  
ATOM   2660  CB  PRO   187      30.670  48.650  27.540  1.00  0.00           C  
ATOM   2661  HB3 PRO   187      31.100  47.960  28.290  1.00  0.00           H  
ATOM   2662  HB2 PRO   187      31.410  48.870  26.740  1.00  0.00           H  
ATOM   2663  CG  PRO   187      29.640  47.860  26.740  1.00  0.00           C  
ATOM   2664  HG3 PRO   187      30.100  47.270  25.920  1.00  0.00           H  
ATOM   2665  HG2 PRO   187      29.040  47.270  27.470  1.00  0.00           H  
ATOM   2666  C   PRO   187      30.870  51.150  28.430  1.00  0.00           C  
ATOM   2667  O   PRO   187      31.560  51.120  29.440  1.00  0.00           O  
ATOM   2668  N   LYS   188      30.960  52.090  27.460  1.00  0.00           N  
ATOM   2669  H   LYS   188      30.380  51.900  26.670  1.00  0.00           H  
ATOM   2670  CA  LYS   188      31.690  53.350  27.720  1.00  0.00           C  
ATOM   2671  HA  LYS   188      32.630  53.120  28.210  1.00  0.00           H  
ATOM   2672  CB  LYS   188      31.960  54.170  26.400  1.00  0.00           C  
ATOM   2673  HB3 LYS   188      32.630  55.050  26.490  1.00  0.00           H  
ATOM   2674  HB2 LYS   188      31.050  54.580  25.920  1.00  0.00           H  
ATOM   2675  CG  LYS   188      32.590  53.290  25.250  1.00  0.00           C  
ATOM   2676  HG3 LYS   188      31.880  52.490  24.950  1.00  0.00           H  
ATOM   2677  HG2 LYS   188      33.560  52.810  25.510  1.00  0.00           H  
ATOM   2678  CD  LYS   188      32.710  54.210  23.970  1.00  0.00           C  
ATOM   2679  HD3 LYS   188      33.280  53.620  23.230  1.00  0.00           H  
ATOM   2680  HD2 LYS   188      33.430  55.040  24.120  1.00  0.00           H  
ATOM   2681  CE  LYS   188      31.550  54.860  23.310  1.00  0.00           C  
ATOM   2682  HE3 LYS   188      31.800  55.560  22.480  1.00  0.00           H  
ATOM   2683  HE2 LYS   188      31.080  55.610  23.990  1.00  0.00           H  
ATOM   2684  NZ  LYS   188      30.550  53.840  23.000  1.00  0.00           N1+
ATOM   2685  HZ1 LYS   188      31.110  52.970  22.970  1.00  0.00           H  
ATOM   2686  HZ2 LYS   188      30.030  53.970  22.110  1.00  0.00           H  
ATOM   2687  HZ3 LYS   188      29.850  53.900  23.760  1.00  0.00           H  
ATOM   2688  C   LYS   188      31.010  54.300  28.690  1.00  0.00           C  
ATOM   2689  O   LYS   188      31.560  54.790  29.650  1.00  0.00           O  
ATOM   2690  N   GLU   189      29.670  54.530  28.520  1.00  0.00           N  
ATOM   2691  H   GLU   189      29.230  54.320  27.650  1.00  0.00           H  
ATOM   2692  CA  GLU   189      28.970  55.250  29.490  1.00  0.00           C  
ATOM   2693  HA  GLU   189      29.380  56.230  29.690  1.00  0.00           H  
ATOM   2694  CB  GLU   189      27.580  55.530  28.890  1.00  0.00           C  
ATOM   2695  HB3 GLU   189      26.870  55.860  29.680  1.00  0.00           H  
ATOM   2696  HB2 GLU   189      27.080  54.600  28.540  1.00  0.00           H  
ATOM   2697  CG  GLU   189      27.470  56.460  27.720  1.00  0.00           C  
ATOM   2698  HG3 GLU   189      28.080  56.140  26.840  1.00  0.00           H  
ATOM   2699  HG2 GLU   189      27.810  57.500  27.950  1.00  0.00           H  
ATOM   2700  CD  GLU   189      26.100  56.660  27.000  1.00  0.00           C  
ATOM   2701  OE1 GLU   189      25.010  56.390  27.550  1.00  0.00           O  
ATOM   2702  OE2 GLU   189      26.190  57.210  25.900  1.00  0.00           O1-
ATOM   2703  C   GLU   189      28.880  54.530  30.900  1.00  0.00           C  
ATOM   2704  O   GLU   189      29.030  55.090  31.970  1.00  0.00           O  
ATOM   2705  N   ARG   190      28.650  53.230  30.810  1.00  0.00           N  
ATOM   2706  H   ARG   190      28.580  52.740  29.940  1.00  0.00           H  
ATOM   2707  CA  ARG   190      28.430  52.470  32.000  1.00  0.00           C  
ATOM   2708  HA  ARG   190      27.600  52.920  32.530  1.00  0.00           H  
ATOM   2709  CB  ARG   190      28.300  50.970  31.780  1.00  0.00           C  
ATOM   2710  HB3 ARG   190      29.110  50.710  31.060  1.00  0.00           H  
ATOM   2711  HB2 ARG   190      27.360  50.820  31.210  1.00  0.00           H  
ATOM   2712  CG  ARG   190      28.220  49.970  32.980  1.00  0.00           C  
ATOM   2713  HG3 ARG   190      27.360  50.190  33.650  1.00  0.00           H  
ATOM   2714  HG2 ARG   190      29.210  50.040  33.490  1.00  0.00           H  
ATOM   2715  CD  ARG   190      28.010  48.430  32.620  1.00  0.00           C  
ATOM   2716  HD3 ARG   190      27.820  47.930  33.600  1.00  0.00           H  
ATOM   2717  HD2 ARG   190      28.870  48.010  32.050  1.00  0.00           H  
ATOM   2718  NE  ARG   190      26.760  48.420  31.840  1.00  0.00           N  
ATOM   2719  HE  ARG   190      25.990  49.040  32.030  1.00  0.00           H  
ATOM   2720  CZ  ARG   190      26.580  47.950  30.680  1.00  0.00           C  
ATOM   2721  NH1 ARG   190      27.500  47.300  30.040  1.00  0.00           N1+
ATOM   2722 1HH1 ARG   190      27.140  46.960  29.180  1.00  0.00           H  
ATOM   2723 2HH1 ARG   190      28.400  47.100  30.430  1.00  0.00           H  
ATOM   2724  NH2 ARG   190      25.440  48.080  30.070  1.00  0.00           N  
ATOM   2725 1HH2 ARG   190      24.630  48.500  30.480  1.00  0.00           H  
ATOM   2726 2HH2 ARG   190      25.450  47.690  29.150  1.00  0.00           H  
ATOM   2727  C   ARG   190      29.650  52.520  32.920  1.00  0.00           C  
ATOM   2728  O   ARG   190      29.530  52.710  34.130  1.00  0.00           O  
ATOM   2729  N   ILE   191      30.870  52.370  32.290  1.00  0.00           N  
ATOM   2730  H   ILE   191      30.960  52.250  31.310  1.00  0.00           H  
ATOM   2731  CA  ILE   191      32.100  52.520  33.030  1.00  0.00           C  
ATOM   2732  HA  ILE   191      32.030  51.830  33.860  1.00  0.00           H  
ATOM   2733  CB  ILE   191      33.270  52.090  32.190  1.00  0.00           C  
ATOM   2734  HB  ILE   191      32.970  51.120  31.750  1.00  0.00           H  
ATOM   2735  CG2 ILE   191      33.610  52.970  31.010  1.00  0.00           C  
ATOM   2736 1HG2 ILE   191      33.660  54.030  31.320  1.00  0.00           H  
ATOM   2737 2HG2 ILE   191      32.750  52.910  30.300  1.00  0.00           H  
ATOM   2738 3HG2 ILE   191      34.570  52.640  30.560  1.00  0.00           H  
ATOM   2739  CG1 ILE   191      34.500  51.880  33.010  1.00  0.00           C  
ATOM   2740 3HG1 ILE   191      34.290  51.690  34.080  1.00  0.00           H  
ATOM   2741 2HG1 ILE   191      35.160  52.770  33.070  1.00  0.00           H  
ATOM   2742  CD1 ILE   191      35.320  50.690  32.460  1.00  0.00           C  
ATOM   2743 1HD1 ILE   191      35.730  50.930  31.450  1.00  0.00           H  
ATOM   2744 2HD1 ILE   191      34.850  49.710  32.260  1.00  0.00           H  
ATOM   2745 3HD1 ILE   191      36.220  50.530  33.090  1.00  0.00           H  
ATOM   2746  C   ILE   191      32.320  53.900  33.730  1.00  0.00           C  
ATOM   2747  O   ILE   191      32.850  54.030  34.800  1.00  0.00           O  
ATOM   2748  N   ASN   192      31.840  55.000  33.050  1.00  0.00           N  
ATOM   2749  H   ASN   192      31.320  54.880  32.210  1.00  0.00           H  
ATOM   2750  CA  ASN   192      31.960  56.320  33.660  1.00  0.00           C  
ATOM   2751  HA  ASN   192      32.980  56.470  33.980  1.00  0.00           H  
ATOM   2752  CB  ASN   192      31.490  57.350  32.610  1.00  0.00           C  
ATOM   2753  HB3 ASN   192      31.300  58.380  32.980  1.00  0.00           H  
ATOM   2754  HB2 ASN   192      30.660  56.860  32.060  1.00  0.00           H  
ATOM   2755  CG  ASN   192      32.620  57.450  31.520  1.00  0.00           C  
ATOM   2756  OD1 ASN   192      33.720  56.960  31.790  1.00  0.00           O  
ATOM   2757  ND2 ASN   192      32.300  58.070  30.370  1.00  0.00           N  
ATOM   2758 1HD2 ASN   192      32.980  58.090  29.640  1.00  0.00           H  
ATOM   2759 2HD2 ASN   192      31.480  58.640  30.310  1.00  0.00           H  
ATOM   2760  C   ASN   192      31.230  56.380  34.970  1.00  0.00           C  
ATOM   2761  O   ASN   192      31.720  56.940  35.980  1.00  0.00           O  
ATOM   2762  N   VAL   193      29.950  55.840  35.050  1.00  0.00           N  
ATOM   2763  H   VAL   193      29.650  55.340  34.240  1.00  0.00           H  
ATOM   2764  CA  VAL   193      29.100  55.760  36.220  1.00  0.00           C  
ATOM   2765  HA  VAL   193      29.050  56.730  36.680  1.00  0.00           H  
ATOM   2766  CB  VAL   193      27.610  55.320  35.980  1.00  0.00           C  
ATOM   2767  HB  VAL   193      27.620  54.260  35.670  1.00  0.00           H  
ATOM   2768  CG1 VAL   193      26.740  55.480  37.200  1.00  0.00           C  
ATOM   2769 1HG1 VAL   193      26.810  56.540  37.540  1.00  0.00           H  
ATOM   2770 2HG1 VAL   193      27.070  54.760  37.990  1.00  0.00           H  
ATOM   2771 3HG1 VAL   193      25.690  55.250  36.920  1.00  0.00           H  
ATOM   2772  CG2 VAL   193      27.080  56.210  34.840  1.00  0.00           C  
ATOM   2773 1HG2 VAL   193      27.220  55.750  33.840  1.00  0.00           H  
ATOM   2774 2HG2 VAL   193      27.660  57.160  34.840  1.00  0.00           H  
ATOM   2775 3HG2 VAL   193      25.990  56.420  34.890  1.00  0.00           H  
ATOM   2776  C   VAL   193      29.690  54.860  37.320  1.00  0.00           C  
ATOM   2777  O   VAL   193      29.810  55.280  38.460  1.00  0.00           O  
ATOM   2778  N   ALA   194      30.180  53.600  36.920  1.00  0.00           N  
ATOM   2779  H   ALA   194      29.980  53.330  35.980  1.00  0.00           H  
ATOM   2780  CA  ALA   194      30.890  52.650  37.710  1.00  0.00           C  
ATOM   2781  HA  ALA   194      30.170  52.480  38.490  1.00  0.00           H  
ATOM   2782  CB  ALA   194      31.250  51.350  36.930  1.00  0.00           C  
ATOM   2783  HB1 ALA   194      31.900  50.680  37.540  1.00  0.00           H  
ATOM   2784  HB2 ALA   194      31.720  51.710  35.990  1.00  0.00           H  
ATOM   2785  HB3 ALA   194      30.300  50.770  36.840  1.00  0.00           H  
ATOM   2786  C   ALA   194      32.030  53.220  38.530  1.00  0.00           C  
ATOM   2787  O   ALA   194      31.990  53.070  39.760  1.00  0.00           O  
ATOM   2788  N   VAL   195      32.930  53.920  37.890  1.00  0.00           N  
ATOM   2789  H   VAL   195      32.890  54.000  36.890  1.00  0.00           H  
ATOM   2790  CA  VAL   195      34.040  54.690  38.580  1.00  0.00           C  
ATOM   2791  HA  VAL   195      34.690  53.940  39.000  1.00  0.00           H  
ATOM   2792  CB  VAL   195      34.830  55.370  37.440  1.00  0.00           C  
ATOM   2793  HB  VAL   195      34.070  55.900  36.830  1.00  0.00           H  
ATOM   2794  CG1 VAL   195      35.780  56.410  38.090  1.00  0.00           C  
ATOM   2795 1HG1 VAL   195      35.230  57.160  38.700  1.00  0.00           H  
ATOM   2796 2HG1 VAL   195      36.440  57.000  37.410  1.00  0.00           H  
ATOM   2797 3HG1 VAL   195      36.510  55.930  38.770  1.00  0.00           H  
ATOM   2798  CG2 VAL   195      35.560  54.350  36.630  1.00  0.00           C  
ATOM   2799 1HG2 VAL   195      34.860  53.530  36.330  1.00  0.00           H  
ATOM   2800 2HG2 VAL   195      36.420  53.940  37.200  1.00  0.00           H  
ATOM   2801 3HG2 VAL   195      35.890  54.840  35.700  1.00  0.00           H  
ATOM   2802  C   VAL   195      33.560  55.580  39.680  1.00  0.00           C  
ATOM   2803  O   VAL   195      34.210  55.630  40.730  1.00  0.00           O  
ATOM   2804  N   ALA   196      32.490  56.330  39.460  1.00  0.00           N  
ATOM   2805  H   ALA   196      32.080  56.420  38.560  1.00  0.00           H  
ATOM   2806  CA  ALA   196      31.930  57.300  40.300  1.00  0.00           C  
ATOM   2807  HA  ALA   196      32.720  58.020  40.480  1.00  0.00           H  
ATOM   2808  CB  ALA   196      30.800  58.100  39.530  1.00  0.00           C  
ATOM   2809  HB1 ALA   196      31.330  58.700  38.760  1.00  0.00           H  
ATOM   2810  HB2 ALA   196      30.350  58.840  40.230  1.00  0.00           H  
ATOM   2811  HB3 ALA   196      29.960  57.520  39.090  1.00  0.00           H  
ATOM   2812  C   ALA   196      31.380  56.720  41.640  1.00  0.00           C  
ATOM   2813  O   ALA   196      31.780  57.190  42.700  1.00  0.00           O  
ATOM   2814  N   MET   197      30.570  55.700  41.490  1.00  0.00           N  
ATOM   2815  H   MET   197      30.380  55.570  40.520  1.00  0.00           H  
ATOM   2816  CA  MET   197      29.750  55.080  42.550  1.00  0.00           C  
ATOM   2817  HA  MET   197      29.370  55.840  43.210  1.00  0.00           H  
ATOM   2818  CB  MET   197      28.550  54.470  41.850  1.00  0.00           C  
ATOM   2819  HB3 MET   197      27.810  53.940  42.490  1.00  0.00           H  
ATOM   2820  HB2 MET   197      29.010  53.740  41.150  1.00  0.00           H  
ATOM   2821  CG  MET   197      27.740  55.540  41.060  1.00  0.00           C  
ATOM   2822  HG3 MET   197      27.020  54.970  40.430  1.00  0.00           H  
ATOM   2823  HG2 MET   197      28.370  56.100  40.350  1.00  0.00           H  
ATOM   2824  SD  MET   197      26.810  56.680  42.210  1.00  0.00           S  
ATOM   2825  CE  MET   197      26.630  57.870  40.800  1.00  0.00           C  
ATOM   2826  HE1 MET   197      27.650  58.270  40.620  1.00  0.00           H  
ATOM   2827  HE2 MET   197      26.100  58.820  41.010  1.00  0.00           H  
ATOM   2828  HE3 MET   197      26.330  57.430  39.830  1.00  0.00           H  
ATOM   2829  C   MET   197      30.500  54.050  43.430  1.00  0.00           C  
ATOM   2830  O   MET   197      30.390  53.970  44.660  1.00  0.00           O  
ATOM   2831  N   LEU   198      31.400  53.270  42.740  1.00  0.00           N  
ATOM   2832  H   LEU   198      31.540  53.320  41.750  1.00  0.00           H  
ATOM   2833  CA  LEU   198      32.390  52.420  43.350  1.00  0.00           C  
ATOM   2834  HA  LEU   198      31.890  51.900  44.160  1.00  0.00           H  
ATOM   2835  CB  LEU   198      33.140  51.500  42.350  1.00  0.00           C  
ATOM   2836  HB3 LEU   198      34.090  51.010  42.670  1.00  0.00           H  
ATOM   2837  HB2 LEU   198      33.640  52.230  41.670  1.00  0.00           H  
ATOM   2838  CG  LEU   198      32.300  50.410  41.660  1.00  0.00           C  
ATOM   2839  HG  LEU   198      31.470  50.930  41.140  1.00  0.00           H  
ATOM   2840  CD1 LEU   198      33.060  49.720  40.520  1.00  0.00           C  
ATOM   2841 1HD1 LEU   198      33.260  50.440  39.700  1.00  0.00           H  
ATOM   2842 2HD1 LEU   198      32.520  48.900  40.010  1.00  0.00           H  
ATOM   2843 3HD1 LEU   198      34.080  49.380  40.800  1.00  0.00           H  
ATOM   2844  CD2 LEU   198      31.740  49.390  42.630  1.00  0.00           C  
ATOM   2845 1HD2 LEU   198      32.570  48.950  43.210  1.00  0.00           H  
ATOM   2846 2HD2 LEU   198      31.210  48.680  41.960  1.00  0.00           H  
ATOM   2847 3HD2 LEU   198      31.080  49.800  43.430  1.00  0.00           H  
ATOM   2848  C   LEU   198      33.570  53.120  44.100  1.00  0.00           C  
ATOM   2849  O   LEU   198      34.230  52.590  44.990  1.00  0.00           O  
ATOM   2850  N   THR   199      33.830  54.420  43.780  1.00  0.00           N  
ATOM   2851  H   THR   199      33.440  54.810  42.960  1.00  0.00           H  
ATOM   2852  CA  THR   199      34.600  55.390  44.670  1.00  0.00           C  
ATOM   2853  HA  THR   199      35.580  55.020  44.930  1.00  0.00           H  
ATOM   2854  CB  THR   199      34.810  56.770  44.070  1.00  0.00           C  
ATOM   2855  HB  THR   199      33.830  57.180  43.750  1.00  0.00           H  
ATOM   2856  OG1 THR   199      35.740  56.540  43.000  1.00  0.00           O  
ATOM   2857  HG1 THR   199      35.330  56.060  42.270  1.00  0.00           H  
ATOM   2858  CG2 THR   199      35.530  57.730  45.040  1.00  0.00           C  
ATOM   2859 1HG2 THR   199      35.570  58.730  44.560  1.00  0.00           H  
ATOM   2860 2HG2 THR   199      36.520  57.330  45.350  1.00  0.00           H  
ATOM   2861 3HG2 THR   199      34.940  57.940  45.950  1.00  0.00           H  
ATOM   2862  C   THR   199      33.910  55.500  46.000  1.00  0.00           C  
ATOM   2863  O   THR   199      34.490  55.340  47.080  1.00  0.00           O  
ATOM   2864  N   VAL   200      32.610  55.720  45.960  1.00  0.00           N  
ATOM   2865  H   VAL   200      32.210  55.800  45.040  1.00  0.00           H  
ATOM   2866  CA  VAL   200      31.800  55.760  47.120  1.00  0.00           C  
ATOM   2867  HA  VAL   200      32.250  56.440  47.830  1.00  0.00           H  
ATOM   2868  CB  VAL   200      30.390  56.360  46.710  1.00  0.00           C  
ATOM   2869  HB  VAL   200      29.820  55.690  46.030  1.00  0.00           H  
ATOM   2870  CG1 VAL   200      29.500  56.620  47.940  1.00  0.00           C  
ATOM   2871 1HG1 VAL   200      28.510  56.950  47.550  1.00  0.00           H  
ATOM   2872 2HG1 VAL   200      29.840  57.460  48.580  1.00  0.00           H  
ATOM   2873 3HG1 VAL   200      29.380  55.780  48.650  1.00  0.00           H  
ATOM   2874  CG2 VAL   200      30.500  57.780  46.110  1.00  0.00           C  
ATOM   2875 1HG2 VAL   200      29.490  58.230  46.120  1.00  0.00           H  
ATOM   2876 2HG2 VAL   200      30.810  57.730  45.050  1.00  0.00           H  
ATOM   2877 3HG2 VAL   200      31.130  58.450  46.740  1.00  0.00           H  
ATOM   2878  C   VAL   200      31.700  54.470  47.890  1.00  0.00           C  
ATOM   2879  O   VAL   200      31.870  54.600  49.120  1.00  0.00           O  
ATOM   2880  N   ARG   201      31.540  53.290  47.270  1.00  0.00           N  
ATOM   2881  H   ARG   201      31.430  53.380  46.280  1.00  0.00           H  
ATOM   2882  CA  ARG   201      31.620  51.990  48.020  1.00  0.00           C  
ATOM   2883  HA  ARG   201      30.830  51.880  48.740  1.00  0.00           H  
ATOM   2884  CB  ARG   201      31.390  50.840  46.970  1.00  0.00           C  
ATOM   2885  HB3 ARG   201      32.110  50.980  46.130  1.00  0.00           H  
ATOM   2886  HB2 ARG   201      30.400  51.010  46.480  1.00  0.00           H  
ATOM   2887  CG  ARG   201      31.570  49.420  47.430  1.00  0.00           C  
ATOM   2888  HG3 ARG   201      31.160  49.280  48.450  1.00  0.00           H  
ATOM   2889  HG2 ARG   201      32.660  49.270  47.570  1.00  0.00           H  
ATOM   2890  CD  ARG   201      30.860  48.370  46.540  1.00  0.00           C  
ATOM   2891  HD3 ARG   201      31.220  48.400  45.490  1.00  0.00           H  
ATOM   2892  HD2 ARG   201      29.800  48.660  46.400  1.00  0.00           H  
ATOM   2893  NE  ARG   201      31.080  46.960  47.070  1.00  0.00           N  
ATOM   2894  HE  ARG   201      31.890  46.520  46.700  1.00  0.00           H  
ATOM   2895  CZ  ARG   201      30.190  46.160  47.620  1.00  0.00           C  
ATOM   2896  NH1 ARG   201      28.970  46.530  47.790  1.00  0.00           N1+
ATOM   2897 1HH1 ARG   201      28.690  47.490  47.740  1.00  0.00           H  
ATOM   2898 2HH1 ARG   201      28.590  45.860  48.420  1.00  0.00           H  
ATOM   2899  NH2 ARG   201      30.550  44.880  47.840  1.00  0.00           N  
ATOM   2900 1HH2 ARG   201      31.460  44.610  47.530  1.00  0.00           H  
ATOM   2901 2HH2 ARG   201      29.840  44.280  48.210  1.00  0.00           H  
ATOM   2902  C   ARG   201      32.960  51.820  48.740  1.00  0.00           C  
ATOM   2903  O   ARG   201      33.020  51.280  49.850  1.00  0.00           O  
ATOM   2904  N   GLY   202      34.110  52.380  48.130  1.00  0.00           N  
ATOM   2905  H   GLY   202      33.990  52.960  47.320  1.00  0.00           H  
ATOM   2906  CA  GLY   202      35.450  52.220  48.720  1.00  0.00           C  
ATOM   2907  HA3 GLY   202      36.190  52.570  48.020  1.00  0.00           H  
ATOM   2908  HA2 GLY   202      35.580  51.230  49.130  1.00  0.00           H  
ATOM   2909  C   GLY   202      35.630  53.080  50.030  1.00  0.00           C  
ATOM   2910  O   GLY   202      36.220  52.790  51.050  1.00  0.00           O  
ATOM   2911  N   ILE   203      35.070  54.320  49.880  1.00  0.00           N  
ATOM   2912  H   ILE   203      34.700  54.530  48.970  1.00  0.00           H  
ATOM   2913  CA  ILE   203      34.980  55.140  51.060  1.00  0.00           C  
ATOM   2914  HA  ILE   203      35.960  55.240  51.510  1.00  0.00           H  
ATOM   2915  CB  ILE   203      34.470  56.520  50.630  1.00  0.00           C  
ATOM   2916  HB  ILE   203      33.450  56.440  50.220  1.00  0.00           H  
ATOM   2917  CG2 ILE   203      34.400  57.480  51.870  1.00  0.00           C  
ATOM   2918 1HG2 ILE   203      33.610  57.100  52.560  1.00  0.00           H  
ATOM   2919 2HG2 ILE   203      34.120  58.540  51.690  1.00  0.00           H  
ATOM   2920 3HG2 ILE   203      35.350  57.510  52.440  1.00  0.00           H  
ATOM   2921  CG1 ILE   203      35.480  57.090  49.610  1.00  0.00           C  
ATOM   2922 3HG1 ILE   203      35.840  56.350  48.860  1.00  0.00           H  
ATOM   2923 2HG1 ILE   203      36.480  57.310  50.040  1.00  0.00           H  
ATOM   2924  CD1 ILE   203      35.080  58.340  48.750  1.00  0.00           C  
ATOM   2925 1HD1 ILE   203      35.020  59.190  49.470  1.00  0.00           H  
ATOM   2926 2HD1 ILE   203      34.090  58.070  48.320  1.00  0.00           H  
ATOM   2927 3HD1 ILE   203      35.800  58.550  47.930  1.00  0.00           H  
ATOM   2928  C   ILE   203      34.040  54.550  52.180  1.00  0.00           C  
ATOM   2929  O   ILE   203      34.440  54.540  53.360  1.00  0.00           O  
ATOM   2930  N   ILE   204      32.860  54.000  51.820  1.00  0.00           N  
ATOM   2931  H   ILE   204      32.480  54.110  50.900  1.00  0.00           H  
ATOM   2932  CA  ILE   204      32.000  53.250  52.790  1.00  0.00           C  
ATOM   2933  HA  ILE   204      31.670  53.940  53.550  1.00  0.00           H  
ATOM   2934  CB  ILE   204      30.790  52.710  51.950  1.00  0.00           C  
ATOM   2935  HB  ILE   204      31.120  52.410  50.940  1.00  0.00           H  
ATOM   2936  CG2 ILE   204      30.090  51.610  52.650  1.00  0.00           C  
ATOM   2937 1HG2 ILE   204      30.740  50.720  52.560  1.00  0.00           H  
ATOM   2938 2HG2 ILE   204      29.040  51.390  52.350  1.00  0.00           H  
ATOM   2939 3HG2 ILE   204      29.970  52.010  53.680  1.00  0.00           H  
ATOM   2940  CG1 ILE   204      29.810  53.860  51.620  1.00  0.00           C  
ATOM   2941 3HG1 ILE   204      28.910  53.550  51.040  1.00  0.00           H  
ATOM   2942 2HG1 ILE   204      30.380  54.540  50.950  1.00  0.00           H  
ATOM   2943  CD1 ILE   204      29.250  54.770  52.720  1.00  0.00           C  
ATOM   2944 1HD1 ILE   204      28.620  55.530  52.220  1.00  0.00           H  
ATOM   2945 2HD1 ILE   204      30.050  55.420  53.150  1.00  0.00           H  
ATOM   2946 3HD1 ILE   204      28.860  54.160  53.560  1.00  0.00           H  
ATOM   2947  C   ILE   204      32.690  52.080  53.450  1.00  0.00           C  
ATOM   2948  O   ILE   204      32.710  51.960  54.650  1.00  0.00           O  
ATOM   2949  N   ARG   205      33.480  51.200  52.700  1.00  0.00           N  
ATOM   2950  H   ARG   205      33.470  51.340  51.710  1.00  0.00           H  
ATOM   2951  CA  ARG   205      34.370  50.210  53.190  1.00  0.00           C  
ATOM   2952  HA  ARG   205      33.770  49.470  53.700  1.00  0.00           H  
ATOM   2953  CB  ARG   205      34.830  49.420  51.960  1.00  0.00           C  
ATOM   2954  HB3 ARG   205      35.260  50.200  51.300  1.00  0.00           H  
ATOM   2955  HB2 ARG   205      34.010  48.890  51.440  1.00  0.00           H  
ATOM   2956  CG  ARG   205      36.020  48.460  52.180  1.00  0.00           C  
ATOM   2957  HG3 ARG   205      35.650  47.580  52.760  1.00  0.00           H  
ATOM   2958  HG2 ARG   205      36.820  48.900  52.820  1.00  0.00           H  
ATOM   2959  CD  ARG   205      36.780  48.060  50.850  1.00  0.00           C  
ATOM   2960  HD3 ARG   205      37.470  47.200  50.990  1.00  0.00           H  
ATOM   2961  HD2 ARG   205      37.160  49.040  50.500  1.00  0.00           H  
ATOM   2962  NE  ARG   205      35.730  47.510  49.960  1.00  0.00           N  
ATOM   2963  HE  ARG   205      35.140  46.740  50.210  1.00  0.00           H  
ATOM   2964  CZ  ARG   205      35.410  47.910  48.790  1.00  0.00           C  
ATOM   2965  NH1 ARG   205      35.950  49.020  48.250  1.00  0.00           N1+
ATOM   2966 1HH1 ARG   205      36.600  49.510  48.830  1.00  0.00           H  
ATOM   2967 2HH1 ARG   205      35.800  49.420  47.350  1.00  0.00           H  
ATOM   2968  NH2 ARG   205      34.510  47.240  48.120  1.00  0.00           N  
ATOM   2969 1HH2 ARG   205      34.330  46.280  48.310  1.00  0.00           H  
ATOM   2970 2HH2 ARG   205      34.250  47.600  47.220  1.00  0.00           H  
ATOM   2971  C   ARG   205      35.550  50.720  54.040  1.00  0.00           C  
ATOM   2972  O   ARG   205      35.740  50.190  55.120  1.00  0.00           O  
ATOM   2973  N   PHE   206      36.260  51.760  53.660  1.00  0.00           N  
ATOM   2974  H   PHE   206      35.810  52.260  52.920  1.00  0.00           H  
ATOM   2975  CA  PHE   206      37.430  52.380  54.350  1.00  0.00           C  
ATOM   2976  HA  PHE   206      38.050  51.570  54.720  1.00  0.00           H  
ATOM   2977  CB  PHE   206      38.350  53.250  53.500  1.00  0.00           C  
ATOM   2978  HB3 PHE   206      37.700  54.040  53.070  1.00  0.00           H  
ATOM   2979  HB2 PHE   206      38.790  52.760  52.610  1.00  0.00           H  
ATOM   2980  CG  PHE   206      39.440  54.030  54.180  1.00  0.00           C  
ATOM   2981  CD1 PHE   206      40.580  53.280  54.490  1.00  0.00           C  
ATOM   2982  HD1 PHE   206      40.570  52.260  54.150  1.00  0.00           H  
ATOM   2983  CE1 PHE   206      41.630  53.860  55.210  1.00  0.00           C  
ATOM   2984  HE1 PHE   206      42.590  53.390  55.390  1.00  0.00           H  
ATOM   2985  CZ  PHE   206      41.580  55.180  55.630  1.00  0.00           C  
ATOM   2986  HZ  PHE   206      42.410  55.570  56.210  1.00  0.00           H  
ATOM   2987  CD2 PHE   206      39.440  55.410  54.490  1.00  0.00           C  
ATOM   2988  HD2 PHE   206      38.630  56.090  54.260  1.00  0.00           H  
ATOM   2989  CE2 PHE   206      40.520  55.980  55.250  1.00  0.00           C  
ATOM   2990  HE2 PHE   206      40.540  57.040  55.480  1.00  0.00           H  
ATOM   2991  C   PHE   206      37.070  52.970  55.720  1.00  0.00           C  
ATOM   2992  O   PHE   206      37.800  52.850  56.690  1.00  0.00           O  
ATOM   2993  N   ILE   207      35.870  53.600  55.780  1.00  0.00           N  
ATOM   2994  H   ILE   207      35.350  53.690  54.940  1.00  0.00           H  
ATOM   2995  CA  ILE   207      35.460  54.250  56.930  1.00  0.00           C  
ATOM   2996  HA  ILE   207      36.260  54.540  57.590  1.00  0.00           H  
ATOM   2997  CB  ILE   207      34.680  55.530  56.590  1.00  0.00           C  
ATOM   2998  HB  ILE   207      33.860  55.150  55.930  1.00  0.00           H  
ATOM   2999  CG2 ILE   207      33.960  56.120  57.820  1.00  0.00           C  
ATOM   3000 1HG2 ILE   207      33.690  57.190  57.760  1.00  0.00           H  
ATOM   3001 2HG2 ILE   207      34.720  56.120  58.630  1.00  0.00           H  
ATOM   3002 3HG2 ILE   207      33.070  55.520  58.100  1.00  0.00           H  
ATOM   3003  CG1 ILE   207      35.600  56.570  55.920  1.00  0.00           C  
ATOM   3004 3HG1 ILE   207      35.010  57.470  55.630  1.00  0.00           H  
ATOM   3005 2HG1 ILE   207      36.050  56.100  55.010  1.00  0.00           H  
ATOM   3006  CD1 ILE   207      36.820  57.080  56.790  1.00  0.00           C  
ATOM   3007 1HD1 ILE   207      37.180  57.970  56.250  1.00  0.00           H  
ATOM   3008 2HD1 ILE   207      37.570  56.260  56.870  1.00  0.00           H  
ATOM   3009 3HD1 ILE   207      36.450  57.410  57.790  1.00  0.00           H  
ATOM   3010  C   ILE   207      34.600  53.200  57.790  1.00  0.00           C  
ATOM   3011  O   ILE   207      34.910  52.910  58.970  1.00  0.00           O  
ATOM   3012  N   ILE   208      33.480  52.600  57.280  1.00  0.00           N  
ATOM   3013  H   ILE   208      33.150  52.650  56.340  1.00  0.00           H  
ATOM   3014  CA  ILE   208      32.470  51.900  58.110  1.00  0.00           C  
ATOM   3015  HA  ILE   208      32.460  52.270  59.120  1.00  0.00           H  
ATOM   3016  CB  ILE   208      31.080  52.040  57.500  1.00  0.00           C  
ATOM   3017  HB  ILE   208      30.990  51.550  56.510  1.00  0.00           H  
ATOM   3018  CG2 ILE   208      29.890  51.410  58.250  1.00  0.00           C  
ATOM   3019 1HG2 ILE   208      30.020  50.310  58.330  1.00  0.00           H  
ATOM   3020 2HG2 ILE   208      28.980  51.510  57.620  1.00  0.00           H  
ATOM   3021 3HG2 ILE   208      29.670  51.870  59.240  1.00  0.00           H  
ATOM   3022  CG1 ILE   208      30.810  53.460  57.150  1.00  0.00           C  
ATOM   3023 3HG1 ILE   208      29.890  53.340  56.530  1.00  0.00           H  
ATOM   3024 2HG1 ILE   208      31.630  53.860  56.520  1.00  0.00           H  
ATOM   3025  CD1 ILE   208      30.490  54.440  58.320  1.00  0.00           C  
ATOM   3026 1HD1 ILE   208      30.660  55.470  57.930  1.00  0.00           H  
ATOM   3027 2HD1 ILE   208      31.110  54.220  59.210  1.00  0.00           H  
ATOM   3028 3HD1 ILE   208      29.440  54.400  58.690  1.00  0.00           H  
ATOM   3029  C   ILE   208      32.670  50.390  58.130  1.00  0.00           C  
ATOM   3030  O   ILE   208      32.310  49.830  59.210  1.00  0.00           O  
ATOM   3031  N   GLY   209      33.250  49.750  57.070  1.00  0.00           N  
ATOM   3032  H   GLY   209      33.480  50.260  56.250  1.00  0.00           H  
ATOM   3033  CA  GLY   209      33.710  48.350  57.070  1.00  0.00           C  
ATOM   3034  HA3 GLY   209      33.950  47.990  56.080  1.00  0.00           H  
ATOM   3035  HA2 GLY   209      33.040  47.660  57.550  1.00  0.00           H  
ATOM   3036  C   GLY   209      34.950  48.130  57.820  1.00  0.00           C  
ATOM   3037  O   GLY   209      35.040  47.070  58.440  1.00  0.00           O  
ATOM   3038  N   PHE   210      35.890  49.070  57.800  1.00  0.00           N  
ATOM   3039  H   PHE   210      35.610  49.900  57.330  1.00  0.00           H  
ATOM   3040  CA  PHE   210      37.250  49.000  58.210  1.00  0.00           C  
ATOM   3041  HA  PHE   210      37.440  48.040  58.660  1.00  0.00           H  
ATOM   3042  CB  PHE   210      38.170  49.230  56.900  1.00  0.00           C  
ATOM   3043  HB3 PHE   210      37.850  50.200  56.460  1.00  0.00           H  
ATOM   3044  HB2 PHE   210      37.950  48.360  56.240  1.00  0.00           H  
ATOM   3045  CG  PHE   210      39.670  49.160  57.130  1.00  0.00           C  
ATOM   3046  CD1 PHE   210      40.280  48.060  57.830  1.00  0.00           C  
ATOM   3047  HD1 PHE   210      39.590  47.390  58.320  1.00  0.00           H  
ATOM   3048  CE1 PHE   210      41.600  47.980  58.090  1.00  0.00           C  
ATOM   3049  HE1 PHE   210      41.970  47.190  58.730  1.00  0.00           H  
ATOM   3050  CZ  PHE   210      42.440  48.960  57.500  1.00  0.00           C  
ATOM   3051  HZ  PHE   210      43.500  48.830  57.610  1.00  0.00           H  
ATOM   3052  CD2 PHE   210      40.510  50.150  56.560  1.00  0.00           C  
ATOM   3053  HD2 PHE   210      40.130  50.870  55.850  1.00  0.00           H  
ATOM   3054  CE2 PHE   210      41.940  50.070  56.730  1.00  0.00           C  
ATOM   3055  HE2 PHE   210      42.550  50.760  56.170  1.00  0.00           H  
ATOM   3056  C   PHE   210      37.560  49.890  59.380  1.00  0.00           C  
ATOM   3057  O   PHE   210      37.560  49.410  60.490  1.00  0.00           O  
ATOM   3058  N   SER   211      37.790  51.180  59.200  1.00  0.00           N  
ATOM   3059  H   SER   211      37.700  51.560  58.290  1.00  0.00           H  
ATOM   3060  CA  SER   211      38.270  52.060  60.260  1.00  0.00           C  
ATOM   3061  HA  SER   211      39.200  51.590  60.540  1.00  0.00           H  
ATOM   3062  CB  SER   211      38.720  53.430  59.710  1.00  0.00           C  
ATOM   3063  HB3 SER   211      39.230  53.990  60.520  1.00  0.00           H  
ATOM   3064  HB2 SER   211      37.800  53.910  59.310  1.00  0.00           H  
ATOM   3065  OG  SER   211      39.620  53.190  58.650  1.00  0.00           O  
ATOM   3066  HG  SER   211      39.120  53.070  57.840  1.00  0.00           H  
ATOM   3067  C   SER   211      37.460  52.170  61.480  1.00  0.00           C  
ATOM   3068  O   SER   211      37.990  52.120  62.620  1.00  0.00           O  
ATOM   3069  N   ALA   212      36.130  52.370  61.370  1.00  0.00           N  
ATOM   3070  H   ALA   212      35.590  52.450  60.530  1.00  0.00           H  
ATOM   3071  CA  ALA   212      35.250  52.400  62.520  1.00  0.00           C  
ATOM   3072  HA  ALA   212      35.760  53.160  63.100  1.00  0.00           H  
ATOM   3073  CB  ALA   212      33.830  52.840  62.100  1.00  0.00           C  
ATOM   3074  HB1 ALA   212      33.150  52.940  62.970  1.00  0.00           H  
ATOM   3075  HB2 ALA   212      33.410  52.060  61.420  1.00  0.00           H  
ATOM   3076  HB3 ALA   212      33.750  53.720  61.430  1.00  0.00           H  
ATOM   3077  C   ALA   212      35.110  51.190  63.420  1.00  0.00           C  
ATOM   3078  O   ALA   212      35.360  51.380  64.620  1.00  0.00           O  
ATOM   3079  N   PRO   213      34.790  49.890  63.070  1.00  0.00           N  
ATOM   3080  CD  PRO   213      34.380  49.400  61.790  1.00  0.00           C  
ATOM   3081  HD3 PRO   213      35.220  49.600  61.090  1.00  0.00           H  
ATOM   3082  HD2 PRO   213      33.400  49.820  61.460  1.00  0.00           H  
ATOM   3083  CA  PRO   213      34.500  48.910  64.080  1.00  0.00           C  
ATOM   3084  HA  PRO   213      33.910  49.340  64.880  1.00  0.00           H  
ATOM   3085  CB  PRO   213      33.710  47.800  63.340  1.00  0.00           C  
ATOM   3086  HB3 PRO   213      32.650  48.090  63.170  1.00  0.00           H  
ATOM   3087  HB2 PRO   213      33.730  46.820  63.870  1.00  0.00           H  
ATOM   3088  CG  PRO   213      34.300  47.850  61.940  1.00  0.00           C  
ATOM   3089  HG3 PRO   213      35.290  47.340  61.960  1.00  0.00           H  
ATOM   3090  HG2 PRO   213      33.680  47.570  61.060  1.00  0.00           H  
ATOM   3091  C   PRO   213      35.860  48.500  64.650  1.00  0.00           C  
ATOM   3092  O   PRO   213      35.870  48.250  65.800  1.00  0.00           O  
ATOM   3093  N   MET   214      36.980  48.640  63.850  1.00  0.00           N  
ATOM   3094  H   MET   214      36.760  48.790  62.900  1.00  0.00           H  
ATOM   3095  CA  MET   214      38.380  48.510  64.270  1.00  0.00           C  
ATOM   3096  HA  MET   214      38.360  47.510  64.680  1.00  0.00           H  
ATOM   3097  CB  MET   214      39.390  48.680  63.120  1.00  0.00           C  
ATOM   3098  HB3 MET   214      40.440  48.690  63.490  1.00  0.00           H  
ATOM   3099  HB2 MET   214      39.220  49.670  62.650  1.00  0.00           H  
ATOM   3100  CG  MET   214      39.370  47.490  62.180  1.00  0.00           C  
ATOM   3101  HG3 MET   214      39.960  47.660  61.250  1.00  0.00           H  
ATOM   3102  HG2 MET   214      38.320  47.350  61.870  1.00  0.00           H  
ATOM   3103  SD  MET   214      39.910  45.920  62.910  1.00  0.00           S  
ATOM   3104  CE  MET   214      39.350  45.110  61.420  1.00  0.00           C  
ATOM   3105  HE1 MET   214      39.910  45.520  60.550  1.00  0.00           H  
ATOM   3106  HE2 MET   214      38.250  45.050  61.360  1.00  0.00           H  
ATOM   3107  HE3 MET   214      39.710  44.060  61.440  1.00  0.00           H  
ATOM   3108  C   MET   214      38.690  49.440  65.380  1.00  0.00           C  
ATOM   3109  O   MET   214      39.160  49.080  66.510  1.00  0.00           O  
ATOM   3110  N   SER   215      38.370  50.780  65.180  1.00  0.00           N  
ATOM   3111  H   SER   215      37.990  50.990  64.280  1.00  0.00           H  
ATOM   3112  CA  SER   215      38.490  51.840  66.170  1.00  0.00           C  
ATOM   3113  HA  SER   215      39.500  51.770  66.530  1.00  0.00           H  
ATOM   3114  CB  SER   215      38.150  53.250  65.650  1.00  0.00           C  
ATOM   3115  HB3 SER   215      38.250  54.000  66.470  1.00  0.00           H  
ATOM   3116  HB2 SER   215      37.120  53.220  65.250  1.00  0.00           H  
ATOM   3117  OG  SER   215      38.910  53.720  64.600  1.00  0.00           O  
ATOM   3118  HG  SER   215      38.650  53.210  63.830  1.00  0.00           H  
ATOM   3119  C   SER   215      37.620  51.540  67.380  1.00  0.00           C  
ATOM   3120  O   SER   215      38.070  51.700  68.490  1.00  0.00           O  
ATOM   3121  N   ILE   216      36.390  51.100  67.210  1.00  0.00           N  
ATOM   3122  H   ILE   216      36.050  50.940  66.290  1.00  0.00           H  
ATOM   3123  CA  ILE   216      35.430  50.870  68.310  1.00  0.00           C  
ATOM   3124  HA  ILE   216      35.350  51.830  68.800  1.00  0.00           H  
ATOM   3125  CB  ILE   216      34.060  50.680  67.740  1.00  0.00           C  
ATOM   3126  HB  ILE   216      34.130  49.990  66.870  1.00  0.00           H  
ATOM   3127  CG2 ILE   216      33.100  50.090  68.860  1.00  0.00           C  
ATOM   3128 1HG2 ILE   216      33.090  50.630  69.830  1.00  0.00           H  
ATOM   3129 2HG2 ILE   216      33.380  49.040  69.080  1.00  0.00           H  
ATOM   3130 3HG2 ILE   216      32.100  50.020  68.380  1.00  0.00           H  
ATOM   3131  CG1 ILE   216      33.450  52.060  67.240  1.00  0.00           C  
ATOM   3132 3HG1 ILE   216      34.390  52.550  66.920  1.00  0.00           H  
ATOM   3133 2HG1 ILE   216      32.950  52.540  68.100  1.00  0.00           H  
ATOM   3134  CD1 ILE   216      32.470  51.780  66.100  1.00  0.00           C  
ATOM   3135 1HD1 ILE   216      31.580  51.180  66.350  1.00  0.00           H  
ATOM   3136 2HD1 ILE   216      32.920  51.100  65.340  1.00  0.00           H  
ATOM   3137 3HD1 ILE   216      32.070  52.700  65.620  1.00  0.00           H  
ATOM   3138  C   ILE   216      35.810  49.730  69.260  1.00  0.00           C  
ATOM   3139  O   ILE   216      35.670  49.700  70.470  1.00  0.00           O  
ATOM   3140  N   VAL   217      36.330  48.640  68.690  1.00  0.00           N  
ATOM   3141  H   VAL   217      36.080  48.470  67.740  1.00  0.00           H  
ATOM   3142  CA  VAL   217      36.980  47.540  69.410  1.00  0.00           C  
ATOM   3143  HA  VAL   217      36.370  47.220  70.240  1.00  0.00           H  
ATOM   3144  CB  VAL   217      37.480  46.450  68.420  1.00  0.00           C  
ATOM   3145  HB  VAL   217      37.820  46.930  67.470  1.00  0.00           H  
ATOM   3146  CG1 VAL   217      38.400  45.370  69.010  1.00  0.00           C  
ATOM   3147 1HG1 VAL   217      38.500  44.570  68.240  1.00  0.00           H  
ATOM   3148 2HG1 VAL   217      38.060  44.970  69.990  1.00  0.00           H  
ATOM   3149 3HG1 VAL   217      39.410  45.810  69.110  1.00  0.00           H  
ATOM   3150  CG2 VAL   217      36.180  45.690  68.140  1.00  0.00           C  
ATOM   3151 1HG2 VAL   217      35.680  45.430  69.090  1.00  0.00           H  
ATOM   3152 2HG2 VAL   217      36.470  44.720  67.700  1.00  0.00           H  
ATOM   3153 3HG2 VAL   217      35.590  46.380  67.490  1.00  0.00           H  
ATOM   3154  C   VAL   217      38.140  48.060  70.160  1.00  0.00           C  
ATOM   3155  O   VAL   217      38.250  47.680  71.340  1.00  0.00           O  
ATOM   3156  N   ALA   218      39.030  48.930  69.540  1.00  0.00           N  
ATOM   3157  H   ALA   218      38.920  49.140  68.580  1.00  0.00           H  
ATOM   3158  CA  ALA   218      40.190  49.480  70.200  1.00  0.00           C  
ATOM   3159  HA  ALA   218      40.780  48.680  70.630  1.00  0.00           H  
ATOM   3160  CB  ALA   218      41.060  50.200  69.220  1.00  0.00           C  
ATOM   3161  HB1 ALA   218      41.950  50.620  69.750  1.00  0.00           H  
ATOM   3162  HB2 ALA   218      40.550  50.990  68.620  1.00  0.00           H  
ATOM   3163  HB3 ALA   218      41.520  49.540  68.460  1.00  0.00           H  
ATOM   3164  C   ALA   218      39.820  50.400  71.370  1.00  0.00           C  
ATOM   3165  O   ALA   218      40.530  50.440  72.350  1.00  0.00           O  
ATOM   3166  N   VAL   219      38.740  51.200  71.280  1.00  0.00           N  
ATOM   3167  H   VAL   219      38.100  51.160  70.510  1.00  0.00           H  
ATOM   3168  CA  VAL   219      38.400  52.150  72.320  1.00  0.00           C  
ATOM   3169  HA  VAL   219      39.310  52.560  72.730  1.00  0.00           H  
ATOM   3170  CB  VAL   219      37.500  53.320  71.860  1.00  0.00           C  
ATOM   3171  HB  VAL   219      36.740  52.910  71.170  1.00  0.00           H  
ATOM   3172  CG1 VAL   219      36.900  54.030  73.130  1.00  0.00           C  
ATOM   3173 1HG1 VAL   219      36.130  53.390  73.610  1.00  0.00           H  
ATOM   3174 2HG1 VAL   219      36.330  54.910  72.780  1.00  0.00           H  
ATOM   3175 3HG1 VAL   219      37.710  54.190  73.870  1.00  0.00           H  
ATOM   3176  CG2 VAL   219      38.290  54.350  71.010  1.00  0.00           C  
ATOM   3177 1HG2 VAL   219      37.670  55.250  70.820  1.00  0.00           H  
ATOM   3178 2HG2 VAL   219      38.470  53.900  70.010  1.00  0.00           H  
ATOM   3179 3HG2 VAL   219      39.290  54.540  71.460  1.00  0.00           H  
ATOM   3180  C   VAL   219      37.780  51.410  73.500  1.00  0.00           C  
ATOM   3181  O   VAL   219      38.260  51.470  74.610  1.00  0.00           O  
ATOM   3182  N   SER   220      36.900  50.470  73.190  1.00  0.00           N  
ATOM   3183  H   SER   220      36.740  50.100  72.270  1.00  0.00           H  
ATOM   3184  CA  SER   220      36.290  49.670  74.220  1.00  0.00           C  
ATOM   3185  HA  SER   220      35.980  50.320  75.030  1.00  0.00           H  
ATOM   3186  CB  SER   220      35.020  48.950  73.890  1.00  0.00           C  
ATOM   3187  HB3 SER   220      34.170  49.670  73.880  1.00  0.00           H  
ATOM   3188  HB2 SER   220      34.730  48.270  74.720  1.00  0.00           H  
ATOM   3189  OG  SER   220      35.050  48.160  72.650  1.00  0.00           O  
ATOM   3190  HG  SER   220      35.210  48.780  71.930  1.00  0.00           H  
ATOM   3191  C   SER   220      37.300  48.710  74.940  1.00  0.00           C  
ATOM   3192  O   SER   220      37.340  48.710  76.120  1.00  0.00           O  
ATOM   3193  N   TYR   221      38.190  48.080  74.120  1.00  0.00           N  
ATOM   3194  H   TYR   221      38.130  48.150  73.120  1.00  0.00           H  
ATOM   3195  CA  TYR   221      39.250  47.220  74.620  1.00  0.00           C  
ATOM   3196  HA  TYR   221      38.830  46.490  75.290  1.00  0.00           H  
ATOM   3197  CB  TYR   221      40.020  46.490  73.560  1.00  0.00           C  
ATOM   3198  HB3 TYR   221      40.960  46.060  73.980  1.00  0.00           H  
ATOM   3199  HB2 TYR   221      40.330  47.230  72.790  1.00  0.00           H  
ATOM   3200  CG  TYR   221      39.360  45.280  72.890  1.00  0.00           C  
ATOM   3201  CD1 TYR   221      40.070  44.660  71.940  1.00  0.00           C  
ATOM   3202  HD1 TYR   221      40.940  45.200  71.580  1.00  0.00           H  
ATOM   3203  CE1 TYR   221      39.580  43.530  71.220  1.00  0.00           C  
ATOM   3204  HE1 TYR   221      40.320  43.130  70.550  1.00  0.00           H  
ATOM   3205  CZ  TYR   221      38.290  43.080  71.500  1.00  0.00           C  
ATOM   3206  OH  TYR   221      37.850  41.940  70.840  1.00  0.00           O  
ATOM   3207  HH  TYR   221      38.220  41.960  69.950  1.00  0.00           H  
ATOM   3208  CD2 TYR   221      38.030  44.770  73.240  1.00  0.00           C  
ATOM   3209  HD2 TYR   221      37.540  45.270  74.070  1.00  0.00           H  
ATOM   3210  CE2 TYR   221      37.510  43.720  72.500  1.00  0.00           C  
ATOM   3211  HE2 TYR   221      36.480  43.400  72.600  1.00  0.00           H  
ATOM   3212  C   TYR   221      40.230  47.940  75.540  1.00  0.00           C  
ATOM   3213  O   TYR   221      40.700  47.370  76.480  1.00  0.00           O  
ATOM   3214  N   GLY   222      40.550  49.230  75.230  1.00  0.00           N  
ATOM   3215  H   GLY   222      40.150  49.630  74.410  1.00  0.00           H  
ATOM   3216  CA  GLY   222      41.430  50.120  75.950  1.00  0.00           C  
ATOM   3217  HA3 GLY   222      41.310  50.990  75.320  1.00  0.00           H  
ATOM   3218  HA2 GLY   222      42.360  49.570  76.030  1.00  0.00           H  
ATOM   3219  C   GLY   222      40.920  50.540  77.270  1.00  0.00           C  
ATOM   3220  O   GLY   222      41.550  50.590  78.240  1.00  0.00           O  
ATOM   3221  N   LEU   223      39.570  50.910  77.340  1.00  0.00           N  
ATOM   3222  H   LEU   223      39.200  50.820  76.410  1.00  0.00           H  
ATOM   3223  CA  LEU   223      38.860  51.200  78.530  1.00  0.00           C  
ATOM   3224  HA  LEU   223      39.310  52.000  79.090  1.00  0.00           H  
ATOM   3225  CB  LEU   223      37.380  51.640  78.090  1.00  0.00           C  
ATOM   3226  HB3 LEU   223      36.710  51.650  78.970  1.00  0.00           H  
ATOM   3227  HB2 LEU   223      36.900  50.890  77.430  1.00  0.00           H  
ATOM   3228  CG  LEU   223      37.300  52.950  77.330  1.00  0.00           C  
ATOM   3229  HG  LEU   223      38.060  52.960  76.520  1.00  0.00           H  
ATOM   3230  CD1 LEU   223      35.960  53.030  76.740  1.00  0.00           C  
ATOM   3231 1HD1 LEU   223      35.920  54.040  76.280  1.00  0.00           H  
ATOM   3232 2HD1 LEU   223      35.150  52.830  77.470  1.00  0.00           H  
ATOM   3233 3HD1 LEU   223      35.780  52.350  75.880  1.00  0.00           H  
ATOM   3234  CD2 LEU   223      37.510  54.090  78.360  1.00  0.00           C  
ATOM   3235 1HD2 LEU   223      37.370  55.130  77.990  1.00  0.00           H  
ATOM   3236 2HD2 LEU   223      38.550  54.060  78.740  1.00  0.00           H  
ATOM   3237 3HD2 LEU   223      36.840  53.810  79.200  1.00  0.00           H  
ATOM   3238  C   LEU   223      38.680  50.030  79.460  1.00  0.00           C  
ATOM   3239  O   LEU   223      38.730  50.140  80.680  1.00  0.00           O  
ATOM   3240  N   ILE   224      38.400  48.750  78.960  1.00  0.00           N  
ATOM   3241  H   ILE   224      38.180  48.670  77.990  1.00  0.00           H  
ATOM   3242  CA  ILE   224      38.480  47.540  79.820  1.00  0.00           C  
ATOM   3243  HA  ILE   224      37.750  47.640  80.610  1.00  0.00           H  
ATOM   3244  CB  ILE   224      38.160  46.270  79.040  1.00  0.00           C  
ATOM   3245  HB  ILE   224      38.820  46.300  78.140  1.00  0.00           H  
ATOM   3246  CG2 ILE   224      38.440  44.950  79.720  1.00  0.00           C  
ATOM   3247 1HG2 ILE   224      37.850  44.800  80.650  1.00  0.00           H  
ATOM   3248 2HG2 ILE   224      39.530  44.920  79.950  1.00  0.00           H  
ATOM   3249 3HG2 ILE   224      38.300  44.070  79.050  1.00  0.00           H  
ATOM   3250  CG1 ILE   224      36.710  46.300  78.450  1.00  0.00           C  
ATOM   3251 3HG1 ILE   224      36.540  47.320  78.030  1.00  0.00           H  
ATOM   3252 2HG1 ILE   224      36.010  46.140  79.300  1.00  0.00           H  
ATOM   3253  CD1 ILE   224      36.540  45.270  77.310  1.00  0.00           C  
ATOM   3254 1HD1 ILE   224      35.490  45.030  77.040  1.00  0.00           H  
ATOM   3255 2HD1 ILE   224      37.020  44.330  77.670  1.00  0.00           H  
ATOM   3256 3HD1 ILE   224      37.120  45.580  76.410  1.00  0.00           H  
ATOM   3257  C   ILE   224      39.890  47.350  80.430  1.00  0.00           C  
ATOM   3258  O   ILE   224      39.960  47.100  81.680  1.00  0.00           O  
ATOM   3259  N   ALA   225      40.990  47.510  79.640  1.00  0.00           N  
ATOM   3260  H   ALA   225      40.880  47.840  78.710  1.00  0.00           H  
ATOM   3261  CA  ALA   225      42.400  47.500  80.120  1.00  0.00           C  
ATOM   3262  HA  ALA   225      42.690  46.520  80.490  1.00  0.00           H  
ATOM   3263  CB  ALA   225      43.200  47.710  78.820  1.00  0.00           C  
ATOM   3264  HB1 ALA   225      43.320  46.770  78.240  1.00  0.00           H  
ATOM   3265  HB2 ALA   225      44.240  48.100  78.950  1.00  0.00           H  
ATOM   3266  HB3 ALA   225      42.740  48.560  78.280  1.00  0.00           H  
ATOM   3267  C   ALA   225      42.770  48.360  81.250  1.00  0.00           C  
ATOM   3268  O   ALA   225      43.310  47.970  82.270  1.00  0.00           O  
ATOM   3269  N   THR   226      42.450  49.720  81.120  1.00  0.00           N  
ATOM   3270  H   THR   226      41.910  50.070  80.360  1.00  0.00           H  
ATOM   3271  CA  THR   226      42.660  50.620  82.280  1.00  0.00           C  
ATOM   3272  HA  THR   226      43.630  50.310  82.640  1.00  0.00           H  
ATOM   3273  CB  THR   226      42.730  52.110  81.930  1.00  0.00           C  
ATOM   3274  HB  THR   226      43.570  52.400  81.260  1.00  0.00           H  
ATOM   3275  OG1 THR   226      42.870  53.030  83.030  1.00  0.00           O  
ATOM   3276  HG1 THR   226      43.750  52.810  83.340  1.00  0.00           H  
ATOM   3277  CG2 THR   226      41.450  52.340  81.120  1.00  0.00           C  
ATOM   3278 1HG2 THR   226      41.540  52.060  80.050  1.00  0.00           H  
ATOM   3279 2HG2 THR   226      41.400  53.440  80.940  1.00  0.00           H  
ATOM   3280 3HG2 THR   226      40.530  51.810  81.450  1.00  0.00           H  
ATOM   3281  C   THR   226      41.810  50.290  83.570  1.00  0.00           C  
ATOM   3282  O   THR   226      42.500  50.290  84.610  1.00  0.00           O  
ATOM   3283  N   LYS   227      40.530  49.910  83.420  1.00  0.00           N  
ATOM   3284  H   LYS   227      40.040  50.040  82.560  1.00  0.00           H  
ATOM   3285  CA  LYS   227      39.660  49.460  84.510  1.00  0.00           C  
ATOM   3286  HA  LYS   227      39.700  50.280  85.200  1.00  0.00           H  
ATOM   3287  CB  LYS   227      38.190  49.420  84.040  1.00  0.00           C  
ATOM   3288  HB3 LYS   227      38.020  48.790  83.140  1.00  0.00           H  
ATOM   3289  HB2 LYS   227      38.140  50.460  83.660  1.00  0.00           H  
ATOM   3290  CG  LYS   227      37.050  49.090  84.920  1.00  0.00           C  
ATOM   3291  HG3 LYS   227      37.300  48.100  85.360  1.00  0.00           H  
ATOM   3292  HG2 LYS   227      36.140  49.000  84.290  1.00  0.00           H  
ATOM   3293  CD  LYS   227      36.860  50.020  86.050  1.00  0.00           C  
ATOM   3294  HD3 LYS   227      36.810  51.100  85.770  1.00  0.00           H  
ATOM   3295  HD2 LYS   227      37.700  49.950  86.780  1.00  0.00           H  
ATOM   3296  CE  LYS   227      35.530  49.880  86.910  1.00  0.00           C  
ATOM   3297  HE3 LYS   227      35.560  48.920  87.470  1.00  0.00           H  
ATOM   3298  HE2 LYS   227      34.560  49.920  86.370  1.00  0.00           H  
ATOM   3299  NZ  LYS   227      35.510  50.950  87.970  1.00  0.00           N1+
ATOM   3300  HZ1 LYS   227      35.310  51.900  87.610  1.00  0.00           H  
ATOM   3301  HZ2 LYS   227      36.400  50.990  88.510  1.00  0.00           H  
ATOM   3302  HZ3 LYS   227      34.810  50.820  88.730  1.00  0.00           H  
ATOM   3303  C   LYS   227      40.020  48.150  85.220  1.00  0.00           C  
ATOM   3304  O   LYS   227      39.970  48.160  86.450  1.00  0.00           O  
ATOM   3305  N   ILE   228      40.360  47.090  84.460  1.00  0.00           N  
ATOM   3306  H   ILE   228      40.220  47.060  83.470  1.00  0.00           H  
ATOM   3307  CA  ILE   228      41.140  45.960  84.980  1.00  0.00           C  
ATOM   3308  HA  ILE   228      40.480  45.470  85.670  1.00  0.00           H  
ATOM   3309  CB  ILE   228      41.410  45.020  83.760  1.00  0.00           C  
ATOM   3310  HB  ILE   228      41.760  45.670  82.940  1.00  0.00           H  
ATOM   3311  CG2 ILE   228      42.570  43.930  83.980  1.00  0.00           C  
ATOM   3312 1HG2 ILE   228      42.350  43.390  84.930  1.00  0.00           H  
ATOM   3313 2HG2 ILE   228      43.540  44.470  84.070  1.00  0.00           H  
ATOM   3314 3HG2 ILE   228      42.560  43.260  83.090  1.00  0.00           H  
ATOM   3315  CG1 ILE   228      40.090  44.380  83.370  1.00  0.00           C  
ATOM   3316 3HG1 ILE   228      39.390  45.170  83.010  1.00  0.00           H  
ATOM   3317 2HG1 ILE   228      39.580  44.020  84.290  1.00  0.00           H  
ATOM   3318  CD1 ILE   228      40.150  43.300  82.270  1.00  0.00           C  
ATOM   3319 1HD1 ILE   228      39.140  43.080  81.880  1.00  0.00           H  
ATOM   3320 2HD1 ILE   228      40.530  42.310  82.640  1.00  0.00           H  
ATOM   3321 3HD1 ILE   228      40.710  43.700  81.400  1.00  0.00           H  
ATOM   3322  C   ILE   228      42.480  46.220  85.700  1.00  0.00           C  
ATOM   3323  O   ILE   228      42.770  45.620  86.750  1.00  0.00           O  
ATOM   3324  N   HIS   229      43.370  47.120  85.150  1.00  0.00           N  
ATOM   3325  H   HIS   229      43.200  47.550  84.270  1.00  0.00           H  
ATOM   3326  CA  HIS   229      44.660  47.390  85.730  1.00  0.00           C  
ATOM   3327  HA  HIS   229      45.080  46.410  85.940  1.00  0.00           H  
ATOM   3328  CB  HIS   229      45.510  48.290  84.860  1.00  0.00           C  
ATOM   3329  HB3 HIS   229      45.090  49.320  84.880  1.00  0.00           H  
ATOM   3330  HB2 HIS   229      45.630  47.930  83.820  1.00  0.00           H  
ATOM   3331  ND1 HIS   229      47.930  47.590  85.360  1.00  0.00           N  
ATOM   3332  HD1 HIS   229      47.850  46.710  84.900  1.00  0.00           H  
ATOM   3333  CG  HIS   229      46.890  48.460  85.480  1.00  0.00           C  
ATOM   3334  CE1 HIS   229      49.010  48.190  85.910  1.00  0.00           C  
ATOM   3335  HE1 HIS   229      49.930  47.670  86.190  1.00  0.00           H  
ATOM   3336  NE2 HIS   229      48.800  49.410  86.290  1.00  0.00           N  
ATOM   3337  CD2 HIS   229      47.470  49.610  85.970  1.00  0.00           C  
ATOM   3338  HD2 HIS   229      46.910  50.480  86.320  1.00  0.00           H  
ATOM   3339  C   HIS   229      44.600  48.050  87.100  1.00  0.00           C  
ATOM   3340  O   HIS   229      45.300  47.610  87.980  1.00  0.00           O  
ATOM   3341  N   LYS   230      43.680  49.050  87.310  1.00  0.00           N  
ATOM   3342  H   LYS   230      42.960  49.170  86.630  1.00  0.00           H  
ATOM   3343  CA  LYS   230      43.430  49.890  88.380  1.00  0.00           C  
ATOM   3344  HA  LYS   230      44.310  50.500  88.530  1.00  0.00           H  
ATOM   3345  CB  LYS   230      42.280  50.850  88.100  1.00  0.00           C  
ATOM   3346  HB3 LYS   230      41.350  50.310  87.810  1.00  0.00           H  
ATOM   3347  HB2 LYS   230      42.500  51.330  87.120  1.00  0.00           H  
ATOM   3348  CG  LYS   230      41.830  51.760  89.320  1.00  0.00           C  
ATOM   3349  HG3 LYS   230      41.480  51.130  90.160  1.00  0.00           H  
ATOM   3350  HG2 LYS   230      40.900  52.310  89.080  1.00  0.00           H  
ATOM   3351  CD  LYS   230      42.880  52.800  89.750  1.00  0.00           C  
ATOM   3352  HD3 LYS   230      43.720  52.210  90.200  1.00  0.00           H  
ATOM   3353  HD2 LYS   230      42.380  53.440  90.510  1.00  0.00           H  
ATOM   3354  CE  LYS   230      43.360  53.680  88.580  1.00  0.00           C  
ATOM   3355  HE3 LYS   230      43.830  53.040  87.810  1.00  0.00           H  
ATOM   3356  HE2 LYS   230      44.110  54.480  88.810  1.00  0.00           H  
ATOM   3357  NZ  LYS   230      42.300  54.410  87.990  1.00  0.00           N1+
ATOM   3358  HZ1 LYS   230      41.660  53.760  87.480  1.00  0.00           H  
ATOM   3359  HZ2 LYS   230      42.580  55.130  87.290  1.00  0.00           H  
ATOM   3360  HZ3 LYS   230      41.770  54.890  88.750  1.00  0.00           H  
ATOM   3361  C   LYS   230      43.140  49.080  89.630  1.00  0.00           C  
ATOM   3362  O   LYS   230      43.510  49.560  90.720  1.00  0.00           O  
ATOM   3363  N   GLN   231      42.420  47.980  89.470  1.00  0.00           N  
ATOM   3364  H   GLN   231      42.370  47.600  88.560  1.00  0.00           H  
ATOM   3365  CA  GLN   231      41.710  47.300  90.590  1.00  0.00           C  
ATOM   3366  HA  GLN   231      41.490  48.080  91.310  1.00  0.00           H  
ATOM   3367  CB  GLN   231      40.400  46.590  90.100  1.00  0.00           C  
ATOM   3368  HB3 GLN   231      40.010  45.790  90.760  1.00  0.00           H  
ATOM   3369  HB2 GLN   231      40.640  46.010  89.180  1.00  0.00           H  
ATOM   3370  CG  GLN   231      39.170  47.540  89.970  1.00  0.00           C  
ATOM   3371  HG3 GLN   231      39.400  48.430  89.350  1.00  0.00           H  
ATOM   3372  HG2 GLN   231      38.860  47.750  91.020  1.00  0.00           H  
ATOM   3373  CD  GLN   231      37.940  46.920  89.270  1.00  0.00           C  
ATOM   3374  OE1 GLN   231      37.090  46.310  89.960  1.00  0.00           O  
ATOM   3375  NE2 GLN   231      37.980  46.910  87.900  1.00  0.00           N  
ATOM   3376 1HE2 GLN   231      37.280  46.370  87.430  1.00  0.00           H  
ATOM   3377 2HE2 GLN   231      38.670  47.420  87.390  1.00  0.00           H  
ATOM   3378  C   GLN   231      42.640  46.340  91.250  1.00  0.00           C  
ATOM   3379  O   GLN   231      43.360  45.530  90.650  1.00  0.00           O  
ATOM   3380  N   GLY   232      42.510  46.300  92.580  1.00  0.00           N  
ATOM   3381  H   GLY   232      41.800  46.900  92.940  1.00  0.00           H  
ATOM   3382  CA  GLY   232      43.310  45.260  93.320  1.00  0.00           C  
ATOM   3383  HA3 GLY   232      43.080  44.360  92.770  1.00  0.00           H  
ATOM   3384  HA2 GLY   232      43.020  45.220  94.360  1.00  0.00           H  
ATOM   3385  C   GLY   232      44.820  45.540  93.410  1.00  0.00           C  
ATOM   3386  O   GLY   232      45.440  46.120  92.520  1.00  0.00           O  
ATOM   3387  N   LEU   233      45.380  45.190  94.550  1.00  0.00           N  
ATOM   3388  H   LEU   233      44.890  44.650  95.230  1.00  0.00           H  
ATOM   3389  CA  LEU   233      46.790  45.320  94.770  1.00  0.00           C  
ATOM   3390  HA  LEU   233      47.070  46.290  94.390  1.00  0.00           H  
ATOM   3391  CB  LEU   233      46.980  45.250  96.280  1.00  0.00           C  
ATOM   3392  HB3 LEU   233      46.610  44.270  96.680  1.00  0.00           H  
ATOM   3393  HB2 LEU   233      46.410  46.010  96.860  1.00  0.00           H  
ATOM   3394  CG  LEU   233      48.410  45.300  96.820  1.00  0.00           C  
ATOM   3395  HG  LEU   233      48.980  44.400  96.500  1.00  0.00           H  
ATOM   3396  CD1 LEU   233      49.090  46.560  96.490  1.00  0.00           C  
ATOM   3397 1HD1 LEU   233      49.100  46.750  95.400  1.00  0.00           H  
ATOM   3398 2HD1 LEU   233      50.080  46.760  96.960  1.00  0.00           H  
ATOM   3399 3HD1 LEU   233      48.520  47.470  96.750  1.00  0.00           H  
ATOM   3400  CD2 LEU   233      48.430  45.120  98.360  1.00  0.00           C  
ATOM   3401 1HD2 LEU   233      48.270  46.130  98.800  1.00  0.00           H  
ATOM   3402 2HD2 LEU   233      49.490  44.980  98.670  1.00  0.00           H  
ATOM   3403 3HD2 LEU   233      47.710  44.340  98.690  1.00  0.00           H  
ATOM   3404  C   LEU   233      47.690  44.370  93.980  1.00  0.00           C  
ATOM   3405  O   LEU   233      48.770  44.710  93.410  1.00  0.00           O  
ATOM   3406  N   ILE   234      47.150  43.150  93.790  1.00  0.00           N  
ATOM   3407  H   ILE   234      46.250  42.990  94.180  1.00  0.00           H  
ATOM   3408  CA  ILE   234      47.710  42.040  92.970  1.00  0.00           C  
ATOM   3409  HA  ILE   234      48.790  42.050  92.960  1.00  0.00           H  
ATOM   3410  CB  ILE   234      47.280  40.650  93.530  1.00  0.00           C  
ATOM   3411  HB  ILE   234      47.760  39.850  92.930  1.00  0.00           H  
ATOM   3412  CG2 ILE   234      47.830  40.450  94.990  1.00  0.00           C  
ATOM   3413 1HG2 ILE   234      47.670  39.380  95.260  1.00  0.00           H  
ATOM   3414 2HG2 ILE   234      47.170  41.020  95.690  1.00  0.00           H  
ATOM   3415 3HG2 ILE   234      48.900  40.740  95.040  1.00  0.00           H  
ATOM   3416  CG1 ILE   234      45.760  40.380  93.480  1.00  0.00           C  
ATOM   3417 3HG1 ILE   234      45.370  40.890  92.570  1.00  0.00           H  
ATOM   3418 2HG1 ILE   234      45.380  40.970  94.340  1.00  0.00           H  
ATOM   3419  CD1 ILE   234      45.400  38.910  93.390  1.00  0.00           C  
ATOM   3420 1HD1 ILE   234      45.940  38.390  94.210  1.00  0.00           H  
ATOM   3421 2HD1 ILE   234      45.620  38.630  92.340  1.00  0.00           H  
ATOM   3422 3HD1 ILE   234      44.290  38.920  93.470  1.00  0.00           H  
ATOM   3423  C   ILE   234      47.350  42.370  91.520  1.00  0.00           C  
ATOM   3424  O   ILE   234      46.250  42.740  91.240  1.00  0.00           O  
ATOM   3425  N   LYS   235      48.300  42.170  90.530  1.00  0.00           N  
ATOM   3426  H   LYS   235      49.190  41.870  90.840  1.00  0.00           H  
ATOM   3427  CA  LYS   235      48.050  42.310  89.060  1.00  0.00           C  
ATOM   3428  HA  LYS   235      47.080  42.770  88.920  1.00  0.00           H  
ATOM   3429  CB  LYS   235      49.160  43.420  88.640  1.00  0.00           C  
ATOM   3430  HB3 LYS   235      49.090  43.570  87.540  1.00  0.00           H  
ATOM   3431  HB2 LYS   235      50.170  43.000  88.790  1.00  0.00           H  
ATOM   3432  CG  LYS   235      49.210  44.670  89.450  1.00  0.00           C  
ATOM   3433  HG3 LYS   235      50.030  45.370  89.160  1.00  0.00           H  
ATOM   3434  HG2 LYS   235      49.340  44.450  90.530  1.00  0.00           H  
ATOM   3435  CD  LYS   235      47.820  45.460  89.270  1.00  0.00           C  
ATOM   3436  HD3 LYS   235      47.040  44.820  89.720  1.00  0.00           H  
ATOM   3437  HD2 LYS   235      47.690  45.670  88.180  1.00  0.00           H  
ATOM   3438  CE  LYS   235      47.850  46.720  90.120  1.00  0.00           C  
ATOM   3439  HE3 LYS   235      48.500  47.540  89.750  1.00  0.00           H  
ATOM   3440  HE2 LYS   235      48.250  46.480  91.130  1.00  0.00           H  
ATOM   3441  NZ  LYS   235      46.490  47.110  90.300  1.00  0.00           N1+
ATOM   3442  HZ1 LYS   235      45.920  47.140  89.430  1.00  0.00           H  
ATOM   3443  HZ2 LYS   235      46.430  48.040  90.740  1.00  0.00           H  
ATOM   3444  HZ3 LYS   235      45.950  46.510  90.960  1.00  0.00           H  
ATOM   3445  C   LYS   235      48.060  41.060  88.170  1.00  0.00           C  
ATOM   3446  O   LYS   235      48.980  40.240  88.220  1.00  0.00           O  
ATOM   3447  N   SER   236      47.040  41.010  87.280  1.00  0.00           N  
ATOM   3448  H   SER   236      46.510  41.830  87.130  1.00  0.00           H  
ATOM   3449  CA  SER   236      47.080  40.060  86.250  1.00  0.00           C  
ATOM   3450  HA  SER   236      47.760  39.240  86.460  1.00  0.00           H  
ATOM   3451  CB  SER   236      45.680  39.400  86.210  1.00  0.00           C  
ATOM   3452  HB3 SER   236      44.830  40.110  86.140  1.00  0.00           H  
ATOM   3453  HB2 SER   236      45.450  38.960  87.200  1.00  0.00           H  
ATOM   3454  OG  SER   236      45.510  38.370  85.260  1.00  0.00           O  
ATOM   3455  HG  SER   236      44.550  38.300  85.230  1.00  0.00           H  
ATOM   3456  C   SER   236      47.510  40.600  84.910  1.00  0.00           C  
ATOM   3457  O   SER   236      46.970  41.610  84.430  1.00  0.00           O  
ATOM   3458  N   SER   237      48.560  40.160  84.270  1.00  0.00           N  
ATOM   3459  H   SER   237      49.050  39.390  84.670  1.00  0.00           H  
ATOM   3460  CA  SER   237      48.970  40.680  82.990  1.00  0.00           C  
ATOM   3461  HA  SER   237      48.880  41.760  82.950  1.00  0.00           H  
ATOM   3462  CB  SER   237      50.420  40.320  82.670  1.00  0.00           C  
ATOM   3463  HB3 SER   237      51.110  40.830  83.390  1.00  0.00           H  
ATOM   3464  HB2 SER   237      50.770  40.700  81.690  1.00  0.00           H  
ATOM   3465  OG  SER   237      50.750  38.930  82.790  1.00  0.00           O  
ATOM   3466  HG  SER   237      50.730  38.680  83.710  1.00  0.00           H  
ATOM   3467  C   SER   237      48.230  40.050  81.850  1.00  0.00           C  
ATOM   3468  O   SER   237      48.070  40.640  80.750  1.00  0.00           O  
ATOM   3469  N   ARG   238      47.720  38.840  82.000  1.00  0.00           N  
ATOM   3470  H   ARG   238      47.980  38.450  82.870  1.00  0.00           H  
ATOM   3471  CA  ARG   238      47.010  38.030  80.990  1.00  0.00           C  
ATOM   3472  HA  ARG   238      47.790  37.880  80.250  1.00  0.00           H  
ATOM   3473  CB  ARG   238      46.710  36.730  81.730  1.00  0.00           C  
ATOM   3474  HB3 ARG   238      46.430  36.910  82.790  1.00  0.00           H  
ATOM   3475  HB2 ARG   238      47.690  36.250  81.940  1.00  0.00           H  
ATOM   3476  CG  ARG   238      45.880  35.590  81.030  1.00  0.00           C  
ATOM   3477  HG3 ARG   238      44.780  35.780  81.000  1.00  0.00           H  
ATOM   3478  HG2 ARG   238      45.930  34.660  81.630  1.00  0.00           H  
ATOM   3479  CD  ARG   238      46.440  35.220  79.630  1.00  0.00           C  
ATOM   3480  HD3 ARG   238      47.450  34.750  79.640  1.00  0.00           H  
ATOM   3481  HD2 ARG   238      46.360  36.060  78.910  1.00  0.00           H  
ATOM   3482  NE  ARG   238      45.570  34.140  79.170  1.00  0.00           N  
ATOM   3483  HE  ARG   238      44.880  33.810  79.820  1.00  0.00           H  
ATOM   3484  CZ  ARG   238      45.700  33.420  78.080  1.00  0.00           C  
ATOM   3485  NH1 ARG   238      46.690  33.560  77.170  1.00  0.00           N1+
ATOM   3486 1HH1 ARG   238      47.440  34.220  77.240  1.00  0.00           H  
ATOM   3487 2HH1 ARG   238      46.590  32.880  76.440  1.00  0.00           H  
ATOM   3488  NH2 ARG   238      44.820  32.480  77.890  1.00  0.00           N  
ATOM   3489 1HH2 ARG   238      44.020  32.760  78.410  1.00  0.00           H  
ATOM   3490 2HH2 ARG   238      44.630  32.060  77.010  1.00  0.00           H  
ATOM   3491  C   ARG   238      45.790  38.620  80.320  1.00  0.00           C  
ATOM   3492  O   ARG   238      45.750  38.520  79.090  1.00  0.00           O  
ATOM   3493  N   PRO   239      44.750  39.270  80.900  1.00  0.00           N  
ATOM   3494  CD  PRO   239      44.520  39.240  82.350  1.00  0.00           C  
ATOM   3495  HD3 PRO   239      45.390  39.540  82.970  1.00  0.00           H  
ATOM   3496  HD2 PRO   239      44.110  38.250  82.660  1.00  0.00           H  
ATOM   3497  CA  PRO   239      43.610  39.880  80.190  1.00  0.00           C  
ATOM   3498  HA  PRO   239      43.280  39.100  79.530  1.00  0.00           H  
ATOM   3499  CB  PRO   239      42.620  40.240  81.270  1.00  0.00           C  
ATOM   3500  HB3 PRO   239      41.870  39.430  81.380  1.00  0.00           H  
ATOM   3501  HB2 PRO   239      41.950  41.110  81.140  1.00  0.00           H  
ATOM   3502  CG  PRO   239      43.440  40.380  82.580  1.00  0.00           C  
ATOM   3503  HG3 PRO   239      43.890  41.390  82.570  1.00  0.00           H  
ATOM   3504  HG2 PRO   239      42.800  40.200  83.470  1.00  0.00           H  
ATOM   3505  C   PRO   239      44.050  41.090  79.420  1.00  0.00           C  
ATOM   3506  O   PRO   239      43.610  41.340  78.290  1.00  0.00           O  
ATOM   3507  N   LEU   240      45.000  41.860  79.900  1.00  0.00           N  
ATOM   3508  H   LEU   240      45.330  41.830  80.840  1.00  0.00           H  
ATOM   3509  CA  LEU   240      45.660  42.920  79.050  1.00  0.00           C  
ATOM   3510  HA  LEU   240      44.900  43.630  78.750  1.00  0.00           H  
ATOM   3511  CB  LEU   240      46.810  43.690  79.790  1.00  0.00           C  
ATOM   3512  HB3 LEU   240      47.580  44.130  79.110  1.00  0.00           H  
ATOM   3513  HB2 LEU   240      47.430  42.950  80.330  1.00  0.00           H  
ATOM   3514  CG  LEU   240      46.370  44.810  80.800  1.00  0.00           C  
ATOM   3515  HG  LEU   240      47.300  45.140  81.330  1.00  0.00           H  
ATOM   3516  CD1 LEU   240      45.710  45.960  80.130  1.00  0.00           C  
ATOM   3517 1HD1 LEU   240      45.520  46.750  80.890  1.00  0.00           H  
ATOM   3518 2HD1 LEU   240      44.830  45.680  79.520  1.00  0.00           H  
ATOM   3519 3HD1 LEU   240      46.490  46.400  79.460  1.00  0.00           H  
ATOM   3520  CD2 LEU   240      45.390  44.260  81.880  1.00  0.00           C  
ATOM   3521 1HD2 LEU   240      45.780  43.410  82.480  1.00  0.00           H  
ATOM   3522 2HD2 LEU   240      44.480  43.820  81.420  1.00  0.00           H  
ATOM   3523 3HD2 LEU   240      45.150  45.110  82.560  1.00  0.00           H  
ATOM   3524  C   LEU   240      46.400  42.310  77.830  1.00  0.00           C  
ATOM   3525  O   LEU   240      46.180  42.840  76.720  1.00  0.00           O  
ATOM   3526  N   ARG   241      47.200  41.220  78.020  1.00  0.00           N  
ATOM   3527  H   ARG   241      47.440  40.880  78.930  1.00  0.00           H  
ATOM   3528  CA  ARG   241      47.760  40.440  76.910  1.00  0.00           C  
ATOM   3529  HA  ARG   241      48.500  41.100  76.480  1.00  0.00           H  
ATOM   3530  CB  ARG   241      48.520  39.200  77.460  1.00  0.00           C  
ATOM   3531  HB3 ARG   241      48.860  38.500  76.670  1.00  0.00           H  
ATOM   3532  HB2 ARG   241      47.760  38.630  78.040  1.00  0.00           H  
ATOM   3533  CG  ARG   241      49.780  39.580  78.290  1.00  0.00           C  
ATOM   3534  HG3 ARG   241      50.060  38.610  78.750  1.00  0.00           H  
ATOM   3535  HG2 ARG   241      49.470  40.260  79.110  1.00  0.00           H  
ATOM   3536  CD  ARG   241      50.940  40.190  77.460  1.00  0.00           C  
ATOM   3537  HD3 ARG   241      50.730  41.240  77.160  1.00  0.00           H  
ATOM   3538  HD2 ARG   241      51.160  39.570  76.570  1.00  0.00           H  
ATOM   3539  NE  ARG   241      52.150  40.130  78.390  1.00  0.00           N  
ATOM   3540  HE  ARG   241      52.040  39.520  79.170  1.00  0.00           H  
ATOM   3541  CZ  ARG   241      53.290  40.710  78.150  1.00  0.00           C  
ATOM   3542  NH1 ARG   241      53.520  41.240  76.970  1.00  0.00           N1+
ATOM   3543 1HH1 ARG   241      52.730  41.180  76.360  1.00  0.00           H  
ATOM   3544 2HH1 ARG   241      54.050  42.090  76.950  1.00  0.00           H  
ATOM   3545  NH2 ARG   241      54.160  40.760  79.140  1.00  0.00           N  
ATOM   3546 1HH2 ARG   241      53.860  40.240  79.940  1.00  0.00           H  
ATOM   3547 2HH2 ARG   241      55.010  41.200  78.880  1.00  0.00           H  
ATOM   3548  C   ARG   241      46.810  40.040  75.880  1.00  0.00           C  
ATOM   3549  O   ARG   241      47.010  40.340  74.720  1.00  0.00           O  
ATOM   3550  N   VAL   242      45.720  39.350  76.360  1.00  0.00           N  
ATOM   3551  H   VAL   242      45.730  39.240  77.350  1.00  0.00           H  
ATOM   3552  CA  VAL   242      44.600  38.770  75.530  1.00  0.00           C  
ATOM   3553  HA  VAL   242      45.070  38.080  74.840  1.00  0.00           H  
ATOM   3554  CB  VAL   242      43.620  37.900  76.220  1.00  0.00           C  
ATOM   3555  HB  VAL   242      43.460  38.450  77.170  1.00  0.00           H  
ATOM   3556  CG1 VAL   242      42.270  37.840  75.500  1.00  0.00           C  
ATOM   3557 1HG1 VAL   242      42.510  37.570  74.450  1.00  0.00           H  
ATOM   3558 2HG1 VAL   242      41.630  38.750  75.440  1.00  0.00           H  
ATOM   3559 3HG1 VAL   242      41.640  37.000  75.870  1.00  0.00           H  
ATOM   3560  CG2 VAL   242      44.310  36.560  76.480  1.00  0.00           C  
ATOM   3561 1HG2 VAL   242      45.320  36.800  76.860  1.00  0.00           H  
ATOM   3562 2HG2 VAL   242      44.550  35.950  75.580  1.00  0.00           H  
ATOM   3563 3HG2 VAL   242      43.670  35.980  77.190  1.00  0.00           H  
ATOM   3564  C   VAL   242      44.010  39.860  74.620  1.00  0.00           C  
ATOM   3565  O   VAL   242      43.990  39.700  73.430  1.00  0.00           O  
ATOM   3566  N   LEU   243      43.610  40.960  75.190  1.00  0.00           N  
ATOM   3567  H   LEU   243      43.640  40.970  76.190  1.00  0.00           H  
ATOM   3568  CA  LEU   243      43.080  42.090  74.440  1.00  0.00           C  
ATOM   3569  HA  LEU   243      42.320  41.610  73.830  1.00  0.00           H  
ATOM   3570  CB  LEU   243      42.560  43.190  75.340  1.00  0.00           C  
ATOM   3571  HB3 LEU   243      42.550  44.230  74.940  1.00  0.00           H  
ATOM   3572  HB2 LEU   243      43.330  43.280  76.130  1.00  0.00           H  
ATOM   3573  CG  LEU   243      41.300  42.830  76.120  1.00  0.00           C  
ATOM   3574  HG  LEU   243      41.320  41.800  76.540  1.00  0.00           H  
ATOM   3575  CD1 LEU   243      41.280  43.910  77.280  1.00  0.00           C  
ATOM   3576 1HD1 LEU   243      41.320  44.990  77.050  1.00  0.00           H  
ATOM   3577 2HD1 LEU   243      42.150  43.800  77.960  1.00  0.00           H  
ATOM   3578 3HD1 LEU   243      40.330  43.710  77.820  1.00  0.00           H  
ATOM   3579  CD2 LEU   243      40.000  42.860  75.290  1.00  0.00           C  
ATOM   3580 1HD2 LEU   243      40.070  42.260  74.360  1.00  0.00           H  
ATOM   3581 2HD2 LEU   243      39.720  43.880  74.970  1.00  0.00           H  
ATOM   3582 3HD2 LEU   243      39.150  42.440  75.870  1.00  0.00           H  
ATOM   3583  C   LEU   243      44.070  42.740  73.420  1.00  0.00           C  
ATOM   3584  O   LEU   243      43.650  43.270  72.410  1.00  0.00           O  
ATOM   3585  N   SER   244      45.390  42.790  73.740  1.00  0.00           N  
ATOM   3586  H   SER   244      45.610  42.330  74.600  1.00  0.00           H  
ATOM   3587  CA  SER   244      46.460  43.270  72.930  1.00  0.00           C  
ATOM   3588  HA  SER   244      46.100  44.230  72.600  1.00  0.00           H  
ATOM   3589  CB  SER   244      47.830  43.350  73.670  1.00  0.00           C  
ATOM   3590  HB3 SER   244      48.080  42.350  74.100  1.00  0.00           H  
ATOM   3591  HB2 SER   244      47.750  44.090  74.500  1.00  0.00           H  
ATOM   3592  OG  SER   244      48.850  43.850  72.860  1.00  0.00           O  
ATOM   3593  HG  SER   244      49.660  43.740  73.370  1.00  0.00           H  
ATOM   3594  C   SER   244      46.520  42.390  71.700  1.00  0.00           C  
ATOM   3595  O   SER   244      46.630  42.890  70.570  1.00  0.00           O  
ATOM   3596  N   PHE   245      46.550  41.020  71.920  1.00  0.00           N  
ATOM   3597  H   PHE   245      46.600  40.610  72.830  1.00  0.00           H  
ATOM   3598  CA  PHE   245      46.690  40.020  70.890  1.00  0.00           C  
ATOM   3599  HA  PHE   245      47.600  40.180  70.350  1.00  0.00           H  
ATOM   3600  CB  PHE   245      46.720  38.640  71.580  1.00  0.00           C  
ATOM   3601  HB3 PHE   245      46.000  38.430  72.400  1.00  0.00           H  
ATOM   3602  HB2 PHE   245      47.750  38.680  72.010  1.00  0.00           H  
ATOM   3603  CG  PHE   245      46.710  37.450  70.560  1.00  0.00           C  
ATOM   3604  CD1 PHE   245      47.600  37.260  69.520  1.00  0.00           C  
ATOM   3605  HD1 PHE   245      48.510  37.830  69.460  1.00  0.00           H  
ATOM   3606  CE1 PHE   245      47.580  36.070  68.690  1.00  0.00           C  
ATOM   3607  HE1 PHE   245      48.280  36.060  67.870  1.00  0.00           H  
ATOM   3608  CZ  PHE   245      46.580  35.150  68.870  1.00  0.00           C  
ATOM   3609  HZ  PHE   245      46.440  34.260  68.270  1.00  0.00           H  
ATOM   3610  CD2 PHE   245      45.690  36.520  70.720  1.00  0.00           C  
ATOM   3611  HD2 PHE   245      44.980  36.590  71.540  1.00  0.00           H  
ATOM   3612  CE2 PHE   245      45.710  35.370  69.950  1.00  0.00           C  
ATOM   3613  HE2 PHE   245      44.920  34.630  70.050  1.00  0.00           H  
ATOM   3614  C   PHE   245      45.430  39.990  69.970  1.00  0.00           C  
ATOM   3615  O   PHE   245      45.580  40.110  68.770  1.00  0.00           O  
ATOM   3616  N   VAL   246      44.240  39.920  70.600  1.00  0.00           N  
ATOM   3617  H   VAL   246      44.270  39.660  71.560  1.00  0.00           H  
ATOM   3618  CA  VAL   246      42.990  39.980  69.990  1.00  0.00           C  
ATOM   3619  HA  VAL   246      43.070  39.170  69.280  1.00  0.00           H  
ATOM   3620  CB  VAL   246      41.850  39.780  70.960  1.00  0.00           C  
ATOM   3621  HB  VAL   246      41.840  40.460  71.840  1.00  0.00           H  
ATOM   3622  CG1 VAL   246      40.480  40.050  70.320  1.00  0.00           C  
ATOM   3623 1HG1 VAL   246      40.370  41.120  70.050  1.00  0.00           H  
ATOM   3624 2HG1 VAL   246      39.670  39.850  71.060  1.00  0.00           H  
ATOM   3625 3HG1 VAL   246      40.380  39.510  69.360  1.00  0.00           H  
ATOM   3626  CG2 VAL   246      41.910  38.280  71.340  1.00  0.00           C  
ATOM   3627 1HG2 VAL   246      41.770  37.560  70.500  1.00  0.00           H  
ATOM   3628 2HG2 VAL   246      41.060  38.130  72.040  1.00  0.00           H  
ATOM   3629 3HG2 VAL   246      42.870  38.100  71.860  1.00  0.00           H  
ATOM   3630  C   VAL   246      42.780  41.170  69.070  1.00  0.00           C  
ATOM   3631  O   VAL   246      42.490  40.990  67.890  1.00  0.00           O  
ATOM   3632  N   ALA   247      43.110  42.370  69.570  1.00  0.00           N  
ATOM   3633  H   ALA   247      43.340  42.450  70.540  1.00  0.00           H  
ATOM   3634  CA  ALA   247      43.040  43.550  68.740  1.00  0.00           C  
ATOM   3635  HA  ALA   247      42.020  43.740  68.450  1.00  0.00           H  
ATOM   3636  CB  ALA   247      43.410  44.690  69.600  1.00  0.00           C  
ATOM   3637  HB1 ALA   247      42.600  44.850  70.350  1.00  0.00           H  
ATOM   3638  HB2 ALA   247      43.550  45.660  69.080  1.00  0.00           H  
ATOM   3639  HB3 ALA   247      44.340  44.480  70.170  1.00  0.00           H  
ATOM   3640  C   ALA   247      43.990  43.510  67.490  1.00  0.00           C  
ATOM   3641  O   ALA   247      43.630  43.820  66.390  1.00  0.00           O  
ATOM   3642  N   ALA   248      45.260  43.160  67.770  1.00  0.00           N  
ATOM   3643  H   ALA   248      45.550  42.990  68.710  1.00  0.00           H  
ATOM   3644  CA  ALA   248      46.300  43.060  66.740  1.00  0.00           C  
ATOM   3645  HA  ALA   248      46.320  44.030  66.260  1.00  0.00           H  
ATOM   3646  CB  ALA   248      47.760  42.980  67.240  1.00  0.00           C  
ATOM   3647  HB1 ALA   248      47.750  43.850  67.930  1.00  0.00           H  
ATOM   3648  HB2 ALA   248      48.420  43.030  66.360  1.00  0.00           H  
ATOM   3649  HB3 ALA   248      47.920  42.070  67.860  1.00  0.00           H  
ATOM   3650  C   ALA   248      46.020  42.020  65.720  1.00  0.00           C  
ATOM   3651  O   ALA   248      46.220  42.300  64.520  1.00  0.00           O  
ATOM   3652  N   ALA   249      45.540  40.840  66.020  1.00  0.00           N  
ATOM   3653  H   ALA   249      45.210  40.550  66.920  1.00  0.00           H  
ATOM   3654  CA  ALA   249      45.290  39.750  65.110  1.00  0.00           C  
ATOM   3655  HA  ALA   249      46.120  39.760  64.420  1.00  0.00           H  
ATOM   3656  CB  ALA   249      45.300  38.390  65.910  1.00  0.00           C  
ATOM   3657  HB1 ALA   249      46.270  38.380  66.460  1.00  0.00           H  
ATOM   3658  HB2 ALA   249      45.280  37.490  65.260  1.00  0.00           H  
ATOM   3659  HB3 ALA   249      44.420  38.290  66.570  1.00  0.00           H  
ATOM   3660  C   ALA   249      44.030  40.040  64.340  1.00  0.00           C  
ATOM   3661  O   ALA   249      43.890  39.880  63.120  1.00  0.00           O  
ATOM   3662  N   PHE   250      42.950  40.550  65.030  1.00  0.00           N  
ATOM   3663  H   PHE   250      42.910  40.700  66.020  1.00  0.00           H  
ATOM   3664  CA  PHE   250      41.740  41.040  64.320  1.00  0.00           C  
ATOM   3665  HA  PHE   250      41.220  40.190  63.920  1.00  0.00           H  
ATOM   3666  CB  PHE   250      40.780  41.730  65.320  1.00  0.00           C  
ATOM   3667  HB3 PHE   250      41.330  42.590  65.760  1.00  0.00           H  
ATOM   3668  HB2 PHE   250      40.430  41.140  66.190  1.00  0.00           H  
ATOM   3669  CG  PHE   250      39.470  42.260  64.730  1.00  0.00           C  
ATOM   3670  CD1 PHE   250      38.950  43.420  65.230  1.00  0.00           C  
ATOM   3671  HD1 PHE   250      39.520  43.940  65.980  1.00  0.00           H  
ATOM   3672  CE1 PHE   250      37.670  43.880  64.900  1.00  0.00           C  
ATOM   3673  HE1 PHE   250      37.420  44.830  65.360  1.00  0.00           H  
ATOM   3674  CZ  PHE   250      36.910  43.270  63.910  1.00  0.00           C  
ATOM   3675  HZ  PHE   250      35.910  43.600  63.660  1.00  0.00           H  
ATOM   3676  CD2 PHE   250      38.740  41.650  63.690  1.00  0.00           C  
ATOM   3677  HD2 PHE   250      39.080  40.730  63.250  1.00  0.00           H  
ATOM   3678  CE2 PHE   250      37.440  42.120  63.310  1.00  0.00           C  
ATOM   3679  HE2 PHE   250      36.910  41.520  62.600  1.00  0.00           H  
ATOM   3680  C   PHE   250      42.110  42.130  63.240  1.00  0.00           C  
ATOM   3681  O   PHE   250      41.760  42.000  62.090  1.00  0.00           O  
ATOM   3682  N   PHE   251      42.860  43.230  63.550  1.00  0.00           N  
ATOM   3683  H   PHE   251      43.220  43.320  64.470  1.00  0.00           H  
ATOM   3684  CA  PHE   251      43.310  44.260  62.600  1.00  0.00           C  
ATOM   3685  HA  PHE   251      42.460  44.620  62.040  1.00  0.00           H  
ATOM   3686  CB  PHE   251      43.980  45.320  63.450  1.00  0.00           C  
ATOM   3687  HB3 PHE   251      44.890  44.880  63.900  1.00  0.00           H  
ATOM   3688  HB2 PHE   251      43.320  45.580  64.310  1.00  0.00           H  
ATOM   3689  CG  PHE   251      44.330  46.600  62.690  1.00  0.00           C  
ATOM   3690  CD1 PHE   251      45.620  46.910  62.220  1.00  0.00           C  
ATOM   3691  HD1 PHE   251      46.420  46.190  62.280  1.00  0.00           H  
ATOM   3692  CE1 PHE   251      45.870  48.190  61.650  1.00  0.00           C  
ATOM   3693  HE1 PHE   251      46.880  48.400  61.320  1.00  0.00           H  
ATOM   3694  CZ  PHE   251      44.860  49.090  61.390  1.00  0.00           C  
ATOM   3695  HZ  PHE   251      44.990  50.040  60.880  1.00  0.00           H  
ATOM   3696  CD2 PHE   251      43.380  47.450  62.340  1.00  0.00           C  
ATOM   3697  HD2 PHE   251      42.350  47.310  62.620  1.00  0.00           H  
ATOM   3698  CE2 PHE   251      43.560  48.660  61.700  1.00  0.00           C  
ATOM   3699  HE2 PHE   251      42.730  49.360  61.670  1.00  0.00           H  
ATOM   3700  C   PHE   251      44.320  43.650  61.510  1.00  0.00           C  
ATOM   3701  O   PHE   251      44.290  44.030  60.320  1.00  0.00           O  
ATOM   3702  N   LEU   252      45.200  42.750  61.840  1.00  0.00           N  
ATOM   3703  H   LEU   252      45.300  42.510  62.800  1.00  0.00           H  
ATOM   3704  CA  LEU   252      46.230  42.310  60.860  1.00  0.00           C  
ATOM   3705  HA  LEU   252      46.610  43.150  60.290  1.00  0.00           H  
ATOM   3706  CB  LEU   252      47.410  41.650  61.750  1.00  0.00           C  
ATOM   3707  HB3 LEU   252      46.870  40.920  62.400  1.00  0.00           H  
ATOM   3708  HB2 LEU   252      47.740  42.400  62.490  1.00  0.00           H  
ATOM   3709  CG  LEU   252      48.640  41.080  61.070  1.00  0.00           C  
ATOM   3710  HG  LEU   252      48.360  40.090  60.640  1.00  0.00           H  
ATOM   3711  CD1 LEU   252      49.280  41.900  59.960  1.00  0.00           C  
ATOM   3712 1HD1 LEU   252      50.090  41.350  59.440  1.00  0.00           H  
ATOM   3713 2HD1 LEU   252      49.770  42.800  60.390  1.00  0.00           H  
ATOM   3714 3HD1 LEU   252      48.560  42.200  59.160  1.00  0.00           H  
ATOM   3715  CD2 LEU   252      49.770  40.850  62.080  1.00  0.00           C  
ATOM   3716 1HD2 LEU   252      49.460  40.390  63.050  1.00  0.00           H  
ATOM   3717 2HD2 LEU   252      50.260  41.820  62.310  1.00  0.00           H  
ATOM   3718 3HD2 LEU   252      50.540  40.190  61.630  1.00  0.00           H  
ATOM   3719  C   LEU   252      45.640  41.390  59.790  1.00  0.00           C  
ATOM   3720  O   LEU   252      46.280  41.150  58.760  1.00  0.00           O  
ATOM   3721  N   CYS   253      44.520  40.700  60.080  1.00  0.00           N  
ATOM   3722  H   CYS   253      43.980  40.870  60.900  1.00  0.00           H  
ATOM   3723  CA  CYS   253      43.900  39.930  59.040  1.00  0.00           C  
ATOM   3724  HA  CYS   253      44.710  39.280  58.720  1.00  0.00           H  
ATOM   3725  CB  CYS   253      42.720  39.010  59.420  1.00  0.00           C  
ATOM   3726  HB3 CYS   253      42.290  38.510  58.530  1.00  0.00           H  
ATOM   3727  HB2 CYS   253      41.920  39.630  59.880  1.00  0.00           H  
ATOM   3728  SG  CYS   253      43.080  37.630  60.650  1.00  0.00           S  
ATOM   3729  HG  CYS   253      43.630  38.370  61.600  1.00  0.00           H  
ATOM   3730  C   CYS   253      43.390  40.840  57.850  1.00  0.00           C  
ATOM   3731  O   CYS   253      43.640  40.590  56.660  1.00  0.00           O  
ATOM   3732  N   TRP   254      42.770  42.000  58.210  1.00  0.00           N  
ATOM   3733  H   TRP   254      42.610  42.090  59.190  1.00  0.00           H  
ATOM   3734  CA  TRP   254      42.010  42.830  57.260  1.00  0.00           C  
ATOM   3735  HA  TRP   254      41.890  42.240  56.370  1.00  0.00           H  
ATOM   3736  CB  TRP   254      40.570  43.210  57.720  1.00  0.00           C  
ATOM   3737  HB3 TRP   254      40.140  44.050  57.130  1.00  0.00           H  
ATOM   3738  HB2 TRP   254      40.630  43.600  58.760  1.00  0.00           H  
ATOM   3739  CG  TRP   254      39.630  42.020  57.740  1.00  0.00           C  
ATOM   3740  CD1 TRP   254      39.230  41.390  58.880  1.00  0.00           C  
ATOM   3741  HD1 TRP   254      39.470  41.690  59.890  1.00  0.00           H  
ATOM   3742  NE1 TRP   254      38.200  40.510  58.560  1.00  0.00           N  
ATOM   3743  HE1 TRP   254      37.960  39.730  59.100  1.00  0.00           H  
ATOM   3744  CE2 TRP   254      38.000  40.480  57.220  1.00  0.00           C  
ATOM   3745  CD2 TRP   254      38.870  41.430  56.660  1.00  0.00           C  
ATOM   3746  CE3 TRP   254      38.970  41.500  55.270  1.00  0.00           C  
ATOM   3747  HE3 TRP   254      39.640  42.240  54.850  1.00  0.00           H  
ATOM   3748  CZ3 TRP   254      38.230  40.710  54.420  1.00  0.00           C  
ATOM   3749  HZ3 TRP   254      38.220  40.740  53.340  1.00  0.00           H  
ATOM   3750  CZ2 TRP   254      37.110  39.760  56.420  1.00  0.00           C  
ATOM   3751  HZ2 TRP   254      36.430  39.010  56.810  1.00  0.00           H  
ATOM   3752  CH2 TRP   254      37.300  39.830  55.020  1.00  0.00           C  
ATOM   3753  HH2 TRP   254      36.750  39.210  54.330  1.00  0.00           H  
ATOM   3754  C   TRP   254      42.820  43.990  56.760  1.00  0.00           C  
ATOM   3755  O   TRP   254      42.630  44.410  55.660  1.00  0.00           O  
ATOM   3756  N   SER   255      43.820  44.520  57.500  1.00  0.00           N  
ATOM   3757  H   SER   255      43.920  44.160  58.430  1.00  0.00           H  
ATOM   3758  CA  SER   255      44.490  45.730  57.110  1.00  0.00           C  
ATOM   3759  HA  SER   255      43.750  46.440  56.760  1.00  0.00           H  
ATOM   3760  CB  SER   255      45.300  46.400  58.330  1.00  0.00           C  
ATOM   3761  HB3 SER   255      44.590  46.670  59.140  1.00  0.00           H  
ATOM   3762  HB2 SER   255      45.770  47.360  58.030  1.00  0.00           H  
ATOM   3763  OG  SER   255      46.250  45.430  58.840  1.00  0.00           O  
ATOM   3764  HG  SER   255      45.780  44.830  59.420  1.00  0.00           H  
ATOM   3765  C   SER   255      45.410  45.570  55.890  1.00  0.00           C  
ATOM   3766  O   SER   255      45.360  46.550  55.140  1.00  0.00           O  
ATOM   3767  N   PRO   256      46.110  44.490  55.500  1.00  0.00           N  
ATOM   3768  CD  PRO   256      46.430  43.280  56.310  1.00  0.00           C  
ATOM   3769  HD3 PRO   256      45.740  42.440  56.090  1.00  0.00           H  
ATOM   3770  HD2 PRO   256      46.390  43.530  57.390  1.00  0.00           H  
ATOM   3771  CA  PRO   256      46.840  44.460  54.210  1.00  0.00           C  
ATOM   3772  HA  PRO   256      47.380  45.370  54.000  1.00  0.00           H  
ATOM   3773  CB  PRO   256      47.760  43.240  54.340  1.00  0.00           C  
ATOM   3774  HB3 PRO   256      48.740  43.540  53.910  1.00  0.00           H  
ATOM   3775  HB2 PRO   256      47.360  42.340  53.830  1.00  0.00           H  
ATOM   3776  CG  PRO   256      47.860  43.040  55.840  1.00  0.00           C  
ATOM   3777  HG3 PRO   256      48.290  42.050  56.120  1.00  0.00           H  
ATOM   3778  HG2 PRO   256      48.490  43.870  56.210  1.00  0.00           H  
ATOM   3779  C   PRO   256      45.930  44.300  53.000  1.00  0.00           C  
ATOM   3780  O   PRO   256      46.280  44.930  52.040  1.00  0.00           O  
ATOM   3781  N   TYR   257      44.840  43.460  53.000  1.00  0.00           N  
ATOM   3782  H   TYR   257      44.590  42.880  53.770  1.00  0.00           H  
ATOM   3783  CA  TYR   257      43.730  43.540  52.020  1.00  0.00           C  
ATOM   3784  HA  TYR   257      44.150  43.340  51.040  1.00  0.00           H  
ATOM   3785  CB  TYR   257      42.650  42.370  52.230  1.00  0.00           C  
ATOM   3786  HB3 TYR   257      42.400  42.470  53.310  1.00  0.00           H  
ATOM   3787  HB2 TYR   257      43.120  41.410  51.930  1.00  0.00           H  
ATOM   3788  CG  TYR   257      41.270  42.500  51.520  1.00  0.00           C  
ATOM   3789  CD1 TYR   257      40.240  43.390  51.990  1.00  0.00           C  
ATOM   3790  HD1 TYR   257      40.360  44.080  52.810  1.00  0.00           H  
ATOM   3791  CE1 TYR   257      39.020  43.340  51.370  1.00  0.00           C  
ATOM   3792  HE1 TYR   257      38.280  43.960  51.850  1.00  0.00           H  
ATOM   3793  CZ  TYR   257      38.750  42.450  50.290  1.00  0.00           C  
ATOM   3794  OH  TYR   257      37.530  42.410  49.740  1.00  0.00           O  
ATOM   3795  HH  TYR   257      37.520  41.620  49.180  1.00  0.00           H  
ATOM   3796  CD2 TYR   257      40.990  41.570  50.470  1.00  0.00           C  
ATOM   3797  HD2 TYR   257      41.770  40.880  50.210  1.00  0.00           H  
ATOM   3798  CE2 TYR   257      39.680  41.560  49.890  1.00  0.00           C  
ATOM   3799  HE2 TYR   257      39.430  40.810  49.160  1.00  0.00           H  
ATOM   3800  C   TYR   257      43.080  44.890  52.040  1.00  0.00           C  
ATOM   3801  O   TYR   257      42.870  45.420  51.000  1.00  0.00           O  
ATOM   3802  N   GLN   258      42.810  45.510  53.200  1.00  0.00           N  
ATOM   3803  H   GLN   258      42.880  45.170  54.130  1.00  0.00           H  
ATOM   3804  CA  GLN   258      42.120  46.790  53.160  1.00  0.00           C  
ATOM   3805  HA  GLN   258      41.420  46.680  52.350  1.00  0.00           H  
ATOM   3806  CB  GLN   258      41.430  47.180  54.440  1.00  0.00           C  
ATOM   3807  HB3 GLN   258      41.290  48.280  54.360  1.00  0.00           H  
ATOM   3808  HB2 GLN   258      42.120  46.910  55.260  1.00  0.00           H  
ATOM   3809  CG  GLN   258      40.170  46.420  54.760  1.00  0.00           C  
ATOM   3810  HG3 GLN   258      39.770  46.670  55.770  1.00  0.00           H  
ATOM   3811  HG2 GLN   258      40.300  45.320  54.870  1.00  0.00           H  
ATOM   3812  CD  GLN   258      39.090  46.670  53.760  1.00  0.00           C  
ATOM   3813  OE1 GLN   258      38.960  47.670  53.020  1.00  0.00           O  
ATOM   3814  NE2 GLN   258      38.030  45.860  53.940  1.00  0.00           N  
ATOM   3815 1HE2 GLN   258      37.430  45.780  53.140  1.00  0.00           H  
ATOM   3816 2HE2 GLN   258      37.690  45.620  54.850  1.00  0.00           H  
ATOM   3817  C   GLN   258      42.950  47.980  52.700  1.00  0.00           C  
ATOM   3818  O   GLN   258      42.340  48.840  52.000  1.00  0.00           O  
ATOM   3819  N   VAL   259      44.210  48.010  53.040  1.00  0.00           N  
ATOM   3820  H   VAL   259      44.450  47.430  53.820  1.00  0.00           H  
ATOM   3821  CA  VAL   259      45.100  48.980  52.520  1.00  0.00           C  
ATOM   3822  HA  VAL   259      44.640  49.940  52.730  1.00  0.00           H  
ATOM   3823  CB  VAL   259      46.470  49.030  53.260  1.00  0.00           C  
ATOM   3824  HB  VAL   259      46.770  48.030  53.630  1.00  0.00           H  
ATOM   3825  CG1 VAL   259      47.620  49.590  52.470  1.00  0.00           C  
ATOM   3826 1HG1 VAL   259      48.490  49.550  53.170  1.00  0.00           H  
ATOM   3827 2HG1 VAL   259      47.480  50.680  52.280  1.00  0.00           H  
ATOM   3828 3HG1 VAL   259      47.870  49.050  51.540  1.00  0.00           H  
ATOM   3829  CG2 VAL   259      46.310  50.020  54.480  1.00  0.00           C  
ATOM   3830 1HG2 VAL   259      46.210  51.100  54.250  1.00  0.00           H  
ATOM   3831 2HG2 VAL   259      47.140  49.950  55.220  1.00  0.00           H  
ATOM   3832 3HG2 VAL   259      45.370  49.720  54.990  1.00  0.00           H  
ATOM   3833  C   VAL   259      45.330  48.830  51.010  1.00  0.00           C  
ATOM   3834  O   VAL   259      45.190  49.780  50.270  1.00  0.00           O  
ATOM   3835  N   VAL   260      45.500  47.580  50.480  1.00  0.00           N  
ATOM   3836  H   VAL   260      45.510  46.780  51.070  1.00  0.00           H  
ATOM   3837  CA  VAL   260      45.520  47.390  49.090  1.00  0.00           C  
ATOM   3838  HA  VAL   260      46.220  48.050  48.600  1.00  0.00           H  
ATOM   3839  CB  VAL   260      45.970  46.020  48.720  1.00  0.00           C  
ATOM   3840  HB  VAL   260      45.430  45.220  49.270  1.00  0.00           H  
ATOM   3841  CG1 VAL   260      45.850  45.690  47.200  1.00  0.00           C  
ATOM   3842 1HG1 VAL   260      46.200  46.610  46.690  1.00  0.00           H  
ATOM   3843 2HG1 VAL   260      44.790  45.540  46.930  1.00  0.00           H  
ATOM   3844 3HG1 VAL   260      46.490  44.790  47.040  1.00  0.00           H  
ATOM   3845  CG2 VAL   260      47.510  46.020  49.100  1.00  0.00           C  
ATOM   3846 1HG2 VAL   260      47.880  44.970  49.140  1.00  0.00           H  
ATOM   3847 2HG2 VAL   260      47.580  46.410  50.140  1.00  0.00           H  
ATOM   3848 3HG2 VAL   260      47.960  46.760  48.420  1.00  0.00           H  
ATOM   3849  C   VAL   260      44.230  47.720  48.350  1.00  0.00           C  
ATOM   3850  O   VAL   260      44.280  48.240  47.220  1.00  0.00           O  
ATOM   3851  N   ALA   261      43.070  47.410  48.830  1.00  0.00           N  
ATOM   3852  H   ALA   261      43.040  46.890  49.680  1.00  0.00           H  
ATOM   3853  CA  ALA   261      41.790  47.720  48.160  1.00  0.00           C  
ATOM   3854  HA  ALA   261      41.770  47.360  47.140  1.00  0.00           H  
ATOM   3855  CB  ALA   261      40.600  47.040  48.950  1.00  0.00           C  
ATOM   3856  HB1 ALA   261      40.770  45.960  49.110  1.00  0.00           H  
ATOM   3857  HB2 ALA   261      39.580  47.270  48.560  1.00  0.00           H  
ATOM   3858  HB3 ALA   261      40.720  47.420  49.990  1.00  0.00           H  
ATOM   3859  C   ALA   261      41.590  49.260  47.950  1.00  0.00           C  
ATOM   3860  O   ALA   261      40.990  49.790  47.050  1.00  0.00           O  
ATOM   3861  N   LEU   262      42.080  50.020  48.920  1.00  0.00           N  
ATOM   3862  H   LEU   262      42.510  49.590  49.700  1.00  0.00           H  
ATOM   3863  CA  LEU   262      42.040  51.530  48.820  1.00  0.00           C  
ATOM   3864  HA  LEU   262      41.050  51.780  48.470  1.00  0.00           H  
ATOM   3865  CB  LEU   262      42.240  52.320  50.130  1.00  0.00           C  
ATOM   3866  HB3 LEU   262      43.280  52.110  50.450  1.00  0.00           H  
ATOM   3867  HB2 LEU   262      41.690  51.940  51.020  1.00  0.00           H  
ATOM   3868  CG  LEU   262      41.920  53.870  50.080  1.00  0.00           C  
ATOM   3869  HG  LEU   262      42.710  54.490  49.600  1.00  0.00           H  
ATOM   3870  CD1 LEU   262      40.520  54.130  49.470  1.00  0.00           C  
ATOM   3871 1HD1 LEU   262      40.290  55.210  49.580  1.00  0.00           H  
ATOM   3872 2HD1 LEU   262      39.720  53.580  50.030  1.00  0.00           H  
ATOM   3873 3HD1 LEU   262      40.380  53.940  48.390  1.00  0.00           H  
ATOM   3874  CD2 LEU   262      42.040  54.380  51.510  1.00  0.00           C  
ATOM   3875 1HD2 LEU   262      41.960  55.490  51.540  1.00  0.00           H  
ATOM   3876 2HD2 LEU   262      43.050  54.110  51.870  1.00  0.00           H  
ATOM   3877 3HD2 LEU   262      41.280  53.840  52.120  1.00  0.00           H  
ATOM   3878  C   LEU   262      42.990  52.150  47.750  1.00  0.00           C  
ATOM   3879  O   LEU   262      42.570  53.050  47.020  1.00  0.00           O  
ATOM   3880  N   ILE   263      44.210  51.610  47.580  1.00  0.00           N  
ATOM   3881  H   ILE   263      44.480  50.870  48.190  1.00  0.00           H  
ATOM   3882  CA  ILE   263      45.120  52.030  46.480  1.00  0.00           C  
ATOM   3883  HA  ILE   263      45.280  53.090  46.540  1.00  0.00           H  
ATOM   3884  CB  ILE   263      46.540  51.410  46.590  1.00  0.00           C  
ATOM   3885  HB  ILE   263      46.450  50.300  46.580  1.00  0.00           H  
ATOM   3886  CG2 ILE   263      47.410  51.930  45.350  1.00  0.00           C  
ATOM   3887 1HG2 ILE   263      47.530  53.020  45.480  1.00  0.00           H  
ATOM   3888 2HG2 ILE   263      47.200  51.600  44.310  1.00  0.00           H  
ATOM   3889 3HG2 ILE   263      48.380  51.420  45.510  1.00  0.00           H  
ATOM   3890  CG1 ILE   263      47.100  51.890  48.000  1.00  0.00           C  
ATOM   3891 3HG1 ILE   263      46.400  51.520  48.780  1.00  0.00           H  
ATOM   3892 2HG1 ILE   263      47.110  53.000  47.980  1.00  0.00           H  
ATOM   3893  CD1 ILE   263      48.440  51.350  48.460  1.00  0.00           C  
ATOM   3894 1HD1 ILE   263      49.290  51.810  47.930  1.00  0.00           H  
ATOM   3895 2HD1 ILE   263      48.400  50.270  48.240  1.00  0.00           H  
ATOM   3896 3HD1 ILE   263      48.500  51.370  49.570  1.00  0.00           H  
ATOM   3897  C   ILE   263      44.560  51.670  45.050  1.00  0.00           C  
ATOM   3898  O   ILE   263      44.550  52.480  44.110  1.00  0.00           O  
ATOM   3899  N   ALA   264      43.910  50.510  44.940  1.00  0.00           N  
ATOM   3900  H   ALA   264      43.770  49.900  45.720  1.00  0.00           H  
ATOM   3901  CA  ALA   264      43.280  50.060  43.780  1.00  0.00           C  
ATOM   3902  HA  ALA   264      43.870  50.360  42.920  1.00  0.00           H  
ATOM   3903  CB  ALA   264      43.170  48.520  43.700  1.00  0.00           C  
ATOM   3904  HB1 ALA   264      42.890  48.250  42.660  1.00  0.00           H  
ATOM   3905  HB2 ALA   264      42.400  48.100  44.380  1.00  0.00           H  
ATOM   3906  HB3 ALA   264      44.160  48.100  44.010  1.00  0.00           H  
ATOM   3907  C   ALA   264      41.890  50.660  43.550  1.00  0.00           C  
ATOM   3908  O   ALA   264      41.310  50.670  42.470  1.00  0.00           O  
ATOM   3909  N   THR   265      41.250  51.240  44.580  1.00  0.00           N  
ATOM   3910  H   THR   265      41.580  51.050  45.500  1.00  0.00           H  
ATOM   3911  CA  THR   265      40.280  52.330  44.410  1.00  0.00           C  
ATOM   3912  HA  THR   265      39.460  52.070  43.750  1.00  0.00           H  
ATOM   3913  CB  THR   265      39.360  52.460  45.620  1.00  0.00           C  
ATOM   3914  HB  THR   265      39.980  52.640  46.530  1.00  0.00           H  
ATOM   3915  OG1 THR   265      38.580  51.270  45.730  1.00  0.00           O  
ATOM   3916  HG1 THR   265      39.210  50.560  45.620  1.00  0.00           H  
ATOM   3917  CG2 THR   265      38.250  53.540  45.470  1.00  0.00           C  
ATOM   3918 1HG2 THR   265      38.600  54.580  45.640  1.00  0.00           H  
ATOM   3919 2HG2 THR   265      37.500  53.390  46.270  1.00  0.00           H  
ATOM   3920 3HG2 THR   265      37.690  53.600  44.520  1.00  0.00           H  
ATOM   3921  C   THR   265      40.650  53.690  43.960  1.00  0.00           C  
ATOM   3922  O   THR   265      40.050  54.270  43.050  1.00  0.00           O  
ATOM   3923  N   VAL   266      41.740  54.360  44.370  1.00  0.00           N  
ATOM   3924  H   VAL   266      42.160  54.140  45.250  1.00  0.00           H  
ATOM   3925  CA  VAL   266      42.220  55.540  43.750  1.00  0.00           C  
ATOM   3926  HA  VAL   266      41.380  56.200  43.580  1.00  0.00           H  
ATOM   3927  CB  VAL   266      43.190  56.330  44.580  1.00  0.00           C  
ATOM   3928  HB  VAL   266      43.520  57.240  44.020  1.00  0.00           H  
ATOM   3929  CG1 VAL   266      42.480  56.830  45.830  1.00  0.00           C  
ATOM   3930 1HG1 VAL   266      41.400  56.920  45.600  1.00  0.00           H  
ATOM   3931 2HG1 VAL   266      42.770  57.850  46.140  1.00  0.00           H  
ATOM   3932 3HG1 VAL   266      42.730  56.190  46.700  1.00  0.00           H  
ATOM   3933  CG2 VAL   266      44.370  55.430  44.970  1.00  0.00           C  
ATOM   3934 1HG2 VAL   266      45.250  55.950  45.410  1.00  0.00           H  
ATOM   3935 2HG2 VAL   266      44.690  54.940  44.020  1.00  0.00           H  
ATOM   3936 3HG2 VAL   266      43.980  54.670  45.670  1.00  0.00           H  
ATOM   3937  C   VAL   266      42.650  55.150  42.290  1.00  0.00           C  
ATOM   3938  O   VAL   266      42.380  55.910  41.370  1.00  0.00           O  
ATOM   3939  N   ARG   267      43.260  53.920  42.030  1.00  0.00           N  
ATOM   3940  H   ARG   267      43.500  53.320  42.790  1.00  0.00           H  
ATOM   3941  CA  ARG   267      43.610  53.440  40.700  1.00  0.00           C  
ATOM   3942  HA  ARG   267      43.870  54.230  40.000  1.00  0.00           H  
ATOM   3943  CB  ARG   267      44.930  52.640  40.700  1.00  0.00           C  
ATOM   3944  HB3 ARG   267      45.030  52.180  39.700  1.00  0.00           H  
ATOM   3945  HB2 ARG   267      44.670  51.830  41.420  1.00  0.00           H  
ATOM   3946  CG  ARG   267      46.170  53.350  41.270  1.00  0.00           C  
ATOM   3947  HG3 ARG   267      46.000  53.650  42.330  1.00  0.00           H  
ATOM   3948  HG2 ARG   267      46.300  54.300  40.720  1.00  0.00           H  
ATOM   3949  CD  ARG   267      47.500  52.600  41.320  1.00  0.00           C  
ATOM   3950  HD3 ARG   267      47.400  51.660  41.900  1.00  0.00           H  
ATOM   3951  HD2 ARG   267      48.220  53.270  41.830  1.00  0.00           H  
ATOM   3952  NE  ARG   267      47.810  52.340  39.880  1.00  0.00           N  
ATOM   3953  HE  ARG   267      47.280  52.730  39.130  1.00  0.00           H  
ATOM   3954  CZ  ARG   267      48.760  51.520  39.510  1.00  0.00           C  
ATOM   3955  NH1 ARG   267      48.750  51.040  38.250  1.00  0.00           N1+
ATOM   3956 1HH1 ARG   267      49.590  50.560  38.010  1.00  0.00           H  
ATOM   3957 2HH1 ARG   267      48.340  51.590  37.520  1.00  0.00           H  
ATOM   3958  NH2 ARG   267      49.630  50.960  40.310  1.00  0.00           N  
ATOM   3959 1HH2 ARG   267      49.830  51.500  41.130  1.00  0.00           H  
ATOM   3960 2HH2 ARG   267      50.410  50.450  39.940  1.00  0.00           H  
ATOM   3961  C   ARG   267      42.530  52.660  40.000  1.00  0.00           C  
ATOM   3962  O   ARG   267      42.690  51.790  39.190  1.00  0.00           O  
ATOM   3963  N   ILE   268      41.240  53.050  40.210  1.00  0.00           N  
ATOM   3964  H   ILE   268      41.090  53.880  40.750  1.00  0.00           H  
ATOM   3965  CA  ILE   268      40.030  52.420  39.620  1.00  0.00           C  
ATOM   3966  HA  ILE   268      40.120  51.360  39.840  1.00  0.00           H  
ATOM   3967  CB  ILE   268      38.730  52.860  40.370  1.00  0.00           C  
ATOM   3968  HB  ILE   268      38.780  52.770  41.470  1.00  0.00           H  
ATOM   3969  CG2 ILE   268      38.310  54.330  39.990  1.00  0.00           C  
ATOM   3970 1HG2 ILE   268      37.260  54.480  40.320  1.00  0.00           H  
ATOM   3971 2HG2 ILE   268      38.420  54.550  38.910  1.00  0.00           H  
ATOM   3972 3HG2 ILE   268      38.910  55.060  40.570  1.00  0.00           H  
ATOM   3973  CG1 ILE   268      37.620  51.870  40.080  1.00  0.00           C  
ATOM   3974 3HG1 ILE   268      38.080  50.860  40.120  1.00  0.00           H  
ATOM   3975 2HG1 ILE   268      37.140  52.230  39.140  1.00  0.00           H  
ATOM   3976  CD1 ILE   268      36.560  51.890  41.230  1.00  0.00           C  
ATOM   3977 1HD1 ILE   268      36.120  52.910  41.240  1.00  0.00           H  
ATOM   3978 2HD1 ILE   268      36.950  51.530  42.210  1.00  0.00           H  
ATOM   3979 3HD1 ILE   268      35.790  51.150  40.930  1.00  0.00           H  
ATOM   3980  C   ILE   268      39.900  52.420  38.120  1.00  0.00           C  
ATOM   3981  O   ILE   268      39.400  51.430  37.580  1.00  0.00           O  
ATOM   3982  N   ARG   269      40.270  53.500  37.460  1.00  0.00           N  
ATOM   3983  H   ARG   269      40.700  54.270  37.910  1.00  0.00           H  
ATOM   3984  CA  ARG   269      40.170  53.490  36.020  1.00  0.00           C  
ATOM   3985  HA  ARG   269      39.150  53.260  35.760  1.00  0.00           H  
ATOM   3986  CB  ARG   269      40.570  54.930  35.530  1.00  0.00           C  
ATOM   3987  HB3 ARG   269      40.940  54.880  34.490  1.00  0.00           H  
ATOM   3988  HB2 ARG   269      41.380  55.400  36.130  1.00  0.00           H  
ATOM   3989  CG  ARG   269      39.430  56.010  35.550  1.00  0.00           C  
ATOM   3990  HG3 ARG   269      39.830  57.050  35.500  1.00  0.00           H  
ATOM   3991  HG2 ARG   269      39.030  55.950  36.580  1.00  0.00           H  
ATOM   3992  CD  ARG   269      38.370  55.930  34.410  1.00  0.00           C  
ATOM   3993  HD3 ARG   269      38.010  54.880  34.450  1.00  0.00           H  
ATOM   3994  HD2 ARG   269      38.790  55.990  33.380  1.00  0.00           H  
ATOM   3995  NE  ARG   269      37.350  57.000  34.730  1.00  0.00           N  
ATOM   3996  HE  ARG   269      37.710  57.790  35.220  1.00  0.00           H  
ATOM   3997  CZ  ARG   269      36.200  57.030  34.060  1.00  0.00           C  
ATOM   3998  NH1 ARG   269      35.260  57.870  34.370  1.00  0.00           N1+
ATOM   3999 1HH1 ARG   269      35.440  58.540  35.080  1.00  0.00           H  
ATOM   4000 2HH1 ARG   269      34.460  57.950  33.780  1.00  0.00           H  
ATOM   4001  NH2 ARG   269      35.880  56.100  33.190  1.00  0.00           N  
ATOM   4002 1HH2 ARG   269      36.630  55.730  32.640  1.00  0.00           H  
ATOM   4003 2HH2 ARG   269      35.120  56.400  32.610  1.00  0.00           H  
ATOM   4004  C   ARG   269      41.130  52.400  35.420  1.00  0.00           C  
ATOM   4005  O   ARG   269      40.640  51.440  34.720  1.00  0.00           O  
ATOM   4006  N   GLU   270      42.360  52.340  35.920  1.00  0.00           N  
ATOM   4007  H   GLU   270      42.700  53.110  36.450  1.00  0.00           H  
ATOM   4008  CA  GLU   270      43.240  51.220  35.570  1.00  0.00           C  
ATOM   4009  HA  GLU   270      43.550  51.170  34.540  1.00  0.00           H  
ATOM   4010  CB  GLU   270      44.580  51.530  36.350  1.00  0.00           C  
ATOM   4011  HB3 GLU   270      45.180  50.590  36.310  1.00  0.00           H  
ATOM   4012  HB2 GLU   270      44.310  51.750  37.410  1.00  0.00           H  
ATOM   4013  CG  GLU   270      45.500  52.630  35.780  1.00  0.00           C  
ATOM   4014  HG3 GLU   270      45.010  53.560  35.430  1.00  0.00           H  
ATOM   4015  HG2 GLU   270      45.930  52.100  34.910  1.00  0.00           H  
ATOM   4016  CD  GLU   270      46.590  53.080  36.730  1.00  0.00           C  
ATOM   4017  OE1 GLU   270      46.340  53.910  37.640  1.00  0.00           O  
ATOM   4018  OE2 GLU   270      47.780  52.710  36.540  1.00  0.00           O1-
ATOM   4019  C   GLU   270      42.730  49.870  35.970  1.00  0.00           C  
ATOM   4020  O   GLU   270      42.790  48.910  35.220  1.00  0.00           O  
ATOM   4021  N   LEU   271      42.040  49.760  37.070  1.00  0.00           N  
ATOM   4022  H   LEU   271      41.850  50.600  37.580  1.00  0.00           H  
ATOM   4023  CA  LEU   271      41.430  48.470  37.520  1.00  0.00           C  
ATOM   4024  HA  LEU   271      42.180  47.690  37.590  1.00  0.00           H  
ATOM   4025  CB  LEU   271      40.960  48.520  39.050  1.00  0.00           C  
ATOM   4026  HB3 LEU   271      40.150  49.270  39.150  1.00  0.00           H  
ATOM   4027  HB2 LEU   271      41.870  48.870  39.580  1.00  0.00           H  
ATOM   4028  CG  LEU   271      40.640  47.170  39.730  1.00  0.00           C  
ATOM   4029  HG  LEU   271      39.740  46.700  39.300  1.00  0.00           H  
ATOM   4030  CD1 LEU   271      41.790  46.170  39.660  1.00  0.00           C  
ATOM   4031 1HD1 LEU   271      42.630  46.640  40.210  1.00  0.00           H  
ATOM   4032 2HD1 LEU   271      42.050  46.180  38.570  1.00  0.00           H  
ATOM   4033 3HD1 LEU   271      41.630  45.150  40.050  1.00  0.00           H  
ATOM   4034  CD2 LEU   271      40.290  47.340  41.160  1.00  0.00           C  
ATOM   4035 1HD2 LEU   271      39.350  47.910  41.010  1.00  0.00           H  
ATOM   4036 2HD2 LEU   271      41.090  47.930  41.660  1.00  0.00           H  
ATOM   4037 3HD2 LEU   271      39.970  46.510  41.810  1.00  0.00           H  
ATOM   4038  C   LEU   271      40.300  48.040  36.630  1.00  0.00           C  
ATOM   4039  O   LEU   271      40.280  46.910  36.200  1.00  0.00           O  
ATOM   4040  N   LEU   272      39.340  48.900  36.330  1.00  0.00           N  
ATOM   4041  H   LEU   272      39.330  49.800  36.770  1.00  0.00           H  
ATOM   4042  CA  LEU   272      38.150  48.510  35.460  1.00  0.00           C  
ATOM   4043  HA  LEU   272      37.740  47.580  35.830  1.00  0.00           H  
ATOM   4044  CB  LEU   272      37.040  49.600  35.570  1.00  0.00           C  
ATOM   4045  HB3 LEU   272      36.170  49.280  34.960  1.00  0.00           H  
ATOM   4046  HB2 LEU   272      37.510  50.570  35.310  1.00  0.00           H  
ATOM   4047  CG  LEU   272      36.440  49.810  37.030  1.00  0.00           C  
ATOM   4048  HG  LEU   272      37.240  50.400  37.530  1.00  0.00           H  
ATOM   4049  CD1 LEU   272      35.120  50.540  36.950  1.00  0.00           C  
ATOM   4050 1HD1 LEU   272      34.400  49.860  36.450  1.00  0.00           H  
ATOM   4051 2HD1 LEU   272      35.300  51.520  36.450  1.00  0.00           H  
ATOM   4052 3HD1 LEU   272      34.830  50.920  37.950  1.00  0.00           H  
ATOM   4053  CD2 LEU   272      36.030  48.560  37.860  1.00  0.00           C  
ATOM   4054 1HD2 LEU   272      35.260  48.100  37.200  1.00  0.00           H  
ATOM   4055 2HD2 LEU   272      35.630  48.720  38.880  1.00  0.00           H  
ATOM   4056 3HD2 LEU   272      36.850  47.810  37.930  1.00  0.00           H  
ATOM   4057  C   LEU   272      38.400  48.280  33.930  1.00  0.00           C  
ATOM   4058  O   LEU   272      37.740  47.450  33.300  1.00  0.00           O  
ATOM   4059  N   GLN   273      39.460  48.990  33.420  1.00  0.00           N  
ATOM   4060  H   GLN   273      39.880  49.720  33.950  1.00  0.00           H  
ATOM   4061  CA  GLN   273      40.160  48.660  32.170  1.00  0.00           C  
ATOM   4062  HA  GLN   273      39.370  48.450  31.460  1.00  0.00           H  
ATOM   4063  CB  GLN   273      41.130  49.870  31.860  1.00  0.00           C  
ATOM   4064  HB3 GLN   273      41.750  49.490  31.020  1.00  0.00           H  
ATOM   4065  HB2 GLN   273      41.850  49.930  32.700  1.00  0.00           H  
ATOM   4066  CG  GLN   273      40.410  51.180  31.610  1.00  0.00           C  
ATOM   4067  HG3 GLN   273      39.880  51.630  32.480  1.00  0.00           H  
ATOM   4068  HG2 GLN   273      39.610  51.000  30.860  1.00  0.00           H  
ATOM   4069  CD  GLN   273      41.410  52.270  31.070  1.00  0.00           C  
ATOM   4070  OE1 GLN   273      41.450  52.500  29.860  1.00  0.00           O  
ATOM   4071  NE2 GLN   273      42.200  52.890  31.970  1.00  0.00           N  
ATOM   4072 1HE2 GLN   273      42.800  53.650  31.720  1.00  0.00           H  
ATOM   4073 2HE2 GLN   273      41.980  52.560  32.880  1.00  0.00           H  
ATOM   4074  C   GLN   273      40.960  47.410  32.210  1.00  0.00           C  
ATOM   4075  O   GLN   273      41.020  46.620  31.220  1.00  0.00           O  
ATOM   4076  N   GLY   274      41.520  47.000  33.360  1.00  0.00           N  
ATOM   4077  H   GLY   274      41.360  47.600  34.140  1.00  0.00           H  
ATOM   4078  CA  GLY   274      42.090  45.640  33.620  1.00  0.00           C  
ATOM   4079  HA3 GLY   274      42.070  45.110  32.680  1.00  0.00           H  
ATOM   4080  HA2 GLY   274      41.560  45.150  34.430  1.00  0.00           H  
ATOM   4081  C   GLY   274      43.550  45.610  33.850  1.00  0.00           C  
ATOM   4082  O   GLY   274      44.170  44.590  33.660  1.00  0.00           O  
ATOM   4083  N   MET   275      44.160  46.660  34.200  1.00  0.00           N  
ATOM   4084  H   MET   275      43.600  47.460  34.420  1.00  0.00           H  
ATOM   4085  CA  MET   275      45.570  46.980  33.980  1.00  0.00           C  
ATOM   4086  HA  MET   275      45.850  46.480  33.060  1.00  0.00           H  
ATOM   4087  CB  MET   275      45.720  48.520  33.770  1.00  0.00           C  
ATOM   4088  HB3 MET   275      46.810  48.680  33.600  1.00  0.00           H  
ATOM   4089  HB2 MET   275      45.470  49.120  34.670  1.00  0.00           H  
ATOM   4090  CG  MET   275      44.930  48.970  32.600  1.00  0.00           C  
ATOM   4091  HG3 MET   275      45.270  49.990  32.320  1.00  0.00           H  
ATOM   4092  HG2 MET   275      43.920  49.190  32.990  1.00  0.00           H  
ATOM   4093  SD  MET   275      44.990  47.940  31.050  1.00  0.00           S  
ATOM   4094  CE  MET   275      46.750  48.120  30.860  1.00  0.00           C  
ATOM   4095  HE1 MET   275      47.160  47.610  31.760  1.00  0.00           H  
ATOM   4096  HE2 MET   275      46.950  49.220  30.840  1.00  0.00           H  
ATOM   4097  HE3 MET   275      47.060  47.610  29.930  1.00  0.00           H  
ATOM   4098  C   MET   275      46.480  46.510  35.180  1.00  0.00           C  
ATOM   4099  O   MET   275      46.160  46.810  36.340  1.00  0.00           O  
ATOM   4100  N   TYR   276      47.610  45.910  34.790  1.00  0.00           N  
ATOM   4101  H   TYR   276      47.830  45.930  33.820  1.00  0.00           H  
ATOM   4102  CA  TYR   276      48.650  45.550  35.670  1.00  0.00           C  
ATOM   4103  HA  TYR   276      49.460  45.240  35.020  1.00  0.00           H  
ATOM   4104  CB  TYR   276      49.270  46.770  36.580  1.00  0.00           C  
ATOM   4105  HB3 TYR   276      50.200  46.370  37.020  1.00  0.00           H  
ATOM   4106  HB2 TYR   276      48.540  46.960  37.390  1.00  0.00           H  
ATOM   4107  CG  TYR   276      49.540  48.010  35.850  1.00  0.00           C  
ATOM   4108  CD1 TYR   276      48.620  49.040  35.790  1.00  0.00           C  
ATOM   4109  HD1 TYR   276      47.600  48.930  36.140  1.00  0.00           H  
ATOM   4110  CE1 TYR   276      48.920  50.120  34.940  1.00  0.00           C  
ATOM   4111  HE1 TYR   276      48.160  50.890  35.000  1.00  0.00           H  
ATOM   4112  CZ  TYR   276      50.100  50.190  34.180  1.00  0.00           C  
ATOM   4113  OH  TYR   276      50.360  51.250  33.240  1.00  0.00           O  
ATOM   4114  HH  TYR   276      51.210  51.220  32.790  1.00  0.00           H  
ATOM   4115  CD2 TYR   276      50.700  48.050  35.110  1.00  0.00           C  
ATOM   4116  HD2 TYR   276      51.440  47.280  35.220  1.00  0.00           H  
ATOM   4117  CE2 TYR   276      51.010  49.090  34.240  1.00  0.00           C  
ATOM   4118  HE2 TYR   276      51.940  49.130  33.700  1.00  0.00           H  
ATOM   4119  C   TYR   276      48.270  44.330  36.540  1.00  0.00           C  
ATOM   4120  O   TYR   276      47.540  44.370  37.490  1.00  0.00           O  
ATOM   4121  N   LYS   277      48.850  43.160  36.200  1.00  0.00           N  
ATOM   4122  H   LYS   277      49.420  43.140  35.380  1.00  0.00           H  
ATOM   4123  CA  LYS   277      48.550  41.920  36.860  1.00  0.00           C  
ATOM   4124  HA  LYS   277      47.470  41.890  36.880  1.00  0.00           H  
ATOM   4125  CB  LYS   277      49.190  40.820  36.000  1.00  0.00           C  
ATOM   4126  HB3 LYS   277      50.230  41.030  35.700  1.00  0.00           H  
ATOM   4127  HB2 LYS   277      48.470  40.920  35.150  1.00  0.00           H  
ATOM   4128  CG  LYS   277      49.190  39.430  36.560  1.00  0.00           C  
ATOM   4129  HG3 LYS   277      49.820  39.400  37.480  1.00  0.00           H  
ATOM   4130  HG2 LYS   277      49.640  38.650  35.900  1.00  0.00           H  
ATOM   4131  CD  LYS   277      47.800  38.940  36.780  1.00  0.00           C  
ATOM   4132  HD3 LYS   277      47.150  39.750  37.170  1.00  0.00           H  
ATOM   4133  HD2 LYS   277      47.940  38.190  37.580  1.00  0.00           H  
ATOM   4134  CE  LYS   277      47.150  38.320  35.490  1.00  0.00           C  
ATOM   4135  HE3 LYS   277      47.850  37.560  35.080  1.00  0.00           H  
ATOM   4136  HE2 LYS   277      46.790  39.120  34.800  1.00  0.00           H  
ATOM   4137  NZ  LYS   277      45.850  37.600  35.790  1.00  0.00           N1+
ATOM   4138  HZ1 LYS   277      45.970  36.960  36.600  1.00  0.00           H  
ATOM   4139  HZ2 LYS   277      45.680  37.070  34.910  1.00  0.00           H  
ATOM   4140  HZ3 LYS   277      45.150  38.370  35.890  1.00  0.00           H  
ATOM   4141  C   LYS   277      48.990  41.780  38.280  1.00  0.00           C  
ATOM   4142  O   LYS   277      48.300  41.040  39.000  1.00  0.00           O  
ATOM   4143  N   GLU   278      49.960  42.500  38.730  1.00  0.00           N  
ATOM   4144  H   GLU   278      50.400  43.170  38.130  1.00  0.00           H  
ATOM   4145  CA  GLU   278      50.560  42.530  40.070  1.00  0.00           C  
ATOM   4146  HA  GLU   278      50.830  41.510  40.290  1.00  0.00           H  
ATOM   4147  CB  GLU   278      51.820  43.460  40.090  1.00  0.00           C  
ATOM   4148  HB3 GLU   278      52.170  43.320  41.140  1.00  0.00           H  
ATOM   4149  HB2 GLU   278      51.490  44.490  39.820  1.00  0.00           H  
ATOM   4150  CG  GLU   278      52.840  43.050  39.030  1.00  0.00           C  
ATOM   4151  HG3 GLU   278      52.830  41.950  38.880  1.00  0.00           H  
ATOM   4152  HG2 GLU   278      53.860  43.460  39.160  1.00  0.00           H  
ATOM   4153  CD  GLU   278      52.580  43.720  37.680  1.00  0.00           C  
ATOM   4154  OE1 GLU   278      51.850  43.270  36.790  1.00  0.00           O  
ATOM   4155  OE2 GLU   278      53.200  44.770  37.470  1.00  0.00           O1-
ATOM   4156  C   GLU   278      49.650  43.120  41.150  1.00  0.00           C  
ATOM   4157  O   GLU   278      49.660  42.580  42.280  1.00  0.00           O  
ATOM   4158  N   ILE   279      48.750  44.130  40.810  1.00  0.00           N  
ATOM   4159  H   ILE   279      48.680  44.390  39.850  1.00  0.00           H  
ATOM   4160  CA  ILE   279      47.720  44.520  41.740  1.00  0.00           C  
ATOM   4161  HA  ILE   279      48.090  44.910  42.680  1.00  0.00           H  
ATOM   4162  CB  ILE   279      46.850  45.640  41.170  1.00  0.00           C  
ATOM   4163  HB  ILE   279      46.450  45.250  40.210  1.00  0.00           H  
ATOM   4164  CG2 ILE   279      45.650  46.000  42.140  1.00  0.00           C  
ATOM   4165 1HG2 ILE   279      46.050  46.010  43.180  1.00  0.00           H  
ATOM   4166 2HG2 ILE   279      44.830  45.280  41.890  1.00  0.00           H  
ATOM   4167 3HG2 ILE   279      45.080  46.920  41.880  1.00  0.00           H  
ATOM   4168  CG1 ILE   279      47.710  46.940  40.800  1.00  0.00           C  
ATOM   4169 3HG1 ILE   279      48.630  46.690  40.210  1.00  0.00           H  
ATOM   4170 2HG1 ILE   279      47.930  47.330  41.810  1.00  0.00           H  
ATOM   4171  CD1 ILE   279      46.990  47.980  40.030  1.00  0.00           C  
ATOM   4172 1HD1 ILE   279      46.700  47.670  39.010  1.00  0.00           H  
ATOM   4173 2HD1 ILE   279      47.770  48.720  39.780  1.00  0.00           H  
ATOM   4174 3HD1 ILE   279      46.220  48.550  40.590  1.00  0.00           H  
ATOM   4175  C   ILE   279      46.700  43.420  42.030  1.00  0.00           C  
ATOM   4176  O   ILE   279      46.420  43.060  43.170  1.00  0.00           O  
ATOM   4177  N   GLY   280      46.190  42.660  41.000  1.00  0.00           N  
ATOM   4178  H   GLY   280      46.670  42.710  40.130  1.00  0.00           H  
ATOM   4179  CA  GLY   280      45.280  41.510  41.090  1.00  0.00           C  
ATOM   4180  HA3 GLY   280      45.060  41.200  40.080  1.00  0.00           H  
ATOM   4181  HA2 GLY   280      44.540  41.820  41.810  1.00  0.00           H  
ATOM   4182  C   GLY   280      45.960  40.310  41.710  1.00  0.00           C  
ATOM   4183  O   GLY   280      45.260  39.540  42.380  1.00  0.00           O  
ATOM   4184  N   ILE   281      47.240  40.010  41.480  1.00  0.00           N  
ATOM   4185  H   ILE   281      47.800  40.540  40.850  1.00  0.00           H  
ATOM   4186  CA  ILE   281      47.950  39.090  42.370  1.00  0.00           C  
ATOM   4187  HA  ILE   281      47.350  38.190  42.380  1.00  0.00           H  
ATOM   4188  CB  ILE   281      49.470  38.810  41.980  1.00  0.00           C  
ATOM   4189  HB  ILE   281      50.030  39.760  41.860  1.00  0.00           H  
ATOM   4190  CG2 ILE   281      50.330  37.960  42.920  1.00  0.00           C  
ATOM   4191 1HG2 ILE   281      49.900  36.940  43.020  1.00  0.00           H  
ATOM   4192 2HG2 ILE   281      50.360  38.430  43.930  1.00  0.00           H  
ATOM   4193 3HG2 ILE   281      51.350  37.830  42.500  1.00  0.00           H  
ATOM   4194  CG1 ILE   281      49.460  38.220  40.530  1.00  0.00           C  
ATOM   4195 3HG1 ILE   281      50.450  37.740  40.330  1.00  0.00           H  
ATOM   4196 2HG1 ILE   281      49.230  38.980  39.750  1.00  0.00           H  
ATOM   4197  CD1 ILE   281      48.400  37.090  40.230  1.00  0.00           C  
ATOM   4198 1HD1 ILE   281      48.560  36.330  41.030  1.00  0.00           H  
ATOM   4199 2HD1 ILE   281      48.520  36.640  39.220  1.00  0.00           H  
ATOM   4200 3HD1 ILE   281      47.380  37.530  40.300  1.00  0.00           H  
ATOM   4201  C   ILE   281      47.920  39.490  43.850  1.00  0.00           C  
ATOM   4202  O   ILE   281      47.540  38.650  44.680  1.00  0.00           O  
ATOM   4203  N   ALA   282      48.230  40.790  44.200  1.00  0.00           N  
ATOM   4204  H   ALA   282      48.440  41.600  43.650  1.00  0.00           H  
ATOM   4205  CA  ALA   282      48.110  41.290  45.560  1.00  0.00           C  
ATOM   4206  HA  ALA   282      48.920  40.800  46.090  1.00  0.00           H  
ATOM   4207  CB  ALA   282      48.670  42.720  45.590  1.00  0.00           C  
ATOM   4208  HB1 ALA   282      47.970  43.470  45.170  1.00  0.00           H  
ATOM   4209  HB2 ALA   282      49.610  42.770  45.010  1.00  0.00           H  
ATOM   4210  HB3 ALA   282      48.830  43.060  46.640  1.00  0.00           H  
ATOM   4211  C   ALA   282      46.820  41.270  46.170  1.00  0.00           C  
ATOM   4212  O   ALA   282      46.610  40.820  47.330  1.00  0.00           O  
ATOM   4213  N   VAL   283      45.750  41.650  45.490  1.00  0.00           N  
ATOM   4214  H   VAL   283      45.840  42.250  44.690  1.00  0.00           H  
ATOM   4215  CA  VAL   283      44.360  41.420  45.880  1.00  0.00           C  
ATOM   4216  HA  VAL   283      44.150  41.970  46.790  1.00  0.00           H  
ATOM   4217  CB  VAL   283      43.440  41.900  44.840  1.00  0.00           C  
ATOM   4218  HB  VAL   283      43.510  41.470  43.820  1.00  0.00           H  
ATOM   4219  CG1 VAL   283      42.000  41.510  45.060  1.00  0.00           C  
ATOM   4220 1HG1 VAL   283      41.830  40.420  45.150  1.00  0.00           H  
ATOM   4221 2HG1 VAL   283      41.260  41.940  44.350  1.00  0.00           H  
ATOM   4222 3HG1 VAL   283      41.700  41.910  46.050  1.00  0.00           H  
ATOM   4223  CG2 VAL   283      43.610  43.460  44.810  1.00  0.00           C  
ATOM   4224 1HG2 VAL   283      43.430  43.910  45.810  1.00  0.00           H  
ATOM   4225 2HG2 VAL   283      42.870  43.950  44.150  1.00  0.00           H  
ATOM   4226 3HG2 VAL   283      44.650  43.800  44.640  1.00  0.00           H  
ATOM   4227  C   VAL   283      44.100  39.940  46.220  1.00  0.00           C  
ATOM   4228  O   VAL   283      43.520  39.750  47.320  1.00  0.00           O  
ATOM   4229  N   ASP   284      44.560  38.930  45.380  1.00  0.00           N  
ATOM   4230  H   ASP   284      45.100  39.250  44.610  1.00  0.00           H  
ATOM   4231  CA  ASP   284      44.200  37.570  45.590  1.00  0.00           C  
ATOM   4232  HA  ASP   284      43.150  37.430  45.770  1.00  0.00           H  
ATOM   4233  CB  ASP   284      44.610  36.720  44.360  1.00  0.00           C  
ATOM   4234  HB3 ASP   284      44.880  35.650  44.510  1.00  0.00           H  
ATOM   4235  HB2 ASP   284      45.550  37.190  44.000  1.00  0.00           H  
ATOM   4236  CG  ASP   284      43.600  36.860  43.190  1.00  0.00           C  
ATOM   4237  OD1 ASP   284      42.900  37.900  43.140  1.00  0.00           O  
ATOM   4238  OD2 ASP   284      43.740  36.030  42.230  1.00  0.00           O1-
ATOM   4239  C   ASP   284      44.930  36.940  46.730  1.00  0.00           C  
ATOM   4240  O   ASP   284      44.330  36.160  47.540  1.00  0.00           O  
ATOM   4241  N   VAL   285      46.220  37.250  46.900  1.00  0.00           N  
ATOM   4242  H   VAL   285      46.750  37.810  46.260  1.00  0.00           H  
ATOM   4243  CA  VAL   285      47.200  36.750  47.890  1.00  0.00           C  
ATOM   4244  HA  VAL   285      47.000  35.700  48.040  1.00  0.00           H  
ATOM   4245  CB  VAL   285      48.600  37.120  47.390  1.00  0.00           C  
ATOM   4246  HB  VAL   285      48.510  38.220  47.310  1.00  0.00           H  
ATOM   4247  CG1 VAL   285      49.710  36.840  48.390  1.00  0.00           C  
ATOM   4248 1HG1 VAL   285      49.630  37.560  49.230  1.00  0.00           H  
ATOM   4249 2HG1 VAL   285      50.690  36.950  47.880  1.00  0.00           H  
ATOM   4250 3HG1 VAL   285      49.650  35.800  48.790  1.00  0.00           H  
ATOM   4251  CG2 VAL   285      48.860  36.350  46.050  1.00  0.00           C  
ATOM   4252 1HG2 VAL   285      49.300  35.390  46.390  1.00  0.00           H  
ATOM   4253 2HG2 VAL   285      49.710  36.890  45.580  1.00  0.00           H  
ATOM   4254 3HG2 VAL   285      47.950  36.220  45.430  1.00  0.00           H  
ATOM   4255  C   VAL   285      46.920  37.320  49.250  1.00  0.00           C  
ATOM   4256  O   VAL   285      47.060  36.550  50.230  1.00  0.00           O  
ATOM   4257  N   THR   286      46.380  38.620  49.380  1.00  0.00           N  
ATOM   4258  H   THR   286      46.420  39.190  48.570  1.00  0.00           H  
ATOM   4259  CA  THR   286      45.880  39.220  50.630  1.00  0.00           C  
ATOM   4260  HA  THR   286      46.580  38.990  51.430  1.00  0.00           H  
ATOM   4261  CB  THR   286      45.760  40.750  50.670  1.00  0.00           C  
ATOM   4262  HB  THR   286      45.270  41.070  51.610  1.00  0.00           H  
ATOM   4263  OG1 THR   286      45.060  41.310  49.570  1.00  0.00           O  
ATOM   4264  HG1 THR   286      45.720  41.350  48.880  1.00  0.00           H  
ATOM   4265  CG2 THR   286      47.150  41.380  50.540  1.00  0.00           C  
ATOM   4266 1HG2 THR   286      47.120  42.480  50.420  1.00  0.00           H  
ATOM   4267 2HG2 THR   286      47.780  40.970  49.720  1.00  0.00           H  
ATOM   4268 3HG2 THR   286      47.730  41.200  51.480  1.00  0.00           H  
ATOM   4269  C   THR   286      44.510  38.620  51.100  1.00  0.00           C  
ATOM   4270  O   THR   286      44.230  38.530  52.290  1.00  0.00           O  
ATOM   4271  N   SER   287      43.660  38.110  50.160  1.00  0.00           N  
ATOM   4272  H   SER   287      43.970  38.330  49.240  1.00  0.00           H  
ATOM   4273  CA  SER   287      42.330  37.500  50.430  1.00  0.00           C  
ATOM   4274  HA  SER   287      41.820  38.170  51.110  1.00  0.00           H  
ATOM   4275  CB  SER   287      41.490  37.400  49.130  1.00  0.00           C  
ATOM   4276  HB3 SER   287      40.470  37.060  49.430  1.00  0.00           H  
ATOM   4277  HB2 SER   287      41.880  36.640  48.420  1.00  0.00           H  
ATOM   4278  OG  SER   287      41.350  38.650  48.540  1.00  0.00           O  
ATOM   4279  HG  SER   287      42.150  38.990  48.130  1.00  0.00           H  
ATOM   4280  C   SER   287      42.470  36.160  51.130  1.00  0.00           C  
ATOM   4281  O   SER   287      41.620  35.940  51.950  1.00  0.00           O  
ATOM   4282  N   ALA   288      43.490  35.380  50.900  1.00  0.00           N  
ATOM   4283  H   ALA   288      44.090  35.630  50.150  1.00  0.00           H  
ATOM   4284  CA  ALA   288      43.820  34.220  51.730  1.00  0.00           C  
ATOM   4285  HA  ALA   288      42.960  33.580  51.820  1.00  0.00           H  
ATOM   4286  CB  ALA   288      44.960  33.470  51.030  1.00  0.00           C  
ATOM   4287  HB1 ALA   288      44.500  33.160  50.060  1.00  0.00           H  
ATOM   4288  HB2 ALA   288      45.190  32.580  51.650  1.00  0.00           H  
ATOM   4289  HB3 ALA   288      45.830  34.110  50.770  1.00  0.00           H  
ATOM   4290  C   ALA   288      44.130  34.510  53.150  1.00  0.00           C  
ATOM   4291  O   ALA   288      43.730  33.770  54.010  1.00  0.00           O  
ATOM   4292  N   LEU   289      44.830  35.570  53.480  1.00  0.00           N  
ATOM   4293  H   LEU   289      44.980  36.290  52.810  1.00  0.00           H  
ATOM   4294  CA  LEU   289      45.050  35.920  54.840  1.00  0.00           C  
ATOM   4295  HA  LEU   289      45.460  35.060  55.340  1.00  0.00           H  
ATOM   4296  CB  LEU   289      46.180  37.010  55.000  1.00  0.00           C  
ATOM   4297  HB3 LEU   289      46.000  37.810  54.250  1.00  0.00           H  
ATOM   4298  HB2 LEU   289      47.120  36.440  54.860  1.00  0.00           H  
ATOM   4299  CG  LEU   289      46.290  37.770  56.320  1.00  0.00           C  
ATOM   4300  HG  LEU   289      45.390  38.360  56.580  1.00  0.00           H  
ATOM   4301  CD1 LEU   289      46.570  36.810  57.450  1.00  0.00           C  
ATOM   4302 1HD1 LEU   289      45.750  36.050  57.520  1.00  0.00           H  
ATOM   4303 2HD1 LEU   289      46.410  37.260  58.450  1.00  0.00           H  
ATOM   4304 3HD1 LEU   289      47.560  36.320  57.550  1.00  0.00           H  
ATOM   4305  CD2 LEU   289      47.440  38.800  56.170  1.00  0.00           C  
ATOM   4306 1HD2 LEU   289      47.210  39.480  55.310  1.00  0.00           H  
ATOM   4307 2HD2 LEU   289      48.300  38.310  55.670  1.00  0.00           H  
ATOM   4308 3HD2 LEU   289      47.810  39.360  57.060  1.00  0.00           H  
ATOM   4309  C   LEU   289      43.770  36.540  55.530  1.00  0.00           C  
ATOM   4310  O   LEU   289      43.440  36.320  56.700  1.00  0.00           O  
ATOM   4311  N   ALA   290      42.980  37.280  54.770  1.00  0.00           N  
ATOM   4312  H   ALA   290      43.290  37.630  53.890  1.00  0.00           H  
ATOM   4313  CA  ALA   290      41.630  37.600  55.170  1.00  0.00           C  
ATOM   4314  HA  ALA   290      41.710  38.160  56.090  1.00  0.00           H  
ATOM   4315  CB  ALA   290      41.020  38.540  54.150  1.00  0.00           C  
ATOM   4316  HB1 ALA   290      40.890  38.020  53.170  1.00  0.00           H  
ATOM   4317  HB2 ALA   290      41.690  39.420  54.140  1.00  0.00           H  
ATOM   4318  HB3 ALA   290      40.010  38.960  54.320  1.00  0.00           H  
ATOM   4319  C   ALA   290      40.660  36.390  55.400  1.00  0.00           C  
ATOM   4320  O   ALA   290      40.060  36.210  56.430  1.00  0.00           O  
ATOM   4321  N   PHE   291      40.700  35.430  54.480  1.00  0.00           N  
ATOM   4322  H   PHE   291      41.430  35.610  53.820  1.00  0.00           H  
ATOM   4323  CA  PHE   291      39.990  34.150  54.520  1.00  0.00           C  
ATOM   4324  HA  PHE   291      38.940  34.370  54.620  1.00  0.00           H  
ATOM   4325  CB  PHE   291      40.130  33.320  53.100  1.00  0.00           C  
ATOM   4326  HB3 PHE   291      39.650  32.330  53.260  1.00  0.00           H  
ATOM   4327  HB2 PHE   291      41.200  33.090  52.870  1.00  0.00           H  
ATOM   4328  CG  PHE   291      39.370  33.920  51.920  1.00  0.00           C  
ATOM   4329  CD1 PHE   291      39.690  33.450  50.610  1.00  0.00           C  
ATOM   4330  HD1 PHE   291      40.290  32.580  50.410  1.00  0.00           H  
ATOM   4331  CE1 PHE   291      39.210  34.070  49.480  1.00  0.00           C  
ATOM   4332  HE1 PHE   291      39.510  33.750  48.500  1.00  0.00           H  
ATOM   4333  CZ  PHE   291      38.320  35.120  49.610  1.00  0.00           C  
ATOM   4334  HZ  PHE   291      37.890  35.420  48.660  1.00  0.00           H  
ATOM   4335  CD2 PHE   291      38.560  35.050  52.040  1.00  0.00           C  
ATOM   4336  HD2 PHE   291      38.190  35.450  52.970  1.00  0.00           H  
ATOM   4337  CE2 PHE   291      37.940  35.640  50.870  1.00  0.00           C  
ATOM   4338  HE2 PHE   291      37.310  36.500  51.000  1.00  0.00           H  
ATOM   4339  C   PHE   291      40.360  33.210  55.740  1.00  0.00           C  
ATOM   4340  O   PHE   291      39.530  32.430  56.260  1.00  0.00           O  
ATOM   4341  N   PHE   292      41.640  33.260  56.160  1.00  0.00           N  
ATOM   4342  H   PHE   292      42.330  33.880  55.800  1.00  0.00           H  
ATOM   4343  CA  PHE   292      42.130  32.630  57.360  1.00  0.00           C  
ATOM   4344  HA  PHE   292      41.710  31.640  57.240  1.00  0.00           H  
ATOM   4345  CB  PHE   292      43.670  32.750  57.380  1.00  0.00           C  
ATOM   4346  HB3 PHE   292      44.020  33.800  57.490  1.00  0.00           H  
ATOM   4347  HB2 PHE   292      44.050  32.320  56.430  1.00  0.00           H  
ATOM   4348  CG  PHE   292      44.280  31.840  58.410  1.00  0.00           C  
ATOM   4349  CD1 PHE   292      44.880  32.360  59.540  1.00  0.00           C  
ATOM   4350  HD1 PHE   292      44.960  33.440  59.610  1.00  0.00           H  
ATOM   4351  CE1 PHE   292      45.500  31.570  60.510  1.00  0.00           C  
ATOM   4352  HE1 PHE   292      46.070  31.930  61.360  1.00  0.00           H  
ATOM   4353  CZ  PHE   292      45.490  30.220  60.380  1.00  0.00           C  
ATOM   4354  HZ  PHE   292      45.940  29.610  61.160  1.00  0.00           H  
ATOM   4355  CD2 PHE   292      44.400  30.400  58.240  1.00  0.00           C  
ATOM   4356  HD2 PHE   292      43.890  29.860  57.450  1.00  0.00           H  
ATOM   4357  CE2 PHE   292      45.050  29.670  59.220  1.00  0.00           C  
ATOM   4358  HE2 PHE   292      45.080  28.590  59.140  1.00  0.00           H  
ATOM   4359  C   PHE   292      41.620  33.260  58.640  1.00  0.00           C  
ATOM   4360  O   PHE   292      41.630  32.580  59.670  1.00  0.00           O  
ATOM   4361  N   ASN   293      41.080  34.480  58.630  1.00  0.00           N  
ATOM   4362  H   ASN   293      41.110  35.070  57.820  1.00  0.00           H  
ATOM   4363  CA  ASN   293      40.390  35.040  59.810  1.00  0.00           C  
ATOM   4364  HA  ASN   293      41.020  35.160  60.680  1.00  0.00           H  
ATOM   4365  CB  ASN   293      39.790  36.360  59.470  1.00  0.00           C  
ATOM   4366  HB3 ASN   293      38.900  36.120  58.850  1.00  0.00           H  
ATOM   4367  HB2 ASN   293      40.390  37.080  58.870  1.00  0.00           H  
ATOM   4368  CG  ASN   293      39.360  37.250  60.650  1.00  0.00           C  
ATOM   4369  OD1 ASN   293      38.720  38.250  60.380  1.00  0.00           O  
ATOM   4370  ND2 ASN   293      39.820  36.930  61.870  1.00  0.00           N  
ATOM   4371 1HD2 ASN   293      39.520  37.600  62.540  1.00  0.00           H  
ATOM   4372 2HD2 ASN   293      39.880  35.940  61.990  1.00  0.00           H  
ATOM   4373  C   ASN   293      39.310  34.130  60.360  1.00  0.00           C  
ATOM   4374  O   ASN   293      39.100  33.970  61.590  1.00  0.00           O  
ATOM   4375  N   SER   294      38.440  33.510  59.530  1.00  0.00           N  
ATOM   4376  H   SER   294      38.560  33.800  58.580  1.00  0.00           H  
ATOM   4377  CA  SER   294      37.320  32.650  59.930  1.00  0.00           C  
ATOM   4378  HA  SER   294      36.650  33.170  60.600  1.00  0.00           H  
ATOM   4379  CB  SER   294      36.430  32.430  58.750  1.00  0.00           C  
ATOM   4380  HB3 SER   294      35.660  31.670  58.990  1.00  0.00           H  
ATOM   4381  HB2 SER   294      37.030  32.090  57.880  1.00  0.00           H  
ATOM   4382  OG  SER   294      35.710  33.570  58.430  1.00  0.00           O  
ATOM   4383  HG  SER   294      35.070  33.690  59.130  1.00  0.00           H  
ATOM   4384  C   SER   294      37.800  31.340  60.550  1.00  0.00           C  
ATOM   4385  O   SER   294      37.180  30.670  61.390  1.00  0.00           O  
ATOM   4386  N   CYS   295      38.890  30.860  60.070  1.00  0.00           N  
ATOM   4387  H   CYS   295      39.310  31.180  59.220  1.00  0.00           H  
ATOM   4388  CA  CYS   295      39.540  29.710  60.710  1.00  0.00           C  
ATOM   4389  HA  CYS   295      38.750  28.980  60.770  1.00  0.00           H  
ATOM   4390  CB  CYS   295      40.690  29.120  59.880  1.00  0.00           C  
ATOM   4391  HB3 CYS   295      41.080  28.270  60.470  1.00  0.00           H  
ATOM   4392  HB2 CYS   295      41.490  29.870  59.720  1.00  0.00           H  
ATOM   4393  SG  CYS   295      40.150  28.720  58.190  1.00  0.00           S  
ATOM   4394  HG  CYS   295      39.900  27.430  58.410  1.00  0.00           H  
ATOM   4395  C   CYS   295      40.010  29.970  62.090  1.00  0.00           C  
ATOM   4396  O   CYS   295      39.980  29.150  62.960  1.00  0.00           O  
ATOM   4397  N   LEU   296      40.540  31.200  62.210  1.00  0.00           N  
ATOM   4398  H   LEU   296      40.610  31.830  61.440  1.00  0.00           H  
ATOM   4399  CA  LEU   296      41.130  31.850  63.440  1.00  0.00           C  
ATOM   4400  HA  LEU   296      41.790  31.110  63.880  1.00  0.00           H  
ATOM   4401  CB  LEU   296      41.910  33.150  63.070  1.00  0.00           C  
ATOM   4402  HB3 LEU   296      41.130  33.860  62.720  1.00  0.00           H  
ATOM   4403  HB2 LEU   296      42.530  32.990  62.160  1.00  0.00           H  
ATOM   4404  CG  LEU   296      42.880  33.710  64.160  1.00  0.00           C  
ATOM   4405  HG  LEU   296      42.190  34.000  64.980  1.00  0.00           H  
ATOM   4406  CD1 LEU   296      43.930  32.740  64.510  1.00  0.00           C  
ATOM   4407 1HD1 LEU   296      43.670  31.670  64.650  1.00  0.00           H  
ATOM   4408 2HD1 LEU   296      44.340  33.050  65.490  1.00  0.00           H  
ATOM   4409 3HD1 LEU   296      44.770  32.740  63.780  1.00  0.00           H  
ATOM   4410  CD2 LEU   296      43.510  35.070  63.650  1.00  0.00           C  
ATOM   4411 1HD2 LEU   296      43.790  35.030  62.580  1.00  0.00           H  
ATOM   4412 2HD2 LEU   296      44.410  35.260  64.270  1.00  0.00           H  
ATOM   4413 3HD2 LEU   296      42.660  35.780  63.670  1.00  0.00           H  
ATOM   4414  C   LEU   296      40.030  32.120  64.520  1.00  0.00           C  
ATOM   4415  O   LEU   296      40.350  31.850  65.640  1.00  0.00           O  
ATOM   4416  N   ASN   297      38.790  32.630  64.160  1.00  0.00           N  
ATOM   4417  H   ASN   297      38.770  32.900  63.200  1.00  0.00           H  
ATOM   4418  CA  ASN   297      37.840  33.110  65.060  1.00  0.00           C  
ATOM   4419  HA  ASN   297      38.260  33.940  65.610  1.00  0.00           H  
ATOM   4420  CB  ASN   297      36.620  33.660  64.190  1.00  0.00           C  
ATOM   4421  HB3 ASN   297      35.770  33.760  64.900  1.00  0.00           H  
ATOM   4422  HB2 ASN   297      36.370  32.950  63.370  1.00  0.00           H  
ATOM   4423  CG  ASN   297      36.960  35.030  63.680  1.00  0.00           C  
ATOM   4424  OD1 ASN   297      37.920  35.640  64.180  1.00  0.00           O  
ATOM   4425  ND2 ASN   297      36.210  35.590  62.700  1.00  0.00           N  
ATOM   4426 1HD2 ASN   297      35.460  35.050  62.320  1.00  0.00           H  
ATOM   4427 2HD2 ASN   297      36.480  36.500  62.390  1.00  0.00           H  
ATOM   4428  C   ASN   297      37.390  32.190  66.160  1.00  0.00           C  
ATOM   4429  O   ASN   297      37.340  32.700  67.270  1.00  0.00           O  
ATOM   4430  N   PRO   298      37.240  30.860  65.990  1.00  0.00           N  
ATOM   4431  CD  PRO   298      36.880  30.260  64.660  1.00  0.00           C  
ATOM   4432  HD3 PRO   298      37.750  30.290  63.960  1.00  0.00           H  
ATOM   4433  HD2 PRO   298      36.070  30.840  64.170  1.00  0.00           H  
ATOM   4434  CA  PRO   298      37.140  29.870  66.990  1.00  0.00           C  
ATOM   4435  HA  PRO   298      36.130  29.910  67.370  1.00  0.00           H  
ATOM   4436  CB  PRO   298      37.240  28.540  66.140  1.00  0.00           C  
ATOM   4437  HB3 PRO   298      36.800  27.700  66.720  1.00  0.00           H  
ATOM   4438  HB2 PRO   298      38.310  28.290  65.960  1.00  0.00           H  
ATOM   4439  CG  PRO   298      36.420  28.810  64.900  1.00  0.00           C  
ATOM   4440  HG3 PRO   298      36.450  28.170  63.990  1.00  0.00           H  
ATOM   4441  HG2 PRO   298      35.350  28.850  65.200  1.00  0.00           H  
ATOM   4442  C   PRO   298      38.070  30.090  68.210  1.00  0.00           C  
ATOM   4443  O   PRO   298      37.640  30.090  69.340  1.00  0.00           O  
ATOM   4444  N   MET   299      39.350  30.240  67.910  1.00  0.00           N  
ATOM   4445  H   MET   299      39.610  30.290  66.950  1.00  0.00           H  
ATOM   4446  CA  MET   299      40.410  30.150  68.920  1.00  0.00           C  
ATOM   4447  HA  MET   299      40.080  29.580  69.780  1.00  0.00           H  
ATOM   4448  CB  MET   299      41.640  29.410  68.320  1.00  0.00           C  
ATOM   4449  HB3 MET   299      42.300  29.180  69.190  1.00  0.00           H  
ATOM   4450  HB2 MET   299      42.300  29.950  67.610  1.00  0.00           H  
ATOM   4451  CG  MET   299      41.190  28.140  67.590  1.00  0.00           C  
ATOM   4452  HG3 MET   299      42.150  27.790  67.160  1.00  0.00           H  
ATOM   4453  HG2 MET   299      40.410  28.340  66.820  1.00  0.00           H  
ATOM   4454  SD  MET   299      40.660  26.920  68.810  1.00  0.00           S  
ATOM   4455  CE  MET   299      40.590  25.580  67.570  1.00  0.00           C  
ATOM   4456  HE1 MET   299      39.780  25.690  66.820  1.00  0.00           H  
ATOM   4457  HE2 MET   299      40.470  24.580  68.030  1.00  0.00           H  
ATOM   4458  HE3 MET   299      41.550  25.470  67.020  1.00  0.00           H  
ATOM   4459  C   MET   299      40.770  31.530  69.370  1.00  0.00           C  
ATOM   4460  O   MET   299      41.450  31.750  70.390  1.00  0.00           O  
ATOM   4461  N   LEU   300      40.280  32.440  68.590  1.00  0.00           N  
ATOM   4462  H   LEU   300      39.560  32.190  67.950  1.00  0.00           H  
ATOM   4463  CA  LEU   300      40.560  33.840  69.010  1.00  0.00           C  
ATOM   4464  HA  LEU   300      41.470  33.950  69.590  1.00  0.00           H  
ATOM   4465  CB  LEU   300      40.690  34.670  67.780  1.00  0.00           C  
ATOM   4466  HB3 LEU   300      39.670  35.050  67.540  1.00  0.00           H  
ATOM   4467  HB2 LEU   300      40.950  34.020  66.920  1.00  0.00           H  
ATOM   4468  CG  LEU   300      41.780  35.840  67.960  1.00  0.00           C  
ATOM   4469  HG  LEU   300      41.650  36.240  68.990  1.00  0.00           H  
ATOM   4470  CD1 LEU   300      43.220  35.240  67.870  1.00  0.00           C  
ATOM   4471 1HD1 LEU   300      43.410  34.380  68.550  1.00  0.00           H  
ATOM   4472 2HD1 LEU   300      43.990  36.030  68.040  1.00  0.00           H  
ATOM   4473 3HD1 LEU   300      43.300  34.980  66.790  1.00  0.00           H  
ATOM   4474  CD2 LEU   300      41.420  36.840  66.800  1.00  0.00           C  
ATOM   4475 1HD2 LEU   300      41.710  37.880  67.080  1.00  0.00           H  
ATOM   4476 2HD2 LEU   300      40.310  36.780  66.740  1.00  0.00           H  
ATOM   4477 3HD2 LEU   300      41.880  36.470  65.860  1.00  0.00           H  
ATOM   4478  C   LEU   300      39.410  34.470  69.970  1.00  0.00           C  
ATOM   4479  O   LEU   300      39.590  35.510  70.580  1.00  0.00           O  
ATOM   4480  N   TYR   301      38.270  33.700  70.110  1.00  0.00           N  
ATOM   4481  H   TYR   301      38.170  32.920  69.500  1.00  0.00           H  
ATOM   4482  CA  TYR   301      37.100  34.140  70.900  1.00  0.00           C  
ATOM   4483  HA  TYR   301      37.400  34.870  71.630  1.00  0.00           H  
ATOM   4484  CB  TYR   301      35.990  34.650  69.970  1.00  0.00           C  
ATOM   4485  HB3 TYR   301      35.170  35.090  70.570  1.00  0.00           H  
ATOM   4486  HB2 TYR   301      35.620  33.830  69.320  1.00  0.00           H  
ATOM   4487  CG  TYR   301      36.590  35.820  69.210  1.00  0.00           C  
ATOM   4488  CD1 TYR   301      36.950  37.040  69.850  1.00  0.00           C  
ATOM   4489  HD1 TYR   301      36.900  37.110  70.930  1.00  0.00           H  
ATOM   4490  CE1 TYR   301      37.240  38.170  69.090  1.00  0.00           C  
ATOM   4491  HE1 TYR   301      37.520  39.090  69.590  1.00  0.00           H  
ATOM   4492  CZ  TYR   301      37.210  38.110  67.660  1.00  0.00           C  
ATOM   4493  OH  TYR   301      37.380  39.290  66.900  1.00  0.00           O  
ATOM   4494  HH  TYR   301      37.510  38.970  66.010  1.00  0.00           H  
ATOM   4495  CD2 TYR   301      36.560  35.830  67.780  1.00  0.00           C  
ATOM   4496  HD2 TYR   301      36.150  35.010  67.220  1.00  0.00           H  
ATOM   4497  CE2 TYR   301      36.850  36.900  67.020  1.00  0.00           C  
ATOM   4498  HE2 TYR   301      36.860  36.730  65.950  1.00  0.00           H  
ATOM   4499  C   TYR   301      36.690  33.070  71.870  1.00  0.00           C  
ATOM   4500  O   TYR   301      37.230  32.940  73.030  1.00  0.00           O  
ATOM   4501  N   VAL   302      35.760  32.100  71.420  1.00  0.00           N  
ATOM   4502  H   VAL   302      35.450  32.110  70.470  1.00  0.00           H  
ATOM   4503  CA  VAL   302      35.150  31.060  72.200  1.00  0.00           C  
ATOM   4504  HA  VAL   302      34.660  31.500  73.060  1.00  0.00           H  
ATOM   4505  CB  VAL   302      34.220  30.310  71.260  1.00  0.00           C  
ATOM   4506  HB  VAL   302      34.680  30.130  70.270  1.00  0.00           H  
ATOM   4507  CG1 VAL   302      33.850  28.960  71.870  1.00  0.00           C  
ATOM   4508 1HG1 VAL   302      33.300  28.420  71.060  1.00  0.00           H  
ATOM   4509 2HG1 VAL   302      33.190  28.940  72.760  1.00  0.00           H  
ATOM   4510 3HG1 VAL   302      34.780  28.360  72.040  1.00  0.00           H  
ATOM   4511  CG2 VAL   302      32.950  31.140  70.960  1.00  0.00           C  
ATOM   4512 1HG2 VAL   302      32.110  30.540  70.550  1.00  0.00           H  
ATOM   4513 2HG2 VAL   302      33.250  31.910  70.220  1.00  0.00           H  
ATOM   4514 3HG2 VAL   302      32.560  31.570  71.910  1.00  0.00           H  
ATOM   4515  C   VAL   302      36.140  30.180  72.960  1.00  0.00           C  
ATOM   4516  O   VAL   302      35.920  29.980  74.130  1.00  0.00           O  
ATOM   4517  N   PHE   303      37.210  29.710  72.300  1.00  0.00           N  
ATOM   4518  H   PHE   303      37.370  30.040  71.370  1.00  0.00           H  
ATOM   4519  CA  PHE   303      38.250  28.850  72.960  1.00  0.00           C  
ATOM   4520  HA  PHE   303      37.810  28.520  73.890  1.00  0.00           H  
ATOM   4521  CB  PHE   303      38.730  27.690  72.030  1.00  0.00           C  
ATOM   4522  HB3 PHE   303      39.400  27.040  72.640  1.00  0.00           H  
ATOM   4523  HB2 PHE   303      39.180  28.150  71.120  1.00  0.00           H  
ATOM   4524  CG  PHE   303      37.580  26.840  71.430  1.00  0.00           C  
ATOM   4525  CD1 PHE   303      37.280  26.660  70.040  1.00  0.00           C  
ATOM   4526  HD1 PHE   303      37.930  27.080  69.280  1.00  0.00           H  
ATOM   4527  CE1 PHE   303      36.170  25.820  69.720  1.00  0.00           C  
ATOM   4528  HE1 PHE   303      36.010  25.640  68.670  1.00  0.00           H  
ATOM   4529  CZ  PHE   303      35.420  25.150  70.710  1.00  0.00           C  
ATOM   4530  HZ  PHE   303      34.730  24.360  70.440  1.00  0.00           H  
ATOM   4531  CD2 PHE   303      36.720  26.260  72.390  1.00  0.00           C  
ATOM   4532  HD2 PHE   303      36.960  26.520  73.410  1.00  0.00           H  
ATOM   4533  CE2 PHE   303      35.660  25.400  72.050  1.00  0.00           C  
ATOM   4534  HE2 PHE   303      35.310  24.780  72.870  1.00  0.00           H  
ATOM   4535  C   PHE   303      39.530  29.650  73.330  1.00  0.00           C  
ATOM   4536  O   PHE   303      40.530  29.060  73.640  1.00  0.00           O  
ATOM   4537  N   MET   304      39.490  31.030  73.220  1.00  0.00           N  
ATOM   4538  H   MET   304      38.650  31.520  73.020  1.00  0.00           H  
ATOM   4539  CA  MET   304      40.500  31.810  73.890  1.00  0.00           C  
ATOM   4540  HA  MET   304      41.460  31.380  73.670  1.00  0.00           H  
ATOM   4541  CB  MET   304      40.420  33.240  73.380  1.00  0.00           C  
ATOM   4542  HB3 MET   304      39.400  33.680  73.420  1.00  0.00           H  
ATOM   4543  HB2 MET   304      40.780  33.210  72.330  1.00  0.00           H  
ATOM   4544  CG  MET   304      41.340  34.280  74.210  1.00  0.00           C  
ATOM   4545  HG3 MET   304      40.830  34.310  75.190  1.00  0.00           H  
ATOM   4546  HG2 MET   304      41.190  35.270  73.720  1.00  0.00           H  
ATOM   4547  SD  MET   304      43.050  33.800  74.540  1.00  0.00           S  
ATOM   4548  CE  MET   304      43.720  34.230  72.960  1.00  0.00           C  
ATOM   4549  HE1 MET   304      43.290  35.200  72.620  1.00  0.00           H  
ATOM   4550  HE2 MET   304      43.450  33.450  72.200  1.00  0.00           H  
ATOM   4551  HE3 MET   304      44.820  34.320  72.940  1.00  0.00           H  
ATOM   4552  C   MET   304      40.360  31.680  75.380  1.00  0.00           C  
ATOM   4553  O   MET   304      39.380  32.070  75.920  1.00  0.00           O  
ATOM   4554  N   GLY   305      41.360  31.140  76.070  1.00  0.00           N  
ATOM   4555  H   GLY   305      42.180  30.900  75.560  1.00  0.00           H  
ATOM   4556  CA  GLY   305      41.570  30.910  77.490  1.00  0.00           C  
ATOM   4557  HA3 GLY   305      41.570  31.850  78.010  1.00  0.00           H  
ATOM   4558  HA2 GLY   305      42.430  30.270  77.570  1.00  0.00           H  
ATOM   4559  C   GLY   305      40.430  30.190  78.090  1.00  0.00           C  
ATOM   4560  O   GLY   305      39.980  29.160  77.580  1.00  0.00           O  
ATOM   4561  N   GLN   306      39.950  30.580  79.220  1.00  0.00           N  
ATOM   4562  H   GLN   306      40.510  31.200  79.760  1.00  0.00           H  
ATOM   4563  CA  GLN   306      38.740  30.080  79.880  1.00  0.00           C  
ATOM   4564  HA  GLN   306      38.400  29.220  79.330  1.00  0.00           H  
ATOM   4565  CB  GLN   306      39.010  29.750  81.400  1.00  0.00           C  
ATOM   4566  HB3 GLN   306      38.070  29.380  81.860  1.00  0.00           H  
ATOM   4567  HB2 GLN   306      39.350  30.720  81.830  1.00  0.00           H  
ATOM   4568  CG  GLN   306      40.200  28.750  81.600  1.00  0.00           C  
ATOM   4569  HG3 GLN   306      40.440  28.600  82.680  1.00  0.00           H  
ATOM   4570  HG2 GLN   306      41.150  29.150  81.210  1.00  0.00           H  
ATOM   4571  CD  GLN   306      40.050  27.450  80.830  1.00  0.00           C  
ATOM   4572  OE1 GLN   306      40.900  27.010  80.100  1.00  0.00           O  
ATOM   4573  NE2 GLN   306      38.920  26.740  81.110  1.00  0.00           N  
ATOM   4574 1HE2 GLN   306      38.290  27.140  81.770  1.00  0.00           H  
ATOM   4575 2HE2 GLN   306      38.830  25.830  80.700  1.00  0.00           H  
ATOM   4576  C   GLN   306      37.600  31.150  79.830  1.00  0.00           C  
ATOM   4577  O   GLN   306      36.560  31.120  80.490  1.00  0.00           O  
ATOM   4578  N   ASP   307      37.870  32.260  79.030  1.00  0.00           N  
ATOM   4579  H   ASP   307      38.690  32.320  78.470  1.00  0.00           H  
ATOM   4580  CA  ASP   307      37.130  33.470  79.020  1.00  0.00           C  
ATOM   4581  HA  ASP   307      37.250  33.820  80.040  1.00  0.00           H  
ATOM   4582  CB  ASP   307      37.870  34.550  78.090  1.00  0.00           C  
ATOM   4583  HB3 ASP   307      37.310  35.470  77.790  1.00  0.00           H  
ATOM   4584  HB2 ASP   307      38.010  34.060  77.100  1.00  0.00           H  
ATOM   4585  CG  ASP   307      39.190  34.990  78.620  1.00  0.00           C  
ATOM   4586  OD1 ASP   307      39.930  35.620  77.830  1.00  0.00           O  
ATOM   4587  OD2 ASP   307      39.580  34.800  79.740  1.00  0.00           O1-
ATOM   4588  C   ASP   307      35.700  33.310  78.720  1.00  0.00           C  
ATOM   4589  O   ASP   307      34.910  33.900  79.440  1.00  0.00           O  
ATOM   4590  N   PHE   308      35.300  32.480  77.790  1.00  0.00           N  
ATOM   4591  H   PHE   308      35.970  31.910  77.340  1.00  0.00           H  
ATOM   4592  CA  PHE   308      33.910  32.240  77.380  1.00  0.00           C  
ATOM   4593  HA  PHE   308      33.430  33.210  77.370  1.00  0.00           H  
ATOM   4594  CB  PHE   308      33.920  31.660  75.940  1.00  0.00           C  
ATOM   4595  HB3 PHE   308      34.320  30.630  75.830  1.00  0.00           H  
ATOM   4596  HB2 PHE   308      34.590  32.310  75.330  1.00  0.00           H  
ATOM   4597  CG  PHE   308      32.550  31.560  75.360  1.00  0.00           C  
ATOM   4598  CD1 PHE   308      32.200  32.450  74.310  1.00  0.00           C  
ATOM   4599  HD1 PHE   308      32.860  33.190  73.890  1.00  0.00           H  
ATOM   4600  CE1 PHE   308      30.880  32.540  73.850  1.00  0.00           C  
ATOM   4601  HE1 PHE   308      30.670  33.160  72.990  1.00  0.00           H  
ATOM   4602  CZ  PHE   308      29.850  31.680  74.320  1.00  0.00           C  
ATOM   4603  HZ  PHE   308      28.870  31.790  73.870  1.00  0.00           H  
ATOM   4604  CD2 PHE   308      31.510  30.640  75.830  1.00  0.00           C  
ATOM   4605  HD2 PHE   308      31.720  29.940  76.620  1.00  0.00           H  
ATOM   4606  CE2 PHE   308      30.180  30.680  75.290  1.00  0.00           C  
ATOM   4607  HE2 PHE   308      29.430  30.020  75.700  1.00  0.00           H  
ATOM   4608  C   PHE   308      33.140  31.380  78.420  1.00  0.00           C  
ATOM   4609  O   PHE   308      31.970  31.530  78.770  1.00  0.00           O  
ATOM   4610  N   ARG   309      33.810  30.450  79.070  1.00  0.00           N  
ATOM   4611  H   ARG   309      34.770  30.250  78.890  1.00  0.00           H  
ATOM   4612  CA  ARG   309      33.270  29.700  80.190  1.00  0.00           C  
ATOM   4613  HA  ARG   309      32.460  29.050  79.920  1.00  0.00           H  
ATOM   4614  CB  ARG   309      34.390  28.730  80.630  1.00  0.00           C  
ATOM   4615  HB3 ARG   309      34.120  28.200  81.570  1.00  0.00           H  
ATOM   4616  HB2 ARG   309      35.280  29.290  81.000  1.00  0.00           H  
ATOM   4617  CG  ARG   309      34.840  27.570  79.810  1.00  0.00           C  
ATOM   4618  HG3 ARG   309      35.750  27.060  80.190  1.00  0.00           H  
ATOM   4619  HG2 ARG   309      35.050  27.980  78.800  1.00  0.00           H  
ATOM   4620  CD  ARG   309      33.720  26.450  79.650  1.00  0.00           C  
ATOM   4621  HD3 ARG   309      32.650  26.730  79.490  1.00  0.00           H  
ATOM   4622  HD2 ARG   309      33.720  25.910  80.620  1.00  0.00           H  
ATOM   4623  NE  ARG   309      34.140  25.530  78.550  1.00  0.00           N  
ATOM   4624  HE  ARG   309      35.000  25.610  78.040  1.00  0.00           H  
ATOM   4625  CZ  ARG   309      33.480  24.350  78.340  1.00  0.00           C  
ATOM   4626  NH1 ARG   309      32.340  24.040  78.860  1.00  0.00           N1+
ATOM   4627 1HH1 ARG   309      32.030  24.740  79.510  1.00  0.00           H  
ATOM   4628 2HH1 ARG   309      31.870  23.200  78.610  1.00  0.00           H  
ATOM   4629  NH2 ARG   309      33.900  23.480  77.480  1.00  0.00           N  
ATOM   4630 1HH2 ARG   309      33.410  22.610  77.400  1.00  0.00           H  
ATOM   4631 2HH2 ARG   309      34.760  23.610  76.990  1.00  0.00           H  
ATOM   4632  C   ARG   309      32.840  30.590  81.380  1.00  0.00           C  
ATOM   4633  O   ARG   309      31.820  30.410  82.040  1.00  0.00           O  
ATOM   4634  N   GLU   310      33.610  31.640  81.750  1.00  0.00           N  
ATOM   4635  H   GLU   310      34.530  31.630  81.370  1.00  0.00           H  
ATOM   4636  CA  GLU   310      33.320  32.720  82.700  1.00  0.00           C  
ATOM   4637  HA  GLU   310      33.110  32.260  83.660  1.00  0.00           H  
ATOM   4638  CB  GLU   310      34.640  33.600  82.820  1.00  0.00           C  
ATOM   4639  HB3 GLU   310      34.220  34.480  83.370  1.00  0.00           H  
ATOM   4640  HB2 GLU   310      34.930  33.890  81.790  1.00  0.00           H  
ATOM   4641  CG  GLU   310      35.750  32.960  83.700  1.00  0.00           C  
ATOM   4642  HG3 GLU   310      36.160  32.170  83.040  1.00  0.00           H  
ATOM   4643  HG2 GLU   310      35.410  32.450  84.620  1.00  0.00           H  
ATOM   4644  CD  GLU   310      36.900  33.810  84.150  1.00  0.00           C  
ATOM   4645  OE1 GLU   310      37.590  34.440  83.300  1.00  0.00           O  
ATOM   4646  OE2 GLU   310      37.100  33.850  85.390  1.00  0.00           O1-
ATOM   4647  C   GLU   310      32.040  33.480  82.460  1.00  0.00           C  
ATOM   4648  O   GLU   310      31.370  33.790  83.450  1.00  0.00           O  
ATOM   4649  N   ARG   311      31.660  33.830  81.230  1.00  0.00           N  
ATOM   4650  H   ARG   311      32.380  33.900  80.550  1.00  0.00           H  
ATOM   4651  CA  ARG   311      30.400  34.410  80.840  1.00  0.00           C  
ATOM   4652  HA  ARG   311      30.330  35.370  81.330  1.00  0.00           H  
ATOM   4653  CB  ARG   311      30.250  34.780  79.310  1.00  0.00           C  
ATOM   4654  HB3 ARG   311      29.330  35.400  79.170  1.00  0.00           H  
ATOM   4655  HB2 ARG   311      30.020  33.940  78.620  1.00  0.00           H  
ATOM   4656  CG  ARG   311      31.470  35.450  78.780  1.00  0.00           C  
ATOM   4657  HG3 ARG   311      31.410  35.680  77.700  1.00  0.00           H  
ATOM   4658  HG2 ARG   311      32.280  34.690  78.850  1.00  0.00           H  
ATOM   4659  CD  ARG   311      31.850  36.730  79.520  1.00  0.00           C  
ATOM   4660  HD3 ARG   311      31.660  36.690  80.620  1.00  0.00           H  
ATOM   4661  HD2 ARG   311      31.280  37.640  79.210  1.00  0.00           H  
ATOM   4662  NE  ARG   311      33.260  36.920  79.230  1.00  0.00           N  
ATOM   4663  HE  ARG   311      33.640  36.960  78.310  1.00  0.00           H  
ATOM   4664  CZ  ARG   311      34.330  37.150  80.030  1.00  0.00           C  
ATOM   4665  NH1 ARG   311      34.190  37.110  81.310  1.00  0.00           N1+
ATOM   4666 1HH1 ARG   311      33.250  37.130  81.650  1.00  0.00           H  
ATOM   4667 2HH1 ARG   311      34.900  37.470  81.910  1.00  0.00           H  
ATOM   4668  NH2 ARG   311      35.560  37.180  79.610  1.00  0.00           N  
ATOM   4669 1HH2 ARG   311      35.720  36.910  78.670  1.00  0.00           H  
ATOM   4670 2HH2 ARG   311      36.180  36.920  80.350  1.00  0.00           H  
ATOM   4671  C   ARG   311      29.230  33.540  81.250  1.00  0.00           C  
ATOM   4672  O   ARG   311      28.200  34.120  81.560  1.00  0.00           O  
ATOM   4673  N   LEU   312      29.340  32.220  81.180  1.00  0.00           N  
ATOM   4674  H   LEU   312      30.190  31.850  80.820  1.00  0.00           H  
ATOM   4675  CA  LEU   312      28.270  31.200  81.430  1.00  0.00           C  
ATOM   4676  HA  LEU   312      27.380  31.630  80.990  1.00  0.00           H  
ATOM   4677  CB  LEU   312      28.340  29.890  80.650  1.00  0.00           C  
ATOM   4678  HB3 LEU   312      27.420  29.280  80.710  1.00  0.00           H  
ATOM   4679  HB2 LEU   312      29.060  29.170  81.080  1.00  0.00           H  
ATOM   4680  CG  LEU   312      28.670  30.130  79.160  1.00  0.00           C  
ATOM   4681  HG  LEU   312      29.660  30.650  79.180  1.00  0.00           H  
ATOM   4682  CD1 LEU   312      28.830  28.710  78.470  1.00  0.00           C  
ATOM   4683 1HD1 LEU   312      29.630  28.040  78.850  1.00  0.00           H  
ATOM   4684 2HD1 LEU   312      29.200  28.890  77.440  1.00  0.00           H  
ATOM   4685 3HD1 LEU   312      27.890  28.130  78.450  1.00  0.00           H  
ATOM   4686  CD2 LEU   312      27.630  30.970  78.410  1.00  0.00           C  
ATOM   4687 1HD2 LEU   312      26.830  30.340  77.950  1.00  0.00           H  
ATOM   4688 2HD2 LEU   312      28.230  31.480  77.620  1.00  0.00           H  
ATOM   4689 3HD2 LEU   312      27.190  31.820  78.980  1.00  0.00           H  
ATOM   4690  C   LEU   312      28.020  30.960  82.900  1.00  0.00           C  
ATOM   4691  O   LEU   312      26.940  30.520  83.260  1.00  0.00           O  
ATOM   4692  N   ILE   313      28.960  31.210  83.850  1.00  0.00           N  
ATOM   4693  H   ILE   313      29.830  31.500  83.460  1.00  0.00           H  
ATOM   4694  CA  ILE   313      28.780  31.400  85.300  1.00  0.00           C  
ATOM   4695  HA  ILE   313      28.160  30.570  85.620  1.00  0.00           H  
ATOM   4696  CB  ILE   313      30.110  31.430  86.080  1.00  0.00           C  
ATOM   4697  HB  ILE   313      30.780  32.220  85.680  1.00  0.00           H  
ATOM   4698  CG2 ILE   313      29.850  31.670  87.570  1.00  0.00           C  
ATOM   4699 1HG2 ILE   313      30.870  31.560  88.000  1.00  0.00           H  
ATOM   4700 2HG2 ILE   313      29.100  30.970  87.990  1.00  0.00           H  
ATOM   4701 3HG2 ILE   313      29.570  32.730  87.740  1.00  0.00           H  
ATOM   4702  CG1 ILE   313      30.990  30.230  85.740  1.00  0.00           C  
ATOM   4703 3HG1 ILE   313      31.960  30.290  86.270  1.00  0.00           H  
ATOM   4704 2HG1 ILE   313      31.310  30.280  84.680  1.00  0.00           H  
ATOM   4705  CD1 ILE   313      30.390  28.770  86.020  1.00  0.00           C  
ATOM   4706 1HD1 ILE   313      30.980  27.900  85.690  1.00  0.00           H  
ATOM   4707 2HD1 ILE   313      29.450  28.650  85.450  1.00  0.00           H  
ATOM   4708 3HD1 ILE   313      30.380  28.630  87.120  1.00  0.00           H  
ATOM   4709  C   ILE   313      27.970  32.640  85.570  1.00  0.00           C  
ATOM   4710  O   ILE   313      27.070  32.570  86.450  1.00  0.00           O  
ATOM   4711  N   HIS   314      28.300  33.700  84.840  1.00  0.00           N  
ATOM   4712  H   HIS   314      28.940  33.540  84.100  1.00  0.00           H  
ATOM   4713  CA  HIS   314      27.680  35.020  85.020  1.00  0.00           C  
ATOM   4714  HA  HIS   314      27.230  35.010  86.000  1.00  0.00           H  
ATOM   4715  CB  HIS   314      28.680  36.140  85.030  1.00  0.00           C  
ATOM   4716  HB3 HIS   314      28.070  37.030  85.300  1.00  0.00           H  
ATOM   4717  HB2 HIS   314      29.160  36.310  84.040  1.00  0.00           H  
ATOM   4718  ND1 HIS   314      30.790  34.990  85.800  1.00  0.00           N  
ATOM   4719  HD1 HIS   314      30.910  34.700  84.850  1.00  0.00           H  
ATOM   4720  CG  HIS   314      29.740  35.880  86.110  1.00  0.00           C  
ATOM   4721  CE1 HIS   314      31.460  34.800  86.940  1.00  0.00           C  
ATOM   4722  HE1 HIS   314      32.400  34.270  87.030  1.00  0.00           H  
ATOM   4723  NE2 HIS   314      30.920  35.440  87.950  1.00  0.00           N  
ATOM   4724  CD2 HIS   314      29.790  36.130  87.420  1.00  0.00           C  
ATOM   4725  HD2 HIS   314      29.180  36.880  87.900  1.00  0.00           H  
ATOM   4726  C   HIS   314      26.510  35.310  84.030  1.00  0.00           C  
ATOM   4727  O   HIS   314      26.390  36.480  83.600  1.00  0.00           O  
ATOM   4728  N   ALA   315      25.650  34.350  83.640  1.00  0.00           N  
ATOM   4729  H   ALA   315      25.660  33.460  84.090  1.00  0.00           H  
ATOM   4730  CA  ALA   315      24.730  34.520  82.570  1.00  0.00           C  
ATOM   4731  HA  ALA   315      25.210  34.690  81.620  1.00  0.00           H  
ATOM   4732  CB  ALA   315      23.980  33.200  82.480  1.00  0.00           C  
ATOM   4733  HB1 ALA   315      24.730  32.440  82.180  1.00  0.00           H  
ATOM   4734  HB2 ALA   315      23.160  33.150  81.720  1.00  0.00           H  
ATOM   4735  HB3 ALA   315      23.690  32.900  83.510  1.00  0.00           H  
ATOM   4736  C   ALA   315      23.680  35.630  82.640  1.00  0.00           C  
ATOM   4737  O   ALA   315      23.180  35.860  83.750  1.00  0.00           O  
ATOM   4738  N   LEU   316      23.370  36.210  81.500  1.00  0.00           N  
ATOM   4739  H   LEU   316      23.720  35.920  80.610  1.00  0.00           H  
ATOM   4740  CA  LEU   316      22.270  37.130  81.340  1.00  0.00           C  
ATOM   4741  HA  LEU   316      22.090  37.550  82.320  1.00  0.00           H  
ATOM   4742  CB  LEU   316      22.660  38.290  80.300  1.00  0.00           C  
ATOM   4743  HB3 LEU   316      21.850  39.040  80.210  1.00  0.00           H  
ATOM   4744  HB2 LEU   316      22.780  37.710  79.350  1.00  0.00           H  
ATOM   4745  CG  LEU   316      24.030  38.880  80.730  1.00  0.00           C  
ATOM   4746  HG  LEU   316      24.970  38.280  80.790  1.00  0.00           H  
ATOM   4747  CD1 LEU   316      24.450  39.980  79.780  1.00  0.00           C  
ATOM   4748 1HD1 LEU   316      25.470  40.370  79.980  1.00  0.00           H  
ATOM   4749 2HD1 LEU   316      23.670  40.770  79.720  1.00  0.00           H  
ATOM   4750 3HD1 LEU   316      24.360  39.690  78.710  1.00  0.00           H  
ATOM   4751  CD2 LEU   316      23.860  39.650  82.060  1.00  0.00           C  
ATOM   4752 1HD2 LEU   316      23.610  38.890  82.840  1.00  0.00           H  
ATOM   4753 2HD2 LEU   316      23.180  40.520  82.020  1.00  0.00           H  
ATOM   4754 3HD2 LEU   316      24.820  40.100  82.370  1.00  0.00           H  
ATOM   4755  C   LEU   316      21.000  36.380  80.920  1.00  0.00           C  
ATOM   4756  O   LEU   316      20.930  35.770  79.830  1.00  0.00           O  
ATOM   4757  OXT LEU   316      20.010  36.480  81.660  1.00  0.00           O1-
ATOM   4758  CN  FME     1      30.370  47.490  50.740  1.00  0.00           C  
ATOM   4759  HCN FME     1      31.210  48.060  51.170  1.00  0.00           H  
ATOM   4760  O1  FME     1      29.320  47.970  50.390  1.00  0.00           O  
ATOM   4761  N   FME     1      30.620  46.210  50.730  1.00  0.00           N  
ATOM   4762  H   FME     1      30.060  45.570  50.210  1.00  0.00           H  
ATOM   4763  CA  FME     1      31.710  45.670  51.530  1.00  0.00           C  
ATOM   4764  HA  FME     1      32.200  46.480  52.110  1.00  0.00           H  
ATOM   4765  CB  FME     1      31.130  44.690  52.640  1.00  0.00           C  
ATOM   4766  HB1 FME     1      30.690  43.840  52.080  1.00  0.00           H  
ATOM   4767  HB2 FME     1      30.290  45.230  53.130  1.00  0.00           H  
ATOM   4768  CG  FME     1      32.030  44.290  53.870  1.00  0.00           C  
ATOM   4769  HG1 FME     1      32.690  43.470  53.540  1.00  0.00           H  
ATOM   4770  HG2 FME     1      31.430  43.780  54.650  1.00  0.00           H  
ATOM   4771  SD  FME     1      33.040  45.640  54.630  1.00  0.00           S  
ATOM   4772  CE  FME     1      33.150  44.760  56.260  1.00  0.00           C  
ATOM   4773  HE1 FME     1      33.880  45.100  57.030  1.00  0.00           H  
ATOM   4774  HE2 FME     1      33.340  43.670  56.190  1.00  0.00           H  
ATOM   4775  HE3 FME     1      32.170  44.800  56.790  1.00  0.00           H  
ATOM   4776  C   FME     1      32.790  45.000  50.680  1.00  0.00           C  
ATOM   4777  O   FME     1      33.870  45.570  50.480  1.00  0.00           O  
ATOM   4778  N   LEU     2      32.500  43.820  50.120  1.00  0.00           N  
ATOM   4779  H   LEU     2      31.620  43.470  50.420  1.00  0.00           H  
ATOM   4780  CA  LEU     2      33.400  42.950  49.330  1.00  0.00           C  
ATOM   4781  HA  LEU     2      34.290  42.860  49.940  1.00  0.00           H  
ATOM   4782  CB  LEU     2      32.760  41.600  49.030  1.00  0.00           C  
ATOM   4783  HB3 LEU     2      31.850  41.660  48.400  1.00  0.00           H  
ATOM   4784  HB2 LEU     2      32.590  41.090  50.000  1.00  0.00           H  
ATOM   4785  CG  LEU     2      33.670  40.670  48.250  1.00  0.00           C  
ATOM   4786  HG  LEU     2      34.230  41.050  47.370  1.00  0.00           H  
ATOM   4787  CD1 LEU     2      34.580  39.920  49.220  1.00  0.00           C  
ATOM   4788 1HD1 LEU     2      34.030  39.380  50.020  1.00  0.00           H  
ATOM   4789 2HD1 LEU     2      35.350  40.640  49.560  1.00  0.00           H  
ATOM   4790 3HD1 LEU     2      35.070  39.080  48.680  1.00  0.00           H  
ATOM   4791  CD2 LEU     2      32.810  39.540  47.650  1.00  0.00           C  
ATOM   4792 1HD2 LEU     2      33.440  38.930  46.970  1.00  0.00           H  
ATOM   4793 2HD2 LEU     2      31.950  39.930  47.060  1.00  0.00           H  
ATOM   4794 3HD2 LEU     2      32.300  38.910  48.410  1.00  0.00           H  
ATOM   4795  C   LEU     2      33.940  43.730  48.170  1.00  0.00           C  
ATOM   4796  O   LEU     2      33.370  44.660  47.550  1.00  0.00           O  
ATOM   4797  N   PHE     3      35.210  43.470  47.770  1.00  0.00           N  
ATOM   4798  H   PHE     3      35.690  42.750  48.260  1.00  0.00           H  
ATOM   4799  CA  PHE     3      35.860  44.180  46.730  1.00  0.00           C  
ATOM   4800  HA  PHE     3      35.350  45.090  46.450  1.00  0.00           H  
ATOM   4801  CB  PHE     3      37.340  44.550  47.200  1.00  0.00           C  
ATOM   4802  HB3 PHE     3      37.940  43.630  47.350  1.00  0.00           H  
ATOM   4803  HB2 PHE     3      37.240  45.130  48.140  1.00  0.00           H  
ATOM   4804  CG  PHE     3      38.170  45.430  46.280  1.00  0.00           C  
ATOM   4805  CD1 PHE     3      39.500  45.090  46.040  1.00  0.00           C  
ATOM   4806  HD1 PHE     3      39.910  44.250  46.580  1.00  0.00           H  
ATOM   4807  CE1 PHE     3      40.240  45.860  45.150  1.00  0.00           C  
ATOM   4808  HE1 PHE     3      41.310  45.670  45.150  1.00  0.00           H  
ATOM   4809  CZ  PHE     3      39.710  46.870  44.420  1.00  0.00           C  
ATOM   4810  HZ  PHE     3      40.240  47.360  43.620  1.00  0.00           H  
ATOM   4811  CD2 PHE     3      37.640  46.580  45.700  1.00  0.00           C  
ATOM   4812  HD2 PHE     3      36.670  46.930  46.020  1.00  0.00           H  
ATOM   4813  CE2 PHE     3      38.370  47.270  44.640  1.00  0.00           C  
ATOM   4814  HE2 PHE     3      37.930  48.070  44.070  1.00  0.00           H  
ATOM   4815  C   PHE     3      35.830  43.330  45.400  1.00  0.00           C  
ATOM   4816  O   PHE     3      35.520  43.880  44.350  1.00  0.00           O  
ATOM   4817  OXT PHE     3      36.150  42.110  45.510  1.00  0.00           O1-
TER   
END
