# Supplementary material for: Structural basis for recognition of N-formyl peptides as pathogen-associated molecular patterns
Source: Nat Commun. 2022 Sep 5;13:5232. doi: 10.1038/s41467-022-32822-y (PMC9445081; doi:10.1038/s41467-022-32822-y)
Supplement: Supplementary file 9 — Source Data [file 41467_2022_32822_MOESM9_ESM.zip › Source Figure 3/Fig3a-fmifl_maxhbnum.pdb]

CRYST1   76.084   76.084  132.517  90.00  90.00  90.00               0
ATOM      1  N   TYR    22      27.279  51.170  38.909  1.00  0.00           N  
ATOM      2  H   TYR    22      27.873  50.817  39.688  1.00  0.00           H  
ATOM      3  H2  TYR    22      27.951  51.593  38.242  1.00  0.00           H  
ATOM      4  H3  TYR    22      26.903  50.293  38.485  1.00  0.00           H  
ATOM      5  CA  TYR    22      26.279  52.107  39.206  1.00  0.00           C  
ATOM      6  HA  TYR    22      25.908  52.517  38.275  1.00  0.00           H  
ATOM      7  CB  TYR    22      25.140  51.570  40.060  1.00  0.00           C  
ATOM      8  HB3 TYR    22      24.535  52.370  40.525  1.00  0.00           H  
ATOM      9  HB2 TYR    22      25.579  51.062  40.947  1.00  0.00           H  
ATOM     10  CG  TYR    22      24.206  50.663  39.176  1.00  0.00           C  
ATOM     11  CD1 TYR    22      22.996  51.197  38.660  1.00  0.00           C  
ATOM     12  HD1 TYR    22      22.748  52.228  38.826  1.00  0.00           H  
ATOM     13  CE1 TYR    22      22.186  50.421  37.792  1.00  0.00           C  
ATOM     14  HE1 TYR    22      21.300  50.809  37.311  1.00  0.00           H  
ATOM     15  CZ  TYR    22      22.469  49.014  37.584  1.00  0.00           C  
ATOM     16  OH  TYR    22      21.536  48.280  36.766  1.00  0.00           O  
ATOM     17  HH  TYR    22      22.046  47.552  36.417  1.00  0.00           H  
ATOM     18  CD2 TYR    22      24.429  49.281  38.953  1.00  0.00           C  
ATOM     19  HD2 TYR    22      25.289  48.772  39.370  1.00  0.00           H  
ATOM     20  CE2 TYR    22      23.567  48.469  38.100  1.00  0.00           C  
ATOM     21  HE2 TYR    22      23.715  47.408  37.975  1.00  0.00           H  
ATOM     22  C   TYR    22      26.997  53.229  39.953  1.00  0.00           C  
ATOM     23  O   TYR    22      27.676  52.955  40.933  1.00  0.00           O  
ATOM     24  N   LEU    23      26.863  54.446  39.419  1.00  0.00           N  
ATOM     25  H   LEU    23      26.307  54.675  38.620  1.00  0.00           H  
ATOM     26  CA  LEU    23      27.355  55.690  39.993  1.00  0.00           C  
ATOM     27  HA  LEU    23      28.434  55.730  39.962  1.00  0.00           H  
ATOM     28  CB  LEU    23      26.790  56.802  39.140  1.00  0.00           C  
ATOM     29  HB3 LEU    23      25.738  56.501  38.944  1.00  0.00           H  
ATOM     30  HB2 LEU    23      27.239  56.759  38.125  1.00  0.00           H  
ATOM     31  CG  LEU    23      26.983  58.237  39.575  1.00  0.00           C  
ATOM     32  HG  LEU    23      26.338  58.492  40.451  1.00  0.00           H  
ATOM     33  CD1 LEU    23      28.426  58.655  39.752  1.00  0.00           C  
ATOM     34 1HD1 LEU    23      28.972  58.505  38.791  1.00  0.00           H  
ATOM     35 2HD1 LEU    23      28.904  58.082  40.577  1.00  0.00           H  
ATOM     36 3HD1 LEU    23      28.432  59.674  40.185  1.00  0.00           H  
ATOM     37  CD2 LEU    23      26.507  59.092  38.500  1.00  0.00           C  
ATOM     38 1HD2 LEU    23      26.702  60.149  38.754  1.00  0.00           H  
ATOM     39 2HD2 LEU    23      25.412  59.048  38.351  1.00  0.00           H  
ATOM     40 3HD2 LEU    23      26.913  58.911  37.473  1.00  0.00           H  
ATOM     41  C   LEU    23      27.032  55.948  41.422  1.00  0.00           C  
ATOM     42  O   LEU    23      27.908  56.444  42.171  1.00  0.00           O  
ATOM     43  N   PHE    24      25.792  55.673  41.795  1.00  0.00           N  
ATOM     44  H   PHE    24      25.145  55.263  41.163  1.00  0.00           H  
ATOM     45  CA  PHE    24      25.398  55.846  43.193  1.00  0.00           C  
ATOM     46  HA  PHE    24      25.650  56.813  43.605  1.00  0.00           H  
ATOM     47  CB  PHE    24      23.814  56.042  43.314  1.00  0.00           C  
ATOM     48  HB3 PHE    24      23.253  55.315  42.702  1.00  0.00           H  
ATOM     49  HB2 PHE    24      23.502  57.006  42.844  1.00  0.00           H  
ATOM     50  CG  PHE    24      23.111  55.876  44.619  1.00  0.00           C  
ATOM     51  CD1 PHE    24      23.690  56.409  45.736  1.00  0.00           C  
ATOM     52  HD1 PHE    24      24.589  56.984  45.647  1.00  0.00           H  
ATOM     53  CE1 PHE    24      23.158  56.238  47.036  1.00  0.00           C  
ATOM     54  HE1 PHE    24      23.681  56.627  47.891  1.00  0.00           H  
ATOM     55  CZ  PHE    24      21.983  55.519  47.214  1.00  0.00           C  
ATOM     56  HZ  PHE    24      21.604  55.345  48.208  1.00  0.00           H  
ATOM     57  CD2 PHE    24      21.942  55.067  44.839  1.00  0.00           C  
ATOM     58  HD2 PHE    24      21.455  54.626  43.992  1.00  0.00           H  
ATOM     59  CE2 PHE    24      21.342  54.981  46.093  1.00  0.00           C  
ATOM     60  HE2 PHE    24      20.469  54.354  46.180  1.00  0.00           H  
ATOM     61  C   PHE    24      26.089  54.869  44.191  1.00  0.00           C  
ATOM     62  O   PHE    24      26.471  55.228  45.291  1.00  0.00           O  
ATOM     63  N   LEU    25      26.235  53.526  43.742  1.00  0.00           N  
ATOM     64  H   LEU    25      25.725  53.249  42.933  1.00  0.00           H  
ATOM     65  CA  LEU    25      27.067  52.547  44.416  1.00  0.00           C  
ATOM     66  HA  LEU    25      26.710  52.612  45.431  1.00  0.00           H  
ATOM     67  CB  LEU    25      26.870  51.087  43.851  1.00  0.00           C  
ATOM     68  HB3 LEU    25      27.600  50.325  44.187  1.00  0.00           H  
ATOM     69  HB2 LEU    25      27.046  51.225  42.766  1.00  0.00           H  
ATOM     70  CG  LEU    25      25.467  50.479  44.078  1.00  0.00           C  
ATOM     71  HG  LEU    25      24.720  51.168  43.626  1.00  0.00           H  
ATOM     72  CD1 LEU    25      25.216  49.169  43.334  1.00  0.00           C  
ATOM     73 1HD1 LEU    25      25.489  49.239  42.262  1.00  0.00           H  
ATOM     74 2HD1 LEU    25      24.143  48.880  43.441  1.00  0.00           H  
ATOM     75 3HD1 LEU    25      25.923  48.506  43.879  1.00  0.00           H  
ATOM     76  CD2 LEU    25      25.155  50.279  45.619  1.00  0.00           C  
ATOM     77 1HD2 LEU    25      24.107  49.928  45.736  1.00  0.00           H  
ATOM     78 2HD2 LEU    25      25.261  51.137  46.309  1.00  0.00           H  
ATOM     79 3HD2 LEU    25      25.830  49.471  45.951  1.00  0.00           H  
ATOM     80  C   LEU    25      28.481  52.964  44.495  1.00  0.00           C  
ATOM     81  O   LEU    25      29.056  52.783  45.572  1.00  0.00           O  
ATOM     82  N   ASP    26      29.029  53.514  43.445  1.00  0.00           N  
ATOM     83  H   ASP    26      28.475  53.763  42.655  1.00  0.00           H  
ATOM     84  CA  ASP    26      30.345  54.037  43.459  1.00  0.00           C  
ATOM     85  HA  ASP    26      31.060  53.274  43.736  1.00  0.00           H  
ATOM     86  CB  ASP    26      30.668  54.482  42.031  1.00  0.00           C  
ATOM     87  HB3 ASP    26      31.496  55.215  42.015  1.00  0.00           H  
ATOM     88  HB2 ASP    26      29.817  55.123  41.700  1.00  0.00           H  
ATOM     89  CG  ASP    26      30.757  53.337  41.090  1.00  0.00           C  
ATOM     90  OD1 ASP    26      31.190  52.224  41.603  1.00  0.00           O  
ATOM     91  OD2 ASP    26      30.532  53.523  39.870  1.00  0.00           O1-
ATOM     92  C   ASP    26      30.450  55.190  44.523  1.00  0.00           C  
ATOM     93  O   ASP    26      31.301  55.261  45.407  1.00  0.00           O  
ATOM     94  N   ILE    27      29.508  56.144  44.564  1.00  0.00           N  
ATOM     95  H   ILE    27      28.815  56.096  43.855  1.00  0.00           H  
ATOM     96  CA  ILE    27      29.447  57.276  45.482  1.00  0.00           C  
ATOM     97  HA  ILE    27      30.430  57.715  45.460  1.00  0.00           H  
ATOM     98  CB  ILE    27      28.371  58.348  45.150  1.00  0.00           C  
ATOM     99  HB  ILE    27      27.425  57.835  44.880  1.00  0.00           H  
ATOM    100  CG2 ILE    27      28.023  59.350  46.260  1.00  0.00           C  
ATOM    101 1HG2 ILE    27      27.246  60.121  46.069  1.00  0.00           H  
ATOM    102 2HG2 ILE    27      28.947  59.810  46.674  1.00  0.00           H  
ATOM    103 3HG2 ILE    27      27.505  58.809  47.076  1.00  0.00           H  
ATOM    104  CG1 ILE    27      28.980  59.097  43.918  1.00  0.00           C  
ATOM    105 3HG1 ILE    27      29.333  58.417  43.121  1.00  0.00           H  
ATOM    106 2HG1 ILE    27      29.761  59.789  44.319  1.00  0.00           H  
ATOM    107  CD1 ILE    27      27.907  59.953  43.159  1.00  0.00           C  
ATOM    108 1HD1 ILE    27      28.283  60.227  42.143  1.00  0.00           H  
ATOM    109 2HD1 ILE    27      27.762  60.945  43.618  1.00  0.00           H  
ATOM    110 3HD1 ILE    27      26.979  59.399  42.899  1.00  0.00           H  
ATOM    111  C   ILE    27      29.339  56.844  46.941  1.00  0.00           C  
ATOM    112  O   ILE    27      30.055  57.396  47.764  1.00  0.00           O  
ATOM    113  N   ILE    28      28.401  55.943  47.354  1.00  0.00           N  
ATOM    114  H   ILE    28      27.701  55.637  46.703  1.00  0.00           H  
ATOM    115  CA  ILE    28      28.213  55.404  48.702  1.00  0.00           C  
ATOM    116  HA  ILE    28      28.356  56.229  49.379  1.00  0.00           H  
ATOM    117  CB  ILE    28      26.907  54.650  49.014  1.00  0.00           C  
ATOM    118  HB  ILE    28      26.078  55.353  48.760  1.00  0.00           H  
ATOM    119  CG2 ILE    28      26.607  53.525  47.998  1.00  0.00           C  
ATOM    120 1HG2 ILE    28      25.807  53.776  47.261  1.00  0.00           H  
ATOM    121 2HG2 ILE    28      26.432  52.574  48.532  1.00  0.00           H  
ATOM    122 3HG2 ILE    28      27.455  53.319  47.312  1.00  0.00           H  
ATOM    123  CG1 ILE    28      26.687  54.338  50.459  1.00  0.00           C  
ATOM    124 3HG1 ILE    28      27.018  55.215  51.058  1.00  0.00           H  
ATOM    125 2HG1 ILE    28      27.345  53.490  50.754  1.00  0.00           H  
ATOM    126  CD1 ILE    28      25.217  53.938  50.747  1.00  0.00           C  
ATOM    127 1HD1 ILE    28      24.409  54.682  50.570  1.00  0.00           H  
ATOM    128 2HD1 ILE    28      25.070  53.514  51.757  1.00  0.00           H  
ATOM    129 3HD1 ILE    28      24.786  53.206  50.023  1.00  0.00           H  
ATOM    130  C   ILE    28      29.467  54.681  49.108  1.00  0.00           C  
ATOM    131  O   ILE    28      30.043  54.939  50.103  1.00  0.00           O  
ATOM    132  N   THR    29      29.971  53.754  48.203  1.00  0.00           N  
ATOM    133  H   THR    29      29.435  53.529  47.395  1.00  0.00           H  
ATOM    134  CA  THR    29      31.149  53.006  48.577  1.00  0.00           C  
ATOM    135  HA  THR    29      30.900  52.609  49.556  1.00  0.00           H  
ATOM    136  CB  THR    29      31.540  51.869  47.739  1.00  0.00           C  
ATOM    137  HB  THR    29      32.533  51.434  48.001  1.00  0.00           H  
ATOM    138  OG1 THR    29      31.550  52.190  46.313  1.00  0.00           O  
ATOM    139  HG1 THR    29      30.644  52.347  46.060  1.00  0.00           H  
ATOM    140  CG2 THR    29      30.575  50.704  47.991  1.00  0.00           C  
ATOM    141 1HG2 THR    29      30.434  50.513  49.074  1.00  0.00           H  
ATOM    142 2HG2 THR    29      30.921  49.812  47.431  1.00  0.00           H  
ATOM    143 3HG2 THR    29      29.519  50.922  47.700  1.00  0.00           H  
ATOM    144  C   THR    29      32.413  53.898  48.667  1.00  0.00           C  
ATOM    145  O   THR    29      33.131  53.741  49.630  1.00  0.00           O  
ATOM    146  N   TYR    30      32.732  54.842  47.718  1.00  0.00           N  
ATOM    147  H   TYR    30      32.309  54.956  46.819  1.00  0.00           H  
ATOM    148  CA  TYR    30      33.880  55.735  47.858  1.00  0.00           C  
ATOM    149  HA  TYR    30      34.703  55.036  47.932  1.00  0.00           H  
ATOM    150  CB  TYR    30      33.996  56.635  46.597  1.00  0.00           C  
ATOM    151  HB3 TYR    30      34.727  57.444  46.779  1.00  0.00           H  
ATOM    152  HB2 TYR    30      32.954  56.944  46.363  1.00  0.00           H  
ATOM    153  CG  TYR    30      34.622  55.937  45.373  1.00  0.00           C  
ATOM    154  CD1 TYR    30      34.011  56.076  44.160  1.00  0.00           C  
ATOM    155  HD1 TYR    30      33.028  56.508  44.138  1.00  0.00           H  
ATOM    156  CE1 TYR    30      34.600  55.623  42.963  1.00  0.00           C  
ATOM    157  HE1 TYR    30      34.105  55.781  42.019  1.00  0.00           H  
ATOM    158  CZ  TYR    30      35.860  54.949  43.056  1.00  0.00           C  
ATOM    159  OH  TYR    30      36.513  54.593  41.921  1.00  0.00           O  
ATOM    160  HH  TYR    30      35.888  54.659  41.183  1.00  0.00           H  
ATOM    161  CD2 TYR    30      35.857  55.214  45.460  1.00  0.00           C  
ATOM    162  HD2 TYR    30      36.363  54.974  46.384  1.00  0.00           H  
ATOM    163  CE2 TYR    30      36.502  54.736  44.238  1.00  0.00           C  
ATOM    164  HE2 TYR    30      37.489  54.305  44.310  1.00  0.00           H  
ATOM    165  C   TYR    30      33.978  56.542  49.063  1.00  0.00           C  
ATOM    166  O   TYR    30      35.049  56.655  49.664  1.00  0.00           O  
ATOM    167  N   LEU    31      32.856  57.132  49.471  1.00  0.00           N  
ATOM    168  H   LEU    31      32.070  57.066  48.863  1.00  0.00           H  
ATOM    169  CA  LEU    31      32.769  57.668  50.791  1.00  0.00           C  
ATOM    170  HA  LEU    31      33.508  58.462  50.841  1.00  0.00           H  
ATOM    171  CB  LEU    31      31.272  58.179  50.905  1.00  0.00           C  
ATOM    172  HB3 LEU    31      30.566  57.346  50.692  1.00  0.00           H  
ATOM    173  HB2 LEU    31      31.188  58.899  50.059  1.00  0.00           H  
ATOM    174  CG  LEU    31      30.975  58.862  52.219  1.00  0.00           C  
ATOM    175  HG  LEU    31      31.955  59.098  52.685  1.00  0.00           H  
ATOM    176  CD1 LEU    31      30.234  60.172  52.011  1.00  0.00           C  
ATOM    177 1HD1 LEU    31      30.063  60.682  52.987  1.00  0.00           H  
ATOM    178 2HD1 LEU    31      29.220  59.873  51.670  1.00  0.00           H  
ATOM    179 3HD1 LEU    31      30.735  60.816  51.253  1.00  0.00           H  
ATOM    180  CD2 LEU    31      30.298  57.877  53.143  1.00  0.00           C  
ATOM    181 1HD2 LEU    31      30.916  56.966  53.272  1.00  0.00           H  
ATOM    182 2HD2 LEU    31      29.308  57.476  52.833  1.00  0.00           H  
ATOM    183 3HD2 LEU    31      30.085  58.371  54.113  1.00  0.00           H  
ATOM    184  C   LEU    31      33.176  56.722  51.965  1.00  0.00           C  
ATOM    185  O   LEU    31      33.846  57.153  52.956  1.00  0.00           O  
ATOM    186  N   VAL    32      32.730  55.423  51.951  1.00  0.00           N  
ATOM    187  H   VAL    32      32.275  55.110  51.118  1.00  0.00           H  
ATOM    188  CA  VAL    32      32.895  54.516  53.096  1.00  0.00           C  
ATOM    189  HA  VAL    32      32.638  55.012  54.021  1.00  0.00           H  
ATOM    190  CB  VAL    32      31.938  53.314  52.906  1.00  0.00           C  
ATOM    191  HB  VAL    32      31.969  52.873  51.881  1.00  0.00           H  
ATOM    192  CG1 VAL    32      32.381  52.144  53.802  1.00  0.00           C  
ATOM    193 1HG1 VAL    32      31.444  51.563  53.925  1.00  0.00           H  
ATOM    194 2HG1 VAL    32      32.840  52.351  54.789  1.00  0.00           H  
ATOM    195 3HG1 VAL    32      33.134  51.539  53.237  1.00  0.00           H  
ATOM    196  CG2 VAL    32      30.452  53.717  53.143  1.00  0.00           C  
ATOM    197 1HG2 VAL    32      29.857  52.788  53.023  1.00  0.00           H  
ATOM    198 2HG2 VAL    32      30.069  54.342  52.317  1.00  0.00           H  
ATOM    199 3HG2 VAL    32      30.219  54.193  54.126  1.00  0.00           H  
ATOM    200  C   VAL    32      34.348  54.172  53.333  1.00  0.00           C  
ATOM    201  O   VAL    32      34.856  54.109  54.454  1.00  0.00           O  
ATOM    202  N   PHE    33      35.146  53.946  52.231  1.00  0.00           N  
ATOM    203  H   PHE    33      34.787  53.903  51.301  1.00  0.00           H  
ATOM    204  CA  PHE    33      36.580  53.742  52.115  1.00  0.00           C  
ATOM    205  HA  PHE    33      36.802  53.039  52.907  1.00  0.00           H  
ATOM    206  CB  PHE    33      37.127  53.308  50.770  1.00  0.00           C  
ATOM    207  HB3 PHE    33      38.179  52.984  50.903  1.00  0.00           H  
ATOM    208  HB2 PHE    33      37.064  54.151  50.049  1.00  0.00           H  
ATOM    209  CG  PHE    33      36.348  52.137  50.191  1.00  0.00           C  
ATOM    210  CD1 PHE    33      36.091  50.999  50.889  1.00  0.00           C  
ATOM    211  HD1 PHE    33      36.431  50.956  51.914  1.00  0.00           H  
ATOM    212  CE1 PHE    33      35.460  49.857  50.346  1.00  0.00           C  
ATOM    213  HE1 PHE    33      35.530  48.980  50.967  1.00  0.00           H  
ATOM    214  CZ  PHE    33      34.987  49.860  49.013  1.00  0.00           C  
ATOM    215  HZ  PHE    33      34.683  48.934  48.534  1.00  0.00           H  
ATOM    216  CD2 PHE    33      35.887  52.097  48.798  1.00  0.00           C  
ATOM    217  HD2 PHE    33      36.011  52.936  48.131  1.00  0.00           H  
ATOM    218  CE2 PHE    33      35.239  50.977  48.276  1.00  0.00           C  
ATOM    219  HE2 PHE    33      34.968  51.023  47.235  1.00  0.00           H  
ATOM    220  C   PHE    33      37.320  54.932  52.586  1.00  0.00           C  
ATOM    221  O   PHE    33      38.341  54.783  53.330  1.00  0.00           O  
ATOM    222  N   ALA    34      36.826  56.154  52.196  1.00  0.00           N  
ATOM    223  H   ALA    34      35.933  56.193  51.755  1.00  0.00           H  
ATOM    224  CA  ALA    34      37.310  57.410  52.790  1.00  0.00           C  
ATOM    225  HA  ALA    34      38.364  57.335  52.584  1.00  0.00           H  
ATOM    226  CB  ALA    34      36.792  58.641  52.000  1.00  0.00           C  
ATOM    227  HB1 ALA    34      35.710  58.786  52.156  1.00  0.00           H  
ATOM    228  HB2 ALA    34      36.710  58.608  50.894  1.00  0.00           H  
ATOM    229  HB3 ALA    34      37.321  59.580  52.277  1.00  0.00           H  
ATOM    230  C   ALA    34      37.102  57.521  54.293  1.00  0.00           C  
ATOM    231  O   ALA    34      38.029  57.863  55.082  1.00  0.00           O  
ATOM    232  N   VAL    35      35.905  57.266  54.782  1.00  0.00           N  
ATOM    233  H   VAL    35      35.128  57.069  54.176  1.00  0.00           H  
ATOM    234  CA  VAL    35      35.568  57.206  56.252  1.00  0.00           C  
ATOM    235  HA  VAL    35      35.759  58.187  56.639  1.00  0.00           H  
ATOM    236  CB  VAL    35      34.046  56.998  56.448  1.00  0.00           C  
ATOM    237  HB  VAL    35      33.830  56.197  55.706  1.00  0.00           H  
ATOM    238  CG1 VAL    35      33.637  56.568  57.804  1.00  0.00           C  
ATOM    239 1HG1 VAL    35      33.747  55.470  57.954  1.00  0.00           H  
ATOM    240 2HG1 VAL    35      32.537  56.674  57.912  1.00  0.00           H  
ATOM    241 3HG1 VAL    35      34.071  57.036  58.705  1.00  0.00           H  
ATOM    242  CG2 VAL    35      33.229  58.194  55.958  1.00  0.00           C  
ATOM    243 1HG2 VAL    35      32.157  58.173  56.268  1.00  0.00           H  
ATOM    244 2HG2 VAL    35      33.319  58.288  54.852  1.00  0.00           H  
ATOM    245 3HG2 VAL    35      33.841  59.021  56.371  1.00  0.00           H  
ATOM    246  C   VAL    35      36.380  56.173  57.079  1.00  0.00           C  
ATOM    247  O   VAL    35      37.042  56.365  58.098  1.00  0.00           O  
ATOM    248  N   THR    36      36.504  55.016  56.437  1.00  0.00           N  
ATOM    249  H   THR    36      36.031  54.874  55.570  1.00  0.00           H  
ATOM    250  CA  THR    36      37.260  53.854  56.891  1.00  0.00           C  
ATOM    251  HA  THR    36      36.924  53.687  57.901  1.00  0.00           H  
ATOM    252  CB  THR    36      36.990  52.603  56.097  1.00  0.00           C  
ATOM    253  HB  THR    36      37.434  52.832  55.095  1.00  0.00           H  
ATOM    254  OG1 THR    36      35.619  52.217  56.123  1.00  0.00           O  
ATOM    255  HG1 THR    36      35.152  52.859  55.586  1.00  0.00           H  
ATOM    256  CG2 THR    36      37.750  51.408  56.733  1.00  0.00           C  
ATOM    257 1HG2 THR    36      38.772  51.734  57.021  1.00  0.00           H  
ATOM    258 2HG2 THR    36      37.874  50.617  55.959  1.00  0.00           H  
ATOM    259 3HG2 THR    36      37.281  50.977  57.642  1.00  0.00           H  
ATOM    260  C   THR    36      38.756  54.236  57.014  1.00  0.00           C  
ATOM    261  O   THR    36      39.353  54.002  58.050  1.00  0.00           O  
ATOM    262  N   PHE    37      39.408  54.870  56.032  1.00  0.00           N  
ATOM    263  H   PHE    37      38.824  55.001  55.238  1.00  0.00           H  
ATOM    264  CA  PHE    37      40.761  55.455  56.172  1.00  0.00           C  
ATOM    265  HA  PHE    37      41.267  54.514  56.322  1.00  0.00           H  
ATOM    266  CB  PHE    37      41.126  56.017  54.767  1.00  0.00           C  
ATOM    267  HB3 PHE    37      40.261  56.577  54.349  1.00  0.00           H  
ATOM    268  HB2 PHE    37      41.417  55.147  54.131  1.00  0.00           H  
ATOM    269  CG  PHE    37      42.259  56.944  54.697  1.00  0.00           C  
ATOM    270  CD1 PHE    37      43.558  56.461  55.153  1.00  0.00           C  
ATOM    271  HD1 PHE    37      43.638  55.540  55.704  1.00  0.00           H  
ATOM    272  CE1 PHE    37      44.727  57.168  54.925  1.00  0.00           C  
ATOM    273  HE1 PHE    37      45.652  56.743  55.304  1.00  0.00           H  
ATOM    274  CZ  PHE    37      44.782  58.284  54.236  1.00  0.00           C  
ATOM    275  HZ  PHE    37      45.645  58.875  53.960  1.00  0.00           H  
ATOM    276  CD2 PHE    37      42.344  58.106  53.964  1.00  0.00           C  
ATOM    277  HD2 PHE    37      41.404  58.525  53.647  1.00  0.00           H  
ATOM    278  CE2 PHE    37      43.534  58.784  53.775  1.00  0.00           C  
ATOM    279  HE2 PHE    37      43.667  59.783  53.394  1.00  0.00           H  
ATOM    280  C   PHE    37      41.021  56.259  57.392  1.00  0.00           C  
ATOM    281  O   PHE    37      41.766  55.898  58.298  1.00  0.00           O  
ATOM    282  N   VAL    38      40.309  57.425  57.436  1.00  0.00           N  
ATOM    283  H   VAL    38      39.631  57.647  56.739  1.00  0.00           H  
ATOM    284  CA  VAL    38      40.528  58.436  58.452  1.00  0.00           C  
ATOM    285  HA  VAL    38      41.608  58.457  58.453  1.00  0.00           H  
ATOM    286  CB  VAL    38      39.954  59.756  58.077  1.00  0.00           C  
ATOM    287  HB  VAL    38      40.326  60.543  58.765  1.00  0.00           H  
ATOM    288  CG1 VAL    38      40.394  60.079  56.611  1.00  0.00           C  
ATOM    289 1HG1 VAL    38      40.194  61.152  56.379  1.00  0.00           H  
ATOM    290 2HG1 VAL    38      39.730  59.567  55.883  1.00  0.00           H  
ATOM    291 3HG1 VAL    38      41.423  59.861  56.271  1.00  0.00           H  
ATOM    292  CG2 VAL    38      38.393  59.808  58.149  1.00  0.00           C  
ATOM    293 1HG2 VAL    38      37.863  60.713  57.772  1.00  0.00           H  
ATOM    294 2HG2 VAL    38      38.240  59.699  59.241  1.00  0.00           H  
ATOM    295 3HG2 VAL    38      37.991  59.025  57.465  1.00  0.00           H  
ATOM    296  C   VAL    38      40.177  58.076  59.931  1.00  0.00           C  
ATOM    297  O   VAL    38      40.930  58.328  60.900  1.00  0.00           O  
ATOM    298  N   LEU    39      39.054  57.386  60.215  1.00  0.00           N  
ATOM    299  H   LEU    39      38.356  57.279  59.508  1.00  0.00           H  
ATOM    300  CA  LEU    39      38.705  56.850  61.558  1.00  0.00           C  
ATOM    301  HA  LEU    39      38.878  57.518  62.387  1.00  0.00           H  
ATOM    302  CB  LEU    39      37.252  56.339  61.575  1.00  0.00           C  
ATOM    303  HB3 LEU    39      37.048  55.869  62.561  1.00  0.00           H  
ATOM    304  HB2 LEU    39      37.174  55.507  60.842  1.00  0.00           H  
ATOM    305  CG  LEU    39      36.189  57.363  61.324  1.00  0.00           C  
ATOM    306  HG  LEU    39      36.387  57.936  60.395  1.00  0.00           H  
ATOM    307  CD1 LEU    39      34.899  56.625  61.252  1.00  0.00           C  
ATOM    308 1HD1 LEU    39      34.768  56.087  62.213  1.00  0.00           H  
ATOM    309 2HD1 LEU    39      34.943  55.947  60.373  1.00  0.00           H  
ATOM    310 3HD1 LEU    39      34.079  57.349  61.077  1.00  0.00           H  
ATOM    311  CD2 LEU    39      36.121  58.355  62.528  1.00  0.00           C  
ATOM    312 1HD2 LEU    39      35.283  59.016  62.206  1.00  0.00           H  
ATOM    313 2HD2 LEU    39      37.091  58.899  62.594  1.00  0.00           H  
ATOM    314 3HD2 LEU    39      35.873  57.796  63.450  1.00  0.00           H  
ATOM    315  C   LEU    39      39.559  55.685  61.863  1.00  0.00           C  
ATOM    316  O   LEU    39      39.843  55.383  63.070  1.00  0.00           O  
ATOM    317  N   GLY    40      40.065  54.963  60.791  1.00  0.00           N  
ATOM    318  H   GLY    40      39.806  55.152  59.855  1.00  0.00           H  
ATOM    319  CA  GLY    40      41.027  53.833  60.924  1.00  0.00           C  
ATOM    320  HA3 GLY    40      41.457  53.632  59.956  1.00  0.00           H  
ATOM    321  HA2 GLY    40      40.558  53.049  61.502  1.00  0.00           H  
ATOM    322  C   GLY    40      42.324  54.367  61.493  1.00  0.00           C  
ATOM    323  O   GLY    40      42.786  53.863  62.519  1.00  0.00           O  
ATOM    324  N   VAL    41      42.954  55.369  60.925  1.00  0.00           N  
ATOM    325  H   VAL    41      42.513  55.759  60.121  1.00  0.00           H  
ATOM    326  CA  VAL    41      44.204  55.963  61.366  1.00  0.00           C  
ATOM    327  HA  VAL    41      44.855  55.133  61.560  1.00  0.00           H  
ATOM    328  CB  VAL    41      44.690  56.908  60.260  1.00  0.00           C  
ATOM    329  HB  VAL    41      43.875  57.630  60.024  1.00  0.00           H  
ATOM    330  CG1 VAL    41      45.864  57.795  60.580  1.00  0.00           C  
ATOM    331 1HG1 VAL    41      46.666  57.224  61.084  1.00  0.00           H  
ATOM    332 2HG1 VAL    41      45.470  58.527  61.319  1.00  0.00           H  
ATOM    333 3HG1 VAL    41      46.233  58.335  59.677  1.00  0.00           H  
ATOM    334  CG2 VAL    41      45.159  56.143  59.033  1.00  0.00           C  
ATOM    335 1HG2 VAL    41      44.356  55.417  58.765  1.00  0.00           H  
ATOM    336 2HG2 VAL    41      46.080  55.583  59.285  1.00  0.00           H  
ATOM    337 3HG2 VAL    41      45.402  56.930  58.285  1.00  0.00           H  
ATOM    338  C   VAL    41      44.120  56.692  62.750  1.00  0.00           C  
ATOM    339  O   VAL    41      45.008  56.547  63.576  1.00  0.00           O  
ATOM    340  N   LEU    42      42.992  57.406  62.975  1.00  0.00           N  
ATOM    341  H   LEU    42      42.328  57.365  62.234  1.00  0.00           H  
ATOM    342  CA  LEU    42      42.644  58.099  64.153  1.00  0.00           C  
ATOM    343  HA  LEU    42      43.337  58.918  64.238  1.00  0.00           H  
ATOM    344  CB  LEU    42      41.278  58.858  63.917  1.00  0.00           C  
ATOM    345  HB3 LEU    42      40.417  58.164  63.865  1.00  0.00           H  
ATOM    346  HB2 LEU    42      41.398  59.386  62.947  1.00  0.00           H  
ATOM    347  CG  LEU    42      40.822  59.792  65.119  1.00  0.00           C  
ATOM    348  HG  LEU    42      40.545  59.316  66.082  1.00  0.00           H  
ATOM    349  CD1 LEU    42      41.899  60.797  65.715  1.00  0.00           C  
ATOM    350 1HD1 LEU    42      42.814  60.324  66.146  1.00  0.00           H  
ATOM    351 2HD1 LEU    42      41.341  61.304  66.526  1.00  0.00           H  
ATOM    352 3HD1 LEU    42      42.224  61.578  64.990  1.00  0.00           H  
ATOM    353  CD2 LEU    42      39.610  60.595  64.545  1.00  0.00           C  
ATOM    354 1HD2 LEU    42      39.412  61.468  65.203  1.00  0.00           H  
ATOM    355 2HD2 LEU    42      38.718  59.997  64.273  1.00  0.00           H  
ATOM    356 3HD2 LEU    42      39.843  61.125  63.595  1.00  0.00           H  
ATOM    357  C   LEU    42      42.609  57.164  65.448  1.00  0.00           C  
ATOM    358  O   LEU    42      43.365  57.345  66.398  1.00  0.00           O  
ATOM    359  N   GLY    43      41.746  56.099  65.397  1.00  0.00           N  
ATOM    360  H   GLY    43      41.318  56.033  64.504  1.00  0.00           H  
ATOM    361  CA  GLY    43      41.594  55.066  66.494  1.00  0.00           C  
ATOM    362  HA3 GLY    43      40.768  54.378  66.368  1.00  0.00           H  
ATOM    363  HA2 GLY    43      41.493  55.619  67.412  1.00  0.00           H  
ATOM    364  C   GLY    43      42.799  54.216  66.587  1.00  0.00           C  
ATOM    365  O   GLY    43      43.373  54.146  67.661  1.00  0.00           O  
ATOM    366  N   ASN    44      43.366  53.619  65.506  1.00  0.00           N  
ATOM    367  H   ASN    44      42.959  53.600  64.590  1.00  0.00           H  
ATOM    368  CA  ASN    44      44.534  52.734  65.674  1.00  0.00           C  
ATOM    369  HA  ASN    44      44.289  52.018  66.440  1.00  0.00           H  
ATOM    370  CB  ASN    44      44.855  52.118  64.346  1.00  0.00           C  
ATOM    371  HB3 ASN    44      45.799  51.536  64.315  1.00  0.00           H  
ATOM    372  HB2 ASN    44      44.797  52.815  63.478  1.00  0.00           H  
ATOM    373  CG  ASN    44      43.768  51.096  64.112  1.00  0.00           C  
ATOM    374  OD1 ASN    44      42.959  50.700  64.911  1.00  0.00           O  
ATOM    375  ND2 ASN    44      43.677  50.667  62.847  1.00  0.00           N  
ATOM    376 1HD2 ASN    44      44.368  50.948  62.182  1.00  0.00           H  
ATOM    377 2HD2 ASN    44      42.946  50.027  62.610  1.00  0.00           H  
ATOM    378  C   ASN    44      45.808  53.477  66.129  1.00  0.00           C  
ATOM    379  O   ASN    44      46.608  52.946  66.914  1.00  0.00           O  
ATOM    380  N   GLY    45      46.000  54.823  65.733  1.00  0.00           N  
ATOM    381  H   GLY    45      45.315  55.283  65.190  1.00  0.00           H  
ATOM    382  CA  GLY    45      47.017  55.752  66.296  1.00  0.00           C  
ATOM    383  HA3 GLY    45      46.915  56.707  65.807  1.00  0.00           H  
ATOM    384  HA2 GLY    45      47.969  55.250  66.262  1.00  0.00           H  
ATOM    385  C   GLY    45      46.919  56.084  67.793  1.00  0.00           C  
ATOM    386  O   GLY    45      47.879  56.070  68.508  1.00  0.00           O  
ATOM    387  N   LEU    46      45.658  56.247  68.297  1.00  0.00           N  
ATOM    388  H   LEU    46      44.880  56.290  67.674  1.00  0.00           H  
ATOM    389  CA  LEU    46      45.273  56.298  69.687  1.00  0.00           C  
ATOM    390  HA  LEU    46      45.906  56.988  70.232  1.00  0.00           H  
ATOM    391  CB  LEU    46      43.798  56.677  69.833  1.00  0.00           C  
ATOM    392  HB3 LEU    46      43.385  56.365  70.814  1.00  0.00           H  
ATOM    393  HB2 LEU    46      43.235  56.095  69.067  1.00  0.00           H  
ATOM    394  CG  LEU    46      43.339  58.186  69.673  1.00  0.00           C  
ATOM    395  HG  LEU    46      43.699  58.411  68.639  1.00  0.00           H  
ATOM    396  CD1 LEU    46      41.821  58.092  69.685  1.00  0.00           C  
ATOM    397 1HD1 LEU    46      41.382  57.332  69.013  1.00  0.00           H  
ATOM    398 2HD1 LEU    46      41.410  59.114  69.514  1.00  0.00           H  
ATOM    399 3HD1 LEU    46      41.384  57.842  70.676  1.00  0.00           H  
ATOM    400  CD2 LEU    46      43.989  59.074  70.774  1.00  0.00           C  
ATOM    401 1HD2 LEU    46      43.417  59.055  71.721  1.00  0.00           H  
ATOM    402 2HD2 LEU    46      43.763  60.071  70.325  1.00  0.00           H  
ATOM    403 3HD2 LEU    46      45.077  58.856  70.870  1.00  0.00           H  
ATOM    404  C   LEU    46      45.616  54.884  70.267  1.00  0.00           C  
ATOM    405  O   LEU    46      46.121  54.801  71.368  1.00  0.00           O  
ATOM    406  N   VAL    47      45.223  53.751  69.671  1.00  0.00           N  
ATOM    407  H   VAL    47      44.700  53.825  68.824  1.00  0.00           H  
ATOM    408  CA  VAL    47      45.480  52.519  70.355  1.00  0.00           C  
ATOM    409  HA  VAL    47      45.011  52.603  71.330  1.00  0.00           H  
ATOM    410  CB  VAL    47      44.839  51.274  69.695  1.00  0.00           C  
ATOM    411  HB  VAL    47      45.146  51.261  68.632  1.00  0.00           H  
ATOM    412  CG1 VAL    47      45.162  49.957  70.405  1.00  0.00           C  
ATOM    413 1HG1 VAL    47      46.221  49.618  70.407  1.00  0.00           H  
ATOM    414 2HG1 VAL    47      44.491  49.194  69.955  1.00  0.00           H  
ATOM    415 3HG1 VAL    47      44.939  50.114  71.476  1.00  0.00           H  
ATOM    416  CG2 VAL    47      43.261  51.550  69.813  1.00  0.00           C  
ATOM    417 1HG2 VAL    47      43.021  52.135  70.723  1.00  0.00           H  
ATOM    418 2HG2 VAL    47      42.800  50.550  69.682  1.00  0.00           H  
ATOM    419 3HG2 VAL    47      42.962  52.157  68.929  1.00  0.00           H  
ATOM    420  C   VAL    47      47.046  52.270  70.418  1.00  0.00           C  
ATOM    421  O   VAL    47      47.501  51.830  71.533  1.00  0.00           O  
ATOM    422  N   ILE    48      47.883  52.526  69.389  1.00  0.00           N  
ATOM    423  H   ILE    48      47.507  52.817  68.512  1.00  0.00           H  
ATOM    424  CA  ILE    48      49.329  52.411  69.551  1.00  0.00           C  
ATOM    425  HA  ILE    48      49.662  51.392  69.648  1.00  0.00           H  
ATOM    426  CB  ILE    48      50.023  52.848  68.219  1.00  0.00           C  
ATOM    427  HB  ILE    48      49.595  53.817  67.910  1.00  0.00           H  
ATOM    428  CG2 ILE    48      51.638  52.993  68.447  1.00  0.00           C  
ATOM    429 1HG2 ILE    48      52.243  52.929  67.509  1.00  0.00           H  
ATOM    430 2HG2 ILE    48      52.027  52.170  69.087  1.00  0.00           H  
ATOM    431 3HG2 ILE    48      51.906  53.961  68.928  1.00  0.00           H  
ATOM    432  CG1 ILE    48      49.912  51.755  67.144  1.00  0.00           C  
ATOM    433 3HG1 ILE    48      48.946  51.216  67.228  1.00  0.00           H  
ATOM    434 2HG1 ILE    48      50.719  51.077  67.470  1.00  0.00           H  
ATOM    435  CD1 ILE    48      50.056  52.264  65.680  1.00  0.00           C  
ATOM    436 1HD1 ILE    48      49.571  53.259  65.717  1.00  0.00           H  
ATOM    437 2HD1 ILE    48      49.598  51.505  65.010  1.00  0.00           H  
ATOM    438 3HD1 ILE    48      51.095  52.233  65.273  1.00  0.00           H  
ATOM    439  C   ILE    48      49.967  53.203  70.736  1.00  0.00           C  
ATOM    440  O   ILE    48      50.642  52.645  71.603  1.00  0.00           O  
ATOM    441  N   TRP    49      49.608  54.450  70.805  1.00  0.00           N  
ATOM    442  H   TRP    49      49.037  54.936  70.151  1.00  0.00           H  
ATOM    443  CA  TRP    49      49.940  55.255  71.937  1.00  0.00           C  
ATOM    444  HA  TRP    49      50.998  55.265  72.141  1.00  0.00           H  
ATOM    445  CB  TRP    49      49.650  56.784  71.610  1.00  0.00           C  
ATOM    446  HB3 TRP    49      48.702  56.894  71.042  1.00  0.00           H  
ATOM    447  HB2 TRP    49      50.517  57.082  70.990  1.00  0.00           H  
ATOM    448  CG  TRP    49      49.489  57.682  72.766  1.00  0.00           C  
ATOM    449  CD1 TRP    49      50.401  58.482  73.393  1.00  0.00           C  
ATOM    450  HD1 TRP    49      51.424  58.434  73.049  1.00  0.00           H  
ATOM    451  NE1 TRP    49      49.846  59.292  74.286  1.00  0.00           N  
ATOM    452  HE1 TRP    49      50.295  59.986  74.808  1.00  0.00           H  
ATOM    453  CE2 TRP    49      48.545  59.014  74.434  1.00  0.00           C  
ATOM    454  CD2 TRP    49      48.257  57.999  73.443  1.00  0.00           C  
ATOM    455  CE3 TRP    49      46.831  57.670  73.253  1.00  0.00           C  
ATOM    456  HE3 TRP    49      46.416  57.074  72.463  1.00  0.00           H  
ATOM    457  CZ3 TRP    49      45.902  58.357  74.023  1.00  0.00           C  
ATOM    458  HZ3 TRP    49      44.839  58.379  73.839  1.00  0.00           H  
ATOM    459  CZ2 TRP    49      47.586  59.623  75.178  1.00  0.00           C  
ATOM    460  HZ2 TRP    49      47.809  60.393  75.900  1.00  0.00           H  
ATOM    461  CH2 TRP    49      46.211  59.318  74.972  1.00  0.00           C  
ATOM    462  HH2 TRP    49      45.437  59.930  75.409  1.00  0.00           H  
ATOM    463  C   TRP    49      49.249  54.718  73.282  1.00  0.00           C  
ATOM    464  O   TRP    49      50.010  54.757  74.205  1.00  0.00           O  
ATOM    465  N   VAL    50      47.946  54.286  73.333  1.00  0.00           N  
ATOM    466  H   VAL    50      47.383  54.214  72.513  1.00  0.00           H  
ATOM    467  CA  VAL    50      47.523  53.520  74.519  1.00  0.00           C  
ATOM    468  HA  VAL    50      47.774  54.132  75.373  1.00  0.00           H  
ATOM    469  CB  VAL    50      46.059  53.355  74.648  1.00  0.00           C  
ATOM    470  HB  VAL    50      45.493  52.960  73.777  1.00  0.00           H  
ATOM    471  CG1 VAL    50      45.589  52.594  75.868  1.00  0.00           C  
ATOM    472 1HG1 VAL    50      46.108  52.835  76.818  1.00  0.00           H  
ATOM    473 2HG1 VAL    50      45.622  51.492  75.725  1.00  0.00           H  
ATOM    474 3HG1 VAL    50      44.513  52.742  76.084  1.00  0.00           H  
ATOM    475  CG2 VAL    50      45.401  54.817  74.669  1.00  0.00           C  
ATOM    476 1HG2 VAL    50      44.327  54.705  74.932  1.00  0.00           H  
ATOM    477 2HG2 VAL    50      45.662  55.395  73.755  1.00  0.00           H  
ATOM    478 3HG2 VAL    50      45.822  55.530  75.404  1.00  0.00           H  
ATOM    479  C   VAL    50      48.231  52.278  74.849  1.00  0.00           C  
ATOM    480  O   VAL    50      48.681  52.129  75.957  1.00  0.00           O  
ATOM    481  N   ALA    51      48.379  51.261  74.000  1.00  0.00           N  
ATOM    482  H   ALA    51      47.996  51.392  73.087  1.00  0.00           H  
ATOM    483  CA  ALA    51      49.101  50.044  74.228  1.00  0.00           C  
ATOM    484  HA  ALA    51      48.644  49.437  75.000  1.00  0.00           H  
ATOM    485  CB  ALA    51      48.917  49.296  72.789  1.00  0.00           C  
ATOM    486  HB1 ALA    51      49.330  49.854  71.922  1.00  0.00           H  
ATOM    487  HB2 ALA    51      47.823  49.151  72.643  1.00  0.00           H  
ATOM    488  HB3 ALA    51      49.278  48.269  72.975  1.00  0.00           H  
ATOM    489  C   ALA    51      50.541  50.277  74.551  1.00  0.00           C  
ATOM    490  O   ALA    51      50.985  49.752  75.519  1.00  0.00           O  
ATOM    491  N   GLY    52      51.276  51.082  73.778  1.00  0.00           N  
ATOM    492  H   GLY    52      50.851  51.522  72.991  1.00  0.00           H  
ATOM    493  CA  GLY    52      52.751  51.250  73.767  1.00  0.00           C  
ATOM    494  HA3 GLY    52      53.106  51.487  72.774  1.00  0.00           H  
ATOM    495  HA2 GLY    52      53.284  50.376  74.144  1.00  0.00           H  
ATOM    496  C   GLY    52      53.327  52.405  74.577  1.00  0.00           C  
ATOM    497  O   GLY    52      54.357  52.231  75.210  1.00  0.00           O  
ATOM    498  N   PHE    53      52.631  53.610  74.638  1.00  0.00           N  
ATOM    499  H   PHE    53      51.811  53.679  74.089  1.00  0.00           H  
ATOM    500  CA  PHE    53      53.237  54.808  75.292  1.00  0.00           C  
ATOM    501  HA  PHE    53      54.244  54.676  75.635  1.00  0.00           H  
ATOM    502  CB  PHE    53      53.283  55.985  74.341  1.00  0.00           C  
ATOM    503  HB3 PHE    53      53.768  56.808  74.907  1.00  0.00           H  
ATOM    504  HB2 PHE    53      52.217  56.260  74.211  1.00  0.00           H  
ATOM    505  CG  PHE    53      53.919  55.586  73.058  1.00  0.00           C  
ATOM    506  CD1 PHE    53      53.667  56.185  71.799  1.00  0.00           C  
ATOM    507  HD1 PHE    53      52.798  56.804  71.631  1.00  0.00           H  
ATOM    508  CE1 PHE    53      54.432  55.941  70.680  1.00  0.00           C  
ATOM    509  HE1 PHE    53      54.220  56.448  69.741  1.00  0.00           H  
ATOM    510  CZ  PHE    53      55.600  55.245  70.782  1.00  0.00           C  
ATOM    511  HZ  PHE    53      56.295  55.168  69.957  1.00  0.00           H  
ATOM    512  CD2 PHE    53      55.150  54.843  73.116  1.00  0.00           C  
ATOM    513  HD2 PHE    53      55.492  54.517  74.088  1.00  0.00           H  
ATOM    514  CE2 PHE    53      55.980  54.715  72.038  1.00  0.00           C  
ATOM    515  HE2 PHE    53      56.950  54.234  72.082  1.00  0.00           H  
ATOM    516  C   PHE    53      52.536  55.114  76.624  1.00  0.00           C  
ATOM    517  O   PHE    53      53.070  55.626  77.586  1.00  0.00           O  
ATOM    518  N   ARG    54      51.257  54.685  76.814  1.00  0.00           N  
ATOM    519  H   ARG    54      50.666  54.308  76.106  1.00  0.00           H  
ATOM    520  CA  ARG    54      50.631  54.733  78.107  1.00  0.00           C  
ATOM    521  HA  ARG    54      51.075  55.501  78.718  1.00  0.00           H  
ATOM    522  CB  ARG    54      49.112  54.963  77.909  1.00  0.00           C  
ATOM    523  HB3 ARG    54      48.662  55.116  78.921  1.00  0.00           H  
ATOM    524  HB2 ARG    54      48.599  54.124  77.387  1.00  0.00           H  
ATOM    525  CG  ARG    54      48.732  56.259  77.034  1.00  0.00           C  
ATOM    526  HG3 ARG    54      47.712  56.218  76.597  1.00  0.00           H  
ATOM    527  HG2 ARG    54      49.358  56.305  76.111  1.00  0.00           H  
ATOM    528  CD  ARG    54      48.825  57.613  77.772  1.00  0.00           C  
ATOM    529  HD3 ARG    54      49.181  58.277  76.947  1.00  0.00           H  
ATOM    530  HD2 ARG    54      49.520  57.636  78.641  1.00  0.00           H  
ATOM    531  NE  ARG    54      47.409  58.037  78.202  1.00  0.00           N  
ATOM    532  HE  ARG    54      46.756  57.304  78.373  1.00  0.00           H  
ATOM    533  CZ  ARG    54      47.086  59.259  78.480  1.00  0.00           C  
ATOM    534  NH1 ARG    54      45.805  59.546  78.751  1.00  0.00           N1+
ATOM    535 1HH1 ARG    54      45.089  58.912  78.462  1.00  0.00           H  
ATOM    536 2HH1 ARG    54      45.646  60.526  78.839  1.00  0.00           H  
ATOM    537  NH2 ARG    54      48.030  60.226  78.527  1.00  0.00           N  
ATOM    538 1HH2 ARG    54      48.978  60.027  78.274  1.00  0.00           H  
ATOM    539 2HH2 ARG    54      47.817  61.196  78.469  1.00  0.00           H  
ATOM    540  C   ARG    54      50.739  53.397  78.907  1.00  0.00           C  
ATOM    541  O   ARG    54      51.185  53.410  80.051  1.00  0.00           O  
ATOM    542  N   MET    55      50.267  52.213  78.391  1.00  0.00           N  
ATOM    543  H   MET    55      50.023  52.139  77.421  1.00  0.00           H  
ATOM    544  CA  MET    55      49.991  51.051  79.242  1.00  0.00           C  
ATOM    545  HA  MET    55      49.660  51.324  80.229  1.00  0.00           H  
ATOM    546  CB  MET    55      48.862  50.134  78.768  1.00  0.00           C  
ATOM    547  HB3 MET    55      49.215  49.778  77.771  1.00  0.00           H  
ATOM    548  HB2 MET    55      47.902  50.617  78.502  1.00  0.00           H  
ATOM    549  CG  MET    55      48.549  48.934  79.584  1.00  0.00           C  
ATOM    550  HG3 MET    55      49.461  48.408  79.926  1.00  0.00           H  
ATOM    551  HG2 MET    55      47.996  48.341  78.827  1.00  0.00           H  
ATOM    552  SD  MET    55      47.508  49.340  80.955  1.00  0.00           S  
ATOM    553  CE  MET    55      47.519  47.563  81.555  1.00  0.00           C  
ATOM    554  HE1 MET    55      46.847  47.399  82.425  1.00  0.00           H  
ATOM    555  HE2 MET    55      48.546  47.195  81.792  1.00  0.00           H  
ATOM    556  HE3 MET    55      47.022  46.925  80.785  1.00  0.00           H  
ATOM    557  C   MET    55      51.272  50.206  79.388  1.00  0.00           C  
ATOM    558  O   MET    55      51.852  49.584  78.488  1.00  0.00           O  
ATOM    559  N   THR    56      51.810  50.115  80.647  1.00  0.00           N  
ATOM    560  H   THR    56      51.307  50.466  81.437  1.00  0.00           H  
ATOM    561  CA  THR    56      52.998  49.324  80.941  1.00  0.00           C  
ATOM    562  HA  THR    56      53.074  48.587  80.150  1.00  0.00           H  
ATOM    563  CB  THR    56      54.226  50.226  80.953  1.00  0.00           C  
ATOM    564  HB  THR    56      54.191  50.808  80.006  1.00  0.00           H  
ATOM    565  OG1 THR    56      55.418  49.428  81.086  1.00  0.00           O  
ATOM    566  HG1 THR    56      56.070  50.023  80.698  1.00  0.00           H  
ATOM    567  CG2 THR    56      54.224  51.162  82.163  1.00  0.00           C  
ATOM    568 1HG2 THR    56      53.246  51.672  82.340  1.00  0.00           H  
ATOM    569 2HG2 THR    56      55.004  51.946  82.019  1.00  0.00           H  
ATOM    570 3HG2 THR    56      54.495  50.569  83.059  1.00  0.00           H  
ATOM    571  C   THR    56      52.878  48.537  82.270  1.00  0.00           C  
ATOM    572  O   THR    56      51.978  48.861  83.047  1.00  0.00           O  
ATOM    573  N   HIS    57      53.628  47.428  82.492  1.00  0.00           N  
ATOM    574  H   HIS    57      54.369  47.353  81.833  1.00  0.00           H  
ATOM    575  CA  HIS    57      53.480  46.321  83.481  1.00  0.00           C  
ATOM    576  HA  HIS    57      54.503  45.953  83.447  1.00  0.00           H  
ATOM    577  CB  HIS    57      53.274  46.842  84.952  1.00  0.00           C  
ATOM    578  HB3 HIS    57      53.244  45.891  85.534  1.00  0.00           H  
ATOM    579  HB2 HIS    57      52.254  47.243  85.095  1.00  0.00           H  
ATOM    580  ND1 HIS    57      54.469  47.987  86.940  1.00  0.00           N  
ATOM    581  HD1 HIS    57      53.811  47.695  87.632  1.00  0.00           H  
ATOM    582  CG  HIS    57      54.342  47.728  85.552  1.00  0.00           C  
ATOM    583  CE1 HIS    57      55.368  48.954  87.152  1.00  0.00           C  
ATOM    584  HE1 HIS    57      55.678  49.314  88.128  1.00  0.00           H  
ATOM    585  NE2 HIS    57      55.898  49.291  85.999  1.00  0.00           N  
ATOM    586  CD2 HIS    57      55.285  48.464  85.013  1.00  0.00           C  
ATOM    587  HD2 HIS    57      55.581  48.644  83.986  1.00  0.00           H  
ATOM    588  C   HIS    57      52.556  45.246  82.983  1.00  0.00           C  
ATOM    589  O   HIS    57      52.106  44.500  83.849  1.00  0.00           O  
ATOM    590  N   THR    58      52.304  45.158  81.612  1.00  0.00           N  
ATOM    591  H   THR    58      52.730  45.824  81.002  1.00  0.00           H  
ATOM    592  CA  THR    58      51.484  44.027  81.196  1.00  0.00           C  
ATOM    593  HA  THR    58      51.610  43.281  81.969  1.00  0.00           H  
ATOM    594  CB  THR    58      49.963  44.325  80.917  1.00  0.00           C  
ATOM    595  HB  THR    58      49.463  44.700  81.837  1.00  0.00           H  
ATOM    596  OG1 THR    58      49.304  43.251  80.224  1.00  0.00           O  
ATOM    597  HG1 THR    58      48.934  42.579  80.799  1.00  0.00           H  
ATOM    598  CG2 THR    58      49.940  45.557  79.920  1.00  0.00           C  
ATOM    599 1HG2 THR    58      48.902  45.844  79.647  1.00  0.00           H  
ATOM    600 2HG2 THR    58      50.440  45.360  78.945  1.00  0.00           H  
ATOM    601 3HG2 THR    58      50.496  46.390  80.379  1.00  0.00           H  
ATOM    602  C   THR    58      52.110  43.469  79.949  1.00  0.00           C  
ATOM    603  O   THR    58      52.935  44.121  79.312  1.00  0.00           O  
ATOM    604  N   VAL    59      51.872  42.179  79.554  1.00  0.00           N  
ATOM    605  H   VAL    59      51.229  41.588  80.041  1.00  0.00           H  
ATOM    606  CA  VAL    59      52.468  41.537  78.402  1.00  0.00           C  
ATOM    607  HA  VAL    59      53.403  42.002  78.152  1.00  0.00           H  
ATOM    608  CB  VAL    59      52.749  40.110  78.747  1.00  0.00           C  
ATOM    609  HB  VAL    59      51.812  39.520  78.869  1.00  0.00           H  
ATOM    610  CG1 VAL    59      53.542  39.479  77.525  1.00  0.00           C  
ATOM    611 1HG1 VAL    59      52.936  39.516  76.586  1.00  0.00           H  
ATOM    612 2HG1 VAL    59      53.743  38.392  77.667  1.00  0.00           H  
ATOM    613 3HG1 VAL    59      54.512  40.013  77.602  1.00  0.00           H  
ATOM    614  CG2 VAL    59      53.639  39.967  79.934  1.00  0.00           C  
ATOM    615 1HG2 VAL    59      53.099  40.206  80.872  1.00  0.00           H  
ATOM    616 2HG2 VAL    59      54.522  40.632  79.804  1.00  0.00           H  
ATOM    617 3HG2 VAL    59      53.911  38.905  80.059  1.00  0.00           H  
ATOM    618  C   VAL    59      51.559  41.730  77.184  1.00  0.00           C  
ATOM    619  O   VAL    59      51.960  41.766  76.001  1.00  0.00           O  
ATOM    620  N   THR    60      50.225  41.891  77.433  1.00  0.00           N  
ATOM    621  H   THR    60      49.866  41.792  78.353  1.00  0.00           H  
ATOM    622  CA  THR    60      49.161  41.862  76.387  1.00  0.00           C  
ATOM    623  HA  THR    60      49.416  40.987  75.805  1.00  0.00           H  
ATOM    624  CB  THR    60      47.771  41.881  77.047  1.00  0.00           C  
ATOM    625  HB  THR    60      47.529  42.824  77.596  1.00  0.00           H  
ATOM    626  OG1 THR    60      47.776  40.944  78.117  1.00  0.00           O  
ATOM    627  HG1 THR    60      48.326  40.178  77.907  1.00  0.00           H  
ATOM    628  CG2 THR    60      46.624  41.485  76.220  1.00  0.00           C  
ATOM    629 1HG2 THR    60      46.768  40.492  75.742  1.00  0.00           H  
ATOM    630 2HG2 THR    60      46.668  42.246  75.411  1.00  0.00           H  
ATOM    631 3HG2 THR    60      45.628  41.595  76.690  1.00  0.00           H  
ATOM    632  C   THR    60      49.243  43.077  75.452  1.00  0.00           C  
ATOM    633  O   THR    60      48.800  43.013  74.289  1.00  0.00           O  
ATOM    634  N   THR    61      49.875  44.221  75.784  1.00  0.00           N  
ATOM    635  H   THR    61      50.311  44.237  76.688  1.00  0.00           H  
ATOM    636  CA  THR    61      50.179  45.393  75.000  1.00  0.00           C  
ATOM    637  HA  THR    61      49.242  45.832  74.693  1.00  0.00           H  
ATOM    638  CB  THR    61      50.973  46.471  75.852  1.00  0.00           C  
ATOM    639  HB  THR    61      51.602  47.203  75.301  1.00  0.00           H  
ATOM    640  OG1 THR    61      51.856  45.799  76.793  1.00  0.00           O  
ATOM    641  HG1 THR    61      52.228  46.451  77.384  1.00  0.00           H  
ATOM    642  CG2 THR    61      50.020  47.254  76.712  1.00  0.00           C  
ATOM    643 1HG2 THR    61      49.381  46.523  77.263  1.00  0.00           H  
ATOM    644 2HG2 THR    61      49.404  47.853  76.009  1.00  0.00           H  
ATOM    645 3HG2 THR    61      50.468  47.994  77.403  1.00  0.00           H  
ATOM    646  C   THR    61      50.868  45.169  73.697  1.00  0.00           C  
ATOM    647  O   THR    61      50.525  45.715  72.709  1.00  0.00           O  
ATOM    648  N   ILE    62      51.979  44.302  73.659  1.00  0.00           N  
ATOM    649  H   ILE    62      52.340  44.053  74.556  1.00  0.00           H  
ATOM    650  CA  ILE    62      52.828  44.189  72.448  1.00  0.00           C  
ATOM    651  HA  ILE    62      53.036  45.217  72.200  1.00  0.00           H  
ATOM    652  CB  ILE    62      54.097  43.352  72.796  1.00  0.00           C  
ATOM    653  HB  ILE    62      53.789  42.299  72.964  1.00  0.00           H  
ATOM    654  CG2 ILE    62      55.056  43.451  71.600  1.00  0.00           C  
ATOM    655 1HG2 ILE    62      54.617  43.112  70.635  1.00  0.00           H  
ATOM    656 2HG2 ILE    62      55.971  42.846  71.713  1.00  0.00           H  
ATOM    657 3HG2 ILE    62      55.460  44.475  71.414  1.00  0.00           H  
ATOM    658  CG1 ILE    62      54.733  43.887  74.089  1.00  0.00           C  
ATOM    659 3HG1 ILE    62      55.732  43.403  74.121  1.00  0.00           H  
ATOM    660 2HG1 ILE    62      54.187  43.603  75.011  1.00  0.00           H  
ATOM    661  CD1 ILE    62      55.226  45.363  74.113  1.00  0.00           C  
ATOM    662 1HD1 ILE    62      54.422  46.122  74.086  1.00  0.00           H  
ATOM    663 2HD1 ILE    62      55.940  45.697  73.325  1.00  0.00           H  
ATOM    664 3HD1 ILE    62      55.887  45.579  74.981  1.00  0.00           H  
ATOM    665  C   ILE    62      52.142  43.580  71.232  1.00  0.00           C  
ATOM    666  O   ILE    62      52.072  44.111  70.169  1.00  0.00           O  
ATOM    667  N   SER    63      51.367  42.476  71.405  1.00  0.00           N  
ATOM    668  H   SER    63      51.524  41.940  72.219  1.00  0.00           H  
ATOM    669  CA  SER    63      50.409  41.902  70.494  1.00  0.00           C  
ATOM    670  HA  SER    63      50.841  41.731  69.525  1.00  0.00           H  
ATOM    671  CB  SER    63      49.842  40.570  70.965  1.00  0.00           C  
ATOM    672  HB3 SER    63      50.706  39.874  70.935  1.00  0.00           H  
ATOM    673  HB2 SER    63      49.116  40.172  70.229  1.00  0.00           H  
ATOM    674  OG  SER    63      49.210  40.678  72.246  1.00  0.00           O  
ATOM    675  HG  SER    63      49.876  40.556  72.931  1.00  0.00           H  
ATOM    676  C   SER    63      49.191  42.822  70.079  1.00  0.00           C  
ATOM    677  O   SER    63      48.955  42.931  68.912  1.00  0.00           O  
ATOM    678  N   TYR    64      48.622  43.555  71.005  1.00  0.00           N  
ATOM    679  H   TYR    64      48.864  43.377  71.962  1.00  0.00           H  
ATOM    680  CA  TYR    64      47.526  44.512  70.779  1.00  0.00           C  
ATOM    681  HA  TYR    64      46.857  43.992  70.111  1.00  0.00           H  
ATOM    682  CB  TYR    64      46.799  44.951  72.140  1.00  0.00           C  
ATOM    683  HB3 TYR    64      46.171  45.840  71.922  1.00  0.00           H  
ATOM    684  HB2 TYR    64      47.612  45.051  72.896  1.00  0.00           H  
ATOM    685  CG  TYR    64      45.893  43.896  72.825  1.00  0.00           C  
ATOM    686  CD1 TYR    64      45.029  44.434  73.794  1.00  0.00           C  
ATOM    687  HD1 TYR    64      45.060  45.494  74.013  1.00  0.00           H  
ATOM    688  CE1 TYR    64      43.993  43.637  74.364  1.00  0.00           C  
ATOM    689  HE1 TYR    64      43.173  44.076  74.909  1.00  0.00           H  
ATOM    690  CZ  TYR    64      44.044  42.236  74.036  1.00  0.00           C  
ATOM    691  OH  TYR    64      42.969  41.419  74.519  1.00  0.00           O  
ATOM    692  HH  TYR    64      43.220  40.534  74.239  1.00  0.00           H  
ATOM    693  CD2 TYR    64      45.877  42.531  72.502  1.00  0.00           C  
ATOM    694  HD2 TYR    64      46.488  42.170  71.692  1.00  0.00           H  
ATOM    695  CE2 TYR    64      44.999  41.724  73.158  1.00  0.00           C  
ATOM    696  HE2 TYR    64      44.978  40.663  72.938  1.00  0.00           H  
ATOM    697  C   TYR    64      48.005  45.667  69.949  1.00  0.00           C  
ATOM    698  O   TYR    64      47.436  46.081  68.935  1.00  0.00           O  
ATOM    699  N   LEU    65      49.220  46.171  70.315  1.00  0.00           N  
ATOM    700  H   LEU    65      49.612  45.694  71.096  1.00  0.00           H  
ATOM    701  CA  LEU    65      49.992  47.193  69.513  1.00  0.00           C  
ATOM    702  HA  LEU    65      49.446  48.116  69.608  1.00  0.00           H  
ATOM    703  CB  LEU    65      51.376  47.550  70.099  1.00  0.00           C  
ATOM    704  HB3 LEU    65      52.123  46.739  70.223  1.00  0.00           H  
ATOM    705  HB2 LEU    65      51.070  47.833  71.134  1.00  0.00           H  
ATOM    706  CG  LEU    65      51.978  48.877  69.574  1.00  0.00           C  
ATOM    707  HG  LEU    65      51.174  49.609  69.347  1.00  0.00           H  
ATOM    708  CD1 LEU    65      52.711  49.581  70.773  1.00  0.00           C  
ATOM    709 1HD1 LEU    65      53.543  49.027  71.264  1.00  0.00           H  
ATOM    710 2HD1 LEU    65      51.942  49.663  71.565  1.00  0.00           H  
ATOM    711 3HD1 LEU    65      53.082  50.584  70.460  1.00  0.00           H  
ATOM    712  CD2 LEU    65      52.973  48.731  68.341  1.00  0.00           C  
ATOM    713 1HD2 LEU    65      53.585  49.663  68.309  1.00  0.00           H  
ATOM    714 2HD2 LEU    65      52.539  48.620  67.320  1.00  0.00           H  
ATOM    715 3HD2 LEU    65      53.675  47.896  68.551  1.00  0.00           H  
ATOM    716  C   LEU    65      50.240  46.751  68.096  1.00  0.00           C  
ATOM    717  O   LEU    65      50.166  47.496  67.117  1.00  0.00           O  
ATOM    718  N   ASN    66      50.633  45.508  67.953  1.00  0.00           N  
ATOM    719  H   ASN    66      50.715  44.989  68.804  1.00  0.00           H  
ATOM    720  CA  ASN    66      50.750  44.821  66.665  1.00  0.00           C  
ATOM    721  HA  ASN    66      51.324  45.526  66.090  1.00  0.00           H  
ATOM    722  CB  ASN    66      51.466  43.482  66.837  1.00  0.00           C  
ATOM    723  HB3 ASN    66      51.251  42.797  66.002  1.00  0.00           H  
ATOM    724  HB2 ASN    66      51.251  43.002  67.814  1.00  0.00           H  
ATOM    725  CG  ASN    66      52.928  43.688  66.757  1.00  0.00           C  
ATOM    726  OD1 ASN    66      53.629  43.138  65.893  1.00  0.00           O  
ATOM    727  ND2 ASN    66      53.557  44.483  67.721  1.00  0.00           N  
ATOM    728 1HD2 ASN    66      54.528  44.721  67.645  1.00  0.00           H  
ATOM    729 2HD2 ASN    66      52.999  44.649  68.532  1.00  0.00           H  
ATOM    730  C   ASN    66      49.372  44.578  65.915  1.00  0.00           C  
ATOM    731  O   ASN    66      49.234  44.899  64.743  1.00  0.00           O  
ATOM    732  N   LEU    67      48.245  44.224  66.611  1.00  0.00           N  
ATOM    733  H   LEU    67      48.352  43.816  67.517  1.00  0.00           H  
ATOM    734  CA  LEU    67      46.926  44.335  66.067  1.00  0.00           C  
ATOM    735  HA  LEU    67      46.932  43.633  65.242  1.00  0.00           H  
ATOM    736  CB  LEU    67      45.869  43.772  66.964  1.00  0.00           C  
ATOM    737  HB3 LEU    67      44.819  43.959  66.643  1.00  0.00           H  
ATOM    738  HB2 LEU    67      45.903  44.325  67.930  1.00  0.00           H  
ATOM    739  CG  LEU    67      45.880  42.201  67.137  1.00  0.00           C  
ATOM    740  HG  LEU    67      46.948  41.917  67.297  1.00  0.00           H  
ATOM    741  CD1 LEU    67      45.027  41.822  68.331  1.00  0.00           C  
ATOM    742 1HD1 LEU    67      45.193  42.452  69.232  1.00  0.00           H  
ATOM    743 2HD1 LEU    67      45.223  40.761  68.613  1.00  0.00           H  
ATOM    744 3HD1 LEU    67      43.947  41.862  68.048  1.00  0.00           H  
ATOM    745  CD2 LEU    67      45.425  41.541  65.851  1.00  0.00           C  
ATOM    746 1HD2 LEU    67      44.392  41.892  65.675  1.00  0.00           H  
ATOM    747 2HD2 LEU    67      45.341  40.424  65.879  1.00  0.00           H  
ATOM    748 3HD2 LEU    67      46.045  41.819  64.972  1.00  0.00           H  
ATOM    749  C   LEU    67      46.492  45.678  65.548  1.00  0.00           C  
ATOM    750  O   LEU    67      46.230  45.850  64.381  1.00  0.00           O  
ATOM    751  N   ALA    68      46.794  46.735  66.324  1.00  0.00           N  
ATOM    752  H   ALA    68      47.139  46.517  67.233  1.00  0.00           H  
ATOM    753  CA  ALA    68      46.707  48.134  65.922  1.00  0.00           C  
ATOM    754  HA  ALA    68      45.667  48.180  65.625  1.00  0.00           H  
ATOM    755  CB  ALA    68      46.952  48.961  67.173  1.00  0.00           C  
ATOM    756  HB1 ALA    68      46.593  49.999  67.006  1.00  0.00           H  
ATOM    757  HB2 ALA    68      47.996  48.997  67.547  1.00  0.00           H  
ATOM    758  HB3 ALA    68      46.317  48.499  67.957  1.00  0.00           H  
ATOM    759  C   ALA    68      47.518  48.535  64.691  1.00  0.00           C  
ATOM    760  O   ALA    68      47.061  49.161  63.711  1.00  0.00           O  
ATOM    761  N   VAL    69      48.841  48.103  64.681  1.00  0.00           N  
ATOM    762  H   VAL    69      49.284  47.651  65.456  1.00  0.00           H  
ATOM    763  CA  VAL    69      49.690  48.292  63.523  1.00  0.00           C  
ATOM    764  HA  VAL    69      49.711  49.361  63.401  1.00  0.00           H  
ATOM    765  CB  VAL    69      51.164  48.019  63.816  1.00  0.00           C  
ATOM    766  HB  VAL    69      51.302  47.210  64.559  1.00  0.00           H  
ATOM    767  CG1 VAL    69      51.894  47.561  62.516  1.00  0.00           C  
ATOM    768 1HG1 VAL    69      52.956  47.634  62.818  1.00  0.00           H  
ATOM    769 2HG1 VAL    69      51.689  48.138  61.584  1.00  0.00           H  
ATOM    770 3HG1 VAL    69      51.584  46.541  62.181  1.00  0.00           H  
ATOM    771  CG2 VAL    69      51.811  49.223  64.477  1.00  0.00           C  
ATOM    772 1HG2 VAL    69      51.885  50.139  63.852  1.00  0.00           H  
ATOM    773 2HG2 VAL    69      52.855  48.914  64.720  1.00  0.00           H  
ATOM    774 3HG2 VAL    69      51.266  49.552  65.382  1.00  0.00           H  
ATOM    775  C   VAL    69      49.195  47.674  62.199  1.00  0.00           C  
ATOM    776  O   VAL    69      49.309  48.259  61.108  1.00  0.00           O  
ATOM    777  N   ALA    70      48.633  46.400  62.326  1.00  0.00           N  
ATOM    778  H   ALA    70      48.503  45.961  63.214  1.00  0.00           H  
ATOM    779  CA  ALA    70      48.193  45.663  61.172  1.00  0.00           C  
ATOM    780  HA  ALA    70      49.110  45.537  60.618  1.00  0.00           H  
ATOM    781  CB  ALA    70      47.737  44.198  61.545  1.00  0.00           C  
ATOM    782  HB1 ALA    70      48.528  43.732  62.158  1.00  0.00           H  
ATOM    783  HB2 ALA    70      47.582  43.596  60.622  1.00  0.00           H  
ATOM    784  HB3 ALA    70      46.815  44.187  62.173  1.00  0.00           H  
ATOM    785  C   ALA    70      47.053  46.324  60.415  1.00  0.00           C  
ATOM    786  O   ALA    70      47.141  46.586  59.234  1.00  0.00           O  
ATOM    787  N   ASP    71      45.953  46.664  61.190  1.00  0.00           N  
ATOM    788  H   ASP    71      45.921  46.359  62.136  1.00  0.00           H  
ATOM    789  CA  ASP    71      44.890  47.501  60.773  1.00  0.00           C  
ATOM    790  HA  ASP    71      44.592  46.962  59.881  1.00  0.00           H  
ATOM    791  CB  ASP    71      43.721  47.364  61.808  1.00  0.00           C  
ATOM    792  HB3 ASP    71      42.971  48.141  61.565  1.00  0.00           H  
ATOM    793  HB2 ASP    71      44.173  47.582  62.806  1.00  0.00           H  
ATOM    794  CG  ASP    71      43.082  45.979  61.745  1.00  0.00           C  
ATOM    795  OD1 ASP    71      42.789  45.458  62.801  1.00  0.00           O  
ATOM    796  OD2 ASP    71      42.913  45.441  60.610  1.00  0.00           O1-
ATOM    797  C   ASP    71      45.264  48.976  60.486  1.00  0.00           C  
ATOM    798  O   ASP    71      44.740  49.364  59.439  1.00  0.00           O  
ATOM    799  N   PHE    72      46.188  49.606  61.188  1.00  0.00           N  
ATOM    800  H   PHE    72      46.651  49.163  61.951  1.00  0.00           H  
ATOM    801  CA  PHE    72      46.689  50.907  60.804  1.00  0.00           C  
ATOM    802  HA  PHE    72      45.895  51.635  60.797  1.00  0.00           H  
ATOM    803  CB  PHE    72      47.748  51.438  61.867  1.00  0.00           C  
ATOM    804  HB3 PHE    72      48.634  50.780  61.824  1.00  0.00           H  
ATOM    805  HB2 PHE    72      47.286  51.241  62.860  1.00  0.00           H  
ATOM    806  CG  PHE    72      48.171  52.899  61.587  1.00  0.00           C  
ATOM    807  CD1 PHE    72      49.389  53.135  60.895  1.00  0.00           C  
ATOM    808  HD1 PHE    72      49.851  52.239  60.506  1.00  0.00           H  
ATOM    809  CE1 PHE    72      49.868  54.424  60.725  1.00  0.00           C  
ATOM    810  HE1 PHE    72      50.720  54.571  60.080  1.00  0.00           H  
ATOM    811  CZ  PHE    72      49.279  55.479  61.333  1.00  0.00           C  
ATOM    812  HZ  PHE    72      49.727  56.462  61.224  1.00  0.00           H  
ATOM    813  CD2 PHE    72      47.522  54.027  62.138  1.00  0.00           C  
ATOM    814  HD2 PHE    72      46.734  53.837  62.859  1.00  0.00           H  
ATOM    815  CE2 PHE    72      48.030  55.333  61.935  1.00  0.00           C  
ATOM    816  HE2 PHE    72      47.618  56.180  62.472  1.00  0.00           H  
ATOM    817  C   PHE    72      47.344  50.891  59.358  1.00  0.00           C  
ATOM    818  O   PHE    72      46.895  51.602  58.505  1.00  0.00           O  
ATOM    819  N   CYS    73      48.285  49.992  59.145  1.00  0.00           N  
ATOM    820  H   CYS    73      48.562  49.455  59.948  1.00  0.00           H  
ATOM    821  CA  CYS    73      48.828  49.749  57.796  1.00  0.00           C  
ATOM    822  HA  CYS    73      49.214  50.676  57.393  1.00  0.00           H  
ATOM    823  CB  CYS    73      50.035  48.664  57.805  1.00  0.00           C  
ATOM    824  HB3 CYS    73      49.595  47.754  58.272  1.00  0.00           H  
ATOM    825  HB2 CYS    73      50.905  48.976  58.439  1.00  0.00           H  
ATOM    826  SG  CYS    73      50.710  48.279  56.165  1.00  0.00           S  
ATOM    827  HG  CYS    73      49.691  47.555  55.727  1.00  0.00           H  
ATOM    828  C   CYS    73      47.815  49.313  56.705  1.00  0.00           C  
ATOM    829  O   CYS    73      47.787  49.778  55.610  1.00  0.00           O  
ATOM    830  N   PHE    74      46.881  48.360  57.099  1.00  0.00           N  
ATOM    831  H   PHE    74      47.022  47.908  57.983  1.00  0.00           H  
ATOM    832  CA  PHE    74      45.725  48.008  56.342  1.00  0.00           C  
ATOM    833  HA  PHE    74      46.064  47.714  55.354  1.00  0.00           H  
ATOM    834  CB  PHE    74      44.987  46.690  56.808  1.00  0.00           C  
ATOM    835  HB3 PHE    74      44.703  46.722  57.878  1.00  0.00           H  
ATOM    836  HB2 PHE    74      45.840  45.976  56.779  1.00  0.00           H  
ATOM    837  CG  PHE    74      43.869  46.171  55.961  1.00  0.00           C  
ATOM    838  CD1 PHE    74      44.203  45.430  54.795  1.00  0.00           C  
ATOM    839  HD1 PHE    74      45.204  45.127  54.560  1.00  0.00           H  
ATOM    840  CE1 PHE    74      43.156  44.919  54.062  1.00  0.00           C  
ATOM    841  HE1 PHE    74      43.398  44.257  53.244  1.00  0.00           H  
ATOM    842  CZ  PHE    74      41.794  45.164  54.372  1.00  0.00           C  
ATOM    843  HZ  PHE    74      40.971  44.740  53.806  1.00  0.00           H  
ATOM    844  CD2 PHE    74      42.531  46.494  56.246  1.00  0.00           C  
ATOM    845  HD2 PHE    74      42.225  47.062  57.113  1.00  0.00           H  
ATOM    846  CE2 PHE    74      41.491  46.059  55.400  1.00  0.00           C  
ATOM    847  HE2 PHE    74      40.446  46.253  55.591  1.00  0.00           H  
ATOM    848  C   PHE    74      44.815  49.218  56.041  1.00  0.00           C  
ATOM    849  O   PHE    74      44.431  49.389  54.856  1.00  0.00           O  
ATOM    850  N   THR    75      44.362  50.112  56.982  1.00  0.00           N  
ATOM    851  H   THR    75      44.663  49.848  57.896  1.00  0.00           H  
ATOM    852  CA  THR    75      43.435  51.243  56.685  1.00  0.00           C  
ATOM    853  HA  THR    75      42.621  50.800  56.129  1.00  0.00           H  
ATOM    854  CB  THR    75      42.782  51.935  57.941  1.00  0.00           C  
ATOM    855  HB  THR    75      42.527  53.004  57.775  1.00  0.00           H  
ATOM    856  OG1 THR    75      43.750  52.031  58.975  1.00  0.00           O  
ATOM    857  HG1 THR    75      44.069  51.123  59.031  1.00  0.00           H  
ATOM    858  CG2 THR    75      41.626  51.075  58.464  1.00  0.00           C  
ATOM    859 1HG2 THR    75      42.067  50.070  58.621  1.00  0.00           H  
ATOM    860 2HG2 THR    75      40.787  51.100  57.747  1.00  0.00           H  
ATOM    861 3HG2 THR    75      41.190  51.466  59.407  1.00  0.00           H  
ATOM    862  C   THR    75      44.078  52.273  55.783  1.00  0.00           C  
ATOM    863  O   THR    75      43.459  52.886  54.919  1.00  0.00           O  
ATOM    864  N   SER    76      45.444  52.424  55.914  1.00  0.00           N  
ATOM    865  H   SER    76      45.935  51.916  56.606  1.00  0.00           H  
ATOM    866  CA  SER    76      46.297  53.368  55.086  1.00  0.00           C  
ATOM    867  HA  SER    76      45.876  54.366  55.047  1.00  0.00           H  
ATOM    868  CB  SER    76      47.672  53.509  55.779  1.00  0.00           C  
ATOM    869  HB3 SER    76      48.294  54.262  55.249  1.00  0.00           H  
ATOM    870  HB2 SER    76      48.204  52.532  55.797  1.00  0.00           H  
ATOM    871  OG  SER    76      47.555  53.849  57.177  1.00  0.00           O  
ATOM    872  HG  SER    76      47.146  53.191  57.745  1.00  0.00           H  
ATOM    873  C   SER    76      46.600  52.881  53.655  1.00  0.00           C  
ATOM    874  O   SER    76      46.910  53.585  52.723  1.00  0.00           O  
ATOM    875  N   THR    77      46.456  51.560  53.434  1.00  0.00           N  
ATOM    876  H   THR    77      46.293  50.968  54.208  1.00  0.00           H  
ATOM    877  CA  THR    77      46.727  51.000  52.168  1.00  0.00           C  
ATOM    878  HA  THR    77      47.547  51.518  51.707  1.00  0.00           H  
ATOM    879  CB  THR    77      47.074  49.526  52.177  1.00  0.00           C  
ATOM    880  HB  THR    77      46.285  48.852  52.570  1.00  0.00           H  
ATOM    881  OG1 THR    77      48.251  49.366  52.987  1.00  0.00           O  
ATOM    882  HG1 THR    77      48.007  49.728  53.843  1.00  0.00           H  
ATOM    883  CG2 THR    77      47.558  49.034  50.749  1.00  0.00           C  
ATOM    884 1HG2 THR    77      46.703  48.535  50.239  1.00  0.00           H  
ATOM    885 2HG2 THR    77      48.430  48.354  50.899  1.00  0.00           H  
ATOM    886 3HG2 THR    77      47.940  49.884  50.148  1.00  0.00           H  
ATOM    887  C   THR    77      45.506  51.182  51.301  1.00  0.00           C  
ATOM    888  O   THR    77      45.524  51.037  50.078  1.00  0.00           O  
ATOM    889  N   LEU    78      44.340  51.531  51.902  1.00  0.00           N  
ATOM    890  H   LEU    78      44.335  51.737  52.881  1.00  0.00           H  
ATOM    891  CA  LEU    78      43.122  51.796  51.103  1.00  0.00           C  
ATOM    892  HA  LEU    78      42.885  50.789  50.770  1.00  0.00           H  
ATOM    893  CB  LEU    78      41.856  52.131  51.933  1.00  0.00           C  
ATOM    894  HB3 LEU    78      41.043  52.497  51.285  1.00  0.00           H  
ATOM    895  HB2 LEU    78      41.997  53.102  52.456  1.00  0.00           H  
ATOM    896  CG  LEU    78      41.404  51.071  52.979  1.00  0.00           C  
ATOM    897  HG  LEU    78      42.225  50.684  53.627  1.00  0.00           H  
ATOM    898  CD1 LEU    78      40.366  51.674  53.962  1.00  0.00           C  
ATOM    899 1HD1 LEU    78      39.475  52.186  53.538  1.00  0.00           H  
ATOM    900 2HD1 LEU    78      40.899  52.454  54.545  1.00  0.00           H  
ATOM    901 3HD1 LEU    78      40.130  50.929  54.748  1.00  0.00           H  
ATOM    902  CD2 LEU    78      40.745  49.896  52.268  1.00  0.00           C  
ATOM    903 1HD2 LEU    78      40.170  49.204  52.923  1.00  0.00           H  
ATOM    904 2HD2 LEU    78      41.421  49.237  51.682  1.00  0.00           H  
ATOM    905 3HD2 LEU    78      39.899  50.297  51.662  1.00  0.00           H  
ATOM    906  C   LEU    78      43.178  52.723  49.927  1.00  0.00           C  
ATOM    907  O   LEU    78      42.708  52.354  48.865  1.00  0.00           O  
ATOM    908  N   PRO    79      43.687  53.989  50.005  1.00  0.00           N  
ATOM    909  CD  PRO    79      43.784  54.806  51.190  1.00  0.00           C  
ATOM    910  HD3 PRO    79      44.289  54.301  52.031  1.00  0.00           H  
ATOM    911  HD2 PRO    79      42.787  55.211  51.481  1.00  0.00           H  
ATOM    912  CA  PRO    79      43.753  54.811  48.711  1.00  0.00           C  
ATOM    913  HA  PRO    79      42.790  54.895  48.235  1.00  0.00           H  
ATOM    914  CB  PRO    79      43.980  56.239  49.303  1.00  0.00           C  
ATOM    915  HB3 PRO    79      43.026  56.768  49.507  1.00  0.00           H  
ATOM    916  HB2 PRO    79      44.680  56.936  48.798  1.00  0.00           H  
ATOM    917  CG  PRO    79      44.640  55.931  50.668  1.00  0.00           C  
ATOM    918  HG3 PRO    79      45.678  55.521  50.603  1.00  0.00           H  
ATOM    919  HG2 PRO    79      44.494  56.791  51.351  1.00  0.00           H  
ATOM    920  C   PRO    79      44.757  54.417  47.594  1.00  0.00           C  
ATOM    921  O   PRO    79      44.409  54.535  46.408  1.00  0.00           O  
ATOM    922  N   PHE    80      45.899  53.771  47.909  1.00  0.00           N  
ATOM    923  H   PHE    80      46.003  53.606  48.888  1.00  0.00           H  
ATOM    924  CA  PHE    80      46.721  53.067  46.968  1.00  0.00           C  
ATOM    925  HA  PHE    80      46.970  53.751  46.173  1.00  0.00           H  
ATOM    926  CB  PHE    80      48.042  52.599  47.653  1.00  0.00           C  
ATOM    927  HB3 PHE    80      48.809  52.140  46.992  1.00  0.00           H  
ATOM    928  HB2 PHE    80      47.712  51.912  48.456  1.00  0.00           H  
ATOM    929  CG  PHE    80      48.889  53.721  48.156  1.00  0.00           C  
ATOM    930  CD1 PHE    80      49.992  54.152  47.340  1.00  0.00           C  
ATOM    931  HD1 PHE    80      50.099  53.757  46.336  1.00  0.00           H  
ATOM    932  CE1 PHE    80      50.859  55.142  47.845  1.00  0.00           C  
ATOM    933  HE1 PHE    80      51.700  55.535  47.294  1.00  0.00           H  
ATOM    934  CZ  PHE    80      50.539  55.852  48.990  1.00  0.00           C  
ATOM    935  HZ  PHE    80      51.063  56.761  49.228  1.00  0.00           H  
ATOM    936  CD2 PHE    80      48.749  54.289  49.409  1.00  0.00           C  
ATOM    937  HD2 PHE    80      47.905  53.948  49.989  1.00  0.00           H  
ATOM    938  CE2 PHE    80      49.505  55.385  49.812  1.00  0.00           C  
ATOM    939  HE2 PHE    80      49.275  55.809  50.776  1.00  0.00           H  
ATOM    940  C   PHE    80      46.049  51.814  46.311  1.00  0.00           C  
ATOM    941  O   PHE    80      46.169  51.613  45.150  1.00  0.00           O  
ATOM    942  N   PHE    81      45.383  50.935  47.150  1.00  0.00           N  
ATOM    943  H   PHE    81      45.252  51.221  48.099  1.00  0.00           H  
ATOM    944  CA  PHE    81      44.631  49.697  46.701  1.00  0.00           C  
ATOM    945  HA  PHE    81      45.313  49.195  46.029  1.00  0.00           H  
ATOM    946  CB  PHE    81      44.370  48.889  47.933  1.00  0.00           C  
ATOM    947  HB3 PHE    81      43.826  49.522  48.669  1.00  0.00           H  
ATOM    948  HB2 PHE    81      45.326  48.533  48.377  1.00  0.00           H  
ATOM    949  CG  PHE    81      43.498  47.697  47.675  1.00  0.00           C  
ATOM    950  CD1 PHE    81      42.070  47.662  47.858  1.00  0.00           C  
ATOM    951  HD1 PHE    81      41.704  48.581  48.278  1.00  0.00           H  
ATOM    952  CE1 PHE    81      41.296  46.539  47.508  1.00  0.00           C  
ATOM    953  HE1 PHE    81      40.239  46.473  47.688  1.00  0.00           H  
ATOM    954  CZ  PHE    81      41.932  45.479  46.856  1.00  0.00           C  
ATOM    955  HZ  PHE    81      41.411  44.597  46.506  1.00  0.00           H  
ATOM    956  CD2 PHE    81      44.100  46.542  47.078  1.00  0.00           C  
ATOM    957  HD2 PHE    81      45.185  46.550  47.038  1.00  0.00           H  
ATOM    958  CE2 PHE    81      43.321  45.495  46.597  1.00  0.00           C  
ATOM    959  HE2 PHE    81      43.732  44.574  46.222  1.00  0.00           H  
ATOM    960  C   PHE    81      43.495  50.000  45.763  1.00  0.00           C  
ATOM    961  O   PHE    81      43.242  49.254  44.792  1.00  0.00           O  
ATOM    962  N   MET    82      42.773  51.154  46.039  1.00  0.00           N  
ATOM    963  H   MET    82      42.896  51.498  46.962  1.00  0.00           H  
ATOM    964  CA  MET    82      41.678  51.591  45.314  1.00  0.00           C  
ATOM    965  HA  MET    82      41.120  50.733  44.987  1.00  0.00           H  
ATOM    966  CB  MET    82      40.750  52.504  46.229  1.00  0.00           C  
ATOM    967  HB3 MET    82      40.087  53.036  45.512  1.00  0.00           H  
ATOM    968  HB2 MET    82      41.367  53.284  46.733  1.00  0.00           H  
ATOM    969  CG  MET    82      39.843  51.740  47.187  1.00  0.00           C  
ATOM    970  HG3 MET    82      39.266  52.414  47.855  1.00  0.00           H  
ATOM    971  HG2 MET    82      40.455  51.058  47.813  1.00  0.00           H  
ATOM    972  SD  MET    82      38.514  50.761  46.463  1.00  0.00           S  
ATOM    973  CE  MET    82      38.578  49.508  47.818  1.00  0.00           C  
ATOM    974  HE1 MET    82      38.539  50.008  48.812  1.00  0.00           H  
ATOM    975  HE2 MET    82      39.560  48.994  47.801  1.00  0.00           H  
ATOM    976  HE3 MET    82      37.714  48.824  47.725  1.00  0.00           H  
ATOM    977  C   MET    82      42.069  52.327  44.032  1.00  0.00           C  
ATOM    978  O   MET    82      41.159  52.555  43.216  1.00  0.00           O  
ATOM    979  N   VAL    83      43.378  52.642  43.822  1.00  0.00           N  
ATOM    980  H   VAL    83      44.126  52.472  44.461  1.00  0.00           H  
ATOM    981  CA  VAL    83      43.831  53.491  42.773  1.00  0.00           C  
ATOM    982  HA  VAL    83      43.165  54.339  42.740  1.00  0.00           H  
ATOM    983  CB  VAL    83      45.263  53.982  42.989  1.00  0.00           C  
ATOM    984  HB  VAL    83      45.543  54.016  44.057  1.00  0.00           H  
ATOM    985  CG1 VAL    83      46.299  53.042  42.417  1.00  0.00           C  
ATOM    986 1HG1 VAL    83      46.204  51.976  42.716  1.00  0.00           H  
ATOM    987 2HG1 VAL    83      47.345  53.335  42.674  1.00  0.00           H  
ATOM    988 3HG1 VAL    83      46.304  53.083  41.310  1.00  0.00           H  
ATOM    989  CG2 VAL    83      45.410  55.407  42.464  1.00  0.00           C  
ATOM    990 1HG2 VAL    83      45.104  55.425  41.396  1.00  0.00           H  
ATOM    991 2HG2 VAL    83      46.502  55.586  42.448  1.00  0.00           H  
ATOM    992 3HG2 VAL    83      44.799  56.121  43.053  1.00  0.00           H  
ATOM    993  C   VAL    83      43.578  52.801  41.408  1.00  0.00           C  
ATOM    994  O   VAL    83      43.323  53.470  40.399  1.00  0.00           O  
ATOM    995  N   ARG    84      43.676  51.426  41.357  1.00  0.00           N  
ATOM    996  H   ARG    84      43.872  51.019  42.254  1.00  0.00           H  
ATOM    997  CA  ARG    84      43.254  50.638  40.232  1.00  0.00           C  
ATOM    998  HA  ARG    84      43.860  50.848  39.367  1.00  0.00           H  
ATOM    999  CB  ARG    84      43.180  49.128  40.522  1.00  0.00           C  
ATOM   1000  HB3 ARG    84      42.611  49.018  41.471  1.00  0.00           H  
ATOM   1001  HB2 ARG    84      44.248  48.968  40.789  1.00  0.00           H  
ATOM   1002  CG  ARG    84      42.755  48.122  39.453  1.00  0.00           C  
ATOM   1003  HG3 ARG    84      43.138  47.093  39.658  1.00  0.00           H  
ATOM   1004  HG2 ARG    84      43.311  48.404  38.530  1.00  0.00           H  
ATOM   1005  CD  ARG    84      41.245  48.011  39.013  1.00  0.00           C  
ATOM   1006  HD3 ARG    84      41.128  47.231  38.242  1.00  0.00           H  
ATOM   1007  HD2 ARG    84      40.954  48.973  38.551  1.00  0.00           H  
ATOM   1008  NE  ARG    84      40.390  47.733  40.195  1.00  0.00           N  
ATOM   1009  HE  ARG    84      40.810  47.950  41.074  1.00  0.00           H  
ATOM   1010  CZ  ARG    84      39.132  47.377  40.220  1.00  0.00           C  
ATOM   1011  NH1 ARG    84      38.497  47.239  41.368  1.00  0.00           N1+
ATOM   1012 1HH1 ARG    84      39.010  47.257  42.234  1.00  0.00           H  
ATOM   1013 2HH1 ARG    84      37.678  46.683  41.308  1.00  0.00           H  
ATOM   1014  NH2 ARG    84      38.432  47.257  39.163  1.00  0.00           N  
ATOM   1015 1HH2 ARG    84      38.778  47.691  38.335  1.00  0.00           H  
ATOM   1016 2HH2 ARG    84      37.454  47.060  39.239  1.00  0.00           H  
ATOM   1017  C   ARG    84      41.900  51.062  39.662  1.00  0.00           C  
ATOM   1018  O   ARG    84      41.843  51.387  38.493  1.00  0.00           O  
ATOM   1019  N   LYS    85      40.838  51.008  40.465  1.00  0.00           N  
ATOM   1020  H   LYS    85      40.854  50.597  41.369  1.00  0.00           H  
ATOM   1021  CA  LYS    85      39.516  51.454  40.012  1.00  0.00           C  
ATOM   1022  HA  LYS    85      39.338  50.973  39.057  1.00  0.00           H  
ATOM   1023  CB  LYS    85      38.414  51.141  41.057  1.00  0.00           C  
ATOM   1024  HB3 LYS    85      38.648  51.745  41.953  1.00  0.00           H  
ATOM   1025  HB2 LYS    85      38.332  50.062  41.295  1.00  0.00           H  
ATOM   1026  CG  LYS    85      36.920  51.350  40.606  1.00  0.00           C  
ATOM   1027  HG3 LYS    85      36.814  50.705  39.709  1.00  0.00           H  
ATOM   1028  HG2 LYS    85      36.726  52.424  40.434  1.00  0.00           H  
ATOM   1029  CD  LYS    85      35.974  51.007  41.738  1.00  0.00           C  
ATOM   1030  HD3 LYS    85      36.171  51.761  42.522  1.00  0.00           H  
ATOM   1031  HD2 LYS    85      36.047  49.959  42.101  1.00  0.00           H  
ATOM   1032  CE  LYS    85      34.525  51.233  41.313  1.00  0.00           C  
ATOM   1033  HE3 LYS    85      34.278  50.425  40.584  1.00  0.00           H  
ATOM   1034  HE2 LYS    85      34.492  52.244  40.866  1.00  0.00           H  
ATOM   1035  NZ  LYS    85      33.572  51.051  42.430  1.00  0.00           N1+
ATOM   1036  HZ1 LYS    85      32.633  51.359  42.117  1.00  0.00           H  
ATOM   1037  HZ2 LYS    85      33.886  51.645  43.229  1.00  0.00           H  
ATOM   1038  HZ3 LYS    85      33.513  50.062  42.734  1.00  0.00           H  
ATOM   1039  C   LYS    85      39.500  52.961  39.731  1.00  0.00           C  
ATOM   1040  O   LYS    85      38.854  53.363  38.765  1.00  0.00           O  
ATOM   1041  N   ALA    86      40.221  53.765  40.586  1.00  0.00           N  
ATOM   1042  H   ALA    86      40.753  53.488  41.389  1.00  0.00           H  
ATOM   1043  CA  ALA    86      40.055  55.205  40.602  1.00  0.00           C  
ATOM   1044  HA  ALA    86      39.046  55.408  40.278  1.00  0.00           H  
ATOM   1045  CB  ALA    86      40.332  55.904  42.004  1.00  0.00           C  
ATOM   1046  HB1 ALA    86      39.664  55.434  42.762  1.00  0.00           H  
ATOM   1047  HB2 ALA    86      40.261  57.007  42.061  1.00  0.00           H  
ATOM   1048  HB3 ALA    86      41.362  55.680  42.347  1.00  0.00           H  
ATOM   1049  C   ALA    86      40.965  55.937  39.594  1.00  0.00           C  
ATOM   1050  O   ALA    86      40.769  57.108  39.309  1.00  0.00           O  
ATOM   1051  N   MET    87      41.753  55.093  38.861  1.00  0.00           N  
ATOM   1052  H   MET    87      42.006  54.222  39.264  1.00  0.00           H  
ATOM   1053  CA  MET    87      42.372  55.355  37.531  1.00  0.00           C  
ATOM   1054  HA  MET    87      42.215  56.393  37.256  1.00  0.00           H  
ATOM   1055  CB  MET    87      43.909  55.350  37.590  1.00  0.00           C  
ATOM   1056  HB3 MET    87      44.483  55.409  36.642  1.00  0.00           H  
ATOM   1057  HB2 MET    87      44.275  54.357  37.916  1.00  0.00           H  
ATOM   1058  CG  MET    87      44.560  56.352  38.487  1.00  0.00           C  
ATOM   1059  HG3 MET    87      45.599  56.074  38.771  1.00  0.00           H  
ATOM   1060  HG2 MET    87      43.961  56.374  39.426  1.00  0.00           H  
ATOM   1061  SD  MET    87      44.448  58.108  37.907  1.00  0.00           S  
ATOM   1062  CE  MET    87      45.955  58.268  36.919  1.00  0.00           C  
ATOM   1063  HE1 MET    87      46.039  57.403  36.222  1.00  0.00           H  
ATOM   1064  HE2 MET    87      46.856  58.135  37.543  1.00  0.00           H  
ATOM   1065  HE3 MET    87      45.963  59.116  36.192  1.00  0.00           H  
ATOM   1066  C   MET    87      41.877  54.553  36.383  1.00  0.00           C  
ATOM   1067  O   MET    87      42.426  54.599  35.277  1.00  0.00           O  
ATOM   1068  N   GLY    88      40.733  53.803  36.600  1.00  0.00           N  
ATOM   1069  H   GLY    88      40.198  53.857  37.442  1.00  0.00           H  
ATOM   1070  CA  GLY    88      39.954  53.127  35.535  1.00  0.00           C  
ATOM   1071  HA3 GLY    88      39.647  53.787  34.742  1.00  0.00           H  
ATOM   1072  HA2 GLY    88      39.091  52.745  36.057  1.00  0.00           H  
ATOM   1073  C   GLY    88      40.650  51.975  34.970  1.00  0.00           C  
ATOM   1074  O   GLY    88      40.449  51.669  33.812  1.00  0.00           O  
ATOM   1075  N   GLY    89      41.390  51.250  35.826  1.00  0.00           N  
ATOM   1076  H   GLY    89      41.418  51.523  36.781  1.00  0.00           H  
ATOM   1077  CA  GLY    89      42.180  50.061  35.565  1.00  0.00           C  
ATOM   1078  HA3 GLY    89      41.746  49.525  34.726  1.00  0.00           H  
ATOM   1079  HA2 GLY    89      42.124  49.434  36.442  1.00  0.00           H  
ATOM   1080  C   GLY    89      43.599  50.334  35.276  1.00  0.00           C  
ATOM   1081  O   GLY    89      44.122  49.684  34.321  1.00  0.00           O  
ATOM   1082  N   HIS    90      44.208  51.389  35.884  1.00  0.00           N  
ATOM   1083  H   HIS    90      43.800  51.724  36.736  1.00  0.00           H  
ATOM   1084  CA  HIS    90      45.538  51.790  35.599  1.00  0.00           C  
ATOM   1085  HA  HIS    90      45.961  50.962  35.051  1.00  0.00           H  
ATOM   1086  CB  HIS    90      45.442  53.084  34.749  1.00  0.00           C  
ATOM   1087  HB3 HIS    90      46.507  53.340  34.573  1.00  0.00           H  
ATOM   1088  HB2 HIS    90      45.053  53.997  35.252  1.00  0.00           H  
ATOM   1089  ND1 HIS    90      43.700  53.004  32.933  1.00  0.00           N  
ATOM   1090  HD1 HIS    90      43.159  53.679  33.436  1.00  0.00           H  
ATOM   1091  CG  HIS    90      44.963  52.804  33.384  1.00  0.00           C  
ATOM   1092  CE1 HIS    90      43.522  52.555  31.726  1.00  0.00           C  
ATOM   1093  HE1 HIS    90      42.632  52.779  31.139  1.00  0.00           H  
ATOM   1094  NE2 HIS    90      44.628  51.983  31.238  1.00  0.00           N  
ATOM   1095  CD2 HIS    90      45.566  52.173  32.291  1.00  0.00           C  
ATOM   1096  HD2 HIS    90      46.619  51.933  32.241  1.00  0.00           H  
ATOM   1097  C   HIS    90      46.305  52.012  36.859  1.00  0.00           C  
ATOM   1098  O   HIS    90      45.755  52.317  37.956  1.00  0.00           O  
ATOM   1099  N   TRP    91      47.597  51.702  36.838  1.00  0.00           N  
ATOM   1100  H   TRP    91      47.925  51.423  35.942  1.00  0.00           H  
ATOM   1101  CA  TRP    91      48.575  51.841  37.950  1.00  0.00           C  
ATOM   1102  HA  TRP    91      48.076  51.826  38.911  1.00  0.00           H  
ATOM   1103  CB  TRP    91      49.505  50.559  37.980  1.00  0.00           C  
ATOM   1104  HB3 TRP    91      49.814  50.316  36.943  1.00  0.00           H  
ATOM   1105  HB2 TRP    91      48.815  49.711  38.187  1.00  0.00           H  
ATOM   1106  CG  TRP    91      50.452  50.541  39.119  1.00  0.00           C  
ATOM   1107  CD1 TRP    91      51.795  50.637  39.052  1.00  0.00           C  
ATOM   1108  HD1 TRP    91      52.324  50.500  38.123  1.00  0.00           H  
ATOM   1109  NE1 TRP    91      52.291  50.731  40.330  1.00  0.00           N  
ATOM   1110  HE1 TRP    91      53.241  50.751  40.573  1.00  0.00           H  
ATOM   1111  CE2 TRP    91      51.329  50.644  41.265  1.00  0.00           C  
ATOM   1112  CD2 TRP    91      50.057  50.544  40.551  1.00  0.00           C  
ATOM   1113  CE3 TRP    91      48.848  50.587  41.184  1.00  0.00           C  
ATOM   1114  HE3 TRP    91      47.871  50.482  40.735  1.00  0.00           H  
ATOM   1115  CZ3 TRP    91      48.900  50.695  42.663  1.00  0.00           C  
ATOM   1116  HZ3 TRP    91      47.974  50.601  43.223  1.00  0.00           H  
ATOM   1117  CZ2 TRP    91      51.373  50.850  42.672  1.00  0.00           C  
ATOM   1118  HZ2 TRP    91      52.333  50.978  43.142  1.00  0.00           H  
ATOM   1119  CH2 TRP    91      50.107  50.899  43.340  1.00  0.00           C  
ATOM   1120  HH2 TRP    91      50.116  50.927  44.423  1.00  0.00           H  
ATOM   1121  C   TRP    91      49.364  53.124  37.751  1.00  0.00           C  
ATOM   1122  O   TRP    91      50.079  53.167  36.700  1.00  0.00           O  
ATOM   1123  N   PRO    92      49.439  54.084  38.672  1.00  0.00           N  
ATOM   1124  CD  PRO    92      48.367  54.230  39.722  1.00  0.00           C  
ATOM   1125  HD3 PRO    92      48.807  53.743  40.609  1.00  0.00           H  
ATOM   1126  HD2 PRO    92      47.370  53.831  39.443  1.00  0.00           H  
ATOM   1127  CA  PRO    92      50.016  55.318  38.304  1.00  0.00           C  
ATOM   1128  HA  PRO    92      50.187  55.366  37.242  1.00  0.00           H  
ATOM   1129  CB  PRO    92      48.862  56.270  38.665  1.00  0.00           C  
ATOM   1130  HB3 PRO    92      48.145  56.219  37.808  1.00  0.00           H  
ATOM   1131  HB2 PRO    92      49.215  57.310  38.795  1.00  0.00           H  
ATOM   1132  CG  PRO    92      48.280  55.792  39.948  1.00  0.00           C  
ATOM   1133  HG3 PRO    92      48.934  56.039  40.815  1.00  0.00           H  
ATOM   1134  HG2 PRO    92      47.261  56.193  40.101  1.00  0.00           H  
ATOM   1135  C   PRO    92      51.300  55.509  39.064  1.00  0.00           C  
ATOM   1136  O   PRO    92      51.805  56.613  39.128  1.00  0.00           O  
ATOM   1137  N   PHE    93      51.815  54.394  39.700  1.00  0.00           N  
ATOM   1138  H   PHE    93      51.329  53.548  39.919  1.00  0.00           H  
ATOM   1139  CA  PHE    93      53.057  54.457  40.448  1.00  0.00           C  
ATOM   1140  HA  PHE    93      53.557  55.407  40.386  1.00  0.00           H  
ATOM   1141  CB  PHE    93      52.775  53.938  41.844  1.00  0.00           C  
ATOM   1142  HB3 PHE    93      53.680  53.965  42.473  1.00  0.00           H  
ATOM   1143  HB2 PHE    93      52.444  52.882  41.874  1.00  0.00           H  
ATOM   1144  CG  PHE    93      51.925  54.917  42.549  1.00  0.00           C  
ATOM   1145  CD1 PHE    93      52.369  56.267  42.601  1.00  0.00           C  
ATOM   1146  HD1 PHE    93      53.347  56.472  42.184  1.00  0.00           H  
ATOM   1147  CE1 PHE    93      51.772  57.191  43.475  1.00  0.00           C  
ATOM   1148  HE1 PHE    93      52.225  58.170  43.537  1.00  0.00           H  
ATOM   1149  CZ  PHE    93      50.519  56.842  43.992  1.00  0.00           C  
ATOM   1150  HZ  PHE    93      49.958  57.504  44.628  1.00  0.00           H  
ATOM   1151  CD2 PHE    93      50.611  54.650  42.979  1.00  0.00           C  
ATOM   1152  HD2 PHE    93      50.154  53.670  42.877  1.00  0.00           H  
ATOM   1153  CE2 PHE    93      49.986  55.535  43.816  1.00  0.00           C  
ATOM   1154  HE2 PHE    93      48.983  55.268  44.117  1.00  0.00           H  
ATOM   1155  C   PHE    93      54.012  53.514  39.873  1.00  0.00           C  
ATOM   1156  O   PHE    93      53.727  52.870  38.893  1.00  0.00           O  
ATOM   1157  N   GLY    94      55.263  53.400  40.444  1.00  0.00           N  
ATOM   1158  H   GLY    94      55.383  53.931  41.272  1.00  0.00           H  
ATOM   1159  CA  GLY    94      56.314  52.377  40.114  1.00  0.00           C  
ATOM   1160  HA3 GLY    94      57.237  52.638  40.605  1.00  0.00           H  
ATOM   1161  HA2 GLY    94      56.437  52.469  39.046  1.00  0.00           H  
ATOM   1162  C   GLY    94      55.958  50.929  40.358  1.00  0.00           C  
ATOM   1163  O   GLY    94      55.119  50.515  41.170  1.00  0.00           O  
ATOM   1164  N   TRP    95      56.721  50.088  39.668  1.00  0.00           N  
ATOM   1165  H   TRP    95      57.452  50.418  39.079  1.00  0.00           H  
ATOM   1166  CA  TRP    95      56.696  48.609  39.811  1.00  0.00           C  
ATOM   1167  HA  TRP    95      55.676  48.277  39.653  1.00  0.00           H  
ATOM   1168  CB  TRP    95      57.394  47.886  38.632  1.00  0.00           C  
ATOM   1169  HB3 TRP    95      58.374  48.369  38.417  1.00  0.00           H  
ATOM   1170  HB2 TRP    95      56.790  48.136  37.726  1.00  0.00           H  
ATOM   1171  CG  TRP    95      57.726  46.425  38.681  1.00  0.00           C  
ATOM   1172  CD1 TRP    95      56.940  45.322  38.292  1.00  0.00           C  
ATOM   1173  HD1 TRP    95      55.918  45.385  37.963  1.00  0.00           H  
ATOM   1174  NE1 TRP    95      57.775  44.177  38.257  1.00  0.00           N  
ATOM   1175  HE1 TRP    95      57.513  43.241  38.146  1.00  0.00           H  
ATOM   1176  CE2 TRP    95      59.053  44.552  38.540  1.00  0.00           C  
ATOM   1177  CD2 TRP    95      59.082  45.953  38.750  1.00  0.00           C  
ATOM   1178  CE3 TRP    95      60.328  46.551  39.031  1.00  0.00           C  
ATOM   1179  HE3 TRP    95      60.313  47.597  39.315  1.00  0.00           H  
ATOM   1180  CZ3 TRP    95      61.449  45.746  39.050  1.00  0.00           C  
ATOM   1181  HZ3 TRP    95      62.422  46.164  39.270  1.00  0.00           H  
ATOM   1182  CZ2 TRP    95      60.197  43.788  38.667  1.00  0.00           C  
ATOM   1183  HZ2 TRP    95      60.191  42.719  38.506  1.00  0.00           H  
ATOM   1184  CH2 TRP    95      61.379  44.414  38.993  1.00  0.00           C  
ATOM   1185  HH2 TRP    95      62.294  43.845  38.954  1.00  0.00           H  
ATOM   1186  C   TRP    95      56.997  47.956  41.097  1.00  0.00           C  
ATOM   1187  O   TRP    95      56.221  47.032  41.536  1.00  0.00           O  
ATOM   1188  N   PHE    96      58.014  48.470  41.823  1.00  0.00           N  
ATOM   1189  H   PHE    96      58.670  49.071  41.364  1.00  0.00           H  
ATOM   1190  CA  PHE    96      58.349  48.095  43.109  1.00  0.00           C  
ATOM   1191  HA  PHE    96      58.397  47.017  43.114  1.00  0.00           H  
ATOM   1192  CB  PHE    96      59.676  48.806  43.620  1.00  0.00           C  
ATOM   1193  HB3 PHE    96      59.867  48.617  44.692  1.00  0.00           H  
ATOM   1194  HB2 PHE    96      59.627  49.909  43.473  1.00  0.00           H  
ATOM   1195  CG  PHE    96      60.909  48.303  42.797  1.00  0.00           C  
ATOM   1196  CD1 PHE    96      62.024  49.105  42.551  1.00  0.00           C  
ATOM   1197  HD1 PHE    96      61.930  50.128  42.873  1.00  0.00           H  
ATOM   1198  CE1 PHE    96      63.269  48.632  42.057  1.00  0.00           C  
ATOM   1199  HE1 PHE    96      64.155  49.249  42.009  1.00  0.00           H  
ATOM   1200  CZ  PHE    96      63.368  47.288  41.764  1.00  0.00           C  
ATOM   1201  HZ  PHE    96      64.284  46.857  41.380  1.00  0.00           H  
ATOM   1202  CD2 PHE    96      61.055  46.977  42.568  1.00  0.00           C  
ATOM   1203  HD2 PHE    96      60.303  46.256  42.849  1.00  0.00           H  
ATOM   1204  CE2 PHE    96      62.279  46.444  42.008  1.00  0.00           C  
ATOM   1205  HE2 PHE    96      62.353  45.362  41.971  1.00  0.00           H  
ATOM   1206  C   PHE    96      57.318  48.363  44.271  1.00  0.00           C  
ATOM   1207  O   PHE    96      56.927  47.450  45.066  1.00  0.00           O  
ATOM   1208  N   LEU    97      56.788  49.615  44.346  1.00  0.00           N  
ATOM   1209  H   LEU    97      57.090  50.237  43.638  1.00  0.00           H  
ATOM   1210  CA  LEU    97      55.546  50.005  45.073  1.00  0.00           C  
ATOM   1211  HA  LEU    97      55.897  49.860  46.079  1.00  0.00           H  
ATOM   1212  CB  LEU    97      54.914  51.431  44.740  1.00  0.00           C  
ATOM   1213  HB3 LEU    97      54.644  51.406  43.661  1.00  0.00           H  
ATOM   1214  HB2 LEU    97      55.760  52.147  44.823  1.00  0.00           H  
ATOM   1215  CG  LEU    97      53.730  51.771  45.584  1.00  0.00           C  
ATOM   1216  HG  LEU    97      52.880  51.063  45.440  1.00  0.00           H  
ATOM   1217  CD1 LEU    97      54.089  51.794  47.087  1.00  0.00           C  
ATOM   1218 1HD1 LEU    97      54.568  50.874  47.480  1.00  0.00           H  
ATOM   1219 2HD1 LEU    97      53.163  52.032  47.658  1.00  0.00           H  
ATOM   1220 3HD1 LEU    97      54.847  52.590  47.246  1.00  0.00           H  
ATOM   1221  CD2 LEU    97      52.998  53.091  45.142  1.00  0.00           C  
ATOM   1222 1HD2 LEU    97      52.596  52.878  44.131  1.00  0.00           H  
ATOM   1223 2HD2 LEU    97      53.797  53.857  45.108  1.00  0.00           H  
ATOM   1224 3HD2 LEU    97      52.056  53.280  45.696  1.00  0.00           H  
ATOM   1225  C   LEU    97      54.392  48.966  44.776  1.00  0.00           C  
ATOM   1226  O   LEU    97      53.690  48.625  45.704  1.00  0.00           O  
ATOM   1227  N   CYS    98      54.171  48.529  43.523  1.00  0.00           N  
ATOM   1228  H   CYS    98      54.682  48.768  42.695  1.00  0.00           H  
ATOM   1229  CA  CYS    98      53.013  47.570  43.224  1.00  0.00           C  
ATOM   1230  HA  CYS    98      52.105  48.087  43.494  1.00  0.00           H  
ATOM   1231  CB  CYS    98      52.977  47.368  41.676  1.00  0.00           C  
ATOM   1232  HB3 CYS    98      54.050  47.161  41.482  1.00  0.00           H  
ATOM   1233  HB2 CYS    98      52.773  48.397  41.324  1.00  0.00           H  
ATOM   1234  SG  CYS    98      51.821  46.073  40.934  1.00  0.00           S  
ATOM   1235  HG  CYS    98      50.889  46.919  40.514  1.00  0.00           H  
ATOM   1236  C   CYS    98      53.116  46.262  43.944  1.00  0.00           C  
ATOM   1237  O   CYS    98      52.184  45.737  44.506  1.00  0.00           O  
ATOM   1238  N   LYS    99      54.366  45.715  43.914  1.00  0.00           N  
ATOM   1239  H   LYS    99      55.063  46.108  43.336  1.00  0.00           H  
ATOM   1240  CA  LYS    99      54.781  44.511  44.652  1.00  0.00           C  
ATOM   1241  HA  LYS    99      54.190  43.648  44.399  1.00  0.00           H  
ATOM   1242  CB  LYS    99      56.272  44.183  44.282  1.00  0.00           C  
ATOM   1243  HB3 LYS    99      56.643  43.320  44.875  1.00  0.00           H  
ATOM   1244  HB2 LYS    99      56.945  45.056  44.427  1.00  0.00           H  
ATOM   1245  CG  LYS    99      56.418  43.697  42.795  1.00  0.00           C  
ATOM   1246  HG3 LYS    99      56.411  44.609  42.168  1.00  0.00           H  
ATOM   1247  HG2 LYS    99      55.561  43.001  42.673  1.00  0.00           H  
ATOM   1248  CD  LYS    99      57.758  43.008  42.671  1.00  0.00           C  
ATOM   1249  HD3 LYS    99      57.769  42.264  43.504  1.00  0.00           H  
ATOM   1250  HD2 LYS    99      58.581  43.738  42.826  1.00  0.00           H  
ATOM   1251  CE  LYS    99      57.945  42.324  41.366  1.00  0.00           C  
ATOM   1252  HE3 LYS    99      59.019  42.050  41.245  1.00  0.00           H  
ATOM   1253  HE2 LYS    99      57.480  42.926  40.549  1.00  0.00           H  
ATOM   1254  NZ  LYS    99      57.167  41.053  41.343  1.00  0.00           N1+
ATOM   1255  HZ1 LYS    99      56.155  41.243  41.220  1.00  0.00           H  
ATOM   1256  HZ2 LYS    99      57.170  40.440  42.183  1.00  0.00           H  
ATOM   1257  HZ3 LYS    99      57.395  40.482  40.503  1.00  0.00           H  
ATOM   1258  C   LYS    99      54.618  44.678  46.149  1.00  0.00           C  
ATOM   1259  O   LYS    99      54.069  43.699  46.699  1.00  0.00           O  
ATOM   1260  N   PHE   100      55.040  45.841  46.812  1.00  0.00           N  
ATOM   1261  H   PHE   100      55.533  46.514  46.265  1.00  0.00           H  
ATOM   1262  CA  PHE   100      54.578  46.198  48.170  1.00  0.00           C  
ATOM   1263  HA  PHE   100      54.952  45.417  48.821  1.00  0.00           H  
ATOM   1264  CB  PHE   100      55.238  47.535  48.615  1.00  0.00           C  
ATOM   1265  HB3 PHE   100      54.907  48.310  47.891  1.00  0.00           H  
ATOM   1266  HB2 PHE   100      56.341  47.440  48.536  1.00  0.00           H  
ATOM   1267  CG  PHE   100      54.814  47.970  49.979  1.00  0.00           C  
ATOM   1268  CD1 PHE   100      55.085  47.134  51.112  1.00  0.00           C  
ATOM   1269  HD1 PHE   100      55.570  46.177  51.043  1.00  0.00           H  
ATOM   1270  CE1 PHE   100      54.727  47.519  52.360  1.00  0.00           C  
ATOM   1271  HE1 PHE   100      54.737  46.865  53.221  1.00  0.00           H  
ATOM   1272  CZ  PHE   100      54.139  48.770  52.581  1.00  0.00           C  
ATOM   1273  HZ  PHE   100      53.842  48.922  53.608  1.00  0.00           H  
ATOM   1274  CD2 PHE   100      54.175  49.225  50.184  1.00  0.00           C  
ATOM   1275  HD2 PHE   100      53.897  49.892  49.367  1.00  0.00           H  
ATOM   1276  CE2 PHE   100      53.854  49.620  51.508  1.00  0.00           C  
ATOM   1277  HE2 PHE   100      53.329  50.560  51.601  1.00  0.00           H  
ATOM   1278  C   PHE   100      52.993  46.307  48.364  1.00  0.00           C  
ATOM   1279  O   PHE   100      52.413  45.703  49.218  1.00  0.00           O  
ATOM   1280  N   VAL   101      52.263  47.073  47.576  1.00  0.00           N  
ATOM   1281  H   VAL   101      52.480  47.557  46.719  1.00  0.00           H  
ATOM   1282  CA  VAL   101      50.902  47.569  47.879  1.00  0.00           C  
ATOM   1283  HA  VAL   101      50.828  47.853  48.913  1.00  0.00           H  
ATOM   1284  CB  VAL   101      50.434  48.720  46.946  1.00  0.00           C  
ATOM   1285  HB  VAL   101      50.865  48.438  45.960  1.00  0.00           H  
ATOM   1286  CG1 VAL   101      48.905  48.951  46.759  1.00  0.00           C  
ATOM   1287 1HG1 VAL   101      48.294  49.224  47.652  1.00  0.00           H  
ATOM   1288 2HG1 VAL   101      48.473  48.018  46.323  1.00  0.00           H  
ATOM   1289 3HG1 VAL   101      48.729  49.711  45.971  1.00  0.00           H  
ATOM   1290  CG2 VAL   101      51.039  50.053  47.466  1.00  0.00           C  
ATOM   1291 1HG2 VAL   101      52.138  49.988  47.638  1.00  0.00           H  
ATOM   1292 2HG2 VAL   101      50.578  50.207  48.459  1.00  0.00           H  
ATOM   1293 3HG2 VAL   101      50.850  50.908  46.777  1.00  0.00           H  
ATOM   1294  C   VAL   101      49.894  46.476  47.811  1.00  0.00           C  
ATOM   1295  O   VAL   101      48.920  46.365  48.628  1.00  0.00           O  
ATOM   1296  N   PHE   102      50.124  45.450  46.874  1.00  0.00           N  
ATOM   1297  H   PHE   102      50.867  45.405  46.214  1.00  0.00           H  
ATOM   1298  CA  PHE   102      49.179  44.345  46.620  1.00  0.00           C  
ATOM   1299  HA  PHE   102      48.251  44.650  47.099  1.00  0.00           H  
ATOM   1300  CB  PHE   102      49.043  44.193  45.140  1.00  0.00           C  
ATOM   1301  HB3 PHE   102      48.252  43.457  44.892  1.00  0.00           H  
ATOM   1302  HB2 PHE   102      49.932  43.898  44.544  1.00  0.00           H  
ATOM   1303  CG  PHE   102      48.352  45.484  44.505  1.00  0.00           C  
ATOM   1304  CD1 PHE   102      49.035  46.197  43.568  1.00  0.00           C  
ATOM   1305  HD1 PHE   102      50.049  45.894  43.363  1.00  0.00           H  
ATOM   1306  CE1 PHE   102      48.412  47.302  42.973  1.00  0.00           C  
ATOM   1307  HE1 PHE   102      48.998  47.964  42.348  1.00  0.00           H  
ATOM   1308  CZ  PHE   102      47.056  47.493  43.173  1.00  0.00           C  
ATOM   1309  HZ  PHE   102      46.607  48.272  42.580  1.00  0.00           H  
ATOM   1310  CD2 PHE   102      46.929  45.586  44.603  1.00  0.00           C  
ATOM   1311  HD2 PHE   102      46.371  44.954  45.285  1.00  0.00           H  
ATOM   1312  CE2 PHE   102      46.270  46.672  43.961  1.00  0.00           C  
ATOM   1313  HE2 PHE   102      45.206  46.816  44.096  1.00  0.00           H  
ATOM   1314  C   PHE   102      49.628  43.107  47.306  1.00  0.00           C  
ATOM   1315  O   PHE   102      49.068  42.049  47.035  1.00  0.00           O  
ATOM   1316  N   THR   103      50.600  43.177  48.189  1.00  0.00           N  
ATOM   1317  H   THR   103      51.066  44.039  48.393  1.00  0.00           H  
ATOM   1318  CA  THR   103      50.933  41.964  49.026  1.00  0.00           C  
ATOM   1319  HA  THR   103      50.348  41.099  48.732  1.00  0.00           H  
ATOM   1320  CB  THR   103      52.365  41.467  48.847  1.00  0.00           C  
ATOM   1321  HB  THR   103      52.624  40.520  49.381  1.00  0.00           H  
ATOM   1322  OG1 THR   103      53.283  42.435  49.157  1.00  0.00           O  
ATOM   1323  HG1 THR   103      53.546  42.836  48.328  1.00  0.00           H  
ATOM   1324  CG2 THR   103      52.527  41.010  47.388  1.00  0.00           C  
ATOM   1325 1HG2 THR   103      51.904  40.114  47.259  1.00  0.00           H  
ATOM   1326 2HG2 THR   103      53.601  40.794  47.204  1.00  0.00           H  
ATOM   1327 3HG2 THR   103      52.228  41.845  46.729  1.00  0.00           H  
ATOM   1328  C   THR   103      50.720  42.294  50.483  1.00  0.00           C  
ATOM   1329  O   THR   103      50.461  41.442  51.344  1.00  0.00           O  
ATOM   1330  N   ILE   104      50.904  43.557  50.863  1.00  0.00           N  
ATOM   1331  H   ILE   104      51.303  44.194  50.206  1.00  0.00           H  
ATOM   1332  CA  ILE   104      50.802  44.044  52.185  1.00  0.00           C  
ATOM   1333  HA  ILE   104      51.385  43.323  52.744  1.00  0.00           H  
ATOM   1334  CB  ILE   104      51.457  45.449  52.287  1.00  0.00           C  
ATOM   1335  HB  ILE   104      52.435  45.410  51.766  1.00  0.00           H  
ATOM   1336  CG2 ILE   104      50.612  46.458  51.553  1.00  0.00           C  
ATOM   1337 1HG2 ILE   104      51.056  47.482  51.474  1.00  0.00           H  
ATOM   1338 2HG2 ILE   104      49.654  46.606  52.080  1.00  0.00           H  
ATOM   1339 3HG2 ILE   104      50.381  46.159  50.508  1.00  0.00           H  
ATOM   1340  CG1 ILE   104      51.771  45.787  53.765  1.00  0.00           C  
ATOM   1341 3HG1 ILE   104      50.810  45.866  54.324  1.00  0.00           H  
ATOM   1342 2HG1 ILE   104      52.302  46.750  53.589  1.00  0.00           H  
ATOM   1343  CD1 ILE   104      52.673  44.815  54.543  1.00  0.00           C  
ATOM   1344 1HD1 ILE   104      52.283  43.789  54.436  1.00  0.00           H  
ATOM   1345 2HD1 ILE   104      52.814  45.111  55.597  1.00  0.00           H  
ATOM   1346 3HD1 ILE   104      53.719  44.705  54.168  1.00  0.00           H  
ATOM   1347  C   ILE   104      49.345  43.893  52.705  1.00  0.00           C  
ATOM   1348  O   ILE   104      49.043  43.527  53.848  1.00  0.00           O  
ATOM   1349  N   VAL   105      48.351  44.002  51.749  1.00  0.00           N  
ATOM   1350  H   VAL   105      48.556  44.304  50.818  1.00  0.00           H  
ATOM   1351  CA  VAL   105      47.005  43.607  52.176  1.00  0.00           C  
ATOM   1352  HA  VAL   105      46.678  44.255  52.962  1.00  0.00           H  
ATOM   1353  CB  VAL   105      46.046  43.867  51.011  1.00  0.00           C  
ATOM   1354  HB  VAL   105      44.974  43.704  51.235  1.00  0.00           H  
ATOM   1355  CG1 VAL   105      46.104  45.361  50.784  1.00  0.00           C  
ATOM   1356 1HG1 VAL   105      45.326  45.549  50.017  1.00  0.00           H  
ATOM   1357 2HG1 VAL   105      47.078  45.665  50.334  1.00  0.00           H  
ATOM   1358 3HG1 VAL   105      45.877  46.023  51.651  1.00  0.00           H  
ATOM   1359  CG2 VAL   105      46.285  43.021  49.777  1.00  0.00           C  
ATOM   1360 1HG2 VAL   105      45.906  43.542  48.873  1.00  0.00           H  
ATOM   1361 2HG2 VAL   105      45.829  42.006  49.827  1.00  0.00           H  
ATOM   1362 3HG2 VAL   105      47.362  42.902  49.540  1.00  0.00           H  
ATOM   1363  C   VAL   105      46.839  42.171  52.612  1.00  0.00           C  
ATOM   1364  O   VAL   105      46.228  41.866  53.622  1.00  0.00           O  
ATOM   1365  N   ASP   106      47.443  41.210  51.850  1.00  0.00           N  
ATOM   1366  H   ASP   106      47.980  41.560  51.087  1.00  0.00           H  
ATOM   1367  CA  ASP   106      47.567  39.774  52.139  1.00  0.00           C  
ATOM   1368  HA  ASP   106      46.579  39.370  52.302  1.00  0.00           H  
ATOM   1369  CB  ASP   106      48.310  39.027  50.926  1.00  0.00           C  
ATOM   1370  HB3 ASP   106      48.839  38.099  51.204  1.00  0.00           H  
ATOM   1371  HB2 ASP   106      48.997  39.714  50.391  1.00  0.00           H  
ATOM   1372  CG  ASP   106      47.416  38.658  49.743  1.00  0.00           C  
ATOM   1373  OD1 ASP   106      48.001  38.182  48.747  1.00  0.00           O  
ATOM   1374  OD2 ASP   106      46.186  38.904  49.839  1.00  0.00           O1-
ATOM   1375  C   ASP   106      48.267  39.540  53.427  1.00  0.00           C  
ATOM   1376  O   ASP   106      47.579  39.089  54.387  1.00  0.00           O  
ATOM   1377  N   ILE   107      49.460  40.119  53.582  1.00  0.00           N  
ATOM   1378  H   ILE   107      49.864  40.662  52.847  1.00  0.00           H  
ATOM   1379  CA  ILE   107      50.210  40.001  54.873  1.00  0.00           C  
ATOM   1380  HA  ILE   107      50.183  38.982  55.215  1.00  0.00           H  
ATOM   1381  CB  ILE   107      51.668  40.343  54.618  1.00  0.00           C  
ATOM   1382  HB  ILE   107      51.728  41.400  54.262  1.00  0.00           H  
ATOM   1383  CG2 ILE   107      52.415  40.348  55.966  1.00  0.00           C  
ATOM   1384 1HG2 ILE   107      53.511  40.496  55.911  1.00  0.00           H  
ATOM   1385 2HG2 ILE   107      52.269  39.385  56.508  1.00  0.00           H  
ATOM   1386 3HG2 ILE   107      51.988  41.150  56.616  1.00  0.00           H  
ATOM   1387  CG1 ILE   107      52.441  39.422  53.678  1.00  0.00           C  
ATOM   1388 3HG1 ILE   107      51.822  39.401  52.751  1.00  0.00           H  
ATOM   1389 2HG1 ILE   107      52.523  38.482  54.259  1.00  0.00           H  
ATOM   1390  CD1 ILE   107      53.818  39.892  53.177  1.00  0.00           C  
ATOM   1391 1HD1 ILE   107      54.182  39.328  52.284  1.00  0.00           H  
ATOM   1392 2HD1 ILE   107      54.598  39.733  53.943  1.00  0.00           H  
ATOM   1393 3HD1 ILE   107      53.802  40.957  52.877  1.00  0.00           H  
ATOM   1394  C   ILE   107      49.455  40.638  56.060  1.00  0.00           C  
ATOM   1395  O   ILE   107      49.515  40.031  57.196  1.00  0.00           O  
ATOM   1396  N   ASN   108      48.817  41.791  55.916  1.00  0.00           N  
ATOM   1397  H   ASN   108      48.840  42.271  55.047  1.00  0.00           H  
ATOM   1398  CA  ASN   108      48.158  42.380  57.106  1.00  0.00           C  
ATOM   1399  HA  ASN   108      48.844  42.443  57.945  1.00  0.00           H  
ATOM   1400  CB  ASN   108      47.687  43.846  56.848  1.00  0.00           C  
ATOM   1401  HB3 ASN   108      47.098  44.138  57.748  1.00  0.00           H  
ATOM   1402  HB2 ASN   108      47.014  43.851  55.966  1.00  0.00           H  
ATOM   1403  CG  ASN   108      48.765  44.926  56.699  1.00  0.00           C  
ATOM   1404  OD1 ASN   108      48.539  46.053  56.236  1.00  0.00           O  
ATOM   1405  ND2 ASN   108      49.993  44.564  57.027  1.00  0.00           N  
ATOM   1406 1HD2 ASN   108      50.646  45.320  56.946  1.00  0.00           H  
ATOM   1407 2HD2 ASN   108      50.259  43.601  57.110  1.00  0.00           H  
ATOM   1408  C   ASN   108      46.946  41.595  57.601  1.00  0.00           C  
ATOM   1409  O   ASN   108      46.638  41.572  58.796  1.00  0.00           O  
ATOM   1410  N   LEU   109      46.208  41.002  56.691  1.00  0.00           N  
ATOM   1411  H   LEU   109      46.266  41.274  55.734  1.00  0.00           H  
ATOM   1412  CA  LEU   109      45.035  40.268  57.021  1.00  0.00           C  
ATOM   1413  HA  LEU   109      44.430  40.786  57.745  1.00  0.00           H  
ATOM   1414  CB  LEU   109      44.140  40.188  55.769  1.00  0.00           C  
ATOM   1415  HB3 LEU   109      43.307  39.470  55.946  1.00  0.00           H  
ATOM   1416  HB2 LEU   109      44.733  39.738  54.953  1.00  0.00           H  
ATOM   1417  CG  LEU   109      43.523  41.510  55.368  1.00  0.00           C  
ATOM   1418  HG  LEU   109      44.346  42.173  55.032  1.00  0.00           H  
ATOM   1419  CD1 LEU   109      42.643  41.317  54.058  1.00  0.00           C  
ATOM   1420 1HD1 LEU   109      43.376  41.067  53.264  1.00  0.00           H  
ATOM   1421 2HD1 LEU   109      42.222  42.283  53.718  1.00  0.00           H  
ATOM   1422 3HD1 LEU   109      41.835  40.566  54.203  1.00  0.00           H  
ATOM   1423  CD2 LEU   109      42.561  42.191  56.452  1.00  0.00           C  
ATOM   1424 1HD2 LEU   109      41.750  41.453  56.668  1.00  0.00           H  
ATOM   1425 2HD2 LEU   109      42.167  43.122  56.001  1.00  0.00           H  
ATOM   1426 3HD2 LEU   109      43.036  42.516  57.394  1.00  0.00           H  
ATOM   1427  C   LEU   109      45.194  38.806  57.508  1.00  0.00           C  
ATOM   1428  O   LEU   109      44.403  38.224  58.230  1.00  0.00           O  
ATOM   1429  N   PHE   110      46.264  38.128  57.057  1.00  0.00           N  
ATOM   1430  H   PHE   110      46.672  38.476  56.216  1.00  0.00           H  
ATOM   1431  CA  PHE   110      46.750  36.872  57.619  1.00  0.00           C  
ATOM   1432  HA  PHE   110      45.966  36.140  57.782  1.00  0.00           H  
ATOM   1433  CB  PHE   110      47.970  36.233  56.891  1.00  0.00           C  
ATOM   1434  HB3 PHE   110      48.483  35.417  57.449  1.00  0.00           H  
ATOM   1435  HB2 PHE   110      48.792  36.979  56.915  1.00  0.00           H  
ATOM   1436  CG  PHE   110      47.741  35.634  55.593  1.00  0.00           C  
ATOM   1437  CD1 PHE   110      48.342  36.177  54.468  1.00  0.00           C  
ATOM   1438  HD1 PHE   110      48.986  37.049  54.525  1.00  0.00           H  
ATOM   1439  CE1 PHE   110      48.206  35.581  53.200  1.00  0.00           C  
ATOM   1440  HE1 PHE   110      48.605  36.008  52.288  1.00  0.00           H  
ATOM   1441  CZ  PHE   110      47.330  34.425  53.082  1.00  0.00           C  
ATOM   1442  HZ  PHE   110      47.219  33.889  52.143  1.00  0.00           H  
ATOM   1443  CD2 PHE   110      46.943  34.451  55.478  1.00  0.00           C  
ATOM   1444  HD2 PHE   110      46.512  34.017  56.374  1.00  0.00           H  
ATOM   1445  CE2 PHE   110      46.633  33.979  54.173  1.00  0.00           C  
ATOM   1446  HE2 PHE   110      45.836  33.259  54.066  1.00  0.00           H  
ATOM   1447  C   PHE   110      47.243  37.113  59.064  1.00  0.00           C  
ATOM   1448  O   PHE   110      46.821  36.603  60.122  1.00  0.00           O  
ATOM   1449  N   GLY   111      48.074  38.189  59.078  1.00  0.00           N  
ATOM   1450  H   GLY   111      48.361  38.648  58.245  1.00  0.00           H  
ATOM   1451  CA  GLY   111      48.842  38.817  60.185  1.00  0.00           C  
ATOM   1452  HA3 GLY   111      49.204  39.768  59.824  1.00  0.00           H  
ATOM   1453  HA2 GLY   111      49.614  38.097  60.385  1.00  0.00           H  
ATOM   1454  C   GLY   111      47.963  39.067  61.485  1.00  0.00           C  
ATOM   1455  O   GLY   111      48.178  38.555  62.575  1.00  0.00           O  
ATOM   1456  N   SER   112      46.914  39.889  61.248  1.00  0.00           N  
ATOM   1457  H   SER   112      46.827  40.296  60.341  1.00  0.00           H  
ATOM   1458  CA  SER   112      45.857  40.133  62.253  1.00  0.00           C  
ATOM   1459  HA  SER   112      46.285  40.540  63.147  1.00  0.00           H  
ATOM   1460  CB  SER   112      44.900  41.183  61.589  1.00  0.00           C  
ATOM   1461  HB3 SER   112      45.471  42.124  61.430  1.00  0.00           H  
ATOM   1462  HB2 SER   112      43.997  41.410  62.198  1.00  0.00           H  
ATOM   1463  OG  SER   112      44.369  40.791  60.323  1.00  0.00           O  
ATOM   1464  HG  SER   112      45.005  40.944  59.617  1.00  0.00           H  
ATOM   1465  C   SER   112      45.084  38.956  62.638  1.00  0.00           C  
ATOM   1466  O   SER   112      44.857  38.705  63.831  1.00  0.00           O  
ATOM   1467  N   VAL   113      44.635  38.087  61.729  1.00  0.00           N  
ATOM   1468  H   VAL   113      44.805  38.260  60.764  1.00  0.00           H  
ATOM   1469  CA  VAL   113      43.770  36.946  62.061  1.00  0.00           C  
ATOM   1470  HA  VAL   113      43.170  37.316  62.880  1.00  0.00           H  
ATOM   1471  CB  VAL   113      42.691  36.667  60.983  1.00  0.00           C  
ATOM   1472  HB  VAL   113      42.264  37.612  60.585  1.00  0.00           H  
ATOM   1473  CG1 VAL   113      43.375  35.958  59.855  1.00  0.00           C  
ATOM   1474 1HG1 VAL   113      44.344  36.418  59.541  1.00  0.00           H  
ATOM   1475 2HG1 VAL   113      42.702  36.083  58.979  1.00  0.00           H  
ATOM   1476 3HG1 VAL   113      43.635  34.899  60.071  1.00  0.00           H  
ATOM   1477  CG2 VAL   113      41.463  35.865  61.540  1.00  0.00           C  
ATOM   1478 1HG2 VAL   113      41.353  36.173  62.597  1.00  0.00           H  
ATOM   1479 2HG2 VAL   113      41.722  34.789  61.536  1.00  0.00           H  
ATOM   1480 3HG2 VAL   113      40.499  36.007  61.003  1.00  0.00           H  
ATOM   1481  C   VAL   113      44.433  35.783  62.826  1.00  0.00           C  
ATOM   1482  O   VAL   113      43.977  35.357  63.884  1.00  0.00           O  
ATOM   1483  N   PHE   114      45.693  35.373  62.440  1.00  0.00           N  
ATOM   1484  H   PHE   114      45.992  35.688  61.539  1.00  0.00           H  
ATOM   1485  CA  PHE   114      46.584  34.532  63.184  1.00  0.00           C  
ATOM   1486  HA  PHE   114      46.089  33.653  63.566  1.00  0.00           H  
ATOM   1487  CB  PHE   114      47.866  34.240  62.481  1.00  0.00           C  
ATOM   1488  HB3 PHE   114      48.375  33.455  63.069  1.00  0.00           H  
ATOM   1489  HB2 PHE   114      48.415  35.191  62.284  1.00  0.00           H  
ATOM   1490  CG  PHE   114      47.756  33.582  61.214  1.00  0.00           C  
ATOM   1491  CD1 PHE   114      48.780  33.753  60.220  1.00  0.00           C  
ATOM   1492  HD1 PHE   114      49.569  34.420  60.511  1.00  0.00           H  
ATOM   1493  CE1 PHE   114      48.713  33.261  58.944  1.00  0.00           C  
ATOM   1494  HE1 PHE   114      49.550  33.278  58.264  1.00  0.00           H  
ATOM   1495  CZ  PHE   114      47.501  32.537  58.604  1.00  0.00           C  
ATOM   1496  HZ  PHE   114      47.513  32.040  57.642  1.00  0.00           H  
ATOM   1497  CD2 PHE   114      46.620  32.850  60.826  1.00  0.00           C  
ATOM   1498  HD2 PHE   114      45.686  32.907  61.373  1.00  0.00           H  
ATOM   1499  CE2 PHE   114      46.450  32.414  59.468  1.00  0.00           C  
ATOM   1500  HE2 PHE   114      45.557  31.933  59.081  1.00  0.00           H  
ATOM   1501  C   PHE   114      46.894  35.177  64.554  1.00  0.00           C  
ATOM   1502  O   PHE   114      47.047  34.445  65.505  1.00  0.00           O  
ATOM   1503  N   LEU   115      46.976  36.561  64.689  1.00  0.00           N  
ATOM   1504  H   LEU   115      47.011  37.193  63.915  1.00  0.00           H  
ATOM   1505  CA  LEU   115      47.051  37.321  65.917  1.00  0.00           C  
ATOM   1506  HA  LEU   115      47.710  36.787  66.585  1.00  0.00           H  
ATOM   1507  CB  LEU   115      47.568  38.769  65.790  1.00  0.00           C  
ATOM   1508  HB3 LEU   115      47.086  39.311  66.633  1.00  0.00           H  
ATOM   1509  HB2 LEU   115      47.213  39.248  64.855  1.00  0.00           H  
ATOM   1510  CG  LEU   115      49.056  39.044  65.715  1.00  0.00           C  
ATOM   1511  HG  LEU   115      49.560  38.511  64.879  1.00  0.00           H  
ATOM   1512  CD1 LEU   115      49.158  40.555  65.503  1.00  0.00           C  
ATOM   1513 1HD1 LEU   115      50.247  40.756  65.538  1.00  0.00           H  
ATOM   1514 2HD1 LEU   115      48.613  41.110  66.302  1.00  0.00           H  
ATOM   1515 3HD1 LEU   115      48.738  40.815  64.500  1.00  0.00           H  
ATOM   1516  CD2 LEU   115      49.647  38.690  67.016  1.00  0.00           C  
ATOM   1517 1HD2 LEU   115      50.065  37.662  67.056  1.00  0.00           H  
ATOM   1518 2HD2 LEU   115      48.832  38.734  67.774  1.00  0.00           H  
ATOM   1519 3HD2 LEU   115      50.426  39.455  67.215  1.00  0.00           H  
ATOM   1520  C   LEU   115      45.818  37.217  66.878  1.00  0.00           C  
ATOM   1521  O   LEU   115      46.035  36.940  68.091  1.00  0.00           O  
ATOM   1522  N   ILE   116      44.567  37.301  66.328  1.00  0.00           N  
ATOM   1523  H   ILE   116      44.528  37.694  65.406  1.00  0.00           H  
ATOM   1524  CA  ILE   116      43.319  37.088  67.002  1.00  0.00           C  
ATOM   1525  HA  ILE   116      43.129  37.736  67.845  1.00  0.00           H  
ATOM   1526  CB  ILE   116      42.166  37.383  66.105  1.00  0.00           C  
ATOM   1527  HB  ILE   116      42.223  36.813  65.161  1.00  0.00           H  
ATOM   1528  CG2 ILE   116      40.803  37.061  66.843  1.00  0.00           C  
ATOM   1529 1HG2 ILE   116      40.668  37.755  67.700  1.00  0.00           H  
ATOM   1530 2HG2 ILE   116      40.801  36.031  67.253  1.00  0.00           H  
ATOM   1531 3HG2 ILE   116      39.940  37.220  66.164  1.00  0.00           H  
ATOM   1532  CG1 ILE   116      42.136  38.844  65.606  1.00  0.00           C  
ATOM   1533 3HG1 ILE   116      43.133  39.067  65.156  1.00  0.00           H  
ATOM   1534 2HG1 ILE   116      42.011  39.518  66.483  1.00  0.00           H  
ATOM   1535  CD1 ILE   116      41.110  39.072  64.508  1.00  0.00           C  
ATOM   1536 1HD1 ILE   116      41.301  38.569  63.530  1.00  0.00           H  
ATOM   1537 2HD1 ILE   116      40.957  40.163  64.332  1.00  0.00           H  
ATOM   1538 3HD1 ILE   116      40.139  38.611  64.802  1.00  0.00           H  
ATOM   1539  C   ILE   116      43.270  35.706  67.557  1.00  0.00           C  
ATOM   1540  O   ILE   116      42.915  35.415  68.712  1.00  0.00           O  
ATOM   1541  N   ALA   117      43.671  34.728  66.683  1.00  0.00           N  
ATOM   1542  H   ALA   117      44.111  34.901  65.803  1.00  0.00           H  
ATOM   1543  CA  ALA   117      43.745  33.333  67.166  1.00  0.00           C  
ATOM   1544  HA  ALA   117      42.867  33.003  67.698  1.00  0.00           H  
ATOM   1545  CB  ALA   117      43.973  32.386  65.906  1.00  0.00           C  
ATOM   1546  HB1 ALA   117      43.732  31.330  66.148  1.00  0.00           H  
ATOM   1547  HB2 ALA   117      45.014  32.375  65.508  1.00  0.00           H  
ATOM   1548  HB3 ALA   117      43.342  32.812  65.098  1.00  0.00           H  
ATOM   1549  C   ALA   117      44.860  33.088  68.266  1.00  0.00           C  
ATOM   1550  O   ALA   117      44.645  32.449  69.288  1.00  0.00           O  
ATOM   1551  N   LEU   118      46.045  33.791  68.217  1.00  0.00           N  
ATOM   1552  H   LEU   118      46.335  34.116  67.318  1.00  0.00           H  
ATOM   1553  CA  LEU   118      47.108  33.757  69.195  1.00  0.00           C  
ATOM   1554  HA  LEU   118      47.461  32.736  69.281  1.00  0.00           H  
ATOM   1555  CB  LEU   118      48.344  34.518  68.648  1.00  0.00           C  
ATOM   1556  HB3 LEU   118      48.054  35.569  68.445  1.00  0.00           H  
ATOM   1557  HB2 LEU   118      48.628  34.028  67.681  1.00  0.00           H  
ATOM   1558  CG  LEU   118      49.515  34.628  69.682  1.00  0.00           C  
ATOM   1559  HG  LEU   118      49.194  35.345  70.466  1.00  0.00           H  
ATOM   1560  CD1 LEU   118      50.023  33.394  70.363  1.00  0.00           C  
ATOM   1561 1HD1 LEU   118      50.589  32.721  69.686  1.00  0.00           H  
ATOM   1562 2HD1 LEU   118      49.225  32.722  70.766  1.00  0.00           H  
ATOM   1563 3HD1 LEU   118      50.708  33.698  71.185  1.00  0.00           H  
ATOM   1564  CD2 LEU   118      50.681  35.381  69.042  1.00  0.00           C  
ATOM   1565 1HD2 LEU   118      50.288  36.184  68.383  1.00  0.00           H  
ATOM   1566 2HD2 LEU   118      51.131  34.608  68.399  1.00  0.00           H  
ATOM   1567 3HD2 LEU   118      51.352  35.775  69.843  1.00  0.00           H  
ATOM   1568  C   LEU   118      46.678  34.233  70.568  1.00  0.00           C  
ATOM   1569  O   LEU   118      46.882  33.568  71.572  1.00  0.00           O  
ATOM   1570  N   ILE   119      45.913  35.349  70.517  1.00  0.00           N  
ATOM   1571  H   ILE   119      45.765  35.884  69.692  1.00  0.00           H  
ATOM   1572  CA  ILE   119      45.495  35.970  71.764  1.00  0.00           C  
ATOM   1573  HA  ILE   119      46.377  35.978  72.376  1.00  0.00           H  
ATOM   1574  CB  ILE   119      44.977  37.416  71.672  1.00  0.00           C  
ATOM   1575  HB  ILE   119      44.581  37.764  72.653  1.00  0.00           H  
ATOM   1576  CG2 ILE   119      46.200  38.342  71.493  1.00  0.00           C  
ATOM   1577 1HG2 ILE   119      46.875  38.045  70.665  1.00  0.00           H  
ATOM   1578 2HG2 ILE   119      46.824  38.423  72.418  1.00  0.00           H  
ATOM   1579 3HG2 ILE   119      45.954  39.364  71.136  1.00  0.00           H  
ATOM   1580  CG1 ILE   119      43.869  37.659  70.552  1.00  0.00           C  
ATOM   1581 3HG1 ILE   119      43.127  36.843  70.703  1.00  0.00           H  
ATOM   1582 2HG1 ILE   119      44.264  37.600  69.512  1.00  0.00           H  
ATOM   1583  CD1 ILE   119      43.223  39.082  70.632  1.00  0.00           C  
ATOM   1584 1HD1 ILE   119      42.456  39.087  69.829  1.00  0.00           H  
ATOM   1585 2HD1 ILE   119      43.977  39.864  70.411  1.00  0.00           H  
ATOM   1586 3HD1 ILE   119      42.853  39.199  71.668  1.00  0.00           H  
ATOM   1587  C   ILE   119      44.449  35.100  72.518  1.00  0.00           C  
ATOM   1588  O   ILE   119      44.334  35.082  73.724  1.00  0.00           O  
ATOM   1589  N   ALA   120      43.594  34.372  71.773  1.00  0.00           N  
ATOM   1590  H   ALA   120      43.579  34.317  70.771  1.00  0.00           H  
ATOM   1591  CA  ALA   120      42.775  33.275  72.351  1.00  0.00           C  
ATOM   1592  HA  ALA   120      42.093  33.749  73.054  1.00  0.00           H  
ATOM   1593  CB  ALA   120      41.888  32.697  71.233  1.00  0.00           C  
ATOM   1594  HB1 ALA   120      41.269  31.870  71.644  1.00  0.00           H  
ATOM   1595  HB2 ALA   120      42.563  32.381  70.406  1.00  0.00           H  
ATOM   1596  HB3 ALA   120      41.151  33.428  70.849  1.00  0.00           H  
ATOM   1597  C   ALA   120      43.631  32.175  73.066  1.00  0.00           C  
ATOM   1598  O   ALA   120      43.315  31.770  74.201  1.00  0.00           O  
ATOM   1599  N   LEU   121      44.707  31.752  72.446  1.00  0.00           N  
ATOM   1600  H   LEU   121      45.042  32.105  71.571  1.00  0.00           H  
ATOM   1601  CA  LEU   121      45.649  30.812  73.068  1.00  0.00           C  
ATOM   1602  HA  LEU   121      45.119  29.967  73.482  1.00  0.00           H  
ATOM   1603  CB  LEU   121      46.775  30.422  72.070  1.00  0.00           C  
ATOM   1604  HB3 LEU   121      47.514  29.734  72.544  1.00  0.00           H  
ATOM   1605  HB2 LEU   121      47.328  31.295  71.664  1.00  0.00           H  
ATOM   1606  CG  LEU   121      46.328  29.673  70.836  1.00  0.00           C  
ATOM   1607  HG  LEU   121      45.754  30.370  70.177  1.00  0.00           H  
ATOM   1608  CD1 LEU   121      47.588  29.059  70.094  1.00  0.00           C  
ATOM   1609 1HD1 LEU   121      48.126  28.439  70.845  1.00  0.00           H  
ATOM   1610 2HD1 LEU   121      48.193  29.910  69.724  1.00  0.00           H  
ATOM   1611 3HD1 LEU   121      47.249  28.514  69.196  1.00  0.00           H  
ATOM   1612  CD2 LEU   121      45.328  28.580  71.079  1.00  0.00           C  
ATOM   1613 1HD2 LEU   121      44.945  28.176  70.121  1.00  0.00           H  
ATOM   1614 2HD2 LEU   121      44.470  28.796  71.755  1.00  0.00           H  
ATOM   1615 3HD2 LEU   121      45.826  27.691  71.540  1.00  0.00           H  
ATOM   1616  C   LEU   121      46.308  31.326  74.409  1.00  0.00           C  
ATOM   1617  O   LEU   121      46.297  30.692  75.463  1.00  0.00           O  
ATOM   1618  N   ASP   122      46.770  32.560  74.323  1.00  0.00           N  
ATOM   1619  H   ASP   122      46.559  33.009  73.456  1.00  0.00           H  
ATOM   1620  CA  ASP   122      47.421  33.334  75.326  1.00  0.00           C  
ATOM   1621  HA  ASP   122      48.261  32.755  75.697  1.00  0.00           H  
ATOM   1622  CB  ASP   122      47.785  34.636  74.654  1.00  0.00           C  
ATOM   1623  HB3 ASP   122      46.979  35.282  74.258  1.00  0.00           H  
ATOM   1624  HB2 ASP   122      48.464  34.529  73.790  1.00  0.00           H  
ATOM   1625  CG  ASP   122      48.652  35.589  75.532  1.00  0.00           C  
ATOM   1626  OD1 ASP   122      49.494  35.103  76.282  1.00  0.00           O  
ATOM   1627  OD2 ASP   122      48.529  36.850  75.408  1.00  0.00           O1-
ATOM   1628  C   ASP   122      46.433  33.561  76.566  1.00  0.00           C  
ATOM   1629  O   ASP   122      46.882  33.324  77.747  1.00  0.00           O  
ATOM   1630  N   ARG   123      45.134  33.802  76.338  1.00  0.00           N  
ATOM   1631  H   ARG   123      44.762  33.720  75.420  1.00  0.00           H  
ATOM   1632  CA  ARG   123      44.061  33.727  77.373  1.00  0.00           C  
ATOM   1633  HA  ARG   123      44.352  34.384  78.182  1.00  0.00           H  
ATOM   1634  CB  ARG   123      42.705  34.271  76.780  1.00  0.00           C  
ATOM   1635  HB3 ARG   123      41.815  34.137  77.439  1.00  0.00           H  
ATOM   1636  HB2 ARG   123      42.466  33.795  75.811  1.00  0.00           H  
ATOM   1637  CG  ARG   123      42.791  35.819  76.469  1.00  0.00           C  
ATOM   1638  HG3 ARG   123      42.012  36.171  75.767  1.00  0.00           H  
ATOM   1639  HG2 ARG   123      43.782  36.011  75.990  1.00  0.00           H  
ATOM   1640  CD  ARG   123      42.626  36.729  77.684  1.00  0.00           C  
ATOM   1641  HD3 ARG   123      43.448  36.434  78.370  1.00  0.00           H  
ATOM   1642  HD2 ARG   123      41.676  36.496  78.220  1.00  0.00           H  
ATOM   1643  NE  ARG   123      42.810  38.141  77.146  1.00  0.00           N  
ATOM   1644  HE  ARG   123      42.998  38.282  76.181  1.00  0.00           H  
ATOM   1645  CZ  ARG   123      42.778  39.233  77.862  1.00  0.00           C  
ATOM   1646  NH1 ARG   123      42.508  39.321  79.151  1.00  0.00           N1+
ATOM   1647 1HH1 ARG   123      42.313  38.493  79.684  1.00  0.00           H  
ATOM   1648 2HH1 ARG   123      42.764  40.179  79.596  1.00  0.00           H  
ATOM   1649  NH2 ARG   123      43.094  40.318  77.200  1.00  0.00           N  
ATOM   1650 1HH2 ARG   123      43.123  40.290  76.204  1.00  0.00           H  
ATOM   1651 2HH2 ARG   123      43.214  41.160  77.719  1.00  0.00           H  
ATOM   1652  C   ARG   123      43.794  32.403  77.917  1.00  0.00           C  
ATOM   1653  O   ARG   123      43.579  32.201  79.078  1.00  0.00           O  
ATOM   1654  N   CYS   124      43.907  31.329  77.072  1.00  0.00           N  
ATOM   1655  H   CYS   124      44.019  31.527  76.102  1.00  0.00           H  
ATOM   1656  CA  CYS   124      43.535  29.979  77.485  1.00  0.00           C  
ATOM   1657  HA  CYS   124      42.591  29.936  78.006  1.00  0.00           H  
ATOM   1658  CB  CYS   124      43.323  29.030  76.265  1.00  0.00           C  
ATOM   1659  HB3 CYS   124      44.294  28.891  75.757  1.00  0.00           H  
ATOM   1660  HB2 CYS   124      42.632  29.484  75.533  1.00  0.00           H  
ATOM   1661  SG  CYS   124      42.673  27.453  76.710  1.00  0.00           S  
ATOM   1662  HG  CYS   124      43.892  26.934  76.542  1.00  0.00           H  
ATOM   1663  C   CYS   124      44.562  29.354  78.412  1.00  0.00           C  
ATOM   1664  O   CYS   124      44.269  28.627  79.323  1.00  0.00           O  
ATOM   1665  N   VAL   125      45.861  29.585  78.065  1.00  0.00           N  
ATOM   1666  H   VAL   125      46.021  29.941  77.146  1.00  0.00           H  
ATOM   1667  CA  VAL   125      47.004  29.104  78.797  1.00  0.00           C  
ATOM   1668  HA  VAL   125      46.913  28.055  79.025  1.00  0.00           H  
ATOM   1669  CB  VAL   125      48.303  29.339  77.997  1.00  0.00           C  
ATOM   1670  HB  VAL   125      48.197  30.425  77.796  1.00  0.00           H  
ATOM   1671  CG1 VAL   125      49.603  28.997  78.781  1.00  0.00           C  
ATOM   1672 1HG1 VAL   125      50.543  29.231  78.246  1.00  0.00           H  
ATOM   1673 2HG1 VAL   125      49.647  27.952  79.147  1.00  0.00           H  
ATOM   1674 3HG1 VAL   125      49.638  29.570  79.736  1.00  0.00           H  
ATOM   1675  CG2 VAL   125      48.286  28.511  76.705  1.00  0.00           C  
ATOM   1676 1HG2 VAL   125      48.452  27.453  76.991  1.00  0.00           H  
ATOM   1677 2HG2 VAL   125      49.115  28.861  76.057  1.00  0.00           H  
ATOM   1678 3HG2 VAL   125      47.336  28.601  76.138  1.00  0.00           H  
ATOM   1679  C   VAL   125      47.055  29.761  80.190  1.00  0.00           C  
ATOM   1680  O   VAL   125      47.212  29.082  81.239  1.00  0.00           O  
ATOM   1681  N   CYS   126      46.842  31.047  80.285  1.00  0.00           N  
ATOM   1682  H   CYS   126      46.644  31.587  79.465  1.00  0.00           H  
ATOM   1683  CA  CYS   126      46.838  31.882  81.448  1.00  0.00           C  
ATOM   1684  HA  CYS   126      47.719  31.515  81.959  1.00  0.00           H  
ATOM   1685  CB  CYS   126      46.916  33.350  81.129  1.00  0.00           C  
ATOM   1686  HB3 CYS   126      46.038  33.642  80.499  1.00  0.00           H  
ATOM   1687  HB2 CYS   126      47.775  33.294  80.428  1.00  0.00           H  
ATOM   1688  SG  CYS   126      47.367  34.475  82.483  1.00  0.00           S  
ATOM   1689  HG  CYS   126      46.142  34.465  82.998  1.00  0.00           H  
ATOM   1690  C   CYS   126      45.671  31.621  82.397  1.00  0.00           C  
ATOM   1691  O   CYS   126      45.894  31.555  83.593  1.00  0.00           O  
ATOM   1692  N   VAL   127      44.461  31.414  81.921  1.00  0.00           N  
ATOM   1693  H   VAL   127      44.287  31.575  80.948  1.00  0.00           H  
ATOM   1694  CA  VAL   127      43.350  30.863  82.752  1.00  0.00           C  
ATOM   1695  HA  VAL   127      43.342  31.497  83.629  1.00  0.00           H  
ATOM   1696  CB  VAL   127      41.991  31.267  82.163  1.00  0.00           C  
ATOM   1697  HB  VAL   127      41.954  30.872  81.123  1.00  0.00           H  
ATOM   1698  CG1 VAL   127      40.821  30.832  83.017  1.00  0.00           C  
ATOM   1699 1HG1 VAL   127      40.939  31.062  84.104  1.00  0.00           H  
ATOM   1700 2HG1 VAL   127      40.534  29.767  82.861  1.00  0.00           H  
ATOM   1701 3HG1 VAL   127      39.969  31.421  82.607  1.00  0.00           H  
ATOM   1702  CG2 VAL   127      41.890  32.845  81.978  1.00  0.00           C  
ATOM   1703 1HG2 VAL   127      42.717  33.113  81.282  1.00  0.00           H  
ATOM   1704 2HG2 VAL   127      41.993  33.373  82.959  1.00  0.00           H  
ATOM   1705 3HG2 VAL   127      40.940  33.108  81.476  1.00  0.00           H  
ATOM   1706  C   VAL   127      43.458  29.444  83.193  1.00  0.00           C  
ATOM   1707  O   VAL   127      43.002  29.108  84.269  1.00  0.00           O  
ATOM   1708  N   LEU   128      44.086  28.531  82.427  1.00  0.00           N  
ATOM   1709  H   LEU   128      44.385  28.846  81.527  1.00  0.00           H  
ATOM   1710  CA  LEU   128      44.123  27.090  82.654  1.00  0.00           C  
ATOM   1711  HA  LEU   128      43.185  26.834  83.120  1.00  0.00           H  
ATOM   1712  CB  LEU   128      44.389  26.269  81.356  1.00  0.00           C  
ATOM   1713  HB3 LEU   128      45.383  26.553  80.935  1.00  0.00           H  
ATOM   1714  HB2 LEU   128      43.566  26.483  80.633  1.00  0.00           H  
ATOM   1715  CG  LEU   128      44.413  24.760  81.617  1.00  0.00           C  
ATOM   1716  HG  LEU   128      45.196  24.449  82.337  1.00  0.00           H  
ATOM   1717  CD1 LEU   128      43.072  24.332  82.255  1.00  0.00           C  
ATOM   1718 1HD1 LEU   128      42.717  23.281  82.347  1.00  0.00           H  
ATOM   1719 2HD1 LEU   128      42.288  25.072  82.005  1.00  0.00           H  
ATOM   1720 3HD1 LEU   128      43.106  24.499  83.362  1.00  0.00           H  
ATOM   1721  CD2 LEU   128      44.688  23.958  80.298  1.00  0.00           C  
ATOM   1722 1HD2 LEU   128      44.940  22.887  80.434  1.00  0.00           H  
ATOM   1723 2HD2 LEU   128      45.627  24.450  79.956  1.00  0.00           H  
ATOM   1724 3HD2 LEU   128      43.873  24.040  79.557  1.00  0.00           H  
ATOM   1725  C   LEU   128      45.192  26.876  83.657  1.00  0.00           C  
ATOM   1726  O   LEU   128      45.054  26.066  84.576  1.00  0.00           O  
ATOM   1727  N   HIS   129      46.251  27.721  83.636  1.00  0.00           N  
ATOM   1728  H   HIS   129      46.448  28.393  82.936  1.00  0.00           H  
ATOM   1729  CA  HIS   129      47.227  27.790  84.790  1.00  0.00           C  
ATOM   1730  HA  HIS   129      46.641  27.549  85.674  1.00  0.00           H  
ATOM   1731  CB  HIS   129      48.266  26.655  84.655  1.00  0.00           C  
ATOM   1732  HB3 HIS   129      48.525  26.696  83.575  1.00  0.00           H  
ATOM   1733  HB2 HIS   129      47.764  25.679  84.829  1.00  0.00           H  
ATOM   1734  ND1 HIS   129      49.439  26.957  86.879  1.00  0.00           N  
ATOM   1735  HD1 HIS   129      48.655  26.721  87.460  1.00  0.00           H  
ATOM   1736  CG  HIS   129      49.520  26.852  85.528  1.00  0.00           C  
ATOM   1737  CE1 HIS   129      50.700  26.997  87.304  1.00  0.00           C  
ATOM   1738  HE1 HIS   129      51.013  27.098  88.337  1.00  0.00           H  
ATOM   1739  NE2 HIS   129      51.589  27.041  86.387  1.00  0.00           N  
ATOM   1740  CD2 HIS   129      50.837  26.873  85.246  1.00  0.00           C  
ATOM   1741  HD2 HIS   129      51.357  26.607  84.331  1.00  0.00           H  
ATOM   1742  C   HIS   129      47.861  29.106  84.856  1.00  0.00           C  
ATOM   1743  O   HIS   129      48.490  29.523  83.942  1.00  0.00           O  
ATOM   1744  N   PRO   130      47.690  29.851  85.936  1.00  0.00           N  
ATOM   1745  CD  PRO   130      46.611  29.745  86.923  1.00  0.00           C  
ATOM   1746  HD3 PRO   130      46.609  28.748  87.412  1.00  0.00           H  
ATOM   1747  HD2 PRO   130      45.675  29.984  86.369  1.00  0.00           H  
ATOM   1748  CA  PRO   130      48.323  31.185  85.971  1.00  0.00           C  
ATOM   1749  HA  PRO   130      48.046  31.709  85.078  1.00  0.00           H  
ATOM   1750  CB  PRO   130      47.702  31.919  87.103  1.00  0.00           C  
ATOM   1751  HB3 PRO   130      46.966  32.693  86.808  1.00  0.00           H  
ATOM   1752  HB2 PRO   130      48.430  32.395  87.797  1.00  0.00           H  
ATOM   1753  CG  PRO   130      46.937  30.857  87.917  1.00  0.00           C  
ATOM   1754  HG3 PRO   130      47.595  30.672  88.795  1.00  0.00           H  
ATOM   1755  HG2 PRO   130      46.004  31.339  88.281  1.00  0.00           H  
ATOM   1756  C   PRO   130      49.805  31.297  86.093  1.00  0.00           C  
ATOM   1757  O   PRO   130      50.304  32.142  85.340  1.00  0.00           O  
ATOM   1758  N   VAL   131      50.489  30.631  87.063  1.00  0.00           N  
ATOM   1759  H   VAL   131      49.965  30.023  87.650  1.00  0.00           H  
ATOM   1760  CA  VAL   131      51.837  30.869  87.595  1.00  0.00           C  
ATOM   1761  HA  VAL   131      51.673  31.805  88.117  1.00  0.00           H  
ATOM   1762  CB  VAL   131      52.156  29.917  88.697  1.00  0.00           C  
ATOM   1763  HB  VAL   131      52.311  28.914  88.248  1.00  0.00           H  
ATOM   1764  CG1 VAL   131      53.545  30.299  89.422  1.00  0.00           C  
ATOM   1765 1HG1 VAL   131      53.411  31.090  90.196  1.00  0.00           H  
ATOM   1766 2HG1 VAL   131      54.485  30.553  88.876  1.00  0.00           H  
ATOM   1767 3HG1 VAL   131      53.883  29.460  90.067  1.00  0.00           H  
ATOM   1768  CG2 VAL   131      51.079  29.975  89.769  1.00  0.00           C  
ATOM   1769 1HG2 VAL   131      50.815  31.028  89.965  1.00  0.00           H  
ATOM   1770 2HG2 VAL   131      51.267  29.492  90.760  1.00  0.00           H  
ATOM   1771 3HG2 VAL   131      50.146  29.526  89.355  1.00  0.00           H  
ATOM   1772  C   VAL   131      52.819  30.808  86.471  1.00  0.00           C  
ATOM   1773  O   VAL   131      53.616  31.741  86.362  1.00  0.00           O  
ATOM   1774  N   TRP   132      52.731  29.818  85.542  1.00  0.00           N  
ATOM   1775  H   TRP   132      52.042  29.096  85.636  1.00  0.00           H  
ATOM   1776  CA  TRP   132      53.706  29.797  84.408  1.00  0.00           C  
ATOM   1777  HA  TRP   132      54.676  29.794  84.891  1.00  0.00           H  
ATOM   1778  CB  TRP   132      53.421  28.513  83.485  1.00  0.00           C  
ATOM   1779  HB3 TRP   132      52.367  28.660  83.166  1.00  0.00           H  
ATOM   1780  HB2 TRP   132      53.555  27.632  84.150  1.00  0.00           H  
ATOM   1781  CG  TRP   132      54.291  28.375  82.203  1.00  0.00           C  
ATOM   1782  CD1 TRP   132      55.470  27.708  82.283  1.00  0.00           C  
ATOM   1783  HD1 TRP   132      55.772  27.141  83.155  1.00  0.00           H  
ATOM   1784  NE1 TRP   132      56.199  27.820  81.198  1.00  0.00           N  
ATOM   1785  HE1 TRP   132      57.050  27.399  80.981  1.00  0.00           H  
ATOM   1786  CE2 TRP   132      55.527  28.648  80.323  1.00  0.00           C  
ATOM   1787  CD2 TRP   132      54.300  28.992  80.919  1.00  0.00           C  
ATOM   1788  CE3 TRP   132      53.455  29.871  80.200  1.00  0.00           C  
ATOM   1789  HE3 TRP   132      52.460  30.126  80.546  1.00  0.00           H  
ATOM   1790  CZ3 TRP   132      53.882  30.293  78.943  1.00  0.00           C  
ATOM   1791  HZ3 TRP   132      53.193  30.976  78.465  1.00  0.00           H  
ATOM   1792  CZ2 TRP   132      56.006  29.138  79.130  1.00  0.00           C  
ATOM   1793  HZ2 TRP   132      56.991  28.913  78.764  1.00  0.00           H  
ATOM   1794  CH2 TRP   132      55.104  29.951  78.408  1.00  0.00           C  
ATOM   1795  HH2 TRP   132      55.466  30.483  77.546  1.00  0.00           H  
ATOM   1796  C   TRP   132      53.767  31.119  83.592  1.00  0.00           C  
ATOM   1797  O   TRP   132      54.790  31.792  83.449  1.00  0.00           O  
ATOM   1798  N   THR   133      52.569  31.542  83.088  1.00  0.00           N  
ATOM   1799  H   THR   133      51.772  31.016  83.357  1.00  0.00           H  
ATOM   1800  CA  THR   133      52.508  32.825  82.295  1.00  0.00           C  
ATOM   1801  HA  THR   133      53.221  32.687  81.500  1.00  0.00           H  
ATOM   1802  CB  THR   133      51.071  32.985  81.740  1.00  0.00           C  
ATOM   1803  HB  THR   133      50.348  32.955  82.581  1.00  0.00           H  
ATOM   1804  OG1 THR   133      50.852  31.935  80.765  1.00  0.00           O  
ATOM   1805  HG1 THR   133      50.759  31.095  81.208  1.00  0.00           H  
ATOM   1806  CG2 THR   133      50.834  34.307  81.082  1.00  0.00           C  
ATOM   1807 1HG2 THR   133      51.563  34.489  80.267  1.00  0.00           H  
ATOM   1808 2HG2 THR   133      50.951  35.185  81.761  1.00  0.00           H  
ATOM   1809 3HG2 THR   133      49.792  34.421  80.703  1.00  0.00           H  
ATOM   1810  C   THR   133      52.894  34.113  82.997  1.00  0.00           C  
ATOM   1811  O   THR   133      53.563  34.928  82.371  1.00  0.00           O  
ATOM   1812  N   GLN   134      52.669  34.218  84.311  1.00  0.00           N  
ATOM   1813  H   GLN   134      52.263  33.456  84.792  1.00  0.00           H  
ATOM   1814  CA  GLN   134      53.101  35.287  85.176  1.00  0.00           C  
ATOM   1815  HA  GLN   134      52.655  36.205  84.820  1.00  0.00           H  
ATOM   1816  CB  GLN   134      52.633  35.068  86.682  1.00  0.00           C  
ATOM   1817  HB3 GLN   134      53.070  35.925  87.241  1.00  0.00           H  
ATOM   1818  HB2 GLN   134      53.193  34.147  86.967  1.00  0.00           H  
ATOM   1819  CG  GLN   134      51.118  35.047  86.782  1.00  0.00           C  
ATOM   1820  HG3 GLN   134      50.726  35.286  87.796  1.00  0.00           H  
ATOM   1821  HG2 GLN   134      50.877  33.970  86.704  1.00  0.00           H  
ATOM   1822  CD  GLN   134      50.273  35.904  85.752  1.00  0.00           C  
ATOM   1823  OE1 GLN   134      50.238  37.093  85.782  1.00  0.00           O  
ATOM   1824  NE2 GLN   134      49.541  35.222  84.874  1.00  0.00           N  
ATOM   1825 1HE2 GLN   134      48.906  35.654  84.237  1.00  0.00           H  
ATOM   1826 2HE2 GLN   134      49.672  34.235  84.818  1.00  0.00           H  
ATOM   1827  C   GLN   134      54.649  35.421  85.231  1.00  0.00           C  
ATOM   1828  O   GLN   134      55.140  36.580  85.093  1.00  0.00           O  
ATOM   1829  N   ASN   135      55.421  34.340  85.440  1.00  0.00           N  
ATOM   1830  H   ASN   135      54.999  33.458  85.634  1.00  0.00           H  
ATOM   1831  CA  ASN   135      56.862  34.416  85.587  1.00  0.00           C  
ATOM   1832  HA  ASN   135      57.174  35.339  86.045  1.00  0.00           H  
ATOM   1833  CB  ASN   135      57.367  33.127  86.399  1.00  0.00           C  
ATOM   1834  HB3 ASN   135      58.466  33.270  86.495  1.00  0.00           H  
ATOM   1835  HB2 ASN   135      57.343  32.203  85.784  1.00  0.00           H  
ATOM   1836  CG  ASN   135      56.816  33.222  87.794  1.00  0.00           C  
ATOM   1837  OD1 ASN   135      56.502  34.301  88.315  1.00  0.00           O  
ATOM   1838  ND2 ASN   135      56.696  32.028  88.400  1.00  0.00           N  
ATOM   1839 1HD2 ASN   135      56.255  32.057  89.294  1.00  0.00           H  
ATOM   1840 2HD2 ASN   135      56.639  31.143  87.938  1.00  0.00           H  
ATOM   1841  C   ASN   135      57.468  34.438  84.244  1.00  0.00           C  
ATOM   1842  O   ASN   135      58.370  35.159  84.051  1.00  0.00           O  
ATOM   1843  N   HIS   136      57.038  33.646  83.251  1.00  0.00           N  
ATOM   1844  H   HIS   136      56.251  33.043  83.370  1.00  0.00           H  
ATOM   1845  CA  HIS   136      57.738  33.333  82.029  1.00  0.00           C  
ATOM   1846  HA  HIS   136      58.767  33.641  82.077  1.00  0.00           H  
ATOM   1847  CB  HIS   136      57.738  31.809  81.810  1.00  0.00           C  
ATOM   1848  HB3 HIS   136      58.159  31.331  80.901  1.00  0.00           H  
ATOM   1849  HB2 HIS   136      56.685  31.454  81.767  1.00  0.00           H  
ATOM   1850  ND1 HIS   136      59.550  31.462  83.361  1.00  0.00           N  
ATOM   1851  HD1 HIS   136      60.162  32.194  83.073  1.00  0.00           H  
ATOM   1852  CG  HIS   136      58.431  30.993  82.794  1.00  0.00           C  
ATOM   1853  CE1 HIS   136      59.847  30.589  84.362  1.00  0.00           C  
ATOM   1854  HE1 HIS   136      60.739  30.707  84.980  1.00  0.00           H  
ATOM   1855  NE2 HIS   136      58.976  29.631  84.459  1.00  0.00           N  
ATOM   1856  CD2 HIS   136      58.029  29.878  83.545  1.00  0.00           C  
ATOM   1857  HD2 HIS   136      57.231  29.203  83.285  1.00  0.00           H  
ATOM   1858  C   HIS   136      57.063  33.909  80.800  1.00  0.00           C  
ATOM   1859  O   HIS   136      57.294  33.438  79.677  1.00  0.00           O  
ATOM   1860  N   ARG   137      56.185  34.907  80.843  1.00  0.00           N  
ATOM   1861  H   ARG   137      55.689  35.188  81.665  1.00  0.00           H  
ATOM   1862  CA  ARG   137      55.818  35.821  79.687  1.00  0.00           C  
ATOM   1863  HA  ARG   137      56.581  35.770  78.915  1.00  0.00           H  
ATOM   1864  CB  ARG   137      54.353  35.714  79.192  1.00  0.00           C  
ATOM   1865  HB3 ARG   137      54.138  36.530  78.476  1.00  0.00           H  
ATOM   1866  HB2 ARG   137      53.717  35.939  80.078  1.00  0.00           H  
ATOM   1867  CG  ARG   137      53.903  34.376  78.607  1.00  0.00           C  
ATOM   1868  HG3 ARG   137      52.802  34.454  78.506  1.00  0.00           H  
ATOM   1869  HG2 ARG   137      54.071  33.575  79.347  1.00  0.00           H  
ATOM   1870  CD  ARG   137      54.549  33.865  77.316  1.00  0.00           C  
ATOM   1871  HD3 ARG   137      54.376  34.645  76.547  1.00  0.00           H  
ATOM   1872  HD2 ARG   137      53.948  33.008  76.953  1.00  0.00           H  
ATOM   1873  NE  ARG   137      55.932  33.393  77.463  1.00  0.00           N  
ATOM   1874  HE  ARG   137      56.314  33.364  78.383  1.00  0.00           H  
ATOM   1875  CZ  ARG   137      56.788  33.016  76.480  1.00  0.00           C  
ATOM   1876  NH1 ARG   137      56.542  33.122  75.204  1.00  0.00           N1+
ATOM   1877 1HH1 ARG   137      55.557  33.228  75.020  1.00  0.00           H  
ATOM   1878 2HH1 ARG   137      57.164  32.765  74.513  1.00  0.00           H  
ATOM   1879  NH2 ARG   137      57.989  32.508  76.875  1.00  0.00           N  
ATOM   1880 1HH2 ARG   137      58.180  32.406  77.855  1.00  0.00           H  
ATOM   1881 2HH2 ARG   137      58.695  32.256  76.224  1.00  0.00           H  
ATOM   1882  C   ARG   137      56.099  37.242  80.214  1.00  0.00           C  
ATOM   1883  O   ARG   137      55.814  37.676  81.334  1.00  0.00           O  
ATOM   1884  N   THR   138      56.837  38.005  79.392  1.00  0.00           N  
ATOM   1885  H   THR   138      57.179  37.773  78.483  1.00  0.00           H  
ATOM   1886  CA  THR   138      57.365  39.338  79.718  1.00  0.00           C  
ATOM   1887  HA  THR   138      56.692  39.790  80.431  1.00  0.00           H  
ATOM   1888  CB  THR   138      58.815  39.337  80.268  1.00  0.00           C  
ATOM   1889  HB  THR   138      59.026  40.301  80.794  1.00  0.00           H  
ATOM   1890  OG1 THR   138      59.756  39.022  79.275  1.00  0.00           O  
ATOM   1891  HG1 THR   138      60.567  38.811  79.749  1.00  0.00           H  
ATOM   1892  CG2 THR   138      59.000  38.255  81.355  1.00  0.00           C  
ATOM   1893 1HG2 THR   138      58.842  37.194  81.068  1.00  0.00           H  
ATOM   1894 2HG2 THR   138      58.236  38.546  82.101  1.00  0.00           H  
ATOM   1895 3HG2 THR   138      59.957  38.375  81.907  1.00  0.00           H  
ATOM   1896  C   THR   138      57.325  40.099  78.435  1.00  0.00           C  
ATOM   1897  O   THR   138      57.084  39.479  77.359  1.00  0.00           O  
ATOM   1898  N   VAL   139      57.562  41.435  78.437  1.00  0.00           N  
ATOM   1899  H   VAL   139      57.581  41.896  79.326  1.00  0.00           H  
ATOM   1900  CA  VAL   139      57.693  42.335  77.234  1.00  0.00           C  
ATOM   1901  HA  VAL   139      56.689  42.325  76.835  1.00  0.00           H  
ATOM   1902  CB  VAL   139      58.085  43.776  77.741  1.00  0.00           C  
ATOM   1903  HB  VAL   139      58.758  43.651  78.617  1.00  0.00           H  
ATOM   1904  CG1 VAL   139      58.902  44.688  76.757  1.00  0.00           C  
ATOM   1905 1HG1 VAL   139      59.890  44.255  76.507  1.00  0.00           H  
ATOM   1906 2HG1 VAL   139      59.157  45.685  77.178  1.00  0.00           H  
ATOM   1907 3HG1 VAL   139      58.270  44.839  75.856  1.00  0.00           H  
ATOM   1908  CG2 VAL   139      56.812  44.512  78.230  1.00  0.00           C  
ATOM   1909 1HG2 VAL   139      56.031  44.570  77.447  1.00  0.00           H  
ATOM   1910 2HG2 VAL   139      57.120  45.458  78.728  1.00  0.00           H  
ATOM   1911 3HG2 VAL   139      56.356  43.824  78.974  1.00  0.00           H  
ATOM   1912  C   VAL   139      58.627  41.778  76.169  1.00  0.00           C  
ATOM   1913  O   VAL   139      58.332  41.811  74.980  1.00  0.00           O  
ATOM   1914  N   SER   140      59.830  41.261  76.595  1.00  0.00           N  
ATOM   1915  H   SER   140      60.031  41.168  77.573  1.00  0.00           H  
ATOM   1916  CA  SER   140      60.937  40.805  75.671  1.00  0.00           C  
ATOM   1917  HA  SER   140      61.034  41.501  74.849  1.00  0.00           H  
ATOM   1918  CB  SER   140      62.279  40.749  76.413  1.00  0.00           C  
ATOM   1919  HB3 SER   140      62.530  41.775  76.763  1.00  0.00           H  
ATOM   1920  HB2 SER   140      62.973  40.402  75.615  1.00  0.00           H  
ATOM   1921  OG  SER   140      62.263  39.771  77.406  1.00  0.00           O  
ATOM   1922  HG  SER   140      61.832  40.185  78.147  1.00  0.00           H  
ATOM   1923  C   SER   140      60.530  39.563  74.809  1.00  0.00           C  
ATOM   1924  O   SER   140      60.896  39.401  73.644  1.00  0.00           O  
ATOM   1925  N   LEU   141      59.829  38.662  75.491  1.00  0.00           N  
ATOM   1926  H   LEU   141      59.562  38.937  76.412  1.00  0.00           H  
ATOM   1927  CA  LEU   141      59.295  37.399  75.143  1.00  0.00           C  
ATOM   1928  HA  LEU   141      60.089  36.853  74.633  1.00  0.00           H  
ATOM   1929  CB  LEU   141      58.797  36.693  76.444  1.00  0.00           C  
ATOM   1930  HB3 LEU   141      58.216  35.806  76.110  1.00  0.00           H  
ATOM   1931  HB2 LEU   141      58.153  37.370  77.038  1.00  0.00           H  
ATOM   1932  CG  LEU   141      59.930  36.158  77.349  1.00  0.00           C  
ATOM   1933  HG  LEU   141      60.781  36.866  77.502  1.00  0.00           H  
ATOM   1934  CD1 LEU   141      59.428  35.735  78.673  1.00  0.00           C  
ATOM   1935 1HD1 LEU   141      59.071  36.647  79.203  1.00  0.00           H  
ATOM   1936 2HD1 LEU   141      60.226  35.248  79.276  1.00  0.00           H  
ATOM   1937 3HD1 LEU   141      58.554  35.061  78.571  1.00  0.00           H  
ATOM   1938  CD2 LEU   141      60.631  34.922  76.696  1.00  0.00           C  
ATOM   1939 1HD2 LEU   141      61.510  34.741  77.343  1.00  0.00           H  
ATOM   1940 2HD2 LEU   141      61.082  35.202  75.722  1.00  0.00           H  
ATOM   1941 3HD2 LEU   141      59.912  34.078  76.685  1.00  0.00           H  
ATOM   1942  C   LEU   141      58.144  37.499  74.131  1.00  0.00           C  
ATOM   1943  O   LEU   141      58.058  36.790  73.174  1.00  0.00           O  
ATOM   1944  N   ALA   142      57.227  38.446  74.341  1.00  0.00           N  
ATOM   1945  H   ALA   142      57.249  39.006  75.167  1.00  0.00           H  
ATOM   1946  CA  ALA   142      56.066  38.656  73.548  1.00  0.00           C  
ATOM   1947  HA  ALA   142      55.560  37.700  73.440  1.00  0.00           H  
ATOM   1948  CB  ALA   142      55.097  39.645  74.263  1.00  0.00           C  
ATOM   1949  HB1 ALA   142      55.556  40.661  74.243  1.00  0.00           H  
ATOM   1950  HB2 ALA   142      54.810  39.243  75.265  1.00  0.00           H  
ATOM   1951  HB3 ALA   142      54.193  39.648  73.623  1.00  0.00           H  
ATOM   1952  C   ALA   142      56.514  39.174  72.206  1.00  0.00           C  
ATOM   1953  O   ALA   142      56.103  38.727  71.091  1.00  0.00           O  
ATOM   1954  N   LYS   143      57.577  40.020  72.226  1.00  0.00           N  
ATOM   1955  H   LYS   143      57.925  40.343  73.099  1.00  0.00           H  
ATOM   1956  CA  LYS   143      58.190  40.477  70.991  1.00  0.00           C  
ATOM   1957  HA  LYS   143      57.510  41.054  70.375  1.00  0.00           H  
ATOM   1958  CB  LYS   143      59.381  41.463  71.286  1.00  0.00           C  
ATOM   1959  HB3 LYS   143      60.075  41.525  70.426  1.00  0.00           H  
ATOM   1960  HB2 LYS   143      60.009  41.017  72.094  1.00  0.00           H  
ATOM   1961  CG  LYS   143      58.951  42.851  71.780  1.00  0.00           C  
ATOM   1962  HG3 LYS   143      58.199  42.651  72.578  1.00  0.00           H  
ATOM   1963  HG2 LYS   143      58.515  43.307  70.863  1.00  0.00           H  
ATOM   1964  CD  LYS   143      60.135  43.616  72.342  1.00  0.00           C  
ATOM   1965  HD3 LYS   143      60.839  43.667  71.482  1.00  0.00           H  
ATOM   1966  HD2 LYS   143      60.520  43.063  73.226  1.00  0.00           H  
ATOM   1967  CE  LYS   143      59.716  45.004  72.845  1.00  0.00           C  
ATOM   1968  HE3 LYS   143      58.931  45.007  73.631  1.00  0.00           H  
ATOM   1969  HE2 LYS   143      59.359  45.606  71.987  1.00  0.00           H  
ATOM   1970  NZ  LYS   143      60.916  45.645  73.360  1.00  0.00           N1+
ATOM   1971  HZ1 LYS   143      61.345  45.115  74.148  1.00  0.00           H  
ATOM   1972  HZ2 LYS   143      60.698  46.599  73.715  1.00  0.00           H  
ATOM   1973  HZ3 LYS   143      61.708  45.807  72.699  1.00  0.00           H  
ATOM   1974  C   LYS   143      58.807  39.441  70.109  1.00  0.00           C  
ATOM   1975  O   LYS   143      58.657  39.440  68.887  1.00  0.00           O  
ATOM   1976  N   LYS   144      59.419  38.423  70.603  1.00  0.00           N  
ATOM   1977  H   LYS   144      59.580  38.344  71.575  1.00  0.00           H  
ATOM   1978  CA  LYS   144      59.736  37.185  69.834  1.00  0.00           C  
ATOM   1979  HA  LYS   144      60.311  37.579  69.007  1.00  0.00           H  
ATOM   1980  CB  LYS   144      60.790  36.236  70.476  1.00  0.00           C  
ATOM   1981  HB3 LYS   144      60.789  35.283  69.920  1.00  0.00           H  
ATOM   1982  HB2 LYS   144      60.520  36.075  71.550  1.00  0.00           H  
ATOM   1983  CG  LYS   144      62.116  36.921  70.556  1.00  0.00           C  
ATOM   1984  HG3 LYS   144      62.700  36.285  71.273  1.00  0.00           H  
ATOM   1985  HG2 LYS   144      62.049  37.861  71.139  1.00  0.00           H  
ATOM   1986  CD  LYS   144      62.910  37.129  69.211  1.00  0.00           C  
ATOM   1987  HD3 LYS   144      62.452  37.939  68.598  1.00  0.00           H  
ATOM   1988  HD2 LYS   144      62.601  36.212  68.672  1.00  0.00           H  
ATOM   1989  CE  LYS   144      64.452  37.331  69.465  1.00  0.00           C  
ATOM   1990  HE3 LYS   144      64.559  38.122  70.227  1.00  0.00           H  
ATOM   1991  HE2 LYS   144      64.993  37.655  68.552  1.00  0.00           H  
ATOM   1992  NZ  LYS   144      65.056  36.051  69.907  1.00  0.00           N1+
ATOM   1993  HZ1 LYS   144      66.092  36.021  69.792  1.00  0.00           H  
ATOM   1994  HZ2 LYS   144      64.693  35.374  69.206  1.00  0.00           H  
ATOM   1995  HZ3 LYS   144      64.713  35.862  70.868  1.00  0.00           H  
ATOM   1996  C   LYS   144      58.594  36.336  69.270  1.00  0.00           C  
ATOM   1997  O   LYS   144      58.704  35.846  68.158  1.00  0.00           O  
ATOM   1998  N   VAL   145      57.569  36.161  70.143  1.00  0.00           N  
ATOM   1999  H   VAL   145      57.546  36.577  71.048  1.00  0.00           H  
ATOM   2000  CA  VAL   145      56.276  35.540  69.696  1.00  0.00           C  
ATOM   2001  HA  VAL   145      56.440  34.550  69.327  1.00  0.00           H  
ATOM   2002  CB  VAL   145      55.305  35.201  70.880  1.00  0.00           C  
ATOM   2003  HB  VAL   145      55.200  36.097  71.538  1.00  0.00           H  
ATOM   2004  CG1 VAL   145      53.969  34.600  70.608  1.00  0.00           C  
ATOM   2005 1HG1 VAL   145      53.487  34.241  71.537  1.00  0.00           H  
ATOM   2006 2HG1 VAL   145      54.115  33.721  69.936  1.00  0.00           H  
ATOM   2007 3HG1 VAL   145      53.224  35.142  69.979  1.00  0.00           H  
ATOM   2008  CG2 VAL   145      56.022  34.165  71.667  1.00  0.00           C  
ATOM   2009 1HG2 VAL   145      56.202  33.236  71.093  1.00  0.00           H  
ATOM   2010 2HG2 VAL   145      55.336  33.799  72.463  1.00  0.00           H  
ATOM   2011 3HG2 VAL   145      56.961  34.515  72.133  1.00  0.00           H  
ATOM   2012  C   VAL   145      55.557  36.164  68.600  1.00  0.00           C  
ATOM   2013  O   VAL   145      55.115  35.555  67.643  1.00  0.00           O  
ATOM   2014  N   ILE   146      55.521  37.483  68.617  1.00  0.00           N  
ATOM   2015  H   ILE   146      56.002  38.000  69.322  1.00  0.00           H  
ATOM   2016  CA  ILE   146      54.836  38.226  67.565  1.00  0.00           C  
ATOM   2017  HA  ILE   146      53.934  37.662  67.383  1.00  0.00           H  
ATOM   2018  CB  ILE   146      54.472  39.637  67.992  1.00  0.00           C  
ATOM   2019  HB  ILE   146      53.920  40.013  67.098  1.00  0.00           H  
ATOM   2020  CG2 ILE   146      53.513  39.659  69.185  1.00  0.00           C  
ATOM   2021 1HG2 ILE   146      53.827  39.020  70.037  1.00  0.00           H  
ATOM   2022 2HG2 ILE   146      52.539  39.314  68.772  1.00  0.00           H  
ATOM   2023 3HG2 ILE   146      53.331  40.700  69.524  1.00  0.00           H  
ATOM   2024  CG1 ILE   146      55.653  40.604  68.318  1.00  0.00           C  
ATOM   2025 3HG1 ILE   146      56.305  39.991  68.978  1.00  0.00           H  
ATOM   2026 2HG1 ILE   146      55.267  41.470  68.903  1.00  0.00           H  
ATOM   2027  CD1 ILE   146      56.498  41.177  67.190  1.00  0.00           C  
ATOM   2028 1HD1 ILE   146      57.035  42.124  67.425  1.00  0.00           H  
ATOM   2029 2HD1 ILE   146      55.755  41.331  66.390  1.00  0.00           H  
ATOM   2030 3HD1 ILE   146      57.260  40.438  66.838  1.00  0.00           H  
ATOM   2031  C   ILE   146      55.572  38.166  66.173  1.00  0.00           C  
ATOM   2032  O   ILE   146      54.856  38.299  65.140  1.00  0.00           O  
ATOM   2033  N   ILE   147      56.828  37.799  66.147  1.00  0.00           N  
ATOM   2034  H   ILE   147      57.365  37.673  66.975  1.00  0.00           H  
ATOM   2035  CA  ILE   147      57.495  37.349  64.923  1.00  0.00           C  
ATOM   2036  HA  ILE   147      57.404  38.176  64.235  1.00  0.00           H  
ATOM   2037  CB  ILE   147      58.926  37.088  65.170  1.00  0.00           C  
ATOM   2038  HB  ILE   147      59.002  36.666  66.199  1.00  0.00           H  
ATOM   2039  CG2 ILE   147      59.573  36.123  64.102  1.00  0.00           C  
ATOM   2040 1HG2 ILE   147      58.970  35.230  63.861  1.00  0.00           H  
ATOM   2041 2HG2 ILE   147      60.543  35.807  64.553  1.00  0.00           H  
ATOM   2042 3HG2 ILE   147      59.765  36.727  63.193  1.00  0.00           H  
ATOM   2043  CG1 ILE   147      59.774  38.474  65.204  1.00  0.00           C  
ATOM   2044 3HG1 ILE   147      59.410  39.077  66.065  1.00  0.00           H  
ATOM   2045 2HG1 ILE   147      59.440  38.961  64.267  1.00  0.00           H  
ATOM   2046  CD1 ILE   147      61.284  38.309  65.230  1.00  0.00           C  
ATOM   2047 1HD1 ILE   147      61.700  39.340  65.273  1.00  0.00           H  
ATOM   2048 2HD1 ILE   147      61.736  37.808  64.348  1.00  0.00           H  
ATOM   2049 3HD1 ILE   147      61.584  37.785  66.161  1.00  0.00           H  
ATOM   2050  C   ILE   147      56.753  36.252  64.228  1.00  0.00           C  
ATOM   2051  O   ILE   147      56.575  36.375  63.025  1.00  0.00           O  
ATOM   2052  N   GLY   148      56.199  35.246  64.859  1.00  0.00           N  
ATOM   2053  H   GLY   148      56.153  35.305  65.856  1.00  0.00           H  
ATOM   2054  CA  GLY   148      55.532  34.099  64.370  1.00  0.00           C  
ATOM   2055  HA3 GLY   148      55.190  33.484  65.192  1.00  0.00           H  
ATOM   2056  HA2 GLY   148      56.294  33.575  63.822  1.00  0.00           H  
ATOM   2057  C   GLY   148      54.437  34.246  63.372  1.00  0.00           C  
ATOM   2058  O   GLY   148      54.512  33.607  62.247  1.00  0.00           O  
ATOM   2059  N   PRO   149      53.454  35.128  63.589  1.00  0.00           N  
ATOM   2060  CD  PRO   149      53.028  35.403  64.967  1.00  0.00           C  
ATOM   2061  HD3 PRO   149      53.454  36.364  65.313  1.00  0.00           H  
ATOM   2062  HD2 PRO   149      53.272  34.637  65.729  1.00  0.00           H  
ATOM   2063  CA  PRO   149      52.361  35.429  62.687  1.00  0.00           C  
ATOM   2064  HA  PRO   149      51.825  34.549  62.389  1.00  0.00           H  
ATOM   2065  CB  PRO   149      51.337  36.227  63.533  1.00  0.00           C  
ATOM   2066  HB3 PRO   149      50.286  36.042  63.223  1.00  0.00           H  
ATOM   2067  HB2 PRO   149      51.636  37.294  63.476  1.00  0.00           H  
ATOM   2068  CG  PRO   149      51.555  35.685  64.904  1.00  0.00           C  
ATOM   2069  HG3 PRO   149      51.107  36.420  65.608  1.00  0.00           H  
ATOM   2070  HG2 PRO   149      50.988  34.755  65.102  1.00  0.00           H  
ATOM   2071  C   PRO   149      52.821  36.181  61.468  1.00  0.00           C  
ATOM   2072  O   PRO   149      52.474  35.798  60.335  1.00  0.00           O  
ATOM   2073  N   TRP   150      53.604  37.279  61.727  1.00  0.00           N  
ATOM   2074  H   TRP   150      53.884  37.599  62.627  1.00  0.00           H  
ATOM   2075  CA  TRP   150      54.044  38.027  60.631  1.00  0.00           C  
ATOM   2076  HA  TRP   150      53.173  38.341  60.060  1.00  0.00           H  
ATOM   2077  CB  TRP   150      54.790  39.281  61.221  1.00  0.00           C  
ATOM   2078  HB3 TRP   150      55.423  39.867  60.524  1.00  0.00           H  
ATOM   2079  HB2 TRP   150      55.422  38.670  61.893  1.00  0.00           H  
ATOM   2080  CG  TRP   150      53.995  40.335  61.898  1.00  0.00           C  
ATOM   2081  CD1 TRP   150      54.166  40.719  63.208  1.00  0.00           C  
ATOM   2082  HD1 TRP   150      54.934  40.306  63.852  1.00  0.00           H  
ATOM   2083  NE1 TRP   150      53.309  41.723  63.470  1.00  0.00           N  
ATOM   2084  HE1 TRP   150      53.598  42.414  64.108  1.00  0.00           H  
ATOM   2085  CE2 TRP   150      52.435  41.871  62.462  1.00  0.00           C  
ATOM   2086  CD2 TRP   150      52.821  40.999  61.426  1.00  0.00           C  
ATOM   2087  CE3 TRP   150      52.133  40.934  60.225  1.00  0.00           C  
ATOM   2088  HE3 TRP   150      52.364  40.282  59.388  1.00  0.00           H  
ATOM   2089  CZ3 TRP   150      51.250  41.962  59.957  1.00  0.00           C  
ATOM   2090  HZ3 TRP   150      50.650  41.900  59.059  1.00  0.00           H  
ATOM   2091  CZ2 TRP   150      51.479  42.807  62.253  1.00  0.00           C  
ATOM   2092  HZ2 TRP   150      51.330  43.491  63.072  1.00  0.00           H  
ATOM   2093  CH2 TRP   150      50.927  42.907  60.945  1.00  0.00           C  
ATOM   2094  HH2 TRP   150      50.380  43.808  60.720  1.00  0.00           H  
ATOM   2095  C   TRP   150      55.065  37.229  59.755  1.00  0.00           C  
ATOM   2096  O   TRP   150      54.982  37.332  58.504  1.00  0.00           O  
ATOM   2097  N   VAL   151      55.850  36.270  60.332  1.00  0.00           N  
ATOM   2098  H   VAL   151      56.030  36.058  61.296  1.00  0.00           H  
ATOM   2099  CA  VAL   151      56.602  35.432  59.412  1.00  0.00           C  
ATOM   2100  HA  VAL   151      57.070  36.101  58.707  1.00  0.00           H  
ATOM   2101  CB  VAL   151      57.764  34.554  60.062  1.00  0.00           C  
ATOM   2102  HB  VAL   151      57.407  33.828  60.829  1.00  0.00           H  
ATOM   2103  CG1 VAL   151      58.534  33.860  58.986  1.00  0.00           C  
ATOM   2104 1HG1 VAL   151      58.881  34.587  58.220  1.00  0.00           H  
ATOM   2105 2HG1 VAL   151      58.020  33.078  58.392  1.00  0.00           H  
ATOM   2106 3HG1 VAL   151      59.454  33.333  59.307  1.00  0.00           H  
ATOM   2107  CG2 VAL   151      58.679  35.602  60.602  1.00  0.00           C  
ATOM   2108 1HG2 VAL   151      58.419  35.961  61.621  1.00  0.00           H  
ATOM   2109 2HG2 VAL   151      58.660  36.462  59.897  1.00  0.00           H  
ATOM   2110 3HG2 VAL   151      59.752  35.325  60.702  1.00  0.00           H  
ATOM   2111  C   VAL   151      55.689  34.507  58.668  1.00  0.00           C  
ATOM   2112  O   VAL   151      55.964  34.252  57.484  1.00  0.00           O  
ATOM   2113  N   MET   152      54.719  33.909  59.326  1.00  0.00           N  
ATOM   2114  H   MET   152      54.754  33.981  60.316  1.00  0.00           H  
ATOM   2115  CA  MET   152      53.805  32.916  58.634  1.00  0.00           C  
ATOM   2116  HA  MET   152      54.434  32.194  58.144  1.00  0.00           H  
ATOM   2117  CB  MET   152      52.819  32.322  59.666  1.00  0.00           C  
ATOM   2118  HB3 MET   152      52.232  33.197  60.038  1.00  0.00           H  
ATOM   2119  HB2 MET   152      53.506  31.900  60.428  1.00  0.00           H  
ATOM   2120  CG  MET   152      51.741  31.291  59.211  1.00  0.00           C  
ATOM   2121  HG3 MET   152      51.032  31.871  58.608  1.00  0.00           H  
ATOM   2122  HG2 MET   152      51.191  31.059  60.152  1.00  0.00           H  
ATOM   2123  SD  MET   152      52.337  29.862  58.241  1.00  0.00           S  
ATOM   2124  CE  MET   152      50.679  29.153  57.861  1.00  0.00           C  
ATOM   2125  HE1 MET   152      49.919  29.718  57.273  1.00  0.00           H  
ATOM   2126  HE2 MET   152      50.155  28.970  58.819  1.00  0.00           H  
ATOM   2127  HE3 MET   152      50.692  28.142  57.406  1.00  0.00           H  
ATOM   2128  C   MET   152      53.054  33.662  57.518  1.00  0.00           C  
ATOM   2129  O   MET   152      52.887  33.144  56.382  1.00  0.00           O  
ATOM   2130  N   ALA   153      52.668  34.927  57.719  1.00  0.00           N  
ATOM   2131  H   ALA   153      52.824  35.347  58.608  1.00  0.00           H  
ATOM   2132  CA  ALA   153      51.965  35.653  56.719  1.00  0.00           C  
ATOM   2133  HA  ALA   153      51.127  35.077  56.361  1.00  0.00           H  
ATOM   2134  CB  ALA   153      51.504  36.980  57.378  1.00  0.00           C  
ATOM   2135  HB1 ALA   153      50.740  36.770  58.158  1.00  0.00           H  
ATOM   2136  HB2 ALA   153      50.929  37.595  56.661  1.00  0.00           H  
ATOM   2137  HB3 ALA   153      52.349  37.567  57.797  1.00  0.00           H  
ATOM   2138  C   ALA   153      52.826  36.059  55.473  1.00  0.00           C  
ATOM   2139  O   ALA   153      52.457  35.928  54.306  1.00  0.00           O  
ATOM   2140  N   LEU   154      54.091  36.295  55.762  1.00  0.00           N  
ATOM   2141  H   LEU   154      54.355  36.367  56.720  1.00  0.00           H  
ATOM   2142  CA  LEU   154      55.203  36.530  54.789  1.00  0.00           C  
ATOM   2143  HA  LEU   154      54.927  37.197  53.992  1.00  0.00           H  
ATOM   2144  CB  LEU   154      56.431  37.234  55.440  1.00  0.00           C  
ATOM   2145  HB3 LEU   154      56.834  36.678  56.312  1.00  0.00           H  
ATOM   2146  HB2 LEU   154      55.999  38.150  55.917  1.00  0.00           H  
ATOM   2147  CG  LEU   154      57.639  37.524  54.577  1.00  0.00           C  
ATOM   2148  HG  LEU   154      57.883  36.562  54.079  1.00  0.00           H  
ATOM   2149  CD1 LEU   154      57.283  38.486  53.398  1.00  0.00           C  
ATOM   2150 1HD1 LEU   154      56.403  38.088  52.847  1.00  0.00           H  
ATOM   2151 2HD1 LEU   154      58.173  38.610  52.750  1.00  0.00           H  
ATOM   2152 3HD1 LEU   154      56.976  39.507  53.709  1.00  0.00           H  
ATOM   2153  CD2 LEU   154      58.819  37.870  55.493  1.00  0.00           C  
ATOM   2154 1HD2 LEU   154      58.621  38.733  56.161  1.00  0.00           H  
ATOM   2155 2HD2 LEU   154      59.746  38.013  54.902  1.00  0.00           H  
ATOM   2156 3HD2 LEU   154      59.082  37.039  56.195  1.00  0.00           H  
ATOM   2157  C   LEU   154      55.507  35.233  54.033  1.00  0.00           C  
ATOM   2158  O   LEU   154      55.687  35.315  52.819  1.00  0.00           O  
ATOM   2159  N   LEU   155      55.573  34.045  54.683  1.00  0.00           N  
ATOM   2160  H   LEU   155      55.469  33.918  55.660  1.00  0.00           H  
ATOM   2161  CA  LEU   155      55.950  32.786  54.030  1.00  0.00           C  
ATOM   2162  HA  LEU   155      56.849  32.942  53.460  1.00  0.00           H  
ATOM   2163  CB  LEU   155      56.330  31.676  55.070  1.00  0.00           C  
ATOM   2164  HB3 LEU   155      55.443  31.582  55.717  1.00  0.00           H  
ATOM   2165  HB2 LEU   155      57.083  32.041  55.804  1.00  0.00           H  
ATOM   2166  CG  LEU   155      56.885  30.328  54.584  1.00  0.00           C  
ATOM   2167  HG  LEU   155      56.195  29.897  53.826  1.00  0.00           H  
ATOM   2168  CD1 LEU   155      58.257  30.552  53.929  1.00  0.00           C  
ATOM   2169 1HD1 LEU   155      58.226  31.164  53.000  1.00  0.00           H  
ATOM   2170 2HD1 LEU   155      58.669  29.563  53.637  1.00  0.00           H  
ATOM   2171 3HD1 LEU   155      59.064  30.920  54.598  1.00  0.00           H  
ATOM   2172  CD2 LEU   155      57.072  29.413  55.858  1.00  0.00           C  
ATOM   2173 1HD2 LEU   155      57.818  28.594  55.751  1.00  0.00           H  
ATOM   2174 2HD2 LEU   155      56.075  29.129  56.249  1.00  0.00           H  
ATOM   2175 3HD2 LEU   155      57.557  29.945  56.703  1.00  0.00           H  
ATOM   2176  C   LEU   155      54.898  32.173  53.230  1.00  0.00           C  
ATOM   2177  O   LEU   155      55.062  31.530  52.197  1.00  0.00           O  
ATOM   2178  N   LEU   156      53.605  32.506  53.661  1.00  0.00           N  
ATOM   2179  H   LEU   156      53.442  33.012  54.506  1.00  0.00           H  
ATOM   2180  CA  LEU   156      52.439  32.301  52.770  1.00  0.00           C  
ATOM   2181  HA  LEU   156      52.598  31.319  52.350  1.00  0.00           H  
ATOM   2182  CB  LEU   156      51.044  32.520  53.415  1.00  0.00           C  
ATOM   2183  HB3 LEU   156      50.312  32.482  52.589  1.00  0.00           H  
ATOM   2184  HB2 LEU   156      51.038  33.456  54.012  1.00  0.00           H  
ATOM   2185  CG  LEU   156      50.673  31.310  54.377  1.00  0.00           C  
ATOM   2186  HG  LEU   156      51.475  31.078  55.113  1.00  0.00           H  
ATOM   2187  CD1 LEU   156      49.315  31.499  55.110  1.00  0.00           C  
ATOM   2188 1HD1 LEU   156      48.466  31.626  54.401  1.00  0.00           H  
ATOM   2189 2HD1 LEU   156      49.259  32.391  55.763  1.00  0.00           H  
ATOM   2190 3HD1 LEU   156      49.055  30.682  55.809  1.00  0.00           H  
ATOM   2191  CD2 LEU   156      50.503  29.979  53.535  1.00  0.00           C  
ATOM   2192 1HD2 LEU   156      49.771  30.254  52.751  1.00  0.00           H  
ATOM   2193 2HD2 LEU   156      49.999  29.220  54.155  1.00  0.00           H  
ATOM   2194 3HD2 LEU   156      51.448  29.545  53.148  1.00  0.00           H  
ATOM   2195  C   LEU   156      52.391  33.093  51.476  1.00  0.00           C  
ATOM   2196  O   LEU   156      51.902  32.605  50.430  1.00  0.00           O  
ATOM   2197  N   THR   157      52.831  34.355  51.572  1.00  0.00           N  
ATOM   2198  H   THR   157      53.237  34.653  52.430  1.00  0.00           H  
ATOM   2199  CA  THR   157      52.626  35.399  50.527  1.00  0.00           C  
ATOM   2200  HA  THR   157      51.822  35.211  49.833  1.00  0.00           H  
ATOM   2201  CB  THR   157      52.422  36.766  51.201  1.00  0.00           C  
ATOM   2202  HB  THR   157      53.254  37.052  51.880  1.00  0.00           H  
ATOM   2203  OG1 THR   157      51.244  36.732  52.024  1.00  0.00           O  
ATOM   2204  HG1 THR   157      51.583  36.686  52.929  1.00  0.00           H  
ATOM   2205  CG2 THR   157      52.134  37.826  50.114  1.00  0.00           C  
ATOM   2206 1HG2 THR   157      51.452  37.335  49.387  1.00  0.00           H  
ATOM   2207 2HG2 THR   157      53.073  38.141  49.607  1.00  0.00           H  
ATOM   2208 3HG2 THR   157      51.603  38.708  50.530  1.00  0.00           H  
ATOM   2209  C   THR   157      53.869  35.448  49.728  1.00  0.00           C  
ATOM   2210  O   THR   157      53.870  36.074  48.686  1.00  0.00           O  
ATOM   2211  N   LEU   158      54.869  34.683  50.049  1.00  0.00           N  
ATOM   2212  H   LEU   158      54.771  34.170  50.906  1.00  0.00           H  
ATOM   2213  CA  LEU   158      56.021  34.408  49.227  1.00  0.00           C  
ATOM   2214  HA  LEU   158      56.547  35.348  49.233  1.00  0.00           H  
ATOM   2215  CB  LEU   158      56.976  33.332  50.012  1.00  0.00           C  
ATOM   2216  HB3 LEU   158      56.371  32.425  50.203  1.00  0.00           H  
ATOM   2217  HB2 LEU   158      57.117  33.826  50.990  1.00  0.00           H  
ATOM   2218  CG  LEU   158      58.228  33.038  49.201  1.00  0.00           C  
ATOM   2219  HG  LEU   158      57.987  32.730  48.157  1.00  0.00           H  
ATOM   2220  CD1 LEU   158      58.994  34.401  49.234  1.00  0.00           C  
ATOM   2221 1HD1 LEU   158      59.991  34.065  48.880  1.00  0.00           H  
ATOM   2222 2HD1 LEU   158      59.028  34.747  50.286  1.00  0.00           H  
ATOM   2223 3HD1 LEU   158      58.653  35.167  48.511  1.00  0.00           H  
ATOM   2224  CD2 LEU   158      58.998  31.880  49.795  1.00  0.00           C  
ATOM   2225 1HD2 LEU   158      59.827  31.576  49.114  1.00  0.00           H  
ATOM   2226 2HD2 LEU   158      58.274  31.052  49.935  1.00  0.00           H  
ATOM   2227 3HD2 LEU   158      59.393  32.144  50.796  1.00  0.00           H  
ATOM   2228  C   LEU   158      55.936  34.171  47.724  1.00  0.00           C  
ATOM   2229  O   LEU   158      56.782  34.831  47.085  1.00  0.00           O  
ATOM   2230  N   PRO   159      55.167  33.328  47.045  1.00  0.00           N  
ATOM   2231  CD  PRO   159      54.400  32.270  47.707  1.00  0.00           C  
ATOM   2232  HD3 PRO   159      53.870  32.677  48.599  1.00  0.00           H  
ATOM   2233  HD2 PRO   159      55.175  31.588  48.137  1.00  0.00           H  
ATOM   2234  CA  PRO   159      55.028  33.296  45.531  1.00  0.00           C  
ATOM   2235  HA  PRO   159      56.076  33.411  45.301  1.00  0.00           H  
ATOM   2236  CB  PRO   159      54.400  31.887  45.387  1.00  0.00           C  
ATOM   2237  HB3 PRO   159      55.182  31.097  45.317  1.00  0.00           H  
ATOM   2238  HB2 PRO   159      53.865  31.698  44.437  1.00  0.00           H  
ATOM   2239  CG  PRO   159      53.530  31.631  46.610  1.00  0.00           C  
ATOM   2240  HG3 PRO   159      52.621  32.244  46.445  1.00  0.00           H  
ATOM   2241  HG2 PRO   159      53.315  30.562  46.820  1.00  0.00           H  
ATOM   2242  C   PRO   159      54.171  34.433  44.986  1.00  0.00           C  
ATOM   2243  O   PRO   159      54.388  34.765  43.832  1.00  0.00           O  
ATOM   2244  N   VAL   160      53.354  35.024  45.869  1.00  0.00           N  
ATOM   2245  H   VAL   160      53.298  34.771  46.836  1.00  0.00           H  
ATOM   2246  CA  VAL   160      52.536  36.223  45.480  1.00  0.00           C  
ATOM   2247  HA  VAL   160      52.121  36.052  44.498  1.00  0.00           H  
ATOM   2248  CB  VAL   160      51.277  36.384  46.224  1.00  0.00           C  
ATOM   2249  HB  VAL   160      51.375  36.505  47.317  1.00  0.00           H  
ATOM   2250  CG1 VAL   160      50.404  37.644  45.728  1.00  0.00           C  
ATOM   2251 1HG1 VAL   160      49.466  37.723  46.314  1.00  0.00           H  
ATOM   2252 2HG1 VAL   160      50.023  37.449  44.703  1.00  0.00           H  
ATOM   2253 3HG1 VAL   160      50.977  38.594  45.809  1.00  0.00           H  
ATOM   2254  CG2 VAL   160      50.368  35.104  46.203  1.00  0.00           C  
ATOM   2255 1HG2 VAL   160      50.534  34.722  45.173  1.00  0.00           H  
ATOM   2256 2HG2 VAL   160      49.296  35.350  46.375  1.00  0.00           H  
ATOM   2257 3HG2 VAL   160      50.697  34.443  47.025  1.00  0.00           H  
ATOM   2258  C   VAL   160      53.396  37.491  45.305  1.00  0.00           C  
ATOM   2259  O   VAL   160      53.198  38.258  44.378  1.00  0.00           O  
ATOM   2260  N   ILE   161      54.436  37.762  46.076  1.00  0.00           N  
ATOM   2261  H   ILE   161      54.535  37.231  46.905  1.00  0.00           H  
ATOM   2262  CA  ILE   161      55.415  38.837  45.845  1.00  0.00           C  
ATOM   2263  HA  ILE   161      54.834  39.741  45.904  1.00  0.00           H  
ATOM   2264  CB  ILE   161      56.523  38.883  46.917  1.00  0.00           C  
ATOM   2265  HB  ILE   161      56.956  37.866  46.995  1.00  0.00           H  
ATOM   2266  CG2 ILE   161      57.720  39.877  46.608  1.00  0.00           C  
ATOM   2267 1HG2 ILE   161      58.485  39.842  47.413  1.00  0.00           H  
ATOM   2268 2HG2 ILE   161      57.290  40.899  46.670  1.00  0.00           H  
ATOM   2269 3HG2 ILE   161      58.210  39.671  45.634  1.00  0.00           H  
ATOM   2270  CG1 ILE   161      55.931  39.053  48.343  1.00  0.00           C  
ATOM   2271 3HG1 ILE   161      55.077  38.343  48.391  1.00  0.00           H  
ATOM   2272 2HG1 ILE   161      55.517  40.076  48.474  1.00  0.00           H  
ATOM   2273  CD1 ILE   161      56.755  38.797  49.580  1.00  0.00           C  
ATOM   2274 1HD1 ILE   161      57.107  37.759  49.446  1.00  0.00           H  
ATOM   2275 2HD1 ILE   161      56.071  38.955  50.453  1.00  0.00           H  
ATOM   2276 3HD1 ILE   161      57.593  39.524  49.674  1.00  0.00           H  
ATOM   2277  C   ILE   161      56.102  38.762  44.478  1.00  0.00           C  
ATOM   2278  O   ILE   161      56.308  39.755  43.788  1.00  0.00           O  
ATOM   2279  N   ILE   162      56.574  37.533  44.066  1.00  0.00           N  
ATOM   2280  H   ILE   162      56.379  36.715  44.599  1.00  0.00           H  
ATOM   2281  CA  ILE   162      57.069  37.174  42.745  1.00  0.00           C  
ATOM   2282  HA  ILE   162      57.879  37.841  42.481  1.00  0.00           H  
ATOM   2283  CB  ILE   162      57.657  35.762  42.800  1.00  0.00           C  
ATOM   2284  HB  ILE   162      56.849  35.067  43.114  1.00  0.00           H  
ATOM   2285  CG2 ILE   162      58.128  35.322  41.402  1.00  0.00           C  
ATOM   2286 1HG2 ILE   162      59.011  35.888  41.034  1.00  0.00           H  
ATOM   2287 2HG2 ILE   162      57.336  35.370  40.620  1.00  0.00           H  
ATOM   2288 3HG2 ILE   162      58.585  34.314  41.518  1.00  0.00           H  
ATOM   2289  CG1 ILE   162      58.698  35.684  43.921  1.00  0.00           C  
ATOM   2290 3HG1 ILE   162      58.047  35.711  44.834  1.00  0.00           H  
ATOM   2291 2HG1 ILE   162      59.349  36.574  43.917  1.00  0.00           H  
ATOM   2292  CD1 ILE   162      59.505  34.402  43.932  1.00  0.00           C  
ATOM   2293 1HD1 ILE   162      59.957  34.270  44.939  1.00  0.00           H  
ATOM   2294 2HD1 ILE   162      60.326  34.428  43.173  1.00  0.00           H  
ATOM   2295 3HD1 ILE   162      58.916  33.482  43.761  1.00  0.00           H  
ATOM   2296  C   ILE   162      56.072  37.467  41.573  1.00  0.00           C  
ATOM   2297  O   ILE   162      56.407  38.034  40.501  1.00  0.00           O  
ATOM   2298  N   ARG   163      54.794  37.088  41.741  1.00  0.00           N  
ATOM   2299  H   ARG   163      54.623  36.722  42.651  1.00  0.00           H  
ATOM   2300  CA  ARG   163      53.752  36.947  40.706  1.00  0.00           C  
ATOM   2301  HA  ARG   163      54.268  36.781  39.769  1.00  0.00           H  
ATOM   2302  CB  ARG   163      52.918  35.604  40.800  1.00  0.00           C  
ATOM   2303  HB3 ARG   163      52.183  35.416  39.979  1.00  0.00           H  
ATOM   2304  HB2 ARG   163      52.329  35.506  41.731  1.00  0.00           H  
ATOM   2305  CG  ARG   163      53.756  34.328  40.467  1.00  0.00           C  
ATOM   2306  HG3 ARG   163      53.137  33.468  40.808  1.00  0.00           H  
ATOM   2307  HG2 ARG   163      54.665  34.174  41.090  1.00  0.00           H  
ATOM   2308  CD  ARG   163      54.058  34.058  38.939  1.00  0.00           C  
ATOM   2309  HD3 ARG   163      55.004  34.571  38.647  1.00  0.00           H  
ATOM   2310  HD2 ARG   163      53.124  34.369  38.444  1.00  0.00           H  
ATOM   2311  NE  ARG   163      54.194  32.535  38.778  1.00  0.00           N  
ATOM   2312  HE  ARG   163      55.085  32.136  38.978  1.00  0.00           H  
ATOM   2313  CZ  ARG   163      53.294  31.671  38.342  1.00  0.00           C  
ATOM   2314  NH1 ARG   163      53.638  30.428  38.093  1.00  0.00           N1+
ATOM   2315 1HH1 ARG   163      54.503  29.971  38.287  1.00  0.00           H  
ATOM   2316 2HH1 ARG   163      52.964  29.837  37.670  1.00  0.00           H  
ATOM   2317  NH2 ARG   163      52.024  31.915  37.990  1.00  0.00           N  
ATOM   2318 1HH2 ARG   163      51.748  32.856  37.819  1.00  0.00           H  
ATOM   2319 2HH2 ARG   163      51.445  31.178  37.642  1.00  0.00           H  
ATOM   2320  C   ARG   163      52.940  38.298  40.352  1.00  0.00           C  
ATOM   2321  O   ARG   163      52.447  38.530  39.236  1.00  0.00           O  
ATOM   2322  N   VAL   164      52.890  39.280  41.314  1.00  0.00           N  
ATOM   2323  H   VAL   164      53.174  39.048  42.238  1.00  0.00           H  
ATOM   2324  CA  VAL   164      52.543  40.679  41.157  1.00  0.00           C  
ATOM   2325  HA  VAL   164      51.561  40.744  40.703  1.00  0.00           H  
ATOM   2326  CB  VAL   164      52.422  41.291  42.578  1.00  0.00           C  
ATOM   2327  HB  VAL   164      53.359  41.153  43.158  1.00  0.00           H  
ATOM   2328  CG1 VAL   164      52.034  42.837  42.490  1.00  0.00           C  
ATOM   2329 1HG1 VAL   164      51.119  42.931  41.869  1.00  0.00           H  
ATOM   2330 2HG1 VAL   164      52.891  43.350  42.005  1.00  0.00           H  
ATOM   2331 3HG1 VAL   164      51.791  43.352  43.443  1.00  0.00           H  
ATOM   2332  CG2 VAL   164      51.392  40.552  43.386  1.00  0.00           C  
ATOM   2333 1HG2 VAL   164      50.349  40.842  43.163  1.00  0.00           H  
ATOM   2334 2HG2 VAL   164      51.611  40.812  44.444  1.00  0.00           H  
ATOM   2335 3HG2 VAL   164      51.377  39.445  43.277  1.00  0.00           H  
ATOM   2336  C   VAL   164      53.537  41.376  40.222  1.00  0.00           C  
ATOM   2337  O   VAL   164      54.734  41.436  40.472  1.00  0.00           O  
ATOM   2338  N   THR   165      53.027  42.001  39.096  1.00  0.00           N  
ATOM   2339  H   THR   165      52.049  41.927  38.938  1.00  0.00           H  
ATOM   2340  CA  THR   165      53.926  42.546  38.155  1.00  0.00           C  
ATOM   2341  HA  THR   165      54.678  43.134  38.662  1.00  0.00           H  
ATOM   2342  CB  THR   165      54.652  41.591  37.280  1.00  0.00           C  
ATOM   2343  HB  THR   165      55.114  40.802  37.912  1.00  0.00           H  
ATOM   2344  OG1 THR   165      55.605  42.171  36.342  1.00  0.00           O  
ATOM   2345  HG1 THR   165      56.499  41.966  36.617  1.00  0.00           H  
ATOM   2346  CG2 THR   165      53.580  40.855  36.375  1.00  0.00           C  
ATOM   2347 1HG2 THR   165      54.020  39.996  35.825  1.00  0.00           H  
ATOM   2348 2HG2 THR   165      53.050  41.579  35.720  1.00  0.00           H  
ATOM   2349 3HG2 THR   165      52.699  40.528  36.977  1.00  0.00           H  
ATOM   2350  C   THR   165      53.164  43.583  37.302  1.00  0.00           C  
ATOM   2351  O   THR   165      51.968  43.776  37.377  1.00  0.00           O  
ATOM   2352  N   THR   166      53.868  44.296  36.384  1.00  0.00           N  
ATOM   2353  H   THR   166      54.759  43.931  36.111  1.00  0.00           H  
ATOM   2354  CA  THR   166      53.245  45.374  35.588  1.00  0.00           C  
ATOM   2355  HA  THR   166      52.196  45.479  35.812  1.00  0.00           H  
ATOM   2356  CB  THR   166      53.842  46.691  35.918  1.00  0.00           C  
ATOM   2357  HB  THR   166      53.507  47.498  35.224  1.00  0.00           H  
ATOM   2358  OG1 THR   166      55.243  46.594  35.902  1.00  0.00           O  
ATOM   2359  HG1 THR   166      55.406  47.517  35.701  1.00  0.00           H  
ATOM   2360  CG2 THR   166      53.284  47.116  37.254  1.00  0.00           C  
ATOM   2361 1HG2 THR   166      53.677  48.117  37.532  1.00  0.00           H  
ATOM   2362 2HG2 THR   166      53.536  46.338  38.006  1.00  0.00           H  
ATOM   2363 3HG2 THR   166      52.196  47.282  37.099  1.00  0.00           H  
ATOM   2364  C   THR   166      53.296  45.076  34.084  1.00  0.00           C  
ATOM   2365  O   THR   166      54.221  44.379  33.616  1.00  0.00           O  
ATOM   2366  N   VAL   167      52.229  45.475  33.489  1.00  0.00           N  
ATOM   2367  H   VAL   167      51.473  45.936  33.947  1.00  0.00           H  
ATOM   2368  CA  VAL   167      51.905  45.191  32.070  1.00  0.00           C  
ATOM   2369  HA  VAL   167      52.864  44.955  31.636  1.00  0.00           H  
ATOM   2370  CB  VAL   167      51.012  43.971  31.824  1.00  0.00           C  
ATOM   2371  HB  VAL   167      50.952  43.967  30.714  1.00  0.00           H  
ATOM   2372  CG1 VAL   167      51.590  42.695  32.308  1.00  0.00           C  
ATOM   2373 1HG1 VAL   167      52.604  42.505  31.888  1.00  0.00           H  
ATOM   2374 2HG1 VAL   167      50.938  41.827  32.061  1.00  0.00           H  
ATOM   2375 3HG1 VAL   167      51.728  42.812  33.397  1.00  0.00           H  
ATOM   2376  CG2 VAL   167      49.569  44.269  32.301  1.00  0.00           C  
ATOM   2377 1HG2 VAL   167      49.525  44.362  33.407  1.00  0.00           H  
ATOM   2378 2HG2 VAL   167      48.868  43.444  32.026  1.00  0.00           H  
ATOM   2379 3HG2 VAL   167      49.152  45.181  31.832  1.00  0.00           H  
ATOM   2380  C   VAL   167      51.293  46.454  31.438  1.00  0.00           C  
ATOM   2381  O   VAL   167      50.702  47.214  32.205  1.00  0.00           O  
ATOM   2382  N   PRO   168      51.409  46.733  30.224  1.00  0.00           N  
ATOM   2383  CD  PRO   168      52.555  46.306  29.367  1.00  0.00           C  
ATOM   2384  HD3 PRO   168      52.379  45.247  29.101  1.00  0.00           H  
ATOM   2385  HD2 PRO   168      53.592  46.335  29.783  1.00  0.00           H  
ATOM   2386  CA  PRO   168      50.706  47.841  29.515  1.00  0.00           C  
ATOM   2387  HA  PRO   168      51.273  48.744  29.689  1.00  0.00           H  
ATOM   2388  CB  PRO   168      50.960  47.498  28.075  1.00  0.00           C  
ATOM   2389  HB3 PRO   168      50.658  48.323  27.397  1.00  0.00           H  
ATOM   2390  HB2 PRO   168      50.457  46.565  27.755  1.00  0.00           H  
ATOM   2391  CG  PRO   168      52.423  47.228  28.128  1.00  0.00           C  
ATOM   2392  HG3 PRO   168      52.900  46.834  27.201  1.00  0.00           H  
ATOM   2393  HG2 PRO   168      52.967  48.174  28.343  1.00  0.00           H  
ATOM   2394  C   PRO   168      49.271  48.147  29.961  1.00  0.00           C  
ATOM   2395  O   PRO   168      48.436  47.227  30.083  1.00  0.00           O  
ATOM   2396  N   GLY   169      48.875  49.390  30.083  1.00  0.00           N  
ATOM   2397  H   GLY   169      49.580  50.090  29.959  1.00  0.00           H  
ATOM   2398  CA  GLY   169      47.478  49.824  30.261  1.00  0.00           C  
ATOM   2399  HA3 GLY   169      47.584  50.795  30.736  1.00  0.00           H  
ATOM   2400  HA2 GLY   169      46.821  49.258  30.899  1.00  0.00           H  
ATOM   2401  C   GLY   169      46.841  49.991  28.959  1.00  0.00           C  
ATOM   2402  O   GLY   169      47.475  49.902  27.918  1.00  0.00           O  
ATOM   2403  N   LYS   170      45.569  50.419  28.974  1.00  0.00           N  
ATOM   2404  H   LYS   170      45.137  50.716  29.819  1.00  0.00           H  
ATOM   2405  CA  LYS   170      44.771  50.483  27.770  1.00  0.00           C  
ATOM   2406  HA  LYS   170      45.346  50.026  26.976  1.00  0.00           H  
ATOM   2407  CB  LYS   170      43.429  49.785  27.863  1.00  0.00           C  
ATOM   2408  HB3 LYS   170      42.743  50.279  27.149  1.00  0.00           H  
ATOM   2409  HB2 LYS   170      43.000  50.087  28.848  1.00  0.00           H  
ATOM   2410  CG  LYS   170      43.335  48.326  27.550  1.00  0.00           C  
ATOM   2411  HG3 LYS   170      43.805  47.630  28.289  1.00  0.00           H  
ATOM   2412  HG2 LYS   170      43.737  48.057  26.556  1.00  0.00           H  
ATOM   2413  CD  LYS   170      41.881  47.936  27.554  1.00  0.00           C  
ATOM   2414  HD3 LYS   170      41.298  48.510  26.798  1.00  0.00           H  
ATOM   2415  HD2 LYS   170      41.417  48.209  28.524  1.00  0.00           H  
ATOM   2416  CE  LYS   170      41.595  46.466  27.360  1.00  0.00           C  
ATOM   2417  HE3 LYS   170      40.510  46.247  27.386  1.00  0.00           H  
ATOM   2418  HE2 LYS   170      42.120  45.950  28.200  1.00  0.00           H  
ATOM   2419  NZ  LYS   170      42.095  45.936  26.032  1.00  0.00           N1+
ATOM   2420  HZ1 LYS   170      41.646  46.520  25.294  1.00  0.00           H  
ATOM   2421  HZ2 LYS   170      41.864  44.936  25.880  1.00  0.00           H  
ATOM   2422  HZ3 LYS   170      43.113  46.139  25.943  1.00  0.00           H  
ATOM   2423  C   LYS   170      44.645  51.944  27.309  1.00  0.00           C  
ATOM   2424  O   LYS   170      45.253  52.421  26.326  1.00  0.00           O  
ATOM   2425  N   THR   171      43.954  52.783  28.123  1.00  0.00           N  
ATOM   2426  H   THR   171      43.545  52.516  28.992  1.00  0.00           H  
ATOM   2427  CA  THR   171      43.794  54.185  27.908  1.00  0.00           C  
ATOM   2428  HA  THR   171      43.942  54.508  26.891  1.00  0.00           H  
ATOM   2429  CB  THR   171      42.400  54.748  28.343  1.00  0.00           C  
ATOM   2430  HB  THR   171      42.484  55.855  28.325  1.00  0.00           H  
ATOM   2431  OG1 THR   171      42.004  54.294  29.638  1.00  0.00           O  
ATOM   2432  HG1 THR   171      41.598  53.431  29.538  1.00  0.00           H  
ATOM   2433  CG2 THR   171      41.317  54.350  27.319  1.00  0.00           C  
ATOM   2434 1HG2 THR   171      41.030  53.273  27.415  1.00  0.00           H  
ATOM   2435 2HG2 THR   171      41.725  54.531  26.302  1.00  0.00           H  
ATOM   2436 3HG2 THR   171      40.491  55.060  27.546  1.00  0.00           H  
ATOM   2437  C   THR   171      44.889  54.974  28.680  1.00  0.00           C  
ATOM   2438  O   THR   171      45.241  56.099  28.375  1.00  0.00           O  
ATOM   2439  N   GLY   172      45.516  54.376  29.733  1.00  0.00           N  
ATOM   2440  H   GLY   172      45.195  53.556  30.198  1.00  0.00           H  
ATOM   2441  CA  GLY   172      46.655  54.968  30.396  1.00  0.00           C  
ATOM   2442  HA3 GLY   172      46.407  54.864  31.436  1.00  0.00           H  
ATOM   2443  HA2 GLY   172      46.811  56.000  30.132  1.00  0.00           H  
ATOM   2444  C   GLY   172      47.903  54.142  30.163  1.00  0.00           C  
ATOM   2445  O   GLY   172      47.796  53.114  29.518  1.00  0.00           O  
ATOM   2446  N   THR   173      49.175  54.534  30.597  1.00  0.00           N  
ATOM   2447  H   THR   173      49.279  55.233  31.301  1.00  0.00           H  
ATOM   2448  CA  THR   173      50.409  53.945  30.208  1.00  0.00           C  
ATOM   2449  HA  THR   173      50.412  53.807  29.137  1.00  0.00           H  
ATOM   2450  CB  THR   173      51.582  54.852  30.497  1.00  0.00           C  
ATOM   2451  HB  THR   173      51.581  55.101  31.585  1.00  0.00           H  
ATOM   2452  OG1 THR   173      51.559  56.072  29.742  1.00  0.00           O  
ATOM   2453  HG1 THR   173      52.064  55.832  28.969  1.00  0.00           H  
ATOM   2454  CG2 THR   173      52.903  54.099  30.225  1.00  0.00           C  
ATOM   2455 1HG2 THR   173      52.989  53.714  29.193  1.00  0.00           H  
ATOM   2456 2HG2 THR   173      53.019  53.220  30.901  1.00  0.00           H  
ATOM   2457 3HG2 THR   173      53.812  54.720  30.315  1.00  0.00           H  
ATOM   2458  C   THR   173      50.592  52.574  30.761  1.00  0.00           C  
ATOM   2459  O   THR   173      50.971  51.692  29.987  1.00  0.00           O  
ATOM   2460  N   VAL   174      50.351  52.278  32.058  1.00  0.00           N  
ATOM   2461  H   VAL   174      49.883  53.017  32.533  1.00  0.00           H  
ATOM   2462  CA  VAL   174      50.775  50.988  32.637  1.00  0.00           C  
ATOM   2463  HA  VAL   174      50.872  50.249  31.854  1.00  0.00           H  
ATOM   2464  CB  VAL   174      52.220  51.119  33.223  1.00  0.00           C  
ATOM   2465  HB  VAL   174      52.885  51.497  32.418  1.00  0.00           H  
ATOM   2466  CG1 VAL   174      52.294  52.168  34.383  1.00  0.00           C  
ATOM   2467 1HG1 VAL   174      53.213  52.133  35.002  1.00  0.00           H  
ATOM   2468 2HG1 VAL   174      51.544  51.906  35.152  1.00  0.00           H  
ATOM   2469 3HG1 VAL   174      52.055  53.188  33.995  1.00  0.00           H  
ATOM   2470  CG2 VAL   174      52.679  49.704  33.752  1.00  0.00           C  
ATOM   2471 1HG2 VAL   174      51.979  49.572  34.614  1.00  0.00           H  
ATOM   2472 2HG2 VAL   174      53.685  49.676  34.213  1.00  0.00           H  
ATOM   2473 3HG2 VAL   174      52.473  48.980  32.947  1.00  0.00           H  
ATOM   2474  C   VAL   174      49.702  50.552  33.672  1.00  0.00           C  
ATOM   2475  O   VAL   174      49.138  51.317  34.406  1.00  0.00           O  
ATOM   2476  N   ALA   175      49.495  49.237  33.758  1.00  0.00           N  
ATOM   2477  H   ALA   175      49.906  48.549  33.166  1.00  0.00           H  
ATOM   2478  CA  ALA   175      48.581  48.533  34.695  1.00  0.00           C  
ATOM   2479  HA  ALA   175      48.244  49.288  35.379  1.00  0.00           H  
ATOM   2480  CB  ALA   175      47.579  47.849  33.742  1.00  0.00           C  
ATOM   2481  HB1 ALA   175      48.146  47.157  33.086  1.00  0.00           H  
ATOM   2482  HB2 ALA   175      47.012  48.525  33.062  1.00  0.00           H  
ATOM   2483  HB3 ALA   175      46.910  47.140  34.265  1.00  0.00           H  
ATOM   2484  C   ALA   175      49.261  47.544  35.594  1.00  0.00           C  
ATOM   2485  O   ALA   175      50.365  47.100  35.293  1.00  0.00           O  
ATOM   2486  N   CYS   176      48.572  47.158  36.703  1.00  0.00           N  
ATOM   2487  H   CYS   176      47.689  47.551  36.934  1.00  0.00           H  
ATOM   2488  CA  CYS   176      48.959  46.001  37.533  1.00  0.00           C  
ATOM   2489  HA  CYS   176      50.032  45.869  37.488  1.00  0.00           H  
ATOM   2490  CB  CYS   176      48.780  46.512  39.083  1.00  0.00           C  
ATOM   2491  HB3 CYS   176      49.466  47.365  39.277  1.00  0.00           H  
ATOM   2492  HB2 CYS   176      49.082  45.687  39.761  1.00  0.00           H  
ATOM   2493  SG  CYS   176      47.074  47.174  39.312  1.00  0.00           S  
ATOM   2494  HG  CYS   176      46.995  47.107  40.627  1.00  0.00           H  
ATOM   2495  C   CYS   176      48.182  44.721  37.288  1.00  0.00           C  
ATOM   2496  O   CYS   176      47.067  44.898  36.824  1.00  0.00           O  
ATOM   2497  N   THR   177      48.793  43.539  37.375  1.00  0.00           N  
ATOM   2498  H   THR   177      49.728  43.422  37.694  1.00  0.00           H  
ATOM   2499  CA  THR   177      48.165  42.266  37.107  1.00  0.00           C  
ATOM   2500  HA  THR   177      47.136  42.452  37.367  1.00  0.00           H  
ATOM   2501  CB  THR   177      48.184  41.879  35.568  1.00  0.00           C  
ATOM   2502  HB  THR   177      47.866  42.811  35.050  1.00  0.00           H  
ATOM   2503  OG1 THR   177      47.389  40.810  35.259  1.00  0.00           O  
ATOM   2504  HG1 THR   177      46.574  41.064  35.709  1.00  0.00           H  
ATOM   2505  CG2 THR   177      49.677  41.519  35.149  1.00  0.00           C  
ATOM   2506 1HG2 THR   177      49.946  40.482  35.434  1.00  0.00           H  
ATOM   2507 2HG2 THR   177      50.401  42.275  35.524  1.00  0.00           H  
ATOM   2508 3HG2 THR   177      49.739  41.525  34.038  1.00  0.00           H  
ATOM   2509  C   THR   177      48.828  41.165  37.920  1.00  0.00           C  
ATOM   2510  O   THR   177      49.880  41.328  38.481  1.00  0.00           O  
ATOM   2511  N   PHE   178      48.331  39.933  37.949  1.00  0.00           N  
ATOM   2512  H   PHE   178      47.439  39.712  37.545  1.00  0.00           H  
ATOM   2513  CA  PHE   178      49.092  38.782  38.443  1.00  0.00           C  
ATOM   2514  HA  PHE   178      49.983  39.156  38.913  1.00  0.00           H  
ATOM   2515  CB  PHE   178      48.225  37.943  39.360  1.00  0.00           C  
ATOM   2516  HB3 PHE   178      47.391  37.569  38.744  1.00  0.00           H  
ATOM   2517  HB2 PHE   178      47.713  38.594  40.103  1.00  0.00           H  
ATOM   2518  CG  PHE   178      48.764  36.802  40.176  1.00  0.00           C  
ATOM   2519  CD1 PHE   178      49.225  37.060  41.472  1.00  0.00           C  
ATOM   2520  HD1 PHE   178      49.291  38.016  41.962  1.00  0.00           H  
ATOM   2521  CE1 PHE   178      49.624  36.023  42.318  1.00  0.00           C  
ATOM   2522  HE1 PHE   178      49.865  36.210  43.355  1.00  0.00           H  
ATOM   2523  CZ  PHE   178      49.547  34.668  41.860  1.00  0.00           C  
ATOM   2524  HZ  PHE   178      49.807  33.803  42.453  1.00  0.00           H  
ATOM   2525  CD2 PHE   178      48.722  35.504  39.723  1.00  0.00           C  
ATOM   2526  HD2 PHE   178      48.419  35.283  38.702  1.00  0.00           H  
ATOM   2527  CE2 PHE   178      49.132  34.385  40.550  1.00  0.00           C  
ATOM   2528  HE2 PHE   178      49.118  33.342  40.269  1.00  0.00           H  
ATOM   2529  C   PHE   178      49.457  37.918  37.288  1.00  0.00           C  
ATOM   2530  O   PHE   178      48.606  37.568  36.452  1.00  0.00           O  
ATOM   2531  N   ASN   179      50.717  37.539  37.202  1.00  0.00           N  
ATOM   2532  H   ASN   179      51.360  37.831  37.909  1.00  0.00           H  
ATOM   2533  CA  ASN   179      51.234  36.549  36.288  1.00  0.00           C  
ATOM   2534  HA  ASN   179      50.969  36.848  35.289  1.00  0.00           H  
ATOM   2535  CB  ASN   179      52.781  36.500  36.277  1.00  0.00           C  
ATOM   2536  HB3 ASN   179      53.218  36.530  37.301  1.00  0.00           H  
ATOM   2537  HB2 ASN   179      53.146  37.448  35.836  1.00  0.00           H  
ATOM   2538  CG  ASN   179      53.365  35.359  35.461  1.00  0.00           C  
ATOM   2539  OD1 ASN   179      54.331  34.700  35.862  1.00  0.00           O  
ATOM   2540  ND2 ASN   179      52.779  35.113  34.226  1.00  0.00           N  
ATOM   2541 1HD2 ASN   179      53.129  34.342  33.703  1.00  0.00           H  
ATOM   2542 2HD2 ASN   179      52.360  35.841  33.682  1.00  0.00           H  
ATOM   2543  C   ASN   179      50.621  35.163  36.523  1.00  0.00           C  
ATOM   2544  O   ASN   179      51.122  34.459  37.391  1.00  0.00           O  
ATOM   2545  N   PHE   180      49.587  34.720  35.757  1.00  0.00           N  
ATOM   2546  H   PHE   180      49.283  35.270  34.986  1.00  0.00           H  
ATOM   2547  CA  PHE   180      48.903  33.421  36.017  1.00  0.00           C  
ATOM   2548  HA  PHE   180      48.821  33.234  37.074  1.00  0.00           H  
ATOM   2549  CB  PHE   180      47.454  33.379  35.398  1.00  0.00           C  
ATOM   2550  HB3 PHE   180      47.113  32.320  35.318  1.00  0.00           H  
ATOM   2551  HB2 PHE   180      47.484  33.853  34.388  1.00  0.00           H  
ATOM   2552  CG  PHE   180      46.629  34.232  36.284  1.00  0.00           C  
ATOM   2553  CD1 PHE   180      46.400  33.806  37.613  1.00  0.00           C  
ATOM   2554  HD1 PHE   180      47.086  33.070  38.002  1.00  0.00           H  
ATOM   2555  CE1 PHE   180      45.448  34.446  38.407  1.00  0.00           C  
ATOM   2556  HE1 PHE   180      45.264  34.084  39.398  1.00  0.00           H  
ATOM   2557  CZ  PHE   180      44.717  35.574  37.931  1.00  0.00           C  
ATOM   2558  HZ  PHE   180      43.974  35.942  38.622  1.00  0.00           H  
ATOM   2559  CD2 PHE   180      45.854  35.314  35.804  1.00  0.00           C  
ATOM   2560  HD2 PHE   180      45.926  35.684  34.792  1.00  0.00           H  
ATOM   2561  CE2 PHE   180      44.908  35.923  36.587  1.00  0.00           C  
ATOM   2562  HE2 PHE   180      44.250  36.708  36.245  1.00  0.00           H  
ATOM   2563  C   PHE   180      49.656  32.286  35.506  1.00  0.00           C  
ATOM   2564  O   PHE   180      49.921  31.316  36.252  1.00  0.00           O  
ATOM   2565  N   SER   181      50.154  32.399  34.211  1.00  0.00           N  
ATOM   2566  H   SER   181      49.857  33.157  33.645  1.00  0.00           H  
ATOM   2567  CA  SER   181      51.003  31.379  33.759  1.00  0.00           C  
ATOM   2568  HA  SER   181      51.545  30.951  34.595  1.00  0.00           H  
ATOM   2569  CB  SER   181      50.257  30.189  32.997  1.00  0.00           C  
ATOM   2570  HB3 SER   181      49.876  30.619  32.046  1.00  0.00           H  
ATOM   2571  HB2 SER   181      49.418  29.778  33.588  1.00  0.00           H  
ATOM   2572  OG  SER   181      51.139  29.167  32.582  1.00  0.00           O  
ATOM   2573  HG  SER   181      51.007  28.373  33.109  1.00  0.00           H  
ATOM   2574  C   SER   181      52.053  31.920  32.814  1.00  0.00           C  
ATOM   2575  O   SER   181      51.711  32.477  31.835  1.00  0.00           O  
ATOM   2576  N   PRO   182      53.397  31.792  33.206  1.00  0.00           N  
ATOM   2577  CD  PRO   182      53.920  31.454  34.523  1.00  0.00           C  
ATOM   2578  HD3 PRO   182      53.401  30.546  34.897  1.00  0.00           H  
ATOM   2579  HD2 PRO   182      53.704  32.271  35.254  1.00  0.00           H  
ATOM   2580  CA  PRO   182      54.494  32.179  32.250  1.00  0.00           C  
ATOM   2581  HA  PRO   182      54.332  33.130  31.776  1.00  0.00           H  
ATOM   2582  CB  PRO   182      55.667  32.367  33.232  1.00  0.00           C  
ATOM   2583  HB3 PRO   182      55.523  33.424  33.527  1.00  0.00           H  
ATOM   2584  HB2 PRO   182      56.624  32.247  32.674  1.00  0.00           H  
ATOM   2585  CG  PRO   182      55.349  31.379  34.353  1.00  0.00           C  
ATOM   2586  HG3 PRO   182      55.575  30.390  33.887  1.00  0.00           H  
ATOM   2587  HG2 PRO   182      56.028  31.593  35.199  1.00  0.00           H  
ATOM   2588  C   PRO   182      54.813  31.073  31.256  1.00  0.00           C  
ATOM   2589  O   PRO   182      55.601  31.318  30.373  1.00  0.00           O  
ATOM   2590  N   TRP   183      54.204  29.814  31.418  1.00  0.00           N  
ATOM   2591  H   TRP   183      53.524  29.615  32.119  1.00  0.00           H  
ATOM   2592  CA  TRP   183      54.653  28.627  30.716  1.00  0.00           C  
ATOM   2593  HA  TRP   183      55.655  28.884  30.405  1.00  0.00           H  
ATOM   2594  CB  TRP   183      54.606  27.368  31.629  1.00  0.00           C  
ATOM   2595  HB3 TRP   183      55.230  26.586  31.141  1.00  0.00           H  
ATOM   2596  HB2 TRP   183      53.600  26.910  31.634  1.00  0.00           H  
ATOM   2597  CG  TRP   183      55.185  27.428  32.970  1.00  0.00           C  
ATOM   2598  CD1 TRP   183      54.394  27.233  34.113  1.00  0.00           C  
ATOM   2599  HD1 TRP   183      53.423  26.770  34.065  1.00  0.00           H  
ATOM   2600  NE1 TRP   183      55.101  27.605  35.223  1.00  0.00           N  
ATOM   2601  HE1 TRP   183      54.901  27.353  36.153  1.00  0.00           H  
ATOM   2602  CE2 TRP   183      56.384  27.945  34.824  1.00  0.00           C  
ATOM   2603  CD2 TRP   183      56.454  27.909  33.392  1.00  0.00           C  
ATOM   2604  CE3 TRP   183      57.600  28.284  32.774  1.00  0.00           C  
ATOM   2605  HE3 TRP   183      57.659  28.331  31.702  1.00  0.00           H  
ATOM   2606  CZ3 TRP   183      58.729  28.668  33.533  1.00  0.00           C  
ATOM   2607  HZ3 TRP   183      59.701  28.741  33.060  1.00  0.00           H  
ATOM   2608  CZ2 TRP   183      57.439  28.445  35.537  1.00  0.00           C  
ATOM   2609  HZ2 TRP   183      57.310  28.673  36.577  1.00  0.00           H  
ATOM   2610  CH2 TRP   183      58.647  28.773  34.874  1.00  0.00           C  
ATOM   2611  HH2 TRP   183      59.496  29.134  35.449  1.00  0.00           H  
ATOM   2612  C   TRP   183      53.825  28.362  29.493  1.00  0.00           C  
ATOM   2613  O   TRP   183      53.979  27.381  28.793  1.00  0.00           O  
ATOM   2614  N   THR   184      52.947  29.339  29.216  1.00  0.00           N  
ATOM   2615  H   THR   184      53.006  30.186  29.730  1.00  0.00           H  
ATOM   2616  CA  THR   184      52.078  29.419  27.988  1.00  0.00           C  
ATOM   2617  HA  THR   184      52.652  28.961  27.194  1.00  0.00           H  
ATOM   2618  CB  THR   184      50.790  28.603  28.009  1.00  0.00           C  
ATOM   2619  HB  THR   184      51.039  27.532  28.116  1.00  0.00           H  
ATOM   2620  OG1 THR   184      49.970  28.701  26.866  1.00  0.00           O  
ATOM   2621  HG1 THR   184      49.781  27.786  26.658  1.00  0.00           H  
ATOM   2622  CG2 THR   184      49.901  28.951  29.216  1.00  0.00           C  
ATOM   2623 1HG2 THR   184      49.831  30.059  29.172  1.00  0.00           H  
ATOM   2624 2HG2 THR   184      50.443  28.758  30.166  1.00  0.00           H  
ATOM   2625 3HG2 THR   184      48.918  28.465  29.069  1.00  0.00           H  
ATOM   2626  C   THR   184      51.742  30.825  27.488  1.00  0.00           C  
ATOM   2627  O   THR   184      51.613  31.709  28.349  1.00  0.00           O  
ATOM   2628  N   ASN   185      51.606  31.071  26.188  1.00  0.00           N  
ATOM   2629  H   ASN   185      51.685  30.300  25.569  1.00  0.00           H  
ATOM   2630  CA  ASN   185      51.045  32.302  25.603  1.00  0.00           C  
ATOM   2631  HA  ASN   185      50.907  33.064  26.358  1.00  0.00           H  
ATOM   2632  CB  ASN   185      51.972  32.879  24.487  1.00  0.00           C  
ATOM   2633  HB3 ASN   185      51.401  33.681  23.975  1.00  0.00           H  
ATOM   2634  HB2 ASN   185      52.240  32.194  23.647  1.00  0.00           H  
ATOM   2635  CG  ASN   185      53.242  33.485  25.026  1.00  0.00           C  
ATOM   2636  OD1 ASN   185      53.500  33.547  26.266  1.00  0.00           O  
ATOM   2637  ND2 ASN   185      54.039  34.079  24.122  1.00  0.00           N  
ATOM   2638 1HD2 ASN   185      54.852  34.612  24.364  1.00  0.00           H  
ATOM   2639 2HD2 ASN   185      53.969  33.810  23.161  1.00  0.00           H  
ATOM   2640  C   ASN   185      49.617  31.932  25.102  1.00  0.00           C  
ATOM   2641  O   ASN   185      48.972  32.778  24.505  1.00  0.00           O  
ATOM   2642  N   ASP   186      49.074  30.689  25.297  1.00  0.00           N  
ATOM   2643  H   ASP   186      49.610  29.988  25.769  1.00  0.00           H  
ATOM   2644  CA  ASP   186      47.769  30.324  24.694  1.00  0.00           C  
ATOM   2645  HA  ASP   186      47.726  30.663  23.664  1.00  0.00           H  
ATOM   2646  CB  ASP   186      47.524  28.790  24.457  1.00  0.00           C  
ATOM   2647  HB3 ASP   186      46.566  28.780  23.893  1.00  0.00           H  
ATOM   2648  HB2 ASP   186      47.566  28.187  25.394  1.00  0.00           H  
ATOM   2649  CG  ASP   186      48.427  28.287  23.433  1.00  0.00           C  
ATOM   2650  OD1 ASP   186      48.717  27.093  23.560  1.00  0.00           O  
ATOM   2651  OD2 ASP   186      48.802  28.994  22.445  1.00  0.00           O1-
ATOM   2652  C   ASP   186      46.654  30.899  25.524  1.00  0.00           C  
ATOM   2653  O   ASP   186      46.546  30.648  26.696  1.00  0.00           O  
ATOM   2654  N   PRO   187      45.729  31.687  24.905  1.00  0.00           N  
ATOM   2655  CD  PRO   187      45.675  31.982  23.465  1.00  0.00           C  
ATOM   2656  HD3 PRO   187      45.732  31.091  22.821  1.00  0.00           H  
ATOM   2657  HD2 PRO   187      46.639  32.497  23.261  1.00  0.00           H  
ATOM   2658  CA  PRO   187      44.770  32.569  25.722  1.00  0.00           C  
ATOM   2659  HA  PRO   187      45.300  33.153  26.461  1.00  0.00           H  
ATOM   2660  CB  PRO   187      44.163  33.506  24.677  1.00  0.00           C  
ATOM   2661  HB3 PRO   187      44.595  34.519  24.811  1.00  0.00           H  
ATOM   2662  HB2 PRO   187      43.075  33.683  24.853  1.00  0.00           H  
ATOM   2663  CG  PRO   187      44.429  32.883  23.304  1.00  0.00           C  
ATOM   2664  HG3 PRO   187      43.621  32.205  22.935  1.00  0.00           H  
ATOM   2665  HG2 PRO   187      44.714  33.553  22.465  1.00  0.00           H  
ATOM   2666  C   PRO   187      43.792  31.826  26.546  1.00  0.00           C  
ATOM   2667  O   PRO   187      43.446  32.294  27.620  1.00  0.00           O  
ATOM   2668  N   LYS   188      43.235  30.680  26.047  1.00  0.00           N  
ATOM   2669  H   LYS   188      43.427  30.360  25.123  1.00  0.00           H  
ATOM   2670  CA  LYS   188      42.348  29.867  26.824  1.00  0.00           C  
ATOM   2671  HA  LYS   188      41.559  30.528  27.170  1.00  0.00           H  
ATOM   2672  CB  LYS   188      41.580  28.770  26.061  1.00  0.00           C  
ATOM   2673  HB3 LYS   188      42.289  28.167  25.450  1.00  0.00           H  
ATOM   2674  HB2 LYS   188      40.879  29.297  25.388  1.00  0.00           H  
ATOM   2675  CG  LYS   188      40.656  27.875  26.965  1.00  0.00           C  
ATOM   2676  HG3 LYS   188      40.342  28.415  27.883  1.00  0.00           H  
ATOM   2677  HG2 LYS   188      41.455  27.155  27.232  1.00  0.00           H  
ATOM   2678  CD  LYS   188      39.618  27.190  26.165  1.00  0.00           C  
ATOM   2679  HD3 LYS   188      39.084  26.547  26.895  1.00  0.00           H  
ATOM   2680  HD2 LYS   188      39.991  26.528  25.345  1.00  0.00           H  
ATOM   2681  CE  LYS   188      38.533  28.063  25.588  1.00  0.00           C  
ATOM   2682  HE3 LYS   188      38.865  28.699  24.736  1.00  0.00           H  
ATOM   2683  HE2 LYS   188      38.265  28.729  26.448  1.00  0.00           H  
ATOM   2684  NZ  LYS   188      37.414  27.247  25.131  1.00  0.00           N1+
ATOM   2685  HZ1 LYS   188      36.717  27.141  25.892  1.00  0.00           H  
ATOM   2686  HZ2 LYS   188      37.764  26.271  25.035  1.00  0.00           H  
ATOM   2687  HZ3 LYS   188      36.868  27.524  24.290  1.00  0.00           H  
ATOM   2688  C   LYS   188      43.074  29.226  28.010  1.00  0.00           C  
ATOM   2689  O   LYS   188      42.649  29.071  29.149  1.00  0.00           O  
ATOM   2690  N   GLU   189      44.314  28.802  27.747  1.00  0.00           N  
ATOM   2691  H   GLU   189      44.784  28.964  26.885  1.00  0.00           H  
ATOM   2692  CA  GLU   189      45.086  27.975  28.613  1.00  0.00           C  
ATOM   2693  HA  GLU   189      44.445  27.316  29.182  1.00  0.00           H  
ATOM   2694  CB  GLU   189      46.107  27.011  27.892  1.00  0.00           C  
ATOM   2695  HB3 GLU   189      46.733  26.545  28.691  1.00  0.00           H  
ATOM   2696  HB2 GLU   189      46.805  27.645  27.308  1.00  0.00           H  
ATOM   2697  CG  GLU   189      45.399  25.870  27.175  1.00  0.00           C  
ATOM   2698  HG3 GLU   189      44.853  26.287  26.300  1.00  0.00           H  
ATOM   2699  HG2 GLU   189      44.617  25.529  27.880  1.00  0.00           H  
ATOM   2700  CD  GLU   189      46.266  24.673  26.867  1.00  0.00           C  
ATOM   2701  OE1 GLU   189      46.085  23.722  27.673  1.00  0.00           O  
ATOM   2702  OE2 GLU   189      47.109  24.631  25.976  1.00  0.00           O1-
ATOM   2703  C   GLU   189      45.731  28.742  29.667  1.00  0.00           C  
ATOM   2704  O   GLU   189      45.943  28.291  30.775  1.00  0.00           O  
ATOM   2705  N   ARG   190      45.869  30.056  29.377  1.00  0.00           N  
ATOM   2706  H   ARG   190      45.756  30.404  28.454  1.00  0.00           H  
ATOM   2707  CA  ARG   190      46.099  31.076  30.393  1.00  0.00           C  
ATOM   2708  HA  ARG   190      46.916  30.626  30.943  1.00  0.00           H  
ATOM   2709  CB  ARG   190      46.604  32.461  29.856  1.00  0.00           C  
ATOM   2710  HB3 ARG   190      46.499  33.299  30.576  1.00  0.00           H  
ATOM   2711  HB2 ARG   190      45.884  32.582  29.015  1.00  0.00           H  
ATOM   2712  CG  ARG   190      48.043  32.504  29.350  1.00  0.00           C  
ATOM   2713  HG3 ARG   190      48.222  31.594  28.736  1.00  0.00           H  
ATOM   2714  HG2 ARG   190      48.677  32.483  30.257  1.00  0.00           H  
ATOM   2715  CD  ARG   190      48.377  33.841  28.750  1.00  0.00           C  
ATOM   2716  HD3 ARG   190      48.117  34.689  29.414  1.00  0.00           H  
ATOM   2717  HD2 ARG   190      47.782  33.978  27.827  1.00  0.00           H  
ATOM   2718  NE  ARG   190      49.860  33.836  28.432  1.00  0.00           N  
ATOM   2719  HE  ARG   190      50.357  33.077  28.860  1.00  0.00           H  
ATOM   2720  CZ  ARG   190      50.574  34.945  28.246  1.00  0.00           C  
ATOM   2721  NH1 ARG   190      50.007  36.126  28.205  1.00  0.00           N1+
ATOM   2722 1HH1 ARG   190      49.029  36.272  28.050  1.00  0.00           H  
ATOM   2723 2HH1 ARG   190      50.625  36.879  27.956  1.00  0.00           H  
ATOM   2724  NH2 ARG   190      51.875  34.759  28.321  1.00  0.00           N  
ATOM   2725 1HH2 ARG   190      52.268  33.842  28.310  1.00  0.00           H  
ATOM   2726 2HH2 ARG   190      52.458  35.546  28.105  1.00  0.00           H  
ATOM   2727  C   ARG   190      44.886  31.292  31.373  1.00  0.00           C  
ATOM   2728  O   ARG   190      45.137  31.304  32.595  1.00  0.00           O  
ATOM   2729  N   ILE   191      43.639  31.480  30.890  1.00  0.00           N  
ATOM   2730  H   ILE   191      43.438  31.563  29.922  1.00  0.00           H  
ATOM   2731  CA  ILE   191      42.537  31.602  31.742  1.00  0.00           C  
ATOM   2732  HA  ILE   191      42.856  32.217  32.569  1.00  0.00           H  
ATOM   2733  CB  ILE   191      41.306  31.967  30.921  1.00  0.00           C  
ATOM   2734  HB  ILE   191      41.218  31.241  30.085  1.00  0.00           H  
ATOM   2735  CG2 ILE   191      39.992  31.812  31.699  1.00  0.00           C  
ATOM   2736 1HG2 ILE   191      39.780  30.730  31.839  1.00  0.00           H  
ATOM   2737 2HG2 ILE   191      39.068  32.081  31.144  1.00  0.00           H  
ATOM   2738 3HG2 ILE   191      40.136  32.366  32.655  1.00  0.00           H  
ATOM   2739  CG1 ILE   191      41.522  33.454  30.327  1.00  0.00           C  
ATOM   2740 3HG1 ILE   191      42.465  33.545  29.746  1.00  0.00           H  
ATOM   2741 2HG1 ILE   191      41.599  34.121  31.216  1.00  0.00           H  
ATOM   2742  CD1 ILE   191      40.440  33.841  29.352  1.00  0.00           C  
ATOM   2743 1HD1 ILE   191      40.363  32.989  28.639  1.00  0.00           H  
ATOM   2744 2HD1 ILE   191      40.665  34.787  28.813  1.00  0.00           H  
ATOM   2745 3HD1 ILE   191      39.416  33.791  29.779  1.00  0.00           H  
ATOM   2746  C   ILE   191      42.263  30.316  32.516  1.00  0.00           C  
ATOM   2747  O   ILE   191      41.965  30.312  33.679  1.00  0.00           O  
ATOM   2748  N   ASN   192      42.465  29.122  31.877  1.00  0.00           N  
ATOM   2749  H   ASN   192      42.553  29.190  30.882  1.00  0.00           H  
ATOM   2750  CA  ASN   192      42.287  27.899  32.640  1.00  0.00           C  
ATOM   2751  HA  ASN   192      41.244  27.915  32.907  1.00  0.00           H  
ATOM   2752  CB  ASN   192      42.282  26.750  31.668  1.00  0.00           C  
ATOM   2753  HB3 ASN   192      43.272  26.590  31.179  1.00  0.00           H  
ATOM   2754  HB2 ASN   192      41.571  27.124  30.909  1.00  0.00           H  
ATOM   2755  CG  ASN   192      41.763  25.398  32.245  1.00  0.00           C  
ATOM   2756  OD1 ASN   192      41.042  25.372  33.217  1.00  0.00           O  
ATOM   2757  ND2 ASN   192      42.215  24.313  31.591  1.00  0.00           N  
ATOM   2758 1HD2 ASN   192      42.856  24.354  30.837  1.00  0.00           H  
ATOM   2759 2HD2 ASN   192      41.952  23.425  31.981  1.00  0.00           H  
ATOM   2760  C   ASN   192      43.172  27.719  33.910  1.00  0.00           C  
ATOM   2761  O   ASN   192      42.739  27.373  35.034  1.00  0.00           O  
ATOM   2762  N   VAL   193      44.498  28.036  33.789  1.00  0.00           N  
ATOM   2763  H   VAL   193      44.828  28.166  32.851  1.00  0.00           H  
ATOM   2764  CA  VAL   193      45.336  28.229  34.962  1.00  0.00           C  
ATOM   2765  HA  VAL   193      45.344  27.388  35.637  1.00  0.00           H  
ATOM   2766  CB  VAL   193      46.737  28.568  34.522  1.00  0.00           C  
ATOM   2767  HB  VAL   193      46.724  29.502  33.925  1.00  0.00           H  
ATOM   2768  CG1 VAL   193      47.602  28.781  35.762  1.00  0.00           C  
ATOM   2769 1HG1 VAL   193      47.824  27.806  36.251  1.00  0.00           H  
ATOM   2770 2HG1 VAL   193      47.322  29.631  36.428  1.00  0.00           H  
ATOM   2771 3HG1 VAL   193      48.590  29.066  35.372  1.00  0.00           H  
ATOM   2772  CG2 VAL   193      47.314  27.438  33.736  1.00  0.00           C  
ATOM   2773 1HG2 VAL   193      47.247  26.459  34.272  1.00  0.00           H  
ATOM   2774 2HG2 VAL   193      48.348  27.712  33.422  1.00  0.00           H  
ATOM   2775 3HG2 VAL   193      46.603  27.317  32.891  1.00  0.00           H  
ATOM   2776  C   VAL   193      44.862  29.365  35.879  1.00  0.00           C  
ATOM   2777  O   VAL   193      44.969  29.228  37.088  1.00  0.00           O  
ATOM   2778  N   ALA   194      44.381  30.492  35.389  1.00  0.00           N  
ATOM   2779  H   ALA   194      44.396  30.647  34.399  1.00  0.00           H  
ATOM   2780  CA  ALA   194      43.842  31.531  36.234  1.00  0.00           C  
ATOM   2781  HA  ALA   194      44.601  31.933  36.897  1.00  0.00           H  
ATOM   2782  CB  ALA   194      43.427  32.764  35.485  1.00  0.00           C  
ATOM   2783  HB1 ALA   194      42.508  32.500  34.924  1.00  0.00           H  
ATOM   2784  HB2 ALA   194      44.112  33.264  34.775  1.00  0.00           H  
ATOM   2785  HB3 ALA   194      43.169  33.564  36.210  1.00  0.00           H  
ATOM   2786  C   ALA   194      42.681  31.023  37.039  1.00  0.00           C  
ATOM   2787  O   ALA   194      42.671  31.138  38.272  1.00  0.00           O  
ATOM   2788  N   VAL   195      41.699  30.321  36.435  1.00  0.00           N  
ATOM   2789  H   VAL   195      41.793  30.338  35.442  1.00  0.00           H  
ATOM   2790  CA  VAL   195      40.594  29.735  37.146  1.00  0.00           C  
ATOM   2791  HA  VAL   195      40.007  30.513  37.611  1.00  0.00           H  
ATOM   2792  CB  VAL   195      39.675  28.974  36.177  1.00  0.00           C  
ATOM   2793  HB  VAL   195      40.329  28.258  35.624  1.00  0.00           H  
ATOM   2794  CG1 VAL   195      38.516  28.190  36.818  1.00  0.00           C  
ATOM   2795 1HG1 VAL   195      37.988  27.781  35.934  1.00  0.00           H  
ATOM   2796 2HG1 VAL   195      37.917  28.865  37.467  1.00  0.00           H  
ATOM   2797 3HG1 VAL   195      38.943  27.320  37.365  1.00  0.00           H  
ATOM   2798  CG2 VAL   195      38.960  29.926  35.272  1.00  0.00           C  
ATOM   2799 1HG2 VAL   195      38.106  29.534  34.669  1.00  0.00           H  
ATOM   2800 2HG2 VAL   195      39.645  30.354  34.514  1.00  0.00           H  
ATOM   2801 3HG2 VAL   195      38.533  30.766  35.871  1.00  0.00           H  
ATOM   2802  C   VAL   195      40.971  28.788  38.223  1.00  0.00           C  
ATOM   2803  O   VAL   195      40.425  28.681  39.311  1.00  0.00           O  
ATOM   2804  N   ALA   196      42.024  27.996  37.916  1.00  0.00           N  
ATOM   2805  H   ALA   196      42.561  27.972  37.074  1.00  0.00           H  
ATOM   2806  CA  ALA   196      42.536  27.127  38.958  1.00  0.00           C  
ATOM   2807  HA  ALA   196      41.777  26.461  39.338  1.00  0.00           H  
ATOM   2808  CB  ALA   196      43.465  26.024  38.350  1.00  0.00           C  
ATOM   2809  HB1 ALA   196      44.422  26.485  38.018  1.00  0.00           H  
ATOM   2810  HB2 ALA   196      42.936  25.615  37.456  1.00  0.00           H  
ATOM   2811  HB3 ALA   196      43.677  25.302  39.164  1.00  0.00           H  
ATOM   2812  C   ALA   196      43.279  27.888  40.094  1.00  0.00           C  
ATOM   2813  O   ALA   196      43.153  27.721  41.326  1.00  0.00           O  
ATOM   2814  N   MET   197      44.121  28.949  39.696  1.00  0.00           N  
ATOM   2815  H   MET   197      44.226  29.269  38.763  1.00  0.00           H  
ATOM   2816  CA  MET   197      44.926  29.627  40.607  1.00  0.00           C  
ATOM   2817  HA  MET   197      45.444  28.808  41.094  1.00  0.00           H  
ATOM   2818  CB  MET   197      45.964  30.580  39.912  1.00  0.00           C  
ATOM   2819  HB3 MET   197      46.413  31.320  40.604  1.00  0.00           H  
ATOM   2820  HB2 MET   197      45.486  31.277  39.184  1.00  0.00           H  
ATOM   2821  CG  MET   197      47.171  29.979  39.114  1.00  0.00           C  
ATOM   2822  HG3 MET   197      47.605  30.722  38.411  1.00  0.00           H  
ATOM   2823  HG2 MET   197      46.764  29.091  38.584  1.00  0.00           H  
ATOM   2824  SD  MET   197      48.528  29.431  40.170  1.00  0.00           S  
ATOM   2825  CE  MET   197      49.285  28.478  38.850  1.00  0.00           C  
ATOM   2826  HE1 MET   197      48.552  27.752  38.456  1.00  0.00           H  
ATOM   2827  HE2 MET   197      50.096  27.854  39.285  1.00  0.00           H  
ATOM   2828  HE3 MET   197      49.703  28.995  37.964  1.00  0.00           H  
ATOM   2829  C   MET   197      44.107  30.413  41.605  1.00  0.00           C  
ATOM   2830  O   MET   197      44.506  30.551  42.770  1.00  0.00           O  
ATOM   2831  N   LEU   198      42.961  31.025  41.162  1.00  0.00           N  
ATOM   2832  H   LEU   198      42.743  30.919  40.190  1.00  0.00           H  
ATOM   2833  CA  LEU   198      42.022  31.804  41.960  1.00  0.00           C  
ATOM   2834  HA  LEU   198      42.645  32.300  42.693  1.00  0.00           H  
ATOM   2835  CB  LEU   198      41.169  32.925  41.255  1.00  0.00           C  
ATOM   2836  HB3 LEU   198      40.524  33.437  42.003  1.00  0.00           H  
ATOM   2837  HB2 LEU   198      40.495  32.433  40.517  1.00  0.00           H  
ATOM   2838  CG  LEU   198      41.980  34.061  40.666  1.00  0.00           C  
ATOM   2839  HG  LEU   198      42.660  33.607  39.923  1.00  0.00           H  
ATOM   2840  CD1 LEU   198      41.093  35.063  39.927  1.00  0.00           C  
ATOM   2841 1HD1 LEU   198      41.817  35.835  39.608  1.00  0.00           H  
ATOM   2842 2HD1 LEU   198      40.383  35.549  40.642  1.00  0.00           H  
ATOM   2843 3HD1 LEU   198      40.484  34.495  39.185  1.00  0.00           H  
ATOM   2844  CD2 LEU   198      42.794  34.827  41.816  1.00  0.00           C  
ATOM   2845 1HD2 LEU   198      43.583  34.089  42.105  1.00  0.00           H  
ATOM   2846 2HD2 LEU   198      42.035  35.009  42.604  1.00  0.00           H  
ATOM   2847 3HD2 LEU   198      43.233  35.728  41.339  1.00  0.00           H  
ATOM   2848  C   LEU   198      41.150  30.814  42.852  1.00  0.00           C  
ATOM   2849  O   LEU   198      40.749  31.198  43.963  1.00  0.00           O  
ATOM   2850  N   THR   199      40.967  29.547  42.371  1.00  0.00           N  
ATOM   2851  H   THR   199      41.283  29.248  41.476  1.00  0.00           H  
ATOM   2852  CA  THR   199      40.291  28.539  43.225  1.00  0.00           C  
ATOM   2853  HA  THR   199      39.362  28.912  43.632  1.00  0.00           H  
ATOM   2854  CB  THR   199      39.832  27.315  42.437  1.00  0.00           C  
ATOM   2855  HB  THR   199      40.693  26.766  42.001  1.00  0.00           H  
ATOM   2856  OG1 THR   199      39.051  27.693  41.343  1.00  0.00           O  
ATOM   2857  HG1 THR   199      39.610  28.013  40.640  1.00  0.00           H  
ATOM   2858  CG2 THR   199      39.041  26.275  43.272  1.00  0.00           C  
ATOM   2859 1HG2 THR   199      39.707  25.835  44.047  1.00  0.00           H  
ATOM   2860 2HG2 THR   199      38.661  25.422  42.668  1.00  0.00           H  
ATOM   2861 3HG2 THR   199      38.230  26.785  43.845  1.00  0.00           H  
ATOM   2862  C   THR   199      41.138  28.302  44.469  1.00  0.00           C  
ATOM   2863  O   THR   199      40.642  28.392  45.588  1.00  0.00           O  
ATOM   2864  N   VAL   200      42.488  28.070  44.241  1.00  0.00           N  
ATOM   2865  H   VAL   200      42.810  27.851  43.323  1.00  0.00           H  
ATOM   2866  CA  VAL   200      43.399  28.013  45.344  1.00  0.00           C  
ATOM   2867  HA  VAL   200      42.927  27.272  45.970  1.00  0.00           H  
ATOM   2868  CB  VAL   200      44.763  27.447  45.032  1.00  0.00           C  
ATOM   2869  HB  VAL   200      45.309  28.037  44.263  1.00  0.00           H  
ATOM   2870  CG1 VAL   200      45.703  27.502  46.250  1.00  0.00           C  
ATOM   2871 1HG1 VAL   200      46.621  26.926  46.031  1.00  0.00           H  
ATOM   2872 2HG1 VAL   200      45.331  26.941  47.134  1.00  0.00           H  
ATOM   2873 3HG1 VAL   200      45.964  28.526  46.590  1.00  0.00           H  
ATOM   2874  CG2 VAL   200      44.529  25.986  44.622  1.00  0.00           C  
ATOM   2875 1HG2 VAL   200      43.745  25.500  45.230  1.00  0.00           H  
ATOM   2876 2HG2 VAL   200      45.559  25.595  44.799  1.00  0.00           H  
ATOM   2877 3HG2 VAL   200      44.295  25.917  43.541  1.00  0.00           H  
ATOM   2878  C   VAL   200      43.425  29.271  46.331  1.00  0.00           C  
ATOM   2879  O   VAL   200      43.342  29.169  47.527  1.00  0.00           O  
ATOM   2880  N   ARG   201      43.444  30.473  45.724  1.00  0.00           N  
ATOM   2881  H   ARG   201      43.478  30.385  44.728  1.00  0.00           H  
ATOM   2882  CA  ARG   201      43.291  31.725  46.406  1.00  0.00           C  
ATOM   2883  HA  ARG   201      44.110  31.842  47.101  1.00  0.00           H  
ATOM   2884  CB  ARG   201      43.413  32.927  45.478  1.00  0.00           C  
ATOM   2885  HB3 ARG   201      42.591  32.939  44.730  1.00  0.00           H  
ATOM   2886  HB2 ARG   201      44.296  32.750  44.829  1.00  0.00           H  
ATOM   2887  CG  ARG   201      43.413  34.326  46.153  1.00  0.00           C  
ATOM   2888  HG3 ARG   201      43.767  34.294  47.206  1.00  0.00           H  
ATOM   2889  HG2 ARG   201      42.373  34.712  46.097  1.00  0.00           H  
ATOM   2890  CD  ARG   201      44.426  35.241  45.441  1.00  0.00           C  
ATOM   2891  HD3 ARG   201      44.265  35.326  44.349  1.00  0.00           H  
ATOM   2892  HD2 ARG   201      45.483  34.915  45.523  1.00  0.00           H  
ATOM   2893  NE  ARG   201      44.275  36.658  45.989  1.00  0.00           N  
ATOM   2894  HE  ARG   201      43.436  37.164  45.801  1.00  0.00           H  
ATOM   2895  CZ  ARG   201      45.003  37.223  46.921  1.00  0.00           C  
ATOM   2896  NH1 ARG   201      46.146  36.731  47.331  1.00  0.00           N1+
ATOM   2897 1HH1 ARG   201      46.319  35.757  47.171  1.00  0.00           H  
ATOM   2898 2HH1 ARG   201      46.675  37.282  47.980  1.00  0.00           H  
ATOM   2899  NH2 ARG   201      44.764  38.321  47.586  1.00  0.00           N  
ATOM   2900 1HH2 ARG   201      45.407  38.594  48.302  1.00  0.00           H  
ATOM   2901 2HH2 ARG   201      43.921  38.815  47.368  1.00  0.00           H  
ATOM   2902  C   ARG   201      42.023  31.920  47.241  1.00  0.00           C  
ATOM   2903  O   ARG   201      42.141  32.540  48.298  1.00  0.00           O  
ATOM   2904  N   GLY   202      40.840  31.382  46.823  1.00  0.00           N  
ATOM   2905  H   GLY   202      40.643  30.916  45.970  1.00  0.00           H  
ATOM   2906  CA  GLY   202      39.548  31.457  47.623  1.00  0.00           C  
ATOM   2907  HA3 GLY   202      38.735  31.072  47.026  1.00  0.00           H  
ATOM   2908  HA2 GLY   202      39.443  32.446  48.078  1.00  0.00           H  
ATOM   2909  C   GLY   202      39.562  30.523  48.793  1.00  0.00           C  
ATOM   2910  O   GLY   202      39.007  30.765  49.782  1.00  0.00           O  
ATOM   2911  N   ILE   203      40.270  29.357  48.710  1.00  0.00           N  
ATOM   2912  H   ILE   203      40.756  29.216  47.855  1.00  0.00           H  
ATOM   2913  CA  ILE   203      40.486  28.465  49.839  1.00  0.00           C  
ATOM   2914  HA  ILE   203      39.556  28.249  50.353  1.00  0.00           H  
ATOM   2915  CB  ILE   203      40.882  27.058  49.319  1.00  0.00           C  
ATOM   2916  HB  ILE   203      41.640  27.218  48.522  1.00  0.00           H  
ATOM   2917  CG2 ILE   203      41.469  26.237  50.473  1.00  0.00           C  
ATOM   2918 1HG2 ILE   203      41.005  26.361  51.477  1.00  0.00           H  
ATOM   2919 2HG2 ILE   203      42.519  26.557  50.639  1.00  0.00           H  
ATOM   2920 3HG2 ILE   203      41.490  25.170  50.169  1.00  0.00           H  
ATOM   2921  CG1 ILE   203      39.674  26.411  48.615  1.00  0.00           C  
ATOM   2922 3HG1 ILE   203      40.134  25.598  48.012  1.00  0.00           H  
ATOM   2923 2HG1 ILE   203      39.245  27.176  47.930  1.00  0.00           H  
ATOM   2924  CD1 ILE   203      38.674  25.937  49.604  1.00  0.00           C  
ATOM   2925 1HD1 ILE   203      39.144  25.008  50.008  1.00  0.00           H  
ATOM   2926 2HD1 ILE   203      37.687  25.693  49.170  1.00  0.00           H  
ATOM   2927 3HD1 ILE   203      38.529  26.632  50.462  1.00  0.00           H  
ATOM   2928  C   ILE   203      41.484  29.050  50.846  1.00  0.00           C  
ATOM   2929  O   ILE   203      41.387  28.909  52.035  1.00  0.00           O  
ATOM   2930  N   ILE   204      42.501  29.873  50.388  1.00  0.00           N  
ATOM   2931  H   ILE   204      42.758  29.878  49.430  1.00  0.00           H  
ATOM   2932  CA  ILE   204      43.544  30.438  51.241  1.00  0.00           C  
ATOM   2933  HA  ILE   204      44.053  29.726  51.877  1.00  0.00           H  
ATOM   2934  CB  ILE   204      44.733  30.904  50.455  1.00  0.00           C  
ATOM   2935  HB  ILE   204      44.278  31.433  49.589  1.00  0.00           H  
ATOM   2936  CG2 ILE   204      45.647  31.955  51.095  1.00  0.00           C  
ATOM   2937 1HG2 ILE   204      46.094  31.508  52.011  1.00  0.00           H  
ATOM   2938 2HG2 ILE   204      45.214  32.960  51.248  1.00  0.00           H  
ATOM   2939 3HG2 ILE   204      46.561  31.997  50.457  1.00  0.00           H  
ATOM   2940  CG1 ILE   204      45.558  29.725  50.000  1.00  0.00           C  
ATOM   2941 3HG1 ILE   204      44.895  28.886  49.712  1.00  0.00           H  
ATOM   2942 2HG1 ILE   204      46.186  29.442  50.874  1.00  0.00           H  
ATOM   2943  CD1 ILE   204      46.447  30.012  48.855  1.00  0.00           C  
ATOM   2944 1HD1 ILE   204      46.757  29.037  48.421  1.00  0.00           H  
ATOM   2945 2HD1 ILE   204      47.376  30.557  49.136  1.00  0.00           H  
ATOM   2946 3HD1 ILE   204      45.919  30.570  48.054  1.00  0.00           H  
ATOM   2947  C   ILE   204      42.885  31.594  51.993  1.00  0.00           C  
ATOM   2948  O   ILE   204      43.183  31.750  53.137  1.00  0.00           O  
ATOM   2949  N   ARG   205      41.968  32.319  51.294  1.00  0.00           N  
ATOM   2950  H   ARG   205      41.792  32.089  50.342  1.00  0.00           H  
ATOM   2951  CA  ARG   205      41.121  33.295  51.918  1.00  0.00           C  
ATOM   2952  HA  ARG   205      41.714  34.085  52.374  1.00  0.00           H  
ATOM   2953  CB  ARG   205      40.254  34.043  50.862  1.00  0.00           C  
ATOM   2954  HB3 ARG   205      39.666  33.279  50.315  1.00  0.00           H  
ATOM   2955  HB2 ARG   205      40.928  34.481  50.085  1.00  0.00           H  
ATOM   2956  CG  ARG   205      39.305  35.172  51.321  1.00  0.00           C  
ATOM   2957  HG3 ARG   205      40.002  36.006  51.545  1.00  0.00           H  
ATOM   2958  HG2 ARG   205      38.799  34.958  52.287  1.00  0.00           H  
ATOM   2959  CD  ARG   205      38.356  35.748  50.297  1.00  0.00           C  
ATOM   2960  HD3 ARG   205      37.852  36.572  50.853  1.00  0.00           H  
ATOM   2961  HD2 ARG   205      37.612  35.013  49.904  1.00  0.00           H  
ATOM   2962  NE  ARG   205      39.327  36.364  49.297  1.00  0.00           N  
ATOM   2963  HE  ARG   205      40.065  36.929  49.675  1.00  0.00           H  
ATOM   2964  CZ  ARG   205      39.533  35.913  48.094  1.00  0.00           C  
ATOM   2965  NH1 ARG   205      38.825  34.939  47.554  1.00  0.00           N1+
ATOM   2966 1HH1 ARG   205      38.181  34.451  48.139  1.00  0.00           H  
ATOM   2967 2HH1 ARG   205      39.105  34.534  46.685  1.00  0.00           H  
ATOM   2968  NH2 ARG   205      40.471  36.533  47.398  1.00  0.00           N  
ATOM   2969 1HH2 ARG   205      40.779  36.265  46.483  1.00  0.00           H  
ATOM   2970 2HH2 ARG   205      40.784  37.386  47.818  1.00  0.00           H  
ATOM   2971  C   ARG   205      40.093  32.742  52.892  1.00  0.00           C  
ATOM   2972  O   ARG   205      39.960  33.214  53.987  1.00  0.00           O  
ATOM   2973  N   PHE   206      39.399  31.675  52.594  1.00  0.00           N  
ATOM   2974  H   PHE   206      39.479  31.364  51.651  1.00  0.00           H  
ATOM   2975  CA  PHE   206      38.339  31.059  53.392  1.00  0.00           C  
ATOM   2976  HA  PHE   206      37.896  31.840  53.994  1.00  0.00           H  
ATOM   2977  CB  PHE   206      37.181  30.448  52.420  1.00  0.00           C  
ATOM   2978  HB3 PHE   206      37.639  29.722  51.715  1.00  0.00           H  
ATOM   2979  HB2 PHE   206      36.916  31.311  51.778  1.00  0.00           H  
ATOM   2980  CG  PHE   206      35.991  29.858  53.089  1.00  0.00           C  
ATOM   2981  CD1 PHE   206      35.261  30.604  54.010  1.00  0.00           C  
ATOM   2982  HD1 PHE   206      35.580  31.574  54.376  1.00  0.00           H  
ATOM   2983  CE1 PHE   206      34.035  30.092  54.539  1.00  0.00           C  
ATOM   2984  HE1 PHE   206      33.465  30.697  55.238  1.00  0.00           H  
ATOM   2985  CZ  PHE   206      33.583  28.809  54.104  1.00  0.00           C  
ATOM   2986  HZ  PHE   206      32.622  28.563  54.531  1.00  0.00           H  
ATOM   2987  CD2 PHE   206      35.450  28.583  52.672  1.00  0.00           C  
ATOM   2988  HD2 PHE   206      36.110  28.072  51.982  1.00  0.00           H  
ATOM   2989  CE2 PHE   206      34.261  28.025  53.098  1.00  0.00           C  
ATOM   2990  HE2 PHE   206      33.913  27.066  52.725  1.00  0.00           H  
ATOM   2991  C   PHE   206      38.732  29.978  54.430  1.00  0.00           C  
ATOM   2992  O   PHE   206      38.388  29.999  55.627  1.00  0.00           O  
ATOM   2993  N   ILE   207      39.546  29.001  54.000  1.00  0.00           N  
ATOM   2994  H   ILE   207      39.928  29.219  53.105  1.00  0.00           H  
ATOM   2995  CA  ILE   207      39.991  27.949  54.812  1.00  0.00           C  
ATOM   2996  HA  ILE   207      39.314  27.884  55.640  1.00  0.00           H  
ATOM   2997  CB  ILE   207      40.059  26.566  54.201  1.00  0.00           C  
ATOM   2998  HB  ILE   207      40.788  26.666  53.357  1.00  0.00           H  
ATOM   2999  CG2 ILE   207      40.445  25.373  55.163  1.00  0.00           C  
ATOM   3000 1HG2 ILE   207      39.716  25.181  55.979  1.00  0.00           H  
ATOM   3001 2HG2 ILE   207      41.397  25.603  55.671  1.00  0.00           H  
ATOM   3002 3HG2 ILE   207      40.512  24.462  54.539  1.00  0.00           H  
ATOM   3003  CG1 ILE   207      38.720  26.329  53.437  1.00  0.00           C  
ATOM   3004 3HG1 ILE   207      38.675  27.046  52.587  1.00  0.00           H  
ATOM   3005 2HG1 ILE   207      37.934  26.602  54.185  1.00  0.00           H  
ATOM   3006  CD1 ILE   207      38.516  24.876  53.014  1.00  0.00           C  
ATOM   3007 1HD1 ILE   207      37.562  24.655  52.485  1.00  0.00           H  
ATOM   3008 2HD1 ILE   207      38.414  24.192  53.886  1.00  0.00           H  
ATOM   3009 3HD1 ILE   207      39.305  24.377  52.412  1.00  0.00           H  
ATOM   3010  C   ILE   207      41.192  28.419  55.612  1.00  0.00           C  
ATOM   3011  O   ILE   207      41.075  28.491  56.817  1.00  0.00           O  
ATOM   3012  N   ILE   208      42.349  28.741  54.944  1.00  0.00           N  
ATOM   3013  H   ILE   208      42.387  28.702  53.947  1.00  0.00           H  
ATOM   3014  CA  ILE   208      43.611  28.962  55.646  1.00  0.00           C  
ATOM   3015  HA  ILE   208      43.727  28.164  56.360  1.00  0.00           H  
ATOM   3016  CB  ILE   208      44.736  28.913  54.649  1.00  0.00           C  
ATOM   3017  HB  ILE   208      44.480  29.775  53.996  1.00  0.00           H  
ATOM   3018  CG2 ILE   208      46.095  29.197  55.370  1.00  0.00           C  
ATOM   3019 1HG2 ILE   208      46.074  30.209  55.836  1.00  0.00           H  
ATOM   3020 2HG2 ILE   208      46.934  29.161  54.640  1.00  0.00           H  
ATOM   3021 3HG2 ILE   208      46.081  28.557  56.273  1.00  0.00           H  
ATOM   3022  CG1 ILE   208      44.846  27.621  53.861  1.00  0.00           C  
ATOM   3023 3HG1 ILE   208      45.746  27.744  53.222  1.00  0.00           H  
ATOM   3024 2HG1 ILE   208      43.984  27.578  53.168  1.00  0.00           H  
ATOM   3025  CD1 ILE   208      44.875  26.269  54.589  1.00  0.00           C  
ATOM   3026 1HD1 ILE   208      43.911  26.025  55.086  1.00  0.00           H  
ATOM   3027 2HD1 ILE   208      45.641  26.383  55.379  1.00  0.00           H  
ATOM   3028 3HD1 ILE   208      45.168  25.390  53.993  1.00  0.00           H  
ATOM   3029  C   ILE   208      43.585  30.219  56.507  1.00  0.00           C  
ATOM   3030  O   ILE   208      44.184  30.298  57.595  1.00  0.00           O  
ATOM   3031  N   GLY   209      42.870  31.254  55.962  1.00  0.00           N  
ATOM   3032  H   GLY   209      42.407  31.111  55.095  1.00  0.00           H  
ATOM   3033  CA  GLY   209      42.916  32.673  56.451  1.00  0.00           C  
ATOM   3034  HA3 GLY   209      42.855  33.320  55.595  1.00  0.00           H  
ATOM   3035  HA2 GLY   209      43.821  32.738  57.039  1.00  0.00           H  
ATOM   3036  C   GLY   209      41.784  32.980  57.351  1.00  0.00           C  
ATOM   3037  O   GLY   209      41.790  33.987  58.016  1.00  0.00           O  
ATOM   3038  N   PHE   210      40.663  32.163  57.447  1.00  0.00           N  
ATOM   3039  H   PHE   210      40.634  31.323  56.920  1.00  0.00           H  
ATOM   3040  CA  PHE   210      39.456  32.561  58.210  1.00  0.00           C  
ATOM   3041  HA  PHE   210      39.726  33.385  58.846  1.00  0.00           H  
ATOM   3042  CB  PHE   210      38.373  33.088  57.200  1.00  0.00           C  
ATOM   3043  HB3 PHE   210      38.108  32.320  56.442  1.00  0.00           H  
ATOM   3044  HB2 PHE   210      38.915  33.962  56.775  1.00  0.00           H  
ATOM   3045  CG  PHE   210      37.054  33.433  57.885  1.00  0.00           C  
ATOM   3046  CD1 PHE   210      37.045  34.558  58.719  1.00  0.00           C  
ATOM   3047  HD1 PHE   210      37.969  34.994  59.054  1.00  0.00           H  
ATOM   3048  CE1 PHE   210      35.806  34.980  59.214  1.00  0.00           C  
ATOM   3049  HE1 PHE   210      35.800  35.760  59.966  1.00  0.00           H  
ATOM   3050  CZ  PHE   210      34.547  34.303  58.977  1.00  0.00           C  
ATOM   3051  HZ  PHE   210      33.654  34.704  59.420  1.00  0.00           H  
ATOM   3052  CD2 PHE   210      35.834  32.724  57.666  1.00  0.00           C  
ATOM   3053  HD2 PHE   210      35.964  31.876  57.014  1.00  0.00           H  
ATOM   3054  CE2 PHE   210      34.626  33.153  58.167  1.00  0.00           C  
ATOM   3055  HE2 PHE   210      33.777  32.514  57.962  1.00  0.00           H  
ATOM   3056  C   PHE   210      38.939  31.448  59.022  1.00  0.00           C  
ATOM   3057  O   PHE   210      38.994  31.536  60.220  1.00  0.00           O  
ATOM   3058  N   SER   211      38.394  30.370  58.479  1.00  0.00           N  
ATOM   3059  H   SER   211      38.155  30.356  57.517  1.00  0.00           H  
ATOM   3060  CA  SER   211      37.861  29.237  59.243  1.00  0.00           C  
ATOM   3061  HA  SER   211      37.189  29.719  59.934  1.00  0.00           H  
ATOM   3062  CB  SER   211      37.220  28.075  58.390  1.00  0.00           C  
ATOM   3063  HB3 SER   211      36.371  27.612  58.923  1.00  0.00           H  
ATOM   3064  HB2 SER   211      37.876  27.236  58.081  1.00  0.00           H  
ATOM   3065  OG  SER   211      36.629  28.717  57.251  1.00  0.00           O  
ATOM   3066  HG  SER   211      37.307  29.020  56.648  1.00  0.00           H  
ATOM   3067  C   SER   211      38.959  28.583  60.094  1.00  0.00           C  
ATOM   3068  O   SER   211      38.781  28.419  61.300  1.00  0.00           O  
ATOM   3069  N   ALA   212      40.125  28.377  59.590  1.00  0.00           N  
ATOM   3070  H   ALA   212      40.351  28.677  58.667  1.00  0.00           H  
ATOM   3071  CA  ALA   212      41.230  27.770  60.359  1.00  0.00           C  
ATOM   3072  HA  ALA   212      40.808  26.810  60.625  1.00  0.00           H  
ATOM   3073  CB  ALA   212      42.379  27.340  59.421  1.00  0.00           C  
ATOM   3074  HB1 ALA   212      43.082  28.179  59.262  1.00  0.00           H  
ATOM   3075  HB2 ALA   212      42.000  27.045  58.409  1.00  0.00           H  
ATOM   3076  HB3 ALA   212      42.908  26.468  59.868  1.00  0.00           H  
ATOM   3077  C   ALA   212      41.712  28.586  61.568  1.00  0.00           C  
ATOM   3078  O   ALA   212      41.944  27.961  62.618  1.00  0.00           O  
ATOM   3079  N   PRO   213      41.888  29.907  61.585  1.00  0.00           N  
ATOM   3080  CD  PRO   213      42.258  30.710  60.444  1.00  0.00           C  
ATOM   3081  HD3 PRO   213      41.522  30.501  59.633  1.00  0.00           H  
ATOM   3082  HD2 PRO   213      43.230  30.344  60.063  1.00  0.00           H  
ATOM   3083  CA  PRO   213      42.048  30.609  62.797  1.00  0.00           C  
ATOM   3084  HA  PRO   213      42.764  30.027  63.360  1.00  0.00           H  
ATOM   3085  CB  PRO   213      42.746  31.940  62.334  1.00  0.00           C  
ATOM   3086  HB3 PRO   213      43.828  31.697  62.271  1.00  0.00           H  
ATOM   3087  HB2 PRO   213      42.641  32.807  63.023  1.00  0.00           H  
ATOM   3088  CG  PRO   213      42.244  32.134  60.928  1.00  0.00           C  
ATOM   3089  HG3 PRO   213      41.208  32.527  60.802  1.00  0.00           H  
ATOM   3090  HG2 PRO   213      42.975  32.819  60.440  1.00  0.00           H  
ATOM   3091  C   PRO   213      40.803  30.833  63.639  1.00  0.00           C  
ATOM   3092  O   PRO   213      40.995  30.769  64.829  1.00  0.00           O  
ATOM   3093  N   MET   214      39.608  31.176  63.137  1.00  0.00           N  
ATOM   3094  H   MET   214      39.381  31.302  62.170  1.00  0.00           H  
ATOM   3095  CA  MET   214      38.565  31.528  64.087  1.00  0.00           C  
ATOM   3096  HA  MET   214      38.932  32.079  64.943  1.00  0.00           H  
ATOM   3097  CB  MET   214      37.460  32.356  63.323  1.00  0.00           C  
ATOM   3098  HB3 MET   214      36.459  32.396  63.816  1.00  0.00           H  
ATOM   3099  HB2 MET   214      37.176  31.736  62.442  1.00  0.00           H  
ATOM   3100  CG  MET   214      37.734  33.777  62.987  1.00  0.00           C  
ATOM   3101  HG3 MET   214      36.857  34.265  62.522  1.00  0.00           H  
ATOM   3102  HG2 MET   214      38.496  33.876  62.181  1.00  0.00           H  
ATOM   3103  SD  MET   214      38.171  34.960  64.250  1.00  0.00           S  
ATOM   3104  CE  MET   214      36.797  34.673  65.379  1.00  0.00           C  
ATOM   3105  HE1 MET   214      35.884  34.566  64.743  1.00  0.00           H  
ATOM   3106  HE2 MET   214      36.486  35.418  66.141  1.00  0.00           H  
ATOM   3107  HE3 MET   214      36.894  33.677  65.850  1.00  0.00           H  
ATOM   3108  C   MET   214      37.917  30.235  64.625  1.00  0.00           C  
ATOM   3109  O   MET   214      37.444  30.205  65.785  1.00  0.00           O  
ATOM   3110  N   SER   215      37.990  29.042  64.008  1.00  0.00           N  
ATOM   3111  H   SER   215      38.437  28.964  63.115  1.00  0.00           H  
ATOM   3112  CA  SER   215      37.644  27.791  64.728  1.00  0.00           C  
ATOM   3113  HA  SER   215      36.645  27.958  65.107  1.00  0.00           H  
ATOM   3114  CB  SER   215      37.752  26.475  63.830  1.00  0.00           C  
ATOM   3115  HB3 SER   215      37.177  26.722  62.911  1.00  0.00           H  
ATOM   3116  HB2 SER   215      37.322  25.521  64.227  1.00  0.00           H  
ATOM   3117  OG  SER   215      39.103  26.344  63.287  1.00  0.00           O  
ATOM   3118  HG  SER   215      39.204  26.911  62.518  1.00  0.00           H  
ATOM   3119  C   SER   215      38.458  27.497  65.987  1.00  0.00           C  
ATOM   3120  O   SER   215      37.985  26.929  66.990  1.00  0.00           O  
ATOM   3121  N   ILE   216      39.769  27.817  65.917  1.00  0.00           N  
ATOM   3122  H   ILE   216      40.211  28.010  65.047  1.00  0.00           H  
ATOM   3123  CA  ILE   216      40.697  27.781  67.088  1.00  0.00           C  
ATOM   3124  HA  ILE   216      40.474  26.789  67.468  1.00  0.00           H  
ATOM   3125  CB  ILE   216      42.161  27.982  66.586  1.00  0.00           C  
ATOM   3126  HB  ILE   216      42.201  28.837  65.866  1.00  0.00           H  
ATOM   3127  CG2 ILE   216      43.079  28.211  67.831  1.00  0.00           C  
ATOM   3128 1HG2 ILE   216      42.805  29.146  68.363  1.00  0.00           H  
ATOM   3129 2HG2 ILE   216      44.109  28.474  67.488  1.00  0.00           H  
ATOM   3130 3HG2 ILE   216      43.170  27.269  68.401  1.00  0.00           H  
ATOM   3131  CG1 ILE   216      42.681  26.767  65.808  1.00  0.00           C  
ATOM   3132 3HG1 ILE   216      41.955  26.548  64.997  1.00  0.00           H  
ATOM   3133 2HG1 ILE   216      42.805  25.886  66.464  1.00  0.00           H  
ATOM   3134  CD1 ILE   216      44.027  27.072  65.123  1.00  0.00           C  
ATOM   3135 1HD1 ILE   216      44.850  27.200  65.857  1.00  0.00           H  
ATOM   3136 2HD1 ILE   216      44.023  27.910  64.387  1.00  0.00           H  
ATOM   3137 3HD1 ILE   216      44.287  26.205  64.480  1.00  0.00           H  
ATOM   3138  C   ILE   216      40.277  28.797  68.164  1.00  0.00           C  
ATOM   3139  O   ILE   216      40.168  28.435  69.309  1.00  0.00           O  
ATOM   3140  N   VAL   217      39.898  30.041  67.793  1.00  0.00           N  
ATOM   3141  H   VAL   217      39.932  30.275  66.819  1.00  0.00           H  
ATOM   3142  CA  VAL   217      39.360  31.070  68.658  1.00  0.00           C  
ATOM   3143  HA  VAL   217      40.069  31.220  69.452  1.00  0.00           H  
ATOM   3144  CB  VAL   217      39.017  32.265  67.843  1.00  0.00           C  
ATOM   3145  HB  VAL   217      38.432  32.041  66.929  1.00  0.00           H  
ATOM   3146  CG1 VAL   217      38.175  33.217  68.658  1.00  0.00           C  
ATOM   3147 1HG1 VAL   217      38.306  34.236  68.236  1.00  0.00           H  
ATOM   3148 2HG1 VAL   217      38.629  33.215  69.671  1.00  0.00           H  
ATOM   3149 3HG1 VAL   217      37.072  33.126  68.581  1.00  0.00           H  
ATOM   3150  CG2 VAL   217      40.310  32.861  67.305  1.00  0.00           C  
ATOM   3151 1HG2 VAL   217      40.905  32.033  66.871  1.00  0.00           H  
ATOM   3152 2HG2 VAL   217      40.935  33.319  68.099  1.00  0.00           H  
ATOM   3153 3HG2 VAL   217      40.062  33.545  66.466  1.00  0.00           H  
ATOM   3154  C   VAL   217      38.119  30.527  69.390  1.00  0.00           C  
ATOM   3155  O   VAL   217      37.972  30.631  70.576  1.00  0.00           O  
ATOM   3156  N   ALA   218      37.215  29.833  68.639  1.00  0.00           N  
ATOM   3157  H   ALA   218      37.320  29.869  67.644  1.00  0.00           H  
ATOM   3158  CA  ALA   218      36.011  29.333  69.286  1.00  0.00           C  
ATOM   3159  HA  ALA   218      35.365  30.142  69.615  1.00  0.00           H  
ATOM   3160  CB  ALA   218      35.014  28.696  68.230  1.00  0.00           C  
ATOM   3161  HB1 ALA   218      33.942  28.865  68.475  1.00  0.00           H  
ATOM   3162  HB2 ALA   218      35.230  27.609  68.090  1.00  0.00           H  
ATOM   3163  HB3 ALA   218      35.289  29.233  67.296  1.00  0.00           H  
ATOM   3164  C   ALA   218      36.149  28.276  70.388  1.00  0.00           C  
ATOM   3165  O   ALA   218      35.531  28.367  71.497  1.00  0.00           O  
ATOM   3166  N   VAL   219      37.003  27.310  70.054  1.00  0.00           N  
ATOM   3167  H   VAL   219      37.379  27.366  69.134  1.00  0.00           H  
ATOM   3168  CA  VAL   219      37.399  26.160  70.853  1.00  0.00           C  
ATOM   3169  HA  VAL   219      36.510  25.655  71.210  1.00  0.00           H  
ATOM   3170  CB  VAL   219      38.144  25.038  70.132  1.00  0.00           C  
ATOM   3171  HB  VAL   219      39.036  25.427  69.597  1.00  0.00           H  
ATOM   3172  CG1 VAL   219      38.546  23.905  71.101  1.00  0.00           C  
ATOM   3173 1HG1 VAL   219      37.675  23.577  71.703  1.00  0.00           H  
ATOM   3174 2HG1 VAL   219      39.389  24.239  71.747  1.00  0.00           H  
ATOM   3175 3HG1 VAL   219      38.911  23.040  70.498  1.00  0.00           H  
ATOM   3176  CG2 VAL   219      37.172  24.431  69.103  1.00  0.00           C  
ATOM   3177 1HG2 VAL   219      36.440  25.149  68.669  1.00  0.00           H  
ATOM   3178 2HG2 VAL   219      36.552  23.570  69.425  1.00  0.00           H  
ATOM   3179 3HG2 VAL   219      37.820  23.997  68.312  1.00  0.00           H  
ATOM   3180  C   VAL   219      38.022  26.695  72.117  1.00  0.00           C  
ATOM   3181  O   VAL   219      37.639  26.224  73.240  1.00  0.00           O  
ATOM   3182  N   SER   220      38.941  27.668  71.985  1.00  0.00           N  
ATOM   3183  H   SER   220      39.161  28.019  71.071  1.00  0.00           H  
ATOM   3184  CA  SER   220      39.780  28.156  73.000  1.00  0.00           C  
ATOM   3185  HA  SER   220      40.242  27.301  73.473  1.00  0.00           H  
ATOM   3186  CB  SER   220      40.927  29.016  72.488  1.00  0.00           C  
ATOM   3187  HB3 SER   220      41.551  29.445  73.303  1.00  0.00           H  
ATOM   3188  HB2 SER   220      40.349  29.778  71.938  1.00  0.00           H  
ATOM   3189  OG  SER   220      41.712  28.365  71.540  1.00  0.00           O  
ATOM   3190  HG  SER   220      41.310  28.458  70.670  1.00  0.00           H  
ATOM   3191  C   SER   220      39.068  28.917  74.099  1.00  0.00           C  
ATOM   3192  O   SER   220      39.226  28.724  75.255  1.00  0.00           O  
ATOM   3193  N   TYR   221      38.144  29.804  73.728  1.00  0.00           N  
ATOM   3194  H   TYR   221      37.992  29.984  72.762  1.00  0.00           H  
ATOM   3195  CA  TYR   221      37.196  30.416  74.592  1.00  0.00           C  
ATOM   3196  HA  TYR   221      37.825  30.644  75.432  1.00  0.00           H  
ATOM   3197  CB  TYR   221      36.468  31.605  73.863  1.00  0.00           C  
ATOM   3198  HB3 TYR   221      35.796  31.961  74.679  1.00  0.00           H  
ATOM   3199  HB2 TYR   221      35.903  31.240  72.981  1.00  0.00           H  
ATOM   3200  CG  TYR   221      37.443  32.747  73.521  1.00  0.00           C  
ATOM   3201  CD1 TYR   221      38.668  33.031  74.213  1.00  0.00           C  
ATOM   3202  HD1 TYR   221      38.985  32.317  74.947  1.00  0.00           H  
ATOM   3203  CE1 TYR   221      39.416  34.134  73.963  1.00  0.00           C  
ATOM   3204  HE1 TYR   221      40.313  34.211  74.561  1.00  0.00           H  
ATOM   3205  CZ  TYR   221      39.081  35.021  72.965  1.00  0.00           C  
ATOM   3206  OH  TYR   221      39.817  36.224  72.934  1.00  0.00           O  
ATOM   3207  HH  TYR   221      39.388  36.862  72.364  1.00  0.00           H  
ATOM   3208  CD2 TYR   221      37.053  33.708  72.525  1.00  0.00           C  
ATOM   3209  HD2 TYR   221      36.129  33.417  72.056  1.00  0.00           H  
ATOM   3210  CE2 TYR   221      37.806  34.842  72.294  1.00  0.00           C  
ATOM   3211  HE2 TYR   221      37.455  35.643  71.661  1.00  0.00           H  
ATOM   3212  C   TYR   221      36.107  29.433  75.192  1.00  0.00           C  
ATOM   3213  O   TYR   221      35.666  29.710  76.300  1.00  0.00           O  
ATOM   3214  N   GLY   222      35.652  28.373  74.520  1.00  0.00           N  
ATOM   3215  H   GLY   222      35.908  28.257  73.555  1.00  0.00           H  
ATOM   3216  CA  GLY   222      34.683  27.443  75.167  1.00  0.00           C  
ATOM   3217  HA3 GLY   222      34.325  26.763  74.415  1.00  0.00           H  
ATOM   3218  HA2 GLY   222      33.922  28.065  75.632  1.00  0.00           H  
ATOM   3219  C   GLY   222      35.236  26.518  76.156  1.00  0.00           C  
ATOM   3220  O   GLY   222      34.621  26.143  77.188  1.00  0.00           O  
ATOM   3221  N   LEU   223      36.504  26.094  75.981  1.00  0.00           N  
ATOM   3222  H   LEU   223      36.922  26.360  75.111  1.00  0.00           H  
ATOM   3223  CA  LEU   223      37.266  25.464  76.993  1.00  0.00           C  
ATOM   3224  HA  LEU   223      36.751  24.564  77.296  1.00  0.00           H  
ATOM   3225  CB  LEU   223      38.728  25.011  76.438  1.00  0.00           C  
ATOM   3226  HB3 LEU   223      39.449  25.852  76.359  1.00  0.00           H  
ATOM   3227  HB2 LEU   223      38.692  24.380  75.525  1.00  0.00           H  
ATOM   3228  CG  LEU   223      39.382  24.088  77.428  1.00  0.00           C  
ATOM   3229  HG  LEU   223      39.255  24.437  78.475  1.00  0.00           H  
ATOM   3230  CD1 LEU   223      38.699  22.715  77.308  1.00  0.00           C  
ATOM   3231 1HD1 LEU   223      39.055  21.979  78.059  1.00  0.00           H  
ATOM   3232 2HD1 LEU   223      38.764  22.342  76.267  1.00  0.00           H  
ATOM   3233 3HD1 LEU   223      37.609  22.878  77.364  1.00  0.00           H  
ATOM   3234  CD2 LEU   223      40.928  24.025  77.307  1.00  0.00           C  
ATOM   3235 1HD2 LEU   223      41.332  23.284  78.024  1.00  0.00           H  
ATOM   3236 2HD2 LEU   223      41.441  24.948  77.636  1.00  0.00           H  
ATOM   3237 3HD2 LEU   223      41.331  23.795  76.292  1.00  0.00           H  
ATOM   3238  C   LEU   223      37.361  26.188  78.370  1.00  0.00           C  
ATOM   3239  O   LEU   223      36.812  25.676  79.369  1.00  0.00           O  
ATOM   3240  N   ILE   224      37.938  27.408  78.454  1.00  0.00           N  
ATOM   3241  H   ILE   224      38.397  27.814  77.677  1.00  0.00           H  
ATOM   3242  CA  ILE   224      38.096  28.133  79.736  1.00  0.00           C  
ATOM   3243  HA  ILE   224      38.331  27.334  80.429  1.00  0.00           H  
ATOM   3244  CB  ILE   224      39.212  29.216  79.784  1.00  0.00           C  
ATOM   3245  HB  ILE   224      38.954  30.016  80.519  1.00  0.00           H  
ATOM   3246  CG2 ILE   224      40.557  28.502  80.081  1.00  0.00           C  
ATOM   3247 1HG2 ILE   224      40.512  28.161  81.140  1.00  0.00           H  
ATOM   3248 2HG2 ILE   224      41.415  29.204  80.093  1.00  0.00           H  
ATOM   3249 3HG2 ILE   224      40.786  27.646  79.411  1.00  0.00           H  
ATOM   3250  CG1 ILE   224      39.341  30.002  78.454  1.00  0.00           C  
ATOM   3251 3HG1 ILE   224      38.397  30.151  77.894  1.00  0.00           H  
ATOM   3252 2HG1 ILE   224      39.875  29.378  77.699  1.00  0.00           H  
ATOM   3253  CD1 ILE   224      39.913  31.354  78.575  1.00  0.00           C  
ATOM   3254 1HD1 ILE   224      40.866  31.304  79.142  1.00  0.00           H  
ATOM   3255 2HD1 ILE   224      39.292  32.040  79.196  1.00  0.00           H  
ATOM   3256 3HD1 ILE   224      40.097  31.908  77.629  1.00  0.00           H  
ATOM   3257  C   ILE   224      36.782  28.640  80.215  1.00  0.00           C  
ATOM   3258  O   ILE   224      36.514  28.846  81.409  1.00  0.00           O  
ATOM   3259  N   ALA   225      35.801  28.942  79.323  1.00  0.00           N  
ATOM   3260  H   ALA   225      36.090  28.964  78.371  1.00  0.00           H  
ATOM   3261  CA  ALA   225      34.430  29.351  79.709  1.00  0.00           C  
ATOM   3262  HA  ALA   225      34.583  30.079  80.489  1.00  0.00           H  
ATOM   3263  CB  ALA   225      33.606  29.819  78.506  1.00  0.00           C  
ATOM   3264  HB1 ALA   225      33.521  28.900  77.876  1.00  0.00           H  
ATOM   3265  HB2 ALA   225      34.110  30.673  78.014  1.00  0.00           H  
ATOM   3266  HB3 ALA   225      32.610  30.214  78.818  1.00  0.00           H  
ATOM   3267  C   ALA   225      33.752  28.127  80.408  1.00  0.00           C  
ATOM   3268  O   ALA   225      32.974  28.305  81.339  1.00  0.00           O  
ATOM   3269  N   THR   226      34.012  26.892  79.896  1.00  0.00           N  
ATOM   3270  H   THR   226      34.566  26.827  79.063  1.00  0.00           H  
ATOM   3271  CA  THR   226      33.565  25.659  80.594  1.00  0.00           C  
ATOM   3272  HA  THR   226      32.495  25.632  80.713  1.00  0.00           H  
ATOM   3273  CB  THR   226      33.707  24.326  79.874  1.00  0.00           C  
ATOM   3274  HB  THR   226      34.775  24.005  79.835  1.00  0.00           H  
ATOM   3275  OG1 THR   226      33.050  24.447  78.615  1.00  0.00           O  
ATOM   3276  HG1 THR   226      33.527  25.008  77.993  1.00  0.00           H  
ATOM   3277  CG2 THR   226      32.826  23.205  80.458  1.00  0.00           C  
ATOM   3278 1HG2 THR   226      31.797  23.569  80.654  1.00  0.00           H  
ATOM   3279 2HG2 THR   226      33.317  22.978  81.424  1.00  0.00           H  
ATOM   3280 3HG2 THR   226      32.802  22.292  79.833  1.00  0.00           H  
ATOM   3281  C   THR   226      34.150  25.499  81.991  1.00  0.00           C  
ATOM   3282  O   THR   226      33.413  25.433  82.935  1.00  0.00           O  
ATOM   3283  N   LYS   227      35.496  25.782  82.110  1.00  0.00           N  
ATOM   3284  H   LYS   227      36.019  25.849  81.256  1.00  0.00           H  
ATOM   3285  CA  LYS   227      36.164  25.863  83.413  1.00  0.00           C  
ATOM   3286  HA  LYS   227      35.849  24.963  83.918  1.00  0.00           H  
ATOM   3287  CB  LYS   227      37.685  25.892  83.271  1.00  0.00           C  
ATOM   3288  HB3 LYS   227      38.212  25.962  84.245  1.00  0.00           H  
ATOM   3289  HB2 LYS   227      37.998  26.810  82.725  1.00  0.00           H  
ATOM   3290  CG  LYS   227      38.107  24.598  82.595  1.00  0.00           C  
ATOM   3291  HG3 LYS   227      37.537  24.581  81.644  1.00  0.00           H  
ATOM   3292  HG2 LYS   227      37.882  23.694  83.203  1.00  0.00           H  
ATOM   3293  CD  LYS   227      39.574  24.453  82.233  1.00  0.00           C  
ATOM   3294  HD3 LYS   227      40.125  24.350  83.189  1.00  0.00           H  
ATOM   3295  HD2 LYS   227      39.826  25.386  81.671  1.00  0.00           H  
ATOM   3296  CE  LYS   227      39.802  23.305  81.279  1.00  0.00           C  
ATOM   3297  HE3 LYS   227      40.872  23.078  81.066  1.00  0.00           H  
ATOM   3298  HE2 LYS   227      39.322  23.451  80.284  1.00  0.00           H  
ATOM   3299  NZ  LYS   227      39.288  21.999  81.754  1.00  0.00           N1+
ATOM   3300  HZ1 LYS   227      40.078  21.359  81.960  1.00  0.00           H  
ATOM   3301  HZ2 LYS   227      38.636  21.597  81.052  1.00  0.00           H  
ATOM   3302  HZ3 LYS   227      38.577  21.965  82.504  1.00  0.00           H  
ATOM   3303  C   LYS   227      35.622  26.957  84.407  1.00  0.00           C  
ATOM   3304  O   LYS   227      35.284  26.764  85.538  1.00  0.00           O  
ATOM   3305  N   ILE   228      35.340  28.178  83.897  1.00  0.00           N  
ATOM   3306  H   ILE   228      35.614  28.262  82.945  1.00  0.00           H  
ATOM   3307  CA  ILE   228      34.741  29.189  84.678  1.00  0.00           C  
ATOM   3308  HA  ILE   228      35.349  29.220  85.575  1.00  0.00           H  
ATOM   3309  CB  ILE   228      35.111  30.459  83.976  1.00  0.00           C  
ATOM   3310  HB  ILE   228      34.771  30.299  82.926  1.00  0.00           H  
ATOM   3311  CG2 ILE   228      34.330  31.717  84.505  1.00  0.00           C  
ATOM   3312 1HG2 ILE   228      34.602  31.893  85.570  1.00  0.00           H  
ATOM   3313 2HG2 ILE   228      33.232  31.598  84.509  1.00  0.00           H  
ATOM   3314 3HG2 ILE   228      34.459  32.650  83.925  1.00  0.00           H  
ATOM   3315  CG1 ILE   228      36.570  30.802  84.073  1.00  0.00           C  
ATOM   3316 3HG1 ILE   228      37.222  29.937  83.866  1.00  0.00           H  
ATOM   3317 2HG1 ILE   228      36.778  31.232  85.076  1.00  0.00           H  
ATOM   3318  CD1 ILE   228      36.926  31.892  83.055  1.00  0.00           C  
ATOM   3319 1HD1 ILE   228      37.994  32.131  83.272  1.00  0.00           H  
ATOM   3320 2HD1 ILE   228      36.302  32.808  83.088  1.00  0.00           H  
ATOM   3321 3HD1 ILE   228      37.005  31.586  81.992  1.00  0.00           H  
ATOM   3322  C   ILE   228      33.363  29.079  85.139  1.00  0.00           C  
ATOM   3323  O   ILE   228      33.015  29.489  86.255  1.00  0.00           O  
ATOM   3324  N   HIS   229      32.509  28.497  84.280  1.00  0.00           N  
ATOM   3325  H   HIS   229      32.800  28.270  83.355  1.00  0.00           H  
ATOM   3326  CA  HIS   229      31.147  28.199  84.544  1.00  0.00           C  
ATOM   3327  HA  HIS   229      30.689  29.140  84.822  1.00  0.00           H  
ATOM   3328  CB  HIS   229      30.404  27.664  83.302  1.00  0.00           C  
ATOM   3329  HB3 HIS   229      30.787  26.704  82.881  1.00  0.00           H  
ATOM   3330  HB2 HIS   229      30.469  28.434  82.491  1.00  0.00           H  
ATOM   3331  ND1 HIS   229      28.593  25.977  83.837  1.00  0.00           N  
ATOM   3332  HD1 HIS   229      29.040  25.127  83.568  1.00  0.00           H  
ATOM   3333  CG  HIS   229      29.007  27.293  83.702  1.00  0.00           C  
ATOM   3334  CE1 HIS   229      27.332  26.074  84.171  1.00  0.00           C  
ATOM   3335  HE1 HIS   229      26.693  25.184  84.205  1.00  0.00           H  
ATOM   3336  NE2 HIS   229      26.849  27.282  84.253  1.00  0.00           N  
ATOM   3337  CD2 HIS   229      27.923  28.086  83.991  1.00  0.00           C  
ATOM   3338  HD2 HIS   229      27.927  29.171  84.001  1.00  0.00           H  
ATOM   3339  C   HIS   229      31.063  27.169  85.615  1.00  0.00           C  
ATOM   3340  O   HIS   229      30.243  27.148  86.485  1.00  0.00           O  
ATOM   3341  N   LYS   230      31.993  26.148  85.618  1.00  0.00           N  
ATOM   3342  H   LYS   230      32.559  25.942  84.828  1.00  0.00           H  
ATOM   3343  CA  LYS   230      31.889  25.054  86.522  1.00  0.00           C  
ATOM   3344  HA  LYS   230      30.830  24.853  86.595  1.00  0.00           H  
ATOM   3345  CB  LYS   230      32.612  23.846  85.865  1.00  0.00           C  
ATOM   3346  HB3 LYS   230      33.516  24.224  85.360  1.00  0.00           H  
ATOM   3347  HB2 LYS   230      31.951  23.620  85.008  1.00  0.00           H  
ATOM   3348  CG  LYS   230      32.842  22.644  86.782  1.00  0.00           C  
ATOM   3349  HG3 LYS   230      31.929  22.420  87.374  1.00  0.00           H  
ATOM   3350  HG2 LYS   230      33.718  22.875  87.438  1.00  0.00           H  
ATOM   3351  CD  LYS   230      33.167  21.419  85.851  1.00  0.00           C  
ATOM   3352  HD3 LYS   230      34.165  21.642  85.421  1.00  0.00           H  
ATOM   3353  HD2 LYS   230      32.446  21.280  85.027  1.00  0.00           H  
ATOM   3354  CE  LYS   230      33.445  20.127  86.604  1.00  0.00           C  
ATOM   3355  HE3 LYS   230      33.805  20.454  87.607  1.00  0.00           H  
ATOM   3356  HE2 LYS   230      34.114  19.402  86.111  1.00  0.00           H  
ATOM   3357  NZ  LYS   230      32.230  19.301  86.780  1.00  0.00           N1+
ATOM   3358  HZ1 LYS   230      32.474  18.292  86.644  1.00  0.00           H  
ATOM   3359  HZ2 LYS   230      31.546  19.502  86.033  1.00  0.00           H  
ATOM   3360  HZ3 LYS   230      31.849  19.507  87.723  1.00  0.00           H  
ATOM   3361  C   LYS   230      32.481  25.383  87.854  1.00  0.00           C  
ATOM   3362  O   LYS   230      32.106  24.940  88.936  1.00  0.00           O  
ATOM   3363  N   GLN   231      33.472  26.286  87.919  1.00  0.00           N  
ATOM   3364  H   GLN   231      33.815  26.700  87.082  1.00  0.00           H  
ATOM   3365  CA  GLN   231      33.928  26.755  89.180  1.00  0.00           C  
ATOM   3366  HA  GLN   231      34.009  25.929  89.868  1.00  0.00           H  
ATOM   3367  CB  GLN   231      35.320  27.445  88.982  1.00  0.00           C  
ATOM   3368  HB3 GLN   231      35.639  27.944  89.924  1.00  0.00           H  
ATOM   3369  HB2 GLN   231      35.178  28.233  88.210  1.00  0.00           H  
ATOM   3370  CG  GLN   231      36.476  26.402  88.603  1.00  0.00           C  
ATOM   3371  HG3 GLN   231      37.307  26.678  89.292  1.00  0.00           H  
ATOM   3372  HG2 GLN   231      36.810  26.477  87.545  1.00  0.00           H  
ATOM   3373  CD  GLN   231      36.233  24.926  88.897  1.00  0.00           C  
ATOM   3374  OE1 GLN   231      36.357  23.937  88.200  1.00  0.00           O  
ATOM   3375  NE2 GLN   231      35.917  24.678  90.219  1.00  0.00           N  
ATOM   3376 1HE2 GLN   231      35.851  23.696  90.423  1.00  0.00           H  
ATOM   3377 2HE2 GLN   231      35.880  25.369  90.937  1.00  0.00           H  
ATOM   3378  C   GLN   231      33.029  27.871  89.654  1.00  0.00           C  
ATOM   3379  O   GLN   231      33.028  28.303  90.798  1.00  0.00           O  
ATOM   3380  N   GLY   232      32.171  28.394  88.805  1.00  0.00           N  
ATOM   3381  H   GLY   232      32.095  27.987  87.899  1.00  0.00           H  
ATOM   3382  CA  GLY   232      31.170  29.455  89.199  1.00  0.00           C  
ATOM   3383  HA3 GLY   232      30.549  29.114  90.019  1.00  0.00           H  
ATOM   3384  HA2 GLY   232      30.584  29.553  88.306  1.00  0.00           H  
ATOM   3385  C   GLY   232      31.731  30.832  89.401  1.00  0.00           C  
ATOM   3386  O   GLY   232      31.329  31.539  90.303  1.00  0.00           O  
ATOM   3387  N   LEU   233      32.682  31.227  88.619  1.00  0.00           N  
ATOM   3388  H   LEU   233      33.082  30.666  87.894  1.00  0.00           H  
ATOM   3389  CA  LEU   233      33.445  32.399  88.918  1.00  0.00           C  
ATOM   3390  HA  LEU   233      33.388  32.482  89.996  1.00  0.00           H  
ATOM   3391  CB  LEU   233      35.004  32.194  88.519  1.00  0.00           C  
ATOM   3392  HB3 LEU   233      35.469  33.202  88.569  1.00  0.00           H  
ATOM   3393  HB2 LEU   233      35.006  31.766  87.496  1.00  0.00           H  
ATOM   3394  CG  LEU   233      35.815  31.233  89.385  1.00  0.00           C  
ATOM   3395  HG  LEU   233      35.170  30.363  89.659  1.00  0.00           H  
ATOM   3396  CD1 LEU   233      37.102  30.780  88.666  1.00  0.00           C  
ATOM   3397 1HD1 LEU   233      37.549  31.712  88.257  1.00  0.00           H  
ATOM   3398 2HD1 LEU   233      36.769  30.096  87.861  1.00  0.00           H  
ATOM   3399 3HD1 LEU   233      37.773  30.308  89.410  1.00  0.00           H  
ATOM   3400  CD2 LEU   233      36.171  31.916  90.780  1.00  0.00           C  
ATOM   3401 1HD2 LEU   233      36.390  32.996  90.609  1.00  0.00           H  
ATOM   3402 2HD2 LEU   233      37.035  31.346  91.188  1.00  0.00           H  
ATOM   3403 3HD2 LEU   233      35.320  31.730  91.476  1.00  0.00           H  
ATOM   3404  C   LEU   233      32.840  33.556  88.138  1.00  0.00           C  
ATOM   3405  O   LEU   233      32.690  33.455  86.899  1.00  0.00           O  
ATOM   3406  N   ILE   234      32.466  34.638  88.876  1.00  0.00           N  
ATOM   3407  H   ILE   234      32.687  34.664  89.850  1.00  0.00           H  
ATOM   3408  CA  ILE   234      31.647  35.761  88.318  1.00  0.00           C  
ATOM   3409  HA  ILE   234      31.091  35.306  87.508  1.00  0.00           H  
ATOM   3410  CB  ILE   234      30.690  36.406  89.273  1.00  0.00           C  
ATOM   3411  HB  ILE   234      31.254  36.772  90.155  1.00  0.00           H  
ATOM   3412  CG2 ILE   234      29.983  37.676  88.600  1.00  0.00           C  
ATOM   3413 1HG2 ILE   234      30.637  38.536  88.315  1.00  0.00           H  
ATOM   3414 2HG2 ILE   234      29.145  38.040  89.240  1.00  0.00           H  
ATOM   3415 3HG2 ILE   234      29.397  37.422  87.696  1.00  0.00           H  
ATOM   3416  CG1 ILE   234      29.632  35.503  89.918  1.00  0.00           C  
ATOM   3417 3HG1 ILE   234      30.150  34.566  90.197  1.00  0.00           H  
ATOM   3418 2HG1 ILE   234      28.844  35.162  89.216  1.00  0.00           H  
ATOM   3419  CD1 ILE   234      28.996  36.149  91.084  1.00  0.00           C  
ATOM   3420 1HD1 ILE   234      28.398  37.031  90.753  1.00  0.00           H  
ATOM   3421 2HD1 ILE   234      29.791  36.440  91.796  1.00  0.00           H  
ATOM   3422 3HD1 ILE   234      28.357  35.419  91.625  1.00  0.00           H  
ATOM   3423  C   ILE   234      32.479  36.820  87.589  1.00  0.00           C  
ATOM   3424  O   ILE   234      32.463  36.859  86.364  1.00  0.00           O  
ATOM   3425  N   LYS   235      33.378  37.591  88.219  1.00  0.00           N  
ATOM   3426  H   LYS   235      33.484  37.677  89.201  1.00  0.00           H  
ATOM   3427  CA  LYS   235      34.160  38.639  87.605  1.00  0.00           C  
ATOM   3428  HA  LYS   235      33.546  39.229  86.942  1.00  0.00           H  
ATOM   3429  CB  LYS   235      34.750  39.659  88.597  1.00  0.00           C  
ATOM   3430  HB3 LYS   235      35.393  40.358  88.017  1.00  0.00           H  
ATOM   3431  HB2 LYS   235      35.485  39.241  89.325  1.00  0.00           H  
ATOM   3432  CG  LYS   235      33.703  40.463  89.295  1.00  0.00           C  
ATOM   3433  HG3 LYS   235      34.238  41.224  89.908  1.00  0.00           H  
ATOM   3434  HG2 LYS   235      33.134  39.750  89.930  1.00  0.00           H  
ATOM   3435  CD  LYS   235      32.582  41.170  88.475  1.00  0.00           C  
ATOM   3436  HD3 LYS   235      32.071  40.312  87.983  1.00  0.00           H  
ATOM   3437  HD2 LYS   235      32.955  41.803  87.639  1.00  0.00           H  
ATOM   3438  CE  LYS   235      31.531  41.978  89.232  1.00  0.00           C  
ATOM   3439  HE3 LYS   235      31.400  41.593  90.270  1.00  0.00           H  
ATOM   3440  HE2 LYS   235      30.538  41.982  88.721  1.00  0.00           H  
ATOM   3441  NZ  LYS   235      32.068  43.325  89.417  1.00  0.00           N1+
ATOM   3442  HZ1 LYS   235      32.224  43.853  88.524  1.00  0.00           H  
ATOM   3443  HZ2 LYS   235      32.983  43.266  89.907  1.00  0.00           H  
ATOM   3444  HZ3 LYS   235      31.401  43.902  89.965  1.00  0.00           H  
ATOM   3445  C   LYS   235      35.282  38.154  86.771  1.00  0.00           C  
ATOM   3446  O   LYS   235      35.757  38.823  85.805  1.00  0.00           O  
ATOM   3447  N   SER   236      35.823  36.913  87.027  1.00  0.00           N  
ATOM   3448  H   SER   236      35.579  36.543  87.924  1.00  0.00           H  
ATOM   3449  CA  SER   236      36.710  36.274  86.079  1.00  0.00           C  
ATOM   3450  HA  SER   236      37.501  36.961  85.806  1.00  0.00           H  
ATOM   3451  CB  SER   236      37.327  34.936  86.611  1.00  0.00           C  
ATOM   3452  HB3 SER   236      37.786  34.249  85.875  1.00  0.00           H  
ATOM   3453  HB2 SER   236      36.565  34.429  87.248  1.00  0.00           H  
ATOM   3454  OG  SER   236      38.338  35.256  87.564  1.00  0.00           O  
ATOM   3455  HG  SER   236      39.095  35.567  87.064  1.00  0.00           H  
ATOM   3456  C   SER   236      36.034  35.931  84.724  1.00  0.00           C  
ATOM   3457  O   SER   236      36.656  35.864  83.744  1.00  0.00           O  
ATOM   3458  N   SER   237      34.707  35.779  84.680  1.00  0.00           N  
ATOM   3459  H   SER   237      34.252  35.888  85.563  1.00  0.00           H  
ATOM   3460  CA  SER   237      33.993  35.304  83.473  1.00  0.00           C  
ATOM   3461  HA  SER   237      34.609  34.591  82.934  1.00  0.00           H  
ATOM   3462  CB  SER   237      32.579  34.805  83.919  1.00  0.00           C  
ATOM   3463  HB3 SER   237      32.033  35.583  84.490  1.00  0.00           H  
ATOM   3464  HB2 SER   237      32.764  33.981  84.638  1.00  0.00           H  
ATOM   3465  OG  SER   237      31.896  34.356  82.688  1.00  0.00           O  
ATOM   3466  HG  SER   237      31.349  33.607  82.930  1.00  0.00           H  
ATOM   3467  C   SER   237      33.765  36.516  82.567  1.00  0.00           C  
ATOM   3468  O   SER   237      33.799  36.540  81.357  1.00  0.00           O  
ATOM   3469  N   ARG   238      33.569  37.698  83.175  1.00  0.00           N  
ATOM   3470  H   ARG   238      33.632  37.738  84.173  1.00  0.00           H  
ATOM   3471  CA  ARG   238      33.167  38.859  82.406  1.00  0.00           C  
ATOM   3472  HA  ARG   238      32.301  38.481  81.884  1.00  0.00           H  
ATOM   3473  CB  ARG   238      32.718  39.995  83.381  1.00  0.00           C  
ATOM   3474  HB3 ARG   238      32.650  40.913  82.749  1.00  0.00           H  
ATOM   3475  HB2 ARG   238      33.487  40.328  84.104  1.00  0.00           H  
ATOM   3476  CG  ARG   238      31.352  39.802  84.065  1.00  0.00           C  
ATOM   3477  HG3 ARG   238      30.952  40.800  84.366  1.00  0.00           H  
ATOM   3478  HG2 ARG   238      31.549  39.174  84.958  1.00  0.00           H  
ATOM   3479  CD  ARG   238      30.298  39.116  83.196  1.00  0.00           C  
ATOM   3480  HD3 ARG   238      29.291  39.015  83.644  1.00  0.00           H  
ATOM   3481  HD2 ARG   238      30.606  38.061  83.046  1.00  0.00           H  
ATOM   3482  NE  ARG   238      30.014  40.030  81.962  1.00  0.00           N  
ATOM   3483  HE  ARG   238      30.646  40.784  81.762  1.00  0.00           H  
ATOM   3484  CZ  ARG   238      29.365  39.594  80.878  1.00  0.00           C  
ATOM   3485  NH1 ARG   238      28.529  38.623  80.701  1.00  0.00           N1+
ATOM   3486 1HH1 ARG   238      28.512  37.917  81.415  1.00  0.00           H  
ATOM   3487 2HH1 ARG   238      28.058  38.362  79.858  1.00  0.00           H  
ATOM   3488  NH2 ARG   238      29.467  40.443  79.851  1.00  0.00           N  
ATOM   3489 1HH2 ARG   238      29.615  41.395  80.132  1.00  0.00           H  
ATOM   3490 2HH2 ARG   238      28.831  40.289  79.090  1.00  0.00           H  
ATOM   3491  C   ARG   238      34.091  39.324  81.253  1.00  0.00           C  
ATOM   3492  O   ARG   238      33.633  39.676  80.191  1.00  0.00           O  
ATOM   3493  N   PRO   239      35.410  39.419  81.370  1.00  0.00           N  
ATOM   3494  CD  PRO   239      36.137  39.341  82.581  1.00  0.00           C  
ATOM   3495  HD3 PRO   239      36.253  38.277  82.881  1.00  0.00           H  
ATOM   3496  HD2 PRO   239      35.568  39.829  83.404  1.00  0.00           H  
ATOM   3497  CA  PRO   239      36.295  39.747  80.245  1.00  0.00           C  
ATOM   3498  HA  PRO   239      35.977  40.693  79.836  1.00  0.00           H  
ATOM   3499  CB  PRO   239      37.687  39.693  80.871  1.00  0.00           C  
ATOM   3500  HB3 PRO   239      38.426  40.358  80.383  1.00  0.00           H  
ATOM   3501  HB2 PRO   239      38.168  38.691  80.915  1.00  0.00           H  
ATOM   3502  CG  PRO   239      37.502  39.953  82.378  1.00  0.00           C  
ATOM   3503  HG3 PRO   239      38.357  39.499  82.914  1.00  0.00           H  
ATOM   3504  HG2 PRO   239      37.312  40.986  82.749  1.00  0.00           H  
ATOM   3505  C   PRO   239      36.199  38.732  79.146  1.00  0.00           C  
ATOM   3506  O   PRO   239      36.334  39.172  77.986  1.00  0.00           O  
ATOM   3507  N   LEU   240      36.143  37.442  79.428  1.00  0.00           N  
ATOM   3508  H   LEU   240      36.009  37.327  80.408  1.00  0.00           H  
ATOM   3509  CA  LEU   240      36.099  36.317  78.459  1.00  0.00           C  
ATOM   3510  HA  LEU   240      36.911  36.314  77.741  1.00  0.00           H  
ATOM   3511  CB  LEU   240      36.125  35.072  79.385  1.00  0.00           C  
ATOM   3512  HB3 LEU   240      35.308  34.976  80.136  1.00  0.00           H  
ATOM   3513  HB2 LEU   240      37.111  35.098  79.896  1.00  0.00           H  
ATOM   3514  CG  LEU   240      35.953  33.822  78.561  1.00  0.00           C  
ATOM   3515  HG  LEU   240      34.959  33.807  78.060  1.00  0.00           H  
ATOM   3516  CD1 LEU   240      37.195  33.661  77.507  1.00  0.00           C  
ATOM   3517 1HD1 LEU   240      37.007  32.667  77.049  1.00  0.00           H  
ATOM   3518 2HD1 LEU   240      38.155  33.841  78.036  1.00  0.00           H  
ATOM   3519 3HD1 LEU   240      37.126  34.526  76.806  1.00  0.00           H  
ATOM   3520  CD2 LEU   240      35.853  32.753  79.594  1.00  0.00           C  
ATOM   3521 1HD2 LEU   240      35.918  31.709  79.195  1.00  0.00           H  
ATOM   3522 2HD2 LEU   240      34.955  32.910  80.225  1.00  0.00           H  
ATOM   3523 3HD2 LEU   240      36.715  32.945  80.263  1.00  0.00           H  
ATOM   3524  C   LEU   240      34.791  36.487  77.640  1.00  0.00           C  
ATOM   3525  O   LEU   240      34.763  36.386  76.420  1.00  0.00           O  
ATOM   3526  N   ARG   241      33.729  36.829  78.281  1.00  0.00           N  
ATOM   3527  H   ARG   241      33.794  37.039  79.254  1.00  0.00           H  
ATOM   3528  CA  ARG   241      32.506  37.220  77.640  1.00  0.00           C  
ATOM   3529  HA  ARG   241      32.314  36.399  76.967  1.00  0.00           H  
ATOM   3530  CB  ARG   241      31.339  37.464  78.655  1.00  0.00           C  
ATOM   3531  HB3 ARG   241      30.430  37.628  78.031  1.00  0.00           H  
ATOM   3532  HB2 ARG   241      31.554  38.265  79.387  1.00  0.00           H  
ATOM   3533  CG  ARG   241      31.013  36.219  79.594  1.00  0.00           C  
ATOM   3534  HG3 ARG   241      30.155  36.444  80.259  1.00  0.00           H  
ATOM   3535  HG2 ARG   241      31.923  36.156  80.245  1.00  0.00           H  
ATOM   3536  CD  ARG   241      30.777  34.938  78.877  1.00  0.00           C  
ATOM   3537  HD3 ARG   241      31.489  34.848  78.030  1.00  0.00           H  
ATOM   3538  HD2 ARG   241      29.784  34.923  78.377  1.00  0.00           H  
ATOM   3539  NE  ARG   241      31.026  33.848  79.889  1.00  0.00           N  
ATOM   3540  HE  ARG   241      31.603  34.148  80.641  1.00  0.00           H  
ATOM   3541  CZ  ARG   241      31.013  32.526  79.675  1.00  0.00           C  
ATOM   3542  NH1 ARG   241      30.817  32.089  78.470  1.00  0.00           N1+
ATOM   3543 1HH1 ARG   241      30.565  31.123  78.399  1.00  0.00           H  
ATOM   3544 2HH1 ARG   241      30.879  32.698  77.684  1.00  0.00           H  
ATOM   3545  NH2 ARG   241      31.080  31.682  80.667  1.00  0.00           N  
ATOM   3546 1HH2 ARG   241      30.866  31.964  81.603  1.00  0.00           H  
ATOM   3547 2HH2 ARG   241      30.761  30.813  80.309  1.00  0.00           H  
ATOM   3548  C   ARG   241      32.647  38.440  76.689  1.00  0.00           C  
ATOM   3549  O   ARG   241      32.163  38.281  75.603  1.00  0.00           O  
ATOM   3550  N   VAL   242      33.226  39.610  77.066  1.00  0.00           N  
ATOM   3551  H   VAL   242      33.611  39.730  77.981  1.00  0.00           H  
ATOM   3552  CA  VAL   242      33.333  40.753  76.150  1.00  0.00           C  
ATOM   3553  HA  VAL   242      32.393  40.985  75.668  1.00  0.00           H  
ATOM   3554  CB  VAL   242      33.853  41.921  76.884  1.00  0.00           C  
ATOM   3555  HB  VAL   242      34.846  41.662  77.312  1.00  0.00           H  
ATOM   3556  CG1 VAL   242      33.915  43.072  75.792  1.00  0.00           C  
ATOM   3557 1HG1 VAL   242      32.918  43.128  75.299  1.00  0.00           H  
ATOM   3558 2HG1 VAL   242      34.662  42.871  74.995  1.00  0.00           H  
ATOM   3559 3HG1 VAL   242      34.108  44.084  76.188  1.00  0.00           H  
ATOM   3560  CG2 VAL   242      32.866  42.221  77.951  1.00  0.00           C  
ATOM   3561 1HG2 VAL   242      33.245  43.103  78.515  1.00  0.00           H  
ATOM   3562 2HG2 VAL   242      32.697  41.335  78.604  1.00  0.00           H  
ATOM   3563 3HG2 VAL   242      31.808  42.462  77.721  1.00  0.00           H  
ATOM   3564  C   VAL   242      34.253  40.365  74.991  1.00  0.00           C  
ATOM   3565  O   VAL   242      33.955  40.680  73.834  1.00  0.00           O  
ATOM   3566  N   LEU   243      35.372  39.686  75.198  1.00  0.00           N  
ATOM   3567  H   LEU   243      35.773  39.544  76.099  1.00  0.00           H  
ATOM   3568  CA  LEU   243      36.285  39.221  74.142  1.00  0.00           C  
ATOM   3569  HA  LEU   243      36.598  40.068  73.557  1.00  0.00           H  
ATOM   3570  CB  LEU   243      37.460  38.461  74.718  1.00  0.00           C  
ATOM   3571  HB3 LEU   243      38.049  37.767  74.090  1.00  0.00           H  
ATOM   3572  HB2 LEU   243      37.090  37.777  75.514  1.00  0.00           H  
ATOM   3573  CG  LEU   243      38.448  39.319  75.467  1.00  0.00           C  
ATOM   3574  HG  LEU   243      37.934  40.086  76.066  1.00  0.00           H  
ATOM   3575  CD1 LEU   243      39.287  38.450  76.438  1.00  0.00           C  
ATOM   3576 1HD1 LEU   243      38.608  38.052  77.225  1.00  0.00           H  
ATOM   3577 2HD1 LEU   243      39.916  39.161  77.033  1.00  0.00           H  
ATOM   3578 3HD1 LEU   243      39.822  37.662  75.868  1.00  0.00           H  
ATOM   3579  CD2 LEU   243      39.497  39.880  74.490  1.00  0.00           C  
ATOM   3580 1HD2 LEU   243      40.361  40.397  74.969  1.00  0.00           H  
ATOM   3581 2HD2 LEU   243      38.985  40.696  73.943  1.00  0.00           H  
ATOM   3582 3HD2 LEU   243      39.988  39.142  73.822  1.00  0.00           H  
ATOM   3583  C   LEU   243      35.551  38.303  73.140  1.00  0.00           C  
ATOM   3584  O   LEU   243      35.756  38.396  71.963  1.00  0.00           O  
ATOM   3585  N   SER   244      34.608  37.356  73.645  1.00  0.00           N  
ATOM   3586  H   SER   244      34.533  37.115  74.613  1.00  0.00           H  
ATOM   3587  CA  SER   244      33.869  36.444  72.804  1.00  0.00           C  
ATOM   3588  HA  SER   244      34.528  35.923  72.125  1.00  0.00           H  
ATOM   3589  CB  SER   244      33.165  35.390  73.722  1.00  0.00           C  
ATOM   3590  HB3 SER   244      32.473  34.861  73.037  1.00  0.00           H  
ATOM   3591  HB2 SER   244      32.651  35.924  74.558  1.00  0.00           H  
ATOM   3592  OG  SER   244      34.102  34.449  74.294  1.00  0.00           O  
ATOM   3593  HG  SER   244      34.651  34.829  74.987  1.00  0.00           H  
ATOM   3594  C   SER   244      32.790  37.191  72.079  1.00  0.00           C  
ATOM   3595  O   SER   244      32.570  37.047  70.888  1.00  0.00           O  
ATOM   3596  N   PHE   245      32.240  38.301  72.632  1.00  0.00           N  
ATOM   3597  H   PHE   245      32.589  38.624  73.515  1.00  0.00           H  
ATOM   3598  CA  PHE   245      31.377  39.177  71.823  1.00  0.00           C  
ATOM   3599  HA  PHE   245      30.707  38.609  71.198  1.00  0.00           H  
ATOM   3600  CB  PHE   245      30.435  40.070  72.709  1.00  0.00           C  
ATOM   3601  HB3 PHE   245      29.799  40.661  72.018  1.00  0.00           H  
ATOM   3602  HB2 PHE   245      31.055  40.734  73.357  1.00  0.00           H  
ATOM   3603  CG  PHE   245      29.629  39.193  73.551  1.00  0.00           C  
ATOM   3604  CD1 PHE   245      29.465  39.496  74.914  1.00  0.00           C  
ATOM   3605  HD1 PHE   245      30.124  40.220  75.376  1.00  0.00           H  
ATOM   3606  CE1 PHE   245      28.425  38.864  75.610  1.00  0.00           C  
ATOM   3607  HE1 PHE   245      28.318  39.280  76.603  1.00  0.00           H  
ATOM   3608  CZ  PHE   245      27.705  37.867  74.951  1.00  0.00           C  
ATOM   3609  HZ  PHE   245      26.930  37.337  75.469  1.00  0.00           H  
ATOM   3610  CD2 PHE   245      29.042  38.108  73.003  1.00  0.00           C  
ATOM   3611  HD2 PHE   245      29.219  37.837  71.979  1.00  0.00           H  
ATOM   3612  CE2 PHE   245      28.019  37.441  73.587  1.00  0.00           C  
ATOM   3613  HE2 PHE   245      27.381  36.695  73.145  1.00  0.00           H  
ATOM   3614  C   PHE   245      32.163  39.990  70.814  1.00  0.00           C  
ATOM   3615  O   PHE   245      31.637  40.186  69.712  1.00  0.00           O  
ATOM   3616  N   VAL   246      33.366  40.504  71.151  1.00  0.00           N  
ATOM   3617  H   VAL   246      33.633  40.616  72.108  1.00  0.00           H  
ATOM   3618  CA  VAL   246      34.226  41.149  70.120  1.00  0.00           C  
ATOM   3619  HA  VAL   246      33.642  41.946  69.699  1.00  0.00           H  
ATOM   3620  CB  VAL   246      35.477  41.732  70.812  1.00  0.00           C  
ATOM   3621  HB  VAL   246      35.957  40.888  71.353  1.00  0.00           H  
ATOM   3622  CG1 VAL   246      36.407  42.380  69.764  1.00  0.00           C  
ATOM   3623 1HG1 VAL   246      35.838  43.151  69.192  1.00  0.00           H  
ATOM   3624 2HG1 VAL   246      36.941  41.699  69.070  1.00  0.00           H  
ATOM   3625 3HG1 VAL   246      37.252  42.958  70.202  1.00  0.00           H  
ATOM   3626  CG2 VAL   246      34.901  42.895  71.687  1.00  0.00           C  
ATOM   3627 1HG2 VAL   246      34.326  43.635  71.087  1.00  0.00           H  
ATOM   3628 2HG2 VAL   246      35.611  43.402  72.371  1.00  0.00           H  
ATOM   3629 3HG2 VAL   246      34.161  42.460  72.390  1.00  0.00           H  
ATOM   3630  C   VAL   246      34.637  40.250  68.941  1.00  0.00           C  
ATOM   3631  O   VAL   246      34.500  40.572  67.780  1.00  0.00           O  
ATOM   3632  N   ALA   247      35.058  38.951  69.270  1.00  0.00           N  
ATOM   3633  H   ALA   247      35.387  38.775  70.188  1.00  0.00           H  
ATOM   3634  CA  ALA   247      35.361  37.887  68.286  1.00  0.00           C  
ATOM   3635  HA  ALA   247      36.120  38.396  67.720  1.00  0.00           H  
ATOM   3636  CB  ALA   247      35.878  36.675  69.036  1.00  0.00           C  
ATOM   3637  HB1 ALA   247      36.251  35.965  68.267  1.00  0.00           H  
ATOM   3638  HB2 ALA   247      35.000  36.173  69.502  1.00  0.00           H  
ATOM   3639  HB3 ALA   247      36.574  36.858  69.881  1.00  0.00           H  
ATOM   3640  C   ALA   247      34.122  37.527  67.406  1.00  0.00           C  
ATOM   3641  O   ALA   247      34.286  37.310  66.191  1.00  0.00           O  
ATOM   3642  N   ALA   248      32.921  37.478  67.990  1.00  0.00           N  
ATOM   3643  H   ALA   248      32.822  37.521  68.983  1.00  0.00           H  
ATOM   3644  CA  ALA   248      31.561  37.295  67.277  1.00  0.00           C  
ATOM   3645  HA  ALA   248      31.701  36.418  66.655  1.00  0.00           H  
ATOM   3646  CB  ALA   248      30.410  37.097  68.343  1.00  0.00           C  
ATOM   3647  HB1 ALA   248      30.488  36.093  68.826  1.00  0.00           H  
ATOM   3648  HB2 ALA   248      29.452  37.106  67.768  1.00  0.00           H  
ATOM   3649  HB3 ALA   248      30.447  37.797  69.204  1.00  0.00           H  
ATOM   3650  C   ALA   248      31.315  38.447  66.344  1.00  0.00           C  
ATOM   3651  O   ALA   248      30.880  38.280  65.143  1.00  0.00           O  
ATOM   3652  N   ALA   249      31.573  39.638  66.840  1.00  0.00           N  
ATOM   3653  H   ALA   249      32.008  39.774  67.730  1.00  0.00           H  
ATOM   3654  CA  ALA   249      31.268  40.799  66.022  1.00  0.00           C  
ATOM   3655  HA  ALA   249      30.263  40.678  65.616  1.00  0.00           H  
ATOM   3656  CB  ALA   249      31.329  42.081  66.925  1.00  0.00           C  
ATOM   3657  HB1 ALA   249      32.318  42.186  67.404  1.00  0.00           H  
ATOM   3658  HB2 ALA   249      30.544  41.882  67.686  1.00  0.00           H  
ATOM   3659  HB3 ALA   249      31.047  42.966  66.304  1.00  0.00           H  
ATOM   3660  C   ALA   249      32.247  40.968  64.872  1.00  0.00           C  
ATOM   3661  O   ALA   249      31.819  41.294  63.717  1.00  0.00           O  
ATOM   3662  N   PHE   250      33.543  40.625  65.043  1.00  0.00           N  
ATOM   3663  H   PHE   250      33.914  40.466  65.958  1.00  0.00           H  
ATOM   3664  CA  PHE   250      34.469  40.417  63.889  1.00  0.00           C  
ATOM   3665  HA  PHE   250      34.443  41.269  63.225  1.00  0.00           H  
ATOM   3666  CB  PHE   250      35.946  40.253  64.440  1.00  0.00           C  
ATOM   3667  HB3 PHE   250      35.894  39.398  65.141  1.00  0.00           H  
ATOM   3668  HB2 PHE   250      36.267  41.141  65.029  1.00  0.00           H  
ATOM   3669  CG  PHE   250      36.955  39.874  63.473  1.00  0.00           C  
ATOM   3670  CD1 PHE   250      36.963  38.529  62.957  1.00  0.00           C  
ATOM   3671  HD1 PHE   250      36.246  37.841  63.374  1.00  0.00           H  
ATOM   3672  CE1 PHE   250      37.903  38.175  61.976  1.00  0.00           C  
ATOM   3673  HE1 PHE   250      37.873  37.161  61.615  1.00  0.00           H  
ATOM   3674  CZ  PHE   250      38.880  39.126  61.619  1.00  0.00           C  
ATOM   3675  HZ  PHE   250      39.493  38.814  60.777  1.00  0.00           H  
ATOM   3676  CD2 PHE   250      37.983  40.709  63.124  1.00  0.00           C  
ATOM   3677  HD2 PHE   250      37.969  41.681  63.601  1.00  0.00           H  
ATOM   3678  CE2 PHE   250      38.956  40.412  62.129  1.00  0.00           C  
ATOM   3679  HE2 PHE   250      39.767  41.102  61.964  1.00  0.00           H  
ATOM   3680  C   PHE   250      34.060  39.301  62.872  1.00  0.00           C  
ATOM   3681  O   PHE   250      34.214  39.397  61.690  1.00  0.00           O  
ATOM   3682  N   PHE   251      33.471  38.133  63.391  1.00  0.00           N  
ATOM   3683  H   PHE   251      33.502  38.035  64.385  1.00  0.00           H  
ATOM   3684  CA  PHE   251      33.017  37.017  62.549  1.00  0.00           C  
ATOM   3685  HA  PHE   251      33.813  36.815  61.848  1.00  0.00           H  
ATOM   3686  CB  PHE   251      32.774  35.752  63.420  1.00  0.00           C  
ATOM   3687  HB3 PHE   251      31.994  35.825  64.204  1.00  0.00           H  
ATOM   3688  HB2 PHE   251      33.752  35.588  63.927  1.00  0.00           H  
ATOM   3689  CG  PHE   251      32.513  34.501  62.625  1.00  0.00           C  
ATOM   3690  CD1 PHE   251      33.566  33.618  62.291  1.00  0.00           C  
ATOM   3691  HD1 PHE   251      34.629  33.794  62.399  1.00  0.00           H  
ATOM   3692  CE1 PHE   251      33.212  32.503  61.440  1.00  0.00           C  
ATOM   3693  HE1 PHE   251      33.964  31.853  61.017  1.00  0.00           H  
ATOM   3694  CZ  PHE   251      31.852  32.341  61.048  1.00  0.00           C  
ATOM   3695  HZ  PHE   251      31.457  31.521  60.474  1.00  0.00           H  
ATOM   3696  CD2 PHE   251      31.178  34.277  62.222  1.00  0.00           C  
ATOM   3697  HD2 PHE   251      30.347  34.794  62.686  1.00  0.00           H  
ATOM   3698  CE2 PHE   251      30.850  33.240  61.367  1.00  0.00           C  
ATOM   3699  HE2 PHE   251      29.781  33.124  61.247  1.00  0.00           H  
ATOM   3700  C   PHE   251      31.783  37.443  61.757  1.00  0.00           C  
ATOM   3701  O   PHE   251      31.727  37.186  60.594  1.00  0.00           O  
ATOM   3702  N   LEU   252      30.783  38.118  62.313  1.00  0.00           N  
ATOM   3703  H   LEU   252      30.876  38.305  63.284  1.00  0.00           H  
ATOM   3704  CA  LEU   252      29.616  38.782  61.589  1.00  0.00           C  
ATOM   3705  HA  LEU   252      29.135  38.028  60.991  1.00  0.00           H  
ATOM   3706  CB  LEU   252      28.505  39.241  62.573  1.00  0.00           C  
ATOM   3707  HB3 LEU   252      27.650  39.705  62.036  1.00  0.00           H  
ATOM   3708  HB2 LEU   252      29.078  39.901  63.265  1.00  0.00           H  
ATOM   3709  CG  LEU   252      27.796  38.081  63.313  1.00  0.00           C  
ATOM   3710  HG  LEU   252      28.496  37.236  63.503  1.00  0.00           H  
ATOM   3711  CD1 LEU   252      27.386  38.569  64.784  1.00  0.00           C  
ATOM   3712 1HD1 LEU   252      26.653  37.883  65.252  1.00  0.00           H  
ATOM   3713 2HD1 LEU   252      26.975  39.605  64.713  1.00  0.00           H  
ATOM   3714 3HD1 LEU   252      28.255  38.711  65.463  1.00  0.00           H  
ATOM   3715  CD2 LEU   252      26.602  37.450  62.526  1.00  0.00           C  
ATOM   3716 1HD2 LEU   252      25.898  38.218  62.138  1.00  0.00           H  
ATOM   3717 2HD2 LEU   252      26.026  36.758  63.171  1.00  0.00           H  
ATOM   3718 3HD2 LEU   252      26.977  36.827  61.685  1.00  0.00           H  
ATOM   3719  C   LEU   252      30.140  39.818  60.588  1.00  0.00           C  
ATOM   3720  O   LEU   252      29.721  39.821  59.400  1.00  0.00           O  
ATOM   3721  N   CYS   253      31.125  40.663  60.976  1.00  0.00           N  
ATOM   3722  H   CYS   253      31.509  40.654  61.895  1.00  0.00           H  
ATOM   3723  CA  CYS   253      31.716  41.624  60.011  1.00  0.00           C  
ATOM   3724  HA  CYS   253      30.947  42.161  59.464  1.00  0.00           H  
ATOM   3725  CB  CYS   253      32.642  42.737  60.718  1.00  0.00           C  
ATOM   3726  HB3 CYS   253      33.145  43.391  59.971  1.00  0.00           H  
ATOM   3727  HB2 CYS   253      33.377  42.258  61.397  1.00  0.00           H  
ATOM   3728  SG  CYS   253      31.720  43.834  61.737  1.00  0.00           S  
ATOM   3729  HG  CYS   253      31.220  42.972  62.611  1.00  0.00           H  
ATOM   3730  C   CYS   253      32.291  41.051  58.778  1.00  0.00           C  
ATOM   3731  O   CYS   253      32.150  41.515  57.663  1.00  0.00           O  
ATOM   3732  N   TRP   254      33.045  39.978  58.898  1.00  0.00           N  
ATOM   3733  H   TRP   254      33.157  39.610  59.823  1.00  0.00           H  
ATOM   3734  CA  TRP   254      33.826  39.442  57.786  1.00  0.00           C  
ATOM   3735  HA  TRP   254      33.946  40.261  57.100  1.00  0.00           H  
ATOM   3736  CB  TRP   254      35.321  39.028  58.112  1.00  0.00           C  
ATOM   3737  HB3 TRP   254      35.802  38.262  57.466  1.00  0.00           H  
ATOM   3738  HB2 TRP   254      35.257  38.454  59.068  1.00  0.00           H  
ATOM   3739  CG  TRP   254      36.183  40.187  58.292  1.00  0.00           C  
ATOM   3740  CD1 TRP   254      36.471  40.806  59.434  1.00  0.00           C  
ATOM   3741  HD1 TRP   254      35.961  40.590  60.361  1.00  0.00           H  
ATOM   3742  NE1 TRP   254      37.441  41.791  59.186  1.00  0.00           N  
ATOM   3743  HE1 TRP   254      37.850  42.507  59.691  1.00  0.00           H  
ATOM   3744  CE2 TRP   254      37.699  41.843  57.865  1.00  0.00           C  
ATOM   3745  CD2 TRP   254      36.920  40.792  57.273  1.00  0.00           C  
ATOM   3746  CE3 TRP   254      37.152  40.473  55.894  1.00  0.00           C  
ATOM   3747  HE3 TRP   254      36.710  39.648  55.365  1.00  0.00           H  
ATOM   3748  CZ3 TRP   254      38.034  41.288  55.167  1.00  0.00           C  
ATOM   3749  HZ3 TRP   254      38.298  41.109  54.133  1.00  0.00           H  
ATOM   3750  CZ2 TRP   254      38.490  42.626  57.168  1.00  0.00           C  
ATOM   3751  HZ2 TRP   254      38.962  43.410  57.735  1.00  0.00           H  
ATOM   3752  CH2 TRP   254      38.712  42.389  55.828  1.00  0.00           C  
ATOM   3753  HH2 TRP   254      39.376  43.048  55.286  1.00  0.00           H  
ATOM   3754  C   TRP   254      33.063  38.453  56.970  1.00  0.00           C  
ATOM   3755  O   TRP   254      33.340  38.227  55.785  1.00  0.00           O  
ATOM   3756  N   SER   255      31.977  38.021  57.534  1.00  0.00           N  
ATOM   3757  H   SER   255      31.709  38.247  58.477  1.00  0.00           H  
ATOM   3758  CA  SER   255      31.146  37.013  56.875  1.00  0.00           C  
ATOM   3759  HA  SER   255      31.705  36.106  56.678  1.00  0.00           H  
ATOM   3760  CB  SER   255      29.972  36.476  57.671  1.00  0.00           C  
ATOM   3761  HB3 SER   255      29.242  35.932  57.030  1.00  0.00           H  
ATOM   3762  HB2 SER   255      29.414  37.274  58.213  1.00  0.00           H  
ATOM   3763  OG  SER   255      30.265  35.678  58.791  1.00  0.00           O  
ATOM   3764  HG  SER   255      30.768  36.122  59.476  1.00  0.00           H  
ATOM   3765  C   SER   255      30.555  37.416  55.522  1.00  0.00           C  
ATOM   3766  O   SER   255      30.716  36.578  54.646  1.00  0.00           O  
ATOM   3767  N   PRO   256      29.913  38.563  55.228  1.00  0.00           N  
ATOM   3768  CD  PRO   256      29.348  39.538  56.198  1.00  0.00           C  
ATOM   3769  HD3 PRO   256      30.195  40.068  56.698  1.00  0.00           H  
ATOM   3770  HD2 PRO   256      28.741  39.044  56.981  1.00  0.00           H  
ATOM   3771  CA  PRO   256      29.349  38.895  53.905  1.00  0.00           C  
ATOM   3772  HA  PRO   256      28.647  38.113  53.690  1.00  0.00           H  
ATOM   3773  CB  PRO   256      28.862  40.346  54.040  1.00  0.00           C  
ATOM   3774  HB3 PRO   256      28.162  40.658  53.242  1.00  0.00           H  
ATOM   3775  HB2 PRO   256      29.679  41.100  54.004  1.00  0.00           H  
ATOM   3776  CG  PRO   256      28.373  40.418  55.490  1.00  0.00           C  
ATOM   3777  HG3 PRO   256      28.291  41.416  55.972  1.00  0.00           H  
ATOM   3778  HG2 PRO   256      27.352  40.002  55.515  1.00  0.00           H  
ATOM   3779  C   PRO   256      30.337  38.783  52.792  1.00  0.00           C  
ATOM   3780  O   PRO   256      29.944  38.286  51.697  1.00  0.00           O  
ATOM   3781  N   TYR   257      31.606  39.267  52.983  1.00  0.00           N  
ATOM   3782  H   TYR   257      31.880  39.686  53.840  1.00  0.00           H  
ATOM   3783  CA  TYR   257      32.713  39.331  52.015  1.00  0.00           C  
ATOM   3784  HA  TYR   257      32.357  39.780  51.091  1.00  0.00           H  
ATOM   3785  CB  TYR   257      33.776  40.229  52.656  1.00  0.00           C  
ATOM   3786  HB3 TYR   257      34.194  39.785  53.584  1.00  0.00           H  
ATOM   3787  HB2 TYR   257      33.393  41.234  52.925  1.00  0.00           H  
ATOM   3788  CG  TYR   257      34.845  40.509  51.726  1.00  0.00           C  
ATOM   3789  CD1 TYR   257      34.692  41.396  50.620  1.00  0.00           C  
ATOM   3790  HD1 TYR   257      33.684  41.767  50.492  1.00  0.00           H  
ATOM   3791  CE1 TYR   257      35.768  41.740  49.818  1.00  0.00           C  
ATOM   3792  HE1 TYR   257      35.670  42.474  49.033  1.00  0.00           H  
ATOM   3793  CZ  TYR   257      37.065  41.219  50.065  1.00  0.00           C  
ATOM   3794  OH  TYR   257      38.214  41.525  49.207  1.00  0.00           O  
ATOM   3795  HH  TYR   257      37.998  42.404  48.871  1.00  0.00           H  
ATOM   3796  CD2 TYR   257      36.191  40.022  51.916  1.00  0.00           C  
ATOM   3797  HD2 TYR   257      36.297  39.277  52.691  1.00  0.00           H  
ATOM   3798  CE2 TYR   257      37.238  40.388  51.106  1.00  0.00           C  
ATOM   3799  HE2 TYR   257      38.194  39.897  51.122  1.00  0.00           H  
ATOM   3800  C   TYR   257      33.234  37.966  51.834  1.00  0.00           C  
ATOM   3801  O   TYR   257      33.415  37.558  50.653  1.00  0.00           O  
ATOM   3802  N   GLN   258      33.297  37.105  52.917  1.00  0.00           N  
ATOM   3803  H   GLN   258      33.007  37.521  53.776  1.00  0.00           H  
ATOM   3804  CA  GLN   258      33.541  35.625  52.794  1.00  0.00           C  
ATOM   3805  HA  GLN   258      34.442  35.579  52.210  1.00  0.00           H  
ATOM   3806  CB  GLN   258      33.648  34.938  54.089  1.00  0.00           C  
ATOM   3807  HB3 GLN   258      33.683  33.862  53.825  1.00  0.00           H  
ATOM   3808  HB2 GLN   258      32.693  35.117  54.615  1.00  0.00           H  
ATOM   3809  CG  GLN   258      34.962  35.179  54.906  1.00  0.00           C  
ATOM   3810  HG3 GLN   258      35.046  34.827  55.953  1.00  0.00           H  
ATOM   3811  HG2 GLN   258      35.126  36.279  54.890  1.00  0.00           H  
ATOM   3812  CD  GLN   258      36.121  34.482  54.125  1.00  0.00           C  
ATOM   3813  OE1 GLN   258      35.928  33.712  53.159  1.00  0.00           O  
ATOM   3814  NE2 GLN   258      37.371  34.855  54.552  1.00  0.00           N  
ATOM   3815 1HE2 GLN   258      38.102  34.366  54.076  1.00  0.00           H  
ATOM   3816 2HE2 GLN   258      37.562  35.429  55.342  1.00  0.00           H  
ATOM   3817  C   GLN   258      32.599  34.946  51.825  1.00  0.00           C  
ATOM   3818  O   GLN   258      32.889  34.136  50.896  1.00  0.00           O  
ATOM   3819  N   VAL   259      31.334  35.265  51.903  1.00  0.00           N  
ATOM   3820  H   VAL   259      31.060  35.954  52.572  1.00  0.00           H  
ATOM   3821  CA  VAL   259      30.209  34.676  51.058  1.00  0.00           C  
ATOM   3822  HA  VAL   259      30.396  33.615  51.020  1.00  0.00           H  
ATOM   3823  CB  VAL   259      28.820  34.936  51.722  1.00  0.00           C  
ATOM   3824  HB  VAL   259      28.789  36.029  51.896  1.00  0.00           H  
ATOM   3825  CG1 VAL   259      27.667  34.535  50.714  1.00  0.00           C  
ATOM   3826 1HG1 VAL   259      27.658  33.471  50.413  1.00  0.00           H  
ATOM   3827 2HG1 VAL   259      27.825  35.121  49.779  1.00  0.00           H  
ATOM   3828 3HG1 VAL   259      26.710  34.872  51.185  1.00  0.00           H  
ATOM   3829  CG2 VAL   259      28.792  34.185  53.142  1.00  0.00           C  
ATOM   3830 1HG2 VAL   259      29.029  33.107  53.009  1.00  0.00           H  
ATOM   3831 2HG2 VAL   259      27.774  34.335  53.553  1.00  0.00           H  
ATOM   3832 3HG2 VAL   259      29.529  34.641  53.845  1.00  0.00           H  
ATOM   3833  C   VAL   259      30.380  35.215  49.641  1.00  0.00           C  
ATOM   3834  O   VAL   259      30.332  34.453  48.723  1.00  0.00           O  
ATOM   3835  N   VAL   260      30.500  36.564  49.453  1.00  0.00           N  
ATOM   3836  H   VAL   260      30.402  37.162  50.249  1.00  0.00           H  
ATOM   3837  CA  VAL   260      30.488  37.100  48.133  1.00  0.00           C  
ATOM   3838  HA  VAL   260      29.604  36.676  47.674  1.00  0.00           H  
ATOM   3839  CB  VAL   260      30.464  38.625  48.304  1.00  0.00           C  
ATOM   3840  HB  VAL   260      31.020  38.991  49.197  1.00  0.00           H  
ATOM   3841  CG1 VAL   260      30.967  39.260  47.004  1.00  0.00           C  
ATOM   3842 1HG1 VAL   260      32.007  38.963  46.756  1.00  0.00           H  
ATOM   3843 2HG1 VAL   260      30.986  40.358  47.163  1.00  0.00           H  
ATOM   3844 3HG1 VAL   260      30.239  39.011  46.204  1.00  0.00           H  
ATOM   3845  CG2 VAL   260      28.976  38.922  48.383  1.00  0.00           C  
ATOM   3846 1HG2 VAL   260      28.425  38.373  49.172  1.00  0.00           H  
ATOM   3847 2HG2 VAL   260      28.488  38.858  47.395  1.00  0.00           H  
ATOM   3848 3HG2 VAL   260      28.802  39.972  48.691  1.00  0.00           H  
ATOM   3849  C   VAL   260      31.755  36.644  47.305  1.00  0.00           C  
ATOM   3850  O   VAL   260      31.660  36.101  46.204  1.00  0.00           O  
ATOM   3851  N   ALA   261      32.952  36.735  47.865  1.00  0.00           N  
ATOM   3852  H   ALA   261      33.008  37.134  48.773  1.00  0.00           H  
ATOM   3853  CA  ALA   261      34.228  36.198  47.330  1.00  0.00           C  
ATOM   3854  HA  ALA   261      34.329  36.555  46.317  1.00  0.00           H  
ATOM   3855  CB  ALA   261      35.340  36.690  48.239  1.00  0.00           C  
ATOM   3856  HB1 ALA   261      36.316  36.481  47.753  1.00  0.00           H  
ATOM   3857  HB2 ALA   261      35.451  36.152  49.208  1.00  0.00           H  
ATOM   3858  HB3 ALA   261      35.322  37.783  48.442  1.00  0.00           H  
ATOM   3859  C   ALA   261      34.237  34.693  47.090  1.00  0.00           C  
ATOM   3860  O   ALA   261      34.808  34.279  46.104  1.00  0.00           O  
ATOM   3861  N   LEU   262      33.750  33.841  47.982  1.00  0.00           N  
ATOM   3862  H   LEU   262      33.363  34.194  48.832  1.00  0.00           H  
ATOM   3863  CA  LEU   262      33.431  32.431  47.689  1.00  0.00           C  
ATOM   3864  HA  LEU   262      34.393  31.973  47.512  1.00  0.00           H  
ATOM   3865  CB  LEU   262      32.826  31.693  48.960  1.00  0.00           C  
ATOM   3866  HB3 LEU   262      32.009  32.347  49.329  1.00  0.00           H  
ATOM   3867  HB2 LEU   262      33.622  31.594  49.733  1.00  0.00           H  
ATOM   3868  CG  LEU   262      32.260  30.267  48.751  1.00  0.00           C  
ATOM   3869  HG  LEU   262      31.309  30.428  48.211  1.00  0.00           H  
ATOM   3870  CD1 LEU   262      33.137  29.174  48.007  1.00  0.00           C  
ATOM   3871 1HD1 LEU   262      32.512  28.267  47.868  1.00  0.00           H  
ATOM   3872 2HD1 LEU   262      34.033  28.981  48.632  1.00  0.00           H  
ATOM   3873 3HD1 LEU   262      33.468  29.594  47.030  1.00  0.00           H  
ATOM   3874  CD2 LEU   262      31.800  29.783  50.153  1.00  0.00           C  
ATOM   3875 1HD2 LEU   262      32.560  30.097  50.898  1.00  0.00           H  
ATOM   3876 2HD2 LEU   262      31.594  28.699  50.252  1.00  0.00           H  
ATOM   3877 3HD2 LEU   262      30.877  30.303  50.485  1.00  0.00           H  
ATOM   3878  C   LEU   262      32.598  32.246  46.455  1.00  0.00           C  
ATOM   3879  O   LEU   262      32.876  31.538  45.524  1.00  0.00           O  
ATOM   3880  N   ILE   263      31.481  33.016  46.285  1.00  0.00           N  
ATOM   3881  H   ILE   263      31.279  33.671  46.999  1.00  0.00           H  
ATOM   3882  CA  ILE   263      30.626  33.067  45.137  1.00  0.00           C  
ATOM   3883  HA  ILE   263      30.351  32.030  44.980  1.00  0.00           H  
ATOM   3884  CB  ILE   263      29.378  33.873  45.391  1.00  0.00           C  
ATOM   3885  HB  ILE   263      29.724  34.825  45.855  1.00  0.00           H  
ATOM   3886  CG2 ILE   263      28.475  34.156  44.150  1.00  0.00           C  
ATOM   3887 1HG2 ILE   263      27.663  34.865  44.417  1.00  0.00           H  
ATOM   3888 2HG2 ILE   263      28.051  33.176  43.855  1.00  0.00           H  
ATOM   3889 3HG2 ILE   263      29.034  34.612  43.313  1.00  0.00           H  
ATOM   3890  CG1 ILE   263      28.529  33.208  46.452  1.00  0.00           C  
ATOM   3891 3HG1 ILE   263      29.086  32.882  47.354  1.00  0.00           H  
ATOM   3892 2HG1 ILE   263      28.064  32.325  45.936  1.00  0.00           H  
ATOM   3893  CD1 ILE   263      27.400  34.096  47.044  1.00  0.00           C  
ATOM   3894 1HD1 ILE   263      26.791  33.530  47.769  1.00  0.00           H  
ATOM   3895 2HD1 ILE   263      26.697  34.387  46.237  1.00  0.00           H  
ATOM   3896 3HD1 ILE   263      27.794  35.024  47.514  1.00  0.00           H  
ATOM   3897  C   ILE   263      31.381  33.519  43.799  1.00  0.00           C  
ATOM   3898  O   ILE   263      31.210  33.062  42.672  1.00  0.00           O  
ATOM   3899  N   ALA   264      32.156  34.621  43.848  1.00  0.00           N  
ATOM   3900  H   ALA   264      31.965  35.217  44.623  1.00  0.00           H  
ATOM   3901  CA  ALA   264      32.954  35.179  42.764  1.00  0.00           C  
ATOM   3902  HA  ALA   264      32.310  35.283  41.897  1.00  0.00           H  
ATOM   3903  CB  ALA   264      33.520  36.483  43.209  1.00  0.00           C  
ATOM   3904  HB1 ALA   264      33.832  36.986  42.272  1.00  0.00           H  
ATOM   3905  HB2 ALA   264      34.381  36.305  43.888  1.00  0.00           H  
ATOM   3906  HB3 ALA   264      32.752  37.136  43.683  1.00  0.00           H  
ATOM   3907  C   ALA   264      33.971  34.193  42.256  1.00  0.00           C  
ATOM   3908  O   ALA   264      34.307  34.102  41.032  1.00  0.00           O  
ATOM   3909  N   THR   265      34.620  33.571  43.238  1.00  0.00           N  
ATOM   3910  H   THR   265      34.498  33.846  44.186  1.00  0.00           H  
ATOM   3911  CA  THR   265      35.580  32.367  42.961  1.00  0.00           C  
ATOM   3912  HA  THR   265      36.318  32.753  42.280  1.00  0.00           H  
ATOM   3913  CB  THR   265      36.214  31.882  44.092  1.00  0.00           C  
ATOM   3914  HB  THR   265      35.539  31.309  44.762  1.00  0.00           H  
ATOM   3915  OG1 THR   265      36.787  32.896  44.895  1.00  0.00           O  
ATOM   3916  HG1 THR   265      36.044  33.198  45.417  1.00  0.00           H  
ATOM   3917  CG2 THR   265      37.342  30.923  43.773  1.00  0.00           C  
ATOM   3918 1HG2 THR   265      38.120  31.234  43.049  1.00  0.00           H  
ATOM   3919 2HG2 THR   265      36.976  29.928  43.462  1.00  0.00           H  
ATOM   3920 3HG2 THR   265      37.961  30.833  44.693  1.00  0.00           H  
ATOM   3921  C   THR   265      34.847  31.239  42.286  1.00  0.00           C  
ATOM   3922  O   THR   265      35.390  30.582  41.451  1.00  0.00           O  
ATOM   3923  N   VAL   266      33.642  30.876  42.799  1.00  0.00           N  
ATOM   3924  H   VAL   266      33.378  31.457  43.561  1.00  0.00           H  
ATOM   3925  CA  VAL   266      32.832  29.740  42.273  1.00  0.00           C  
ATOM   3926  HA  VAL   266      33.590  28.973  42.254  1.00  0.00           H  
ATOM   3927  CB  VAL   266      31.575  29.372  43.112  1.00  0.00           C  
ATOM   3928  HB  VAL   266      31.143  30.343  43.426  1.00  0.00           H  
ATOM   3929  CG1 VAL   266      30.484  28.652  42.318  1.00  0.00           C  
ATOM   3930 1HG1 VAL   266      30.988  27.837  41.752  1.00  0.00           H  
ATOM   3931 2HG1 VAL   266      30.177  29.498  41.670  1.00  0.00           H  
ATOM   3932 3HG1 VAL   266      29.643  28.292  42.948  1.00  0.00           H  
ATOM   3933  CG2 VAL   266      32.065  28.674  44.412  1.00  0.00           C  
ATOM   3934 1HG2 VAL   266      33.070  28.906  44.825  1.00  0.00           H  
ATOM   3935 2HG2 VAL   266      31.899  27.574  44.408  1.00  0.00           H  
ATOM   3936 3HG2 VAL   266      31.302  28.975  45.157  1.00  0.00           H  
ATOM   3937  C   VAL   266      32.595  29.938  40.792  1.00  0.00           C  
ATOM   3938  O   VAL   266      32.707  28.989  40.034  1.00  0.00           O  
ATOM   3939  N   ARG   267      32.328  31.183  40.441  1.00  0.00           N  
ATOM   3940  H   ARG   267      32.200  31.930  41.095  1.00  0.00           H  
ATOM   3941  CA  ARG   267      31.916  31.551  39.082  1.00  0.00           C  
ATOM   3942  HA  ARG   267      31.600  30.656  38.564  1.00  0.00           H  
ATOM   3943  CB  ARG   267      30.687  32.549  39.138  1.00  0.00           C  
ATOM   3944  HB3 ARG   267      30.434  32.906  38.117  1.00  0.00           H  
ATOM   3945  HB2 ARG   267      30.911  33.436  39.766  1.00  0.00           H  
ATOM   3946  CG  ARG   267      29.369  32.025  39.666  1.00  0.00           C  
ATOM   3947  HG3 ARG   267      28.685  32.818  40.039  1.00  0.00           H  
ATOM   3948  HG2 ARG   267      29.619  31.423  40.564  1.00  0.00           H  
ATOM   3949  CD  ARG   267      28.529  31.117  38.704  1.00  0.00           C  
ATOM   3950  HD3 ARG   267      27.667  30.583  39.160  1.00  0.00           H  
ATOM   3951  HD2 ARG   267      29.148  30.279  38.328  1.00  0.00           H  
ATOM   3952  NE  ARG   267      28.072  31.885  37.479  1.00  0.00           N  
ATOM   3953  HE  ARG   267      28.449  31.572  36.599  1.00  0.00           H  
ATOM   3954  CZ  ARG   267      27.020  32.704  37.433  1.00  0.00           C  
ATOM   3955  NH1 ARG   267      26.404  33.114  38.483  1.00  0.00           N1+
ATOM   3956 1HH1 ARG   267      26.589  32.962  39.455  1.00  0.00           H  
ATOM   3957 2HH1 ARG   267      25.733  33.849  38.384  1.00  0.00           H  
ATOM   3958  NH2 ARG   267      26.671  33.183  36.226  1.00  0.00           N  
ATOM   3959 1HH2 ARG   267      26.968  32.678  35.419  1.00  0.00           H  
ATOM   3960 2HH2 ARG   267      25.801  33.689  36.262  1.00  0.00           H  
ATOM   3961  C   ARG   267      32.994  32.185  38.252  1.00  0.00           C  
ATOM   3962  O   ARG   267      32.759  32.669  37.185  1.00  0.00           O  
ATOM   3963  N   ILE   268      34.256  32.066  38.722  1.00  0.00           N  
ATOM   3964  H   ILE   268      34.485  31.544  39.529  1.00  0.00           H  
ATOM   3965  CA  ILE   268      35.351  32.676  38.101  1.00  0.00           C  
ATOM   3966  HA  ILE   268      35.175  33.737  38.149  1.00  0.00           H  
ATOM   3967  CB  ILE   268      36.566  32.395  38.992  1.00  0.00           C  
ATOM   3968  HB  ILE   268      36.273  32.447  40.062  1.00  0.00           H  
ATOM   3969  CG2 ILE   268      36.994  30.985  38.720  1.00  0.00           C  
ATOM   3970 1HG2 ILE   268      36.202  30.213  38.613  1.00  0.00           H  
ATOM   3971 2HG2 ILE   268      37.772  30.561  39.373  1.00  0.00           H  
ATOM   3972 3HG2 ILE   268      37.424  31.073  37.703  1.00  0.00           H  
ATOM   3973  CG1 ILE   268      37.816  33.318  38.781  1.00  0.00           C  
ATOM   3974 3HG1 ILE   268      37.747  33.627  37.713  1.00  0.00           H  
ATOM   3975 2HG1 ILE   268      38.814  32.857  38.892  1.00  0.00           H  
ATOM   3976  CD1 ILE   268      37.697  34.398  39.786  1.00  0.00           C  
ATOM   3977 1HD1 ILE   268      38.406  35.248  39.677  1.00  0.00           H  
ATOM   3978 2HD1 ILE   268      37.741  34.039  40.837  1.00  0.00           H  
ATOM   3979 3HD1 ILE   268      36.720  34.929  39.721  1.00  0.00           H  
ATOM   3980  C   ILE   268      35.571  32.354  36.593  1.00  0.00           C  
ATOM   3981  O   ILE   268      36.071  33.271  35.899  1.00  0.00           O  
ATOM   3982  N   ARG   269      35.185  31.229  35.967  1.00  0.00           N  
ATOM   3983  H   ARG   269      34.676  30.703  36.641  1.00  0.00           H  
ATOM   3984  CA  ARG   269      35.161  31.021  34.558  1.00  0.00           C  
ATOM   3985  HA  ARG   269      36.196  31.074  34.240  1.00  0.00           H  
ATOM   3986  CB  ARG   269      34.824  29.503  34.279  1.00  0.00           C  
ATOM   3987  HB3 ARG   269      33.800  29.361  34.689  1.00  0.00           H  
ATOM   3988  HB2 ARG   269      35.502  28.886  34.907  1.00  0.00           H  
ATOM   3989  CG  ARG   269      34.684  29.051  32.828  1.00  0.00           C  
ATOM   3990  HG3 ARG   269      33.937  29.740  32.376  1.00  0.00           H  
ATOM   3991  HG2 ARG   269      34.234  28.045  32.827  1.00  0.00           H  
ATOM   3992  CD  ARG   269      35.909  29.122  32.030  1.00  0.00           C  
ATOM   3993  HD3 ARG   269      36.325  30.138  32.205  1.00  0.00           H  
ATOM   3994  HD2 ARG   269      35.638  28.807  30.999  1.00  0.00           H  
ATOM   3995  NE  ARG   269      36.831  28.092  32.626  1.00  0.00           N  
ATOM   3996  HE  ARG   269      36.464  27.402  33.252  1.00  0.00           H  
ATOM   3997  CZ  ARG   269      37.998  27.637  32.149  1.00  0.00           C  
ATOM   3998  NH1 ARG   269      38.397  26.572  32.795  1.00  0.00           N1+
ATOM   3999 1HH1 ARG   269      37.946  26.389  33.665  1.00  0.00           H  
ATOM   4000 2HH1 ARG   269      39.384  26.440  32.808  1.00  0.00           H  
ATOM   4001  NH2 ARG   269      38.518  28.085  31.004  1.00  0.00           N  
ATOM   4002 1HH2 ARG   269      38.974  27.366  30.489  1.00  0.00           H  
ATOM   4003 2HH2 ARG   269      38.126  28.896  30.566  1.00  0.00           H  
ATOM   4004  C   ARG   269      34.364  31.972  33.741  1.00  0.00           C  
ATOM   4005  O   ARG   269      34.837  32.582  32.807  1.00  0.00           O  
ATOM   4006  N   GLU   270      33.131  32.272  34.198  1.00  0.00           N  
ATOM   4007  H   GLU   270      32.802  31.969  35.091  1.00  0.00           H  
ATOM   4008  CA  GLU   270      32.267  33.171  33.470  1.00  0.00           C  
ATOM   4009  HA  GLU   270      32.454  33.049  32.421  1.00  0.00           H  
ATOM   4010  CB  GLU   270      30.807  33.006  33.870  1.00  0.00           C  
ATOM   4011  HB3 GLU   270      30.199  33.761  33.333  1.00  0.00           H  
ATOM   4012  HB2 GLU   270      30.797  33.146  34.972  1.00  0.00           H  
ATOM   4013  CG  GLU   270      30.177  31.613  33.585  1.00  0.00           C  
ATOM   4014  HG3 GLU   270      30.878  30.801  33.864  1.00  0.00           H  
ATOM   4015  HG2 GLU   270      30.111  31.399  32.492  1.00  0.00           H  
ATOM   4016  CD  GLU   270      28.925  31.353  34.371  1.00  0.00           C  
ATOM   4017  OE1 GLU   270      28.965  30.447  35.236  1.00  0.00           O  
ATOM   4018  OE2 GLU   270      27.889  32.035  34.176  1.00  0.00           O1-
ATOM   4019  C   GLU   270      32.724  34.627  33.679  1.00  0.00           C  
ATOM   4020  O   GLU   270      32.662  35.453  32.758  1.00  0.00           O  
ATOM   4021  N   LEU   271      33.199  35.002  34.901  1.00  0.00           N  
ATOM   4022  H   LEU   271      33.178  34.409  35.692  1.00  0.00           H  
ATOM   4023  CA  LEU   271      33.757  36.271  35.186  1.00  0.00           C  
ATOM   4024  HA  LEU   271      32.986  36.925  34.827  1.00  0.00           H  
ATOM   4025  CB  LEU   271      33.984  36.496  36.706  1.00  0.00           C  
ATOM   4026  HB3 LEU   271      34.456  35.522  36.950  1.00  0.00           H  
ATOM   4027  HB2 LEU   271      33.033  36.546  37.284  1.00  0.00           H  
ATOM   4028  CG  LEU   271      34.906  37.545  37.315  1.00  0.00           C  
ATOM   4029  HG  LEU   271      35.946  37.505  36.929  1.00  0.00           H  
ATOM   4030  CD1 LEU   271      34.279  38.915  37.094  1.00  0.00           C  
ATOM   4031 1HD1 LEU   271      34.877  39.697  37.610  1.00  0.00           H  
ATOM   4032 2HD1 LEU   271      33.321  39.044  37.641  1.00  0.00           H  
ATOM   4033 3HD1 LEU   271      34.238  39.202  36.025  1.00  0.00           H  
ATOM   4034  CD2 LEU   271      35.062  37.334  38.813  1.00  0.00           C  
ATOM   4035 1HD2 LEU   271      34.036  37.592  39.142  1.00  0.00           H  
ATOM   4036 2HD2 LEU   271      35.893  38.028  39.089  1.00  0.00           H  
ATOM   4037 3HD2 LEU   271      35.356  36.294  39.046  1.00  0.00           H  
ATOM   4038  C   LEU   271      35.033  36.565  34.296  1.00  0.00           C  
ATOM   4039  O   LEU   271      35.258  37.655  33.844  1.00  0.00           O  
ATOM   4040  N   LEU   272      35.870  35.601  33.995  1.00  0.00           N  
ATOM   4041  H   LEU   272      35.839  34.694  34.414  1.00  0.00           H  
ATOM   4042  CA  LEU   272      37.021  35.907  33.167  1.00  0.00           C  
ATOM   4043  HA  LEU   272      37.474  36.835  33.501  1.00  0.00           H  
ATOM   4044  CB  LEU   272      38.204  34.932  33.366  1.00  0.00           C  
ATOM   4045  HB3 LEU   272      39.047  35.139  32.679  1.00  0.00           H  
ATOM   4046  HB2 LEU   272      37.799  33.906  33.210  1.00  0.00           H  
ATOM   4047  CG  LEU   272      38.852  35.028  34.760  1.00  0.00           C  
ATOM   4048  HG  LEU   272      38.054  35.011  35.537  1.00  0.00           H  
ATOM   4049  CD1 LEU   272      39.767  33.790  35.142  1.00  0.00           C  
ATOM   4050 1HD1 LEU   272      39.082  32.921  35.088  1.00  0.00           H  
ATOM   4051 2HD1 LEU   272      40.090  34.001  36.181  1.00  0.00           H  
ATOM   4052 3HD1 LEU   272      40.583  33.645  34.387  1.00  0.00           H  
ATOM   4053  CD2 LEU   272      39.708  36.290  34.998  1.00  0.00           C  
ATOM   4054 1HD2 LEU   272      39.036  37.178  34.965  1.00  0.00           H  
ATOM   4055 2HD2 LEU   272      40.607  36.283  34.352  1.00  0.00           H  
ATOM   4056 3HD2 LEU   272      40.008  36.212  36.057  1.00  0.00           H  
ATOM   4057  C   LEU   272      36.756  35.959  31.733  1.00  0.00           C  
ATOM   4058  O   LEU   272      37.361  36.726  31.003  1.00  0.00           O  
ATOM   4059  N   GLN   273      35.747  35.244  31.293  1.00  0.00           N  
ATOM   4060  H   GLN   273      35.404  34.511  31.878  1.00  0.00           H  
ATOM   4061  CA  GLN   273      35.189  35.376  29.995  1.00  0.00           C  
ATOM   4062  HA  GLN   273      35.968  35.375  29.250  1.00  0.00           H  
ATOM   4063  CB  GLN   273      34.321  34.110  29.628  1.00  0.00           C  
ATOM   4064  HB3 GLN   273      33.701  34.290  28.725  1.00  0.00           H  
ATOM   4065  HB2 GLN   273      33.615  33.846  30.443  1.00  0.00           H  
ATOM   4066  CG  GLN   273      35.256  32.842  29.486  1.00  0.00           C  
ATOM   4067  HG3 GLN   273      34.575  31.980  29.352  1.00  0.00           H  
ATOM   4068  HG2 GLN   273      35.996  32.980  30.298  1.00  0.00           H  
ATOM   4069  CD  GLN   273      36.106  32.836  28.182  1.00  0.00           C  
ATOM   4070  OE1 GLN   273      37.342  32.692  28.172  1.00  0.00           O  
ATOM   4071  NE2 GLN   273      35.432  32.891  27.027  1.00  0.00           N  
ATOM   4072 1HE2 GLN   273      35.825  33.017  26.113  1.00  0.00           H  
ATOM   4073 2HE2 GLN   273      34.434  32.865  27.050  1.00  0.00           H  
ATOM   4074  C   GLN   273      34.413  36.677  29.749  1.00  0.00           C  
ATOM   4075  O   GLN   273      34.081  37.056  28.614  1.00  0.00           O  
ATOM   4076  N   GLY   274      34.100  37.395  30.853  1.00  0.00           N  
ATOM   4077  H   GLY   274      34.273  36.959  31.734  1.00  0.00           H  
ATOM   4078  CA  GLY   274      33.472  38.717  30.995  1.00  0.00           C  
ATOM   4079  HA3 GLY   274      33.624  39.368  30.160  1.00  0.00           H  
ATOM   4080  HA2 GLY   274      33.723  39.083  31.987  1.00  0.00           H  
ATOM   4081  C   GLY   274      31.950  38.521  30.960  1.00  0.00           C  
ATOM   4082  O   GLY   274      31.199  39.518  30.952  1.00  0.00           O  
ATOM   4083  N   MET   275      31.480  37.283  31.189  1.00  0.00           N  
ATOM   4084  H   MET   275      32.106  36.521  31.262  1.00  0.00           H  
ATOM   4085  CA  MET   275      30.068  36.931  30.947  1.00  0.00           C  
ATOM   4086  HA  MET   275      29.577  37.642  30.299  1.00  0.00           H  
ATOM   4087  CB  MET   275      30.055  35.516  30.374  1.00  0.00           C  
ATOM   4088  HB3 MET   275      29.049  35.083  30.248  1.00  0.00           H  
ATOM   4089  HB2 MET   275      30.539  34.859  31.121  1.00  0.00           H  
ATOM   4090  CG  MET   275      30.765  35.358  29.007  1.00  0.00           C  
ATOM   4091  HG3 MET   275      30.823  34.271  28.791  1.00  0.00           H  
ATOM   4092  HG2 MET   275      31.799  35.755  29.031  1.00  0.00           H  
ATOM   4093  SD  MET   275      29.873  36.229  27.659  1.00  0.00           S  
ATOM   4094  CE  MET   275      31.412  36.469  26.727  1.00  0.00           C  
ATOM   4095  HE1 MET   275      31.139  36.726  25.680  1.00  0.00           H  
ATOM   4096  HE2 MET   275      32.058  35.571  26.702  1.00  0.00           H  
ATOM   4097  HE3 MET   275      31.968  37.331  27.154  1.00  0.00           H  
ATOM   4098  C   MET   275      29.259  36.934  32.257  1.00  0.00           C  
ATOM   4099  O   MET   275      28.158  36.385  32.314  1.00  0.00           O  
ATOM   4100  N   TYR   276      29.915  37.339  33.341  1.00  0.00           N  
ATOM   4101  H   TYR   276      30.885  37.547  33.276  1.00  0.00           H  
ATOM   4102  CA  TYR   276      29.258  37.600  34.640  1.00  0.00           C  
ATOM   4103  HA  TYR   276      28.425  38.158  34.249  1.00  0.00           H  
ATOM   4104  CB  TYR   276      28.579  36.298  35.402  1.00  0.00           C  
ATOM   4105  HB3 TYR   276      29.479  35.664  35.487  1.00  0.00           H  
ATOM   4106  HB2 TYR   276      27.826  35.924  34.668  1.00  0.00           H  
ATOM   4107  CG  TYR   276      27.987  36.536  36.766  1.00  0.00           C  
ATOM   4108  CD1 TYR   276      28.522  35.969  37.887  1.00  0.00           C  
ATOM   4109  HD1 TYR   276      29.449  35.419  37.857  1.00  0.00           H  
ATOM   4110  CE1 TYR   276      27.886  35.955  39.122  1.00  0.00           C  
ATOM   4111  HE1 TYR   276      28.325  35.630  40.055  1.00  0.00           H  
ATOM   4112  CZ  TYR   276      26.666  36.682  39.194  1.00  0.00           C  
ATOM   4113  OH  TYR   276      26.032  36.809  40.435  1.00  0.00           O  
ATOM   4114  HH  TYR   276      25.366  37.493  40.317  1.00  0.00           H  
ATOM   4115  CD2 TYR   276      26.703  37.108  36.848  1.00  0.00           C  
ATOM   4116  HD2 TYR   276      26.211  37.469  35.959  1.00  0.00           H  
ATOM   4117  CE2 TYR   276      26.009  37.057  38.029  1.00  0.00           C  
ATOM   4118  HE2 TYR   276      25.005  37.471  38.010  1.00  0.00           H  
ATOM   4119  C   TYR   276      29.936  38.530  35.566  1.00  0.00           C  
ATOM   4120  O   TYR   276      30.607  38.076  36.522  1.00  0.00           O  
ATOM   4121  N   LYS   277      29.899  39.808  35.273  1.00  0.00           N  
ATOM   4122  H   LYS   277      29.307  39.960  34.480  1.00  0.00           H  
ATOM   4123  CA  LYS   277      30.562  40.957  35.823  1.00  0.00           C  
ATOM   4124  HA  LYS   277      31.515  40.558  36.158  1.00  0.00           H  
ATOM   4125  CB  LYS   277      30.698  41.993  34.768  1.00  0.00           C  
ATOM   4126  HB3 LYS   277      31.060  42.971  35.159  1.00  0.00           H  
ATOM   4127  HB2 LYS   277      29.690  42.121  34.305  1.00  0.00           H  
ATOM   4128  CG  LYS   277      31.654  41.513  33.648  1.00  0.00           C  
ATOM   4129  HG3 LYS   277      31.257  40.633  33.106  1.00  0.00           H  
ATOM   4130  HG2 LYS   277      32.655  41.334  34.073  1.00  0.00           H  
ATOM   4131  CD  LYS   277      31.898  42.673  32.669  1.00  0.00           C  
ATOM   4132  HD3 LYS   277      32.817  42.495  32.067  1.00  0.00           H  
ATOM   4133  HD2 LYS   277      32.162  43.566  33.283  1.00  0.00           H  
ATOM   4134  CE  LYS   277      30.694  43.148  31.923  1.00  0.00           C  
ATOM   4135  HE3 LYS   277      31.033  43.992  31.296  1.00  0.00           H  
ATOM   4136  HE2 LYS   277      29.879  43.550  32.560  1.00  0.00           H  
ATOM   4137  NZ  LYS   277      30.166  42.056  31.028  1.00  0.00           N1+
ATOM   4138  HZ1 LYS   277      30.048  41.224  31.644  1.00  0.00           H  
ATOM   4139  HZ2 LYS   277      30.794  41.736  30.255  1.00  0.00           H  
ATOM   4140  HZ3 LYS   277      29.179  42.230  30.762  1.00  0.00           H  
ATOM   4141  C   LYS   277      29.813  41.573  36.991  1.00  0.00           C  
ATOM   4142  O   LYS   277      30.185  42.561  37.703  1.00  0.00           O  
ATOM   4143  N   GLU   278      28.612  41.021  37.277  1.00  0.00           N  
ATOM   4144  H   GLU   278      28.103  40.458  36.637  1.00  0.00           H  
ATOM   4145  CA  GLU   278      27.717  41.580  38.209  1.00  0.00           C  
ATOM   4146  HA  GLU   278      27.727  42.653  38.188  1.00  0.00           H  
ATOM   4147  CB  GLU   278      26.285  41.115  37.861  1.00  0.00           C  
ATOM   4148  HB3 GLU   278      25.527  41.336  38.638  1.00  0.00           H  
ATOM   4149  HB2 GLU   278      26.338  40.021  37.716  1.00  0.00           H  
ATOM   4150  CG  GLU   278      25.699  41.741  36.572  1.00  0.00           C  
ATOM   4151  HG3 GLU   278      25.946  42.819  36.710  1.00  0.00           H  
ATOM   4152  HG2 GLU   278      24.593  41.740  36.493  1.00  0.00           H  
ATOM   4153  CD  GLU   278      26.337  41.251  35.291  1.00  0.00           C  
ATOM   4154  OE1 GLU   278      26.816  40.080  35.128  1.00  0.00           O  
ATOM   4155  OE2 GLU   278      26.340  42.069  34.304  1.00  0.00           O1-
ATOM   4156  C   GLU   278      28.050  41.252  39.654  1.00  0.00           C  
ATOM   4157  O   GLU   278      27.596  41.856  40.633  1.00  0.00           O  
ATOM   4158  N   ILE   279      28.901  40.265  39.874  1.00  0.00           N  
ATOM   4159  H   ILE   279      29.424  39.844  39.144  1.00  0.00           H  
ATOM   4160  CA  ILE   279      29.465  39.972  41.156  1.00  0.00           C  
ATOM   4161  HA  ILE   279      28.632  40.135  41.821  1.00  0.00           H  
ATOM   4162  CB  ILE   279      29.934  38.517  41.163  1.00  0.00           C  
ATOM   4163  HB  ILE   279      29.064  37.924  40.797  1.00  0.00           H  
ATOM   4164  CG2 ILE   279      31.197  38.161  40.313  1.00  0.00           C  
ATOM   4165 1HG2 ILE   279      31.042  38.508  39.262  1.00  0.00           H  
ATOM   4166 2HG2 ILE   279      31.500  37.098  40.213  1.00  0.00           H  
ATOM   4167 3HG2 ILE   279      32.015  38.781  40.742  1.00  0.00           H  
ATOM   4168  CG1 ILE   279      30.112  38.021  42.607  1.00  0.00           C  
ATOM   4169 3HG1 ILE   279      30.795  38.658  43.209  1.00  0.00           H  
ATOM   4170 2HG1 ILE   279      30.699  37.102  42.407  1.00  0.00           H  
ATOM   4171  CD1 ILE   279      28.775  37.709  43.402  1.00  0.00           C  
ATOM   4172 1HD1 ILE   279      27.947  37.492  42.690  1.00  0.00           H  
ATOM   4173 2HD1 ILE   279      28.504  38.626  43.984  1.00  0.00           H  
ATOM   4174 3HD1 ILE   279      29.050  36.897  44.102  1.00  0.00           H  
ATOM   4175  C   ILE   279      30.542  40.950  41.542  1.00  0.00           C  
ATOM   4176  O   ILE   279      30.783  41.223  42.728  1.00  0.00           O  
ATOM   4177  N   GLY   280      30.971  41.683  40.568  1.00  0.00           N  
ATOM   4178  H   GLY   280      30.793  41.573  39.593  1.00  0.00           H  
ATOM   4179  CA  GLY   280      31.804  42.878  40.840  1.00  0.00           C  
ATOM   4180  HA3 GLY   280      32.127  43.280  39.895  1.00  0.00           H  
ATOM   4181  HA2 GLY   280      32.679  42.605  41.419  1.00  0.00           H  
ATOM   4182  C   GLY   280      31.174  43.895  41.704  1.00  0.00           C  
ATOM   4183  O   GLY   280      31.859  44.540  42.537  1.00  0.00           O  
ATOM   4184  N   ILE   281      29.906  44.187  41.561  1.00  0.00           N  
ATOM   4185  H   ILE   281      29.333  43.768  40.852  1.00  0.00           H  
ATOM   4186  CA  ILE   281      29.068  45.175  42.275  1.00  0.00           C  
ATOM   4187  HA  ILE   281      29.620  46.097  42.369  1.00  0.00           H  
ATOM   4188  CB  ILE   281      27.716  45.212  41.544  1.00  0.00           C  
ATOM   4189  HB  ILE   281      27.210  44.235  41.678  1.00  0.00           H  
ATOM   4190  CG2 ILE   281      26.846  46.343  42.216  1.00  0.00           C  
ATOM   4191 1HG2 ILE   281      26.679  46.093  43.283  1.00  0.00           H  
ATOM   4192 2HG2 ILE   281      25.878  46.314  41.674  1.00  0.00           H  
ATOM   4193 3HG2 ILE   281      27.306  47.345  42.106  1.00  0.00           H  
ATOM   4194  CG1 ILE   281      27.770  45.565  40.013  1.00  0.00           C  
ATOM   4195 3HG1 ILE   281      28.392  44.841  39.443  1.00  0.00           H  
ATOM   4196 2HG1 ILE   281      28.384  46.484  39.901  1.00  0.00           H  
ATOM   4197  CD1 ILE   281      26.540  45.599  39.191  1.00  0.00           C  
ATOM   4198 1HD1 ILE   281      26.802  45.669  38.110  1.00  0.00           H  
ATOM   4199 2HD1 ILE   281      25.930  46.535  39.241  1.00  0.00           H  
ATOM   4200 3HD1 ILE   281      25.934  44.682  39.383  1.00  0.00           H  
ATOM   4201  C   ILE   281      28.898  44.729  43.729  1.00  0.00           C  
ATOM   4202  O   ILE   281      28.892  45.497  44.713  1.00  0.00           O  
ATOM   4203  N   ALA   282      28.778  43.389  43.908  1.00  0.00           N  
ATOM   4204  H   ALA   282      28.796  42.690  43.202  1.00  0.00           H  
ATOM   4205  CA  ALA   282      28.678  42.712  45.232  1.00  0.00           C  
ATOM   4206  HA  ALA   282      27.951  43.284  45.785  1.00  0.00           H  
ATOM   4207  CB  ALA   282      28.296  41.196  44.917  1.00  0.00           C  
ATOM   4208  HB1 ALA   282      27.221  41.156  44.655  1.00  0.00           H  
ATOM   4209  HB2 ALA   282      28.375  40.445  45.734  1.00  0.00           H  
ATOM   4210  HB3 ALA   282      28.933  40.763  44.117  1.00  0.00           H  
ATOM   4211  C   ALA   282      29.960  42.795  46.075  1.00  0.00           C  
ATOM   4212  O   ALA   282      29.896  42.942  47.243  1.00  0.00           O  
ATOM   4213  N   VAL   283      31.185  42.841  45.419  1.00  0.00           N  
ATOM   4214  H   VAL   283      31.289  42.597  44.461  1.00  0.00           H  
ATOM   4215  CA  VAL   283      32.419  43.104  46.121  1.00  0.00           C  
ATOM   4216  HA  VAL   283      32.480  42.590  47.064  1.00  0.00           H  
ATOM   4217  CB  VAL   283      33.723  42.725  45.288  1.00  0.00           C  
ATOM   4218  HB  VAL   283      33.562  43.462  44.469  1.00  0.00           H  
ATOM   4219  CG1 VAL   283      34.943  43.044  46.111  1.00  0.00           C  
ATOM   4220 1HG1 VAL   283      35.803  42.582  45.592  1.00  0.00           H  
ATOM   4221 2HG1 VAL   283      34.741  42.584  47.107  1.00  0.00           H  
ATOM   4222 3HG1 VAL   283      35.171  44.099  46.403  1.00  0.00           H  
ATOM   4223  CG2 VAL   283      33.703  41.166  44.891  1.00  0.00           C  
ATOM   4224 1HG2 VAL   283      32.708  40.962  44.446  1.00  0.00           H  
ATOM   4225 2HG2 VAL   283      33.649  40.602  45.846  1.00  0.00           H  
ATOM   4226 3HG2 VAL   283      34.516  40.754  44.245  1.00  0.00           H  
ATOM   4227  C   VAL   283      32.477  44.571  46.578  1.00  0.00           C  
ATOM   4228  O   VAL   283      32.857  44.783  47.803  1.00  0.00           O  
ATOM   4229  N   ASP   284      32.059  45.562  45.795  1.00  0.00           N  
ATOM   4230  H   ASP   284      31.892  45.461  44.819  1.00  0.00           H  
ATOM   4231  CA  ASP   284      31.987  46.911  46.277  1.00  0.00           C  
ATOM   4232  HA  ASP   284      33.023  47.211  46.414  1.00  0.00           H  
ATOM   4233  CB  ASP   284      31.378  47.939  45.240  1.00  0.00           C  
ATOM   4234  HB3 ASP   284      31.325  48.953  45.689  1.00  0.00           H  
ATOM   4235  HB2 ASP   284      30.340  47.605  45.004  1.00  0.00           H  
ATOM   4236  CG  ASP   284      32.253  48.024  44.022  1.00  0.00           C  
ATOM   4237  OD1 ASP   284      31.719  48.720  43.128  1.00  0.00           O  
ATOM   4238  OD2 ASP   284      33.438  47.705  44.052  1.00  0.00           O1-
ATOM   4239  C   ASP   284      31.222  47.052  47.610  1.00  0.00           C  
ATOM   4240  O   ASP   284      31.695  47.510  48.618  1.00  0.00           O  
ATOM   4241  N   VAL   285      29.972  46.564  47.628  1.00  0.00           N  
ATOM   4242  H   VAL   285      29.436  46.479  46.786  1.00  0.00           H  
ATOM   4243  CA  VAL   285      29.125  46.577  48.841  1.00  0.00           C  
ATOM   4244  HA  VAL   285      29.200  47.615  49.127  1.00  0.00           H  
ATOM   4245  CB  VAL   285      27.645  46.338  48.522  1.00  0.00           C  
ATOM   4246  HB  VAL   285      27.608  45.321  48.081  1.00  0.00           H  
ATOM   4247  CG1 VAL   285      26.874  46.201  49.943  1.00  0.00           C  
ATOM   4248 1HG1 VAL   285      25.811  45.905  49.839  1.00  0.00           H  
ATOM   4249 2HG1 VAL   285      26.908  47.124  50.558  1.00  0.00           H  
ATOM   4250 3HG1 VAL   285      27.383  45.416  50.531  1.00  0.00           H  
ATOM   4251  CG2 VAL   285      27.027  47.390  47.586  1.00  0.00           C  
ATOM   4252 1HG2 VAL   285      25.973  47.108  47.349  1.00  0.00           H  
ATOM   4253 2HG2 VAL   285      27.587  47.410  46.629  1.00  0.00           H  
ATOM   4254 3HG2 VAL   285      26.967  48.368  48.107  1.00  0.00           H  
ATOM   4255  C   VAL   285      29.674  45.798  49.977  1.00  0.00           C  
ATOM   4256  O   VAL   285      29.633  46.234  51.124  1.00  0.00           O  
ATOM   4257  N   THR   286      30.246  44.569  49.798  1.00  0.00           N  
ATOM   4258  H   THR   286      30.267  44.075  48.935  1.00  0.00           H  
ATOM   4259  CA  THR   286      30.540  43.732  50.949  1.00  0.00           C  
ATOM   4260  HA  THR   286      29.784  43.862  51.718  1.00  0.00           H  
ATOM   4261  CB  THR   286      30.628  42.268  50.650  1.00  0.00           C  
ATOM   4262  HB  THR   286      31.193  41.706  51.427  1.00  0.00           H  
ATOM   4263  OG1 THR   286      31.285  41.978  49.381  1.00  0.00           O  
ATOM   4264  HG1 THR   286      30.690  42.325  48.713  1.00  0.00           H  
ATOM   4265  CG2 THR   286      29.263  41.726  50.560  1.00  0.00           C  
ATOM   4266 1HG2 THR   286      28.773  41.974  49.583  1.00  0.00           H  
ATOM   4267 2HG2 THR   286      28.674  42.038  51.449  1.00  0.00           H  
ATOM   4268 3HG2 THR   286      29.295  40.618  50.527  1.00  0.00           H  
ATOM   4269  C   THR   286      31.814  44.070  51.576  1.00  0.00           C  
ATOM   4270  O   THR   286      32.097  43.806  52.732  1.00  0.00           O  
ATOM   4271  N   SER   287      32.712  44.578  50.755  1.00  0.00           N  
ATOM   4272  H   SER   287      32.434  44.789  49.821  1.00  0.00           H  
ATOM   4273  CA  SER   287      34.047  45.164  51.148  1.00  0.00           C  
ATOM   4274  HA  SER   287      34.536  44.390  51.727  1.00  0.00           H  
ATOM   4275  CB  SER   287      34.989  45.356  50.001  1.00  0.00           C  
ATOM   4276  HB3 SER   287      35.025  44.447  49.370  1.00  0.00           H  
ATOM   4277  HB2 SER   287      36.065  45.556  50.238  1.00  0.00           H  
ATOM   4278  OG  SER   287      34.529  46.389  49.161  1.00  0.00           O  
ATOM   4279  HG  SER   287      33.813  45.920  48.708  1.00  0.00           H  
ATOM   4280  C   SER   287      34.005  46.352  52.004  1.00  0.00           C  
ATOM   4281  O   SER   287      34.724  46.567  52.956  1.00  0.00           O  
ATOM   4282  N   ALA   288      33.055  47.257  51.775  1.00  0.00           N  
ATOM   4283  H   ALA   288      32.519  47.171  50.933  1.00  0.00           H  
ATOM   4284  CA  ALA   288      32.896  48.501  52.509  1.00  0.00           C  
ATOM   4285  HA  ALA   288      33.891  48.910  52.526  1.00  0.00           H  
ATOM   4286  CB  ALA   288      31.853  49.321  51.658  1.00  0.00           C  
ATOM   4287  HB1 ALA   288      32.235  49.453  50.625  1.00  0.00           H  
ATOM   4288  HB2 ALA   288      31.687  50.324  52.098  1.00  0.00           H  
ATOM   4289  HB3 ALA   288      30.947  48.707  51.477  1.00  0.00           H  
ATOM   4290  C   ALA   288      32.486  48.233  53.920  1.00  0.00           C  
ATOM   4291  O   ALA   288      33.016  48.854  54.849  1.00  0.00           O  
ATOM   4292  N   LEU   289      31.648  47.209  54.217  1.00  0.00           N  
ATOM   4293  H   LEU   289      31.321  46.706  53.417  1.00  0.00           H  
ATOM   4294  CA  LEU   289      31.407  46.653  55.540  1.00  0.00           C  
ATOM   4295  HA  LEU   289      31.028  47.392  56.228  1.00  0.00           H  
ATOM   4296  CB  LEU   289      30.198  45.706  55.447  1.00  0.00           C  
ATOM   4297  HB3 LEU   289      29.810  45.332  56.427  1.00  0.00           H  
ATOM   4298  HB2 LEU   289      30.474  44.733  54.976  1.00  0.00           H  
ATOM   4299  CG  LEU   289      28.894  46.290  54.958  1.00  0.00           C  
ATOM   4300  HG  LEU   289      29.216  46.792  54.021  1.00  0.00           H  
ATOM   4301  CD1 LEU   289      27.894  45.106  54.611  1.00  0.00           C  
ATOM   4302 1HD1 LEU   289      27.102  45.500  53.940  1.00  0.00           H  
ATOM   4303 2HD1 LEU   289      27.555  44.626  55.560  1.00  0.00           H  
ATOM   4304 3HD1 LEU   289      28.438  44.356  53.989  1.00  0.00           H  
ATOM   4305  CD2 LEU   289      28.078  47.291  55.790  1.00  0.00           C  
ATOM   4306 1HD2 LEU   289      27.767  46.788  56.736  1.00  0.00           H  
ATOM   4307 2HD2 LEU   289      27.103  47.485  55.292  1.00  0.00           H  
ATOM   4308 3HD2 LEU   289      28.703  48.198  55.928  1.00  0.00           H  
ATOM   4309  C   LEU   289      32.638  45.867  56.091  1.00  0.00           C  
ATOM   4310  O   LEU   289      33.024  45.957  57.279  1.00  0.00           O  
ATOM   4311  N   ALA   290      33.319  45.010  55.309  1.00  0.00           N  
ATOM   4312  H   ALA   290      33.063  44.907  54.351  1.00  0.00           H  
ATOM   4313  CA  ALA   290      34.431  44.253  55.850  1.00  0.00           C  
ATOM   4314  HA  ALA   290      34.184  43.723  56.751  1.00  0.00           H  
ATOM   4315  CB  ALA   290      34.957  43.307  54.762  1.00  0.00           C  
ATOM   4316  HB1 ALA   290      35.594  43.789  53.987  1.00  0.00           H  
ATOM   4317  HB2 ALA   290      34.096  42.966  54.148  1.00  0.00           H  
ATOM   4318  HB3 ALA   290      35.549  42.470  55.203  1.00  0.00           H  
ATOM   4319  C   ALA   290      35.642  45.004  56.370  1.00  0.00           C  
ATOM   4320  O   ALA   290      36.120  44.732  57.469  1.00  0.00           O  
ATOM   4321  N   PHE   291      36.053  46.046  55.570  1.00  0.00           N  
ATOM   4322  H   PHE   291      35.629  46.150  54.682  1.00  0.00           H  
ATOM   4323  CA  PHE   291      37.065  46.979  55.953  1.00  0.00           C  
ATOM   4324  HA  PHE   291      37.957  46.432  56.208  1.00  0.00           H  
ATOM   4325  CB  PHE   291      37.542  47.849  54.710  1.00  0.00           C  
ATOM   4326  HB3 PHE   291      38.422  48.432  55.075  1.00  0.00           H  
ATOM   4327  HB2 PHE   291      36.718  48.563  54.495  1.00  0.00           H  
ATOM   4328  CG  PHE   291      37.878  47.143  53.403  1.00  0.00           C  
ATOM   4329  CD1 PHE   291      37.922  47.840  52.214  1.00  0.00           C  
ATOM   4330  HD1 PHE   291      37.751  48.904  52.090  1.00  0.00           H  
ATOM   4331  CE1 PHE   291      38.191  47.164  51.042  1.00  0.00           C  
ATOM   4332  HE1 PHE   291      38.029  47.738  50.137  1.00  0.00           H  
ATOM   4333  CZ  PHE   291      38.595  45.794  51.023  1.00  0.00           C  
ATOM   4334  HZ  PHE   291      38.789  45.273  50.095  1.00  0.00           H  
ATOM   4335  CD2 PHE   291      38.083  45.728  53.352  1.00  0.00           C  
ATOM   4336  HD2 PHE   291      38.088  45.178  54.271  1.00  0.00           H  
ATOM   4337  CE2 PHE   291      38.594  45.114  52.227  1.00  0.00           C  
ATOM   4338  HE2 PHE   291      38.814  44.051  52.216  1.00  0.00           H  
ATOM   4339  C   PHE   291      36.708  47.813  57.119  1.00  0.00           C  
ATOM   4340  O   PHE   291      37.528  47.876  57.996  1.00  0.00           O  
ATOM   4341  N   PHE   292      35.455  48.276  57.312  1.00  0.00           N  
ATOM   4342  H   PHE   292      34.714  48.035  56.694  1.00  0.00           H  
ATOM   4343  CA  PHE   292      35.045  49.162  58.400  1.00  0.00           C  
ATOM   4344  HA  PHE   292      35.777  49.938  58.512  1.00  0.00           H  
ATOM   4345  CB  PHE   292      33.674  49.822  58.207  1.00  0.00           C  
ATOM   4346  HB3 PHE   292      32.911  49.053  57.967  1.00  0.00           H  
ATOM   4347  HB2 PHE   292      33.735  50.499  57.339  1.00  0.00           H  
ATOM   4348  CG  PHE   292      33.076  50.724  59.323  1.00  0.00           C  
ATOM   4349  CD1 PHE   292      33.819  51.863  59.765  1.00  0.00           C  
ATOM   4350  HD1 PHE   292      34.688  52.131  59.195  1.00  0.00           H  
ATOM   4351  CE1 PHE   292      33.231  52.630  60.783  1.00  0.00           C  
ATOM   4352  HE1 PHE   292      33.861  53.416  61.195  1.00  0.00           H  
ATOM   4353  CZ  PHE   292      32.079  52.267  61.431  1.00  0.00           C  
ATOM   4354  HZ  PHE   292      31.552  52.850  62.177  1.00  0.00           H  
ATOM   4355  CD2 PHE   292      31.914  50.280  59.934  1.00  0.00           C  
ATOM   4356  HD2 PHE   292      31.434  49.375  59.612  1.00  0.00           H  
ATOM   4357  CE2 PHE   292      31.391  51.122  60.934  1.00  0.00           C  
ATOM   4358  HE2 PHE   292      30.590  50.697  61.512  1.00  0.00           H  
ATOM   4359  C   PHE   292      35.091  48.546  59.840  1.00  0.00           C  
ATOM   4360  O   PHE   292      35.068  49.197  60.869  1.00  0.00           O  
ATOM   4361  N   ASN   293      35.170  47.229  59.969  1.00  0.00           N  
ATOM   4362  H   ASN   293      35.009  46.613  59.217  1.00  0.00           H  
ATOM   4363  CA  ASN   293      35.413  46.559  61.191  1.00  0.00           C  
ATOM   4364  HA  ASN   293      34.808  47.096  61.905  1.00  0.00           H  
ATOM   4365  CB  ASN   293      35.247  45.050  61.017  1.00  0.00           C  
ATOM   4366  HB3 ASN   293      35.973  44.682  60.257  1.00  0.00           H  
ATOM   4367  HB2 ASN   293      34.173  44.909  60.748  1.00  0.00           H  
ATOM   4368  CG  ASN   293      35.485  44.377  62.410  1.00  0.00           C  
ATOM   4369  OD1 ASN   293      34.869  44.633  63.384  1.00  0.00           O  
ATOM   4370  ND2 ASN   293      36.468  43.463  62.455  1.00  0.00           N  
ATOM   4371 1HD2 ASN   293      36.562  42.963  63.304  1.00  0.00           H  
ATOM   4372 2HD2 ASN   293      37.067  43.405  61.658  1.00  0.00           H  
ATOM   4373  C   ASN   293      36.890  46.892  61.608  1.00  0.00           C  
ATOM   4374  O   ASN   293      37.228  46.814  62.744  1.00  0.00           O  
ATOM   4375  N   SER   294      37.861  47.281  60.704  1.00  0.00           N  
ATOM   4376  H   SER   294      37.660  47.374  59.725  1.00  0.00           H  
ATOM   4377  CA  SER   294      39.225  47.464  61.136  1.00  0.00           C  
ATOM   4378  HA  SER   294      39.455  46.697  61.849  1.00  0.00           H  
ATOM   4379  CB  SER   294      40.249  47.357  59.959  1.00  0.00           C  
ATOM   4380  HB3 SER   294      41.238  47.748  60.269  1.00  0.00           H  
ATOM   4381  HB2 SER   294      40.012  47.988  59.069  1.00  0.00           H  
ATOM   4382  OG  SER   294      40.475  46.011  59.614  1.00  0.00           O  
ATOM   4383  HG  SER   294      41.403  45.787  59.735  1.00  0.00           H  
ATOM   4384  C   SER   294      39.457  48.767  61.892  1.00  0.00           C  
ATOM   4385  O   SER   294      40.519  48.991  62.511  1.00  0.00           O  
ATOM   4386  N   CYS   295      38.446  49.723  61.838  1.00  0.00           N  
ATOM   4387  H   CYS   295      37.647  49.400  61.328  1.00  0.00           H  
ATOM   4388  CA  CYS   295      38.339  50.876  62.680  1.00  0.00           C  
ATOM   4389  HA  CYS   295      39.293  51.380  62.719  1.00  0.00           H  
ATOM   4390  CB  CYS   295      37.185  51.860  62.227  1.00  0.00           C  
ATOM   4391  HB3 CYS   295      37.140  52.712  62.931  1.00  0.00           H  
ATOM   4392  HB2 CYS   295      36.217  51.320  62.291  1.00  0.00           H  
ATOM   4393  SG  CYS   295      37.580  52.562  60.574  1.00  0.00           S  
ATOM   4394  HG  CYS   295      38.823  52.996  60.749  1.00  0.00           H  
ATOM   4395  C   CYS   295      37.991  50.551  64.048  1.00  0.00           C  
ATOM   4396  O   CYS   295      38.569  51.070  65.045  1.00  0.00           O  
ATOM   4397  N   LEU   296      36.980  49.700  64.275  1.00  0.00           N  
ATOM   4398  H   LEU   296      36.464  49.275  63.541  1.00  0.00           H  
ATOM   4399  CA  LEU   296      36.503  49.204  65.608  1.00  0.00           C  
ATOM   4400  HA  LEU   296      36.467  50.035  66.312  1.00  0.00           H  
ATOM   4401  CB  LEU   296      35.125  48.486  65.323  1.00  0.00           C  
ATOM   4402  HB3 LEU   296      34.805  48.003  66.260  1.00  0.00           H  
ATOM   4403  HB2 LEU   296      35.333  47.650  64.624  1.00  0.00           H  
ATOM   4404  CG  LEU   296      33.996  49.433  64.739  1.00  0.00           C  
ATOM   4405  HG  LEU   296      34.335  49.741  63.734  1.00  0.00           H  
ATOM   4406  CD1 LEU   296      32.722  48.711  64.605  1.00  0.00           C  
ATOM   4407 1HD1 LEU   296      32.327  48.367  65.585  1.00  0.00           H  
ATOM   4408 2HD1 LEU   296      32.879  47.812  63.972  1.00  0.00           H  
ATOM   4409 3HD1 LEU   296      31.920  49.335  64.169  1.00  0.00           H  
ATOM   4410  CD2 LEU   296      33.871  50.592  65.713  1.00  0.00           C  
ATOM   4411 1HD2 LEU   296      34.764  51.235  65.834  1.00  0.00           H  
ATOM   4412 2HD2 LEU   296      33.652  50.164  66.719  1.00  0.00           H  
ATOM   4413 3HD2 LEU   296      33.056  51.305  65.487  1.00  0.00           H  
ATOM   4414  C   LEU   296      37.417  48.156  66.246  1.00  0.00           C  
ATOM   4415  O   LEU   296      37.663  48.210  67.478  1.00  0.00           O  
ATOM   4416  N   ASN   297      37.972  47.138  65.440  1.00  0.00           N  
ATOM   4417  H   ASN   297      37.841  46.994  64.461  1.00  0.00           H  
ATOM   4418  CA  ASN   297      38.566  45.925  66.041  1.00  0.00           C  
ATOM   4419  HA  ASN   297      37.864  45.485  66.731  1.00  0.00           H  
ATOM   4420  CB  ASN   297      38.888  45.030  64.770  1.00  0.00           C  
ATOM   4421  HB3 ASN   297      39.284  45.733  64.011  1.00  0.00           H  
ATOM   4422  HB2 ASN   297      37.924  44.635  64.408  1.00  0.00           H  
ATOM   4423  CG  ASN   297      39.824  43.855  64.988  1.00  0.00           C  
ATOM   4424  OD1 ASN   297      39.407  42.875  65.555  1.00  0.00           O  
ATOM   4425  ND2 ASN   297      41.075  43.895  64.519  1.00  0.00           N  
ATOM   4426 1HD2 ASN   297      41.381  44.600  63.879  1.00  0.00           H  
ATOM   4427 2HD2 ASN   297      41.756  43.300  64.935  1.00  0.00           H  
ATOM   4428  C   ASN   297      39.733  46.274  67.029  1.00  0.00           C  
ATOM   4429  O   ASN   297      39.668  45.675  68.116  1.00  0.00           O  
ATOM   4430  N   PRO   298      40.739  47.128  66.862  1.00  0.00           N  
ATOM   4431  CD  PRO   298      41.192  47.595  65.512  1.00  0.00           C  
ATOM   4432  HD3 PRO   298      40.623  48.530  65.347  1.00  0.00           H  
ATOM   4433  HD2 PRO   298      40.928  46.954  64.649  1.00  0.00           H  
ATOM   4434  CA  PRO   298      41.751  47.459  67.825  1.00  0.00           C  
ATOM   4435  HA  PRO   298      42.140  46.527  68.226  1.00  0.00           H  
ATOM   4436  CB  PRO   298      42.821  48.257  67.071  1.00  0.00           C  
ATOM   4437  HB3 PRO   298      43.825  47.965  67.428  1.00  0.00           H  
ATOM   4438  HB2 PRO   298      42.742  49.367  67.038  1.00  0.00           H  
ATOM   4439  CG  PRO   298      42.677  47.717  65.652  1.00  0.00           C  
ATOM   4440  HG3 PRO   298      43.146  48.416  64.937  1.00  0.00           H  
ATOM   4441  HG2 PRO   298      43.205  46.739  65.631  1.00  0.00           H  
ATOM   4442  C   PRO   298      41.197  48.326  68.897  1.00  0.00           C  
ATOM   4443  O   PRO   298      41.580  48.054  70.054  1.00  0.00           O  
ATOM   4444  N   MET   299      40.278  49.209  68.696  1.00  0.00           N  
ATOM   4445  H   MET   299      40.021  49.328  67.742  1.00  0.00           H  
ATOM   4446  CA  MET   299      39.576  49.917  69.736  1.00  0.00           C  
ATOM   4447  HA  MET   299      40.337  50.407  70.335  1.00  0.00           H  
ATOM   4448  CB  MET   299      38.790  51.179  69.201  1.00  0.00           C  
ATOM   4449  HB3 MET   299      37.970  51.472  69.881  1.00  0.00           H  
ATOM   4450  HB2 MET   299      38.374  51.037  68.178  1.00  0.00           H  
ATOM   4451  CG  MET   299      39.627  52.478  69.299  1.00  0.00           C  
ATOM   4452  HG3 MET   299      39.022  53.295  68.840  1.00  0.00           H  
ATOM   4453  HG2 MET   299      40.548  52.349  68.685  1.00  0.00           H  
ATOM   4454  SD  MET   299      40.107  52.951  71.040  1.00  0.00           S  
ATOM   4455  CE  MET   299      40.777  54.679  70.669  1.00  0.00           C  
ATOM   4456  HE1 MET   299      41.818  54.649  70.282  1.00  0.00           H  
ATOM   4457  HE2 MET   299      40.712  55.319  71.571  1.00  0.00           H  
ATOM   4458  HE3 MET   299      40.115  54.996  69.837  1.00  0.00           H  
ATOM   4459  C   MET   299      38.684  49.140  70.653  1.00  0.00           C  
ATOM   4460  O   MET   299      38.577  49.371  71.822  1.00  0.00           O  
ATOM   4461  N   LEU   300      37.993  48.105  70.133  1.00  0.00           N  
ATOM   4462  H   LEU   300      37.974  47.981  69.143  1.00  0.00           H  
ATOM   4463  CA  LEU   300      37.208  47.151  70.834  1.00  0.00           C  
ATOM   4464  HA  LEU   300      36.582  47.729  71.499  1.00  0.00           H  
ATOM   4465  CB  LEU   300      36.353  46.136  69.926  1.00  0.00           C  
ATOM   4466  HB3 LEU   300      35.856  45.460  70.654  1.00  0.00           H  
ATOM   4467  HB2 LEU   300      36.996  45.526  69.251  1.00  0.00           H  
ATOM   4468  CG  LEU   300      35.189  46.787  69.122  1.00  0.00           C  
ATOM   4469  HG  LEU   300      35.595  47.437  68.313  1.00  0.00           H  
ATOM   4470  CD1 LEU   300      34.312  45.761  68.427  1.00  0.00           C  
ATOM   4471 1HD1 LEU   300      33.794  45.034  69.088  1.00  0.00           H  
ATOM   4472 2HD1 LEU   300      34.857  45.050  67.774  1.00  0.00           H  
ATOM   4473 3HD1 LEU   300      33.488  46.252  67.867  1.00  0.00           H  
ATOM   4474  CD2 LEU   300      34.216  47.610  69.952  1.00  0.00           C  
ATOM   4475 1HD2 LEU   300      33.383  46.959  70.288  1.00  0.00           H  
ATOM   4476 2HD2 LEU   300      33.779  48.481  69.416  1.00  0.00           H  
ATOM   4477 3HD2 LEU   300      34.716  48.022  70.859  1.00  0.00           H  
ATOM   4478  C   LEU   300      37.974  46.300  71.872  1.00  0.00           C  
ATOM   4479  O   LEU   300      37.500  45.977  72.969  1.00  0.00           O  
ATOM   4480  N   TYR   301      39.211  45.967  71.606  1.00  0.00           N  
ATOM   4481  H   TYR   301      39.573  46.196  70.703  1.00  0.00           H  
ATOM   4482  CA  TYR   301      40.165  45.390  72.579  1.00  0.00           C  
ATOM   4483  HA  TYR   301      39.658  44.629  73.159  1.00  0.00           H  
ATOM   4484  CB  TYR   301      41.395  44.759  71.840  1.00  0.00           C  
ATOM   4485  HB3 TYR   301      42.252  44.459  72.472  1.00  0.00           H  
ATOM   4486  HB2 TYR   301      41.722  45.436  71.018  1.00  0.00           H  
ATOM   4487  CG  TYR   301      40.953  43.474  71.082  1.00  0.00           C  
ATOM   4488  CD1 TYR   301      40.612  42.383  71.807  1.00  0.00           C  
ATOM   4489  HD1 TYR   301      40.549  42.536  72.873  1.00  0.00           H  
ATOM   4490  CE1 TYR   301      40.227  41.191  71.252  1.00  0.00           C  
ATOM   4491  HE1 TYR   301      39.925  40.301  71.777  1.00  0.00           H  
ATOM   4492  CZ  TYR   301      40.152  41.087  69.846  1.00  0.00           C  
ATOM   4493  OH  TYR   301      39.759  39.867  69.343  1.00  0.00           O  
ATOM   4494  HH  TYR   301      39.288  40.038  68.528  1.00  0.00           H  
ATOM   4495  CD2 TYR   301      40.857  43.404  69.747  1.00  0.00           C  
ATOM   4496  HD2 TYR   301      41.176  44.177  69.073  1.00  0.00           H  
ATOM   4497  CE2 TYR   301      40.489  42.225  69.030  1.00  0.00           C  
ATOM   4498  HE2 TYR   301      40.487  42.268  67.954  1.00  0.00           H  
ATOM   4499  C   TYR   301      40.559  46.379  73.651  1.00  0.00           C  
ATOM   4500  O   TYR   301      40.817  45.966  74.793  1.00  0.00           O  
ATOM   4501  N   VAL   302      40.760  47.694  73.274  1.00  0.00           N  
ATOM   4502  H   VAL   302      40.552  47.909  72.323  1.00  0.00           H  
ATOM   4503  CA  VAL   302      40.922  48.659  74.267  1.00  0.00           C  
ATOM   4504  HA  VAL   302      41.757  48.432  74.910  1.00  0.00           H  
ATOM   4505  CB  VAL   302      41.385  50.014  73.625  1.00  0.00           C  
ATOM   4506  HB  VAL   302      40.702  50.222  72.778  1.00  0.00           H  
ATOM   4507  CG1 VAL   302      41.089  51.177  74.594  1.00  0.00           C  
ATOM   4508 1HG1 VAL   302      40.008  51.284  74.792  1.00  0.00           H  
ATOM   4509 2HG1 VAL   302      41.519  52.046  74.059  1.00  0.00           H  
ATOM   4510 3HG1 VAL   302      41.602  50.968  75.568  1.00  0.00           H  
ATOM   4511  CG2 VAL   302      42.869  49.886  73.220  1.00  0.00           C  
ATOM   4512 1HG2 VAL   302      43.158  49.103  72.482  1.00  0.00           H  
ATOM   4513 2HG2 VAL   302      43.493  49.846  74.138  1.00  0.00           H  
ATOM   4514 3HG2 VAL   302      43.103  50.864  72.750  1.00  0.00           H  
ATOM   4515  C   VAL   302      39.777  48.888  75.211  1.00  0.00           C  
ATOM   4516  O   VAL   302      39.872  48.814  76.450  1.00  0.00           O  
ATOM   4517  N   PHE   303      38.540  49.032  74.648  1.00  0.00           N  
ATOM   4518  H   PHE   303      38.471  49.244  73.674  1.00  0.00           H  
ATOM   4519  CA  PHE   303      37.325  49.120  75.400  1.00  0.00           C  
ATOM   4520  HA  PHE   303      37.577  49.800  76.202  1.00  0.00           H  
ATOM   4521  CB  PHE   303      36.141  49.648  74.500  1.00  0.00           C  
ATOM   4522  HB3 PHE   303      35.175  49.828  75.017  1.00  0.00           H  
ATOM   4523  HB2 PHE   303      35.954  48.903  73.694  1.00  0.00           H  
ATOM   4524  CG  PHE   303      36.426  51.013  73.995  1.00  0.00           C  
ATOM   4525  CD1 PHE   303      36.235  51.301  72.608  1.00  0.00           C  
ATOM   4526  HD1 PHE   303      36.004  50.484  71.948  1.00  0.00           H  
ATOM   4527  CE1 PHE   303      36.236  52.643  72.219  1.00  0.00           C  
ATOM   4528  HE1 PHE   303      36.088  52.839  71.172  1.00  0.00           H  
ATOM   4529  CZ  PHE   303      36.614  53.685  73.070  1.00  0.00           C  
ATOM   4530  HZ  PHE   303      36.757  54.684  72.687  1.00  0.00           H  
ATOM   4531  CD2 PHE   303      36.560  52.078  74.907  1.00  0.00           C  
ATOM   4532  HD2 PHE   303      36.670  51.804  75.949  1.00  0.00           H  
ATOM   4533  CE2 PHE   303      36.718  53.373  74.415  1.00  0.00           C  
ATOM   4534  HE2 PHE   303      36.949  54.209  75.054  1.00  0.00           H  
ATOM   4535  C   PHE   303      36.948  47.917  76.282  1.00  0.00           C  
ATOM   4536  O   PHE   303      36.385  48.102  77.354  1.00  0.00           O  
ATOM   4537  N   MET   304      37.369  46.683  75.876  1.00  0.00           N  
ATOM   4538  H   MET   304      37.981  46.505  75.121  1.00  0.00           H  
ATOM   4539  CA  MET   304      37.279  45.513  76.670  1.00  0.00           C  
ATOM   4540  HA  MET   304      36.321  45.359  77.154  1.00  0.00           H  
ATOM   4541  CB  MET   304      37.530  44.187  75.809  1.00  0.00           C  
ATOM   4542  HB3 MET   304      38.420  44.220  75.143  1.00  0.00           H  
ATOM   4543  HB2 MET   304      36.700  43.931  75.119  1.00  0.00           H  
ATOM   4544  CG  MET   304      37.625  42.917  76.749  1.00  0.00           C  
ATOM   4545  HG3 MET   304      37.330  42.200  75.952  1.00  0.00           H  
ATOM   4546  HG2 MET   304      36.824  42.870  77.518  1.00  0.00           H  
ATOM   4547  SD  MET   304      39.340  42.493  77.618  1.00  0.00           S  
ATOM   4548  CE  MET   304      40.581  42.930  76.436  1.00  0.00           C  
ATOM   4549  HE1 MET   304      40.307  42.566  75.417  1.00  0.00           H  
ATOM   4550  HE2 MET   304      41.520  42.378  76.646  1.00  0.00           H  
ATOM   4551  HE3 MET   304      40.800  44.014  76.366  1.00  0.00           H  
ATOM   4552  C   MET   304      38.076  45.501  77.932  1.00  0.00           C  
ATOM   4553  O   MET   304      37.610  45.114  78.951  1.00  0.00           O  
ATOM   4554  N   GLY   305      39.317  46.081  77.943  1.00  0.00           N  
ATOM   4555  H   GLY   305      39.611  46.519  77.100  1.00  0.00           H  
ATOM   4556  CA  GLY   305      40.133  46.174  79.090  1.00  0.00           C  
ATOM   4557  HA3 GLY   305      41.184  46.098  78.855  1.00  0.00           H  
ATOM   4558  HA2 GLY   305      40.062  45.341  79.773  1.00  0.00           H  
ATOM   4559  C   GLY   305      39.886  47.456  79.821  1.00  0.00           C  
ATOM   4560  O   GLY   305      40.177  48.486  79.264  1.00  0.00           O  
ATOM   4561  N   GLN   306      39.471  47.423  81.056  1.00  0.00           N  
ATOM   4562  H   GLN   306      39.209  46.513  81.376  1.00  0.00           H  
ATOM   4563  CA  GLN   306      39.302  48.513  81.946  1.00  0.00           C  
ATOM   4564  HA  GLN   306      38.518  49.157  81.568  1.00  0.00           H  
ATOM   4565  CB  GLN   306      38.899  48.075  83.371  1.00  0.00           C  
ATOM   4566  HB3 GLN   306      38.896  48.924  84.092  1.00  0.00           H  
ATOM   4567  HB2 GLN   306      39.565  47.259  83.724  1.00  0.00           H  
ATOM   4568  CG  GLN   306      37.568  47.363  83.383  1.00  0.00           C  
ATOM   4569  HG3 GLN   306      37.533  46.450  82.748  1.00  0.00           H  
ATOM   4570  HG2 GLN   306      36.820  48.117  83.080  1.00  0.00           H  
ATOM   4571  CD  GLN   306      37.278  46.874  84.770  1.00  0.00           C  
ATOM   4572  OE1 GLN   306      37.181  45.621  84.903  1.00  0.00           O  
ATOM   4573  NE2 GLN   306      36.997  47.744  85.736  1.00  0.00           N  
ATOM   4574 1HE2 GLN   306      36.891  47.415  86.669  1.00  0.00           H  
ATOM   4575 2HE2 GLN   306      36.951  48.725  85.522  1.00  0.00           H  
ATOM   4576  C   GLN   306      40.569  49.347  82.117  1.00  0.00           C  
ATOM   4577  O   GLN   306      40.604  50.552  81.910  1.00  0.00           O  
ATOM   4578  N   ASP   307      41.669  48.593  82.408  1.00  0.00           N  
ATOM   4579  H   ASP   307      41.556  47.606  82.335  1.00  0.00           H  
ATOM   4580  CA  ASP   307      43.026  49.055  82.491  1.00  0.00           C  
ATOM   4581  HA  ASP   307      43.069  49.879  83.188  1.00  0.00           H  
ATOM   4582  CB  ASP   307      44.112  48.067  82.961  1.00  0.00           C  
ATOM   4583  HB3 ASP   307      45.082  48.557  83.199  1.00  0.00           H  
ATOM   4584  HB2 ASP   307      44.226  47.278  82.188  1.00  0.00           H  
ATOM   4585  CG  ASP   307      43.750  47.392  84.299  1.00  0.00           C  
ATOM   4586  OD1 ASP   307      44.695  46.719  84.813  1.00  0.00           O  
ATOM   4587  OD2 ASP   307      42.609  47.415  84.815  1.00  0.00           O1-
ATOM   4588  C   ASP   307      43.528  49.680  81.192  1.00  0.00           C  
ATOM   4589  O   ASP   307      44.140  50.742  81.146  1.00  0.00           O  
ATOM   4590  N   PHE   308      43.114  49.074  80.092  1.00  0.00           N  
ATOM   4591  H   PHE   308      42.506  48.283  80.139  1.00  0.00           H  
ATOM   4592  CA  PHE   308      43.389  49.748  78.802  1.00  0.00           C  
ATOM   4593  HA  PHE   308      44.404  50.108  78.869  1.00  0.00           H  
ATOM   4594  CB  PHE   308      43.021  48.872  77.564  1.00  0.00           C  
ATOM   4595  HB3 PHE   308      42.986  49.372  76.579  1.00  0.00           H  
ATOM   4596  HB2 PHE   308      42.127  48.213  77.554  1.00  0.00           H  
ATOM   4597  CG  PHE   308      44.184  47.893  77.323  1.00  0.00           C  
ATOM   4598  CD1 PHE   308      45.281  48.111  76.422  1.00  0.00           C  
ATOM   4599  HD1 PHE   308      45.437  49.087  75.989  1.00  0.00           H  
ATOM   4600  CE1 PHE   308      46.231  47.142  76.261  1.00  0.00           C  
ATOM   4601  HE1 PHE   308      47.127  47.167  75.665  1.00  0.00           H  
ATOM   4602  CZ  PHE   308      46.129  45.950  76.946  1.00  0.00           C  
ATOM   4603  HZ  PHE   308      46.800  45.106  76.817  1.00  0.00           H  
ATOM   4604  CD2 PHE   308      44.101  46.636  77.938  1.00  0.00           C  
ATOM   4605  HD2 PHE   308      43.252  46.509  78.602  1.00  0.00           H  
ATOM   4606  CE2 PHE   308      45.028  45.649  77.769  1.00  0.00           C  
ATOM   4607  HE2 PHE   308      44.865  44.652  78.153  1.00  0.00           H  
ATOM   4608  C   PHE   308      42.581  51.117  78.688  1.00  0.00           C  
ATOM   4609  O   PHE   308      43.086  52.135  78.282  1.00  0.00           O  
ATOM   4610  N   ARG   309      41.275  51.057  79.021  1.00  0.00           N  
ATOM   4611  H   ARG   309      40.824  50.164  79.127  1.00  0.00           H  
ATOM   4612  CA  ARG   309      40.335  52.034  78.609  1.00  0.00           C  
ATOM   4613  HA  ARG   309      40.513  52.437  77.627  1.00  0.00           H  
ATOM   4614  CB  ARG   309      38.935  51.412  78.434  1.00  0.00           C  
ATOM   4615  HB3 ARG   309      39.139  50.444  77.939  1.00  0.00           H  
ATOM   4616  HB2 ARG   309      38.268  51.985  77.746  1.00  0.00           H  
ATOM   4617  CG  ARG   309      38.030  51.401  79.693  1.00  0.00           C  
ATOM   4618  HG3 ARG   309      37.703  52.459  79.865  1.00  0.00           H  
ATOM   4619  HG2 ARG   309      38.462  50.997  80.629  1.00  0.00           H  
ATOM   4620  CD  ARG   309      36.893  50.471  79.381  1.00  0.00           C  
ATOM   4621  HD3 ARG   309      37.373  49.544  79.001  1.00  0.00           H  
ATOM   4622  HD2 ARG   309      36.329  50.899  78.527  1.00  0.00           H  
ATOM   4623  NE  ARG   309      36.018  50.145  80.606  1.00  0.00           N  
ATOM   4624  HE  ARG   309      35.765  50.852  81.263  1.00  0.00           H  
ATOM   4625  CZ  ARG   309      35.512  48.990  80.805  1.00  0.00           C  
ATOM   4626  NH1 ARG   309      35.694  47.972  79.993  1.00  0.00           N1+
ATOM   4627 1HH1 ARG   309      36.081  48.038  79.081  1.00  0.00           H  
ATOM   4628 2HH1 ARG   309      35.193  47.149  80.253  1.00  0.00           H  
ATOM   4629  NH2 ARG   309      34.775  48.778  81.884  1.00  0.00           N  
ATOM   4630 1HH2 ARG   309      34.562  49.598  82.423  1.00  0.00           H  
ATOM   4631 2HH2 ARG   309      34.131  48.007  81.854  1.00  0.00           H  
ATOM   4632  C   ARG   309      40.356  53.271  79.557  1.00  0.00           C  
ATOM   4633  O   ARG   309      40.082  54.403  79.119  1.00  0.00           O  
ATOM   4634  N   GLU   310      40.768  53.091  80.840  1.00  0.00           N  
ATOM   4635  H   GLU   310      40.907  52.124  81.075  1.00  0.00           H  
ATOM   4636  CA  GLU   310      41.150  54.067  81.793  1.00  0.00           C  
ATOM   4637  HA  GLU   310      40.334  54.752  81.919  1.00  0.00           H  
ATOM   4638  CB  GLU   310      41.372  53.435  83.196  1.00  0.00           C  
ATOM   4639  HB3 GLU   310      42.005  52.521  83.263  1.00  0.00           H  
ATOM   4640  HB2 GLU   310      40.378  53.099  83.558  1.00  0.00           H  
ATOM   4641  CG  GLU   310      41.834  54.480  84.300  1.00  0.00           C  
ATOM   4642  HG3 GLU   310      41.290  55.420  84.063  1.00  0.00           H  
ATOM   4643  HG2 GLU   310      42.924  54.678  84.234  1.00  0.00           H  
ATOM   4644  CD  GLU   310      41.599  54.108  85.739  1.00  0.00           C  
ATOM   4645  OE1 GLU   310      41.992  54.979  86.582  1.00  0.00           O  
ATOM   4646  OE2 GLU   310      40.946  53.090  86.068  1.00  0.00           O1-
ATOM   4647  C   GLU   310      42.382  54.887  81.486  1.00  0.00           C  
ATOM   4648  O   GLU   310      42.372  56.113  81.764  1.00  0.00           O  
ATOM   4649  N   ARG   311      43.372  54.309  80.828  1.00  0.00           N  
ATOM   4650  H   ARG   311      43.201  53.398  80.477  1.00  0.00           H  
ATOM   4651  CA  ARG   311      44.660  54.902  80.461  1.00  0.00           C  
ATOM   4652  HA  ARG   311      44.959  55.674  81.146  1.00  0.00           H  
ATOM   4653  CB  ARG   311      45.713  53.816  80.334  1.00  0.00           C  
ATOM   4654  HB3 ARG   311      46.565  54.175  79.713  1.00  0.00           H  
ATOM   4655  HB2 ARG   311      45.277  52.949  79.795  1.00  0.00           H  
ATOM   4656  CG  ARG   311      46.201  53.208  81.632  1.00  0.00           C  
ATOM   4657  HG3 ARG   311      46.718  52.271  81.338  1.00  0.00           H  
ATOM   4658  HG2 ARG   311      45.435  52.825  82.336  1.00  0.00           H  
ATOM   4659  CD  ARG   311      47.286  54.047  82.362  1.00  0.00           C  
ATOM   4660  HD3 ARG   311      48.195  54.231  81.761  1.00  0.00           H  
ATOM   4661  HD2 ARG   311      47.549  53.465  83.268  1.00  0.00           H  
ATOM   4662  NE  ARG   311      46.626  55.302  82.780  1.00  0.00           N  
ATOM   4663  HE  ARG   311      46.802  56.090  82.190  1.00  0.00           H  
ATOM   4664  CZ  ARG   311      45.962  55.528  83.920  1.00  0.00           C  
ATOM   4665  NH1 ARG   311      45.750  54.698  84.937  1.00  0.00           N1+
ATOM   4666 1HH1 ARG   311      46.257  53.858  85.105  1.00  0.00           H  
ATOM   4667 2HH1 ARG   311      45.149  55.035  85.667  1.00  0.00           H  
ATOM   4668  NH2 ARG   311      45.373  56.674  84.003  1.00  0.00           N  
ATOM   4669 1HH2 ARG   311      44.671  56.798  84.708  1.00  0.00           H  
ATOM   4670 2HH2 ARG   311      45.501  57.248  83.192  1.00  0.00           H  
ATOM   4671  C   ARG   311      44.559  55.645  79.074  1.00  0.00           C  
ATOM   4672  O   ARG   311      45.486  56.286  78.679  1.00  0.00           O  
ATOM   4673  N   LEU   312      43.306  55.618  78.497  1.00  0.00           N  
ATOM   4674  H   LEU   312      42.656  54.952  78.857  1.00  0.00           H  
ATOM   4675  CA  LEU   312      42.911  56.291  77.269  1.00  0.00           C  
ATOM   4676  HA  LEU   312      43.781  56.397  76.643  1.00  0.00           H  
ATOM   4677  CB  LEU   312      41.904  55.441  76.411  1.00  0.00           C  
ATOM   4678  HB3 LEU   312      41.121  55.027  77.067  1.00  0.00           H  
ATOM   4679  HB2 LEU   312      42.539  54.649  75.952  1.00  0.00           H  
ATOM   4680  CG  LEU   312      41.186  56.029  75.155  1.00  0.00           C  
ATOM   4681  HG  LEU   312      40.507  56.868  75.416  1.00  0.00           H  
ATOM   4682  CD1 LEU   312      42.089  56.485  73.994  1.00  0.00           C  
ATOM   4683 1HD1 LEU   312      42.868  57.196  74.355  1.00  0.00           H  
ATOM   4684 2HD1 LEU   312      41.498  56.998  73.201  1.00  0.00           H  
ATOM   4685 3HD1 LEU   312      42.639  55.649  73.514  1.00  0.00           H  
ATOM   4686  CD2 LEU   312      40.261  54.885  74.709  1.00  0.00           C  
ATOM   4687 1HD2 LEU   312      40.900  54.055  74.322  1.00  0.00           H  
ATOM   4688 2HD2 LEU   312      39.571  55.023  73.845  1.00  0.00           H  
ATOM   4689 3HD2 LEU   312      39.684  54.441  75.548  1.00  0.00           H  
ATOM   4690  C   LEU   312      42.257  57.673  77.633  1.00  0.00           C  
ATOM   4691  O   LEU   312      42.676  58.696  77.164  1.00  0.00           O  
ATOM   4692  N   ILE   313      41.380  57.681  78.628  1.00  0.00           N  
ATOM   4693  H   ILE   313      41.101  56.858  79.118  1.00  0.00           H  
ATOM   4694  CA  ILE   313      40.690  58.929  79.059  1.00  0.00           C  
ATOM   4695  HA  ILE   313      40.843  59.651  78.271  1.00  0.00           H  
ATOM   4696  CB  ILE   313      39.146  58.544  79.292  1.00  0.00           C  
ATOM   4697  HB  ILE   313      38.782  57.814  78.522  1.00  0.00           H  
ATOM   4698  CG2 ILE   313      39.124  57.748  80.602  1.00  0.00           C  
ATOM   4699 1HG2 ILE   313      38.190  57.155  80.645  1.00  0.00           H  
ATOM   4700 2HG2 ILE   313      39.162  58.429  81.484  1.00  0.00           H  
ATOM   4701 3HG2 ILE   313      39.936  57.048  80.888  1.00  0.00           H  
ATOM   4702  CG1 ILE   313      38.196  59.774  79.205  1.00  0.00           C  
ATOM   4703 3HG1 ILE   313      38.030  60.146  80.245  1.00  0.00           H  
ATOM   4704 2HG1 ILE   313      37.175  59.448  78.917  1.00  0.00           H  
ATOM   4705  CD1 ILE   313      38.619  60.913  78.331  1.00  0.00           C  
ATOM   4706 1HD1 ILE   313      37.881  61.746  78.286  1.00  0.00           H  
ATOM   4707 2HD1 ILE   313      38.750  60.604  77.273  1.00  0.00           H  
ATOM   4708 3HD1 ILE   313      39.532  61.461  78.654  1.00  0.00           H  
ATOM   4709  C   ILE   313      41.225  59.670  80.265  1.00  0.00           C  
ATOM   4710  O   ILE   313      40.945  60.846  80.499  1.00  0.00           O  
ATOM   4711  N   HIS   314      42.063  59.080  81.178  1.00  0.00           N  
ATOM   4712  H   HIS   314      42.226  58.107  81.019  1.00  0.00           H  
ATOM   4713  CA  HIS   314      42.686  59.832  82.346  1.00  0.00           C  
ATOM   4714  HA  HIS   314      42.519  60.897  82.262  1.00  0.00           H  
ATOM   4715  CB  HIS   314      42.191  59.238  83.684  1.00  0.00           C  
ATOM   4716  HB3 HIS   314      42.618  59.785  84.554  1.00  0.00           H  
ATOM   4717  HB2 HIS   314      42.616  58.222  83.793  1.00  0.00           H  
ATOM   4718  ND1 HIS   314      40.032  60.304  84.316  1.00  0.00           N  
ATOM   4719  HD1 HIS   314      40.453  61.203  84.322  1.00  0.00           H  
ATOM   4720  CG  HIS   314      40.754  59.214  83.867  1.00  0.00           C  
ATOM   4721  CE1 HIS   314      38.717  59.905  84.428  1.00  0.00           C  
ATOM   4722  HE1 HIS   314      37.904  60.585  84.705  1.00  0.00           H  
ATOM   4723  NE2 HIS   314      38.583  58.671  84.123  1.00  0.00           N  
ATOM   4724  CD2 HIS   314      39.887  58.239  83.793  1.00  0.00           C  
ATOM   4725  HD2 HIS   314      39.954  57.245  83.373  1.00  0.00           H  
ATOM   4726  C   HIS   314      44.178  59.782  82.179  1.00  0.00           C  
ATOM   4727  O   HIS   314      44.868  58.764  81.973  1.00  0.00           O  
ATOM   4728  N   ALA   315      44.840  60.948  82.357  1.00  0.00           N  
ATOM   4729  H   ALA   315      44.443  61.858  82.449  1.00  0.00           H  
ATOM   4730  CA  ALA   315      46.209  61.144  82.607  1.00  0.00           C  
ATOM   4731  HA  ALA   315      46.700  60.741  81.729  1.00  0.00           H  
ATOM   4732  CB  ALA   315      46.478  62.655  82.802  1.00  0.00           C  
ATOM   4733  HB1 ALA   315      46.085  63.281  81.977  1.00  0.00           H  
ATOM   4734  HB2 ALA   315      47.549  62.956  82.765  1.00  0.00           H  
ATOM   4735  HB3 ALA   315      46.006  62.959  83.762  1.00  0.00           H  
ATOM   4736  C   ALA   315      46.789  60.507  83.837  1.00  0.00           C  
ATOM   4737  O   ALA   315      46.264  60.639  84.937  1.00  0.00           O  
ATOM   4738  N   LEU   316      47.964  59.821  83.677  1.00  0.00           N  
ATOM   4739  H   LEU   316      48.367  59.555  82.804  1.00  0.00           H  
ATOM   4740  CA  LEU   316      48.883  59.450  84.728  1.00  0.00           C  
ATOM   4741  HA  LEU   316      48.577  59.791  85.701  1.00  0.00           H  
ATOM   4742  CB  LEU   316      48.867  57.901  84.913  1.00  0.00           C  
ATOM   4743  HB3 LEU   316      48.999  57.434  83.919  1.00  0.00           H  
ATOM   4744  HB2 LEU   316      47.826  57.615  85.158  1.00  0.00           H  
ATOM   4745  CG  LEU   316      49.799  57.237  85.940  1.00  0.00           C  
ATOM   4746  HG  LEU   316      50.847  57.431  85.647  1.00  0.00           H  
ATOM   4747  CD1 LEU   316      49.573  57.876  87.300  1.00  0.00           C  
ATOM   4748 1HD1 LEU   316      50.177  57.258  88.004  1.00  0.00           H  
ATOM   4749 2HD1 LEU   316      48.541  58.016  87.683  1.00  0.00           H  
ATOM   4750 3HD1 LEU   316      50.133  58.825  87.343  1.00  0.00           H  
ATOM   4751  CD2 LEU   316      49.655  55.722  85.915  1.00  0.00           C  
ATOM   4752 1HD2 LEU   316      50.402  55.190  86.554  1.00  0.00           H  
ATOM   4753 2HD2 LEU   316      49.849  55.448  84.860  1.00  0.00           H  
ATOM   4754 3HD2 LEU   316      48.634  55.386  86.199  1.00  0.00           H  
ATOM   4755  C   LEU   316      50.323  59.848  84.323  1.00  0.00           C  
ATOM   4756  O   LEU   316      51.005  60.531  85.095  1.00  0.00           O  
ATOM   4757  OXT LEU   316      50.757  59.381  83.221  1.00  0.00           O1-
ATOM   4758  CN  FME     1      44.650  35.623  50.262  1.00  0.00           C  
ATOM   4759  HCN FME     1      43.792  34.981  50.520  1.00  0.00           H  
ATOM   4760  O1  FME     1      45.692  35.157  49.747  1.00  0.00           O  
ATOM   4761  N   FME     1      44.596  36.897  50.674  1.00  0.00           N  
ATOM   4762  H   FME     1      45.362  37.488  50.437  1.00  0.00           H  
ATOM   4763  CA  FME     1      43.505  37.390  51.515  1.00  0.00           C  
ATOM   4764  HA  FME     1      42.843  36.518  51.711  1.00  0.00           H  
ATOM   4765  CB  FME     1      43.946  38.063  52.862  1.00  0.00           C  
ATOM   4766  HB1 FME     1      43.001  38.507  53.238  1.00  0.00           H  
ATOM   4767  HB2 FME     1      44.756  38.805  52.747  1.00  0.00           H  
ATOM   4768  CG  FME     1      44.638  37.068  53.891  1.00  0.00           C  
ATOM   4769  HG1 FME     1      44.960  37.664  54.769  1.00  0.00           H  
ATOM   4770  HG2 FME     1      45.525  36.771  53.284  1.00  0.00           H  
ATOM   4771  SD  FME     1      43.709  35.577  54.409  1.00  0.00           S  
ATOM   4772  CE  FME     1      42.462  36.540  55.412  1.00  0.00           C  
ATOM   4773  HE1 FME     1      42.996  37.183  56.139  1.00  0.00           H  
ATOM   4774  HE2 FME     1      41.889  35.920  56.135  1.00  0.00           H  
ATOM   4775  HE3 FME     1      41.695  37.054  54.795  1.00  0.00           H  
ATOM   4776  C   FME     1      42.554  38.352  50.662  1.00  0.00           C  
ATOM   4777  O   FME     1      41.512  37.841  50.209  1.00  0.00           O  
ATOM   4778  N   ILE     2      42.916  39.583  50.253  1.00  0.00           N  
ATOM   4779  H   ILE     2      43.824  39.791  50.616  1.00  0.00           H  
ATOM   4780  CA  ILE     2      42.034  40.472  49.446  1.00  0.00           C  
ATOM   4781  HA  ILE     2      41.110  40.498  50.013  1.00  0.00           H  
ATOM   4782  CB  ILE     2      42.565  41.930  49.357  1.00  0.00           C  
ATOM   4783  HB  ILE     2      43.455  41.989  50.006  1.00  0.00           H  
ATOM   4784  CG2 ILE     2      43.313  42.172  48.025  1.00  0.00           C  
ATOM   4785 1HG2 ILE     2      43.749  43.183  48.088  1.00  0.00           H  
ATOM   4786 2HG2 ILE     2      42.653  42.106  47.133  1.00  0.00           H  
ATOM   4787 3HG2 ILE     2      44.116  41.425  47.811  1.00  0.00           H  
ATOM   4788  CG1 ILE     2      41.441  42.968  49.643  1.00  0.00           C  
ATOM   4789 3HG1 ILE     2      40.716  42.562  50.374  1.00  0.00           H  
ATOM   4790 2HG1 ILE     2      40.948  43.348  48.723  1.00  0.00           H  
ATOM   4791  CD1 ILE     2      42.086  44.253  50.311  1.00  0.00           C  
ATOM   4792 1HD1 ILE     2      42.399  43.901  51.327  1.00  0.00           H  
ATOM   4793 2HD1 ILE     2      41.302  45.033  50.362  1.00  0.00           H  
ATOM   4794 3HD1 ILE     2      42.955  44.642  49.738  1.00  0.00           H  
ATOM   4795  C   ILE     2      41.576  39.989  48.065  1.00  0.00           C  
ATOM   4796  O   ILE     2      42.408  39.393  47.361  1.00  0.00           O  
ATOM   4797  N   PHE     3      40.319  40.230  47.642  1.00  0.00           N  
ATOM   4798  H   PHE     3      39.576  40.622  48.192  1.00  0.00           H  
ATOM   4799  CA  PHE     3      39.972  39.901  46.337  1.00  0.00           C  
ATOM   4800  HA  PHE     3      40.599  39.075  46.040  1.00  0.00           H  
ATOM   4801  CB  PHE     3      38.487  39.499  46.234  1.00  0.00           C  
ATOM   4802  HB3 PHE     3      37.904  40.401  46.504  1.00  0.00           H  
ATOM   4803  HB2 PHE     3      38.170  38.655  46.889  1.00  0.00           H  
ATOM   4804  CG  PHE     3      37.953  39.122  44.806  1.00  0.00           C  
ATOM   4805  CD1 PHE     3      37.538  40.188  43.871  1.00  0.00           C  
ATOM   4806  HD1 PHE     3      37.733  41.206  44.166  1.00  0.00           H  
ATOM   4807  CE1 PHE     3      36.809  39.937  42.729  1.00  0.00           C  
ATOM   4808  HE1 PHE     3      36.415  40.711  42.091  1.00  0.00           H  
ATOM   4809  CZ  PHE     3      36.573  38.581  42.427  1.00  0.00           C  
ATOM   4810  HZ  PHE     3      36.091  38.257  41.516  1.00  0.00           H  
ATOM   4811  CD2 PHE     3      37.601  37.844  44.472  1.00  0.00           C  
ATOM   4812  HD2 PHE     3      37.785  37.040  45.171  1.00  0.00           H  
ATOM   4813  CE2 PHE     3      36.968  37.565  43.313  1.00  0.00           C  
ATOM   4814  HE2 PHE     3      36.629  36.561  43.080  1.00  0.00           H  
ATOM   4815  C   PHE     3      40.304  41.034  45.360  1.00  0.00           C  
ATOM   4816  O   PHE     3      40.110  42.225  45.637  1.00  0.00           O  
ATOM   4817  N   LEU     4      41.055  40.721  44.255  1.00  0.00           N  
ATOM   4818  H   LEU     4      41.253  39.763  44.022  1.00  0.00           H  
ATOM   4819  CA  LEU     4      41.552  41.650  43.289  1.00  0.00           C  
ATOM   4820  HA  LEU     4      40.989  42.546  43.447  1.00  0.00           H  
ATOM   4821  CB  LEU     4      43.085  41.878  43.413  1.00  0.00           C  
ATOM   4822  HB3 LEU     4      43.512  40.871  43.190  1.00  0.00           H  
ATOM   4823  HB2 LEU     4      43.319  42.067  44.491  1.00  0.00           H  
ATOM   4824  CG  LEU     4      43.722  42.939  42.531  1.00  0.00           C  
ATOM   4825  HG  LEU     4      43.358  42.712  41.506  1.00  0.00           H  
ATOM   4826  CD1 LEU     4      43.169  44.342  42.875  1.00  0.00           C  
ATOM   4827 1HD1 LEU     4      43.310  44.639  43.939  1.00  0.00           H  
ATOM   4828 2HD1 LEU     4      42.066  44.381  42.785  1.00  0.00           H  
ATOM   4829 3HD1 LEU     4      43.486  45.134  42.161  1.00  0.00           H  
ATOM   4830  CD2 LEU     4      45.195  43.075  42.753  1.00  0.00           C  
ATOM   4831 1HD2 LEU     4      45.369  43.259  43.837  1.00  0.00           H  
ATOM   4832 2HD2 LEU     4      45.612  43.934  42.199  1.00  0.00           H  
ATOM   4833 3HD2 LEU     4      45.664  42.158  42.353  1.00  0.00           H  
ATOM   4834  C   LEU     4      41.213  41.167  41.887  1.00  0.00           C  
ATOM   4835  O   LEU     4      40.738  41.968  40.985  1.00  0.00           O  
ATOM   4836  OXT LEU     4      41.422  39.967  41.670  1.00  0.00           O1-
TER   
END
