# Supplementary material for: Structural basis for recognition of N-formyl peptides as pathogen-associated molecular patterns
Source: Nat Commun. 2022 Sep 5;13:5232. doi: 10.1038/s41467-022-32822-y (PMC9445081; doi:10.1038/s41467-022-32822-y)
Supplement: Supplementary file 9 — Source Data [file 41467_2022_32822_MOESM9_ESM.zip › Source Supplementary Fig 7/fMIFL-FPR1.gemspot-01.pdb]

TITLE     fMIFL-FPR1 - 4-hbond-opt
REMARK   4      COMPLIES WITH FORMAT V. 3.0, 1-DEC-2006
REMARK 888
REMARK 888 WRITTEN BY MAESTRO (A PRODUCT OF SCHRODINGER, LLC)
CRYST1  217.600  217.600  217.600  90.00  90.00  90.00 P 1           0
ATOM      1  N   LEU A   5      96.969 132.929 121.195  1.00 54.46           N1+
ATOM      2  CA  LEU A   5      97.953 132.084 120.532  1.00 54.46           C  
ATOM      3  C   LEU A   5      99.000 131.558 121.508  1.00 54.46           C  
ATOM      4  O   LEU A   5      98.927 130.412 121.953  1.00 54.46           O  
ATOM      5  CB  LEU A   5      98.640 132.846 119.398  1.00 54.46           C  
ATOM      6  CG  LEU A   5      97.839 133.066 118.116  1.00 54.46           C  
ATOM      7  CD1 LEU A   5      98.624 133.932 117.148  1.00 54.46           C  
ATOM      8  CD2 LEU A   5      97.488 131.734 117.480  1.00 54.46           C  
ATOM      9  H1  LEU A   5      96.295 133.257 120.518  1.00 54.46           H  
ATOM     10  H2  LEU A   5      96.495 132.397 121.911  1.00 54.46           H  
ATOM     11  H3  LEU A   5      97.434 133.720 121.617  1.00 54.46           H  
ATOM     12  HA  LEU A   5      97.431 131.230 120.100  1.00 54.46           H  
ATOM     13  HB3 LEU A   5      99.580 132.352 119.153  1.00 54.46           H  
ATOM     14  HB2 LEU A   5      98.988 133.809 119.773  1.00 54.46           H  
ATOM     15  HG  LEU A   5      96.914 133.583 118.370  1.00 54.46           H  
ATOM     16 HD11 LEU A   5      98.042 134.081 116.239  1.00 54.46           H  
ATOM     17 HD12 LEU A   5      98.830 134.898 117.609  1.00 54.46           H  
ATOM     18 HD13 LEU A   5      99.565 133.440 116.900  1.00 54.46           H  
ATOM     19 HD21 LEU A   5      96.917 131.906 116.567  1.00 54.46           H  
ATOM     20 HD22 LEU A   5      98.403 131.193 117.239  1.00 54.46           H  
ATOM     21 HD23 LEU A   5      96.891 131.145 118.176  1.00 54.46           H  
ATOM     22  N   SER A   6      99.979 132.399 121.837  1.00 48.55           N  
ATOM     23  CA  SER A   6     101.099 131.974 122.662  1.00 48.55           C  
ATOM     24  C   SER A   6     101.804 133.201 123.219  1.00 48.55           C  
ATOM     25  O   SER A   6     102.003 134.182 122.499  1.00 48.55           O  
ATOM     26  CB  SER A   6     102.088 131.124 121.852  1.00 48.55           C  
ATOM     27  OG  SER A   6     101.453 130.016 121.233  1.00 48.55           O  
ATOM     28  H   SER A   6      99.954 133.355 121.512  1.00 48.55           H  
ATOM     29  HA  SER A   6     100.719 131.378 123.492  1.00 48.55           H  
ATOM     30  HB3 SER A   6     102.882 130.767 122.508  1.00 48.55           H  
ATOM     31  HB2 SER A   6     102.559 131.744 121.090  1.00 48.55           H  
ATOM     32  HG  SER A   6     100.673 130.316 120.761  1.00 48.55           H  
ATOM     33  N   ALA A   7     102.163 133.150 124.504  1.00 42.12           N  
ATOM     34  CA  ALA A   7     103.003 134.181 125.106  1.00 42.12           C  
ATOM     35  C   ALA A   7     104.347 133.631 125.566  1.00 42.12           C  
ATOM     36  O   ALA A   7     105.392 134.105 125.107  1.00 42.12           O  
ATOM     37  CB  ALA A   7     102.258 134.833 126.275  1.00 42.12           C  
ATOM     38  H   ALA A   7     101.853 132.384 125.085  1.00 42.12           H  
ATOM     39  HA  ALA A   7     103.190 134.947 124.354  1.00 42.12           H  
ATOM     40  HB1 ALA A   7     102.887 135.602 126.723  1.00 42.12           H  
ATOM     41  HB2 ALA A   7     101.335 135.285 125.912  1.00 42.12           H  
ATOM     42  HB3 ALA A   7     102.022 134.076 127.023  1.00 42.12           H  
ATOM     43  N   GLU A   8     104.352 132.645 126.464  1.00 39.42           N  
ATOM     44  CA  GLU A   8     105.526 131.839 126.768  1.00 39.42           C  
ATOM     45  C   GLU A   8     105.408 130.441 126.190  1.00 39.42           C  
ATOM     46  O   GLU A   8     106.311 129.621 126.386  1.00 39.42           O  
ATOM     47  CB  GLU A   8     105.751 131.739 128.281  1.00 39.42           C  
ATOM     48  CG  GLU A   8     106.051 133.045 128.980  1.00 39.42           C  
ATOM     49  CD  GLU A   8     106.223 132.870 130.477  1.00 39.42           C  
ATOM     50  OE1 GLU A   8     105.718 131.869 131.023  1.00 39.42           O  
ATOM     51  OE2 GLU A   8     106.862 133.731 131.111  1.00 39.42           O1-
ATOM     52  H   GLU A   8     103.510 132.424 126.976  1.00 39.42           H  
ATOM     53  HA  GLU A   8     106.397 132.321 126.323  1.00 39.42           H  
ATOM     54  HB3 GLU A   8     106.556 131.031 128.479  1.00 39.42           H  
ATOM     55  HB2 GLU A   8     104.881 131.274 128.745  1.00 39.42           H  
ATOM     56  HG3 GLU A   8     105.244 133.752 128.788  1.00 39.42           H  
ATOM     57  HG2 GLU A   8     106.957 133.481 128.560  1.00 39.42           H  
ATOM     58  N   ASP A   9     104.306 130.147 125.501  1.00 40.53           N  
ATOM     59  CA  ASP A   9     104.121 128.835 124.901  1.00 40.53           C  
ATOM     60  C   ASP A   9     105.059 128.621 123.725  1.00 40.53           C  
ATOM     61  O   ASP A   9     105.382 127.476 123.394  1.00 40.53           O  
ATOM     62  CB  ASP A   9     102.670 128.672 124.464  1.00 40.53           C  
ATOM     63  CG  ASP A   9     101.695 129.091 125.539  1.00 40.53           C  
ATOM     64  OD1 ASP A   9     101.977 128.838 126.728  1.00 40.53           O  
ATOM     65  OD2 ASP A   9     100.648 129.678 125.198  1.00 40.53           O1-
ATOM     66  H   ASP A   9     103.581 130.841 125.388  1.00 40.53           H  
ATOM     67  HA  ASP A   9     104.339 128.079 125.655  1.00 40.53           H  
ATOM     68  HB3 ASP A   9     102.487 127.632 124.195  1.00 40.53           H  
ATOM     69  HB2 ASP A   9     102.494 129.262 123.565  1.00 40.53           H  
ATOM     70  N   LYS A  10     105.501 129.701 123.081  1.00 37.38           N  
ATOM     71  CA  LYS A  10     106.448 129.564 121.981  1.00 37.38           C  
ATOM     72  C   LYS A  10     107.758 128.956 122.461  1.00 37.38           C  
ATOM     73  O   LYS A  10     108.327 128.079 121.798  1.00 37.38           O  
ATOM     74  CB  LYS A  10     106.691 130.926 121.333  1.00 37.38           C  
ATOM     75  CG  LYS A  10     105.464 131.522 120.672  1.00 37.38           C  
ATOM     76  CD  LYS A  10     105.810 132.776 119.893  1.00 37.38           C  
ATOM     77  CE  LYS A  10     104.570 133.409 119.284  1.00 37.38           C  
ATOM     78  NZ  LYS A  10     103.785 134.176 120.290  1.00 37.38           N1+
ATOM     79  H   LYS A  10     105.180 130.619 123.354  1.00 37.38           H  
ATOM     80  HA  LYS A  10     106.014 128.900 121.234  1.00 37.38           H  
ATOM     81  HB3 LYS A  10     107.491 130.839 120.598  1.00 37.38           H  
ATOM     82  HB2 LYS A  10     107.071 131.620 122.083  1.00 37.38           H  
ATOM     83  HG3 LYS A  10     104.722 131.761 121.434  1.00 37.38           H  
ATOM     84  HG2 LYS A  10     105.022 130.787 119.999  1.00 37.38           H  
ATOM     85  HD3 LYS A  10     106.517 132.528 119.101  1.00 37.38           H  
ATOM     86  HD2 LYS A  10     106.295 133.493 120.556  1.00 37.38           H  
ATOM     87  HE3 LYS A  10     103.942 132.631 118.850  1.00 37.38           H  
ATOM     88  HE2 LYS A  10     104.864 134.073 118.471  1.00 37.38           H  
ATOM     89  HZ1 LYS A  10     104.359 134.913 120.675  1.00 37.38           H  
ATOM     90  HZ2 LYS A  10     102.972 134.579 119.847  1.00 37.38           H  
ATOM     91  HZ3 LYS A  10     103.491 133.557 121.032  1.00 37.38           H  
ATOM     92  N   ALA A  11     108.243 129.394 123.623  1.00 31.68           N  
ATOM     93  CA  ALA A  11     109.478 128.840 124.164  1.00 31.68           C  
ATOM     94  C   ALA A  11     109.303 127.378 124.557  1.00 31.68           C  
ATOM     95  O   ALA A  11     110.215 126.565 124.367  1.00 31.68           O  
ATOM     96  CB  ALA A  11     109.942 129.673 125.356  1.00 31.68           C  
ATOM     97  H   ALA A  11     107.754 130.115 124.135  1.00 31.68           H  
ATOM     98  HA  ALA A  11     110.244 128.896 123.391  1.00 31.68           H  
ATOM     99  HB1 ALA A  11     110.865 129.254 125.756  1.00 31.68           H  
ATOM    100  HB2 ALA A  11     110.119 130.700 125.036  1.00 31.68           H  
ATOM    101  HB3 ALA A  11     109.174 129.661 126.129  1.00 31.68           H  
ATOM    102  N   ALA A  12     108.134 127.021 125.092  1.00 27.16           N  
ATOM    103  CA  ALA A  12     107.871 125.627 125.430  1.00 27.16           C  
ATOM    104  C   ALA A  12     107.824 124.751 124.183  1.00 27.16           C  
ATOM    105  O   ALA A  12     108.331 123.622 124.190  1.00 27.16           O  
ATOM    106  CB  ALA A  12     106.569 125.518 126.219  1.00 27.16           C  
ATOM    107  H   ALA A  12     107.424 127.718 125.265  1.00 27.16           H  
ATOM    108  HA  ALA A  12     108.683 125.272 126.064  1.00 27.16           H  
ATOM    109  HB1 ALA A  12     106.380 124.474 126.467  1.00 27.16           H  
ATOM    110  HB2 ALA A  12     106.650 126.100 127.137  1.00 27.16           H  
ATOM    111  HB3 ALA A  12     105.746 125.902 125.617  1.00 27.16           H  
ATOM    112  N   VAL A  13     107.226 125.251 123.101  1.00 28.98           N  
ATOM    113  CA  VAL A  13     107.193 124.488 121.857  1.00 28.98           C  
ATOM    114  C   VAL A  13     108.598 124.338 121.283  1.00 28.98           C  
ATOM    115  O   VAL A  13     108.954 123.286 120.735  1.00 28.98           O  
ATOM    116  CB  VAL A  13     106.229 125.148 120.854  1.00 28.98           C  
ATOM    117  CG1 VAL A  13     106.289 124.442 119.517  1.00 28.98           C  
ATOM    118  CG2 VAL A  13     104.814 125.124 121.390  1.00 28.98           C  
ATOM    119  H   VAL A  13     106.793 126.162 123.139  1.00 28.98           H  
ATOM    120  HA  VAL A  13     106.813 123.492 122.083  1.00 28.98           H  
ATOM    121  HB  VAL A  13     106.530 126.186 120.713  1.00 28.98           H  
ATOM    122 HG11 VAL A  13     105.601 124.922 118.821  1.00 28.98           H  
ATOM    123 HG12 VAL A  13     107.303 124.497 119.121  1.00 28.98           H  
ATOM    124 HG13 VAL A  13     106.006 123.397 119.644  1.00 28.98           H  
ATOM    125 HG21 VAL A  13     104.144 125.594 120.670  1.00 28.98           H  
ATOM    126 HG22 VAL A  13     104.504 124.092 121.554  1.00 28.98           H  
ATOM    127 HG23 VAL A  13     104.773 125.669 122.333  1.00 28.98           H  
ATOM    128  N   GLU A  14     109.421 125.380 121.406  1.00 33.06           N  
ATOM    129  CA  GLU A  14     110.808 125.276 120.962  1.00 33.06           C  
ATOM    130  C   GLU A  14     111.569 124.231 121.773  1.00 33.06           C  
ATOM    131  O   GLU A  14     112.372 123.463 121.223  1.00 33.06           O  
ATOM    132  CB  GLU A  14     111.485 126.640 121.065  1.00 33.06           C  
ATOM    133  CG  GLU A  14     112.945 126.639 120.671  1.00 33.06           C  
ATOM    134  CD  GLU A  14     113.456 128.026 120.362  1.00 33.06           C  
ATOM    135  OE1 GLU A  14     112.744 129.003 120.673  1.00 33.06           O  
ATOM    136  OE2 GLU A  14     114.569 128.142 119.810  1.00 33.06           O1-
ATOM    137  H   GLU A  14     109.085 126.244 121.807  1.00 33.06           H  
ATOM    138  HA  GLU A  14     110.812 124.969 119.916  1.00 33.06           H  
ATOM    139  HB3 GLU A  14     111.386 127.017 122.083  1.00 33.06           H  
ATOM    140  HB2 GLU A  14     110.945 127.359 120.449  1.00 33.06           H  
ATOM    141  HG3 GLU A  14     113.085 125.999 119.800  1.00 33.06           H  
ATOM    142  HG2 GLU A  14     113.538 126.206 121.477  1.00 33.06           H  
ATOM    143  N   ARG A  15     111.328 124.190 123.084  1.00 22.90           N  
ATOM    144  CA  ARG A  15     111.927 123.157 123.922  1.00 22.90           C  
ATOM    145  C   ARG A  15     111.488 121.767 123.479  1.00 22.90           C  
ATOM    146  O   ARG A  15     112.304 120.839 123.412  1.00 22.90           O  
ATOM    147  CB  ARG A  15     111.554 123.399 125.383  1.00 22.90           C  
ATOM    148  CG  ARG A  15     112.221 122.463 126.365  1.00 22.90           C  
ATOM    149  CD  ARG A  15     111.824 122.802 127.784  1.00 22.90           C  
ATOM    150  NE  ARG A  15     112.008 121.677 128.690  1.00 22.90           N  
ATOM    151  CZ  ARG A  15     113.118 121.453 129.381  1.00 22.90           C  
ATOM    152  NH1 ARG A  15     114.147 122.276 129.268  1.00 22.90           N  
ATOM    153  NH2 ARG A  15     113.200 120.405 130.184  1.00 22.90           N1+
ATOM    154  H   ARG A  15     110.724 124.880 123.508  1.00 22.90           H  
ATOM    155  HA  ARG A  15     113.011 123.222 123.828  1.00 22.90           H  
ATOM    156  HB3 ARG A  15     110.472 123.329 125.496  1.00 22.90           H  
ATOM    157  HB2 ARG A  15     111.789 124.429 125.650  1.00 22.90           H  
ATOM    158  HG3 ARG A  15     113.303 122.541 126.263  1.00 22.90           H  
ATOM    159  HG2 ARG A  15     111.931 121.436 126.142  1.00 22.90           H  
ATOM    160  HD3 ARG A  15     110.780 123.116 127.803  1.00 22.90           H  
ATOM    161  HD2 ARG A  15     112.415 123.649 128.133  1.00 22.90           H  
ATOM    162  HE  ARG A  15     111.224 121.046 128.776  1.00 22.90           H  
ATOM    163 HH12 ARG A  15     114.991 122.104 129.795  1.00 22.90           H  
ATOM    164 HH11 ARG A  15     114.088 123.076 128.655  1.00 22.90           H  
ATOM    165 HH22 ARG A  15     114.046 120.236 130.709  1.00 22.90           H  
ATOM    166 HH21 ARG A  15     112.417 119.774 130.272  1.00 22.90           H  
ATOM    167  N   SER A  16     110.197 121.607 123.177  1.00 26.44           N  
ATOM    168  CA  SER A  16     109.697 120.324 122.694  1.00 26.44           C  
ATOM    169  C   SER A  16     110.391 119.909 121.404  1.00 26.44           C  
ATOM    170  O   SER A  16     110.725 118.734 121.220  1.00 26.44           O  
ATOM    171  CB  SER A  16     108.188 120.391 122.480  1.00 26.44           C  
ATOM    172  OG  SER A  16     107.496 120.223 123.698  1.00 26.44           O  
ATOM    173  H   SER A  16     109.554 122.379 123.282  1.00 26.44           H  
ATOM    174  HA  SER A  16     109.903 119.568 123.452  1.00 26.44           H  
ATOM    175  HB3 SER A  16     107.886 119.612 121.780  1.00 26.44           H  
ATOM    176  HB2 SER A  16     107.926 121.355 122.044  1.00 26.44           H  
ATOM    177  HG  SER A  16     106.606 120.571 123.611  1.00 26.44           H  
ATOM    178  N   LYS A  17     110.612 120.859 120.495  1.00 31.00           N  
ATOM    179  CA  LYS A  17     111.255 120.516 119.230  1.00 31.00           C  
ATOM    180  C   LYS A  17     112.720 120.142 119.427  1.00 31.00           C  
ATOM    181  O   LYS A  17     113.231 119.236 118.754  1.00 31.00           O  
ATOM    182  CB  LYS A  17     111.108 121.666 118.238  1.00 31.00           C  
ATOM    183  CG  LYS A  17     109.667 121.908 117.833  1.00 31.00           C  
ATOM    184  CD  LYS A  17     109.543 122.989 116.780  1.00 31.00           C  
ATOM    185  CE  LYS A  17     108.086 123.342 116.535  1.00 31.00           C  
ATOM    186  NZ  LYS A  17     107.325 122.203 115.953  1.00 31.00           N1+
ATOM    187  H   LYS A  17     110.335 121.812 120.683  1.00 31.00           H  
ATOM    188  HA  LYS A  17     110.740 119.649 118.817  1.00 31.00           H  
ATOM    189  HB3 LYS A  17     111.704 121.456 117.350  1.00 31.00           H  
ATOM    190  HB2 LYS A  17     111.519 122.576 118.675  1.00 31.00           H  
ATOM    191  HG3 LYS A  17     109.086 122.189 118.711  1.00 31.00           H  
ATOM    192  HG2 LYS A  17     109.237 120.981 117.454  1.00 31.00           H  
ATOM    193  HD3 LYS A  17     109.994 122.643 115.850  1.00 31.00           H  
ATOM    194  HD2 LYS A  17     110.082 123.878 117.108  1.00 31.00           H  
ATOM    195  HE3 LYS A  17     108.028 124.198 115.862  1.00 31.00           H  
ATOM    196  HE2 LYS A  17     107.623 123.645 117.474  1.00 31.00           H  
ATOM    197  HZ1 LYS A  17     107.356 121.418 116.587  1.00 31.00           H  
ATOM    198  HZ2 LYS A  17     106.365 122.479 115.806  1.00 31.00           H  
ATOM    199  HZ3 LYS A  17     107.737 121.938 115.070  1.00 31.00           H  
ATOM    200  N   MET A  18     113.414 120.812 120.348  1.00 34.79           N  
ATOM    201  CA  MET A  18     114.788 120.406 120.641  1.00 34.79           C  
ATOM    202  C   MET A  18     114.832 119.009 121.252  1.00 34.79           C  
ATOM    203  O   MET A  18     115.715 118.201 120.925  1.00 34.79           O  
ATOM    204  CB  MET A  18     115.463 121.417 121.563  1.00 34.79           C  
ATOM    205  CG  MET A  18     115.684 122.775 120.932  1.00 34.79           C  
ATOM    206  SD  MET A  18     116.411 123.951 122.080  1.00 34.79           S  
ATOM    207  CE  MET A  18     118.065 123.280 122.226  1.00 34.79           C  
ATOM    208  H   MET A  18     112.990 121.589 120.833  1.00 34.79           H  
ATOM    209  HA  MET A  18     115.341 120.382 119.702  1.00 34.79           H  
ATOM    210  HB3 MET A  18     116.418 121.016 121.901  1.00 34.79           H  
ATOM    211  HB2 MET A  18     114.869 121.532 122.470  1.00 34.79           H  
ATOM    212  HG3 MET A  18     114.733 123.164 120.568  1.00 34.79           H  
ATOM    213  HG2 MET A  18     116.332 122.669 120.062  1.00 34.79           H  
ATOM    214  HE1 MET A  18     118.649 123.898 122.908  1.00 34.79           H  
ATOM    215  HE2 MET A  18     118.012 122.263 122.614  1.00 34.79           H  
ATOM    216  HE3 MET A  18     118.542 123.270 121.246  1.00 34.79           H  
ATOM    217  N   ILE A  19     113.881 118.705 122.139  1.00 27.81           N  
ATOM    218  CA  ILE A  19     113.797 117.365 122.713  1.00 27.81           C  
ATOM    219  C   ILE A  19     113.544 116.333 121.620  1.00 27.81           C  
ATOM    220  O   ILE A  19     114.117 115.238 121.635  1.00 27.81           O  
ATOM    221  CB  ILE A  19     112.710 117.322 123.803  1.00 27.81           C  
ATOM    222  CG1 ILE A  19     113.189 118.054 125.057  1.00 27.81           C  
ATOM    223  CG2 ILE A  19     112.335 115.891 124.142  1.00 27.81           C  
ATOM    224  CD1 ILE A  19     112.153 118.142 126.144  1.00 27.81           C  
ATOM    225  H   ILE A  19     113.210 119.405 122.420  1.00 27.81           H  
ATOM    226  HA  ILE A  19     114.755 117.136 123.180  1.00 27.81           H  
ATOM    227  HB  ILE A  19     111.823 117.830 123.425  1.00 27.81           H  
ATOM    228 HG13 ILE A  19     113.516 119.058 124.787  1.00 27.81           H  
ATOM    229 HG12 ILE A  19     114.080 117.560 125.446  1.00 27.81           H  
ATOM    230 HG21 ILE A  19     111.566 115.890 124.914  1.00 27.81           H  
ATOM    231 HG22 ILE A  19     111.955 115.393 123.250  1.00 27.81           H  
ATOM    232 HG23 ILE A  19     113.215 115.361 124.506  1.00 27.81           H  
ATOM    233 HD11 ILE A  19     112.568 118.675 127.000  1.00 27.81           H  
ATOM    234 HD12 ILE A  19     111.280 118.678 125.772  1.00 27.81           H  
ATOM    235 HD13 ILE A  19     111.860 117.138 126.449  1.00 27.81           H  
ATOM    236  N   ASP A  20     112.683 116.666 120.657  1.00 32.02           N  
ATOM    237  CA  ASP A  20     112.418 115.763 119.541  1.00 32.02           C  
ATOM    238  C   ASP A  20     113.672 115.509 118.716  1.00 32.02           C  
ATOM    239  O   ASP A  20     113.936 114.371 118.307  1.00 32.02           O  
ATOM    240  CB  ASP A  20     111.315 116.339 118.657  1.00 32.02           C  
ATOM    241  CG  ASP A  20     109.936 116.015 119.168  1.00 32.02           C  
ATOM    242  OD1 ASP A  20     109.769 114.923 119.742  1.00 32.02           O  
ATOM    243  OD2 ASP A  20     109.021 116.845 119.000  1.00 32.02           O1-
ATOM    244  H   ASP A  20     112.203 117.554 120.693  1.00 32.02           H  
ATOM    245  HA  ASP A  20     112.073 114.811 119.944  1.00 32.02           H  
ATOM    246  HB3 ASP A  20     111.425 115.954 117.643  1.00 32.02           H  
ATOM    247  HB2 ASP A  20     111.432 117.421 118.590  1.00 32.02           H  
ATOM    248  N   ARG A  21     114.447 116.559 118.444  1.00 36.30           N  
ATOM    249  CA  ARG A  21     115.688 116.375 117.699  1.00 36.30           C  
ATOM    250  C   ARG A  21     116.648 115.461 118.449  1.00 36.30           C  
ATOM    251  O   ARG A  21     117.273 114.575 117.850  1.00 36.30           O  
ATOM    252  CB  ARG A  21     116.343 117.726 117.418  1.00 36.30           C  
ATOM    253  CG  ARG A  21     115.786 118.437 116.201  1.00 36.30           C  
ATOM    254  CD  ARG A  21     116.719 119.535 115.716  1.00 36.30           C  
ATOM    255  NE  ARG A  21     117.209 120.376 116.804  1.00 36.30           N  
ATOM    256  CZ  ARG A  21     116.684 121.550 117.138  1.00 36.30           C  
ATOM    257  NH1 ARG A  21     115.646 122.031 116.468  1.00 36.30           N  
ATOM    258  NH2 ARG A  21     117.201 122.243 118.141  1.00 36.30           N1+
ATOM    259  H   ARG A  21     114.175 117.481 118.754  1.00 36.30           H  
ATOM    260  HA  ARG A  21     115.447 115.907 116.744  1.00 36.30           H  
ATOM    261  HB3 ARG A  21     117.417 117.588 117.296  1.00 36.30           H  
ATOM    262  HB2 ARG A  21     116.236 118.368 118.292  1.00 36.30           H  
ATOM    263  HG3 ARG A  21     114.815 118.868 116.445  1.00 36.30           H  
ATOM    264  HG2 ARG A  21     115.628 117.715 115.400  1.00 36.30           H  
ATOM    265  HD3 ARG A  21     116.200 120.155 114.985  1.00 36.30           H  
ATOM    266  HD2 ARG A  21     117.565 119.087 115.195  1.00 36.30           H  
ATOM    267  HE  ARG A  21     118.000 120.012 117.316  1.00 36.30           H  
ATOM    268 HH12 ARG A  21     115.249 122.924 116.724  1.00 36.30           H  
ATOM    269 HH11 ARG A  21     115.252 121.505 115.701  1.00 36.30           H  
ATOM    270 HH22 ARG A  21     116.803 123.136 118.396  1.00 36.30           H  
ATOM    271 HH21 ARG A  21     117.993 121.879 118.651  1.00 36.30           H  
ATOM    272  N   ASN A  22     116.773 115.656 119.764  1.00 37.16           N  
ATOM    273  CA  ASN A  22     117.656 114.799 120.551  1.00 37.16           C  
ATOM    274  C   ASN A  22     117.177 113.350 120.547  1.00 37.16           C  
ATOM    275  O   ASN A  22     117.989 112.419 120.459  1.00 37.16           O  
ATOM    276  CB  ASN A  22     117.764 115.327 121.979  1.00 37.16           C  
ATOM    277  CG  ASN A  22     118.621 116.571 122.073  1.00 37.16           C  
ATOM    278  OD1 ASN A  22     118.943 116.977 123.293  1.00 37.16           O  
ATOM    279  ND2 ASN A  22     118.987 117.163 121.059  1.00 37.16           N  
ATOM    280  H   ASN A  22     116.257 116.397 120.216  1.00 37.16           H  
ATOM    281  HA  ASN A  22     118.649 114.830 120.101  1.00 37.16           H  
ATOM    282  HB3 ASN A  22     118.180 114.551 122.622  1.00 37.16           H  
ATOM    283  HB2 ASN A  22     116.767 115.544 122.361  1.00 37.16           H  
ATOM    284 HD22 ASN A  22     119.559 117.992 121.137  1.00 37.16           H  
ATOM    285 HD21 ASN A  22     118.716 116.820 120.148  1.00 37.16           H  
ATOM    286  N   LEU A  23     115.863 113.139 120.646  1.00 32.30           N  
ATOM    287  CA  LEU A  23     115.326 111.782 120.610  1.00 32.30           C  
ATOM    288  C   LEU A  23     115.613 111.108 119.276  1.00 32.30           C  
ATOM    289  O   LEU A  23     116.002 109.935 119.237  1.00 32.30           O  
ATOM    290  CB  LEU A  23     113.821 111.798 120.880  1.00 32.30           C  
ATOM    291  CG  LEU A  23     113.346 112.182 122.279  1.00 32.30           C  
ATOM    292  CD1 LEU A  23     111.833 112.200 122.330  1.00 32.30           C  
ATOM    293  CD2 LEU A  23     113.900 111.225 123.310  1.00 32.30           C  
ATOM    294  H   LEU A  23     115.232 113.921 120.747  1.00 32.30           H  
ATOM    295  HA  LEU A  23     115.808 111.202 121.397  1.00 32.30           H  
ATOM    296  HB3 LEU A  23     113.400 110.828 120.614  1.00 32.30           H  
ATOM    297  HB2 LEU A  23     113.334 112.442 120.148  1.00 32.30           H  
ATOM    298  HG  LEU A  23     113.711 113.184 122.505  1.00 32.30           H  
ATOM    299 HD11 LEU A  23     111.506 112.475 123.333  1.00 32.30           H  
ATOM    300 HD12 LEU A  23     111.453 112.927 121.612  1.00 32.30           H  
ATOM    301 HD13 LEU A  23     111.449 111.211 122.082  1.00 32.30           H  
ATOM    302 HD21 LEU A  23     113.550 111.515 124.301  1.00 32.30           H  
ATOM    303 HD22 LEU A  23     113.560 110.214 123.087  1.00 32.30           H  
ATOM    304 HD23 LEU A  23     114.989 111.255 123.286  1.00 32.30           H  
ATOM    305  N   ARG A  24     115.427 111.832 118.170  1.00 39.41           N  
ATOM    306  CA  ARG A  24     115.716 111.253 116.861  1.00 39.41           C  
ATOM    307  C   ARG A  24     117.193 110.908 116.724  1.00 39.41           C  
ATOM    308  O   ARG A  24     117.545 109.847 116.193  1.00 39.41           O  
ATOM    309  CB  ARG A  24     115.279 112.206 115.748  1.00 39.41           C  
ATOM    310  CG  ARG A  24     113.831 112.024 115.320  1.00 39.41           C  
ATOM    311  CD  ARG A  24     113.494 112.840 114.081  1.00 39.41           C  
ATOM    312  NE  ARG A  24     113.961 114.220 114.174  1.00 39.41           N  
ATOM    313  CZ  ARG A  24     113.186 115.250 114.498  1.00 39.41           C  
ATOM    314  NH1 ARG A  24     111.901 115.058 114.763  1.00 39.41           N  
ATOM    315  NH2 ARG A  24     113.695 116.471 114.557  1.00 39.41           N1+
ATOM    316  H   ARG A  24     115.086 112.780 118.239  1.00 39.41           H  
ATOM    317  HA  ARG A  24     115.142 110.332 116.763  1.00 39.41           H  
ATOM    318  HB3 ARG A  24     115.931 112.076 114.884  1.00 39.41           H  
ATOM    319  HB2 ARG A  24     115.434 113.235 116.072  1.00 39.41           H  
ATOM    320  HG3 ARG A  24     113.172 112.317 116.137  1.00 39.41           H  
ATOM    321  HG2 ARG A  24     113.641 110.969 115.122  1.00 39.41           H  
ATOM    322  HD3 ARG A  24     112.415 112.832 113.925  1.00 39.41           H  
ATOM    323  HD2 ARG A  24     113.936 112.366 113.204  1.00 39.41           H  
ATOM    324  HE  ARG A  24     114.940 114.368 113.974  1.00 39.41           H  
ATOM    325 HH12 ARG A  24     111.314 115.842 115.009  1.00 39.41           H  
ATOM    326 HH11 ARG A  24     111.510 114.128 114.719  1.00 39.41           H  
ATOM    327 HH22 ARG A  24     113.105 117.253 114.803  1.00 39.41           H  
ATOM    328 HH21 ARG A  24     114.673 116.621 114.356  1.00 39.41           H  
ATOM    329  N   GLU A  25     118.074 111.787 117.205  1.00 44.02           N  
ATOM    330  CA  GLU A  25     119.504 111.510 117.121  1.00 44.02           C  
ATOM    331  C   GLU A  25     119.884 110.277 117.935  1.00 44.02           C  
ATOM    332  O   GLU A  25     120.647 109.423 117.465  1.00 44.02           O  
ATOM    333  CB  GLU A  25     120.295 112.729 117.589  1.00 44.02           C  
ATOM    334  CG  GLU A  25     121.782 112.644 117.329  1.00 44.02           C  
ATOM    335  CD  GLU A  25     122.547 113.758 118.012  1.00 44.02           C  
ATOM    336  OE1 GLU A  25     122.385 114.926 117.601  1.00 44.02           O  
ATOM    337  OE2 GLU A  25     123.307 113.468 118.960  1.00 44.02           O1-
ATOM    338  H   GLU A  25     117.751 112.646 117.628  1.00 44.02           H  
ATOM    339  HA  GLU A  25     119.754 111.321 116.077  1.00 44.02           H  
ATOM    340  HB3 GLU A  25     120.123 112.884 118.654  1.00 44.02           H  
ATOM    341  HB2 GLU A  25     119.895 113.624 117.112  1.00 44.02           H  
ATOM    342  HG3 GLU A  25     121.965 112.684 116.255  1.00 44.02           H  
ATOM    343  HG2 GLU A  25     122.156 111.681 117.677  1.00 44.02           H  
ATOM    344  N   ASP A  26     119.352 110.159 119.154  1.00 45.50           N  
ATOM    345  CA  ASP A  26     119.678 109.002 119.983  1.00 45.50           C  
ATOM    346  C   ASP A  26     119.120 107.717 119.388  1.00 45.50           C  
ATOM    347  O   ASP A  26     119.771 106.667 119.447  1.00 45.50           O  
ATOM    348  CB  ASP A  26     119.158 109.208 121.403  1.00 45.50           C  
ATOM    349  CG  ASP A  26     120.112 110.014 122.257  1.00 45.50           C  
ATOM    350  OD2 ASP A  26     119.693 110.500 123.328  1.00 45.50           O1-
ATOM    351  OD1 ASP A  26     121.286 110.156 121.856  1.00 45.50           O  
ATOM    352  H   ASP A  26     118.725 110.870 119.502  1.00 45.50           H  
ATOM    353  HA  ASP A  26     120.763 108.912 120.029  1.00 45.50           H  
ATOM    354  HB3 ASP A  26     118.985 108.238 121.870  1.00 45.50           H  
ATOM    355  HB2 ASP A  26     118.192 109.711 121.366  1.00 45.50           H  
ATOM    356  N   GLY A  27     117.920 107.776 118.809  1.00 42.55           N  
ATOM    357  CA  GLY A  27     117.374 106.598 118.158  1.00 42.55           C  
ATOM    358  C   GLY A  27     118.197 106.156 116.966  1.00 42.55           C  
ATOM    359  O   GLY A  27     118.441 104.961 116.776  1.00 42.55           O  
ATOM    360  H   GLY A  27     117.394 108.638 118.824  1.00 42.55           H  
ATOM    361  HA3 GLY A  27     116.352 106.802 117.837  1.00 42.55           H  
ATOM    362  HA2 GLY A  27     117.312 105.782 118.878  1.00 42.55           H  
ATOM    363  N   GLU A  28     118.635 107.113 116.143  1.00 45.42           N  
ATOM    364  CA  GLU A  28     119.477 106.770 115.002  1.00 45.42           C  
ATOM    365  C   GLU A  28     120.799 106.170 115.458  1.00 45.42           C  
ATOM    366  O   GLU A  28     121.303 105.224 114.842  1.00 45.42           O  
ATOM    367  CB  GLU A  28     119.719 108.002 114.132  1.00 45.42           C  
ATOM    368  CG  GLU A  28     118.561 108.342 113.212  1.00 45.42           C  
ATOM    369  CD  GLU A  28     118.802 109.608 112.413  1.00 45.42           C  
ATOM    370  OE1 GLU A  28     119.933 110.137 112.462  1.00 45.42           O  
ATOM    371  OE2 GLU A  28     117.861 110.073 111.738  1.00 45.42           O1-
ATOM    372  H   GLU A  28     118.383 108.077 116.310  1.00 45.42           H  
ATOM    373  HA  GLU A  28     118.953 106.026 114.402  1.00 45.42           H  
ATOM    374  HB3 GLU A  28     120.621 107.854 113.538  1.00 45.42           H  
ATOM    375  HB2 GLU A  28     119.937 108.858 114.770  1.00 45.42           H  
ATOM    376  HG3 GLU A  28     117.651 108.453 113.801  1.00 45.42           H  
ATOM    377  HG2 GLU A  28     118.385 107.511 112.529  1.00 45.42           H  
ATOM    378  N   LYS A  29     121.380 106.709 116.531  1.00 44.67           N  
ATOM    379  CA  LYS A  29     122.619 106.140 117.052  1.00 44.67           C  
ATOM    380  C   LYS A  29     122.407 104.721 117.570  1.00 44.67           C  
ATOM    381  O   LYS A  29     123.248 103.842 117.352  1.00 44.67           O  
ATOM    382  CB  LYS A  29     123.184 107.031 118.155  1.00 44.67           C  
ATOM    383  CG  LYS A  29     124.439 106.483 118.802  1.00 44.67           C  
ATOM    384  CD  LYS A  29     125.194 107.568 119.545  1.00 44.67           C  
ATOM    385  CE  LYS A  29     124.523 107.898 120.866  1.00 44.67           C  
ATOM    386  NZ  LYS A  29     125.203 109.017 121.570  1.00 44.67           N1+
ATOM    387  H   LYS A  29     120.963 107.510 116.982  1.00 44.67           H  
ATOM    388  HA  LYS A  29     123.345 106.102 116.240  1.00 44.67           H  
ATOM    389  HB3 LYS A  29     122.422 107.188 118.919  1.00 44.67           H  
ATOM    390  HB2 LYS A  29     123.389 108.022 117.750  1.00 44.67           H  
ATOM    391  HG3 LYS A  29     125.084 106.052 118.036  1.00 44.67           H  
ATOM    392  HG2 LYS A  29     124.171 105.687 119.497  1.00 44.67           H  
ATOM    393  HD3 LYS A  29     125.241 108.465 118.928  1.00 44.67           H  
ATOM    394  HD2 LYS A  29     126.216 107.237 119.730  1.00 44.67           H  
ATOM    395  HE3 LYS A  29     124.524 107.014 121.504  1.00 44.67           H  
ATOM    396  HE2 LYS A  29     123.481 108.162 120.687  1.00 44.67           H  
ATOM    397  HZ1 LYS A  29     125.181 109.843 120.990  1.00 44.67           H  
ATOM    398  HZ2 LYS A  29     124.728 109.205 122.441  1.00 44.67           H  
ATOM    399  HZ3 LYS A  29     126.162 108.764 121.758  1.00 44.67           H  
ATOM    400  N   ALA A  30     121.290 104.479 118.259  1.00 44.28           N  
ATOM    401  CA  ALA A  30     121.057 103.167 118.855  1.00 44.28           C  
ATOM    402  C   ALA A  30     120.701 102.115 117.813  1.00 44.28           C  
ATOM    403  O   ALA A  30     121.013 100.935 118.000  1.00 44.28           O  
ATOM    404  CB  ALA A  30     119.954 103.252 119.907  1.00 44.28           C  
ATOM    405  H   ALA A  30     120.598 105.206 118.371  1.00 44.28           H  
ATOM    406  HA  ALA A  30     121.975 102.854 119.352  1.00 44.28           H  
ATOM    407  HB1 ALA A  30     119.791 102.267 120.343  1.00 44.28           H  
ATOM    408  HB2 ALA A  30     120.250 103.951 120.689  1.00 44.28           H  
ATOM    409  HB3 ALA A  30     119.032 103.600 119.440  1.00 44.28           H  
ATOM    410  N   ALA A  31     120.053 102.510 116.719  1.00 43.72           N  
ATOM    411  CA  ALA A  31     119.582 101.525 115.752  1.00 43.72           C  
ATOM    412  C   ALA A  31     120.700 100.870 114.950  1.00 43.72           C  
ATOM    413  O   ALA A  31     120.415  99.945 114.184  1.00 43.72           O  
ATOM    414  CB  ALA A  31     118.579 102.170 114.797  1.00 43.72           C  
ATOM    415  H   ALA A  31     119.887 103.493 116.558  1.00 43.72           H  
ATOM    416  HA  ALA A  31     119.062 100.740 116.302  1.00 43.72           H  
ATOM    417  HB1 ALA A  31     118.232 101.428 114.078  1.00 43.72           H  
ATOM    418  HB2 ALA A  31     117.730 102.551 115.364  1.00 43.72           H  
ATOM    419  HB3 ALA A  31     119.059 102.992 114.267  1.00 43.72           H  
ATOM    420  N   ARG A  32     121.949 101.308 115.090  1.00 45.57           N  
ATOM    421  CA  ARG A  32     123.051 100.756 114.312  1.00 45.57           C  
ATOM    422  C   ARG A  32     123.790  99.635 115.032  1.00 45.57           C  
ATOM    423  O   ARG A  32     124.751  99.091 114.480  1.00 45.57           O  
ATOM    424  CB  ARG A  32     124.024 101.873 113.920  1.00 45.57           C  
ATOM    425  CG  ARG A  32     125.136 102.138 114.911  1.00 45.57           C  
ATOM    426  CD  ARG A  32     126.226 102.978 114.272  1.00 45.57           C  
ATOM    427  NE  ARG A  32     125.826 104.376 114.149  1.00 45.57           N  
ATOM    428  CZ  ARG A  32     126.293 105.358 114.913  1.00 45.57           C  
ATOM    429  NH1 ARG A  32     127.183 105.098 115.861  1.00 45.57           N  
ATOM    430  NH2 ARG A  32     125.870 106.601 114.729  1.00 45.57           N1+
ATOM    431  H   ARG A  32     122.155 102.044 115.751  1.00 45.57           H  
ATOM    432  HA  ARG A  32     122.634 100.342 113.394  1.00 45.57           H  
ATOM    433  HB3 ARG A  32     123.466 102.794 113.750  1.00 45.57           H  
ATOM    434  HB2 ARG A  32     124.456 101.649 112.945  1.00 45.57           H  
ATOM    435  HG3 ARG A  32     125.557 101.190 115.246  1.00 45.57           H  
ATOM    436  HG2 ARG A  32     124.733 102.664 115.777  1.00 45.57           H  
ATOM    437  HD3 ARG A  32     126.459 102.579 113.285  1.00 45.57           H  
ATOM    438  HD2 ARG A  32     127.134 102.912 114.872  1.00 45.57           H  
ATOM    439  HE  ARG A  32     125.149 104.576 113.427  1.00 45.57           H  
ATOM    440 HH12 ARG A  32     127.537 105.846 116.441  1.00 45.57           H  
ATOM    441 HH11 ARG A  32     127.507 104.152 116.004  1.00 45.57           H  
ATOM    442 HH22 ARG A  32     126.225 107.347 115.310  1.00 45.57           H  
ATOM    443 HH21 ARG A  32     125.192 106.802 114.008  1.00 45.57           H  
ATOM    444  N   GLU A  33     123.355  99.263 116.230  1.00 44.61           N  
ATOM    445  CA  GLU A  33     123.914  98.125 116.942  1.00 44.61           C  
ATOM    446  C   GLU A  33     123.220  96.844 116.499  1.00 44.61           C  
ATOM    447  O   GLU A  33     122.028  96.840 116.184  1.00 44.61           O  
ATOM    448  CB  GLU A  33     123.749  98.301 118.452  1.00 44.61           C  
ATOM    449  CG  GLU A  33     124.466  99.506 119.035  1.00 44.61           C  
ATOM    450  CD  GLU A  33     125.971  99.369 118.996  1.00 44.61           C  
ATOM    451  OE1 GLU A  33     126.467  98.232 119.123  1.00 44.61           O  
ATOM    452  OE2 GLU A  33     126.660 100.399 118.841  1.00 44.61           O1-
ATOM    453  H   GLU A  33     122.610  99.777 116.679  1.00 44.61           H  
ATOM    454  HA  GLU A  33     124.976  98.050 116.709  1.00 44.61           H  
ATOM    455  HB3 GLU A  33     124.089  97.398 118.960  1.00 44.61           H  
ATOM    456  HB2 GLU A  33     122.688  98.360 118.694  1.00 44.61           H  
ATOM    457  HG3 GLU A  33     124.143  99.656 120.065  1.00 44.61           H  
ATOM    458  HG2 GLU A  33     124.170 100.402 118.490  1.00 44.61           H  
ATOM    459  N   VAL A  34     123.976  95.751 116.476  1.00 36.51           N  
ATOM    460  CA  VAL A  34     123.434  94.431 116.173  1.00 36.51           C  
ATOM    461  C   VAL A  34     123.229  93.700 117.491  1.00 36.51           C  
ATOM    462  O   VAL A  34     124.189  93.468 118.232  1.00 36.51           O  
ATOM    463  CB  VAL A  34     124.363  93.642 115.237  1.00 36.51           C  
ATOM    464  CG1 VAL A  34     123.915  92.199 115.140  1.00 36.51           C  
ATOM    465  CG2 VAL A  34     124.398  94.283 113.865  1.00 36.51           C  
ATOM    466  H   VAL A  34     124.964  95.816 116.673  1.00 36.51           H  
ATOM    467  HA  VAL A  34     122.467  94.553 115.686  1.00 36.51           H  
ATOM    468  HB  VAL A  34     125.370  93.663 115.653  1.00 36.51           H  
ATOM    469 HG11 VAL A  34     124.584  91.654 114.473  1.00 36.51           H  
ATOM    470 HG12 VAL A  34     123.939  91.743 116.130  1.00 36.51           H  
ATOM    471 HG13 VAL A  34     122.899  92.159 114.747  1.00 36.51           H  
ATOM    472 HG21 VAL A  34     125.060  93.713 113.214  1.00 36.51           H  
ATOM    473 HG22 VAL A  34     123.393  94.293 113.442  1.00 36.51           H  
ATOM    474 HG23 VAL A  34     124.766  95.306 113.950  1.00 36.51           H  
ATOM    475  N   LYS A  35     121.987  93.325 117.783  1.00 32.05           N  
ATOM    476  CA  LYS A  35     121.625  92.752 119.073  1.00 32.05           C  
ATOM    477  C   LYS A  35     121.511  91.238 118.975  1.00 32.05           C  
ATOM    478  O   LYS A  35     120.813  90.716 118.102  1.00 32.05           O  
ATOM    479  CB  LYS A  35     120.312  93.344 119.578  1.00 32.05           C  
ATOM    480  CG  LYS A  35     120.382  94.830 119.856  1.00 32.05           C  
ATOM    481  CD  LYS A  35     119.070  95.354 120.403  1.00 32.05           C  
ATOM    482  CE  LYS A  35     119.160  96.840 120.691  1.00 32.05           C  
ATOM    483  NZ  LYS A  35     120.300  97.471 119.970  1.00 32.05           N1+
ATOM    484  H   LYS A  35     121.253  93.433 117.098  1.00 32.05           H  
ATOM    485  HA  LYS A  35     122.410  92.993 119.790  1.00 32.05           H  
ATOM    486  HB3 LYS A  35     120.004  92.821 120.483  1.00 32.05           H  
ATOM    487  HB2 LYS A  35     119.524  93.149 118.851  1.00 32.05           H  
ATOM    488  HG3 LYS A  35     120.629  95.360 118.936  1.00 32.05           H  
ATOM    489  HG2 LYS A  35     121.179  95.028 120.573  1.00 32.05           H  
ATOM    490  HD3 LYS A  35     118.821  94.821 121.320  1.00 32.05           H  
ATOM    491  HD2 LYS A  35     118.276  95.172 119.678  1.00 32.05           H  
ATOM    492  HE3 LYS A  35     119.279  96.995 121.763  1.00 32.05           H  
ATOM    493  HE2 LYS A  35     118.230  97.324 120.393  1.00 32.05           H  
ATOM    494  HZ1 LYS A  35     120.180  97.346 118.975  1.00 32.05           H  
ATOM    495  HZ2 LYS A  35     120.330  98.458 120.184  1.00 32.05           H  
ATOM    496  HZ3 LYS A  35     121.165  97.038 120.261  1.00 32.05           H  
ATOM    497  N   LEU A  36     122.189  90.542 119.883  1.00 29.43           N  
ATOM    498  CA  LEU A  36     122.190  89.090 119.955  1.00 29.43           C  
ATOM    499  C   LEU A  36     121.717  88.664 121.336  1.00 29.43           C  
ATOM    500  O   LEU A  36     122.043  89.308 122.336  1.00 29.43           O  
ATOM    501  CB  LEU A  36     123.589  88.528 119.690  1.00 29.43           C  
ATOM    502  CG  LEU A  36     124.253  88.920 118.372  1.00 29.43           C  
ATOM    503  CD1 LEU A  36     125.701  88.484 118.369  1.00 29.43           C  
ATOM    504  CD2 LEU A  36     123.516  88.316 117.200  1.00 29.43           C  
ATOM    505  H   LEU A  36     122.745  91.023 120.576  1.00 29.43           H  
ATOM    506  HA  LEU A  36     121.502  88.697 119.207  1.00 29.43           H  
ATOM    507  HB3 LEU A  36     123.559  87.441 119.767  1.00 29.43           H  
ATOM    508  HB2 LEU A  36     124.246  88.798 120.517  1.00 29.43           H  
ATOM    509  HG  LEU A  36     124.219  90.005 118.278  1.00 29.43           H  
ATOM    510 HD11 LEU A  36     126.165  88.769 117.424  1.00 29.43           H  
ATOM    511 HD12 LEU A  36     126.228  88.967 119.192  1.00 29.43           H  
ATOM    512 HD13 LEU A  36     125.755  87.402 118.488  1.00 29.43           H  
ATOM    513 HD21 LEU A  36     124.007  88.609 116.272  1.00 29.43           H  
ATOM    514 HD22 LEU A  36     123.522  87.229 117.287  1.00 29.43           H  
ATOM    515 HD23 LEU A  36     122.486  88.673 117.194  1.00 29.43           H  
ATOM    516  N   LEU A  37     120.941  87.589 121.395  1.00 26.70           N  
ATOM    517  CA  LEU A  37     120.467  87.054 122.667  1.00 26.70           C  
ATOM    518  C   LEU A  37     121.139  85.711 122.916  1.00 26.70           C  
ATOM    519  O   LEU A  37     121.031  84.805 122.088  1.00 26.70           O  
ATOM    520  CB  LEU A  37     118.946  86.918 122.667  1.00 26.70           C  
ATOM    521  CG  LEU A  37     118.299  86.046 123.740  1.00 26.70           C  
ATOM    522  CD1 LEU A  37     118.404  86.699 125.101  1.00 26.70           C  
ATOM    523  CD2 LEU A  37     116.851  85.792 123.387  1.00 26.70           C  
ATOM    524  H   LEU A  37     120.664  87.119 120.545  1.00 26.70           H  
ATOM    525  HA  LEU A  37     120.755  87.741 123.463  1.00 26.70           H  
ATOM    526  HB3 LEU A  37     118.618  86.577 121.685  1.00 26.70           H  
ATOM    527  HB2 LEU A  37     118.499  87.912 122.697  1.00 26.70           H  
ATOM    528  HG  LEU A  37     118.822  85.090 123.772  1.00 26.70           H  
ATOM    529 HD11 LEU A  37     117.936  86.059 125.849  1.00 26.70           H  
ATOM    530 HD12 LEU A  37     119.454  86.845 125.354  1.00 26.70           H  
ATOM    531 HD13 LEU A  37     117.898  87.664 125.082  1.00 26.70           H  
ATOM    532 HD21 LEU A  37     116.393  85.169 124.155  1.00 26.70           H  
ATOM    533 HD22 LEU A  37     116.320  86.742 123.325  1.00 26.70           H  
ATOM    534 HD23 LEU A  37     116.795  85.282 122.425  1.00 26.70           H  
ATOM    535  N   LEU A  38     121.821  85.576 124.051  1.00 36.44           N  
ATOM    536  CA  LEU A  38     122.607  84.385 124.349  1.00 36.44           C  
ATOM    537  C   LEU A  38     121.850  83.485 125.319  1.00 36.44           C  
ATOM    538  O   LEU A  38     121.443  83.929 126.396  1.00 36.44           O  
ATOM    539  CB  LEU A  38     123.966  84.770 124.934  1.00 36.44           C  
ATOM    540  CG  LEU A  38     124.876  83.635 125.402  1.00 36.44           C  
ATOM    541  CD1 LEU A  38     125.598  83.004 124.225  1.00 36.44           C  
ATOM    542  CD2 LEU A  38     125.870  84.149 126.421  1.00 36.44           C  
ATOM    543  H   LEU A  38     121.805  86.314 124.741  1.00 36.44           H  
ATOM    544  HA  LEU A  38     122.771  83.836 123.422  1.00 36.44           H  
ATOM    545  HB3 LEU A  38     123.817  85.471 125.755  1.00 36.44           H  
ATOM    546  HB2 LEU A  38     124.504  85.386 124.214  1.00 36.44           H  
ATOM    547  HG  LEU A  38     124.259  82.872 125.877  1.00 36.44           H  
ATOM    548 HD11 LEU A  38     126.240  82.199 124.581  1.00 36.44           H  
ATOM    549 HD12 LEU A  38     124.867  82.602 123.523  1.00 36.44           H  
ATOM    550 HD13 LEU A  38     126.206  83.758 123.724  1.00 36.44           H  
ATOM    551 HD21 LEU A  38     126.513  83.331 126.747  1.00 36.44           H  
ATOM    552 HD22 LEU A  38     126.480  84.933 125.971  1.00 36.44           H  
ATOM    553 HD23 LEU A  38     125.334  84.554 127.280  1.00 36.44           H  
ATOM    554  N   LEU A  39     121.677  82.221 124.938  1.00 44.49           N  
ATOM    555  CA  LEU A  39     120.897  81.266 125.706  1.00 44.49           C  
ATOM    556  C   LEU A  39     121.660  79.956 125.847  1.00 44.49           C  
ATOM    557  O   LEU A  39     122.533  79.621 125.037  1.00 44.49           O  
ATOM    558  CB  LEU A  39     119.532  81.002 125.055  1.00 44.49           C  
ATOM    559  CG  LEU A  39     118.477  82.101 125.172  1.00 44.49           C  
ATOM    560  CD1 LEU A  39     117.320  81.828 124.227  1.00 44.49           C  
ATOM    561  CD2 LEU A  39     117.984  82.214 126.599  1.00 44.49           C  
ATOM    562  H   LEU A  39     122.097  81.890 124.081  1.00 44.49           H  
ATOM    563  HA  LEU A  39     120.731  81.677 126.702  1.00 44.49           H  
ATOM    564  HB3 LEU A  39     119.123  80.070 125.446  1.00 44.49           H  
ATOM    565  HB2 LEU A  39     119.678  80.757 124.003  1.00 44.49           H  
ATOM    566  HG  LEU A  39     118.935  83.049 124.890  1.00 44.49           H  
ATOM    567 HD11 LEU A  39     116.577  82.620 124.323  1.00 44.49           H  
ATOM    568 HD12 LEU A  39     117.687  81.797 123.201  1.00 44.49           H  
ATOM    569 HD13 LEU A  39     116.864  80.870 124.478  1.00 44.49           H  
ATOM    570 HD21 LEU A  39     117.233  83.002 126.663  1.00 44.49           H  
ATOM    571 HD22 LEU A  39     117.543  81.266 126.908  1.00 44.49           H  
ATOM    572 HD23 LEU A  39     118.820  82.456 127.255  1.00 44.49           H  
ATOM    573  N   GLY A  40     121.306  79.216 126.889  1.00 60.51           N  
ATOM    574  CA  GLY A  40     121.920  77.930 127.159  1.00 60.51           C  
ATOM    575  C   GLY A  40     121.254  77.298 128.359  1.00 60.51           C  
ATOM    576  O   GLY A  40     120.404  77.904 129.019  1.00 60.51           O  
ATOM    577  H   GLY A  40     120.590  79.544 127.521  1.00 60.51           H  
ATOM    578  HA3 GLY A  40     122.981  78.070 127.365  1.00 60.51           H  
ATOM    579  HA2 GLY A  40     121.798  77.280 126.292  1.00 60.51           H  
ATOM    580  N   ALA A  41     121.654  76.060 128.637  1.00 79.31           N  
ATOM    581  CA  ALA A  41     121.066  75.274 129.721  1.00 79.31           C  
ATOM    582  C   ALA A  41     122.114  75.080 130.812  1.00 79.31           C  
ATOM    583  O   ALA A  41     122.837  74.084 130.837  1.00 79.31           O  
ATOM    584  CB  ALA A  41     120.544  73.940 129.201  1.00 79.31           C  
ATOM    585  H   ALA A  41     122.388  75.632 128.091  1.00 79.31           H  
ATOM    586  HA  ALA A  41     120.230  75.833 130.140  1.00 79.31           H  
ATOM    587  HB1 ALA A  41     120.111  73.373 130.025  1.00 79.31           H  
ATOM    588  HB2 ALA A  41     119.781  74.118 128.443  1.00 79.31           H  
ATOM    589  HB3 ALA A  41     121.366  73.374 128.763  1.00 79.31           H  
ATOM    590  N   GLY A  42     122.187  76.045 131.726  1.00 89.84           N  
ATOM    591  CA  GLY A  42     123.043  75.933 132.890  1.00 89.84           C  
ATOM    592  C   GLY A  42     124.522  75.800 132.592  1.00 89.84           C  
ATOM    593  O   GLY A  42     125.115  74.745 132.841  1.00 89.84           O  
ATOM    594  H   GLY A  42     121.636  76.885 131.619  1.00 89.84           H  
ATOM    595  HA3 GLY A  42     122.720  75.086 133.495  1.00 89.84           H  
ATOM    596  HA2 GLY A  42     122.882  76.793 133.540  1.00 89.84           H  
ATOM    597  N   GLU A  43     125.126  76.864 132.060  1.00 91.52           N  
ATOM    598  CA  GLU A  43     126.565  76.921 131.797  1.00 91.52           C  
ATOM    599  C   GLU A  43     127.009  75.795 130.861  1.00 91.52           C  
ATOM    600  O   GLU A  43     127.771  74.898 131.228  1.00 91.52           O  
ATOM    601  CB  GLU A  43     127.362  76.909 133.104  1.00 91.52           C  
ATOM    602  CG  GLU A  43     127.339  78.241 133.833  1.00 91.52           C  
ATOM    603  CD  GLU A  43     127.494  79.425 132.894  1.00 91.52           C  
ATOM    604  OE1 GLU A  43     128.471  79.449 132.116  1.00 91.52           O  
ATOM    605  OE2 GLU A  43     126.634  80.329 132.930  1.00 91.52           O1-
ATOM    606  H   GLU A  43     124.586  77.683 131.818  1.00 91.52           H  
ATOM    607  HA  GLU A  43     126.771  77.866 131.295  1.00 91.52           H  
ATOM    608  HB3 GLU A  43     128.394  76.628 132.896  1.00 91.52           H  
ATOM    609  HB2 GLU A  43     126.971  76.131 133.759  1.00 91.52           H  
ATOM    610  HG3 GLU A  43     128.136  78.261 134.576  1.00 91.52           H  
ATOM    611  HG2 GLU A  43     126.404  78.336 134.384  1.00 91.52           H  
ATOM    612  N   SER A  44     126.502  75.857 129.633  1.00 80.43           N  
ATOM    613  CA  SER A  44     126.847  74.908 128.586  1.00 80.43           C  
ATOM    614  C   SER A  44     128.043  75.357 127.754  1.00 80.43           C  
ATOM    615  O   SER A  44     128.372  74.702 126.760  1.00 80.43           O  
ATOM    616  CB  SER A  44     125.639  74.676 127.675  1.00 80.43           C  
ATOM    617  OG  SER A  44     124.571  74.080 128.391  1.00 80.43           O  
ATOM    618  H   SER A  44     125.846  76.587 129.394  1.00 80.43           H  
ATOM    619  HA  SER A  44     127.101  73.960 129.059  1.00 80.43           H  
ATOM    620  HB3 SER A  44     125.928  74.028 126.848  1.00 80.43           H  
ATOM    621  HB2 SER A  44     125.310  75.628 127.259  1.00 80.43           H  
ATOM    622  HG  SER A  44     124.307  74.657 129.112  1.00 80.43           H  
ATOM    623  N   GLY A  45     128.695  76.454 128.133  1.00 81.11           N  
ATOM    624  CA  GLY A  45     129.796  76.998 127.363  1.00 81.11           C  
ATOM    625  C   GLY A  45     129.643  78.486 127.128  1.00 81.11           C  
ATOM    626  O   GLY A  45     130.409  79.097 126.371  1.00 81.11           O  
ATOM    627  H   GLY A  45     128.427  76.934 128.980  1.00 81.11           H  
ATOM    628  HA3 GLY A  45     129.857  76.484 126.404  1.00 81.11           H  
ATOM    629  HA2 GLY A  45     130.733  76.808 127.886  1.00 81.11           H  
ATOM    630  N   LYS A  46     128.633  79.073 127.776  1.00 78.68           N  
ATOM    631  CA  LYS A  46     128.413  80.510 127.666  1.00 78.68           C  
ATOM    632  C   LYS A  46     129.624  81.287 128.161  1.00 78.68           C  
ATOM    633  O   LYS A  46     129.988  82.316 127.582  1.00 78.68           O  
ATOM    634  CB  LYS A  46     127.164  80.912 128.449  1.00 78.68           C  
ATOM    635  CG  LYS A  46     125.917  80.133 128.074  1.00 78.68           C  
ATOM    636  CD  LYS A  46     124.667  80.791 128.631  1.00 78.68           C  
ATOM    637  CE  LYS A  46     124.080  79.979 129.774  1.00 78.68           C  
ATOM    638  NZ  LYS A  46     122.961  80.692 130.449  1.00 78.68           N1+
ATOM    639  H   LYS A  46     128.012  78.520 128.350  1.00 78.68           H  
ATOM    640  HA  LYS A  46     128.254  80.754 126.616  1.00 78.68           H  
ATOM    641  HB3 LYS A  46     126.979  81.977 128.312  1.00 78.68           H  
ATOM    642  HB2 LYS A  46     127.354  80.797 129.516  1.00 78.68           H  
ATOM    643  HG3 LYS A  46     125.995  79.116 128.460  1.00 78.68           H  
ATOM    644  HG2 LYS A  46     125.841  80.070 126.988  1.00 78.68           H  
ATOM    645  HD3 LYS A  46     123.925  80.891 127.838  1.00 78.68           H  
ATOM    646  HD2 LYS A  46     124.911  81.792 128.985  1.00 78.68           H  
ATOM    647  HE3 LYS A  46     124.861  79.760 130.502  1.00 78.68           H  
ATOM    648  HE2 LYS A  46     123.723  79.022 129.393  1.00 78.68           H  
ATOM    649  HZ1 LYS A  46     122.225  80.873 129.781  1.00 78.68           H  
ATOM    650  HZ2 LYS A  46     122.601  80.120 131.199  1.00 78.68           H  
ATOM    651  HZ3 LYS A  46     123.297  81.567 130.825  1.00 78.68           H  
ATOM    652  N   SER A  47     130.257  80.814 129.236  1.00 86.54           N  
ATOM    653  CA  SER A  47     131.428  81.502 129.767  1.00 86.54           C  
ATOM    654  C   SER A  47     132.545  81.551 128.733  1.00 86.54           C  
ATOM    655  O   SER A  47     133.161  82.600 128.516  1.00 86.54           O  
ATOM    656  CB  SER A  47     131.903  80.811 131.044  1.00 86.54           C  
ATOM    657  OG  SER A  47     130.859  80.738 132.000  1.00 86.54           O  
ATOM    658  H   SER A  47     129.926  79.974 129.688  1.00 86.54           H  
ATOM    659  HA  SER A  47     131.143  82.525 130.015  1.00 86.54           H  
ATOM    660  HB3 SER A  47     132.743  81.364 131.465  1.00 86.54           H  
ATOM    661  HB2 SER A  47     132.248  79.805 130.805  1.00 86.54           H  
ATOM    662  HG  SER A  47     130.162  80.165 131.671  1.00 86.54           H  
ATOM    663  N   THR A  48     132.805  80.424 128.066  1.00 88.19           N  
ATOM    664  CA  THR A  48     133.832  80.400 127.030  1.00 88.19           C  
ATOM    665  C   THR A  48     133.462  81.303 125.861  1.00 88.19           C  
ATOM    666  O   THR A  48     134.309  82.042 125.344  1.00 88.19           O  
ATOM    667  CB  THR A  48     134.055  78.967 126.545  1.00 88.19           C  
ATOM    668  OG1 THR A  48     134.324  78.118 127.667  1.00 88.19           O  
ATOM    669  CG2 THR A  48     135.227  78.909 125.577  1.00 88.19           C  
ATOM    670  H   THR A  48     132.289  79.582 128.278  1.00 88.19           H  
ATOM    671  HA  THR A  48     134.764  80.764 127.463  1.00 88.19           H  
ATOM    672  HB  THR A  48     133.155  78.617 126.039  1.00 88.19           H  
ATOM    673  HG1 THR A  48     133.578  78.138 128.270  1.00 88.19           H  
ATOM    674 HG21 THR A  48     135.372  77.882 125.242  1.00 88.19           H  
ATOM    675 HG22 THR A  48     135.020  79.546 124.717  1.00 88.19           H  
ATOM    676 HG23 THR A  48     136.130  79.258 126.078  1.00 88.19           H  
ATOM    677  N   ILE A  49     132.197  81.262 125.435  1.00 81.76           N  
ATOM    678  CA  ILE A  49     131.775  82.077 124.297  1.00 81.76           C  
ATOM    679  C   ILE A  49     131.945  83.560 124.605  1.00 81.76           C  
ATOM    680  O   ILE A  49     132.426  84.330 123.765  1.00 81.76           O  
ATOM    681  CB  ILE A  49     130.327  81.737 123.901  1.00 81.76           C  
ATOM    682  CG1 ILE A  49     130.248  80.301 123.381  1.00 81.76           C  
ATOM    683  CG2 ILE A  49     129.815  82.706 122.849  1.00 81.76           C  
ATOM    684  CD1 ILE A  49     131.280  79.972 122.327  1.00 81.76           C  
ATOM    685  H   ILE A  49     131.527  80.666 125.899  1.00 81.76           H  
ATOM    686  HA  ILE A  49     132.420  81.834 123.453  1.00 81.76           H  
ATOM    687  HB  ILE A  49     129.696  81.821 124.786  1.00 81.76           H  
ATOM    688 HG13 ILE A  49     129.251  80.116 122.981  1.00 81.76           H  
ATOM    689 HG12 ILE A  49     130.351  79.608 124.216  1.00 81.76           H  
ATOM    690 HG21 ILE A  49     128.790  82.447 122.584  1.00 81.76           H  
ATOM    691 HG22 ILE A  49     129.842  83.721 123.245  1.00 81.76           H  
ATOM    692 HG23 ILE A  49     130.445  82.646 121.962  1.00 81.76           H  
ATOM    693 HD11 ILE A  49     131.158  78.936 122.009  1.00 81.76           H  
ATOM    694 HD12 ILE A  49     131.148  80.632 121.470  1.00 81.76           H  
ATOM    695 HD13 ILE A  49     132.279  80.110 122.740  1.00 81.76           H  
ATOM    696  N   VAL A  50     131.561  83.986 125.811  1.00 85.59           N  
ATOM    697  CA  VAL A  50     131.786  85.375 126.201  1.00 85.59           C  
ATOM    698  C   VAL A  50     133.275  85.673 126.308  1.00 85.59           C  
ATOM    699  O   VAL A  50     133.715  86.785 125.997  1.00 85.59           O  
ATOM    700  CB  VAL A  50     131.049  85.709 127.513  1.00 85.59           C  
ATOM    701  CG1 VAL A  50     131.154  87.191 127.812  1.00 85.59           C  
ATOM    702  CG2 VAL A  50     129.588  85.328 127.408  1.00 85.59           C  
ATOM    703  H   VAL A  50     131.115  83.347 126.454  1.00 85.59           H  
ATOM    704  HA  VAL A  50     131.375  86.011 125.417  1.00 85.59           H  
ATOM    705  HB  VAL A  50     131.505  85.149 128.329  1.00 85.59           H  
ATOM    706 HG11 VAL A  50     130.629  87.413 128.741  1.00 85.59           H  
ATOM    707 HG12 VAL A  50     132.203  87.468 127.913  1.00 85.59           H  
ATOM    708 HG13 VAL A  50     130.705  87.759 126.997  1.00 85.59           H  
ATOM    709 HG21 VAL A  50     129.081  85.570 128.342  1.00 85.59           H  
ATOM    710 HG22 VAL A  50     129.126  85.881 126.590  1.00 85.59           H  
ATOM    711 HG23 VAL A  50     129.504  84.258 127.216  1.00 85.59           H  
ATOM    712  N   LYS A  51     134.077  84.701 126.752  1.00 92.02           N  
ATOM    713  CA  LYS A  51     135.522  84.898 126.790  1.00 92.02           C  
ATOM    714  C   LYS A  51     136.113  85.093 125.401  1.00 92.02           C  
ATOM    715  O   LYS A  51     137.155  85.744 125.271  1.00 92.02           O  
ATOM    716  CB  LYS A  51     136.200  83.717 127.485  1.00 92.02           C  
ATOM    717  CG  LYS A  51     136.188  83.803 129.001  1.00 92.02           C  
ATOM    718  CD  LYS A  51     137.359  84.624 129.518  1.00 92.02           C  
ATOM    719  CE  LYS A  51     138.690  84.002 129.130  1.00 92.02           C  
ATOM    720  NZ  LYS A  51     139.813  84.973 129.258  1.00 92.02           N1+
ATOM    721  H   LYS A  51     133.684  83.824 127.063  1.00 92.02           H  
ATOM    722  HA  LYS A  51     135.726  85.796 127.373  1.00 92.02           H  
ATOM    723  HB3 LYS A  51     137.229  83.635 127.136  1.00 92.02           H  
ATOM    724  HB2 LYS A  51     135.721  82.790 127.172  1.00 92.02           H  
ATOM    725  HG3 LYS A  51     136.235  82.799 129.422  1.00 92.02           H  
ATOM    726  HG2 LYS A  51     135.253  84.256 129.331  1.00 92.02           H  
ATOM    727  HD3 LYS A  51     137.297  84.701 130.604  1.00 92.02           H  
ATOM    728  HD2 LYS A  51     137.300  85.635 129.114  1.00 92.02           H  
ATOM    729  HE3 LYS A  51     138.637  83.643 128.102  1.00 92.02           H  
ATOM    730  HE2 LYS A  51     138.885  83.137 129.764  1.00 92.02           H  
ATOM    731  HZ1 LYS A  51     139.878  85.289 130.215  1.00 92.02           H  
ATOM    732  HZ2 LYS A  51     140.678  84.525 128.992  1.00 92.02           H  
ATOM    733  HZ3 LYS A  51     139.645  85.764 128.653  1.00 92.02           H  
ATOM    734  N   GLN A  52     135.477  84.554 124.363  1.00 92.45           N  
ATOM    735  CA  GLN A  52     135.938  84.772 122.996  1.00 92.45           C  
ATOM    736  C   GLN A  52     135.656  86.184 122.489  1.00 92.45           C  
ATOM    737  O   GLN A  52     135.874  86.456 121.304  1.00 92.45           O  
ATOM    738  CB  GLN A  52     135.306  83.751 122.047  1.00 92.45           C  
ATOM    739  CG  GLN A  52     135.468  82.309 122.483  1.00 92.45           C  
ATOM    740  CD  GLN A  52     136.816  81.736 122.102  1.00 92.45           C  
ATOM    741  OE1 GLN A  52     137.476  82.229 121.189  1.00 92.45           O  
ATOM    742  NE2 GLN A  52     137.236  80.692 122.806  1.00 92.45           N  
ATOM    743  H   GLN A  52     134.659  83.982 124.514  1.00 92.45           H  
ATOM    744  HA  GLN A  52     137.017  84.620 122.979  1.00 92.45           H  
ATOM    745  HB3 GLN A  52     135.727  83.876 121.049  1.00 92.45           H  
ATOM    746  HB2 GLN A  52     134.246  83.976 121.929  1.00 92.45           H  
ATOM    747  HG3 GLN A  52     134.678  81.705 122.037  1.00 92.45           H  
ATOM    748  HG2 GLN A  52     135.337  82.240 123.563  1.00 92.45           H  
ATOM    749 HE22 GLN A  52     138.128  80.268 122.597  1.00 92.45           H  
ATOM    750 HE21 GLN A  52     136.663  80.322 123.551  1.00 92.45           H  
ATOM    751  N   MET A  53     135.173  87.075 123.352  1.00 95.56           N  
ATOM    752  CA  MET A  53     135.011  88.476 122.991  1.00 95.56           C  
ATOM    753  C   MET A  53     136.375  89.132 122.802  1.00 95.56           C  
ATOM    754  O   MET A  53     137.316  88.874 123.559  1.00 95.56           O  
ATOM    755  CB  MET A  53     134.196  89.190 124.071  1.00 95.56           C  
ATOM    756  CG  MET A  53     133.880  90.651 123.825  1.00 95.56           C  
ATOM    757  SD  MET A  53     135.230  91.750 124.273  1.00 95.56           S  
ATOM    758  CE  MET A  53     135.156  91.659 126.060  1.00 95.56           C  
ATOM    759  H   MET A  53     134.909  86.785 124.283  1.00 95.56           H  
ATOM    760  HA  MET A  53     134.465  88.532 122.049  1.00 95.56           H  
ATOM    761  HB3 MET A  53     134.704  89.089 125.030  1.00 95.56           H  
ATOM    762  HB2 MET A  53     133.267  88.645 124.239  1.00 95.56           H  
ATOM    763  HG3 MET A  53     132.987  90.928 124.385  1.00 95.56           H  
ATOM    764  HG2 MET A  53     133.629  90.795 122.774  1.00 95.56           H  
ATOM    765  HE1 MET A  53     135.935  92.290 126.489  1.00 95.56           H  
ATOM    766  HE2 MET A  53     134.180  92.004 126.402  1.00 95.56           H  
ATOM    767  HE3 MET A  53     135.308  90.628 126.378  1.00 95.56           H  
ATOM    768  N   LYS A  54     136.481  89.986 121.783  1.00 99.12           N  
ATOM    769  CA  LYS A  54     137.760  90.573 121.390  1.00 99.12           C  
ATOM    770  C   LYS A  54     137.880  92.039 121.798  1.00 99.12           C  
ATOM    771  O   LYS A  54     138.839  92.412 122.479  1.00 99.12           O  
ATOM    772  CB  LYS A  54     137.958  90.415 119.874  1.00 99.12           C  
ATOM    773  CG  LYS A  54     139.322  90.867 119.352  1.00 99.12           C  
ATOM    774  CD  LYS A  54     139.310  92.304 118.839  1.00 99.12           C  
ATOM    775  CE  LYS A  54     138.547  92.421 117.530  1.00 99.12           C  
ATOM    776  NZ  LYS A  54     138.565  93.813 117.003  1.00 99.12           N1+
ATOM    777  H   LYS A  54     135.660  90.246 121.255  1.00 99.12           H  
ATOM    778  HA  LYS A  54     138.553  90.018 121.892  1.00 99.12           H  
ATOM    779  HB3 LYS A  54     137.173  90.959 119.349  1.00 99.12           H  
ATOM    780  HB2 LYS A  54     137.792  89.374 119.595  1.00 99.12           H  
ATOM    781  HG3 LYS A  54     139.643  90.200 118.552  1.00 99.12           H  
ATOM    782  HG2 LYS A  54     140.063  90.772 120.146  1.00 99.12           H  
ATOM    783  HD3 LYS A  54     140.335  92.646 118.693  1.00 99.12           H  
ATOM    784  HD2 LYS A  54     138.851  92.952 119.586  1.00 99.12           H  
ATOM    785  HE3 LYS A  54     137.515  92.104 117.682  1.00 99.12           H  
ATOM    786  HE2 LYS A  54     138.986  91.749 116.793  1.00 99.12           H  
ATOM    787  HZ1 LYS A  54     138.616  94.464 117.773  1.00 99.12           H  
ATOM    788  HZ2 LYS A  54     139.369  93.936 116.404  1.00 99.12           H  
ATOM    789  HZ3 LYS A  54     137.722  93.984 116.474  1.00 99.12           H  
ATOM    790  N   ILE A  55     136.913  92.867 121.396  1.00 95.76           N  
ATOM    791  CA  ILE A  55     136.927  94.330 121.552  1.00 95.76           C  
ATOM    792  C   ILE A  55     138.326  94.922 121.383  1.00 95.76           C  
ATOM    793  O   ILE A  55     138.745  95.248 120.273  1.00 95.76           O  
ATOM    794  CB  ILE A  55     136.327  94.770 122.910  1.00 95.76           C  
ATOM    795  CG1 ILE A  55     135.982  96.257 122.879  1.00 95.76           C  
ATOM    796  CG2 ILE A  55     137.308  94.549 124.044  1.00 95.76           C  
ATOM    797  CD1 ILE A  55     135.121  96.706 124.041  1.00 95.76           C  
ATOM    798  H   ILE A  55     136.088  92.499 120.944  1.00 95.76           H  
ATOM    799  HA  ILE A  55     136.298  94.748 120.766  1.00 95.76           H  
ATOM    800  HXT ILE A  55     138.949  95.053 122.255  1.00 95.76           H  
ATOM    801  HB  ILE A  55     135.421  94.196 123.104  1.00 95.76           H  
ATOM    802 HG13 ILE A  55     135.476  96.491 121.942  1.00 95.76           H  
ATOM    803 HG12 ILE A  55     136.902  96.841 122.864  1.00 95.76           H  
ATOM    804 HG21 ILE A  55     136.856  94.868 124.983  1.00 95.76           H  
ATOM    805 HG22 ILE A  55     137.562  93.491 124.104  1.00 95.76           H  
ATOM    806 HG23 ILE A  55     138.212  95.129 123.861  1.00 95.76           H  
ATOM    807 HD11 ILE A  55     134.917  97.773 123.952  1.00 95.76           H  
ATOM    808 HD12 ILE A  55     134.181  96.155 124.032  1.00 95.76           H  
ATOM    809 HD13 ILE A  55     135.645  96.514 124.977  1.00 95.76           H  
ATOM    810  N   VAL A 179     129.463  94.319 141.175  1.00 99.42           N  
ATOM    811  CA  VAL A 179     128.602  94.568 140.027  1.00 99.42           C  
ATOM    812  C   VAL A 179     127.284  95.190 140.483  1.00 99.42           C  
ATOM    813  O   VAL A 179     126.699  94.775 141.484  1.00 99.42           O  
ATOM    814  CB  VAL A 179     128.365  93.271 139.220  1.00 99.42           C  
ATOM    815  CG1 VAL A 179     127.744  92.190 140.097  1.00 99.42           C  
ATOM    816  CG2 VAL A 179     127.501  93.546 138.002  1.00 99.42           C  
ATOM    817  H1  VAL A 179     130.331  93.908 140.863  1.00 99.42           H  
ATOM    818  H2  VAL A 179     129.655  95.191 141.648  1.00 99.42           H  
ATOM    819  HA  VAL A 179     129.105  95.283 139.376  1.00 99.42           H  
ATOM    820  HB  VAL A 179     129.332  92.909 138.872  1.00 99.42           H  
ATOM    821 HG11 VAL A 179     127.587  91.288 139.506  1.00 99.42           H  
ATOM    822 HG12 VAL A 179     128.413  91.967 140.929  1.00 99.42           H  
ATOM    823 HG13 VAL A 179     126.787  92.541 140.484  1.00 99.42           H  
ATOM    824 HG21 VAL A 179     127.347  92.620 137.449  1.00 99.42           H  
ATOM    825 HG22 VAL A 179     126.537  93.942 138.322  1.00 99.42           H  
ATOM    826 HG23 VAL A 179     127.998  94.274 137.360  1.00 99.42           H  
ATOM    827  N   LYS A 180     126.834  96.211 139.751  1.00 87.62           N  
ATOM    828  CA  LYS A 180     125.583  96.877 140.100  1.00 87.62           C  
ATOM    829  C   LYS A 180     124.381  95.967 139.882  1.00 87.62           C  
ATOM    830  O   LYS A 180     123.510  95.862 140.754  1.00 87.62           O  
ATOM    831  CB  LYS A 180     125.433  98.165 139.289  1.00 87.62           C  
ATOM    832  CG  LYS A 180     124.071  98.829 139.417  1.00 87.62           C  
ATOM    833  CD  LYS A 180     123.789  99.283 140.841  1.00 87.62           C  
ATOM    834  CE  LYS A 180     124.577 100.531 141.193  1.00 87.62           C  
ATOM    835  NZ  LYS A 180     124.174 101.081 142.516  1.00 87.62           N1+
ATOM    836  H   LYS A 180     127.360  96.528 138.949  1.00 87.62           H  
ATOM    837  HA  LYS A 180     125.622  97.142 141.156  1.00 87.62           H  
ATOM    838  HB3 LYS A 180     125.636  97.956 138.239  1.00 87.62           H  
ATOM    839  HB2 LYS A 180     126.208  98.871 139.586  1.00 87.62           H  
ATOM    840  HG3 LYS A 180     123.296  98.131 139.099  1.00 87.62           H  
ATOM    841  HG2 LYS A 180     124.021  99.687 138.746  1.00 87.62           H  
ATOM    842  HD3 LYS A 180     124.048  98.483 141.535  1.00 87.62           H  
ATOM    843  HD2 LYS A 180     122.723  99.483 140.954  1.00 87.62           H  
ATOM    844  HE3 LYS A 180     124.422 101.287 140.423  1.00 87.62           H  
ATOM    845  HE2 LYS A 180     125.641 100.296 141.207  1.00 87.62           H  
ATOM    846  HZ1 LYS A 180     124.338 100.389 143.233  1.00 87.62           H  
ATOM    847  HZ2 LYS A 180     124.717 101.908 142.717  1.00 87.62           H  
ATOM    848  HZ3 LYS A 180     123.193 101.320 142.497  1.00 87.62           H  
ATOM    849  N   THR A 181     124.316  95.298 138.734  1.00 76.84           N  
ATOM    850  CA  THR A 181     123.128  94.567 138.317  1.00 76.84           C  
ATOM    851  C   THR A 181     123.320  93.067 138.498  1.00 76.84           C  
ATOM    852  O   THR A 181     124.451  92.573 138.541  1.00 76.84           O  
ATOM    853  CB  THR A 181     122.780  94.870 136.855  1.00 76.84           C  
ATOM    854  OG1 THR A 181     121.479  94.353 136.551  1.00 76.84           O  
ATOM    855  CG2 THR A 181     123.803  94.241 135.915  1.00 76.84           C  
ATOM    856  H   THR A 181     125.112  95.284 138.112  1.00 76.84           H  
ATOM    857  HA  THR A 181     122.293  94.884 138.942  1.00 76.84           H  
ATOM    858  HB  THR A 181     122.777  95.950 136.706  1.00 76.84           H  
ATOM    859  HG1 THR A 181     120.847  94.676 137.197  1.00 76.84           H  
ATOM    860 HG21 THR A 181     123.537  94.468 134.883  1.00 76.84           H  
ATOM    861 HG22 THR A 181     124.792  94.644 136.132  1.00 76.84           H  
ATOM    862 HG23 THR A 181     123.812  93.160 136.058  1.00 76.84           H  
ATOM    863  N   THR A 182     122.201  92.353 138.621  1.00 61.16           N  
ATOM    864  CA  THR A 182     122.193  90.897 138.685  1.00 61.16           C  
ATOM    865  C   THR A 182     121.079  90.303 137.830  1.00 61.16           C  
ATOM    866  O   THR A 182     120.809  89.101 137.914  1.00 61.16           O  
ATOM    867  CB  THR A 182     122.060  90.422 140.133  1.00 61.16           C  
ATOM    868  OG1 THR A 182     122.066  88.989 140.170  1.00 61.16           O  
ATOM    869  CG2 THR A 182     120.767  90.935 140.747  1.00 61.16           C  
ATOM    870  H   THR A 182     121.307  92.820 138.674  1.00 61.16           H  
ATOM    871  HA  THR A 182     123.146  90.536 138.297  1.00 61.16           H  
ATOM    872  HB  THR A 182     122.904  90.798 140.711  1.00 61.16           H  
ATOM    873  HG1 THR A 182     121.627  88.646 139.388  1.00 61.16           H  
ATOM    874 HG21 THR A 182     120.690  90.587 141.777  1.00 61.16           H  
ATOM    875 HG22 THR A 182     120.764  92.025 140.731  1.00 61.16           H  
ATOM    876 HG23 THR A 182     119.919  90.562 140.174  1.00 61.16           H  
ATOM    877  N   GLY A 183     120.429  91.124 137.009  1.00 49.42           N  
ATOM    878  CA  GLY A 183     119.301  90.672 136.222  1.00 49.42           C  
ATOM    879  C   GLY A 183     119.638  90.317 134.790  1.00 49.42           C  
ATOM    880  O   GLY A 183     119.197  89.282 134.283  1.00 49.42           O  
ATOM    881  H   GLY A 183     120.720  92.088 136.924  1.00 49.42           H  
ATOM    882  HA3 GLY A 183     118.525  91.437 136.231  1.00 49.42           H  
ATOM    883  HA2 GLY A 183     118.843  89.811 136.709  1.00 49.42           H  
ATOM    884  N   ILE A 184     120.413  91.165 134.122  1.00 40.16           N  
ATOM    885  CA  ILE A 184     120.757  90.950 132.720  1.00 40.16           C  
ATOM    886  C   ILE A 184     122.146  91.520 132.474  1.00 40.16           C  
ATOM    887  O   ILE A 184     122.466  92.620 132.930  1.00 40.16           O  
ATOM    888  CB  ILE A 184     119.706  91.574 131.777  1.00 40.16           C  
ATOM    889  CG1 ILE A 184     120.046  91.285 130.317  1.00 40.16           C  
ATOM    890  CG2 ILE A 184     119.562  93.067 132.024  1.00 40.16           C  
ATOM    891  CD1 ILE A 184     119.058  91.865 129.343  1.00 40.16           C  
ATOM    892  H   ILE A 184     120.781  91.984 134.584  1.00 40.16           H  
ATOM    893  HA  ILE A 184     120.789  89.876 132.535  1.00 40.16           H  
ATOM    894  HB  ILE A 184     118.745  91.107 131.994  1.00 40.16           H  
ATOM    895 HG13 ILE A 184     120.111  90.207 130.167  1.00 40.16           H  
ATOM    896 HG12 ILE A 184     121.041  91.669 130.095  1.00 40.16           H  
ATOM    897 HG21 ILE A 184     118.815  93.478 131.345  1.00 40.16           H  
ATOM    898 HG22 ILE A 184     119.248  93.237 133.054  1.00 40.16           H  
ATOM    899 HG23 ILE A 184     120.519  93.559 131.850  1.00 40.16           H  
ATOM    900 HD11 ILE A 184     119.363  91.620 128.326  1.00 40.16           H  
ATOM    901 HD12 ILE A 184     118.070  91.448 129.535  1.00 40.16           H  
ATOM    902 HD13 ILE A 184     119.024  92.948 129.461  1.00 40.16           H  
ATOM    903  N   VAL A 185     122.979  90.761 131.767  1.00 41.26           N  
ATOM    904  CA  VAL A 185     124.366  91.131 131.520  1.00 41.26           C  
ATOM    905  C   VAL A 185     124.510  91.516 130.055  1.00 41.26           C  
ATOM    906  O   VAL A 185     123.956  90.855 129.170  1.00 41.26           O  
ATOM    907  CB  VAL A 185     125.330  89.988 131.896  1.00 41.26           C  
ATOM    908  CG1 VAL A 185     126.760  90.349 131.538  1.00 41.26           C  
ATOM    909  CG2 VAL A 185     125.216  89.666 133.372  1.00 41.26           C  
ATOM    910  H   VAL A 185     122.657  89.887 131.376  1.00 41.26           H  
ATOM    911  HA  VAL A 185     124.606  92.001 132.131  1.00 41.26           H  
ATOM    912  HB  VAL A 185     125.048  89.101 131.329  1.00 41.26           H  
ATOM    913 HG11 VAL A 185     127.422  89.528 131.812  1.00 41.26           H  
ATOM    914 HG12 VAL A 185     126.832  90.530 130.466  1.00 41.26           H  
ATOM    915 HG13 VAL A 185     127.054  91.249 132.079  1.00 41.26           H  
ATOM    916 HG21 VAL A 185     125.903  88.857 133.622  1.00 41.26           H  
ATOM    917 HG22 VAL A 185     125.468  90.550 133.958  1.00 41.26           H  
ATOM    918 HG23 VAL A 185     124.195  89.359 133.600  1.00 41.26           H  
ATOM    919  N   GLU A 186     125.254  92.589 129.803  1.00 43.98           N  
ATOM    920  CA  GLU A 186     125.403  93.167 128.476  1.00 43.98           C  
ATOM    921  C   GLU A 186     126.875  93.192 128.095  1.00 43.98           C  
ATOM    922  O   GLU A 186     127.701  93.726 128.840  1.00 43.98           O  
ATOM    923  CB  GLU A 186     124.818  94.578 128.449  1.00 43.98           C  
ATOM    924  CG  GLU A 186     124.840  95.268 127.107  1.00 43.98           C  
ATOM    925  CD  GLU A 186     124.194  96.637 127.173  1.00 43.98           C  
ATOM    926  OE1 GLU A 186     123.757  97.032 128.273  1.00 43.98           O  
ATOM    927  OE2 GLU A 186     124.131  97.326 126.136  1.00 43.98           O1-
ATOM    928  H   GLU A 186     125.752  93.046 130.554  1.00 43.98           H  
ATOM    929  HA  GLU A 186     124.864  92.548 127.759  1.00 43.98           H  
ATOM    930  HB3 GLU A 186     125.337  95.197 129.181  1.00 43.98           H  
ATOM    931  HB2 GLU A 186     123.795  94.551 128.823  1.00 43.98           H  
ATOM    932  HG3 GLU A 186     124.315  94.654 126.375  1.00 43.98           H  
ATOM    933  HG2 GLU A 186     125.871  95.369 126.768  1.00 43.98           H  
ATOM    934  N   THR A 187     127.199  92.619 126.938  1.00 44.01           N  
ATOM    935  CA  THR A 187     128.565  92.573 126.435  1.00 44.01           C  
ATOM    936  C   THR A 187     128.625  93.295 125.099  1.00 44.01           C  
ATOM    937  O   THR A 187     127.800  93.043 124.219  1.00 44.01           O  
ATOM    938  CB  THR A 187     129.047  91.129 126.277  1.00 44.01           C  
ATOM    939  OG1 THR A 187     128.744  90.388 127.464  1.00 44.01           O  
ATOM    940  CG2 THR A 187     130.545  91.090 126.032  1.00 44.01           C  
ATOM    941  H   THR A 187     126.483  92.192 126.368  1.00 44.01           H  
ATOM    942  HA  THR A 187     129.217  93.086 127.142  1.00 44.01           H  
ATOM    943  HB  THR A 187     128.535  90.672 125.430  1.00 44.01           H  
ATOM    944  HG1 THR A 187     127.795  90.393 127.611  1.00 44.01           H  
ATOM    945 HG21 THR A 187     130.869  90.055 125.922  1.00 44.01           H  
ATOM    946 HG22 THR A 187     130.779  91.642 125.122  1.00 44.01           H  
ATOM    947 HG23 THR A 187     131.064  91.545 126.876  1.00 44.01           H  
ATOM    948  N   HIS A 188     129.598  94.184 124.945  1.00 46.99           N  
ATOM    949  CA  HIS A 188     129.750  94.983 123.737  1.00 46.99           C  
ATOM    950  C   HIS A 188     131.077  94.647 123.077  1.00 46.99           C  
ATOM    951  O   HIS A 188     132.108  94.589 123.754  1.00 46.99           O  
ATOM    952  CB  HIS A 188     129.681  96.477 124.064  1.00 46.99           C  
ATOM    953  CG  HIS A 188     129.523  97.359 122.864  1.00 46.99           C  
ATOM    954  ND1 HIS A 188     128.606  98.386 122.814  1.00 46.99           N  
ATOM    955  CD2 HIS A 188     130.172  97.378 121.677  1.00 46.99           C  
ATOM    956  CE1 HIS A 188     128.690  98.994 121.644  1.00 46.99           C  
ATOM    957  NE2 HIS A 188     129.634  98.401 120.935  1.00 46.99           N  
ATOM    958  H   HIS A 188     130.272  94.328 125.684  1.00 46.99           H  
ATOM    959  HA  HIS A 188     128.942  94.736 123.048  1.00 46.99           H  
ATOM    960  HB3 HIS A 188     130.577  96.769 124.611  1.00 46.99           H  
ATOM    961  HB2 HIS A 188     128.859  96.658 124.756  1.00 46.99           H  
ATOM    962  HD2 HIS A 188     130.954  96.660 121.478  1.00 46.99           H  
ATOM    963  HE1 HIS A 188     128.040  99.827 121.420  1.00 46.99           H  
ATOM    964  HE2 HIS A 188     129.979  98.585 120.004  1.00 46.99           H  
ATOM    965  N   PHE A 189     131.056  94.425 121.763  1.00 48.29           N  
ATOM    966  CA  PHE A 189     132.302  94.269 121.023  1.00 48.29           C  
ATOM    967  C   PHE A 189     132.106  94.737 119.586  1.00 48.29           C  
ATOM    968  O   PHE A 189     131.031  95.201 119.200  1.00 48.29           O  
ATOM    969  CB  PHE A 189     132.829  92.830 121.107  1.00 48.29           C  
ATOM    970  CG  PHE A 189     131.964  91.804 120.433  1.00 48.29           C  
ATOM    971  CD1 PHE A 189     130.966  91.153 121.134  1.00 48.29           C  
ATOM    972  CD2 PHE A 189     132.188  91.447 119.115  1.00 48.29           C  
ATOM    973  CE1 PHE A 189     130.186  90.192 120.524  1.00 48.29           C  
ATOM    974  CE2 PHE A 189     131.412  90.486 118.501  1.00 48.29           C  
ATOM    975  CZ  PHE A 189     130.412  89.857 119.207  1.00 48.29           C  
ATOM    976  H   PHE A 189     130.174  94.364 121.275  1.00 48.29           H  
ATOM    977  HA  PHE A 189     133.044  94.920 121.484  1.00 48.29           H  
ATOM    978  HB3 PHE A 189     132.965  92.556 122.153  1.00 48.29           H  
ATOM    979  HB2 PHE A 189     133.833  92.788 120.685  1.00 48.29           H  
ATOM    980  HD1 PHE A 189     130.789  91.395 122.172  1.00 48.29           H  
ATOM    981  HD2 PHE A 189     132.979  91.923 118.554  1.00 48.29           H  
ATOM    982  HE1 PHE A 189     129.399  89.703 121.079  1.00 48.29           H  
ATOM    983  HE2 PHE A 189     131.589  90.228 117.467  1.00 48.29           H  
ATOM    984  HZ  PHE A 189     129.805  89.102 118.730  1.00 48.29           H  
ATOM    985  N   THR A 190     133.172  94.632 118.797  1.00 52.30           N  
ATOM    986  CA  THR A 190     133.196  95.200 117.457  1.00 52.30           C  
ATOM    987  C   THR A 190     134.091  94.351 116.570  1.00 52.30           C  
ATOM    988  O   THR A 190     135.247  94.098 116.919  1.00 52.30           O  
ATOM    989  CB  THR A 190     133.701  96.647 117.484  1.00 52.30           C  
ATOM    990  OG1 THR A 190     132.681  97.501 118.013  1.00 52.30           O  
ATOM    991  CG2 THR A 190     134.068  97.112 116.085  1.00 52.30           C  
ATOM    992  H   THR A 190     133.996  94.147 119.123  1.00 52.30           H  
ATOM    993  HA  THR A 190     132.184  95.188 117.051  1.00 52.30           H  
ATOM    994  HB  THR A 190     134.582  96.706 118.123  1.00 52.30           H  
ATOM    995  HG1 THR A 190     131.899  97.446 117.460  1.00 52.30           H  
ATOM    996 HG21 THR A 190     134.424  98.141 116.125  1.00 52.30           H  
ATOM    997 HG22 THR A 190     134.853  96.472 115.683  1.00 52.30           H  
ATOM    998 HG23 THR A 190     133.190  97.057 115.441  1.00 52.30           H  
ATOM    999  N   PHE A 191     133.559  93.917 115.430  1.00 51.09           N  
ATOM   1000  CA  PHE A 191     134.304  93.092 114.487  1.00 51.09           C  
ATOM   1001  C   PHE A 191     134.097  93.629 113.081  1.00 51.09           C  
ATOM   1002  O   PHE A 191     132.955  93.754 112.626  1.00 51.09           O  
ATOM   1003  CB  PHE A 191     133.872  91.627 114.570  1.00 51.09           C  
ATOM   1004  CG  PHE A 191     134.772  90.690 113.820  1.00 51.09           C  
ATOM   1005  CD1 PHE A 191     136.077  90.485 114.232  1.00 51.09           C  
ATOM   1006  CD2 PHE A 191     134.316  90.017 112.703  1.00 51.09           C  
ATOM   1007  CE1 PHE A 191     136.907  89.625 113.545  1.00 51.09           C  
ATOM   1008  CE2 PHE A 191     135.142  89.157 112.012  1.00 51.09           C  
ATOM   1009  CZ  PHE A 191     136.439  88.961 112.433  1.00 51.09           C  
ATOM   1010  H   PHE A 191     132.607  94.158 115.193  1.00 51.09           H  
ATOM   1011  HA  PHE A 191     135.364  93.156 114.731  1.00 51.09           H  
ATOM   1012  HB3 PHE A 191     132.854  91.528 114.194  1.00 51.09           H  
ATOM   1013  HB2 PHE A 191     133.824  91.323 115.616  1.00 51.09           H  
ATOM   1014  HD1 PHE A 191     136.456  91.002 115.101  1.00 51.09           H  
ATOM   1015  HD2 PHE A 191     133.302  90.162 112.362  1.00 51.09           H  
ATOM   1016  HE1 PHE A 191     137.923  89.473 113.879  1.00 51.09           H  
ATOM   1017  HE2 PHE A 191     134.772  88.637 111.141  1.00 51.09           H  
ATOM   1018  HZ  PHE A 191     137.088  88.288 111.893  1.00 51.09           H  
ATOM   1019  N   LYS A 192     135.201  93.947 112.405  1.00 51.26           N  
ATOM   1020  CA  LYS A 192     135.197  94.382 111.008  1.00 51.26           C  
ATOM   1021  C   LYS A 192     134.178  95.493 110.767  1.00 51.26           C  
ATOM   1022  O   LYS A 192     133.331  95.412 109.875  1.00 51.26           O  
ATOM   1023  CB  LYS A 192     134.956  93.200 110.071  1.00 51.26           C  
ATOM   1024  CG  LYS A 192     136.040  92.143 110.143  1.00 51.26           C  
ATOM   1025  CD  LYS A 192     135.872  91.101 109.056  1.00 51.26           C  
ATOM   1026  CE  LYS A 192     137.153  90.314 108.854  1.00 51.26           C  
ATOM   1027  NZ  LYS A 192     137.056  89.402 107.685  1.00 51.26           N1+
ATOM   1028  H   LYS A 192     136.103  93.894 112.857  1.00 51.26           H  
ATOM   1029  HA  LYS A 192     136.185  94.785 110.784  1.00 51.26           H  
ATOM   1030  HB3 LYS A 192     134.871  93.562 109.046  1.00 51.26           H  
ATOM   1031  HB2 LYS A 192     133.992  92.746 110.302  1.00 51.26           H  
ATOM   1032  HG3 LYS A 192     136.009  91.658 111.119  1.00 51.26           H  
ATOM   1033  HG2 LYS A 192     137.016  92.617 110.043  1.00 51.26           H  
ATOM   1034  HD3 LYS A 192     135.596  91.592 108.122  1.00 51.26           H  
ATOM   1035  HD2 LYS A 192     135.066  90.419 109.328  1.00 51.26           H  
ATOM   1036  HE3 LYS A 192     137.367  89.733 109.751  1.00 51.26           H  
ATOM   1037  HE2 LYS A 192     137.984  91.004 108.707  1.00 51.26           H  
ATOM   1038  HZ1 LYS A 192     136.363  88.690 107.869  1.00 51.26           H  
ATOM   1039  HZ2 LYS A 192     136.787  89.930 106.867  1.00 51.26           H  
ATOM   1040  HZ3 LYS A 192     137.952  88.965 107.523  1.00 51.26           H  
ATOM   1041  N   ASP A 193     134.256  96.530 111.600  1.00 51.63           N  
ATOM   1042  CA  ASP A 193     133.451  97.746 111.523  1.00 51.63           C  
ATOM   1043  C   ASP A 193     131.996  97.528 111.908  1.00 51.63           C  
ATOM   1044  O   ASP A 193     131.175  98.430 111.712  1.00 51.63           O  
ATOM   1045  CB  ASP A 193     133.511  98.387 110.131  1.00 51.63           C  
ATOM   1046  CG  ASP A 193     134.823  99.096 109.872  1.00 51.63           C  
ATOM   1047  OD1 ASP A 193     135.157 100.029 110.631  1.00 51.63           O  
ATOM   1048  OD2 ASP A 193     135.523  98.719 108.910  1.00 51.63           O1-
ATOM   1049  H   ASP A 193     134.916  96.515 112.365  1.00 51.63           H  
ATOM   1050  HA  ASP A 193     133.872  98.461 112.230  1.00 51.63           H  
ATOM   1051  HB3 ASP A 193     132.689  99.095 110.022  1.00 51.63           H  
ATOM   1052  HB2 ASP A 193     133.358  97.620 109.372  1.00 51.63           H  
ATOM   1053  N   LEU A 194     131.645  96.366 112.452  1.00 45.49           N  
ATOM   1054  CA  LEU A 194     130.268  96.061 112.813  1.00 45.49           C  
ATOM   1055  C   LEU A 194     130.173  95.912 114.326  1.00 45.49           C  
ATOM   1056  O   LEU A 194     131.004  95.233 114.938  1.00 45.49           O  
ATOM   1057  CB  LEU A 194     129.797  94.792 112.103  1.00 45.49           C  
ATOM   1058  CG  LEU A 194     128.329  94.394 112.230  1.00 45.49           C  
ATOM   1059  CD1 LEU A 194     127.465  95.465 111.598  1.00 45.49           C  
ATOM   1060  CD2 LEU A 194     128.089  93.062 111.553  1.00 45.49           C  
ATOM   1061  H   LEU A 194     132.344  95.659 112.628  1.00 45.49           H  
ATOM   1062  HA  LEU A 194     129.633  96.891 112.503  1.00 45.49           H  
ATOM   1063  HB3 LEU A 194     130.422  93.955 112.416  1.00 45.49           H  
ATOM   1064  HB2 LEU A 194     130.059  94.856 111.047  1.00 45.49           H  
ATOM   1065  HG  LEU A 194     128.074  94.308 113.286  1.00 45.49           H  
ATOM   1066 HD11 LEU A 194     126.415  95.185 111.686  1.00 45.49           H  
ATOM   1067 HD12 LEU A 194     127.631  96.414 112.107  1.00 45.49           H  
ATOM   1068 HD13 LEU A 194     127.726  95.568 110.545  1.00 45.49           H  
ATOM   1069 HD21 LEU A 194     127.038  92.789 111.650  1.00 45.49           H  
ATOM   1070 HD22 LEU A 194     128.348  93.139 110.497  1.00 45.49           H  
ATOM   1071 HD23 LEU A 194     128.708  92.298 112.024  1.00 45.49           H  
ATOM   1072  N   HIS A 195     129.162  96.542 114.921  1.00 46.07           N  
ATOM   1073  CA  HIS A 195     129.034  96.662 116.369  1.00 46.07           C  
ATOM   1074  C   HIS A 195     128.040  95.640 116.905  1.00 46.07           C  
ATOM   1075  O   HIS A 195     126.900  95.569 116.432  1.00 46.07           O  
ATOM   1076  CB  HIS A 195     128.579  98.070 116.750  1.00 46.07           C  
ATOM   1077  CG  HIS A 195     129.678  99.084 116.752  1.00 46.07           C  
ATOM   1078  ND1 HIS A 195     130.053  99.772 117.885  1.00 46.07           N  
ATOM   1079  CD2 HIS A 195     130.480  99.531 115.758  1.00 46.07           C  
ATOM   1080  CE1 HIS A 195     131.040 100.598 117.589  1.00 46.07           C  
ATOM   1081  NE2 HIS A 195     131.319 100.471 116.305  1.00 46.07           N  
ATOM   1082  H   HIS A 195     128.434  96.967 114.364  1.00 46.07           H  
ATOM   1083  HA  HIS A 195     130.007  96.474 116.823  1.00 46.07           H  
ATOM   1084  HB3 HIS A 195     128.109  98.044 117.733  1.00 46.07           H  
ATOM   1085  HB2 HIS A 195     127.791  98.392 116.069  1.00 46.07           H  
ATOM   1086  HD2 HIS A 195     130.374  99.135 114.759  1.00 46.07           H  
ATOM   1087  HE1 HIS A 195     131.468 101.225 118.357  1.00 46.07           H  
ATOM   1088  HE2 HIS A 195     132.006 100.933 115.726  1.00 46.07           H  
ATOM   1089  N   PHE A 196     128.460  94.873 117.909  1.00 40.60           N  
ATOM   1090  CA  PHE A 196     127.655  93.801 118.475  1.00 40.60           C  
ATOM   1091  C   PHE A 196     127.374  94.077 119.944  1.00 40.60           C  
ATOM   1092  O   PHE A 196     128.291  94.406 120.706  1.00 40.60           O  
ATOM   1093  CB  PHE A 196     128.362  92.453 118.346  1.00 40.60           C  
ATOM   1094  CG  PHE A 196     128.448  91.937 116.944  1.00 40.60           C  
ATOM   1095  CD1 PHE A 196     129.528  92.252 116.142  1.00 40.60           C  
ATOM   1096  CD2 PHE A 196     127.461  91.118 116.435  1.00 40.60           C  
ATOM   1097  CE1 PHE A 196     129.614  91.770 114.857  1.00 40.60           C  
ATOM   1098  CE2 PHE A 196     127.542  90.634 115.151  1.00 40.60           C  
ATOM   1099  CZ  PHE A 196     128.620  90.960 114.361  1.00 40.60           C  
ATOM   1100  H   PHE A 196     129.374  95.024 118.311  1.00 40.60           H  
ATOM   1101  HA  PHE A 196     126.707  93.753 117.939  1.00 40.60           H  
ATOM   1102  HB3 PHE A 196     127.855  91.718 118.971  1.00 40.60           H  
ATOM   1103  HB2 PHE A 196     129.365  92.530 118.765  1.00 40.60           H  
ATOM   1104  HD1 PHE A 196     130.317  92.884 116.523  1.00 40.60           H  
ATOM   1105  HD2 PHE A 196     126.612  90.850 117.047  1.00 40.60           H  
ATOM   1106  HE1 PHE A 196     130.461  92.028 114.239  1.00 40.60           H  
ATOM   1107  HE2 PHE A 196     126.760  89.998 114.763  1.00 40.60           H  
ATOM   1108  HZ  PHE A 196     128.686  90.580 113.352  1.00 40.60           H  
ATOM   1109  N   LYS A 197     126.111  93.923 120.331  1.00 39.12           N  
ATOM   1110  CA  LYS A 197     125.674  93.911 121.719  1.00 39.12           C  
ATOM   1111  C   LYS A 197     125.015  92.569 121.991  1.00 39.12           C  
ATOM   1112  O   LYS A 197     124.074  92.190 121.291  1.00 39.12           O  
ATOM   1113  CB  LYS A 197     124.682  95.040 121.996  1.00 39.12           C  
ATOM   1114  CG  LYS A 197     125.295  96.347 122.436  1.00 39.12           C  
ATOM   1115  CD  LYS A 197     124.228  97.236 123.046  1.00 39.12           C  
ATOM   1116  CE  LYS A 197     124.668  98.687 123.118  1.00 39.12           C  
ATOM   1117  NZ  LYS A 197     125.925  98.853 123.891  1.00 39.12           N1+
ATOM   1118  H   LYS A 197     125.383  93.804 119.642  1.00 39.12           H  
ATOM   1119  HA  LYS A 197     126.541  94.025 122.370  1.00 39.12           H  
ATOM   1120  HB3 LYS A 197     123.961  94.710 122.744  1.00 39.12           H  
ATOM   1121  HB2 LYS A 197     124.072  95.209 121.109  1.00 39.12           H  
ATOM   1122  HG3 LYS A 197     125.737  96.849 121.575  1.00 39.12           H  
ATOM   1123  HG2 LYS A 197     126.072  96.153 123.175  1.00 39.12           H  
ATOM   1124  HD3 LYS A 197     123.988  96.880 124.048  1.00 39.12           H  
ATOM   1125  HD2 LYS A 197     123.314  97.163 122.456  1.00 39.12           H  
ATOM   1126  HE3 LYS A 197     123.879  99.283 123.577  1.00 39.12           H  
ATOM   1127  HE2 LYS A 197     124.809  99.073 122.109  1.00 39.12           H  
ATOM   1128  HZ1 LYS A 197     126.715  98.633 123.301  1.00 39.12           H  
ATOM   1129  HZ2 LYS A 197     126.000  99.808 124.212  1.00 39.12           H  
ATOM   1130  HZ3 LYS A 197     125.916  98.231 124.687  1.00 39.12           H  
ATOM   1131  N   MET A 198     125.492  91.862 123.009  1.00 40.37           N  
ATOM   1132  CA  MET A 198     125.015  90.525 123.331  1.00 40.37           C  
ATOM   1133  C   MET A 198     124.464  90.517 124.749  1.00 40.37           C  
ATOM   1134  O   MET A 198     125.132  90.973 125.683  1.00 40.37           O  
ATOM   1135  CB  MET A 198     126.139  89.498 123.168  1.00 40.37           C  
ATOM   1136  CG  MET A 198     125.727  88.065 123.431  1.00 40.37           C  
ATOM   1137  SD  MET A 198     127.092  86.913 123.188  1.00 40.37           S  
ATOM   1138  CE  MET A 198     128.113  87.282 124.608  1.00 40.37           C  
ATOM   1139  H   MET A 198     126.216  92.249 123.597  1.00 40.37           H  
ATOM   1140  HA  MET A 198     124.209  90.269 122.644  1.00 40.37           H  
ATOM   1141  HB3 MET A 198     126.967  89.762 123.826  1.00 40.37           H  
ATOM   1142  HB2 MET A 198     126.556  89.575 122.164  1.00 40.37           H  
ATOM   1143  HG3 MET A 198     124.904  87.797 122.768  1.00 40.37           H  
ATOM   1144  HG2 MET A 198     125.355  87.976 124.452  1.00 40.37           H  
ATOM   1145  HE1 MET A 198     128.998  86.646 124.595  1.00 40.37           H  
ATOM   1146  HE2 MET A 198     128.417  88.328 124.575  1.00 40.37           H  
ATOM   1147  HE3 MET A 198     127.547  87.097 125.521  1.00 40.37           H  
ATOM   1148  N   PHE A 199     123.246  90.007 124.903  1.00 34.28           N  
ATOM   1149  CA  PHE A 199     122.533  90.026 126.172  1.00 34.28           C  
ATOM   1150  C   PHE A 199     122.431  88.616 126.731  1.00 34.28           C  
ATOM   1151  O   PHE A 199     121.950  87.707 126.047  1.00 34.28           O  
ATOM   1152  CB  PHE A 199     121.135  90.622 126.004  1.00 34.28           C  
ATOM   1153  CG  PHE A 199     121.129  91.968 125.352  1.00 34.28           C  
ATOM   1154  CD1 PHE A 199     121.555  93.085 126.042  1.00 34.28           C  
ATOM   1155  CD2 PHE A 199     120.704  92.115 124.046  1.00 34.28           C  
ATOM   1156  CE1 PHE A 199     121.555  94.324 125.442  1.00 34.28           C  
ATOM   1157  CE2 PHE A 199     120.705  93.351 123.443  1.00 34.28           C  
ATOM   1158  CZ  PHE A 199     121.129  94.457 124.142  1.00 34.28           C  
ATOM   1159  H   PHE A 199     122.774  89.582 124.118  1.00 34.28           H  
ATOM   1160  HA  PHE A 199     123.092  90.641 126.877  1.00 34.28           H  
ATOM   1161  HB3 PHE A 199     120.651  90.690 126.978  1.00 34.28           H  
ATOM   1162  HB2 PHE A 199     120.517  89.937 125.424  1.00 34.28           H  
ATOM   1163  HD1 PHE A 199     121.893  92.992 127.064  1.00 34.28           H  
ATOM   1164  HD2 PHE A 199     120.366  91.254 123.488  1.00 34.28           H  
ATOM   1165  HE1 PHE A 199     121.890  95.191 125.993  1.00 34.28           H  
ATOM   1166  HE2 PHE A 199     120.373  93.453 122.420  1.00 34.28           H  
ATOM   1167  HZ  PHE A 199     121.128  95.429 123.671  1.00 34.28           H  
ATOM   1168  N   ASP A 200     122.871  88.445 127.973  1.00 44.82           N  
ATOM   1169  CA  ASP A 200     122.784  87.180 128.687  1.00 44.82           C  
ATOM   1170  C   ASP A 200     121.812  87.333 129.847  1.00 44.82           C  
ATOM   1171  O   ASP A 200     121.954  88.249 130.664  1.00 44.82           O  
ATOM   1172  CB  ASP A 200     124.157  86.740 129.197  1.00 44.82           C  
ATOM   1173  CG  ASP A 200     124.081  85.526 130.102  1.00 44.82           C  
ATOM   1174  OD1 ASP A 200     123.548  84.486 129.660  1.00 44.82           O  
ATOM   1175  OD2 ASP A 200     124.558  85.606 131.254  1.00 44.82           O1-
ATOM   1176  H   ASP A 200     123.292  89.217 128.470  1.00 44.82           H  
ATOM   1177  HA  ASP A 200     122.402  86.419 128.007  1.00 44.82           H  
ATOM   1178  HB3 ASP A 200     124.625  87.564 129.735  1.00 44.82           H  
ATOM   1179  HB2 ASP A 200     124.805  86.519 128.349  1.00 44.82           H  
ATOM   1180  N   VAL A 201     120.831  86.437 129.914  1.00 44.86           N  
ATOM   1181  CA  VAL A 201     119.767  86.520 130.907  1.00 44.86           C  
ATOM   1182  C   VAL A 201     119.790  85.282 131.791  1.00 44.86           C  
ATOM   1183  O   VAL A 201     118.751  84.857 132.308  1.00 44.86           O  
ATOM   1184  CB  VAL A 201     118.395  86.684 130.232  1.00 44.86           C  
ATOM   1185  CG1 VAL A 201     118.257  88.075 129.645  1.00 44.86           C  
ATOM   1186  CG2 VAL A 201     118.208  85.626 129.158  1.00 44.86           C  
ATOM   1187  H   VAL A 201     120.806  85.666 129.262  1.00 44.86           H  
ATOM   1188  HA  VAL A 201     119.949  87.393 131.533  1.00 44.86           H  
ATOM   1189  HB  VAL A 201     117.621  86.550 130.987  1.00 44.86           H  
ATOM   1190 HG11 VAL A 201     117.281  88.175 129.171  1.00 44.86           H  
ATOM   1191 HG12 VAL A 201     118.352  88.816 130.439  1.00 44.86           H  
ATOM   1192 HG13 VAL A 201     119.039  88.236 128.903  1.00 44.86           H  
ATOM   1193 HG21 VAL A 201     117.233  85.753 128.688  1.00 44.86           H  
ATOM   1194 HG22 VAL A 201     118.990  85.729 128.406  1.00 44.86           H  
ATOM   1195 HG23 VAL A 201     118.267  84.635 129.609  1.00 44.86           H  
ATOM   1196  N   GLY A 202     120.973  84.691 131.964  1.00 49.41           N  
ATOM   1197  CA  GLY A 202     121.080  83.506 132.800  1.00 49.41           C  
ATOM   1198  C   GLY A 202     120.688  83.764 134.242  1.00 49.41           C  
ATOM   1199  O   GLY A 202     120.005  82.947 134.865  1.00 49.41           O  
ATOM   1200  H   GLY A 202     121.796  85.066 131.514  1.00 49.41           H  
ATOM   1201  HA3 GLY A 202     122.102  83.129 132.765  1.00 49.41           H  
ATOM   1202  HA2 GLY A 202     120.452  82.715 132.390  1.00 49.41           H  
ATOM   1203  N   GLY A 203     121.105  84.902 134.789  1.00 53.23           N  
ATOM   1204  CA  GLY A 203     120.834  85.215 136.177  1.00 53.23           C  
ATOM   1205  C   GLY A 203     119.470  85.826 136.423  1.00 53.23           C  
ATOM   1206  O   GLY A 203     119.299  86.621 137.351  1.00 53.23           O  
ATOM   1207  H   GLY A 203     121.622  85.569 134.234  1.00 53.23           H  
ATOM   1208  HA3 GLY A 203     121.604  85.888 136.552  1.00 53.23           H  
ATOM   1209  HA2 GLY A 203     120.939  84.312 136.778  1.00 53.23           H  
ATOM   1210  N   GLN A 204     118.489  85.468 135.597  1.00 49.49           N  
ATOM   1211  CA  GLN A 204     117.119  85.934 135.768  1.00 49.49           C  
ATOM   1212  C   GLN A 204     116.267  84.935 136.540  1.00 49.49           C  
ATOM   1213  O   GLN A 204     115.596  85.313 137.504  1.00 49.49           O  
ATOM   1214  CB  GLN A 204     116.488  86.225 134.402  1.00 49.49           C  
ATOM   1215  CG  GLN A 204     115.243  87.090 134.470  1.00 49.49           C  
ATOM   1216  CD  GLN A 204     115.442  88.334 135.312  1.00 49.49           C  
ATOM   1217  OE1 GLN A 204     114.749  88.400 136.440  1.00 49.49           O  
ATOM   1218  NE2 GLN A 204     116.210  89.224 134.952  1.00 49.49           N  
ATOM   1219  H   GLN A 204     118.683  84.853 134.820  1.00 49.49           H  
ATOM   1220  HA  GLN A 204     117.146  86.865 136.334  1.00 49.49           H  
ATOM   1221  HB3 GLN A 204     116.248  85.284 133.907  1.00 49.49           H  
ATOM   1222  HB2 GLN A 204     117.226  86.703 133.758  1.00 49.49           H  
ATOM   1223  HG3 GLN A 204     114.418  86.506 134.877  1.00 49.49           H  
ATOM   1224  HG2 GLN A 204     114.947  87.379 133.461  1.00 49.49           H  
ATOM   1225 HE22 GLN A 204     116.332  90.047 135.524  1.00 49.49           H  
ATOM   1226 HE21 GLN A 204     116.719  89.132 134.084  1.00 49.49           H  
ATOM   1227  N   ARG A 205     116.274  83.668 136.113  1.00 58.79           N  
ATOM   1228  CA  ARG A 205     115.658  82.538 136.828  1.00 58.79           C  
ATOM   1229  C   ARG A 205     114.213  82.818 137.250  1.00 58.79           C  
ATOM   1230  O   ARG A 205     113.704  82.231 138.207  1.00 58.79           O  
ATOM   1231  CB  ARG A 205     116.509  82.106 138.032  1.00 58.79           C  
ATOM   1232  CG  ARG A 205     116.474  83.013 139.256  1.00 58.79           C  
ATOM   1233  CD  ARG A 205     117.347  82.467 140.374  1.00 58.79           C  
ATOM   1234  NE  ARG A 205     118.766  82.536 140.039  1.00 58.79           N  
ATOM   1235  CZ  ARG A 205     119.508  81.484 139.709  1.00 58.79           C  
ATOM   1236  NH1 ARG A 205     120.792  81.640 139.419  1.00 58.79           N  
ATOM   1237  NH2 ARG A 205     118.965  80.276 139.666  1.00 58.79           N1+
ATOM   1238  H   ARG A 205     116.725  83.431 135.241  1.00 58.79           H  
ATOM   1239  HA  ARG A 205     115.632  81.697 136.136  1.00 58.79           H  
ATOM   1240  HB3 ARG A 205     117.543  81.975 137.712  1.00 58.79           H  
ATOM   1241  HB2 ARG A 205     116.227  81.095 138.326  1.00 58.79           H  
ATOM   1242  HG3 ARG A 205     115.447  83.105 139.610  1.00 58.79           H  
ATOM   1243  HG2 ARG A 205     116.820  84.009 138.979  1.00 58.79           H  
ATOM   1244  HD3 ARG A 205     117.072  81.432 140.576  1.00 58.79           H  
ATOM   1245  HD2 ARG A 205     117.162  83.032 141.287  1.00 58.79           H  
ATOM   1246  HE  ARG A 205     119.180  83.457 140.069  1.00 58.79           H  
ATOM   1247 HH12 ARG A 205     121.354  80.839 139.168  1.00 58.79           H  
ATOM   1248 HH11 ARG A 205     121.208  82.560 139.449  1.00 58.79           H  
ATOM   1249 HH22 ARG A 205     119.530  79.477 139.415  1.00 58.79           H  
ATOM   1250 HH21 ARG A 205     117.986  80.154 139.884  1.00 58.79           H  
ATOM   1251  N   SER A 206     113.534  83.700 136.525  1.00 51.54           N  
ATOM   1252  CA  SER A 206     112.108  83.920 136.697  1.00 51.54           C  
ATOM   1253  C   SER A 206     111.344  83.105 135.658  1.00 51.54           C  
ATOM   1254  O   SER A 206     111.918  82.319 134.901  1.00 51.54           O  
ATOM   1255  CB  SER A 206     111.773  85.408 136.587  1.00 51.54           C  
ATOM   1256  OG  SER A 206     112.469  86.166 137.559  1.00 51.54           O  
ATOM   1257  H   SER A 206     114.009  84.248 135.822  1.00 51.54           H  
ATOM   1258  HA  SER A 206     111.821  83.573 137.689  1.00 51.54           H  
ATOM   1259  HB3 SER A 206     110.700  85.549 136.717  1.00 51.54           H  
ATOM   1260  HB2 SER A 206     112.035  85.766 135.592  1.00 51.54           H  
ATOM   1261  HG  SER A 206     113.415  86.056 137.434  1.00 51.54           H  
ATOM   1262  N   GLU A 207     110.027  83.295 135.621  1.00 49.52           N  
ATOM   1263  CA  GLU A 207     109.204  82.654 134.601  1.00 49.52           C  
ATOM   1264  C   GLU A 207     109.522  83.283 133.251  1.00 49.52           C  
ATOM   1265  O   GLU A 207     109.208  84.453 133.012  1.00 49.52           O  
ATOM   1266  CB  GLU A 207     107.724  82.795 134.942  1.00 49.52           C  
ATOM   1267  CG  GLU A 207     106.796  82.066 133.984  1.00 49.52           C  
ATOM   1268  CD  GLU A 207     107.306  80.685 133.616  1.00 49.52           C  
ATOM   1269  OE1 GLU A 207     107.130  79.751 134.426  1.00 49.52           O  
ATOM   1270  OE2 GLU A 207     107.879  80.532 132.516  1.00 49.52           O1-
ATOM   1271  H   GLU A 207     109.583  83.890 136.306  1.00 49.52           H  
ATOM   1272  HA  GLU A 207     109.456  81.594 134.562  1.00 49.52           H  
ATOM   1273  HB3 GLU A 207     107.458  83.852 134.969  1.00 49.52           H  
ATOM   1274  HB2 GLU A 207     107.551  82.436 135.956  1.00 49.52           H  
ATOM   1275  HG3 GLU A 207     106.671  82.659 133.078  1.00 49.52           H  
ATOM   1276  HG2 GLU A 207     105.807  81.979 134.434  1.00 49.52           H  
ATOM   1277  N   ARG A 208     110.148  82.504 132.366  1.00 42.94           N  
ATOM   1278  CA  ARG A 208     110.673  83.039 131.116  1.00 42.94           C  
ATOM   1279  C   ARG A 208     109.585  83.584 130.200  1.00 42.94           C  
ATOM   1280  O   ARG A 208     109.870  84.456 129.374  1.00 42.94           O  
ATOM   1281  CB  ARG A 208     111.476  81.957 130.395  1.00 42.94           C  
ATOM   1282  CG  ARG A 208     112.295  82.450 129.217  1.00 42.94           C  
ATOM   1283  CD  ARG A 208     112.859  81.291 128.411  1.00 42.94           C  
ATOM   1284  NE  ARG A 208     113.186  80.139 129.247  1.00 42.94           N  
ATOM   1285  CZ  ARG A 208     112.556  78.969 129.192  1.00 42.94           C  
ATOM   1286  NH1 ARG A 208     112.925  77.979 129.992  1.00 42.94           N  
ATOM   1287  NH2 ARG A 208     111.557  78.787 128.339  1.00 42.94           N1+
ATOM   1288  H   ARG A 208     110.267  81.519 132.555  1.00 42.94           H  
ATOM   1289  HA  ARG A 208     111.351  83.857 131.358  1.00 42.94           H  
ATOM   1290  HB3 ARG A 208     110.801  81.169 130.061  1.00 42.94           H  
ATOM   1291  HB2 ARG A 208     112.133  81.460 131.108  1.00 42.94           H  
ATOM   1292  HG3 ARG A 208     113.113  83.072 129.579  1.00 42.94           H  
ATOM   1293  HG2 ARG A 208     111.669  83.069 128.574  1.00 42.94           H  
ATOM   1294  HD3 ARG A 208     113.753  81.619 127.881  1.00 42.94           H  
ATOM   1295  HD2 ARG A 208     112.137  80.993 127.650  1.00 42.94           H  
ATOM   1296  HE  ARG A 208     113.946  80.273 129.899  1.00 42.94           H  
ATOM   1297 HH12 ARG A 208     112.446  77.091 129.950  1.00 42.94           H  
ATOM   1298 HH11 ARG A 208     113.685  78.113 130.644  1.00 42.94           H  
ATOM   1299 HH22 ARG A 208     111.081  77.897 128.301  1.00 42.94           H  
ATOM   1300 HH21 ARG A 208     111.272  79.539 127.728  1.00 42.94           H  
ATOM   1301  N   LYS A 209     108.351  83.106 130.327  1.00 44.12           N  
ATOM   1302  CA  LYS A 209     107.281  83.555 129.446  1.00 44.12           C  
ATOM   1303  C   LYS A 209     106.672  84.880 129.883  1.00 44.12           C  
ATOM   1304  O   LYS A 209     105.781  85.390 129.196  1.00 44.12           O  
ATOM   1305  CB  LYS A 209     106.200  82.475 129.345  1.00 44.12           C  
ATOM   1306  CG  LYS A 209     105.150  82.493 130.437  1.00 44.12           C  
ATOM   1307  CD  LYS A 209     103.928  81.695 130.000  1.00 44.12           C  
ATOM   1308  CE  LYS A 209     102.868  81.627 131.087  1.00 44.12           C  
ATOM   1309  NZ  LYS A 209     102.174  82.924 131.277  1.00 44.12           N1+
ATOM   1310  H   LYS A 209     108.145  82.422 131.041  1.00 44.12           H  
ATOM   1311  HA  LYS A 209     107.705  83.695 128.452  1.00 44.12           H  
ATOM   1312  HB3 LYS A 209     106.673  81.494 129.317  1.00 44.12           H  
ATOM   1313  HB2 LYS A 209     105.710  82.546 128.374  1.00 44.12           H  
ATOM   1314  HG3 LYS A 209     104.857  83.523 130.642  1.00 44.12           H  
ATOM   1315  HG2 LYS A 209     105.564  82.055 131.346  1.00 44.12           H  
ATOM   1316  HD3 LYS A 209     104.233  80.685 129.728  1.00 44.12           H  
ATOM   1317  HD2 LYS A 209     103.501  82.147 129.105  1.00 44.12           H  
ATOM   1318  HE3 LYS A 209     103.331  81.323 132.026  1.00 44.12           H  
ATOM   1319  HE2 LYS A 209     102.138  80.859 130.833  1.00 44.12           H  
ATOM   1320  HZ1 LYS A 209     101.602  82.882 132.108  1.00 44.12           H  
ATOM   1321  HZ2 LYS A 209     102.858  83.661 131.377  1.00 44.12           H  
ATOM   1322  HZ3 LYS A 209     101.589  83.114 130.476  1.00 44.12           H  
ATOM   1323  N   LYS A 210     107.128  85.446 130.999  1.00 40.11           N  
ATOM   1324  CA  LYS A 210     106.726  86.782 131.415  1.00 40.11           C  
ATOM   1325  C   LYS A 210     107.628  87.878 130.872  1.00 40.11           C  
ATOM   1326  O   LYS A 210     107.231  89.047 130.886  1.00 40.11           O  
ATOM   1327  CB  LYS A 210     106.696  86.871 132.944  1.00 40.11           C  
ATOM   1328  CG  LYS A 210     105.728  85.930 133.655  1.00 40.11           C  
ATOM   1329  CD  LYS A 210     104.268  86.333 133.450  1.00 40.11           C  
ATOM   1330  CE  LYS A 210     103.599  85.630 132.289  1.00 40.11           C  
ATOM   1331  NZ  LYS A 210     102.155  85.979 132.204  1.00 40.11           N1+
ATOM   1332  H   LYS A 210     107.776  84.946 131.590  1.00 40.11           H  
ATOM   1333  HA  LYS A 210     105.716  86.961 131.046  1.00 40.11           H  
ATOM   1334  HB3 LYS A 210     106.482  87.898 133.240  1.00 40.11           H  
ATOM   1335  HB2 LYS A 210     107.702  86.713 133.333  1.00 40.11           H  
ATOM   1336  HG3 LYS A 210     105.954  85.916 134.721  1.00 40.11           H  
ATOM   1337  HG2 LYS A 210     105.878  84.913 133.291  1.00 40.11           H  
ATOM   1338  HD3 LYS A 210     104.208  87.411 133.303  1.00 40.11           H  
ATOM   1339  HD2 LYS A 210     103.707  86.136 134.364  1.00 40.11           H  
ATOM   1340  HE3 LYS A 210     103.705  84.552 132.408  1.00 40.11           H  
ATOM   1341  HE2 LYS A 210     104.095  85.911 131.360  1.00 40.11           H  
ATOM   1342  HZ1 LYS A 210     102.056  86.976 132.075  1.00 40.11           H  
ATOM   1343  HZ2 LYS A 210     101.737  85.496 131.422  1.00 40.11           H  
ATOM   1344  HZ3 LYS A 210     101.691  85.702 133.057  1.00 40.11           H  
ATOM   1345  N   TRP A 211     108.825  87.538 130.399  1.00 34.79           N  
ATOM   1346  CA  TRP A 211     109.753  88.548 129.918  1.00 34.79           C  
ATOM   1347  C   TRP A 211     110.435  88.187 128.607  1.00 34.79           C  
ATOM   1348  O   TRP A 211     111.236  88.986 128.117  1.00 34.79           O  
ATOM   1349  CB  TRP A 211     110.825  88.840 130.983  1.00 34.79           C  
ATOM   1350  CG  TRP A 211     111.546  87.626 131.478  1.00 34.79           C  
ATOM   1351  CD1 TRP A 211     111.292  86.935 132.623  1.00 34.79           C  
ATOM   1352  CD2 TRP A 211     112.654  86.968 130.852  1.00 34.79           C  
ATOM   1353  NE1 TRP A 211     112.164  85.883 132.746  1.00 34.79           N  
ATOM   1354  CE2 TRP A 211     113.011  85.881 131.671  1.00 34.79           C  
ATOM   1355  CE3 TRP A 211     113.375  87.189 129.676  1.00 34.79           C  
ATOM   1356  CZ2 TRP A 211     114.053  85.019 131.352  1.00 34.79           C  
ATOM   1357  CZ3 TRP A 211     114.406  86.333 129.361  1.00 34.79           C  
ATOM   1358  CH2 TRP A 211     114.737  85.261 130.195  1.00 34.79           C  
ATOM   1359  H   TRP A 211     109.099  86.566 130.371  1.00 34.79           H  
ATOM   1360  HA  TRP A 211     109.188  89.466 129.756  1.00 34.79           H  
ATOM   1361  HB3 TRP A 211     110.366  89.356 131.826  1.00 34.79           H  
ATOM   1362  HB2 TRP A 211     111.548  89.551 130.583  1.00 34.79           H  
ATOM   1363  HD1 TRP A 211     110.493  87.250 133.278  1.00 34.79           H  
ATOM   1364  HE1 TRP A 211     112.103  85.267 133.544  1.00 34.79           H  
ATOM   1365  HE3 TRP A 211     113.119  88.019 129.034  1.00 34.79           H  
ATOM   1366  HZ2 TRP A 211     114.294  84.197 132.009  1.00 34.79           H  
ATOM   1367  HZ3 TRP A 211     114.975  86.484 128.456  1.00 34.79           H  
ATOM   1368  HH2 TRP A 211     115.554  84.617 129.906  1.00 34.79           H  
ATOM   1369  N   ILE A 212     110.153  87.019 128.024  1.00 33.22           N  
ATOM   1370  CA  ILE A 212     110.819  86.634 126.788  1.00 33.22           C  
ATOM   1371  C   ILE A 212     110.382  87.493 125.609  1.00 33.22           C  
ATOM   1372  O   ILE A 212     111.110  87.584 124.615  1.00 33.22           O  
ATOM   1373  CB  ILE A 212     110.579  85.140 126.497  1.00 33.22           C  
ATOM   1374  CG1 ILE A 212     111.627  84.604 125.522  1.00 33.22           C  
ATOM   1375  CG2 ILE A 212     109.185  84.917 125.944  1.00 33.22           C  
ATOM   1376  CD1 ILE A 212     113.052  84.872 125.941  1.00 33.22           C  
ATOM   1377  H   ILE A 212     109.475  86.397 128.441  1.00 33.22           H  
ATOM   1378  HA  ILE A 212     111.890  86.779 126.927  1.00 33.22           H  
ATOM   1379  HB  ILE A 212     110.669  84.590 127.434  1.00 33.22           H  
ATOM   1380 HG13 ILE A 212     111.454  85.032 124.535  1.00 33.22           H  
ATOM   1381 HG12 ILE A 212     111.484  83.531 125.392  1.00 33.22           H  
ATOM   1382 HG21 ILE A 212     109.038  83.855 125.746  1.00 33.22           H  
ATOM   1383 HG22 ILE A 212     108.447  85.256 126.671  1.00 33.22           H  
ATOM   1384 HG23 ILE A 212     109.067  85.479 125.017  1.00 33.22           H  
ATOM   1385 HD11 ILE A 212     113.734  84.460 125.197  1.00 33.22           H  
ATOM   1386 HD12 ILE A 212     113.211  85.947 126.023  1.00 33.22           H  
ATOM   1387 HD13 ILE A 212     113.242  84.402 126.906  1.00 33.22           H  
ATOM   1388  N   HIS A 213     109.221  88.139 125.688  1.00 30.72           N  
ATOM   1389  CA  HIS A 213     108.747  88.954 124.578  1.00 30.72           C  
ATOM   1390  C   HIS A 213     109.423  90.316 124.514  1.00 30.72           C  
ATOM   1391  O   HIS A 213     109.178  91.065 123.564  1.00 30.72           O  
ATOM   1392  CB  HIS A 213     107.226  89.124 124.648  1.00 30.72           C  
ATOM   1393  CG  HIS A 213     106.730  89.651 125.958  1.00 30.72           C  
ATOM   1394  ND1 HIS A 213     107.050  90.906 126.426  1.00 30.72           N  
ATOM   1395  CD2 HIS A 213     105.931  89.093 126.896  1.00 30.72           C  
ATOM   1396  CE1 HIS A 213     106.472  91.097 127.598  1.00 30.72           C  
ATOM   1397  NE2 HIS A 213     105.788  90.011 127.906  1.00 30.72           N  
ATOM   1398  H   HIS A 213     108.659  88.067 126.524  1.00 30.72           H  
ATOM   1399  HA  HIS A 213     108.980  88.424 123.654  1.00 30.72           H  
ATOM   1400  HB3 HIS A 213     106.746  88.168 124.438  1.00 30.72           H  
ATOM   1401  HB2 HIS A 213     106.899  89.785 123.845  1.00 30.72           H  
ATOM   1402  HD1 HIS A 213     107.645  91.512 125.879  1.00 30.72           H  
ATOM   1403  HD2 HIS A 213     105.543  88.096 126.751  1.00 30.72           H  
ATOM   1404  HE1 HIS A 213     106.611  92.031 128.123  1.00 30.72           H  
ATOM   1405  N   CYS A 214     110.262  90.654 125.493  1.00 30.39           N  
ATOM   1406  CA  CYS A 214     111.067  91.864 125.415  1.00 30.39           C  
ATOM   1407  C   CYS A 214     112.163  91.772 124.363  1.00 30.39           C  
ATOM   1408  O   CYS A 214     112.730  92.804 123.992  1.00 30.39           O  
ATOM   1409  CB  CYS A 214     111.687  92.168 126.778  1.00 30.39           C  
ATOM   1410  SG  CYS A 214     110.500  92.608 128.060  1.00 30.39           S  
ATOM   1411  H   CYS A 214     110.348  90.066 126.310  1.00 30.39           H  
ATOM   1412  HA  CYS A 214     110.410  92.692 125.149  1.00 30.39           H  
ATOM   1413  HB3 CYS A 214     112.417  92.970 126.672  1.00 30.39           H  
ATOM   1414  HB2 CYS A 214     112.273  91.310 127.108  1.00 30.39           H  
ATOM   1415  HG  CYS A 214     109.827  93.701 127.689  1.00 30.39           H  
ATOM   1416  N   PHE A 215     112.474  90.571 123.878  1.00 28.26           N  
ATOM   1417  CA  PHE A 215     113.504  90.359 122.871  1.00 28.26           C  
ATOM   1418  C   PHE A 215     112.902  89.951 121.532  1.00 28.26           C  
ATOM   1419  O   PHE A 215     113.498  89.168 120.792  1.00 28.26           O  
ATOM   1420  CB  PHE A 215     114.505  89.305 123.337  1.00 28.26           C  
ATOM   1421  CG  PHE A 215     115.181  89.640 124.632  1.00 28.26           C  
ATOM   1422  CD2 PHE A 215     116.378  90.328 124.645  1.00 28.26           C  
ATOM   1423  CD1 PHE A 215     114.624  89.256 125.836  1.00 28.26           C  
ATOM   1424  CE2 PHE A 215     117.000  90.635 125.832  1.00 28.26           C  
ATOM   1425  CE1 PHE A 215     115.243  89.561 127.025  1.00 28.26           C  
ATOM   1426  CZ  PHE A 215     116.434  90.250 127.022  1.00 28.26           C  
ATOM   1427  H   PHE A 215     111.986  89.751 124.209  1.00 28.26           H  
ATOM   1428  HA  PHE A 215     114.040  91.298 122.731  1.00 28.26           H  
ATOM   1429  HB3 PHE A 215     115.259  89.156 122.564  1.00 28.26           H  
ATOM   1430  HB2 PHE A 215     114.000  88.344 123.431  1.00 28.26           H  
ATOM   1431  HD2 PHE A 215     116.837  90.632 123.715  1.00 28.26           H  
ATOM   1432  HD1 PHE A 215     113.692  88.710 125.850  1.00 28.26           H  
ATOM   1433  HE2 PHE A 215     117.933  91.179 125.828  1.00 28.26           H  
ATOM   1434  HE1 PHE A 215     114.794  89.260 127.960  1.00 28.26           H  
ATOM   1435  HZ  PHE A 215     116.924  90.488 127.955  1.00 28.26           H  
ATOM   1436  N   GLU A 216     111.717  90.472 121.214  1.00 36.59           N  
ATOM   1437  CA  GLU A 216     111.021  90.053 120.003  1.00 36.59           C  
ATOM   1438  C   GLU A 216     111.794  90.419 118.743  1.00 36.59           C  
ATOM   1439  O   GLU A 216     111.765  89.670 117.761  1.00 36.59           O  
ATOM   1440  CB  GLU A 216     109.625  90.668 119.964  1.00 36.59           C  
ATOM   1441  CG  GLU A 216     108.728  90.085 118.894  1.00 36.59           C  
ATOM   1442  CD  GLU A 216     107.357  90.725 118.870  1.00 36.59           C  
ATOM   1443  OE1 GLU A 216     106.906  91.205 119.930  1.00 36.59           O  
ATOM   1444  OE2 GLU A 216     106.729  90.748 117.792  1.00 36.59           O1-
ATOM   1445  H   GLU A 216     111.292  91.164 121.814  1.00 36.59           H  
ATOM   1446  HA  GLU A 216     110.913  88.969 120.032  1.00 36.59           H  
ATOM   1447  HB3 GLU A 216     109.708  91.745 119.818  1.00 36.59           H  
ATOM   1448  HB2 GLU A 216     109.150  90.549 120.938  1.00 36.59           H  
ATOM   1449  HG3 GLU A 216     108.624  89.012 119.054  1.00 36.59           H  
ATOM   1450  HG2 GLU A 216     109.201  90.206 117.919  1.00 36.59           H  
ATOM   1451  N   GLY A 217     112.488  91.551 118.746  1.00 35.02           N  
ATOM   1452  CA  GLY A 217     113.166  91.997 117.546  1.00 35.02           C  
ATOM   1453  C   GLY A 217     114.679  91.965 117.607  1.00 35.02           C  
ATOM   1454  O   GLY A 217     115.336  92.869 117.085  1.00 35.02           O  
ATOM   1455  H   GLY A 217     112.545  92.106 119.588  1.00 35.02           H  
ATOM   1456  HA3 GLY A 217     112.837  93.007 117.300  1.00 35.02           H  
ATOM   1457  HA2 GLY A 217     112.827  91.402 116.698  1.00 35.02           H  
ATOM   1458  N   VAL A 218     115.248  90.943 118.237  1.00 30.35           N  
ATOM   1459  CA  VAL A 218     116.695  90.768 118.224  1.00 30.35           C  
ATOM   1460  C   VAL A 218     117.114  90.222 116.868  1.00 30.35           C  
ATOM   1461  O   VAL A 218     116.333  89.572 116.167  1.00 30.35           O  
ATOM   1462  CB  VAL A 218     117.156  89.844 119.367  1.00 30.35           C  
ATOM   1463  CG1 VAL A 218     117.006  90.543 120.701  1.00 30.35           C  
ATOM   1464  CG2 VAL A 218     116.379  88.543 119.347  1.00 30.35           C  
ATOM   1465  H   VAL A 218     114.677  90.274 118.734  1.00 30.35           H  
ATOM   1466  HA  VAL A 218     117.161  91.744 118.361  1.00 30.35           H  
ATOM   1467  HB  VAL A 218     118.211  89.615 119.217  1.00 30.35           H  
ATOM   1468 HG11 VAL A 218     117.336  89.878 121.499  1.00 30.35           H  
ATOM   1469 HG12 VAL A 218     117.614  91.448 120.708  1.00 30.35           H  
ATOM   1470 HG13 VAL A 218     115.960  90.807 120.858  1.00 30.35           H  
ATOM   1471 HG21 VAL A 218     116.719  87.904 120.162  1.00 30.35           H  
ATOM   1472 HG22 VAL A 218     115.316  88.752 119.469  1.00 30.35           H  
ATOM   1473 HG23 VAL A 218     116.542  88.036 118.396  1.00 30.35           H  
ATOM   1474  N   THR A 219     118.362  90.493 116.486  1.00 29.52           N  
ATOM   1475  CA  THR A 219     118.845  90.029 115.191  1.00 29.52           C  
ATOM   1476  C   THR A 219     119.031  88.517 115.175  1.00 29.52           C  
ATOM   1477  O   THR A 219     118.632  87.851 114.213  1.00 29.52           O  
ATOM   1478  CB  THR A 219     120.150  90.736 114.830  1.00 29.52           C  
ATOM   1479  OG1 THR A 219     119.918  92.145 114.735  1.00 29.52           O  
ATOM   1480  CG2 THR A 219     120.682  90.229 113.503  1.00 29.52           C  
ATOM   1481  H   THR A 219     118.973  91.020 117.094  1.00 29.52           H  
ATOM   1482  HA  THR A 219     118.100  90.287 114.439  1.00 29.52           H  
ATOM   1483  HB  THR A 219     120.888  90.546 115.609  1.00 29.52           H  
ATOM   1484  HG1 THR A 219     119.598  92.475 115.578  1.00 29.52           H  
ATOM   1485 HG21 THR A 219     121.612  90.744 113.263  1.00 29.52           H  
ATOM   1486 HG22 THR A 219     120.868  89.157 113.571  1.00 29.52           H  
ATOM   1487 HG23 THR A 219     119.948  90.421 112.720  1.00 29.52           H  
ATOM   1488  N   ALA A 220     119.616  87.953 116.228  1.00 29.81           N  
ATOM   1489  CA  ALA A 220     119.873  86.521 116.244  1.00 29.81           C  
ATOM   1490  C   ALA A 220     119.959  86.014 117.676  1.00 29.81           C  
ATOM   1491  O   ALA A 220     120.130  86.783 118.629  1.00 29.81           O  
ATOM   1492  CB  ALA A 220     121.154  86.176 115.480  1.00 29.81           C  
ATOM   1493  H   ALA A 220     119.884  88.519 117.020  1.00 29.81           H  
ATOM   1494  HA  ALA A 220     119.038  86.019 115.754  1.00 29.81           H  
ATOM   1495  HB1 ALA A 220     121.317  85.099 115.511  1.00 29.81           H  
ATOM   1496  HB2 ALA A 220     121.057  86.499 114.443  1.00 29.81           H  
ATOM   1497  HB3 ALA A 220     122.001  86.685 115.941  1.00 29.81           H  
ATOM   1498  N   ILE A 221     119.847  84.697 117.805  1.00 29.48           N  
ATOM   1499  CA  ILE A 221     119.911  84.008 119.085  1.00 29.48           C  
ATOM   1500  C   ILE A 221     121.092  83.052 119.042  1.00 29.48           C  
ATOM   1501  O   ILE A 221     121.099  82.104 118.250  1.00 29.48           O  
ATOM   1502  CB  ILE A 221     118.612  83.246 119.387  1.00 29.48           C  
ATOM   1503  CG1 ILE A 221     117.463  84.219 119.634  1.00 29.48           C  
ATOM   1504  CG2 ILE A 221     118.800  82.334 120.582  1.00 29.48           C  
ATOM   1505  CD1 ILE A 221     116.140  83.538 119.859  1.00 29.48           C  
ATOM   1506  H   ILE A 221     119.710  84.119 116.988  1.00 29.48           H  
ATOM   1507  HA  ILE A 221     120.080  84.742 119.873  1.00 29.48           H  
ATOM   1508  HB  ILE A 221     118.363  82.632 118.521  1.00 29.48           H  
ATOM   1509 HG13 ILE A 221     117.379  84.902 118.789  1.00 29.48           H  
ATOM   1510 HG12 ILE A 221     117.698  84.846 120.494  1.00 29.48           H  
ATOM   1511 HG21 ILE A 221     117.871  81.801 120.783  1.00 29.48           H  
ATOM   1512 HG22 ILE A 221     119.592  81.615 120.370  1.00 29.48           H  
ATOM   1513 HG23 ILE A 221     119.073  82.928 121.454  1.00 29.48           H  
ATOM   1514 HD11 ILE A 221     115.368  84.289 120.028  1.00 29.48           H  
ATOM   1515 HD12 ILE A 221     115.883  82.944 118.982  1.00 29.48           H  
ATOM   1516 HD13 ILE A 221     116.210  82.887 120.730  1.00 29.48           H  
ATOM   1517  N   ILE A 222     122.082  83.300 119.888  1.00 34.10           N  
ATOM   1518  CA  ILE A 222     123.172  82.356 120.096  1.00 34.10           C  
ATOM   1519  C   ILE A 222     122.713  81.316 121.105  1.00 34.10           C  
ATOM   1520  O   ILE A 222     122.186  81.662 122.166  1.00 34.10           O  
ATOM   1521  CB  ILE A 222     124.435  83.080 120.586  1.00 34.10           C  
ATOM   1522  CG1 ILE A 222     124.648  84.376 119.807  1.00 34.10           C  
ATOM   1523  CG2 ILE A 222     125.649  82.182 120.456  1.00 34.10           C  
ATOM   1524  CD1 ILE A 222     125.065  84.166 118.379  1.00 34.10           C  
ATOM   1525  H   ILE A 222     122.095  84.164 120.411  1.00 34.10           H  
ATOM   1526  HA  ILE A 222     123.394  81.859 119.152  1.00 34.10           H  
ATOM   1527  HB  ILE A 222     124.302  83.329 121.639  1.00 34.10           H  
ATOM   1528 HG13 ILE A 222     125.395  84.985 120.316  1.00 34.10           H  
ATOM   1529 HG12 ILE A 222     123.733  84.968 119.833  1.00 34.10           H  
ATOM   1530 HG21 ILE A 222     126.534  82.713 120.808  1.00 34.10           H  
ATOM   1531 HG22 ILE A 222     125.503  81.283 121.055  1.00 34.10           H  
ATOM   1532 HG23 ILE A 222     125.785  81.903 119.411  1.00 34.10           H  
ATOM   1533 HD11 ILE A 222     125.196  85.132 117.892  1.00 34.10           H  
ATOM   1534 HD12 ILE A 222     126.005  83.615 118.352  1.00 34.10           H  
ATOM   1535 HD13 ILE A 222     124.296  83.598 117.855  1.00 34.10           H  
ATOM   1536  N   PHE A 223     122.883  80.040 120.773  1.00 43.56           N  
ATOM   1537  CA  PHE A 223     122.463  78.952 121.647  1.00 43.56           C  
ATOM   1538  C   PHE A 223     123.648  78.035 121.896  1.00 43.56           C  
ATOM   1539  O   PHE A 223     124.171  77.429 120.957  1.00 43.56           O  
ATOM   1540  CB  PHE A 223     121.295  78.172 121.039  1.00 43.56           C  
ATOM   1541  CG  PHE A 223     120.489  77.411 122.047  1.00 43.56           C  
ATOM   1542  CD1 PHE A 223     120.880  76.150 122.458  1.00 43.56           C  
ATOM   1543  CD2 PHE A 223     119.341  77.959 122.588  1.00 43.56           C  
ATOM   1544  CE1 PHE A 223     120.141  75.451 123.387  1.00 43.56           C  
ATOM   1545  CE2 PHE A 223     118.597  77.265 123.518  1.00 43.56           C  
ATOM   1546  CZ  PHE A 223     118.998  76.010 123.919  1.00 43.56           C  
ATOM   1547  H   PHE A 223     123.315  79.801 119.892  1.00 43.56           H  
ATOM   1548  HA  PHE A 223     122.142  79.374 122.600  1.00 43.56           H  
ATOM   1549  HB3 PHE A 223     121.674  77.483 120.284  1.00 43.56           H  
ATOM   1550  HB2 PHE A 223     120.643  78.859 120.499  1.00 43.56           H  
ATOM   1551  HD1 PHE A 223     121.774  75.702 122.050  1.00 43.56           H  
ATOM   1552  HD2 PHE A 223     119.017  78.943 122.283  1.00 43.56           H  
ATOM   1553  HE1 PHE A 223     120.457  74.466 123.698  1.00 43.56           H  
ATOM   1554  HE2 PHE A 223     117.701  77.706 123.931  1.00 43.56           H  
ATOM   1555  HZ  PHE A 223     118.419  75.464 124.649  1.00 43.56           H  
ATOM   1556  N   CYS A 224     124.057  77.920 123.158  1.00 56.28           N  
ATOM   1557  CA  CYS A 224     125.233  77.143 123.531  1.00 56.28           C  
ATOM   1558  C   CYS A 224     124.817  75.769 124.040  1.00 56.28           C  
ATOM   1559  O   CYS A 224     123.953  75.664 124.916  1.00 56.28           O  
ATOM   1560  CB  CYS A 224     126.045  77.872 124.600  1.00 56.28           C  
ATOM   1561  SG  CYS A 224     126.929  79.315 123.997  1.00 56.28           S  
ATOM   1562  H   CYS A 224     123.547  78.381 123.898  1.00 56.28           H  
ATOM   1563  HA  CYS A 224     125.858  77.012 122.648  1.00 56.28           H  
ATOM   1564  HB3 CYS A 224     126.753  77.177 125.052  1.00 56.28           H  
ATOM   1565  HB2 CYS A 224     125.385  78.167 125.416  1.00 56.28           H  
ATOM   1566  HG  CYS A 224     127.604  79.877 125.004  1.00 56.28           H  
ATOM   1567  N   VAL A 225     125.435  74.721 123.495  1.00 63.53           N  
ATOM   1568  CA  VAL A 225     125.163  73.347 123.903  1.00 63.53           C  
ATOM   1569  C   VAL A 225     126.491  72.646 124.150  1.00 63.53           C  
ATOM   1570  O   VAL A 225     127.372  72.654 123.283  1.00 63.53           O  
ATOM   1571  CB  VAL A 225     124.341  72.589 122.844  1.00 63.53           C  
ATOM   1572  CG1 VAL A 225     124.461  71.089 123.049  1.00 63.53           C  
ATOM   1573  CG2 VAL A 225     122.889  73.017 122.897  1.00 63.53           C  
ATOM   1574  H   VAL A 225     126.123  74.862 122.769  1.00 63.53           H  
ATOM   1575  HA  VAL A 225     124.599  73.365 124.836  1.00 63.53           H  
ATOM   1576  HB  VAL A 225     124.737  72.835 121.859  1.00 63.53           H  
ATOM   1577 HG11 VAL A 225     123.874  70.570 122.292  1.00 63.53           H  
ATOM   1578 HG12 VAL A 225     125.506  70.793 122.963  1.00 63.53           H  
ATOM   1579 HG13 VAL A 225     124.089  70.826 124.039  1.00 63.53           H  
ATOM   1580 HG21 VAL A 225     122.321  72.472 122.143  1.00 63.53           H  
ATOM   1581 HG22 VAL A 225     122.482  72.800 123.884  1.00 63.53           H  
ATOM   1582 HG23 VAL A 225     122.818  74.087 122.702  1.00 63.53           H  
ATOM   1583  N   ALA A 226     126.630  72.036 125.322  1.00 72.53           N  
ATOM   1584  CA  ALA A 226     127.842  71.310 125.677  1.00 72.53           C  
ATOM   1585  C   ALA A 226     127.747  69.873 125.183  1.00 72.53           C  
ATOM   1586  O   ALA A 226     126.786  69.164 125.496  1.00 72.53           O  
ATOM   1587  CB  ALA A 226     128.066  71.337 127.188  1.00 72.53           C  
ATOM   1588  H   ALA A 226     125.881  72.067 125.999  1.00 72.53           H  
ATOM   1589  HA  ALA A 226     128.691  71.790 125.190  1.00 72.53           H  
ATOM   1590  HB1 ALA A 226     128.976  70.789 127.431  1.00 72.53           H  
ATOM   1591  HB2 ALA A 226     128.164  72.370 127.523  1.00 72.53           H  
ATOM   1592  HB3 ALA A 226     127.218  70.872 127.690  1.00 72.53           H  
ATOM   1593  N   LEU A 227     128.743  69.452 124.404  1.00 79.06           N  
ATOM   1594  CA  LEU A 227     128.766  68.099 123.864  1.00 79.06           C  
ATOM   1595  C   LEU A 227     129.173  67.054 124.894  1.00 79.06           C  
ATOM   1596  O   LEU A 227     128.837  65.878 124.727  1.00 79.06           O  
ATOM   1597  CB  LEU A 227     129.718  68.029 122.669  1.00 79.06           C  
ATOM   1598  CG  LEU A 227     129.127  68.337 121.294  1.00 79.06           C  
ATOM   1599  CD1 LEU A 227     130.133  68.009 120.204  1.00 79.06           C  
ATOM   1600  CD2 LEU A 227     127.829  67.578 121.078  1.00 79.06           C  
ATOM   1601  H   LEU A 227     129.504  70.076 124.176  1.00 79.06           H  
ATOM   1602  HA  LEU A 227     127.763  67.857 123.513  1.00 79.06           H  
ATOM   1603  HB3 LEU A 227     130.191  67.047 122.644  1.00 79.06           H  
ATOM   1604  HB2 LEU A 227     130.568  68.687 122.849  1.00 79.06           H  
ATOM   1605  HG  LEU A 227     128.910  69.404 121.248  1.00 79.06           H  
ATOM   1606 HD11 LEU A 227     129.699  68.233 119.229  1.00 79.06           H  
ATOM   1607 HD12 LEU A 227     131.033  68.608 120.347  1.00 79.06           H  
ATOM   1608 HD13 LEU A 227     130.390  66.951 120.252  1.00 79.06           H  
ATOM   1609 HD21 LEU A 227     127.429  67.815 120.092  1.00 79.06           H  
ATOM   1610 HD22 LEU A 227     128.018  66.507 121.145  1.00 79.06           H  
ATOM   1611 HD23 LEU A 227     127.107  67.867 121.842  1.00 79.06           H  
ATOM   1612  N   SER A 228     129.883  67.455 125.951  1.00 87.63           N  
ATOM   1613  CA  SER A 228     130.473  66.492 126.875  1.00 87.63           C  
ATOM   1614  C   SER A 228     129.434  65.668 127.627  1.00 87.63           C  
ATOM   1615  O   SER A 228     129.785  64.629 128.195  1.00 87.63           O  
ATOM   1616  CB  SER A 228     131.376  67.216 127.874  1.00 87.63           C  
ATOM   1617  OG  SER A 228     130.623  67.735 128.956  1.00 87.63           O  
ATOM   1618  H   SER A 228     130.020  68.441 126.123  1.00 87.63           H  
ATOM   1619  HA  SER A 228     131.092  65.806 126.297  1.00 87.63           H  
ATOM   1620  HB3 SER A 228     131.895  68.031 127.369  1.00 87.63           H  
ATOM   1621  HB2 SER A 228     132.126  66.523 128.254  1.00 87.63           H  
ATOM   1622  HG  SER A 228     130.177  67.016 129.410  1.00 87.63           H  
ATOM   1623  N   ASP A 229     128.177  66.096 127.652  1.00 89.44           N  
ATOM   1624  CA  ASP A 229     127.142  65.335 128.346  1.00 89.44           C  
ATOM   1625  C   ASP A 229     126.065  64.830 127.389  1.00 89.44           C  
ATOM   1626  O   ASP A 229     126.002  63.639 127.085  1.00 89.44           O  
ATOM   1627  CB  ASP A 229     126.510  66.180 129.455  1.00 89.44           C  
ATOM   1628  CG  ASP A 229     126.042  67.537 128.968  1.00 89.44           C  
ATOM   1629  OD1 ASP A 229     125.749  68.401 129.819  1.00 89.44           O  
ATOM   1630  OD2 ASP A 229     125.973  67.747 127.741  1.00 89.44           O1-
ATOM   1631  H   ASP A 229     127.927  66.957 127.187  1.00 89.44           H  
ATOM   1632  HA  ASP A 229     127.614  64.469 128.810  1.00 89.44           H  
ATOM   1633  HXT ASP A 229     125.353  65.531 126.978  1.00 89.44           H  
ATOM   1634  HB3 ASP A 229     127.229  66.314 130.263  1.00 89.44           H  
ATOM   1635  HB2 ASP A 229     125.667  65.640 129.886  1.00 89.44           H  
ATOM   1636  N   GLU A 239     126.249  64.586 133.461  1.00104.29           N  
ATOM   1637  CA  GLU A 239     126.005  63.796 132.261  1.00104.29           C  
ATOM   1638  C   GLU A 239     124.657  63.088 132.374  1.00104.29           C  
ATOM   1639  O   GLU A 239     124.266  62.325 131.493  1.00104.29           O  
ATOM   1640  CB  GLU A 239     127.138  62.788 132.044  1.00104.29           C  
ATOM   1641  CG  GLU A 239     127.340  62.349 130.597  1.00104.29           C  
ATOM   1642  CD  GLU A 239     126.632  61.049 130.268  1.00104.29           C  
ATOM   1643  OE1 GLU A 239     126.416  60.239 131.193  1.00104.29           O  
ATOM   1644  OE2 GLU A 239     126.294  60.836 129.085  1.00104.29           O1-
ATOM   1645  H1  GLU A 239     127.141  65.052 133.382  1.00104.29           H  
ATOM   1646  H2  GLU A 239     125.518  65.275 133.566  1.00104.29           H  
ATOM   1647  HA  GLU A 239     125.972  64.469 131.404  1.00104.29           H  
ATOM   1648  HB3 GLU A 239     126.964  61.910 132.666  1.00104.29           H  
ATOM   1649  HB2 GLU A 239     128.069  63.204 132.428  1.00104.29           H  
ATOM   1650  HG3 GLU A 239     128.406  62.241 130.397  1.00104.29           H  
ATOM   1651  HG2 GLU A 239     126.986  63.133 129.928  1.00104.29           H  
ATOM   1652  N   MET A 240     123.942  63.360 133.464  1.00109.68           N  
ATOM   1653  CA  MET A 240     122.633  62.754 133.704  1.00109.68           C  
ATOM   1654  C   MET A 240     121.585  63.507 132.885  1.00109.68           C  
ATOM   1655  O   MET A 240     121.207  64.633 133.214  1.00109.68           O  
ATOM   1656  CB  MET A 240     122.320  62.735 135.200  1.00109.68           C  
ATOM   1657  CG  MET A 240     122.153  64.096 135.874  1.00109.68           C  
ATOM   1658  SD  MET A 240     121.834  64.002 137.645  1.00109.68           S  
ATOM   1659  CE  MET A 240     121.720  65.743 138.056  1.00109.68           C  
ATOM   1660  H   MET A 240     124.301  64.002 134.156  1.00109.68           H  
ATOM   1661  HA  MET A 240     122.665  61.724 133.350  1.00109.68           H  
ATOM   1662  HB3 MET A 240     123.091  62.168 135.721  1.00109.68           H  
ATOM   1663  HB2 MET A 240     121.425  62.137 135.372  1.00109.68           H  
ATOM   1664  HG3 MET A 240     121.344  64.642 135.390  1.00109.68           H  
ATOM   1665  HG2 MET A 240     123.045  64.698 135.699  1.00109.68           H  
ATOM   1666  HE1 MET A 240     121.524  65.853 139.123  1.00109.68           H  
ATOM   1667  HE2 MET A 240     122.659  66.238 137.807  1.00109.68           H  
ATOM   1668  HE3 MET A 240     120.908  66.198 137.489  1.00109.68           H  
ATOM   1669  N   ASN A 241     121.164  62.892 131.774  1.00103.49           N  
ATOM   1670  CA  ASN A 241     120.141  63.381 130.845  1.00103.49           C  
ATOM   1671  C   ASN A 241     120.136  64.903 130.714  1.00103.49           C  
ATOM   1672  O   ASN A 241     119.078  65.539 130.724  1.00103.49           O  
ATOM   1673  CB  ASN A 241     118.745  62.838 131.218  1.00103.49           C  
ATOM   1674  CG  ASN A 241     118.125  63.504 132.445  1.00103.49           C  
ATOM   1675  OD1 ASN A 241     116.834  63.796 132.353  1.00103.49           O  
ATOM   1676  ND2 ASN A 241     118.783  63.751 133.449  1.00103.49           N  
ATOM   1677  H   ASN A 241     121.560  62.002 131.508  1.00103.49           H  
ATOM   1678  HA  ASN A 241     120.386  62.978 129.862  1.00103.49           H  
ATOM   1679  HB3 ASN A 241     118.808  61.763 131.384  1.00103.49           H  
ATOM   1680  HB2 ASN A 241     118.074  62.952 130.367  1.00103.49           H  
ATOM   1681 HD22 ASN A 241     118.344  64.192 134.245  1.00103.49           H  
ATOM   1682 HD21 ASN A 241     119.764  63.513 133.481  1.00103.49           H  
ATOM   1683  N   ARG A 242     121.322  65.490 130.559  1.00 97.21           N  
ATOM   1684  CA  ARG A 242     121.451  66.931 130.386  1.00 97.21           C  
ATOM   1685  C   ARG A 242     121.363  67.340 128.924  1.00 97.21           C  
ATOM   1686  O   ARG A 242     120.872  68.435 128.618  1.00 97.21           O  
ATOM   1687  CB  ARG A 242     122.771  67.406 131.001  1.00 97.21           C  
ATOM   1688  CG  ARG A 242     122.792  67.244 132.510  1.00 97.21           C  
ATOM   1689  CD  ARG A 242     124.093  67.675 133.164  1.00 97.21           C  
ATOM   1690  NE  ARG A 242     124.344  69.107 133.064  1.00 97.21           N  
ATOM   1691  CZ  ARG A 242     125.487  69.682 133.423  1.00 97.21           C  
ATOM   1692  NH1 ARG A 242     125.642  70.993 133.300  1.00 97.21           N  
ATOM   1693  NH2 ARG A 242     126.468  68.945 133.923  1.00 97.21           N1+
ATOM   1694  H   ARG A 242     122.165  64.933 130.559  1.00 97.21           H  
ATOM   1695  HA  ARG A 242     120.634  67.412 130.923  1.00 97.21           H  
ATOM   1696  HB3 ARG A 242     122.933  68.453 130.747  1.00 97.21           H  
ATOM   1697  HB2 ARG A 242     123.597  66.844 130.565  1.00 97.21           H  
ATOM   1698  HG3 ARG A 242     122.587  66.204 132.765  1.00 97.21           H  
ATOM   1699  HG2 ARG A 242     121.965  67.806 132.945  1.00 97.21           H  
ATOM   1700  HD3 ARG A 242     124.922  67.130 132.713  1.00 97.21           H  
ATOM   1701  HD2 ARG A 242     124.085  67.382 134.214  1.00 97.21           H  
ATOM   1702  HE  ARG A 242     123.589  69.669 132.698  1.00 97.21           H  
ATOM   1703 HH12 ARG A 242     126.512  71.427 133.574  1.00 97.21           H  
ATOM   1704 HH11 ARG A 242     124.890  71.558 132.932  1.00 97.21           H  
ATOM   1705 HH22 ARG A 242     127.338  69.380 134.196  1.00 97.21           H  
ATOM   1706 HH21 ARG A 242     126.346  67.948 134.031  1.00 97.21           H  
ATOM   1707  N   MET A 243     121.815  66.472 128.016  1.00 90.51           N  
ATOM   1708  CA  MET A 243     121.575  66.691 126.596  1.00 90.51           C  
ATOM   1709  C   MET A 243     120.082  66.731 126.300  1.00 90.51           C  
ATOM   1710  O   MET A 243     119.629  67.500 125.445  1.00 90.51           O  
ATOM   1711  CB  MET A 243     122.255  65.595 125.778  1.00 90.51           C  
ATOM   1712  CG  MET A 243     122.429  65.932 124.315  1.00 90.51           C  
ATOM   1713  SD  MET A 243     123.579  67.294 124.067  1.00 90.51           S  
ATOM   1714  CE  MET A 243     124.916  66.450 123.228  1.00 90.51           C  
ATOM   1715  H   MET A 243     122.329  65.654 128.311  1.00 90.51           H  
ATOM   1716  HA  MET A 243     122.009  67.651 126.316  1.00 90.51           H  
ATOM   1717  HB3 MET A 243     121.686  64.670 125.870  1.00 90.51           H  
ATOM   1718  HB2 MET A 243     123.228  65.369 126.215  1.00 90.51           H  
ATOM   1719  HG3 MET A 243     121.462  66.192 123.885  1.00 90.51           H  
ATOM   1720  HG2 MET A 243     122.788  65.052 123.781  1.00 90.51           H  
ATOM   1721  HE1 MET A 243     125.711  67.161 123.004  1.00 90.51           H  
ATOM   1722  HE2 MET A 243     125.306  65.659 123.869  1.00 90.51           H  
ATOM   1723  HE3 MET A 243     124.546  66.015 122.299  1.00 90.51           H  
ATOM   1724  N   HIS A 244     119.301  65.910 127.006  1.00 92.32           N  
ATOM   1725  CA  HIS A 244     117.852  65.935 126.838  1.00 92.32           C  
ATOM   1726  C   HIS A 244     117.273  67.277 127.263  1.00 92.32           C  
ATOM   1727  O   HIS A 244     116.383  67.817 126.597  1.00 92.32           O  
ATOM   1728  CB  HIS A 244     117.214  64.801 127.639  1.00 92.32           C  
ATOM   1729  CG  HIS A 244     117.245  63.477 126.942  1.00 92.32           C  
ATOM   1730  ND1 HIS A 244     117.190  63.356 125.571  1.00 92.32           N  
ATOM   1731  CD2 HIS A 244     117.326  62.216 127.429  1.00 92.32           C  
ATOM   1732  CE1 HIS A 244     117.236  62.078 125.242  1.00 92.32           C  
ATOM   1733  NE2 HIS A 244     117.319  61.365 126.351  1.00 92.32           N  
ATOM   1734  H   HIS A 244     119.712  65.263 127.664  1.00 92.32           H  
ATOM   1735  HA  HIS A 244     117.625  65.781 125.783  1.00 92.32           H  
ATOM   1736  HB3 HIS A 244     116.182  65.061 127.875  1.00 92.32           H  
ATOM   1737  HB2 HIS A 244     117.714  64.714 128.603  1.00 92.32           H  
ATOM   1738  HD1 HIS A 244     117.125  64.182 124.993  1.00 92.32           H  
ATOM   1739  HD2 HIS A 244     117.381  62.051 128.495  1.00 92.32           H  
ATOM   1740  HE1 HIS A 244     117.204  61.786 124.203  1.00 92.32           H  
ATOM   1741  N   GLU A 245     117.766  67.832 128.372  1.00 86.28           N  
ATOM   1742  CA  GLU A 245     117.293  69.140 128.814  1.00 86.28           C  
ATOM   1743  C   GLU A 245     117.684  70.230 127.825  1.00 86.28           C  
ATOM   1744  O   GLU A 245     116.898  71.148 127.561  1.00 86.28           O  
ATOM   1745  CB  GLU A 245     117.839  69.453 130.205  1.00 86.28           C  
ATOM   1746  CG  GLU A 245     117.242  68.596 131.308  1.00 86.28           C  
ATOM   1747  CD  GLU A 245     115.727  68.662 131.350  1.00 86.28           C  
ATOM   1748  OE1 GLU A 245     115.162  69.730 131.033  1.00 86.28           O  
ATOM   1749  OE2 GLU A 245     115.099  67.641 131.700  1.00 86.28           O1-
ATOM   1750  H   GLU A 245     118.470  67.347 128.910  1.00 86.28           H  
ATOM   1751  HA  GLU A 245     116.205  69.107 128.874  1.00 86.28           H  
ATOM   1752  HB3 GLU A 245     117.668  70.505 130.432  1.00 86.28           H  
ATOM   1753  HB2 GLU A 245     118.923  69.336 130.203  1.00 86.28           H  
ATOM   1754  HG3 GLU A 245     117.645  68.912 132.270  1.00 86.28           H  
ATOM   1755  HG2 GLU A 245     117.556  67.561 131.172  1.00 86.28           H  
ATOM   1756  N   SER A 246     118.897  70.148 127.274  1.00 76.93           N  
ATOM   1757  CA  SER A 246     119.304  71.107 126.254  1.00 76.93           C  
ATOM   1758  C   SER A 246     118.399  71.022 125.033  1.00 76.93           C  
ATOM   1759  O   SER A 246     117.995  72.051 124.477  1.00 76.93           O  
ATOM   1760  CB  SER A 246     120.762  70.869 125.863  1.00 76.93           C  
ATOM   1761  OG  SER A 246     121.642  71.395 126.839  1.00 76.93           O  
ATOM   1762  H   SER A 246     119.535  69.421 127.563  1.00 76.93           H  
ATOM   1763  HA  SER A 246     119.221  72.110 126.673  1.00 76.93           H  
ATOM   1764  HB3 SER A 246     120.962  71.342 124.902  1.00 76.93           H  
ATOM   1765  HB2 SER A 246     120.939  69.799 125.754  1.00 76.93           H  
ATOM   1766  HG  SER A 246     121.477  70.968 127.683  1.00 76.93           H  
ATOM   1767  N   MET A 247     118.064  69.804 124.604  1.00 78.21           N  
ATOM   1768  CA  MET A 247     117.160  69.643 123.469  1.00 78.21           C  
ATOM   1769  C   MET A 247     115.776  70.199 123.778  1.00 78.21           C  
ATOM   1770  O   MET A 247     115.143  70.813 122.915  1.00 78.21           O  
ATOM   1771  CB  MET A 247     117.069  68.172 123.068  1.00 78.21           C  
ATOM   1772  CG  MET A 247     118.358  67.602 122.506  1.00 78.21           C  
ATOM   1773  SD  MET A 247     118.227  65.847 122.124  1.00 78.21           S  
ATOM   1774  CE  MET A 247     117.142  65.892 120.703  1.00 78.21           C  
ATOM   1775  H   MET A 247     118.436  68.986 125.065  1.00 78.21           H  
ATOM   1776  HA  MET A 247     117.570  70.200 122.627  1.00 78.21           H  
ATOM   1777  HB3 MET A 247     116.269  68.045 122.338  1.00 78.21           H  
ATOM   1778  HB2 MET A 247     116.758  67.581 123.930  1.00 78.21           H  
ATOM   1779  HG3 MET A 247     119.165  67.758 123.222  1.00 78.21           H  
ATOM   1780  HG2 MET A 247     118.634  68.149 121.605  1.00 78.21           H  
ATOM   1781  HE1 MET A 247     116.965  64.877 120.348  1.00 78.21           H  
ATOM   1782  HE2 MET A 247     116.193  66.349 120.984  1.00 78.21           H  
ATOM   1783  HE3 MET A 247     117.606  66.478 119.909  1.00 78.21           H  
ATOM   1784  N   LYS A 248     115.285  69.986 124.999  1.00 70.15           N  
ATOM   1785  CA  LYS A 248     113.973  70.512 125.367  1.00 70.15           C  
ATOM   1786  C   LYS A 248     113.966  72.037 125.354  1.00 70.15           C  
ATOM   1787  O   LYS A 248     113.017  72.662 124.862  1.00 70.15           O  
ATOM   1788  CB  LYS A 248     113.564  69.981 126.740  1.00 70.15           C  
ATOM   1789  CG  LYS A 248     112.161  70.372 127.169  1.00 70.15           C  
ATOM   1790  CD  LYS A 248     111.598  69.384 128.179  1.00 70.15           C  
ATOM   1791  CE  LYS A 248     111.088  68.125 127.498  1.00 70.15           C  
ATOM   1792  NZ  LYS A 248     111.193  66.932 128.382  1.00 70.15           N1+
ATOM   1793  H   LYS A 248     115.821  69.459 125.674  1.00 70.15           H  
ATOM   1794  HA  LYS A 248     113.246  70.161 124.634  1.00 70.15           H  
ATOM   1795  HB3 LYS A 248     114.279  70.324 127.488  1.00 70.15           H  
ATOM   1796  HB2 LYS A 248     113.655  68.895 126.749  1.00 70.15           H  
ATOM   1797  HG3 LYS A 248     111.511  70.407 126.295  1.00 70.15           H  
ATOM   1798  HG2 LYS A 248     112.181  71.369 127.609  1.00 70.15           H  
ATOM   1799  HD3 LYS A 248     110.783  69.853 128.731  1.00 70.15           H  
ATOM   1800  HD2 LYS A 248     112.373  69.119 128.898  1.00 70.15           H  
ATOM   1801  HE3 LYS A 248     111.657  67.951 126.585  1.00 70.15           H  
ATOM   1802  HE2 LYS A 248     110.048  68.268 127.204  1.00 70.15           H  
ATOM   1803  HZ1 LYS A 248     110.646  67.082 129.217  1.00 70.15           H  
ATOM   1804  HZ2 LYS A 248     110.845  66.119 127.894  1.00 70.15           H  
ATOM   1805  HZ3 LYS A 248     112.159  66.784 128.635  1.00 70.15           H  
ATOM   1806  N   LEU A 249     115.023  72.655 125.887  1.00 61.62           N  
ATOM   1807  CA  LEU A 249     115.108  74.111 125.867  1.00 61.62           C  
ATOM   1808  C   LEU A 249     115.199  74.637 124.440  1.00 61.62           C  
ATOM   1809  O   LEU A 249     114.572  75.648 124.101  1.00 61.62           O  
ATOM   1810  CB  LEU A 249     116.305  74.580 126.693  1.00 61.62           C  
ATOM   1811  CG  LEU A 249     116.576  76.084 126.701  1.00 61.62           C  
ATOM   1812  CD1 LEU A 249     115.335  76.855 127.106  1.00 61.62           C  
ATOM   1813  CD2 LEU A 249     117.729  76.409 127.627  1.00 61.62           C  
ATOM   1814  H   LEU A 249     115.766  72.114 126.305  1.00 61.62           H  
ATOM   1815  HA  LEU A 249     114.202  74.512 126.321  1.00 61.62           H  
ATOM   1816  HB3 LEU A 249     117.200  74.056 126.358  1.00 61.62           H  
ATOM   1817  HB2 LEU A 249     116.193  74.230 127.719  1.00 61.62           H  
ATOM   1818  HG  LEU A 249     116.853  76.387 125.691  1.00 61.62           H  
ATOM   1819 HD11 LEU A 249     115.553  77.923 127.104  1.00 61.62           H  
ATOM   1820 HD12 LEU A 249     114.531  76.648 126.400  1.00 61.62           H  
ATOM   1821 HD13 LEU A 249     115.027  76.549 128.106  1.00 61.62           H  
ATOM   1822 HD21 LEU A 249     117.909  77.484 127.621  1.00 61.62           H  
ATOM   1823 HD22 LEU A 249     117.484  76.088 128.639  1.00 61.62           H  
ATOM   1824 HD23 LEU A 249     118.625  75.889 127.288  1.00 61.62           H  
ATOM   1825  N   PHE A 250     115.976  73.964 123.588  1.00 59.23           N  
ATOM   1826  CA  PHE A 250     116.066  74.378 122.193  1.00 59.23           C  
ATOM   1827  C   PHE A 250     114.719  74.251 121.498  1.00 59.23           C  
ATOM   1828  O   PHE A 250     114.354  75.098 120.678  1.00 59.23           O  
ATOM   1829  CB  PHE A 250     117.131  73.556 121.467  1.00 59.23           C  
ATOM   1830  CG  PHE A 250     117.365  73.980 120.044  1.00 59.23           C  
ATOM   1831  CD1 PHE A 250     116.525  73.561 119.026  1.00 59.23           C  
ATOM   1832  CD2 PHE A 250     118.431  74.801 119.725  1.00 59.23           C  
ATOM   1833  CE1 PHE A 250     116.741  73.953 117.727  1.00 59.23           C  
ATOM   1834  CE2 PHE A 250     118.653  75.195 118.424  1.00 59.23           C  
ATOM   1835  CZ  PHE A 250     117.807  74.771 117.424  1.00 59.23           C  
ATOM   1836  H   PHE A 250     116.504  73.165 123.909  1.00 59.23           H  
ATOM   1837  HA  PHE A 250     116.366  75.425 122.166  1.00 59.23           H  
ATOM   1838  HB3 PHE A 250     116.852  72.503 121.489  1.00 59.23           H  
ATOM   1839  HB2 PHE A 250     118.069  73.611 122.019  1.00 59.23           H  
ATOM   1840  HD1 PHE A 250     115.687  72.917 119.248  1.00 59.23           H  
ATOM   1841  HD2 PHE A 250     119.102  75.141 120.500  1.00 59.23           H  
ATOM   1842  HE1 PHE A 250     116.075  73.620 116.945  1.00 59.23           H  
ATOM   1843  HE2 PHE A 250     119.490  75.836 118.189  1.00 59.23           H  
ATOM   1844  HZ  PHE A 250     117.978  75.079 116.403  1.00 59.23           H  
ATOM   1845  N   ASP A 251     113.974  73.187 121.798  1.00 63.27           N  
ATOM   1846  CA  ASP A 251     112.640  73.035 121.230  1.00 63.27           C  
ATOM   1847  C   ASP A 251     111.730  74.174 121.662  1.00 63.27           C  
ATOM   1848  O   ASP A 251     110.975  74.719 120.850  1.00 63.27           O  
ATOM   1849  CB  ASP A 251     112.045  71.690 121.641  1.00 63.27           C  
ATOM   1850  CG  ASP A 251     111.118  71.120 120.591  1.00 63.27           C  
ATOM   1851  OD1 ASP A 251     110.630  71.895 119.745  1.00 63.27           O  
ATOM   1852  OD2 ASP A 251     110.876  69.896 120.611  1.00 63.27           O1-
ATOM   1853  H   ASP A 251     114.333  72.479 122.423  1.00 63.27           H  
ATOM   1854  HA  ASP A 251     112.725  73.056 120.143  1.00 63.27           H  
ATOM   1855  HB3 ASP A 251     111.502  71.805 122.579  1.00 63.27           H  
ATOM   1856  HB2 ASP A 251     112.850  70.982 121.836  1.00 63.27           H  
ATOM   1857  N   SER A 252     111.787  74.546 122.942  1.00 59.94           N  
ATOM   1858  CA  SER A 252     110.955  75.643 123.426  1.00 59.94           C  
ATOM   1859  C   SER A 252     111.319  76.961 122.750  1.00 59.94           C  
ATOM   1860  O   SER A 252     110.435  77.740 122.376  1.00 59.94           O  
ATOM   1861  CB  SER A 252     111.082  75.769 124.942  1.00 59.94           C  
ATOM   1862  OG  SER A 252     112.423  76.024 125.316  1.00 59.94           O  
ATOM   1863  H   SER A 252     112.407  74.068 123.580  1.00 59.94           H  
ATOM   1864  HA  SER A 252     109.916  75.414 123.189  1.00 59.94           H  
ATOM   1865  HB3 SER A 252     110.743  74.846 125.413  1.00 59.94           H  
ATOM   1866  HB2 SER A 252     110.446  76.582 125.293  1.00 59.94           H  
ATOM   1867  HG  SER A 252     112.981  75.302 125.018  1.00 59.94           H  
ATOM   1868  N   ILE A 253     112.615  77.233 122.590  1.00 57.98           N  
ATOM   1869  CA  ILE A 253     113.039  78.516 122.031  1.00 57.98           C  
ATOM   1870  C   ILE A 253     112.749  78.585 120.536  1.00 57.98           C  
ATOM   1871  O   ILE A 253     112.200  79.575 120.040  1.00 57.98           O  
ATOM   1872  CB  ILE A 253     114.528  78.768 122.324  1.00 57.98           C  
ATOM   1873  CG1 ILE A 253     114.777  78.782 123.831  1.00 57.98           C  
ATOM   1874  CG2 ILE A 253     114.981  80.067 121.687  1.00 57.98           C  
ATOM   1875  CD1 ILE A 253     114.019  79.865 124.558  1.00 57.98           C  
ATOM   1876  H   ILE A 253     113.311  76.551 122.856  1.00 57.98           H  
ATOM   1877  HA  ILE A 253     112.463  79.302 122.521  1.00 57.98           H  
ATOM   1878  HB  ILE A 253     115.106  77.953 121.889  1.00 57.98           H  
ATOM   1879 HG13 ILE A 253     115.844  78.898 124.020  1.00 57.98           H  
ATOM   1880 HG12 ILE A 253     114.512  77.811 124.250  1.00 57.98           H  
ATOM   1881 HG21 ILE A 253     116.037  80.230 121.904  1.00 57.98           H  
ATOM   1882 HG22 ILE A 253     114.837  80.013 120.608  1.00 57.98           H  
ATOM   1883 HG23 ILE A 253     114.396  80.893 122.090  1.00 57.98           H  
ATOM   1884 HD11 ILE A 253     114.244  79.814 125.623  1.00 57.98           H  
ATOM   1885 HD12 ILE A 253     114.315  80.840 124.170  1.00 57.98           H  
ATOM   1886 HD13 ILE A 253     112.949  79.725 124.406  1.00 57.98           H  
ATOM   1887  N   CYS A 254     113.121  77.539 119.795  1.00 64.69           N  
ATOM   1888  CA  CYS A 254     113.044  77.587 118.338  1.00 64.69           C  
ATOM   1889  C   CYS A 254     111.608  77.678 117.839  1.00 64.69           C  
ATOM   1890  O   CYS A 254     111.363  78.248 116.771  1.00 64.69           O  
ATOM   1891  CB  CYS A 254     113.735  76.360 117.741  1.00 64.69           C  
ATOM   1892  SG  CYS A 254     114.102  76.484 115.979  1.00 64.69           S  
ATOM   1893  H   CYS A 254     113.461  76.699 120.241  1.00 64.69           H  
ATOM   1894  HA  CYS A 254     113.578  78.475 117.999  1.00 64.69           H  
ATOM   1895  HB3 CYS A 254     113.121  75.477 117.920  1.00 64.69           H  
ATOM   1896  HB2 CYS A 254     114.657  76.163 118.289  1.00 64.69           H  
ATOM   1897  HG  CYS A 254     112.966  76.656 115.298  1.00 64.69           H  
ATOM   1898  N   ASN A 255     110.654  77.129 118.586  1.00 63.86           N  
ATOM   1899  CA  ASN A 255     109.255  77.123 118.185  1.00 63.86           C  
ATOM   1900  C   ASN A 255     108.444  78.219 118.860  1.00 63.86           C  
ATOM   1901  O   ASN A 255     107.214  78.219 118.753  1.00 63.86           O  
ATOM   1902  CB  ASN A 255     108.632  75.758 118.479  1.00 63.86           C  
ATOM   1903  CG  ASN A 255     109.310  74.639 117.724  1.00 63.86           C  
ATOM   1904  OD1 ASN A 255     109.649  74.785 116.551  1.00 63.86           O  
ATOM   1905  ND2 ASN A 255     109.514  73.512 118.394  1.00 63.86           N  
ATOM   1906  H   ASN A 255     110.889  76.695 119.467  1.00 63.86           H  
ATOM   1907  HA  ASN A 255     109.213  77.287 117.108  1.00 63.86           H  
ATOM   1908  HB3 ASN A 255     107.573  75.780 118.221  1.00 63.86           H  
ATOM   1909  HB2 ASN A 255     108.686  75.558 119.549  1.00 63.86           H  
ATOM   1910 HD22 ASN A 255     109.963  72.729 117.941  1.00 63.86           H  
ATOM   1911 HD21 ASN A 255     109.220  73.437 119.357  1.00 63.86           H  
ATOM   1912  N   ASN A 256     109.101  79.142 119.557  1.00 52.87           N  
ATOM   1913  CA  ASN A 256     108.396  80.203 120.261  1.00 52.87           C  
ATOM   1914  C   ASN A 256     107.655  81.101 119.277  1.00 52.87           C  
ATOM   1915  O   ASN A 256     108.103  81.334 118.152  1.00 52.87           O  
ATOM   1916  CB  ASN A 256     109.379  81.028 121.090  1.00 52.87           C  
ATOM   1917  CG  ASN A 256     108.729  81.675 122.290  1.00 52.87           C  
ATOM   1918  OD1 ASN A 256     107.535  81.962 122.283  1.00 52.87           O  
ATOM   1919  ND2 ASN A 256     109.513  81.907 123.331  1.00 52.87           N  
ATOM   1920  H   ASN A 256     110.109  79.115 119.605  1.00 52.87           H  
ATOM   1921  HA  ASN A 256     107.668  79.750 120.934  1.00 52.87           H  
ATOM   1922  HB3 ASN A 256     109.826  81.798 120.461  1.00 52.87           H  
ATOM   1923  HB2 ASN A 256     110.198  80.390 121.422  1.00 52.87           H  
ATOM   1924 HD22 ASN A 256     109.134  82.338 124.162  1.00 52.87           H  
ATOM   1925 HD21 ASN A 256     110.490  81.653 123.294  1.00 52.87           H  
ATOM   1926  N   LYS A 257     106.500  81.607 119.713  1.00 47.69           N  
ATOM   1927  CA  LYS A 257     105.686  82.450 118.846  1.00 47.69           C  
ATOM   1928  C   LYS A 257     106.271  83.844 118.671  1.00 47.69           C  
ATOM   1929  O   LYS A 257     105.890  84.546 117.730  1.00 47.69           O  
ATOM   1930  CB  LYS A 257     104.262  82.546 119.392  1.00 47.69           C  
ATOM   1931  CG  LYS A 257     104.170  83.074 120.811  1.00 47.69           C  
ATOM   1932  CD  LYS A 257     102.749  83.495 121.141  1.00 47.69           C  
ATOM   1933  CE  LYS A 257     102.666  84.152 122.503  1.00 47.69           C  
ATOM   1934  NZ  LYS A 257     101.371  84.861 122.694  1.00 47.69           N1+
ATOM   1935  H   LYS A 257     106.183  81.407 120.651  1.00 47.69           H  
ATOM   1936  HA  LYS A 257     105.640  81.978 117.864  1.00 47.69           H  
ATOM   1937  HB3 LYS A 257     103.788  81.566 119.340  1.00 47.69           H  
ATOM   1938  HB2 LYS A 257     103.664  83.176 118.733  1.00 47.69           H  
ATOM   1939  HG3 LYS A 257     104.837  83.928 120.924  1.00 47.69           H  
ATOM   1940  HG2 LYS A 257     104.490  82.299 121.508  1.00 47.69           H  
ATOM   1941  HD3 LYS A 257     102.098  82.621 121.119  1.00 47.69           H  
ATOM   1942  HD2 LYS A 257     102.391  84.189 120.381  1.00 47.69           H  
ATOM   1943  HE3 LYS A 257     103.487  84.860 122.615  1.00 47.69           H  
ATOM   1944  HE2 LYS A 257     102.783  83.395 123.279  1.00 47.69           H  
ATOM   1945  HZ1 LYS A 257     100.610  84.202 122.613  1.00 47.69           H  
ATOM   1946  HZ2 LYS A 257     101.351  85.286 123.610  1.00 47.69           H  
ATOM   1947  HZ3 LYS A 257     101.272  85.577 121.989  1.00 47.69           H  
ATOM   1948  N   TRP A 258     107.184  84.260 119.545  1.00 41.02           N  
ATOM   1949  CA  TRP A 258     107.845  85.549 119.407  1.00 41.02           C  
ATOM   1950  C   TRP A 258     109.106  85.488 118.559  1.00 41.02           C  
ATOM   1951  O   TRP A 258     109.681  86.538 118.260  1.00 41.02           O  
ATOM   1952  CB  TRP A 258     108.205  86.117 120.784  1.00 41.02           C  
ATOM   1953  CG  TRP A 258     107.064  86.172 121.742  1.00 41.02           C  
ATOM   1954  CD1 TRP A 258     106.893  85.406 122.855  1.00 41.02           C  
ATOM   1955  CD2 TRP A 258     105.936  87.048 121.681  1.00 41.02           C  
ATOM   1956  NE1 TRP A 258     105.725  85.746 123.489  1.00 41.02           N  
ATOM   1957  CE2 TRP A 258     105.118  86.753 122.787  1.00 41.02           C  
ATOM   1958  CE3 TRP A 258     105.535  88.051 120.796  1.00 41.02           C  
ATOM   1959  CZ2 TRP A 258     103.927  87.424 123.032  1.00 41.02           C  
ATOM   1960  CZ3 TRP A 258     104.353  88.715 121.040  1.00 41.02           C  
ATOM   1961  CH2 TRP A 258     103.562  88.400 122.148  1.00 41.02           C  
ATOM   1962  H   TRP A 258     107.435  83.676 120.330  1.00 41.02           H  
ATOM   1963  HA  TRP A 258     107.148  86.237 118.929  1.00 41.02           H  
ATOM   1964  HB3 TRP A 258     108.625  87.116 120.664  1.00 41.02           H  
ATOM   1965  HB2 TRP A 258     109.013  85.528 121.218  1.00 41.02           H  
ATOM   1966  HD1 TRP A 258     107.631  84.662 123.117  1.00 41.02           H  
ATOM   1967  HE1 TRP A 258     105.451  85.266 124.334  1.00 41.02           H  
ATOM   1968  HE3 TRP A 258     106.148  88.293 119.940  1.00 41.02           H  
ATOM   1969  HZ2 TRP A 258     103.330  87.167 123.894  1.00 41.02           H  
ATOM   1970  HZ3 TRP A 258     104.023  89.494 120.369  1.00 41.02           H  
ATOM   1971  HH2 TRP A 258     102.643  88.948 122.298  1.00 41.02           H  
ATOM   1972  N   PHE A 259     109.546  84.296 118.160  1.00 43.95           N  
ATOM   1973  CA  PHE A 259     110.839  84.124 117.513  1.00 43.95           C  
ATOM   1974  C   PHE A 259     110.716  83.461 116.146  1.00 43.95           C  
ATOM   1975  O   PHE A 259     111.631  82.765 115.705  1.00 43.95           O  
ATOM   1976  CB  PHE A 259     111.783  83.326 118.409  1.00 43.95           C  
ATOM   1977  CG  PHE A 259     112.211  84.064 119.639  1.00 43.95           C  
ATOM   1978  CD1 PHE A 259     112.479  85.419 119.587  1.00 43.95           C  
ATOM   1979  CD2 PHE A 259     112.348  83.407 120.846  1.00 43.95           C  
ATOM   1980  CE1 PHE A 259     112.875  86.102 120.712  1.00 43.95           C  
ATOM   1981  CE2 PHE A 259     112.744  84.088 121.976  1.00 43.95           C  
ATOM   1982  CZ  PHE A 259     113.007  85.438 121.907  1.00 43.95           C  
ATOM   1983  H   PHE A 259     108.977  83.474 118.303  1.00 43.95           H  
ATOM   1984  HA  PHE A 259     111.274  85.113 117.367  1.00 43.95           H  
ATOM   1985  HB3 PHE A 259     112.664  83.034 117.837  1.00 43.95           H  
ATOM   1986  HB2 PHE A 259     111.304  82.390 118.697  1.00 43.95           H  
ATOM   1987  HD1 PHE A 259     112.378  85.954 118.654  1.00 43.95           H  
ATOM   1988  HD2 PHE A 259     112.144  82.348 120.911  1.00 43.95           H  
ATOM   1989  HE1 PHE A 259     113.082  87.160 120.656  1.00 43.95           H  
ATOM   1990  HE2 PHE A 259     112.848  83.563 122.914  1.00 43.95           H  
ATOM   1991  HZ  PHE A 259     113.317  85.975 122.792  1.00 43.95           H  
ATOM   1992  N   THR A 260     109.595  83.664 115.466  1.00 51.39           N  
ATOM   1993  CA  THR A 260     109.487  83.251 114.076  1.00 51.39           C  
ATOM   1994  C   THR A 260     110.187  84.274 113.193  1.00 51.39           C  
ATOM   1995  O   THR A 260     110.064  85.484 113.407  1.00 51.39           O  
ATOM   1996  CB  THR A 260     108.024  83.101 113.662  1.00 51.39           C  
ATOM   1997  OG1 THR A 260     107.382  84.380 113.693  1.00 51.39           O  
ATOM   1998  CG2 THR A 260     107.305  82.156 114.604  1.00 51.39           C  
ATOM   1999  H   THR A 260     108.806  84.109 115.913  1.00 51.39           H  
ATOM   2000  HA  THR A 260     109.984  82.288 113.958  1.00 51.39           H  
ATOM   2001  HB  THR A 260     107.977  82.701 112.649  1.00 51.39           H  
ATOM   2002  HG1 THR A 260     107.826  84.976 113.085  1.00 51.39           H  
ATOM   2003 HG21 THR A 260     106.264  82.059 114.297  1.00 51.39           H  
ATOM   2004 HG22 THR A 260     107.785  81.178 114.574  1.00 51.39           H  
ATOM   2005 HG23 THR A 260     107.349  82.551 115.619  1.00 51.39           H  
ATOM   2006  N   ASP A 261     110.937  83.775 112.212  1.00 56.22           N  
ATOM   2007  CA  ASP A 261     111.839  84.505 111.317  1.00 56.22           C  
ATOM   2008  C   ASP A 261     113.151  84.866 112.008  1.00 56.22           C  
ATOM   2009  O   ASP A 261     113.988  85.529 111.385  1.00 56.22           O  
ATOM   2010  CB  ASP A 261     111.224  85.786 110.729  1.00 56.22           C  
ATOM   2011  CG  ASP A 261     109.934  85.525 109.984  1.00 56.22           C  
ATOM   2012  OD1 ASP A 261     109.760  84.402 109.466  1.00 56.22           O  
ATOM   2013  OD2 ASP A 261     109.091  86.444 109.913  1.00 56.22           O1-
ATOM   2014  H   ASP A 261     110.921  82.784 112.018  1.00 56.22           H  
ATOM   2015  HA  ASP A 261     112.079  83.844 110.484  1.00 56.22           H  
ATOM   2016  HB3 ASP A 261     111.941  86.257 110.057  1.00 56.22           H  
ATOM   2017  HB2 ASP A 261     111.041  86.501 111.531  1.00 56.22           H  
ATOM   2018  N   THR A 262     113.364  84.461 113.258  1.00 43.65           N  
ATOM   2019  CA  THR A 262     114.614  84.731 113.957  1.00 43.65           C  
ATOM   2020  C   THR A 262     115.556  83.546 113.792  1.00 43.65           C  
ATOM   2021  O   THR A 262     115.173  82.402 114.049  1.00 43.65           O  
ATOM   2022  CB  THR A 262     114.364  85.005 115.441  1.00 43.65           C  
ATOM   2023  OG1 THR A 262     113.470  86.116 115.580  1.00 43.65           O  
ATOM   2024  CG2 THR A 262     115.663  85.328 116.150  1.00 43.65           C  
ATOM   2025  H   THR A 262     112.647  83.949 113.752  1.00 43.65           H  
ATOM   2026  HA  THR A 262     115.079  85.611 113.513  1.00 43.65           H  
ATOM   2027  HB  THR A 262     113.915  84.123 115.898  1.00 43.65           H  
ATOM   2028  HG1 THR A 262     112.637  85.913 115.148  1.00 43.65           H  
ATOM   2029 HG21 THR A 262     115.464  85.520 117.204  1.00 43.65           H  
ATOM   2030 HG22 THR A 262     116.347  84.485 116.057  1.00 43.65           H  
ATOM   2031 HG23 THR A 262     116.114  86.212 115.699  1.00 43.65           H  
ATOM   2032  N   SER A 263     116.781  83.823 113.363  1.00 39.57           N  
ATOM   2033  CA  SER A 263     117.756  82.782 113.082  1.00 39.57           C  
ATOM   2034  C   SER A 263     118.509  82.385 114.344  1.00 39.57           C  
ATOM   2035  O   SER A 263     118.752  83.205 115.231  1.00 39.57           O  
ATOM   2036  CB  SER A 263     118.744  83.249 112.015  1.00 39.57           C  
ATOM   2037  OG  SER A 263     118.067  83.633 110.834  1.00 39.57           O  
ATOM   2038  H   SER A 263     117.062  84.783 113.222  1.00 39.57           H  
ATOM   2039  HA  SER A 263     117.228  81.906 112.705  1.00 39.57           H  
ATOM   2040  HB3 SER A 263     119.441  82.442 111.788  1.00 39.57           H  
ATOM   2041  HB2 SER A 263     119.317  84.094 112.396  1.00 39.57           H  
ATOM   2042  HG  SER A 263     117.573  82.885 110.490  1.00 39.57           H  
ATOM   2043  N   ILE A 264     118.885  81.110 114.408  1.00 35.91           N  
ATOM   2044  CA  ILE A 264     119.614  80.547 115.538  1.00 35.91           C  
ATOM   2045  C   ILE A 264     121.040  80.252 115.099  1.00 35.91           C  
ATOM   2046  O   ILE A 264     121.260  79.646 114.043  1.00 35.91           O  
ATOM   2047  CB  ILE A 264     118.937  79.272 116.069  1.00 35.91           C  
ATOM   2048  CG1 ILE A 264     117.439  79.493 116.267  1.00 35.91           C  
ATOM   2049  CG2 ILE A 264     119.571  78.843 117.373  1.00 35.91           C  
ATOM   2050  CD1 ILE A 264     117.110  80.450 117.372  1.00 35.91           C  
ATOM   2051  H   ILE A 264     118.667  80.480 113.649  1.00 35.91           H  
ATOM   2052  HA  ILE A 264     119.642  81.286 116.338  1.00 35.91           H  
ATOM   2053  HB  ILE A 264     119.076  78.476 115.338  1.00 35.91           H  
ATOM   2054 HG13 ILE A 264     116.955  78.536 116.461  1.00 35.91           H  
ATOM   2055 HG12 ILE A 264     117.000  79.851 115.336  1.00 35.91           H  
ATOM   2056 HG21 ILE A 264     119.081  77.939 117.736  1.00 35.91           H  
ATOM   2057 HG22 ILE A 264     120.630  78.642 117.214  1.00 35.91           H  
ATOM   2058 HG23 ILE A 264     119.459  79.638 118.111  1.00 35.91           H  
ATOM   2059 HD11 ILE A 264     116.028  80.556 117.452  1.00 35.91           H  
ATOM   2060 HD12 ILE A 264     117.508  80.070 118.313  1.00 35.91           H  
ATOM   2061 HD13 ILE A 264     117.554  81.422 117.156  1.00 35.91           H  
ATOM   2062  N   ILE A 265     122.005  80.686 115.902  1.00 37.21           N  
ATOM   2063  CA  ILE A 265     123.401  80.303 115.750  1.00 37.21           C  
ATOM   2064  C   ILE A 265     123.701  79.304 116.857  1.00 37.21           C  
ATOM   2065  O   ILE A 265     123.758  79.670 118.036  1.00 37.21           O  
ATOM   2066  CB  ILE A 265     124.340  81.513 115.820  1.00 37.21           C  
ATOM   2067  CG1 ILE A 265     124.147  82.408 114.599  1.00 37.21           C  
ATOM   2068  CG2 ILE A 265     125.783  81.061 115.921  1.00 37.21           C  
ATOM   2069  CD1 ILE A 265     124.845  83.733 114.710  1.00 37.21           C  
ATOM   2070  H   ILE A 265     121.785  81.313 116.663  1.00 37.21           H  
ATOM   2071  HA  ILE A 265     123.530  79.811 114.786  1.00 37.21           H  
ATOM   2072  HB  ILE A 265     124.095  82.089 116.712  1.00 37.21           H  
ATOM   2073 HG13 ILE A 265     123.082  82.573 114.436  1.00 37.21           H  
ATOM   2074 HG12 ILE A 265     124.500  81.887 113.709  1.00 37.21           H  
ATOM   2075 HG21 ILE A 265     126.435  81.933 115.970  1.00 37.21           H  
ATOM   2076 HG22 ILE A 265     125.914  80.460 116.821  1.00 37.21           H  
ATOM   2077 HG23 ILE A 265     126.040  80.465 115.045  1.00 37.21           H  
ATOM   2078 HD11 ILE A 265     124.664  84.316 113.807  1.00 37.21           H  
ATOM   2079 HD12 ILE A 265     124.462  84.275 115.575  1.00 37.21           H  
ATOM   2080 HD13 ILE A 265     125.916  83.571 114.829  1.00 37.21           H  
ATOM   2081  N   LEU A 266     123.899  78.044 116.483  1.00 45.14           N  
ATOM   2082  CA  LEU A 266     124.028  76.949 117.436  1.00 45.14           C  
ATOM   2083  C   LEU A 266     125.501  76.598 117.606  1.00 45.14           C  
ATOM   2084  O   LEU A 266     126.132  76.063 116.686  1.00 45.14           O  
ATOM   2085  CB  LEU A 266     123.226  75.738 116.969  1.00 45.14           C  
ATOM   2086  CG  LEU A 266     123.362  74.460 117.791  1.00 45.14           C  
ATOM   2087  CD1 LEU A 266     122.562  74.569 119.074  1.00 45.14           C  
ATOM   2088  CD2 LEU A 266     122.908  73.265 116.977  1.00 45.14           C  
ATOM   2089  H   LEU A 266     123.966  77.813 115.502  1.00 45.14           H  
ATOM   2090  HA  LEU A 266     123.635  77.277 118.398  1.00 45.14           H  
ATOM   2091  HB3 LEU A 266     123.473  75.524 115.929  1.00 45.14           H  
ATOM   2092  HB2 LEU A 266     122.173  76.010 116.901  1.00 45.14           H  
ATOM   2093  HG  LEU A 266     124.412  74.324 118.049  1.00 45.14           H  
ATOM   2094 HD11 LEU A 266     122.669  73.649 119.649  1.00 45.14           H  
ATOM   2095 HD12 LEU A 266     122.930  75.410 119.662  1.00 45.14           H  
ATOM   2096 HD13 LEU A 266     121.510  74.726 118.835  1.00 45.14           H  
ATOM   2097 HD21 LEU A 266     123.009  72.359 117.574  1.00 45.14           H  
ATOM   2098 HD22 LEU A 266     121.865  73.395 116.690  1.00 45.14           H  
ATOM   2099 HD23 LEU A 266     123.523  73.180 116.081  1.00 45.14           H  
ATOM   2100  N   PHE A 267     126.038  76.882 118.788  1.00 51.54           N  
ATOM   2101  CA  PHE A 267     127.414  76.566 119.134  1.00 51.54           C  
ATOM   2102  C   PHE A 267     127.450  75.255 119.905  1.00 51.54           C  
ATOM   2103  O   PHE A 267     126.712  75.085 120.883  1.00 51.54           O  
ATOM   2104  CB  PHE A 267     128.033  77.681 119.975  1.00 51.54           C  
ATOM   2105  CG  PHE A 267     128.702  78.755 119.170  1.00 51.54           C  
ATOM   2106  CD1 PHE A 267     129.769  78.458 118.345  1.00 51.54           C  
ATOM   2107  CD2 PHE A 267     128.273  80.066 119.252  1.00 51.54           C  
ATOM   2108  CE1 PHE A 267     130.389  79.449 117.610  1.00 51.54           C  
ATOM   2109  CE2 PHE A 267     128.889  81.058 118.521  1.00 51.54           C  
ATOM   2110  CZ  PHE A 267     129.948  80.750 117.699  1.00 51.54           C  
ATOM   2111  H   PHE A 267     125.484  77.340 119.498  1.00 51.54           H  
ATOM   2112  HA  PHE A 267     127.992  76.453 118.217  1.00 51.54           H  
ATOM   2113  HB3 PHE A 267     128.752  77.251 120.672  1.00 51.54           H  
ATOM   2114  HB2 PHE A 267     127.264  78.128 120.605  1.00 51.54           H  
ATOM   2115  HD1 PHE A 267     130.127  77.442 118.270  1.00 51.54           H  
ATOM   2116  HD2 PHE A 267     127.445  80.324 119.895  1.00 51.54           H  
ATOM   2117  HE1 PHE A 267     131.220  79.203 116.965  1.00 51.54           H  
ATOM   2118  HE2 PHE A 267     128.540  82.078 118.593  1.00 51.54           H  
ATOM   2119  HZ  PHE A 267     130.433  81.525 117.124  1.00 51.54           H  
ATOM   2120  N   LEU A 268     128.286  74.327 119.449  1.00 59.40           N  
ATOM   2121  CA  LEU A 268     128.536  73.071 120.142  1.00 59.40           C  
ATOM   2122  C   LEU A 268     129.925  73.126 120.761  1.00 59.40           C  
ATOM   2123  O   LEU A 268     130.908  73.395 120.063  1.00 59.40           O  
ATOM   2124  CB  LEU A 268     128.411  71.886 119.185  1.00 59.40           C  
ATOM   2125  CG  LEU A 268     126.995  71.662 118.651  1.00 59.40           C  
ATOM   2126  CD1 LEU A 268     127.014  70.826 117.387  1.00 59.40           C  
ATOM   2127  CD2 LEU A 268     126.123  71.011 119.705  1.00 59.40           C  
ATOM   2128  H   LEU A 268     128.783  74.477 118.583  1.00 59.40           H  
ATOM   2129  HA  LEU A 268     127.801  72.958 120.939  1.00 59.40           H  
ATOM   2130  HB3 LEU A 268     128.756  70.981 119.684  1.00 59.40           H  
ATOM   2131  HB2 LEU A 268     129.095  72.024 118.348  1.00 59.40           H  
ATOM   2132  HG  LEU A 268     126.566  72.634 118.409  1.00 59.40           H  
ATOM   2133 HD11 LEU A 268     125.994  70.683 117.030  1.00 59.40           H  
ATOM   2134 HD12 LEU A 268     127.598  71.337 116.622  1.00 59.40           H  
ATOM   2135 HD13 LEU A 268     127.464  69.856 117.599  1.00 59.40           H  
ATOM   2136 HD21 LEU A 268     125.120  70.860 119.305  1.00 59.40           H  
ATOM   2137 HD22 LEU A 268     126.550  70.048 119.986  1.00 59.40           H  
ATOM   2138 HD23 LEU A 268     126.071  71.655 120.583  1.00 59.40           H  
ATOM   2139  N   ASN A 269     130.004  72.874 122.064  1.00 70.31           N  
ATOM   2140  CA  ASN A 269     131.211  73.131 122.833  1.00 70.31           C  
ATOM   2141  C   ASN A 269     131.791  71.839 123.394  1.00 70.31           C  
ATOM   2142  O   ASN A 269     131.116  70.809 123.471  1.00 70.31           O  
ATOM   2143  CB  ASN A 269     130.926  74.107 123.979  1.00 70.31           C  
ATOM   2144  CG  ASN A 269     130.672  75.514 123.492  1.00 70.31           C  
ATOM   2145  OD1 ASN A 269     131.598  76.229 123.121  1.00 70.31           O  
ATOM   2146  ND2 ASN A 269     129.408  75.917 123.476  1.00 70.31           N  
ATOM   2147  H   ASN A 269     129.208  72.491 122.553  1.00 70.31           H  
ATOM   2148  HA  ASN A 269     131.951  73.582 122.172  1.00 70.31           H  
ATOM   2149  HB3 ASN A 269     131.768  74.110 124.671  1.00 70.31           H  
ATOM   2150  HB2 ASN A 269     130.063  73.758 124.546  1.00 70.31           H  
ATOM   2151 HD22 ASN A 269     129.179  76.849 123.160  1.00 70.31           H  
ATOM   2152 HD21 ASN A 269     128.675  75.292 123.780  1.00 70.31           H  
ATOM   2153  N   LYS A 270     133.066  71.919 123.787  1.00 84.31           N  
ATOM   2154  CA  LYS A 270     133.770  70.831 124.469  1.00 84.31           C  
ATOM   2155  C   LYS A 270     133.879  69.588 123.587  1.00 84.31           C  
ATOM   2156  O   LYS A 270     133.436  68.497 123.951  1.00 84.31           O  
ATOM   2157  CB  LYS A 270     133.098  70.498 125.804  1.00 84.31           C  
ATOM   2158  CG  LYS A 270     133.196  71.604 126.837  1.00 84.31           C  
ATOM   2159  CD  LYS A 270     132.624  71.167 128.171  1.00 84.31           C  
ATOM   2160  CE  LYS A 270     132.982  72.156 129.265  1.00 84.31           C  
ATOM   2161  NZ  LYS A 270     134.454  72.342 129.375  1.00 84.31           N1+
ATOM   2162  H   LYS A 270     133.595  72.763 123.617  1.00 84.31           H  
ATOM   2163  HA  LYS A 270     134.782  71.175 124.684  1.00 84.31           H  
ATOM   2164  HB3 LYS A 270     133.533  69.585 126.210  1.00 84.31           H  
ATOM   2165  HB2 LYS A 270     132.049  70.257 125.631  1.00 84.31           H  
ATOM   2166  HG3 LYS A 270     132.657  72.482 126.481  1.00 84.31           H  
ATOM   2167  HG2 LYS A 270     134.240  71.889 126.966  1.00 84.31           H  
ATOM   2168  HD3 LYS A 270     133.016  70.183 128.429  1.00 84.31           H  
ATOM   2169  HD2 LYS A 270     131.540  71.089 128.093  1.00 84.31           H  
ATOM   2170  HE3 LYS A 270     132.589  71.801 130.218  1.00 84.31           H  
ATOM   2171  HE2 LYS A 270     132.510  73.116 129.055  1.00 84.31           H  
ATOM   2172  HZ1 LYS A 270     134.816  72.691 128.499  1.00 84.31           H  
ATOM   2173  HZ2 LYS A 270     134.656  73.004 130.110  1.00 84.31           H  
ATOM   2174  HZ3 LYS A 270     134.890  71.457 129.590  1.00 84.31           H  
ATOM   2175  N   LYS A 271     134.486  69.758 122.411  1.00 93.50           N  
ATOM   2176  CA  LYS A 271     134.628  68.628 121.499  1.00 93.50           C  
ATOM   2177  C   LYS A 271     135.700  67.647 121.963  1.00 93.50           C  
ATOM   2178  O   LYS A 271     135.644  66.467 121.609  1.00 93.50           O  
ATOM   2179  CB  LYS A 271     134.939  69.122 120.086  1.00 93.50           C  
ATOM   2180  CG  LYS A 271     136.010  70.193 120.014  1.00 93.50           C  
ATOM   2181  CD  LYS A 271     136.095  70.784 118.618  1.00 93.50           C  
ATOM   2182  CE  LYS A 271     137.442  71.447 118.381  1.00 93.50           C  
ATOM   2183  NZ  LYS A 271     137.710  71.659 116.932  1.00 93.50           N1+
ATOM   2184  H   LYS A 271     134.845  70.667 122.155  1.00 93.50           H  
ATOM   2185  HA  LYS A 271     133.676  68.098 121.469  1.00 93.50           H  
ATOM   2186  HB3 LYS A 271     134.025  69.494 119.624  1.00 93.50           H  
ATOM   2187  HB2 LYS A 271     135.232  68.276 119.464  1.00 93.50           H  
ATOM   2188  HG3 LYS A 271     136.974  69.761 120.285  1.00 93.50           H  
ATOM   2189  HG2 LYS A 271     135.782  70.983 120.729  1.00 93.50           H  
ATOM   2190  HD3 LYS A 271     135.301  71.519 118.486  1.00 93.50           H  
ATOM   2191  HD2 LYS A 271     135.944  69.996 117.880  1.00 93.50           H  
ATOM   2192  HE3 LYS A 271     138.231  70.828 118.809  1.00 93.50           H  
ATOM   2193  HE2 LYS A 271     137.470  72.406 118.899  1.00 93.50           H  
ATOM   2194  HZ1 LYS A 271     136.993  72.252 116.540  1.00 93.50           H  
ATOM   2195  HZ2 LYS A 271     138.611  72.100 116.817  1.00 93.50           H  
ATOM   2196  HZ3 LYS A 271     137.708  70.769 116.455  1.00 93.50           H  
ATOM   2197  N   ASP A 272     136.673  68.101 122.757  1.00 99.88           N  
ATOM   2198  CA  ASP A 272     137.769  67.226 123.170  1.00 99.88           C  
ATOM   2199  C   ASP A 272     137.334  66.277 124.285  1.00 99.88           C  
ATOM   2200  O   ASP A 272     137.658  65.079 124.270  1.00 99.88           O  
ATOM   2201  CB  ASP A 272     138.964  68.073 123.606  1.00 99.88           C  
ATOM   2202  CG  ASP A 272     139.578  68.840 122.453  1.00 99.88           C  
ATOM   2203  OD1 ASP A 272     139.323  68.464 121.290  1.00 99.88           O  
ATOM   2204  OD2 ASP A 272     140.309  69.820 122.706  1.00 99.88           O1-
ATOM   2205  H   ASP A 272     136.657  69.058 123.079  1.00 99.88           H  
ATOM   2206  HA  ASP A 272     138.070  66.627 122.310  1.00 99.88           H  
ATOM   2207  HB3 ASP A 272     139.720  67.429 124.056  1.00 99.88           H  
ATOM   2208  HB2 ASP A 272     138.649  68.773 124.380  1.00 99.88           H  
ATOM   2209  N   LEU A 273     136.617  66.804 125.280  1.00 99.75           N  
ATOM   2210  CA  LEU A 273     136.012  65.936 126.282  1.00 99.75           C  
ATOM   2211  C   LEU A 273     135.070  64.942 125.624  1.00 99.75           C  
ATOM   2212  O   LEU A 273     134.974  63.785 126.049  1.00 99.75           O  
ATOM   2213  CB  LEU A 273     135.272  66.771 127.326  1.00 99.75           C  
ATOM   2214  CG  LEU A 273     136.137  67.597 128.277  1.00 99.75           C  
ATOM   2215  CD1 LEU A 273     135.328  68.728 128.887  1.00 99.75           C  
ATOM   2216  CD2 LEU A 273     136.721  66.713 129.364  1.00 99.75           C  
ATOM   2217  H   LEU A 273     136.494  67.805 125.339  1.00 99.75           H  
ATOM   2218  HA  LEU A 273     136.805  65.381 126.783  1.00 99.75           H  
ATOM   2219  HB3 LEU A 273     134.619  66.121 127.908  1.00 99.75           H  
ATOM   2220  HB2 LEU A 273     134.563  67.429 126.823  1.00 99.75           H  
ATOM   2221  HG  LEU A 273     136.959  68.030 127.707  1.00 99.75           H  
ATOM   2222 HD11 LEU A 273     135.961  69.305 129.561  1.00 99.75           H  
ATOM   2223 HD12 LEU A 273     134.955  69.377 128.095  1.00 99.75           H  
ATOM   2224 HD13 LEU A 273     134.487  68.315 129.443  1.00 99.75           H  
ATOM   2225 HD21 LEU A 273     137.335  67.316 130.033  1.00 99.75           H  
ATOM   2226 HD22 LEU A 273     135.913  66.251 129.931  1.00 99.75           H  
ATOM   2227 HD23 LEU A 273     137.336  65.936 128.910  1.00 99.75           H  
ATOM   2228  N   PHE A 274     134.367  65.377 124.576  1.00 98.62           N  
ATOM   2229  CA  PHE A 274     133.526  64.460 123.818  1.00 98.62           C  
ATOM   2230  C   PHE A 274     134.366  63.389 123.133  1.00 98.62           C  
ATOM   2231  O   PHE A 274     133.972  62.219 123.097  1.00 98.62           O  
ATOM   2232  CB  PHE A 274     132.693  65.231 122.797  1.00 98.62           C  
ATOM   2233  CG  PHE A 274     131.736  64.372 122.026  1.00 98.62           C  
ATOM   2234  CD1 PHE A 274     130.653  63.786 122.659  1.00 98.62           C  
ATOM   2235  CD2 PHE A 274     131.916  64.148 120.676  1.00 98.62           C  
ATOM   2236  CE1 PHE A 274     129.769  62.994 121.956  1.00 98.62           C  
ATOM   2237  CE2 PHE A 274     131.036  63.357 119.968  1.00 98.62           C  
ATOM   2238  CZ  PHE A 274     129.961  62.780 120.610  1.00 98.62           C  
ATOM   2239  H   PHE A 274     134.416  66.348 124.303  1.00 98.62           H  
ATOM   2240  HA  PHE A 274     132.845  63.968 124.512  1.00 98.62           H  
ATOM   2241  HB3 PHE A 274     133.357  65.745 122.103  1.00 98.62           H  
ATOM   2242  HB2 PHE A 274     132.141  66.022 123.304  1.00 98.62           H  
ATOM   2243  HD1 PHE A 274     130.493  63.947 123.715  1.00 98.62           H  
ATOM   2244  HD2 PHE A 274     132.754  64.595 120.162  1.00 98.62           H  
ATOM   2245  HE1 PHE A 274     128.928  62.543 122.462  1.00 98.62           H  
ATOM   2246  HE2 PHE A 274     131.189  63.190 118.912  1.00 98.62           H  
ATOM   2247  HZ  PHE A 274     129.270  62.161 120.058  1.00 98.62           H  
ATOM   2248  N   GLU A 275     135.525  63.770 122.585  1.00105.94           N  
ATOM   2249  CA  GLU A 275     136.446  62.787 122.017  1.00105.94           C  
ATOM   2250  C   GLU A 275     136.761  61.702 123.034  1.00105.94           C  
ATOM   2251  O   GLU A 275     136.592  60.505 122.769  1.00105.94           O  
ATOM   2252  CB  GLU A 275     137.756  63.459 121.596  1.00105.94           C  
ATOM   2253  CG  GLU A 275     137.717  64.461 120.462  1.00105.94           C  
ATOM   2254  CD  GLU A 275     137.377  63.848 119.129  1.00105.94           C  
ATOM   2255  OE1 GLU A 275     137.716  62.667 118.903  1.00105.94           O  
ATOM   2256  OE2 GLU A 275     136.822  64.575 118.282  1.00105.94           O1-
ATOM   2257  H   GLU A 275     135.774  64.748 122.560  1.00105.94           H  
ATOM   2258  HA  GLU A 275     135.983  62.331 121.142  1.00105.94           H  
ATOM   2259  HB3 GLU A 275     138.494  62.690 121.367  1.00105.94           H  
ATOM   2260  HB2 GLU A 275     138.214  63.925 122.468  1.00105.94           H  
ATOM   2261  HG3 GLU A 275     138.680  64.966 120.393  1.00105.94           H  
ATOM   2262  HG2 GLU A 275     136.995  65.243 120.695  1.00105.94           H  
ATOM   2263  N   GLU A 276     137.204  62.117 124.221  1.00107.96           N  
ATOM   2264  CA  GLU A 276     137.644  61.150 125.221  1.00107.96           C  
ATOM   2265  C   GLU A 276     136.485  60.282 125.701  1.00107.96           C  
ATOM   2266  O   GLU A 276     136.610  59.052 125.790  1.00107.96           O  
ATOM   2267  CB  GLU A 276     138.304  61.875 126.393  1.00107.96           C  
ATOM   2268  CG  GLU A 276     139.601  62.575 126.022  1.00107.96           C  
ATOM   2269  CD  GLU A 276     140.704  61.605 125.640  1.00107.96           C  
ATOM   2270  OE1 GLU A 276     140.733  60.483 126.187  1.00107.96           O  
ATOM   2271  OE2 GLU A 276     141.542  61.964 124.785  1.00107.96           O1-
ATOM   2272  H   GLU A 276     137.236  63.104 124.431  1.00107.96           H  
ATOM   2273  HA  GLU A 276     138.388  60.500 124.761  1.00107.96           H  
ATOM   2274  HB3 GLU A 276     138.494  61.164 127.197  1.00107.96           H  
ATOM   2275  HB2 GLU A 276     137.606  62.602 126.808  1.00107.96           H  
ATOM   2276  HG3 GLU A 276     139.933  63.190 126.859  1.00107.96           H  
ATOM   2277  HG2 GLU A 276     139.419  63.260 125.194  1.00107.96           H  
ATOM   2278  N   LYS A 277     135.341  60.902 126.000  1.00107.29           N  
ATOM   2279  CA  LYS A 277     134.196  60.139 126.480  1.00107.29           C  
ATOM   2280  C   LYS A 277     133.712  59.147 125.431  1.00107.29           C  
ATOM   2281  O   LYS A 277     133.434  57.987 125.752  1.00107.29           O  
ATOM   2282  CB  LYS A 277     133.071  61.086 126.896  1.00107.29           C  
ATOM   2283  CG  LYS A 277     133.091  61.444 128.374  1.00107.29           C  
ATOM   2284  CD  LYS A 277     131.810  62.141 128.801  1.00107.29           C  
ATOM   2285  CE  LYS A 277     131.968  62.797 130.164  1.00107.29           C  
ATOM   2286  NZ  LYS A 277     130.662  62.981 130.854  1.00107.29           N1+
ATOM   2287  H   LYS A 277     135.267  61.904 125.894  1.00107.29           H  
ATOM   2288  HA  LYS A 277     134.508  59.577 127.360  1.00107.29           H  
ATOM   2289  HB3 LYS A 277     132.110  60.638 126.645  1.00107.29           H  
ATOM   2290  HB2 LYS A 277     133.128  61.998 126.302  1.00107.29           H  
ATOM   2291  HG3 LYS A 277     133.943  62.093 128.578  1.00107.29           H  
ATOM   2292  HG2 LYS A 277     133.225  60.538 128.965  1.00107.29           H  
ATOM   2293  HD3 LYS A 277     130.998  61.415 128.840  1.00107.29           H  
ATOM   2294  HD2 LYS A 277     131.545  62.898 128.063  1.00107.29           H  
ATOM   2295  HE3 LYS A 277     132.455  63.765 130.046  1.00107.29           H  
ATOM   2296  HE2 LYS A 277     132.624  62.188 130.786  1.00107.29           H  
ATOM   2297  HZ1 LYS A 277     130.041  63.517 130.264  1.00107.29           H  
ATOM   2298  HZ2 LYS A 277     130.250  62.078 131.043  1.00107.29           H  
ATOM   2299  HZ3 LYS A 277     130.807  63.473 131.724  1.00107.29           H  
ATOM   2300  N   ILE A 278     133.621  59.571 124.167  1.00109.89           N  
ATOM   2301  CA  ILE A 278     133.174  58.654 123.125  1.00109.89           C  
ATOM   2302  C   ILE A 278     134.195  57.545 122.918  1.00109.89           C  
ATOM   2303  O   ILE A 278     133.836  56.434 122.507  1.00109.89           O  
ATOM   2304  CB  ILE A 278     132.874  59.418 121.820  1.00109.89           C  
ATOM   2305  CG1 ILE A 278     131.806  58.682 121.009  1.00109.89           C  
ATOM   2306  CG2 ILE A 278     134.126  59.601 120.984  1.00109.89           C  
ATOM   2307  CD1 ILE A 278     130.411  58.813 121.580  1.00109.89           C  
ATOM   2308  H   ILE A 278     133.862  60.524 123.936  1.00109.89           H  
ATOM   2309  HA  ILE A 278     132.246  58.193 123.462  1.00109.89           H  
ATOM   2310  HB  ILE A 278     132.488  60.404 122.080  1.00109.89           H  
ATOM   2311 HG13 ILE A 278     132.070  57.627 120.937  1.00109.89           H  
ATOM   2312 HG12 ILE A 278     131.813  59.051 119.983  1.00109.89           H  
ATOM   2313 HG21 ILE A 278     133.878  60.143 120.072  1.00109.89           H  
ATOM   2314 HG22 ILE A 278     134.864  60.166 121.553  1.00109.89           H  
ATOM   2315 HG23 ILE A 278     134.537  58.625 120.726  1.00109.89           H  
ATOM   2316 HD11 ILE A 278     129.708  58.266 120.952  1.00109.89           H  
ATOM   2317 HD12 ILE A 278     130.391  58.403 122.590  1.00109.89           H  
ATOM   2318 HD13 ILE A 278     130.127  59.865 121.610  1.00109.89           H  
ATOM   2319  N   LYS A 279     135.476  57.814 123.188  1.00110.06           N  
ATOM   2320  CA  LYS A 279     136.449  56.728 123.219  1.00110.06           C  
ATOM   2321  C   LYS A 279     136.113  55.723 124.312  1.00110.06           C  
ATOM   2322  O   LYS A 279     136.134  54.509 124.075  1.00110.06           O  
ATOM   2323  CB  LYS A 279     137.862  57.275 123.421  1.00110.06           C  
ATOM   2324  CG  LYS A 279     138.457  57.975 122.215  1.00110.06           C  
ATOM   2325  CD  LYS A 279     139.766  58.648 122.589  1.00110.06           C  
ATOM   2326  CE  LYS A 279     140.834  57.617 122.907  1.00110.06           C  
ATOM   2327  NZ  LYS A 279     142.151  58.242 123.196  1.00110.06           N1+
ATOM   2328  H   LYS A 279     135.765  58.765 123.369  1.00110.06           H  
ATOM   2329  HA  LYS A 279     136.416  56.213 122.259  1.00110.06           H  
ATOM   2330  HB3 LYS A 279     138.522  56.464 123.729  1.00110.06           H  
ATOM   2331  HB2 LYS A 279     137.867  57.956 124.272  1.00110.06           H  
ATOM   2332  HG3 LYS A 279     137.756  58.724 121.847  1.00110.06           H  
ATOM   2333  HG2 LYS A 279     138.636  57.247 121.424  1.00110.06           H  
ATOM   2334  HD3 LYS A 279     139.610  59.288 123.457  1.00110.06           H  
ATOM   2335  HD2 LYS A 279     140.101  59.275 121.762  1.00110.06           H  
ATOM   2336  HE3 LYS A 279     140.936  56.929 122.067  1.00110.06           H  
ATOM   2337  HE2 LYS A 279     140.519  57.022 123.764  1.00110.06           H  
ATOM   2338  HZ1 LYS A 279     142.055  58.892 123.963  1.00110.06           H  
ATOM   2339  HZ2 LYS A 279     142.817  57.525 123.445  1.00110.06           H  
ATOM   2340  HZ3 LYS A 279     142.477  58.735 122.377  1.00110.06           H  
ATOM   2341  N   LYS A 280     135.790  56.204 125.514  1.00113.48           N  
ATOM   2342  CA  LYS A 280     135.572  55.317 126.651  1.00113.48           C  
ATOM   2343  C   LYS A 280     134.121  55.293 127.133  1.00113.48           C  
ATOM   2344  O   LYS A 280     133.874  55.037 128.316  1.00113.48           O  
ATOM   2345  CB  LYS A 280     136.509  55.690 127.801  1.00113.48           C  
ATOM   2346  CG  LYS A 280     136.360  57.112 128.306  1.00113.48           C  
ATOM   2347  CD  LYS A 280     137.697  57.657 128.781  1.00113.48           C  
ATOM   2348  CE  LYS A 280     137.517  58.686 129.884  1.00113.48           C  
ATOM   2349  NZ  LYS A 280     138.773  59.438 130.148  1.00113.48           N1+
ATOM   2350  H   LYS A 280     135.692  57.200 125.650  1.00113.48           H  
ATOM   2351  HA  LYS A 280     135.829  54.307 126.333  1.00113.48           H  
ATOM   2352  HB3 LYS A 280     137.541  55.522 127.494  1.00113.48           H  
ATOM   2353  HB2 LYS A 280     136.359  54.996 128.628  1.00113.48           H  
ATOM   2354  HG3 LYS A 280     135.647  57.132 129.130  1.00113.48           H  
ATOM   2355  HG2 LYS A 280     135.975  57.743 127.505  1.00113.48           H  
ATOM   2356  HD3 LYS A 280     138.222  58.113 127.942  1.00113.48           H  
ATOM   2357  HD2 LYS A 280     138.314  56.836 129.148  1.00113.48           H  
ATOM   2358  HE3 LYS A 280     137.195  58.186 130.797  1.00113.48           H  
ATOM   2359  HE2 LYS A 280     136.728  59.384 129.603  1.00113.48           H  
ATOM   2360  HZ1 LYS A 280     139.215  59.674 129.271  1.00113.48           H  
ATOM   2361  HZ2 LYS A 280     138.559  60.285 130.655  1.00113.48           H  
ATOM   2362  HZ3 LYS A 280     139.399  58.866 130.697  1.00113.48           H  
ATOM   2363  N   SER A 281     133.157  55.537 126.245  1.00114.10           N  
ATOM   2364  CA  SER A 281     131.747  55.399 126.594  1.00114.10           C  
ATOM   2365  C   SER A 281     130.934  55.307 125.314  1.00114.10           C  
ATOM   2366  O   SER A 281     131.258  55.982 124.330  1.00114.10           O  
ATOM   2367  CB  SER A 281     131.260  56.579 127.448  1.00114.10           C  
ATOM   2368  OG  SER A 281     131.106  57.745 126.657  1.00114.10           O  
ATOM   2369  H   SER A 281     133.396  55.824 125.307  1.00114.10           H  
ATOM   2370  HA  SER A 281     131.614  54.477 127.161  1.00114.10           H  
ATOM   2371  HB3 SER A 281     131.980  56.773 128.244  1.00114.10           H  
ATOM   2372  HB2 SER A 281     130.305  56.324 127.908  1.00114.10           H  
ATOM   2373  HG  SER A 281     131.943  57.961 126.239  1.00114.10           H  
ATOM   2374  N   PRO A 282     129.886  54.489 125.290  1.00115.11           N  
ATOM   2375  CA  PRO A 282     129.025  54.422 124.107  1.00115.11           C  
ATOM   2376  C   PRO A 282     127.966  55.513 124.114  1.00115.11           C  
ATOM   2377  O   PRO A 282     127.463  55.925 125.163  1.00115.11           O  
ATOM   2378  CB  PRO A 282     128.377  53.037 124.223  1.00115.11           C  
ATOM   2379  CG  PRO A 282     128.376  52.759 125.687  1.00115.11           C  
ATOM   2380  CD  PRO A 282     129.630  53.382 126.227  1.00115.11           C  
ATOM   2381  HA  PRO A 282     129.625  54.484 123.199  1.00115.11           H  
ATOM   2382  HB3 PRO A 282     129.003  52.302 123.717  1.00115.11           H  
ATOM   2383  HB2 PRO A 282     127.349  53.089 123.865  1.00115.11           H  
ATOM   2384  HG3 PRO A 282     128.407  51.682 125.851  1.00115.11           H  
ATOM   2385  HG2 PRO A 282     127.509  53.235 126.145  1.00115.11           H  
ATOM   2386  HD2 PRO A 282     129.432  53.789 127.219  1.00115.11           H  
ATOM   2387  HD3 PRO A 282     130.446  52.662 126.164  1.00115.11           H  
ATOM   2388  N   LEU A 283     127.624  55.977 122.911  1.00112.56           N  
ATOM   2389  CA  LEU A 283     126.592  56.997 122.764  1.00112.56           C  
ATOM   2390  C   LEU A 283     125.196  56.474 123.075  1.00112.56           C  
ATOM   2391  O   LEU A 283     124.267  57.279 123.204  1.00112.56           O  
ATOM   2392  CB  LEU A 283     126.619  57.575 121.348  1.00112.56           C  
ATOM   2393  CG  LEU A 283     126.036  58.981 121.185  1.00112.56           C  
ATOM   2394  CD1 LEU A 283     126.649  59.937 122.196  1.00112.56           C  
ATOM   2395  CD2 LEU A 283     126.225  59.496 119.767  1.00112.56           C  
ATOM   2396  H   LEU A 283     128.082  55.622 122.084  1.00112.56           H  
ATOM   2397  HA  LEU A 283     126.813  57.804 123.462  1.00112.56           H  
ATOM   2398  HB3 LEU A 283     126.106  56.892 120.671  1.00112.56           H  
ATOM   2399  HB2 LEU A 283     127.643  57.565 120.975  1.00112.56           H  
ATOM   2400  HG  LEU A 283     124.965  58.925 121.382  1.00112.56           H  
ATOM   2401 HD11 LEU A 283     126.221  60.931 122.063  1.00112.56           H  
ATOM   2402 HD12 LEU A 283     126.438  59.583 123.205  1.00112.56           H  
ATOM   2403 HD13 LEU A 283     127.728  59.983 122.045  1.00112.56           H  
ATOM   2404 HD21 LEU A 283     125.800  60.496 119.684  1.00112.56           H  
ATOM   2405 HD22 LEU A 283     127.289  59.532 119.532  1.00112.56           H  
ATOM   2406 HD23 LEU A 283     125.721  58.829 119.067  1.00112.56           H  
ATOM   2407  N   THR A 284     125.026  55.158 123.211  1.00113.52           N  
ATOM   2408  CA  THR A 284     123.709  54.592 123.475  1.00113.52           C  
ATOM   2409  C   THR A 284     123.146  55.008 124.827  1.00113.52           C  
ATOM   2410  O   THR A 284     121.949  54.812 125.065  1.00113.52           O  
ATOM   2411  CB  THR A 284     123.765  53.065 123.389  1.00113.52           C  
ATOM   2412  OG1 THR A 284     122.439  52.542 123.238  1.00113.52           O  
ATOM   2413  CG2 THR A 284     124.396  52.480 124.646  1.00113.52           C  
ATOM   2414  H   THR A 284     125.817  54.536 123.131  1.00113.52           H  
ATOM   2415  HA  THR A 284     123.028  54.948 122.702  1.00113.52           H  
ATOM   2416  HB  THR A 284     124.362  52.778 122.523  1.00113.52           H  
ATOM   2417  HG1 THR A 284     121.905  52.799 123.993  1.00113.52           H  
ATOM   2418 HG21 THR A 284     124.427  51.393 124.566  1.00113.52           H  
ATOM   2419 HG22 THR A 284     125.410  52.865 124.757  1.00113.52           H  
ATOM   2420 HG23 THR A 284     123.803  52.763 125.516  1.00113.52           H  
ATOM   2421  N   ILE A 285     123.973  55.566 125.716  1.00113.06           N  
ATOM   2422  CA  ILE A 285     123.483  55.991 127.024  1.00113.06           C  
ATOM   2423  C   ILE A 285     122.444  57.093 126.872  1.00113.06           C  
ATOM   2424  O   ILE A 285     121.377  57.053 127.498  1.00113.06           O  
ATOM   2425  CB  ILE A 285     124.658  56.434 127.914  1.00113.06           C  
ATOM   2426  CG1 ILE A 285     125.386  55.213 128.478  1.00113.06           C  
ATOM   2427  CG2 ILE A 285     124.169  57.330 129.042  1.00113.06           C  
ATOM   2428  CD1 ILE A 285     126.491  55.552 129.455  1.00113.06           C  
ATOM   2429  H   ILE A 285     124.948  55.697 125.486  1.00113.06           H  
ATOM   2430  HA  ILE A 285     123.002  55.136 127.499  1.00113.06           H  
ATOM   2431  HB  ILE A 285     125.359  57.001 127.302  1.00113.06           H  
ATOM   2432 HG13 ILE A 285     125.797  54.626 127.657  1.00113.06           H  
ATOM   2433 HG12 ILE A 285     124.665  54.554 128.962  1.00113.06           H  
ATOM   2434 HG21 ILE A 285     125.015  57.632 129.659  1.00113.06           H  
ATOM   2435 HG22 ILE A 285     123.692  58.215 128.622  1.00113.06           H  
ATOM   2436 HG23 ILE A 285     123.450  56.785 129.654  1.00113.06           H  
ATOM   2437 HD11 ILE A 285     126.958  54.633 129.809  1.00113.06           H  
ATOM   2438 HD12 ILE A 285     127.238  56.171 128.959  1.00113.06           H  
ATOM   2439 HD13 ILE A 285     126.074  56.097 130.302  1.00113.06           H  
ATOM   2440  N   CYS A 286     122.731  58.090 126.035  1.00110.70           N  
ATOM   2441  CA  CYS A 286     121.785  59.172 125.779  1.00110.70           C  
ATOM   2442  C   CYS A 286     120.759  58.776 124.719  1.00110.70           C  
ATOM   2443  O   CYS A 286     119.554  58.764 124.985  1.00110.70           O  
ATOM   2444  CB  CYS A 286     122.537  60.439 125.357  1.00110.70           C  
ATOM   2445  SG  CYS A 286     121.472  61.845 124.970  1.00110.70           S  
ATOM   2446  H   CYS A 286     123.622  58.110 125.559  1.00110.70           H  
ATOM   2447  HA  CYS A 286     121.252  59.385 126.706  1.00110.70           H  
ATOM   2448  HB3 CYS A 286     123.167  60.215 124.496  1.00110.70           H  
ATOM   2449  HB2 CYS A 286     123.237  60.722 126.143  1.00110.70           H  
ATOM   2450  HG  CYS A 286     120.657  61.523 123.962  1.00110.70           H  
ATOM   2451  N   TYR A 287     121.228  58.444 123.516  1.00106.44           N  
ATOM   2452  CA  TYR A 287     120.348  58.066 122.421  1.00106.44           C  
ATOM   2453  C   TYR A 287     120.375  56.556 122.251  1.00106.44           C  
ATOM   2454  O   TYR A 287     121.368  56.020 121.736  1.00106.44           O  
ATOM   2455  CB  TYR A 287     120.782  58.753 121.128  1.00106.44           C  
ATOM   2456  CG  TYR A 287     120.582  60.253 121.113  1.00106.44           C  
ATOM   2457  CD1 TYR A 287     119.779  60.880 122.054  1.00106.44           C  
ATOM   2458  CD2 TYR A 287     121.215  61.043 120.165  1.00106.44           C  
ATOM   2459  CE1 TYR A 287     119.597  62.250 122.038  1.00106.44           C  
ATOM   2460  CE2 TYR A 287     121.043  62.409 120.144  1.00106.44           C  
ATOM   2461  CZ  TYR A 287     120.235  63.009 121.081  1.00106.44           C  
ATOM   2462  OH  TYR A 287     120.066  64.372 121.057  1.00106.44           O  
ATOM   2463  H   TYR A 287     122.223  58.450 123.343  1.00106.44           H  
ATOM   2464  HA  TYR A 287     119.331  58.376 122.662  1.00106.44           H  
ATOM   2465  HB3 TYR A 287     120.249  58.309 120.287  1.00106.44           H  
ATOM   2466  HB2 TYR A 287     121.830  58.527 120.933  1.00106.44           H  
ATOM   2467  HD1 TYR A 287     119.284  60.296 122.816  1.00106.44           H  
ATOM   2468  HD2 TYR A 287     121.857  60.589 119.425  1.00106.44           H  
ATOM   2469  HE1 TYR A 287     118.958  62.719 122.772  1.00106.44           H  
ATOM   2470  HE2 TYR A 287     121.542  63.005 119.394  1.00106.44           H  
ATOM   2471  HH  TYR A 287     119.278  64.606 121.554  1.00106.44           H  
ATOM   2472  N   PRO A 288     119.324  55.831 122.645  1.00111.53           N  
ATOM   2473  CA  PRO A 288     119.335  54.370 122.486  1.00111.53           C  
ATOM   2474  C   PRO A 288     119.119  53.894 121.060  1.00111.53           C  
ATOM   2475  O   PRO A 288     119.474  52.747 120.753  1.00111.53           O  
ATOM   2476  CB  PRO A 288     118.189  53.913 123.398  1.00111.53           C  
ATOM   2477  CG  PRO A 288     117.262  55.072 123.441  1.00111.53           C  
ATOM   2478  CD  PRO A 288     118.110  56.310 123.329  1.00111.53           C  
ATOM   2479  HA  PRO A 288     120.278  53.972 122.862  1.00111.53           H  
ATOM   2480  HB3 PRO A 288     118.577  53.724 124.399  1.00111.53           H  
ATOM   2481  HB2 PRO A 288     117.682  53.062 122.942  1.00111.53           H  
ATOM   2482  HG3 PRO A 288     116.735  55.079 124.395  1.00111.53           H  
ATOM   2483  HG2 PRO A 288     116.580  55.022 122.592  1.00111.53           H  
ATOM   2484  HD2 PRO A 288     117.603  57.037 122.695  1.00111.53           H  
ATOM   2485  HD3 PRO A 288     118.373  56.658 124.328  1.00111.53           H  
ATOM   2486  N   GLU A 289     118.559  54.722 120.180  1.00111.66           N  
ATOM   2487  CA  GLU A 289     118.299  54.328 118.802  1.00111.66           C  
ATOM   2488  C   GLU A 289     119.482  54.586 117.877  1.00111.66           C  
ATOM   2489  O   GLU A 289     119.330  54.482 116.656  1.00111.66           O  
ATOM   2490  CB  GLU A 289     117.059  55.049 118.266  1.00111.66           C  
ATOM   2491  CG  GLU A 289     115.756  54.638 118.936  1.00111.66           C  
ATOM   2492  CD  GLU A 289     115.516  55.365 120.244  1.00111.66           C  
ATOM   2493  OE1 GLU A 289     116.335  56.238 120.599  1.00111.66           O  
ATOM   2494  OE2 GLU A 289     114.513  55.060 120.921  1.00111.66           O1-
ATOM   2495  H   GLU A 289     118.300  55.657 120.460  1.00111.66           H  
ATOM   2496  HA  GLU A 289     118.094  53.257 118.793  1.00111.66           H  
ATOM   2497  HB3 GLU A 289     116.981  54.883 117.192  1.00111.66           H  
ATOM   2498  HB2 GLU A 289     117.194  56.126 118.369  1.00111.66           H  
ATOM   2499  HG3 GLU A 289     115.764  53.563 119.115  1.00111.66           H  
ATOM   2500  HG2 GLU A 289     114.924  54.828 118.258  1.00111.66           H  
ATOM   2501  N   TYR A 290     120.645  54.929 118.424  1.00109.74           N  
ATOM   2502  CA  TYR A 290     121.827  55.131 117.598  1.00109.74           C  
ATOM   2503  C   TYR A 290     122.249  53.816 116.952  1.00109.74           C  
ATOM   2504  O   TYR A 290     122.210  52.755 117.580  1.00109.74           O  
ATOM   2505  CB  TYR A 290     122.968  55.700 118.440  1.00109.74           C  
ATOM   2506  CG  TYR A 290     124.159  56.165 117.635  1.00109.74           C  
ATOM   2507  CD1 TYR A 290     124.000  56.692 116.362  1.00109.74           C  
ATOM   2508  CD2 TYR A 290     125.444  56.078 118.151  1.00109.74           C  
ATOM   2509  CE1 TYR A 290     125.086  57.117 115.624  1.00109.74           C  
ATOM   2510  CE2 TYR A 290     126.536  56.501 117.422  1.00109.74           C  
ATOM   2511  CZ  TYR A 290     126.351  57.019 116.160  1.00109.74           C  
ATOM   2512  OH  TYR A 290     127.438  57.442 115.431  1.00109.74           O  
ATOM   2513  H   TYR A 290     120.716  55.052 119.424  1.00109.74           H  
ATOM   2514  HA  TYR A 290     121.585  55.845 116.811  1.00109.74           H  
ATOM   2515  HB3 TYR A 290     123.291  54.952 119.164  1.00109.74           H  
ATOM   2516  HB2 TYR A 290     122.594  56.528 119.043  1.00109.74           H  
ATOM   2517  HD1 TYR A 290     123.013  56.776 115.932  1.00109.74           H  
ATOM   2518  HD2 TYR A 290     125.603  55.674 119.140  1.00109.74           H  
ATOM   2519  HE1 TYR A 290     124.941  57.523 114.634  1.00109.74           H  
ATOM   2520  HE2 TYR A 290     127.528  56.425 117.842  1.00109.74           H  
ATOM   2521  HH  TYR A 290     128.208  56.924 115.674  1.00109.74           H  
ATOM   2522  N   ALA A 291     122.652  53.891 115.684  1.00114.97           N  
ATOM   2523  CA  ALA A 291     123.018  52.697 114.932  1.00114.97           C  
ATOM   2524  C   ALA A 291     124.407  52.821 114.317  1.00114.97           C  
ATOM   2525  O   ALA A 291     125.106  51.817 114.146  1.00114.97           O  
ATOM   2526  CB  ALA A 291     121.984  52.418 113.840  1.00114.97           C  
ATOM   2527  H   ALA A 291     122.709  54.789 115.224  1.00114.97           H  
ATOM   2528  HA  ALA A 291     123.024  51.851 115.619  1.00114.97           H  
ATOM   2529  HB1 ALA A 291     122.271  51.524 113.287  1.00114.97           H  
ATOM   2530  HB2 ALA A 291     121.006  52.265 114.296  1.00114.97           H  
ATOM   2531  HB3 ALA A 291     121.937  53.267 113.158  1.00114.97           H  
ATOM   2532  N   GLY A 292     124.811  54.042 113.978  1.00113.89           N  
ATOM   2533  CA  GLY A 292     126.080  54.274 113.315  1.00113.89           C  
ATOM   2534  C   GLY A 292     127.296  53.861 114.119  1.00113.89           C  
ATOM   2535  O   GLY A 292     127.174  53.398 115.257  1.00113.89           O  
ATOM   2536  H   GLY A 292     124.228  54.841 114.181  1.00113.89           H  
ATOM   2537  HA3 GLY A 292     126.162  55.329 113.052  1.00113.89           H  
ATOM   2538  HA2 GLY A 292     126.087  53.754 112.357  1.00113.89           H  
ATOM   2539  N   SER A 293     128.479  54.030 113.535  1.00115.56           N  
ATOM   2540  CA  SER A 293     129.708  53.626 114.196  1.00115.56           C  
ATOM   2541  C   SER A 293     129.950  54.469 115.444  1.00115.56           C  
ATOM   2542  O   SER A 293     129.412  55.568 115.604  1.00115.56           O  
ATOM   2543  CB  SER A 293     130.898  53.748 113.245  1.00115.56           C  
ATOM   2544  OG  SER A 293     131.464  55.044 113.310  1.00115.56           O  
ATOM   2545  H   SER A 293     128.534  54.446 112.616  1.00115.56           H  
ATOM   2546  HA  SER A 293     129.612  52.583 114.497  1.00115.56           H  
ATOM   2547  HB3 SER A 293     130.570  53.546 112.225  1.00115.56           H  
ATOM   2548  HB2 SER A 293     131.653  53.008 113.512  1.00115.56           H  
ATOM   2549  HG  SER A 293     130.841  55.684 112.958  1.00115.56           H  
ATOM   2550  N   ASN A 294     130.781  53.934 116.339  1.00115.52           N  
ATOM   2551  CA  ASN A 294     131.060  54.565 117.622  1.00115.52           C  
ATOM   2552  C   ASN A 294     132.300  55.451 117.580  1.00115.52           C  
ATOM   2553  O   ASN A 294     133.008  55.575 118.588  1.00115.52           O  
ATOM   2554  CB  ASN A 294     131.197  53.496 118.708  1.00115.52           C  
ATOM   2555  CG  ASN A 294     130.985  54.050 120.104  1.00115.52           C  
ATOM   2556  OD1 ASN A 294     131.037  53.175 121.102  1.00115.52           O  
ATOM   2557  ND2 ASN A 294     130.777  55.249 120.284  1.00115.52           N  
ATOM   2558  H   ASN A 294     131.244  53.059 116.138  1.00115.52           H  
ATOM   2559  HA  ASN A 294     130.208  55.194 117.878  1.00115.52           H  
ATOM   2560  HB3 ASN A 294     132.185  53.040 118.645  1.00115.52           H  
ATOM   2561  HB2 ASN A 294     130.479  52.697 118.522  1.00115.52           H  
ATOM   2562 HD22 ASN A 294     130.638  55.602 121.220  1.00115.52           H  
ATOM   2563 HD21 ASN A 294     130.745  55.880 119.496  1.00115.52           H  
ATOM   2564  N   THR A 295     132.592  56.061 116.435  1.00113.30           N  
ATOM   2565  CA  THR A 295     133.677  57.022 116.342  1.00113.30           C  
ATOM   2566  C   THR A 295     133.136  58.432 116.577  1.00113.30           C  
ATOM   2567  O   THR A 295     131.948  58.637 116.837  1.00113.30           O  
ATOM   2568  CB  THR A 295     134.380  56.914 114.989  1.00113.30           C  
ATOM   2569  OG1 THR A 295     135.603  57.660 115.026  1.00113.30           O  
ATOM   2570  CG2 THR A 295     133.495  57.468 113.882  1.00113.30           C  
ATOM   2571  H   THR A 295     132.054  55.860 115.604  1.00113.30           H  
ATOM   2572  HA  THR A 295     134.402  56.798 117.124  1.00113.30           H  
ATOM   2573  HB  THR A 295     134.603  55.867 114.782  1.00113.30           H  
ATOM   2574  HG1 THR A 295     135.878  57.869 114.130  1.00113.30           H  
ATOM   2575 HG21 THR A 295     134.012  57.383 112.926  1.00113.30           H  
ATOM   2576 HG22 THR A 295     132.564  56.902 113.843  1.00113.30           H  
ATOM   2577 HG23 THR A 295     133.274  58.516 114.083  1.00113.30           H  
ATOM   2578  N   TYR A 296     134.023  59.423 116.482  1.00107.61           N  
ATOM   2579  CA  TYR A 296     133.644  60.793 116.813  1.00107.61           C  
ATOM   2580  C   TYR A 296     132.780  61.427 115.730  1.00107.61           C  
ATOM   2581  O   TYR A 296     131.787  62.099 116.033  1.00107.61           O  
ATOM   2582  CB  TYR A 296     134.892  61.637 117.055  1.00107.61           C  
ATOM   2583  CG  TYR A 296     134.630  63.121 116.976  1.00107.61           C  
ATOM   2584  CD1 TYR A 296     133.979  63.787 118.005  1.00107.61           C  
ATOM   2585  CD2 TYR A 296     135.047  63.861 115.878  1.00107.61           C  
ATOM   2586  CE1 TYR A 296     133.741  65.149 117.938  1.00107.61           C  
ATOM   2587  CE2 TYR A 296     134.817  65.221 115.803  1.00107.61           C  
ATOM   2588  CZ  TYR A 296     134.163  65.860 116.835  1.00107.61           C  
ATOM   2589  OH  TYR A 296     133.930  67.213 116.764  1.00107.61           O  
ATOM   2590  H   TYR A 296     134.967  59.229 116.179  1.00107.61           H  
ATOM   2591  HA  TYR A 296     133.066  60.771 117.737  1.00107.61           H  
ATOM   2592  HB3 TYR A 296     135.659  61.366 116.329  1.00107.61           H  
ATOM   2593  HB2 TYR A 296     135.309  61.395 118.032  1.00107.61           H  
ATOM   2594  HD1 TYR A 296     133.649  63.242 118.877  1.00107.61           H  
ATOM   2595  HD2 TYR A 296     135.561  63.374 115.063  1.00107.61           H  
ATOM   2596  HE1 TYR A 296     133.228  65.648 118.747  1.00107.61           H  
ATOM   2597  HE2 TYR A 296     135.149  65.778 114.939  1.00107.61           H  
ATOM   2598  HH  TYR A 296     133.875  67.481 115.844  1.00107.61           H  
ATOM   2599  N   GLU A 297     133.152  61.246 114.462  1.00108.91           N  
ATOM   2600  CA  GLU A 297     132.538  62.028 113.393  1.00108.91           C  
ATOM   2601  C   GLU A 297     131.059  61.700 113.238  1.00108.91           C  
ATOM   2602  O   GLU A 297     130.218  62.605 113.145  1.00108.91           O  
ATOM   2603  CB  GLU A 297     133.286  61.795 112.081  1.00108.91           C  
ATOM   2604  CG  GLU A 297     134.704  62.344 112.073  1.00108.91           C  
ATOM   2605  CD  GLU A 297     135.707  61.410 112.725  1.00108.91           C  
ATOM   2606  OE1 GLU A 297     135.312  60.297 113.133  1.00108.91           O  
ATOM   2607  OE2 GLU A 297     136.891  61.790 112.830  1.00108.91           O1-
ATOM   2608  H   GLU A 297     133.863  60.565 114.237  1.00108.91           H  
ATOM   2609  HA  GLU A 297     132.626  63.083 113.651  1.00108.91           H  
ATOM   2610  HB3 GLU A 297     132.722  62.238 111.260  1.00108.91           H  
ATOM   2611  HB2 GLU A 297     133.311  60.727 111.864  1.00108.91           H  
ATOM   2612  HG3 GLU A 297     134.722  63.307 112.583  1.00108.91           H  
ATOM   2613  HG2 GLU A 297     135.009  62.543 111.046  1.00108.91           H  
ATOM   2614  N   GLU A 298     130.719  60.411 113.210  1.00108.83           N  
ATOM   2615  CA  GLU A 298     129.319  60.032 113.064  1.00108.83           C  
ATOM   2616  C   GLU A 298     128.503  60.461 114.274  1.00108.83           C  
ATOM   2617  O   GLU A 298     127.358  60.899 114.129  1.00108.83           O  
ATOM   2618  CB  GLU A 298     129.196  58.528 112.830  1.00108.83           C  
ATOM   2619  CG  GLU A 298     129.681  58.085 111.461  1.00108.83           C  
ATOM   2620  CD  GLU A 298     129.398  56.624 111.186  1.00108.83           C  
ATOM   2621  OE1 GLU A 298     128.899  55.935 112.099  1.00108.83           O  
ATOM   2622  OE2 GLU A 298     129.671  56.166 110.058  1.00108.83           O1-
ATOM   2623  H   GLU A 298     131.431  59.699 113.290  1.00108.83           H  
ATOM   2624  HA  GLU A 298     128.920  60.544 112.188  1.00108.83           H  
ATOM   2625  HB3 GLU A 298     128.157  58.225 112.961  1.00108.83           H  
ATOM   2626  HB2 GLU A 298     129.753  57.995 113.601  1.00108.83           H  
ATOM   2627  HG3 GLU A 298     130.752  58.268 111.380  1.00108.83           H  
ATOM   2628  HG2 GLU A 298     129.207  58.697 110.693  1.00108.83           H  
ATOM   2629  N   ALA A 299     129.078  60.355 115.475  1.00101.21           N  
ATOM   2630  CA  ALA A 299     128.372  60.792 116.675  1.00101.21           C  
ATOM   2631  C   ALA A 299     128.081  62.289 116.637  1.00101.21           C  
ATOM   2632  O   ALA A 299     126.964  62.723 116.949  1.00101.21           O  
ATOM   2633  CB  ALA A 299     129.189  60.436 117.916  1.00101.21           C  
ATOM   2634  H   ALA A 299     130.008  59.970 115.557  1.00101.21           H  
ATOM   2635  HA  ALA A 299     127.422  60.260 116.726  1.00101.21           H  
ATOM   2636  HB1 ALA A 299     128.657  60.765 118.809  1.00101.21           H  
ATOM   2637  HB2 ALA A 299     129.336  59.357 117.958  1.00101.21           H  
ATOM   2638  HB3 ALA A 299     130.158  60.932 117.868  1.00101.21           H  
ATOM   2639  N   ALA A 300     129.075  63.093 116.251  1.00 93.83           N  
ATOM   2640  CA  ALA A 300     128.876  64.536 116.178  1.00 93.83           C  
ATOM   2641  C   ALA A 300     127.847  64.900 115.117  1.00 93.83           C  
ATOM   2642  O   ALA A 300     126.971  65.744 115.351  1.00 93.83           O  
ATOM   2643  CB  ALA A 300     130.206  65.234 115.900  1.00 93.83           C  
ATOM   2644  H   ALA A 300     129.974  62.703 116.007  1.00 93.83           H  
ATOM   2645  HA  ALA A 300     128.506  64.879 117.144  1.00 93.83           H  
ATOM   2646  HB1 ALA A 300     130.048  66.311 115.847  1.00 93.83           H  
ATOM   2647  HB2 ALA A 300     130.909  65.010 116.702  1.00 93.83           H  
ATOM   2648  HB3 ALA A 300     130.612  64.880 114.952  1.00 93.83           H  
ATOM   2649  N   ALA A 301     127.933  64.272 113.942  1.00 90.76           N  
ATOM   2650  CA  ALA A 301     126.957  64.544 112.893  1.00 90.76           C  
ATOM   2651  C   ALA A 301     125.554  64.152 113.335  1.00 90.76           C  
ATOM   2652  O   ALA A 301     124.584  64.865 113.054  1.00 90.76           O  
ATOM   2653  CB  ALA A 301     127.346  63.807 111.612  1.00 90.76           C  
ATOM   2654  H   ALA A 301     128.675  63.607 113.778  1.00 90.76           H  
ATOM   2655  HA  ALA A 301     126.965  65.614 112.688  1.00 90.76           H  
ATOM   2656  HB1 ALA A 301     126.611  64.016 110.834  1.00 90.76           H  
ATOM   2657  HB2 ALA A 301     128.329  64.144 111.283  1.00 90.76           H  
ATOM   2658  HB3 ALA A 301     127.376  62.734 111.804  1.00 90.76           H  
ATOM   2659  N   TYR A 302     125.429  63.023 114.034  1.00 92.04           N  
ATOM   2660  CA  TYR A 302     124.125  62.576 114.502  1.00 92.04           C  
ATOM   2661  C   TYR A 302     123.546  63.540 115.528  1.00 92.04           C  
ATOM   2662  O   TYR A 302     122.349  63.840 115.495  1.00 92.04           O  
ATOM   2663  CB  TYR A 302     124.240  61.166 115.081  1.00 92.04           C  
ATOM   2664  CG  TYR A 302     122.920  60.548 115.473  1.00 92.04           C  
ATOM   2665  CD2 TYR A 302     122.624  60.279 116.799  1.00 92.04           C  
ATOM   2666  CD1 TYR A 302     121.970  60.232 114.513  1.00 92.04           C  
ATOM   2667  CE2 TYR A 302     121.421  59.710 117.157  1.00 92.04           C  
ATOM   2668  CE1 TYR A 302     120.763  59.666 114.863  1.00 92.04           C  
ATOM   2669  CZ  TYR A 302     120.493  59.409 116.188  1.00 92.04           C  
ATOM   2670  OH  TYR A 302     119.293  58.844 116.549  1.00 92.04           O  
ATOM   2671  H   TYR A 302     126.245  62.467 114.245  1.00 92.04           H  
ATOM   2672  HA  TYR A 302     123.449  62.540 113.647  1.00 92.04           H  
ATOM   2673  HB3 TYR A 302     124.902  61.184 115.947  1.00 92.04           H  
ATOM   2674  HB2 TYR A 302     124.742  60.520 114.361  1.00 92.04           H  
ATOM   2675  HD2 TYR A 302     123.341  60.516 117.571  1.00 92.04           H  
ATOM   2676  HD1 TYR A 302     122.170  60.429 113.470  1.00 92.04           H  
ATOM   2677  HE2 TYR A 302     121.210  59.502 118.196  1.00 92.04           H  
ATOM   2678  HE1 TYR A 302     120.037  59.427 114.100  1.00 92.04           H  
ATOM   2679  HH  TYR A 302     119.369  58.465 117.428  1.00 92.04           H  
ATOM   2680  N   ILE A 303     124.379  64.040 116.445  1.00 85.91           N  
ATOM   2681  CA  ILE A 303     123.903  65.014 117.428  1.00 85.91           C  
ATOM   2682  C   ILE A 303     123.443  66.292 116.733  1.00 85.91           C  
ATOM   2683  O   ILE A 303     122.384  66.855 117.051  1.00 85.91           O  
ATOM   2684  CB  ILE A 303     124.999  65.303 118.469  1.00 85.91           C  
ATOM   2685  CG1 ILE A 303     125.254  64.071 119.336  1.00 85.91           C  
ATOM   2686  CG2 ILE A 303     124.619  66.489 119.336  1.00 85.91           C  
ATOM   2687  CD1 ILE A 303     126.495  64.180 120.185  1.00 85.91           C  
ATOM   2688  H   ILE A 303     125.345  63.746 116.463  1.00 85.91           H  
ATOM   2689  HA  ILE A 303     123.047  64.582 117.947  1.00 85.91           H  
ATOM   2690  HB  ILE A 303     125.920  65.546 117.939  1.00 85.91           H  
ATOM   2691 HG13 ILE A 303     125.328  63.189 118.699  1.00 85.91           H  
ATOM   2692 HG12 ILE A 303     124.391  63.895 119.978  1.00 85.91           H  
ATOM   2693 HG21 ILE A 303     125.408  66.675 120.064  1.00 85.91           H  
ATOM   2694 HG22 ILE A 303     124.489  67.371 118.709  1.00 85.91           H  
ATOM   2695 HG23 ILE A 303     123.687  66.274 119.858  1.00 85.91           H  
ATOM   2696 HD11 ILE A 303     126.614  63.271 120.774  1.00 85.91           H  
ATOM   2697 HD12 ILE A 303     127.365  64.312 119.542  1.00 85.91           H  
ATOM   2698 HD13 ILE A 303     126.404  65.036 120.854  1.00 85.91           H  
ATOM   2699  N   GLN A 304     124.240  66.772 115.775  1.00 76.91           N  
ATOM   2700  CA  GLN A 304     123.876  67.987 115.056  1.00 76.91           C  
ATOM   2701  C   GLN A 304     122.559  67.812 114.312  1.00 76.91           C  
ATOM   2702  O   GLN A 304     121.706  68.707 114.329  1.00 76.91           O  
ATOM   2703  CB  GLN A 304     124.994  68.381 114.093  1.00 76.91           C  
ATOM   2704  CG  GLN A 304     124.576  69.382 113.038  1.00 76.91           C  
ATOM   2705  CD  GLN A 304     125.758  70.043 112.368  1.00 76.91           C  
ATOM   2706  OE1 GLN A 304     126.906  69.818 112.748  1.00 76.91           O  
ATOM   2707  NE2 GLN A 304     125.485  70.866 111.364  1.00 76.91           N  
ATOM   2708  H   GLN A 304     125.099  66.293 115.546  1.00 76.91           H  
ATOM   2709  HA  GLN A 304     123.753  68.790 115.783  1.00 76.91           H  
ATOM   2710  HB3 GLN A 304     125.385  67.487 113.608  1.00 76.91           H  
ATOM   2711  HB2 GLN A 304     125.834  68.783 114.660  1.00 76.91           H  
ATOM   2712  HG3 GLN A 304     123.944  70.145 113.493  1.00 76.91           H  
ATOM   2713  HG2 GLN A 304     123.966  68.882 112.286  1.00 76.91           H  
ATOM   2714 HE22 GLN A 304     126.235  71.336 110.878  1.00 76.91           H  
ATOM   2715 HE21 GLN A 304     124.527  71.022 111.085  1.00 76.91           H  
ATOM   2716  N   CYS A 305     122.370  66.663 113.662  1.00 83.57           N  
ATOM   2717  CA  CYS A 305     121.111  66.410 112.969  1.00 83.57           C  
ATOM   2718  C   CYS A 305     119.951  66.292 113.951  1.00 83.57           C  
ATOM   2719  O   CYS A 305     118.832  66.726 113.653  1.00 83.57           O  
ATOM   2720  CB  CYS A 305     121.225  65.149 112.114  1.00 83.57           C  
ATOM   2721  SG  CYS A 305     121.934  65.426 110.473  1.00 83.57           S  
ATOM   2722  H   CYS A 305     123.100  65.965 113.648  1.00 83.57           H  
ATOM   2723  HA  CYS A 305     120.912  67.253 112.307  1.00 83.57           H  
ATOM   2724  HB3 CYS A 305     120.240  64.693 112.010  1.00 83.57           H  
ATOM   2725  HB2 CYS A 305     121.821  64.406 112.644  1.00 83.57           H  
ATOM   2726  HG  CYS A 305     123.166  65.926 110.598  1.00 83.57           H  
ATOM   2727  N   GLN A 306     120.199  65.711 115.127  1.00 85.35           N  
ATOM   2728  CA  GLN A 306     119.141  65.574 116.121  1.00 85.35           C  
ATOM   2729  C   GLN A 306     118.654  66.935 116.596  1.00 85.35           C  
ATOM   2730  O   GLN A 306     117.449  67.140 116.783  1.00 85.35           O  
ATOM   2731  CB  GLN A 306     119.637  64.736 117.299  1.00 85.35           C  
ATOM   2732  CG  GLN A 306     119.411  63.239 117.136  1.00 85.35           C  
ATOM   2733  CD  GLN A 306     117.956  62.843 117.295  1.00 85.35           C  
ATOM   2734  OE1 GLN A 306     117.372  62.999 118.367  1.00 85.35           O  
ATOM   2735  NE2 GLN A 306     117.363  62.324 116.226  1.00 85.35           N  
ATOM   2736  H   GLN A 306     121.124  65.363 115.333  1.00 85.35           H  
ATOM   2737  HA  GLN A 306     118.303  65.053 115.659  1.00 85.35           H  
ATOM   2738  HB3 GLN A 306     119.153  65.077 118.214  1.00 85.35           H  
ATOM   2739  HB2 GLN A 306     120.699  64.926 117.456  1.00 85.35           H  
ATOM   2740  HG3 GLN A 306     120.015  62.700 117.866  1.00 85.35           H  
ATOM   2741  HG2 GLN A 306     119.767  62.924 116.155  1.00 85.35           H  
ATOM   2742 HE22 GLN A 306     116.394  62.042 116.273  1.00 85.35           H  
ATOM   2743 HE21 GLN A 306     117.881  62.212 115.366  1.00 85.35           H  
ATOM   2744  N   PHE A 307     119.575  67.880 116.804  1.00 76.93           N  
ATOM   2745  CA  PHE A 307     119.148  69.247 117.104  1.00 76.93           C  
ATOM   2746  C   PHE A 307     118.453  69.898 115.913  1.00 76.93           C  
ATOM   2747  O   PHE A 307     117.370  70.476 116.058  1.00 76.93           O  
ATOM   2748  CB  PHE A 307     120.325  70.105 117.571  1.00 76.93           C  
ATOM   2749  CG  PHE A 307     120.765  69.821 118.975  1.00 76.93           C  
ATOM   2750  CD1 PHE A 307     120.171  70.483 120.035  1.00 76.93           C  
ATOM   2751  CD2 PHE A 307     121.765  68.908 119.241  1.00 76.93           C  
ATOM   2752  CE1 PHE A 307     120.563  70.239 121.332  1.00 76.93           C  
ATOM   2753  CE2 PHE A 307     122.159  68.659 120.540  1.00 76.93           C  
ATOM   2754  CZ  PHE A 307     121.557  69.325 121.586  1.00 76.93           C  
ATOM   2755  H   PHE A 307     120.557  67.648 116.754  1.00 76.93           H  
ATOM   2756  HA  PHE A 307     118.429  69.198 117.921  1.00 76.93           H  
ATOM   2757  HB3 PHE A 307     120.062  71.159 117.481  1.00 76.93           H  
ATOM   2758  HB2 PHE A 307     121.167  69.964 116.893  1.00 76.93           H  
ATOM   2759  HD1 PHE A 307     119.388  71.203 119.851  1.00 76.93           H  
ATOM   2760  HD2 PHE A 307     122.246  68.382 118.429  1.00 76.93           H  
ATOM   2761  HE1 PHE A 307     120.089  70.766 122.147  1.00 76.93           H  
ATOM   2762  HE2 PHE A 307     122.941  67.941 120.739  1.00 76.93           H  
ATOM   2763  HZ  PHE A 307     121.864  69.130 122.603  1.00 76.93           H  
ATOM   2764  N   GLU A 308     119.056  69.819 114.725  1.00 77.24           N  
ATOM   2765  CA  GLU A 308     118.520  70.537 113.573  1.00 77.24           C  
ATOM   2766  C   GLU A 308     117.161  70.015 113.128  1.00 77.24           C  
ATOM   2767  O   GLU A 308     116.437  70.732 112.431  1.00 77.24           O  
ATOM   2768  CB  GLU A 308     119.507  70.474 112.409  1.00 77.24           C  
ATOM   2769  CG  GLU A 308     120.660  71.453 112.535  1.00 77.24           C  
ATOM   2770  CD  GLU A 308     121.791  71.151 111.574  1.00 77.24           C  
ATOM   2771  OE1 GLU A 308     121.846  70.018 111.053  1.00 77.24           O  
ATOM   2772  OE2 GLU A 308     122.627  72.049 111.339  1.00 77.24           O1-
ATOM   2773  H   GLU A 308     119.890  69.259 114.618  1.00 77.24           H  
ATOM   2774  HA  GLU A 308     118.401  71.583 113.856  1.00 77.24           H  
ATOM   2775  HB3 GLU A 308     118.977  70.658 111.475  1.00 77.24           H  
ATOM   2776  HB2 GLU A 308     119.900  69.461 112.323  1.00 77.24           H  
ATOM   2777  HG3 GLU A 308     121.039  71.437 113.557  1.00 77.24           H  
ATOM   2778  HG2 GLU A 308     120.296  72.465 112.360  1.00 77.24           H  
ATOM   2779  N   ASP A 309     116.795  68.793 113.508  1.00 81.68           N  
ATOM   2780  CA  ASP A 309     115.487  68.254 113.163  1.00 81.68           C  
ATOM   2781  C   ASP A 309     114.389  68.702 114.118  1.00 81.68           C  
ATOM   2782  O   ASP A 309     113.257  68.223 114.002  1.00 81.68           O  
ATOM   2783  CB  ASP A 309     115.543  66.726 113.115  1.00 81.68           C  
ATOM   2784  CG  ASP A 309     116.202  66.208 111.855  1.00 81.68           C  
ATOM   2785  OD2 ASP A 309     116.448  64.987 111.772  1.00 81.68           O1-
ATOM   2786  OD1 ASP A 309     116.471  67.022 110.946  1.00 81.68           O  
ATOM   2787  H   ASP A 309     117.429  68.220 114.046  1.00 81.68           H  
ATOM   2788  HA  ASP A 309     115.230  68.611 112.166  1.00 81.68           H  
ATOM   2789  HB3 ASP A 309     114.532  66.324 113.187  1.00 81.68           H  
ATOM   2790  HB2 ASP A 309     116.084  66.356 113.986  1.00 81.68           H  
ATOM   2791  N   LEU A 310     114.693  69.598 115.052  1.00 74.68           N  
ATOM   2792  CA  LEU A 310     113.695  70.165 115.948  1.00 74.68           C  
ATOM   2793  C   LEU A 310     113.097  71.459 115.415  1.00 74.68           C  
ATOM   2794  O   LEU A 310     112.293  72.087 116.110  1.00 74.68           O  
ATOM   2795  CB  LEU A 310     114.308  70.415 117.328  1.00 74.68           C  
ATOM   2796  CG  LEU A 310     114.604  69.186 118.185  1.00 74.68           C  
ATOM   2797  CD1 LEU A 310     115.578  69.538 119.293  1.00 74.68           C  
ATOM   2798  CD2 LEU A 310     113.319  68.618 118.761  1.00 74.68           C  
ATOM   2799  H   LEU A 310     115.647  69.911 115.160  1.00 74.68           H  
ATOM   2800  HA  LEU A 310     112.889  69.440 116.061  1.00 74.68           H  
ATOM   2801  HB3 LEU A 310     113.667  71.096 117.887  1.00 74.68           H  
ATOM   2802  HB2 LEU A 310     115.220  71.001 117.214  1.00 74.68           H  
ATOM   2803  HG  LEU A 310     115.063  68.427 117.552  1.00 74.68           H  
ATOM   2804 HD11 LEU A 310     115.779  68.652 119.895  1.00 74.68           H  
ATOM   2805 HD12 LEU A 310     116.509  69.900 118.857  1.00 74.68           H  
ATOM   2806 HD13 LEU A 310     115.146  70.315 119.924  1.00 74.68           H  
ATOM   2807 HD21 LEU A 310     113.548  67.743 119.369  1.00 74.68           H  
ATOM   2808 HD22 LEU A 310     112.833  69.372 119.380  1.00 74.68           H  
ATOM   2809 HD23 LEU A 310     112.652  68.331 117.948  1.00 74.68           H  
ATOM   2810  N   ASN A 311     113.467  71.864 114.204  1.00 75.65           N  
ATOM   2811  CA  ASN A 311     113.062  73.145 113.632  1.00 75.65           C  
ATOM   2812  C   ASN A 311     111.768  72.909 112.861  1.00 75.65           C  
ATOM   2813  O   ASN A 311     111.789  72.467 111.710  1.00 75.65           O  
ATOM   2814  CB  ASN A 311     114.180  73.692 112.747  1.00 75.65           C  
ATOM   2815  CG  ASN A 311     113.796  74.958 111.987  1.00 75.65           C  
ATOM   2816  OD1 ASN A 311     114.807  75.708 111.568  1.00 75.65           O  
ATOM   2817  ND2 ASN A 311     112.626  75.254 111.768  1.00 75.65           N  
ATOM   2818  H   ASN A 311     114.056  71.275 113.633  1.00 75.65           H  
ATOM   2819  HA  ASN A 311     112.871  73.851 114.440  1.00 75.65           H  
ATOM   2820  HB3 ASN A 311     114.488  72.924 112.038  1.00 75.65           H  
ATOM   2821  HB2 ASN A 311     115.061  73.890 113.358  1.00 75.65           H  
ATOM   2822 HD22 ASN A 311     112.405  76.100 111.262  1.00 75.65           H  
ATOM   2823 HD21 ASN A 311     111.883  74.652 112.094  1.00 75.65           H  
ATOM   2824  N   LYS A 312     110.632  73.204 113.496  1.00 77.66           N  
ATOM   2825  CA  LYS A 312     109.350  73.045 112.816  1.00 77.66           C  
ATOM   2826  C   LYS A 312     109.172  74.063 111.697  1.00 77.66           C  
ATOM   2827  O   LYS A 312     108.541  73.757 110.680  1.00 77.66           O  
ATOM   2828  CB  LYS A 312     108.199  73.162 113.814  1.00 77.66           C  
ATOM   2829  CG  LYS A 312     108.328  72.270 115.034  1.00 77.66           C  
ATOM   2830  CD  LYS A 312     108.404  70.806 114.653  1.00 77.66           C  
ATOM   2831  CE  LYS A 312     108.141  69.918 115.857  1.00 77.66           C  
ATOM   2832  NZ  LYS A 312     109.164  70.105 116.924  1.00 77.66           N1+
ATOM   2833  H   LYS A 312     110.658  73.538 114.449  1.00 77.66           H  
ATOM   2834  HA  LYS A 312     109.319  72.048 112.377  1.00 77.66           H  
ATOM   2835  HB3 LYS A 312     107.258  72.946 113.307  1.00 77.66           H  
ATOM   2836  HB2 LYS A 312     108.103  74.200 114.134  1.00 77.66           H  
ATOM   2837  HG3 LYS A 312     107.474  72.430 115.692  1.00 77.66           H  
ATOM   2838  HG2 LYS A 312     109.222  72.546 115.592  1.00 77.66           H  
ATOM   2839  HD3 LYS A 312     109.393  70.587 114.249  1.00 77.66           H  
ATOM   2840  HD2 LYS A 312     107.668  70.594 113.878  1.00 77.66           H  
ATOM   2841  HE3 LYS A 312     108.132  68.874 115.543  1.00 77.66           H  
ATOM   2842  HE2 LYS A 312     107.152  70.137 116.260  1.00 77.66           H  
ATOM   2843  HZ1 LYS A 312     109.156  71.066 117.234  1.00 77.66           H  
ATOM   2844  HZ2 LYS A 312     108.953  69.498 117.703  1.00 77.66           H  
ATOM   2845  HZ3 LYS A 312     110.078  69.877 116.559  1.00 77.66           H  
ATOM   2846  N   ARG A 313     109.710  75.269 111.864  1.00 79.90           N  
ATOM   2847  CA  ARG A 313     109.523  76.343 110.887  1.00 79.90           C  
ATOM   2848  C   ARG A 313     110.688  76.371 109.895  1.00 79.90           C  
ATOM   2849  O   ARG A 313     111.408  77.359 109.765  1.00 79.90           O  
ATOM   2850  CB  ARG A 313     109.387  77.686 111.598  1.00 79.90           C  
ATOM   2851  CG  ARG A 313     108.048  77.951 112.272  1.00 79.90           C  
ATOM   2852  CD  ARG A 313     108.014  77.350 113.671  1.00 79.90           C  
ATOM   2853  NE  ARG A 313     106.847  77.776 114.437  1.00 79.90           N  
ATOM   2854  CZ  ARG A 313     105.703  77.102 114.502  1.00 79.90           C  
ATOM   2855  NH1 ARG A 313     105.566  75.957 113.850  1.00 79.90           N  
ATOM   2856  NH2 ARG A 313     104.698  77.572 115.227  1.00 79.90           N1+
ATOM   2857  H   ARG A 313     110.266  75.465 112.684  1.00 79.90           H  
ATOM   2858  HA  ARG A 313     108.604  76.150 110.334  1.00 79.90           H  
ATOM   2859  HB3 ARG A 313     109.600  78.489 110.893  1.00 79.90           H  
ATOM   2860  HB2 ARG A 313     110.186  77.786 112.333  1.00 79.90           H  
ATOM   2861  HG3 ARG A 313     107.248  77.518 111.672  1.00 79.90           H  
ATOM   2862  HG2 ARG A 313     107.880  79.026 112.335  1.00 79.90           H  
ATOM   2863  HD3 ARG A 313     108.921  77.629 114.207  1.00 79.90           H  
ATOM   2864  HD2 ARG A 313     108.022  76.262 113.598  1.00 79.90           H  
ATOM   2865  HE  ARG A 313     106.950  78.646 114.940  1.00 79.90           H  
ATOM   2866 HH12 ARG A 313     104.695  75.448 113.902  1.00 79.90           H  
ATOM   2867 HH11 ARG A 313     106.332  75.594 113.301  1.00 79.90           H  
ATOM   2868 HH22 ARG A 313     103.829  77.060 115.277  1.00 79.90           H  
ATOM   2869 HH21 ARG A 313     104.802  78.442 115.730  1.00 79.90           H  
ATOM   2870  N   LYS A 314     110.868  75.257 109.183  1.00 83.11           N  
ATOM   2871  CA  LYS A 314     112.017  75.132 108.293  1.00 83.11           C  
ATOM   2872  C   LYS A 314     111.964  76.083 107.107  1.00 83.11           C  
ATOM   2873  O   LYS A 314     113.003  76.315 106.480  1.00 83.11           O  
ATOM   2874  CB  LYS A 314     112.146  73.696 107.784  1.00 83.11           C  
ATOM   2875  CG  LYS A 314     112.889  72.771 108.728  1.00 83.11           C  
ATOM   2876  CD  LYS A 314     113.079  71.394 108.122  1.00 83.11           C  
ATOM   2877  CE  LYS A 314     113.752  70.449 109.103  1.00 83.11           C  
ATOM   2878  NZ  LYS A 314     113.875  69.070 108.553  1.00 83.11           N1+
ATOM   2879  H   LYS A 314     110.208  74.497 109.259  1.00 83.11           H  
ATOM   2880  HA  LYS A 314     112.913  75.365 108.869  1.00 83.11           H  
ATOM   2881  HB3 LYS A 314     112.645  73.700 106.815  1.00 83.11           H  
ATOM   2882  HB2 LYS A 314     111.153  73.291 107.589  1.00 83.11           H  
ATOM   2883  HG3 LYS A 314     112.333  72.683 109.662  1.00 83.11           H  
ATOM   2884  HG2 LYS A 314     113.862  73.200 108.965  1.00 83.11           H  
ATOM   2885  HD3 LYS A 314     113.687  71.475 107.221  1.00 83.11           H  
ATOM   2886  HD2 LYS A 314     112.110  70.988 107.834  1.00 83.11           H  
ATOM   2887  HE3 LYS A 314     113.179  70.420 110.030  1.00 83.11           H  
ATOM   2888  HE2 LYS A 314     114.743  70.830 109.352  1.00 83.11           H  
ATOM   2889  HZ1 LYS A 314     114.513  68.535 109.125  1.00 83.11           H  
ATOM   2890  HZ2 LYS A 314     112.968  68.625 108.554  1.00 83.11           H  
ATOM   2891  HZ3 LYS A 314     114.227  69.114 107.607  1.00 83.11           H  
ATOM   2892  N   ASP A 315     110.799  76.637 106.785  1.00 84.51           N  
ATOM   2893  CA  ASP A 315     110.652  77.519 105.636  1.00 84.51           C  
ATOM   2894  C   ASP A 315     110.738  78.998 105.990  1.00 84.51           C  
ATOM   2895  O   ASP A 315     110.574  79.841 105.103  1.00 84.51           O  
ATOM   2896  CB  ASP A 315     109.330  77.222 104.917  1.00 84.51           C  
ATOM   2897  CG  ASP A 315     108.112  77.461 105.795  1.00 84.51           C  
ATOM   2898  OD1 ASP A 315     108.275  77.813 106.982  1.00 84.51           O  
ATOM   2899  OD2 ASP A 315     106.981  77.291 105.291  1.00 84.51           O1-
ATOM   2900  H   ASP A 315     109.979  76.451 107.345  1.00 84.51           H  
ATOM   2901  HA  ASP A 315     111.463  77.297 104.942  1.00 84.51           H  
ATOM   2902  HB3 ASP A 315     109.330  76.188 104.571  1.00 84.51           H  
ATOM   2903  HB2 ASP A 315     109.258  77.840 104.022  1.00 84.51           H  
ATOM   2904  N   THR A 316     110.986  79.338 107.254  1.00 75.72           N  
ATOM   2905  CA  THR A 316     111.144  80.731 107.655  1.00 75.72           C  
ATOM   2906  C   THR A 316     112.517  81.031 108.235  1.00 75.72           C  
ATOM   2907  O   THR A 316     113.187  81.963 107.776  1.00 75.72           O  
ATOM   2908  CB  THR A 316     110.055  81.123 108.667  1.00 75.72           C  
ATOM   2909  OG1 THR A 316     110.101  80.239 109.791  1.00 75.72           O  
ATOM   2910  CG2 THR A 316     108.678  81.054 108.025  1.00 75.72           C  
ATOM   2911  H   THR A 316     111.069  78.623 107.962  1.00 75.72           H  
ATOM   2912  HA  THR A 316     111.014  81.351 106.768  1.00 75.72           H  
ATOM   2913  HB  THR A 316     110.237  82.142 109.008  1.00 75.72           H  
ATOM   2914  HG1 THR A 316     110.806  80.510 110.384  1.00 75.72           H  
ATOM   2915 HG21 THR A 316     107.921  81.335 108.757  1.00 75.72           H  
ATOM   2916 HG22 THR A 316     108.636  81.740 107.179  1.00 75.72           H  
ATOM   2917 HG23 THR A 316     108.489  80.038 107.679  1.00 75.72           H  
ATOM   2918  N   LYS A 317     112.962  80.270 109.230  1.00 62.68           N  
ATOM   2919  CA  LYS A 317     114.200  80.561 109.936  1.00 62.68           C  
ATOM   2920  C   LYS A 317     115.279  79.548 109.579  1.00 62.68           C  
ATOM   2921  O   LYS A 317     114.995  78.384 109.283  1.00 62.68           O  
ATOM   2922  CB  LYS A 317     113.983  80.572 111.451  1.00 62.68           C  
ATOM   2923  CG  LYS A 317     113.648  79.221 112.045  1.00 62.68           C  
ATOM   2924  CD  LYS A 317     113.524  79.310 113.551  1.00 62.68           C  
ATOM   2925  CE  LYS A 317     112.266  80.052 113.950  1.00 62.68           C  
ATOM   2926  NZ  LYS A 317     112.068  80.039 115.422  1.00 62.68           N1+
ATOM   2927  H   LYS A 317     112.436  79.458 109.519  1.00 62.68           H  
ATOM   2928  HA  LYS A 317     114.544  81.550 109.632  1.00 62.68           H  
ATOM   2929  HB3 LYS A 317     113.192  81.281 111.697  1.00 62.68           H  
ATOM   2930  HB2 LYS A 317     114.872  80.971 111.940  1.00 62.68           H  
ATOM   2931  HG3 LYS A 317     114.430  78.507 111.787  1.00 62.68           H  
ATOM   2932  HG2 LYS A 317     112.709  78.862 111.624  1.00 62.68           H  
ATOM   2933  HD3 LYS A 317     114.394  79.826 113.957  1.00 62.68           H  
ATOM   2934  HD2 LYS A 317     113.502  78.305 113.973  1.00 62.68           H  
ATOM   2935  HE3 LYS A 317     111.405  79.593 113.464  1.00 62.68           H  
ATOM   2936  HE2 LYS A 317     112.327  81.083 113.601  1.00 62.68           H  
ATOM   2937  HZ1 LYS A 317     111.760  79.122 115.713  1.00 62.68           H  
ATOM   2938  HZ2 LYS A 317     112.939  80.262 115.881  1.00 62.68           H  
ATOM   2939  HZ3 LYS A 317     111.370  80.724 115.674  1.00 62.68           H  
ATOM   2940  N   GLU A 318     116.523  80.010 109.610  1.00 52.07           N  
ATOM   2941  CA  GLU A 318     117.685  79.194 109.302  1.00 52.07           C  
ATOM   2942  C   GLU A 318     118.511  78.981 110.563  1.00 52.07           C  
ATOM   2943  O   GLU A 318     118.541  79.832 111.455  1.00 52.07           O  
ATOM   2944  CB  GLU A 318     118.537  79.857 108.214  1.00 52.07           C  
ATOM   2945  CG  GLU A 318     119.736  79.044 107.759  1.00 52.07           C  
ATOM   2946  CD  GLU A 318     120.515  79.721 106.648  1.00 52.07           C  
ATOM   2947  OE1 GLU A 318     120.130  80.839 106.247  1.00 52.07           O  
ATOM   2948  OE2 GLU A 318     121.511  79.135 106.174  1.00 52.07           O1-
ATOM   2949  H   GLU A 318     116.698  80.974 109.857  1.00 52.07           H  
ATOM   2950  HA  GLU A 318     117.345  78.224 108.938  1.00 52.07           H  
ATOM   2951  HB3 GLU A 318     118.875  80.832 108.565  1.00 52.07           H  
ATOM   2952  HB2 GLU A 318     117.909  80.086 107.353  1.00 52.07           H  
ATOM   2953  HG3 GLU A 318     119.401  78.063 107.421  1.00 52.07           H  
ATOM   2954  HG2 GLU A 318     120.396  78.866 108.608  1.00 52.07           H  
ATOM   2955  N   ILE A 319     119.176  77.832 110.636  1.00 46.44           N  
ATOM   2956  CA  ILE A 319     120.043  77.484 111.754  1.00 46.44           C  
ATOM   2957  C   ILE A 319     121.465  77.350 111.230  1.00 46.44           C  
ATOM   2958  O   ILE A 319     121.707  76.626 110.259  1.00 46.44           O  
ATOM   2959  CB  ILE A 319     119.592  76.183 112.441  1.00 46.44           C  
ATOM   2960  CG1 ILE A 319     118.175  76.334 112.990  1.00 46.44           C  
ATOM   2961  CG2 ILE A 319     120.557  75.803 113.546  1.00 46.44           C  
ATOM   2962  CD1 ILE A 319     117.717  75.159 113.808  1.00 46.44           C  
ATOM   2963  H   ILE A 319     119.092  77.152 109.894  1.00 46.44           H  
ATOM   2964  HA  ILE A 319     120.014  78.293 112.484  1.00 46.44           H  
ATOM   2965  HB  ILE A 319     119.589  75.385 111.698  1.00 46.44           H  
ATOM   2966 HG13 ILE A 319     117.482  76.492 112.164  1.00 46.44           H  
ATOM   2967 HG12 ILE A 319     118.116  77.240 113.593  1.00 46.44           H  
ATOM   2968 HG21 ILE A 319     120.222  74.881 114.020  1.00 46.44           H  
ATOM   2969 HG22 ILE A 319     121.551  75.654 113.125  1.00 46.44           H  
ATOM   2970 HG23 ILE A 319     120.593  76.601 114.288  1.00 46.44           H  
ATOM   2971 HD11 ILE A 319     116.702  75.337 114.164  1.00 46.44           H  
ATOM   2972 HD12 ILE A 319     117.733  74.259 113.193  1.00 46.44           H  
ATOM   2973 HD13 ILE A 319     118.383  75.027 114.661  1.00 46.44           H  
ATOM   2974  N   TYR A 320     122.399  78.046 111.871  1.00 47.43           N  
ATOM   2975  CA  TYR A 320     123.809  78.011 111.498  1.00 47.43           C  
ATOM   2976  C   TYR A 320     124.572  77.317 112.620  1.00 47.43           C  
ATOM   2977  O   TYR A 320     124.675  77.854 113.725  1.00 47.43           O  
ATOM   2978  CB  TYR A 320     124.355  79.418 111.259  1.00 47.43           C  
ATOM   2979  CG  TYR A 320     123.535  80.281 110.325  1.00 47.43           C  
ATOM   2980  CD1 TYR A 320     122.362  80.886 110.754  1.00 47.43           C  
ATOM   2981  CD2 TYR A 320     123.946  80.505 109.020  1.00 47.43           C  
ATOM   2982  CE1 TYR A 320     121.616  81.678 109.908  1.00 47.43           C  
ATOM   2983  CE2 TYR A 320     123.206  81.297 108.166  1.00 47.43           C  
ATOM   2984  CZ  TYR A 320     122.042  81.881 108.616  1.00 47.43           C  
ATOM   2985  OH  TYR A 320     121.300  82.671 107.770  1.00 47.43           O  
ATOM   2986  H   TYR A 320     122.144  78.632 112.654  1.00 47.43           H  
ATOM   2987  HA  TYR A 320     123.919  77.429 110.583  1.00 47.43           H  
ATOM   2988  HB3 TYR A 320     125.376  79.349 110.883  1.00 47.43           H  
ATOM   2989  HB2 TYR A 320     124.467  79.928 112.216  1.00 47.43           H  
ATOM   2990  HD1 TYR A 320     122.018  80.740 111.767  1.00 47.43           H  
ATOM   2991  HD2 TYR A 320     124.859  80.057 108.657  1.00 47.43           H  
ATOM   2992  HE1 TYR A 320     120.703  82.135 110.261  1.00 47.43           H  
ATOM   2993  HE2 TYR A 320     123.540  81.456 107.151  1.00 47.43           H  
ATOM   2994  HH  TYR A 320     121.728  82.712 106.912  1.00 47.43           H  
ATOM   2995  N   THR A 321     125.113  76.136 112.339  1.00 53.32           N  
ATOM   2996  CA  THR A 321     125.760  75.321 113.357  1.00 53.32           C  
ATOM   2997  C   THR A 321     127.273  75.471 113.278  1.00 53.32           C  
ATOM   2998  O   THR A 321     127.837  75.617 112.191  1.00 53.32           O  
ATOM   2999  CB  THR A 321     125.378  73.849 113.200  1.00 53.32           C  
ATOM   3000  OG1 THR A 321     123.976  73.745 112.928  1.00 53.32           O  
ATOM   3001  CG2 THR A 321     125.688  73.082 114.469  1.00 53.32           C  
ATOM   3002  H   THR A 321     125.083  75.778 111.395  1.00 53.32           H  
ATOM   3003  HA  THR A 321     125.428  75.663 114.337  1.00 53.32           H  
ATOM   3004  HB  THR A 321     125.939  73.417 112.371  1.00 53.32           H  
ATOM   3005  HG1 THR A 321     123.822  73.027 112.310  1.00 53.32           H  
ATOM   3006 HG21 THR A 321     125.410  72.036 114.339  1.00 53.32           H  
ATOM   3007 HG22 THR A 321     126.754  73.150 114.684  1.00 53.32           H  
ATOM   3008 HG23 THR A 321     125.123  73.507 115.298  1.00 53.32           H  
ATOM   3009  N   HIS A 322     127.927  75.440 114.438  1.00 57.46           N  
ATOM   3010  CA  HIS A 322     129.381  75.520 114.486  1.00 57.46           C  
ATOM   3011  C   HIS A 322     129.896  74.791 115.715  1.00 57.46           C  
ATOM   3012  O   HIS A 322     129.352  74.955 116.810  1.00 57.46           O  
ATOM   3013  CB  HIS A 322     129.853  76.975 114.507  1.00 57.46           C  
ATOM   3014  CG  HIS A 322     131.334  77.135 114.364  1.00 57.46           C  
ATOM   3015  ND1 HIS A 322     131.987  76.984 113.161  1.00 57.46           N  
ATOM   3016  CD2 HIS A 322     132.288  77.443 115.273  1.00 57.46           C  
ATOM   3017  CE1 HIS A 322     133.281  77.188 113.335  1.00 57.46           C  
ATOM   3018  NE2 HIS A 322     133.490  77.467 114.608  1.00 57.46           N  
ATOM   3019  H   HIS A 322     127.415  75.360 115.305  1.00 57.46           H  
ATOM   3020  HA  HIS A 322     129.786  75.035 113.598  1.00 57.46           H  
ATOM   3021  HB3 HIS A 322     129.526  77.448 115.433  1.00 57.46           H  
ATOM   3022  HB2 HIS A 322     129.351  77.529 113.714  1.00 57.46           H  
ATOM   3023  HD2 HIS A 322     132.016  77.615 116.304  1.00 57.46           H  
ATOM   3024  HE1 HIS A 322     133.957  77.111 112.497  1.00 57.46           H  
ATOM   3025  HE2 HIS A 322     134.341  77.677 115.110  1.00 57.46           H  
ATOM   3026  N   PHE A 323     130.945  73.994 115.526  1.00 62.37           N  
ATOM   3027  CA  PHE A 323     131.660  73.367 116.630  1.00 62.37           C  
ATOM   3028  C   PHE A 323     132.756  74.318 117.090  1.00 62.37           C  
ATOM   3029  O   PHE A 323     133.605  74.721 116.289  1.00 62.37           O  
ATOM   3030  CB  PHE A 323     132.254  72.024 116.208  1.00 62.37           C  
ATOM   3031  CG  PHE A 323     131.228  70.984 115.865  1.00 62.37           C  
ATOM   3032  CD1 PHE A 323     130.554  71.026 114.657  1.00 62.37           C  
ATOM   3033  CD2 PHE A 323     130.941  69.960 116.749  1.00 62.37           C  
ATOM   3034  CE1 PHE A 323     129.612  70.070 114.342  1.00 62.37           C  
ATOM   3035  CE2 PHE A 323     130.000  69.002 116.437  1.00 62.37           C  
ATOM   3036  CZ  PHE A 323     129.335  69.057 115.232  1.00 62.37           C  
ATOM   3037  H   PHE A 323     131.273  73.804 114.590  1.00 62.37           H  
ATOM   3038  HA  PHE A 323     130.965  73.203 117.454  1.00 62.37           H  
ATOM   3039  HB3 PHE A 323     132.898  71.648 117.003  1.00 62.37           H  
ATOM   3040  HB2 PHE A 323     132.916  72.174 115.355  1.00 62.37           H  
ATOM   3041  HD1 PHE A 323     130.764  71.814 113.949  1.00 62.37           H  
ATOM   3042  HD2 PHE A 323     131.456  69.904 117.696  1.00 62.37           H  
ATOM   3043  HE1 PHE A 323     129.091  70.116 113.397  1.00 62.37           H  
ATOM   3044  HE2 PHE A 323     129.784  68.209 117.137  1.00 62.37           H  
ATOM   3045  HZ  PHE A 323     128.598  68.308 114.985  1.00 62.37           H  
ATOM   3046  N   THR A 324     132.731  74.681 118.369  1.00 68.81           N  
ATOM   3047  CA  THR A 324     133.655  75.686 118.879  1.00 68.81           C  
ATOM   3048  C   THR A 324     135.098  75.226 118.726  1.00 68.81           C  
ATOM   3049  O   THR A 324     135.443  74.091 119.065  1.00 68.81           O  
ATOM   3050  CB  THR A 324     133.354  75.989 120.344  1.00 68.81           C  
ATOM   3051  OG1 THR A 324     131.938  76.111 120.526  1.00 68.81           O  
ATOM   3052  CG2 THR A 324     134.019  77.286 120.765  1.00 68.81           C  
ATOM   3053  H   THR A 324     132.066  74.259 119.001  1.00 68.81           H  
ATOM   3054  HA  THR A 324     133.522  76.602 118.303  1.00 68.81           H  
ATOM   3055  HB  THR A 324     133.728  75.175 120.964  1.00 68.81           H  
ATOM   3056  HG1 THR A 324     131.738  76.160 121.464  1.00 68.81           H  
ATOM   3057 HG21 THR A 324     133.794  77.487 121.812  1.00 68.81           H  
ATOM   3058 HG22 THR A 324     135.098  77.200 120.636  1.00 68.81           H  
ATOM   3059 HG23 THR A 324     133.644  78.104 120.150  1.00 68.81           H  
ATOM   3060  N   CYS A 325     135.938  76.116 118.214  1.00 80.26           N  
ATOM   3061  CA  CYS A 325     137.355  75.864 118.006  1.00 80.26           C  
ATOM   3062  C   CYS A 325     138.181  76.697 118.978  1.00 80.26           C  
ATOM   3063  O   CYS A 325     137.665  77.553 119.699  1.00 80.26           O  
ATOM   3064  CB  CYS A 325     137.752  76.176 116.559  1.00 80.26           C  
ATOM   3065  SG  CYS A 325     137.747  77.934 116.158  1.00 80.26           S  
ATOM   3066  H   CYS A 325     135.603  77.030 117.944  1.00 80.26           H  
ATOM   3067  HA  CYS A 325     137.552  74.809 118.200  1.00 80.26           H  
ATOM   3068  HB3 CYS A 325     137.083  75.648 115.879  1.00 80.26           H  
ATOM   3069  HB2 CYS A 325     138.740  75.762 116.358  1.00 80.26           H  
ATOM   3070  HG  CYS A 325     136.521  78.431 116.345  1.00 80.26           H  
ATOM   3071  N   ALA A 326     139.484  76.434 118.989  1.00 89.08           N  
ATOM   3072  CA  ALA A 326     140.407  77.138 119.867  1.00 89.08           C  
ATOM   3073  C   ALA A 326     141.055  78.345 119.203  1.00 89.08           C  
ATOM   3074  O   ALA A 326     141.841  79.042 119.852  1.00 89.08           O  
ATOM   3075  CB  ALA A 326     141.494  76.181 120.367  1.00 89.08           C  
ATOM   3076  H   ALA A 326     139.862  75.726 118.375  1.00 89.08           H  
ATOM   3077  HA  ALA A 326     139.846  77.491 120.732  1.00 89.08           H  
ATOM   3078  HB1 ALA A 326     142.179  76.719 121.023  1.00 89.08           H  
ATOM   3079  HB2 ALA A 326     141.032  75.362 120.918  1.00 89.08           H  
ATOM   3080  HB3 ALA A 326     142.046  75.781 119.516  1.00 89.08           H  
ATOM   3081  N   THR A 327     140.749  78.609 117.937  1.00 87.02           N  
ATOM   3082  CA  THR A 327     141.263  79.783 117.247  1.00 87.02           C  
ATOM   3083  C   THR A 327     140.333  80.961 117.501  1.00 87.02           C  
ATOM   3084  O   THR A 327     139.115  80.847 117.329  1.00 87.02           O  
ATOM   3085  CB  THR A 327     141.395  79.520 115.748  1.00 87.02           C  
ATOM   3086  OG1 THR A 327     142.263  78.401 115.533  1.00 87.02           O  
ATOM   3087  CG2 THR A 327     141.972  80.738 115.049  1.00 87.02           C  
ATOM   3088  H   THR A 327     140.142  77.986 117.424  1.00 87.02           H  
ATOM   3089  HA  THR A 327     142.248  80.022 117.649  1.00 87.02           H  
ATOM   3090  HB  THR A 327     140.412  79.298 115.333  1.00 87.02           H  
ATOM   3091  HG1 THR A 327     141.897  77.624 115.963  1.00 87.02           H  
ATOM   3092 HG21 THR A 327     142.061  80.537 113.981  1.00 87.02           H  
ATOM   3093 HG22 THR A 327     141.313  81.592 115.204  1.00 87.02           H  
ATOM   3094 HG23 THR A 327     142.957  80.960 115.459  1.00 87.02           H  
ATOM   3095  N   ASP A 328     140.913  82.089 117.914  1.00 91.35           N  
ATOM   3096  CA  ASP A 328     140.113  83.230 118.349  1.00 91.35           C  
ATOM   3097  C   ASP A 328     139.243  83.770 117.220  1.00 91.35           C  
ATOM   3098  O   ASP A 328     138.053  84.045 117.414  1.00 91.35           O  
ATOM   3099  CB  ASP A 328     141.031  84.328 118.888  1.00 91.35           C  
ATOM   3100  CG  ASP A 328     140.345  85.213 119.908  1.00 91.35           C  
ATOM   3101  OD1 ASP A 328     139.097  85.228 119.942  1.00 91.35           O  
ATOM   3102  OD2 ASP A 328     141.056  85.899 120.673  1.00 91.35           O1-
ATOM   3103  H   ASP A 328     141.920  82.163 117.929  1.00 91.35           H  
ATOM   3104  HA  ASP A 328     139.460  82.902 119.158  1.00 91.35           H  
ATOM   3105  HB3 ASP A 328     141.389  84.940 118.060  1.00 91.35           H  
ATOM   3106  HB2 ASP A 328     141.914  83.874 119.338  1.00 91.35           H  
ATOM   3107  N   THR A 329     139.821  83.929 116.029  1.00 79.54           N  
ATOM   3108  CA  THR A 329     139.139  84.647 114.960  1.00 79.54           C  
ATOM   3109  C   THR A 329     137.992  83.859 114.336  1.00 79.54           C  
ATOM   3110  O   THR A 329     137.068  84.474 113.796  1.00 79.54           O  
ATOM   3111  CB  THR A 329     140.142  85.044 113.874  1.00 79.54           C  
ATOM   3112  OG1 THR A 329     139.501  85.892 112.912  1.00 79.54           O  
ATOM   3113  CG2 THR A 329     140.699  83.813 113.174  1.00 79.54           C  
ATOM   3114  H   THR A 329     140.742  83.550 115.860  1.00 79.54           H  
ATOM   3115  HA  THR A 329     138.725  85.562 115.383  1.00 79.54           H  
ATOM   3116  HB  THR A 329     140.964  85.591 114.335  1.00 79.54           H  
ATOM   3117  HG1 THR A 329     138.766  85.423 112.510  1.00 79.54           H  
ATOM   3118 HG21 THR A 329     141.409  84.121 112.407  1.00 79.54           H  
ATOM   3119 HG22 THR A 329     141.204  83.178 113.902  1.00 79.54           H  
ATOM   3120 HG23 THR A 329     139.883  83.257 112.711  1.00 79.54           H  
ATOM   3121  N   LYS A 330     138.014  82.526 114.406  1.00 71.34           N  
ATOM   3122  CA  LYS A 330     137.091  81.740 113.592  1.00 71.34           C  
ATOM   3123  C   LYS A 330     135.664  81.794 114.130  1.00 71.34           C  
ATOM   3124  O   LYS A 330     134.707  81.860 113.349  1.00 71.34           O  
ATOM   3125  CB  LYS A 330     137.580  80.296 113.491  1.00 71.34           C  
ATOM   3126  CG  LYS A 330     138.863  80.141 112.687  1.00 71.34           C  
ATOM   3127  CD  LYS A 330     139.434  78.739 112.811  1.00 71.34           C  
ATOM   3128  CE  LYS A 330     138.839  77.805 111.774  1.00 71.34           C  
ATOM   3129  NZ  LYS A 330     139.325  78.128 110.405  1.00 71.34           N1+
ATOM   3130  H   LYS A 330     138.668  82.063 115.021  1.00 71.34           H  
ATOM   3131  HA  LYS A 330     137.087  82.163 112.588  1.00 71.34           H  
ATOM   3132  HB3 LYS A 330     136.798  79.680 113.047  1.00 71.34           H  
ATOM   3133  HB2 LYS A 330     137.730  79.894 114.493  1.00 71.34           H  
ATOM   3134  HG3 LYS A 330     139.599  80.865 113.036  1.00 71.34           H  
ATOM   3135  HG2 LYS A 330     138.662  80.359 111.638  1.00 71.34           H  
ATOM   3136  HD3 LYS A 330     139.229  78.351 113.809  1.00 71.34           H  
ATOM   3137  HD2 LYS A 330     140.516  78.776 112.688  1.00 71.34           H  
ATOM   3138  HE3 LYS A 330     137.752  77.880 111.800  1.00 71.34           H  
ATOM   3139  HE2 LYS A 330     139.102  76.776 112.019  1.00 71.34           H  
ATOM   3140  HZ1 LYS A 330     140.331  78.039 110.375  1.00 71.34           H  
ATOM   3141  HZ2 LYS A 330     138.911  77.490 109.741  1.00 71.34           H  
ATOM   3142  HZ3 LYS A 330     139.064  79.075 110.169  1.00 71.34           H  
ATOM   3143  N   ASN A 331     135.494  81.767 115.453  1.00 63.96           N  
ATOM   3144  CA  ASN A 331     134.152  81.863 116.022  1.00 63.96           C  
ATOM   3145  C   ASN A 331     133.509  83.202 115.680  1.00 63.96           C  
ATOM   3146  O   ASN A 331     132.345  83.265 115.256  1.00 63.96           O  
ATOM   3147  CB  ASN A 331     134.214  81.668 117.536  1.00 63.96           C  
ATOM   3148  CG  ASN A 331     134.631  80.267 117.926  1.00 63.96           C  
ATOM   3149  OD1 ASN A 331     134.307  79.298 117.243  1.00 63.96           O  
ATOM   3150  ND2 ASN A 331     135.355  80.153 119.032  1.00 63.96           N  
ATOM   3151  H   ASN A 331     136.294  81.680 116.063  1.00 63.96           H  
ATOM   3152  HA  ASN A 331     133.540  81.068 115.597  1.00 63.96           H  
ATOM   3153  HB3 ASN A 331     133.239  81.890 117.970  1.00 63.96           H  
ATOM   3154  HB2 ASN A 331     134.912  82.387 117.966  1.00 63.96           H  
ATOM   3155 HD22 ASN A 331     135.663  79.243 119.343  1.00 63.96           H  
ATOM   3156 HD21 ASN A 331     135.598  80.977 119.563  1.00 63.96           H  
ATOM   3157  N   VAL A 332     134.264  84.288 115.852  1.00 56.63           N  
ATOM   3158  CA  VAL A 332     133.741  85.611 115.544  1.00 56.63           C  
ATOM   3159  C   VAL A 332     133.470  85.742 114.052  1.00 56.63           C  
ATOM   3160  O   VAL A 332     132.506  86.394 113.642  1.00 56.63           O  
ATOM   3161  CB  VAL A 332     134.707  86.697 116.047  1.00 56.63           C  
ATOM   3162  CG1 VAL A 332     134.055  88.063 115.958  1.00 56.63           C  
ATOM   3163  CG2 VAL A 332     135.137  86.402 117.469  1.00 56.63           C  
ATOM   3164  H   VAL A 332     135.208  84.197 116.199  1.00 56.63           H  
ATOM   3165  HA  VAL A 332     132.794  85.731 116.071  1.00 56.63           H  
ATOM   3166  HB  VAL A 332     135.592  86.694 115.411  1.00 56.63           H  
ATOM   3167 HG11 VAL A 332     134.750  88.822 116.317  1.00 56.63           H  
ATOM   3168 HG12 VAL A 332     133.792  88.274 114.921  1.00 56.63           H  
ATOM   3169 HG13 VAL A 332     133.154  88.077 116.571  1.00 56.63           H  
ATOM   3170 HG21 VAL A 332     135.820  87.179 117.811  1.00 56.63           H  
ATOM   3171 HG22 VAL A 332     134.261  86.379 118.117  1.00 56.63           H  
ATOM   3172 HG23 VAL A 332     135.640  85.436 117.504  1.00 56.63           H  
ATOM   3173  N   GLN A 333     134.307  85.122 113.215  1.00 53.71           N  
ATOM   3174  CA  GLN A 333     134.063  85.148 111.777  1.00 53.71           C  
ATOM   3175  C   GLN A 333     132.771  84.427 111.421  1.00 53.71           C  
ATOM   3176  O   GLN A 333     132.003  84.894 110.571  1.00 53.71           O  
ATOM   3177  CB  GLN A 333     135.243  84.526 111.036  1.00 53.71           C  
ATOM   3178  CG  GLN A 333     135.166  84.682 109.533  1.00 53.71           C  
ATOM   3179  CD  GLN A 333     135.214  86.132 109.101  1.00 53.71           C  
ATOM   3180  OE1 GLN A 333     135.977  86.927 109.648  1.00 53.71           O  
ATOM   3181  NE2 GLN A 333     134.398  86.484 108.115  1.00 53.71           N  
ATOM   3182  H   GLN A 333     135.113  84.633 113.577  1.00 53.71           H  
ATOM   3183  HA  GLN A 333     133.972  86.188 111.464  1.00 53.71           H  
ATOM   3184  HB3 GLN A 333     135.310  83.467 111.287  1.00 53.71           H  
ATOM   3185  HB2 GLN A 333     136.171  84.968 111.398  1.00 53.71           H  
ATOM   3186  HG3 GLN A 333     134.246  84.225 109.168  1.00 53.71           H  
ATOM   3187  HG2 GLN A 333     135.989  84.138 109.070  1.00 53.71           H  
ATOM   3188 HE22 GLN A 333     134.387  87.439 107.785  1.00 53.71           H  
ATOM   3189 HE21 GLN A 333     133.788  85.797 107.695  1.00 53.71           H  
ATOM   3190  N   PHE A 334     132.521  83.279 112.052  1.00 49.80           N  
ATOM   3191  CA  PHE A 334     131.283  82.548 111.804  1.00 49.80           C  
ATOM   3192  C   PHE A 334     130.071  83.382 112.199  1.00 49.80           C  
ATOM   3193  O   PHE A 334     129.087  83.478 111.448  1.00 49.80           O  
ATOM   3194  CB  PHE A 334     131.304  81.228 112.572  1.00 49.80           C  
ATOM   3195  CG  PHE A 334     130.026  80.457 112.483  1.00 49.80           C  
ATOM   3196  CD1 PHE A 334     129.676  79.806 111.316  1.00 49.80           C  
ATOM   3197  CD2 PHE A 334     129.166  80.393 113.563  1.00 49.80           C  
ATOM   3198  CE1 PHE A 334     128.498  79.098 111.232  1.00 49.80           C  
ATOM   3199  CE2 PHE A 334     127.988  79.691 113.482  1.00 49.80           C  
ATOM   3200  CZ  PHE A 334     127.654  79.042 112.317  1.00 49.80           C  
ATOM   3201  H   PHE A 334     133.192  82.907 112.709  1.00 49.80           H  
ATOM   3202  HA  PHE A 334     131.219  82.327 110.738  1.00 49.80           H  
ATOM   3203  HB3 PHE A 334     131.537  81.423 113.619  1.00 49.80           H  
ATOM   3204  HB2 PHE A 334     132.125  80.611 112.207  1.00 49.80           H  
ATOM   3205  HD1 PHE A 334     130.329  79.849 110.457  1.00 49.80           H  
ATOM   3206  HD2 PHE A 334     129.417  80.898 114.484  1.00 49.80           H  
ATOM   3207  HE1 PHE A 334     128.238  78.588 110.316  1.00 49.80           H  
ATOM   3208  HE2 PHE A 334     127.325  79.649 114.333  1.00 49.80           H  
ATOM   3209  HZ  PHE A 334     126.729  78.488 112.254  1.00 49.80           H  
ATOM   3210  N   VAL A 335     130.136  84.013 113.375  1.00 44.99           N  
ATOM   3211  CA  VAL A 335     129.031  84.855 113.826  1.00 44.99           C  
ATOM   3212  C   VAL A 335     128.830  86.028 112.874  1.00 44.99           C  
ATOM   3213  O   VAL A 335     127.695  86.382 112.530  1.00 44.99           O  
ATOM   3214  CB  VAL A 335     129.276  85.331 115.270  1.00 44.99           C  
ATOM   3215  CG1 VAL A 335     128.377  86.506 115.603  1.00 44.99           C  
ATOM   3216  CG2 VAL A 335     129.045  84.193 116.244  1.00 44.99           C  
ATOM   3217  H   VAL A 335     130.953  83.910 113.959  1.00 44.99           H  
ATOM   3218  HA  VAL A 335     128.122  84.253 113.818  1.00 44.99           H  
ATOM   3219  HB  VAL A 335     130.313  85.654 115.356  1.00 44.99           H  
ATOM   3220 HG11 VAL A 335     128.564  86.829 116.627  1.00 44.99           H  
ATOM   3221 HG12 VAL A 335     128.586  87.329 114.919  1.00 44.99           H  
ATOM   3222 HG13 VAL A 335     127.334  86.206 115.502  1.00 44.99           H  
ATOM   3223 HG21 VAL A 335     129.222  84.543 117.261  1.00 44.99           H  
ATOM   3224 HG22 VAL A 335     128.017  83.841 116.155  1.00 44.99           H  
ATOM   3225 HG23 VAL A 335     129.730  83.376 116.018  1.00 44.99           H  
ATOM   3226  N   PHE A 336     129.927  86.646 112.432  1.00 45.09           N  
ATOM   3227  CA  PHE A 336     129.845  87.785 111.526  1.00 45.09           C  
ATOM   3228  C   PHE A 336     129.203  87.395 110.201  1.00 45.09           C  
ATOM   3229  O   PHE A 336     128.366  88.133 109.666  1.00 45.09           O  
ATOM   3230  CB  PHE A 336     131.246  88.358 111.309  1.00 45.09           C  
ATOM   3231  CG  PHE A 336     131.298  89.505 110.347  1.00 45.09           C  
ATOM   3232  CD1 PHE A 336     131.041  90.794 110.774  1.00 45.09           C  
ATOM   3233  CD2 PHE A 336     131.633  89.299 109.022  1.00 45.09           C  
ATOM   3234  CE1 PHE A 336     131.097  91.851 109.893  1.00 45.09           C  
ATOM   3235  CE2 PHE A 336     131.690  90.353 108.138  1.00 45.09           C  
ATOM   3236  CZ  PHE A 336     131.423  91.630 108.575  1.00 45.09           C  
ATOM   3237  H   PHE A 336     130.839  86.326 112.725  1.00 45.09           H  
ATOM   3238  HA  PHE A 336     129.228  88.553 111.994  1.00 45.09           H  
ATOM   3239  HB3 PHE A 336     131.911  87.566 110.963  1.00 45.09           H  
ATOM   3240  HB2 PHE A 336     131.661  88.671 112.267  1.00 45.09           H  
ATOM   3241  HD1 PHE A 336     130.793  90.981 111.808  1.00 45.09           H  
ATOM   3242  HD2 PHE A 336     131.854  88.302 108.669  1.00 45.09           H  
ATOM   3243  HE1 PHE A 336     130.885  92.853 110.237  1.00 45.09           H  
ATOM   3244  HE2 PHE A 336     131.944  90.177 107.103  1.00 45.09           H  
ATOM   3245  HZ  PHE A 336     131.469  92.459 107.884  1.00 45.09           H  
ATOM   3246  N   ASP A 337     129.579  86.236 109.658  1.00 46.39           N  
ATOM   3247  CA  ASP A 337     128.989  85.787 108.401  1.00 46.39           C  
ATOM   3248  C   ASP A 337     127.496  85.520 108.553  1.00 46.39           C  
ATOM   3249  O   ASP A 337     126.693  85.921 107.697  1.00 46.39           O  
ATOM   3250  CB  ASP A 337     129.712  84.536 107.905  1.00 46.39           C  
ATOM   3251  CG  ASP A 337     131.067  84.849 107.307  1.00 46.39           C  
ATOM   3252  OD1 ASP A 337     131.354  86.041 107.079  1.00 46.39           O  
ATOM   3253  OD2 ASP A 337     131.847  83.904 107.063  1.00 46.39           O1-
ATOM   3254  H   ASP A 337     130.275  85.665 110.117  1.00 46.39           H  
ATOM   3255  HA  ASP A 337     129.122  86.575 107.660  1.00 46.39           H  
ATOM   3256  HB3 ASP A 337     129.095  84.032 107.161  1.00 46.39           H  
ATOM   3257  HB2 ASP A 337     129.834  83.836 108.732  1.00 46.39           H  
ATOM   3258  N   ALA A 338     127.102  84.855 109.643  1.00 41.07           N  
ATOM   3259  CA  ALA A 338     125.680  84.595 109.855  1.00 41.07           C  
ATOM   3260  C   ALA A 338     124.897  85.894 110.012  1.00 41.07           C  
ATOM   3261  O   ALA A 338     123.783  86.031 109.487  1.00 41.07           O  
ATOM   3262  CB  ALA A 338     125.487  83.698 111.074  1.00 41.07           C  
ATOM   3263  H   ALA A 338     127.786  84.535 110.314  1.00 41.07           H  
ATOM   3264  HA  ALA A 338     125.296  84.069 108.981  1.00 41.07           H  
ATOM   3265  HB1 ALA A 338     124.424  83.510 111.223  1.00 41.07           H  
ATOM   3266  HB2 ALA A 338     126.004  82.751 110.915  1.00 41.07           H  
ATOM   3267  HB3 ALA A 338     125.896  84.190 111.956  1.00 41.07           H  
ATOM   3268  N   VAL A 339     125.469  86.865 110.726  1.00 39.24           N  
ATOM   3269  CA  VAL A 339     124.776  88.128 110.941  1.00 39.24           C  
ATOM   3270  C   VAL A 339     124.642  88.895 109.632  1.00 39.24           C  
ATOM   3271  O   VAL A 339     123.610  89.522 109.372  1.00 39.24           O  
ATOM   3272  CB  VAL A 339     125.497  88.950 112.025  1.00 39.24           C  
ATOM   3273  CG1 VAL A 339     125.119  90.415 111.940  1.00 39.24           C  
ATOM   3274  CG2 VAL A 339     125.168  88.399 113.394  1.00 39.24           C  
ATOM   3275  H   VAL A 339     126.388  86.727 111.121  1.00 39.24           H  
ATOM   3276  HA  VAL A 339     123.773  87.903 111.302  1.00 39.24           H  
ATOM   3277  HB  VAL A 339     126.572  88.862 111.867  1.00 39.24           H  
ATOM   3278 HG11 VAL A 339     125.643  90.972 112.717  1.00 39.24           H  
ATOM   3279 HG12 VAL A 339     125.399  90.807 110.962  1.00 39.24           H  
ATOM   3280 HG13 VAL A 339     124.043  90.522 112.080  1.00 39.24           H  
ATOM   3281 HG21 VAL A 339     125.682  88.986 114.155  1.00 39.24           H  
ATOM   3282 HG22 VAL A 339     124.092  88.453 113.559  1.00 39.24           H  
ATOM   3283 HG23 VAL A 339     125.493  87.360 113.456  1.00 39.24           H  
ATOM   3284  N   THR A 340     125.670  88.851 108.780  1.00 39.82           N  
ATOM   3285  CA  THR A 340     125.561  89.497 107.474  1.00 39.82           C  
ATOM   3286  C   THR A 340     124.470  88.851 106.629  1.00 39.82           C  
ATOM   3287  O   THR A 340     123.713  89.547 105.939  1.00 39.82           O  
ATOM   3288  CB  THR A 340     126.898  89.450 106.741  1.00 39.82           C  
ATOM   3289  OG1 THR A 340     127.429  88.123 106.802  1.00 39.82           O  
ATOM   3290  CG2 THR A 340     127.883  90.413 107.374  1.00 39.82           C  
ATOM   3291  H   THR A 340     126.521  88.372 109.039  1.00 39.82           H  
ATOM   3292  HA  THR A 340     125.296  90.542 107.632  1.00 39.82           H  
ATOM   3293  HB  THR A 340     126.745  89.727 105.698  1.00 39.82           H  
ATOM   3294  HG1 THR A 340     127.928  88.015 107.615  1.00 39.82           H  
ATOM   3295 HG21 THR A 340     128.832  90.367 106.839  1.00 39.82           H  
ATOM   3296 HG22 THR A 340     127.486  91.427 107.322  1.00 39.82           H  
ATOM   3297 HG23 THR A 340     128.041  90.139 108.417  1.00 39.82           H  
ATOM   3298  N   ASP A 341     124.374  87.519 106.665  1.00 44.26           N  
ATOM   3299  CA  ASP A 341     123.291  86.848 105.949  1.00 44.26           C  
ATOM   3300  C   ASP A 341     121.925  87.309 106.445  1.00 44.26           C  
ATOM   3301  O   ASP A 341     121.023  87.595 105.643  1.00 44.26           O  
ATOM   3302  CB  ASP A 341     123.422  85.334 106.096  1.00 44.26           C  
ATOM   3303  CG  ASP A 341     124.280  84.719 105.018  1.00 44.26           C  
ATOM   3304  OD1 ASP A 341     124.336  85.284 103.907  1.00 44.26           O  
ATOM   3305  OD2 ASP A 341     124.898  83.667 105.279  1.00 44.26           O1-
ATOM   3306  H   ASP A 341     125.049  86.978 107.186  1.00 44.26           H  
ATOM   3307  HA  ASP A 341     123.373  87.098 104.891  1.00 44.26           H  
ATOM   3308  HB3 ASP A 341     122.431  84.881 106.073  1.00 44.26           H  
ATOM   3309  HB2 ASP A 341     123.845  85.100 107.073  1.00 44.26           H  
ATOM   3310  N   VAL A 342     121.753  87.386 107.766  1.00 39.46           N  
ATOM   3311  CA  VAL A 342     120.462  87.798 108.312  1.00 39.46           C  
ATOM   3312  C   VAL A 342     120.157  89.248 107.946  1.00 39.46           C  
ATOM   3313  O   VAL A 342     119.007  89.601 107.657  1.00 39.46           O  
ATOM   3314  CB  VAL A 342     120.431  87.571 109.833  1.00 39.46           C  
ATOM   3315  CG1 VAL A 342     119.146  88.116 110.430  1.00 39.46           C  
ATOM   3316  CG2 VAL A 342     120.572  86.096 110.143  1.00 39.46           C  
ATOM   3317  H   VAL A 342     122.515  87.159 108.389  1.00 39.46           H  
ATOM   3318  HA  VAL A 342     119.692  87.170 107.863  1.00 39.46           H  
ATOM   3319  HB  VAL A 342     121.272  88.101 110.280  1.00 39.46           H  
ATOM   3320 HG11 VAL A 342     119.144  87.945 111.507  1.00 39.46           H  
ATOM   3321 HG12 VAL A 342     119.078  89.186 110.232  1.00 39.46           H  
ATOM   3322 HG13 VAL A 342     118.292  87.609 109.981  1.00 39.46           H  
ATOM   3323 HG21 VAL A 342     120.549  85.947 111.223  1.00 39.46           H  
ATOM   3324 HG22 VAL A 342     119.750  85.547 109.683  1.00 39.46           H  
ATOM   3325 HG23 VAL A 342     121.519  85.730 109.747  1.00 39.46           H  
ATOM   3326  N   ILE A 343     121.178  90.108 107.948  1.00 37.18           N  
ATOM   3327  CA  ILE A 343     120.988  91.505 107.563  1.00 37.18           C  
ATOM   3328  C   ILE A 343     120.535  91.603 106.113  1.00 37.18           C  
ATOM   3329  O   ILE A 343     119.629  92.378 105.781  1.00 37.18           O  
ATOM   3330  CB  ILE A 343     122.279  92.307 107.809  1.00 37.18           C  
ATOM   3331  CG1 ILE A 343     122.509  92.512 109.304  1.00 37.18           C  
ATOM   3332  CG2 ILE A 343     122.226  93.646 107.100  1.00 37.18           C  
ATOM   3333  CD1 ILE A 343     123.786  93.247 109.623  1.00 37.18           C  
ATOM   3334  H   ILE A 343     122.100  89.797 108.219  1.00 37.18           H  
ATOM   3335  HA  ILE A 343     120.203  91.926 108.192  1.00 37.18           H  
ATOM   3336  HB  ILE A 343     123.118  91.739 107.407  1.00 37.18           H  
ATOM   3337 HG13 ILE A 343     122.514  91.544 109.805  1.00 37.18           H  
ATOM   3338 HG12 ILE A 343     121.664  93.054 109.729  1.00 37.18           H  
ATOM   3339 HG21 ILE A 343     123.149  94.194 107.289  1.00 37.18           H  
ATOM   3340 HG22 ILE A 343     122.112  93.486 106.028  1.00 37.18           H  
ATOM   3341 HG23 ILE A 343     121.379  94.222 107.473  1.00 37.18           H  
ATOM   3342 HD11 ILE A 343     123.883  93.356 110.703  1.00 37.18           H  
ATOM   3343 HD12 ILE A 343     124.636  92.684 109.238  1.00 37.18           H  
ATOM   3344 HD13 ILE A 343     123.764  94.233 109.159  1.00 37.18           H  
ATOM   3345  N   ILE A 344     121.164  90.829 105.225  1.00 37.85           N  
ATOM   3346  CA  ILE A 344     120.766  90.841 103.819  1.00 37.85           C  
ATOM   3347  C   ILE A 344     119.319  90.388 103.669  1.00 37.85           C  
ATOM   3348  O   ILE A 344     118.540  90.989 102.917  1.00 37.85           O  
ATOM   3349  CB  ILE A 344     121.721  89.971 102.982  1.00 37.85           C  
ATOM   3350  CG1 ILE A 344     123.091  90.634 102.871  1.00 37.85           C  
ATOM   3351  CG2 ILE A 344     121.150  89.729 101.600  1.00 37.85           C  
ATOM   3352  CD1 ILE A 344     124.073  89.846 102.048  1.00 37.85           C  
ATOM   3353  H   ILE A 344     121.920  90.230 105.523  1.00 37.85           H  
ATOM   3354  HA  ILE A 344     120.838  91.866 103.456  1.00 37.85           H  
ATOM   3355  HB  ILE A 344     121.841  89.009 103.481  1.00 37.85           H  
ATOM   3356 HG13 ILE A 344     123.499  90.790 103.870  1.00 37.85           H  
ATOM   3357 HG12 ILE A 344     122.977  91.630 102.443  1.00 37.85           H  
ATOM   3358 HG21 ILE A 344     121.840  89.112 101.024  1.00 37.85           H  
ATOM   3359 HG22 ILE A 344     120.192  89.217 101.687  1.00 37.85           H  
ATOM   3360 HG23 ILE A 344     121.007  90.683 101.093  1.00 37.85           H  
ATOM   3361 HD11 ILE A 344     125.025  90.376 102.012  1.00 37.85           H  
ATOM   3362 HD12 ILE A 344     124.221  88.865 102.499  1.00 37.85           H  
ATOM   3363 HD13 ILE A 344     123.686  89.726 101.036  1.00 37.85           H  
ATOM   3364  N   LYS A 345     118.936  89.322 104.376  1.00 43.79           N  
ATOM   3365  CA  LYS A 345     117.558  88.843 104.284  1.00 43.79           C  
ATOM   3366  C   LYS A 345     116.567  89.885 104.790  1.00 43.79           C  
ATOM   3367  O   LYS A 345     115.500  90.080 104.194  1.00 43.79           O  
ATOM   3368  CB  LYS A 345     117.398  87.537 105.057  1.00 43.79           C  
ATOM   3369  CG  LYS A 345     117.926  86.317 104.329  1.00 43.79           C  
ATOM   3370  CD  LYS A 345     117.902  85.095 105.228  1.00 43.79           C  
ATOM   3371  CE  LYS A 345     116.484  84.755 105.656  1.00 43.79           C  
ATOM   3372  NZ  LYS A 345     116.436  83.510 106.469  1.00 43.79           N1+
ATOM   3373  H   LYS A 345     119.598  88.848 104.973  1.00 43.79           H  
ATOM   3374  HA  LYS A 345     117.337  88.646 103.235  1.00 43.79           H  
ATOM   3375  HB3 LYS A 345     116.346  87.387 105.298  1.00 43.79           H  
ATOM   3376  HB2 LYS A 345     117.896  87.625 106.022  1.00 43.79           H  
ATOM   3377  HG3 LYS A 345     118.948  86.505 103.999  1.00 43.79           H  
ATOM   3378  HG2 LYS A 345     117.316  86.129 103.445  1.00 43.79           H  
ATOM   3379  HD3 LYS A 345     118.513  85.282 106.111  1.00 43.79           H  
ATOM   3380  HD2 LYS A 345     118.334  84.246 104.698  1.00 43.79           H  
ATOM   3381  HE3 LYS A 345     115.857  84.635 104.772  1.00 43.79           H  
ATOM   3382  HE2 LYS A 345     116.072  85.582 106.234  1.00 43.79           H  
ATOM   3383  HZ1 LYS A 345     115.476  83.294 106.699  1.00 43.79           H  
ATOM   3384  HZ2 LYS A 345     116.835  82.747 105.941  1.00 43.79           H  
ATOM   3385  HZ3 LYS A 345     116.964  83.642 107.320  1.00 43.79           H  
ATOM   3386  N   ASN A 346     116.897  90.563 105.891  1.00 42.36           N  
ATOM   3387  CA  ASN A 346     115.998  91.586 106.416  1.00 42.36           C  
ATOM   3388  C   ASN A 346     115.882  92.768 105.460  1.00 42.36           C  
ATOM   3389  O   ASN A 346     114.796  93.334 105.298  1.00 42.36           O  
ATOM   3390  CB  ASN A 346     116.470  92.053 107.790  1.00 42.36           C  
ATOM   3391  CG  ASN A 346     116.315  90.986 108.850  1.00 42.36           C  
ATOM   3392  OD1 ASN A 346     117.248  90.948 109.791  1.00 42.36           O  
ATOM   3393  ND2 ASN A 346     115.366  90.205 108.825  1.00 42.36           N  
ATOM   3394  H   ASN A 346     117.769  90.368 106.361  1.00 42.36           H  
ATOM   3395  HA  ASN A 346     115.009  91.143 106.529  1.00 42.36           H  
ATOM   3396  HB3 ASN A 346     115.909  92.940 108.084  1.00 42.36           H  
ATOM   3397  HB2 ASN A 346     117.516  92.355 107.730  1.00 42.36           H  
ATOM   3398 HD22 ASN A 346     115.275  89.497 109.540  1.00 42.36           H  
ATOM   3399 HD21 ASN A 346     114.677  90.271 108.090  1.00 42.36           H  
ATOM   3400  N   ASN A 347     116.990  93.160 104.826  1.00 42.36           N  
ATOM   3401  CA  ASN A 347     116.932  94.232 103.835  1.00 42.36           C  
ATOM   3402  C   ASN A 347     116.056  93.840 102.653  1.00 42.36           C  
ATOM   3403  O   ASN A 347     115.253  94.648 102.168  1.00 42.36           O  
ATOM   3404  CB  ASN A 347     118.339  94.588 103.362  1.00 42.36           C  
ATOM   3405  CG  ASN A 347     119.102  95.410 104.374  1.00 42.36           C  
ATOM   3406  OD1 ASN A 347     118.510  96.046 105.244  1.00 42.36           O  
ATOM   3407  ND2 ASN A 347     120.422  95.405 104.266  1.00 42.36           N  
ATOM   3408  H   ASN A 347     117.873  92.715 105.031  1.00 42.36           H  
ATOM   3409  HA  ASN A 347     116.496  95.112 104.307  1.00 42.36           H  
ATOM   3410  HB3 ASN A 347     118.277  95.137 102.422  1.00 42.36           H  
ATOM   3411  HB2 ASN A 347     118.891  93.673 103.148  1.00 42.36           H  
ATOM   3412 HD22 ASN A 347     120.984  95.937 104.915  1.00 42.36           H  
ATOM   3413 HD21 ASN A 347     120.867  94.869 103.534  1.00 42.36           H  
ATOM   3414  N   LEU A 348     116.198  92.601 102.175  1.00 49.17           N  
ATOM   3415  CA  LEU A 348     115.364  92.136 101.072  1.00 49.17           C  
ATOM   3416  C   LEU A 348     113.890  92.140 101.453  1.00 49.17           C  
ATOM   3417  O   LEU A 348     113.038  92.538 100.652  1.00 49.17           O  
ATOM   3418  CB  LEU A 348     115.797  90.738 100.634  1.00 49.17           C  
ATOM   3419  CG  LEU A 348     117.053  90.671  99.769  1.00 49.17           C  
ATOM   3420  CD1 LEU A 348     117.423  89.229  99.490  1.00 49.17           C  
ATOM   3421  CD2 LEU A 348     116.849  91.433  98.475  1.00 49.17           C  
ATOM   3422  H   LEU A 348     116.886  91.980 102.577  1.00 49.17           H  
ATOM   3423  HA  LEU A 348     115.501  92.815 100.231  1.00 49.17           H  
ATOM   3424  HB3 LEU A 348     114.973  90.254 100.110  1.00 49.17           H  
ATOM   3425  HB2 LEU A 348     115.933  90.111 101.515  1.00 49.17           H  
ATOM   3426  HG  LEU A 348     117.873  91.136 100.316  1.00 49.17           H  
ATOM   3427 HD11 LEU A 348     118.320  89.197  98.872  1.00 49.17           H  
ATOM   3428 HD12 LEU A 348     117.612  88.713 100.431  1.00 49.17           H  
ATOM   3429 HD13 LEU A 348     116.603  88.738  98.965  1.00 49.17           H  
ATOM   3430 HD21 LEU A 348     117.755  91.374  97.871  1.00 49.17           H  
ATOM   3431 HD22 LEU A 348     116.016  90.997  97.923  1.00 49.17           H  
ATOM   3432 HD23 LEU A 348     116.629  92.477  98.698  1.00 49.17           H  
ATOM   3433  N   LYS A 349     113.568  91.694 102.670  1.00 54.75           N  
ATOM   3434  CA  LYS A 349     112.178  91.732 103.118  1.00 54.75           C  
ATOM   3435  C   LYS A 349     111.660  93.162 103.203  1.00 54.75           C  
ATOM   3436  O   LYS A 349     110.535  93.448 102.781  1.00 54.75           O  
ATOM   3437  CB  LYS A 349     112.035  91.042 104.472  1.00 54.75           C  
ATOM   3438  CG  LYS A 349     112.267  89.546 104.446  1.00 54.75           C  
ATOM   3439  CD  LYS A 349     112.074  88.948 105.826  1.00 54.75           C  
ATOM   3440  CE  LYS A 349     112.326  87.454 105.820  1.00 54.75           C  
ATOM   3441  NZ  LYS A 349     112.150  86.867 107.175  1.00 54.75           N1+
ATOM   3442  H   LYS A 349     114.286  91.330 103.281  1.00 54.75           H  
ATOM   3443  HA  LYS A 349     111.570  91.191 102.393  1.00 54.75           H  
ATOM   3444  HB3 LYS A 349     111.045  91.247 104.878  1.00 54.75           H  
ATOM   3445  HB2 LYS A 349     112.720  91.501 105.185  1.00 54.75           H  
ATOM   3446  HG3 LYS A 349     113.280  89.342 104.100  1.00 54.75           H  
ATOM   3447  HG2 LYS A 349     111.569  89.083 103.749  1.00 54.75           H  
ATOM   3448  HD3 LYS A 349     111.057  89.143 106.167  1.00 54.75           H  
ATOM   3449  HD2 LYS A 349     112.756  89.428 106.528  1.00 54.75           H  
ATOM   3450  HE3 LYS A 349     113.339  87.258 105.469  1.00 54.75           H  
ATOM   3451  HE2 LYS A 349     111.639  86.973 105.124  1.00 54.75           H  
ATOM   3452  HZ1 LYS A 349     111.195  86.995 107.476  1.00 54.75           H  
ATOM   3453  HZ2 LYS A 349     112.364  85.880 107.145  1.00 54.75           H  
ATOM   3454  HZ3 LYS A 349     112.772  87.326 107.825  1.00 54.75           H  
ATOM   3455  N   ASP A 350     112.465  94.073 103.754  1.00 58.12           N  
ATOM   3456  CA  ASP A 350     112.021  95.454 103.919  1.00 58.12           C  
ATOM   3457  C   ASP A 350     111.772  96.122 102.574  1.00 58.12           C  
ATOM   3458  O   ASP A 350     110.800  96.869 102.416  1.00 58.12           O  
ATOM   3459  CB  ASP A 350     113.049  96.242 104.729  1.00 58.12           C  
ATOM   3460  CG  ASP A 350     112.537  97.602 105.152  1.00 58.12           C  
ATOM   3461  OD2 ASP A 350     112.249  97.781 106.353  1.00 58.12           O1-
ATOM   3462  OD1 ASP A 350     112.427  98.495 104.286  1.00 58.12           O  
ATOM   3463  H   ASP A 350     113.390  93.809 104.061  1.00 58.12           H  
ATOM   3464  HA  ASP A 350     111.083  95.446 104.474  1.00 58.12           H  
ATOM   3465  HB3 ASP A 350     113.958  96.364 104.140  1.00 58.12           H  
ATOM   3466  HB2 ASP A 350     113.330  95.669 105.613  1.00 58.12           H  
ATOM   3467  N   CYS A 351     112.639  95.868 101.592  1.00 61.55           N  
ATOM   3468  CA  CYS A 351     112.443  96.446 100.268  1.00 61.55           C  
ATOM   3469  C   CYS A 351     111.218  95.890  99.554  1.00 61.55           C  
ATOM   3470  O   CYS A 351     110.819  96.445  98.527  1.00 61.55           O  
ATOM   3471  CB  CYS A 351     113.687  96.224  99.409  1.00 61.55           C  
ATOM   3472  SG  CYS A 351     115.148  97.116  99.986  1.00 61.55           S  
ATOM   3473  H   CYS A 351     113.436  95.272 101.764  1.00 61.55           H  
ATOM   3474  HA  CYS A 351     112.304  97.520 100.387  1.00 61.55           H  
ATOM   3475  HB3 CYS A 351     113.471  96.511  98.380  1.00 61.55           H  
ATOM   3476  HB2 CYS A 351     113.909  95.158  99.363  1.00 61.55           H  
ATOM   3477  HG  CYS A 351     115.685  96.468 101.023  1.00 61.55           H  
ATOM   3478  N   GLY A 352     110.617  94.820 100.066  1.00 67.17           N  
ATOM   3479  CA  GLY A 352     109.459  94.220  99.443  1.00 67.17           C  
ATOM   3480  C   GLY A 352     109.762  93.126  98.449  1.00 67.17           C  
ATOM   3481  O   GLY A 352     108.851  92.686  97.740  1.00 67.17           O  
ATOM   3482  H   GLY A 352     110.968  94.402 100.916  1.00 67.17           H  
ATOM   3483  HA3 GLY A 352     108.869  94.996  98.956  1.00 67.17           H  
ATOM   3484  HA2 GLY A 352     108.795  93.832 100.215  1.00 67.17           H  
ATOM   3485  N   LEU A 353     111.008  92.670  98.375  1.00 69.35           N  
ATOM   3486  CA  LEU A 353     111.423  91.669  97.404  1.00 69.35           C  
ATOM   3487  C   LEU A 353     111.376  90.250  97.954  1.00 69.35           C  
ATOM   3488  O   LEU A 353     111.705  89.310  97.226  1.00 69.35           O  
ATOM   3489  CB  LEU A 353     112.841  91.973  96.910  1.00 69.35           C  
ATOM   3490  CG  LEU A 353     113.028  92.918  95.721  1.00 69.35           C  
ATOM   3491  CD1 LEU A 353     112.253  94.210  95.901  1.00 69.35           C  
ATOM   3492  CD2 LEU A 353     114.504  93.211  95.518  1.00 69.35           C  
ATOM   3493  H   LEU A 353     111.712  93.019  99.009  1.00 69.35           H  
ATOM   3494  HA  LEU A 353     110.747  91.724  96.550  1.00 69.35           H  
ATOM   3495  HB3 LEU A 353     113.354  91.034  96.702  1.00 69.35           H  
ATOM   3496  HB2 LEU A 353     113.440  92.332  97.747  1.00 69.35           H  
ATOM   3497  HG  LEU A 353     112.654  92.419  94.827  1.00 69.35           H  
ATOM   3498 HD11 LEU A 353     112.412  94.853  95.036  1.00 69.35           H  
ATOM   3499 HD12 LEU A 353     111.190  93.987  95.996  1.00 69.35           H  
ATOM   3500 HD13 LEU A 353     112.599  94.719  96.800  1.00 69.35           H  
ATOM   3501 HD21 LEU A 353     114.628  93.884  94.670  1.00 69.35           H  
ATOM   3502 HD22 LEU A 353     114.909  93.679  96.415  1.00 69.35           H  
ATOM   3503 HD23 LEU A 353     115.036  92.280  95.323  1.00 69.35           H  
ATOM   3504  N   PHE A 354     110.971  90.068  99.205  1.00 78.60           N  
ATOM   3505  CA  PHE A 354     110.999  88.747  99.821  1.00 78.60           C  
ATOM   3506  C   PHE A 354     109.635  88.372 100.385  1.00 78.60           C  
ATOM   3507  O   PHE A 354     108.978  87.455  99.892  1.00 78.60           O  
ATOM   3508  CB  PHE A 354     112.056  88.701 100.925  1.00 78.60           C  
ATOM   3509  CG  PHE A 354     112.675  87.349 101.118  1.00 78.60           C  
ATOM   3510  CD2 PHE A 354     113.885  87.037 100.523  1.00 78.60           C  
ATOM   3511  CD1 PHE A 354     112.051  86.391 101.897  1.00 78.60           C  
ATOM   3512  CE2 PHE A 354     114.461  85.795 100.698  1.00 78.60           C  
ATOM   3513  CE1 PHE A 354     112.621  85.145 102.077  1.00 78.60           C  
ATOM   3514  CZ  PHE A 354     113.827  84.847 101.476  1.00 78.60           C  
ATOM   3515  OXT PHE A 354     109.157  88.977 101.345  1.00 78.60           O1-
ATOM   3516  H   PHE A 354     110.636  90.852  99.747  1.00 78.60           H  
ATOM   3517  HA  PHE A 354     111.268  88.017  99.057  1.00 78.60           H  
ATOM   3518  HB3 PHE A 354     111.613  89.033 101.864  1.00 78.60           H  
ATOM   3519  HB2 PHE A 354     112.838  89.429 100.707  1.00 78.60           H  
ATOM   3520  HD2 PHE A 354     114.391  87.770  99.912  1.00 78.60           H  
ATOM   3521  HD1 PHE A 354     111.107  86.613 102.373  1.00 78.60           H  
ATOM   3522  HE2 PHE A 354     115.406  85.567 100.227  1.00 78.60           H  
ATOM   3523  HE1 PHE A 354     112.123  84.406 102.687  1.00 78.60           H  
ATOM   3524  HZ  PHE A 354     114.275  83.874 101.614  1.00 78.60           H  
TER    3525      PHE A 354
ATOM   3526  N   ASP B   5     101.841  62.915 158.294  1.00136.67           N1+
ATOM   3527  CA  ASP B   5     101.531  63.990 159.228  1.00136.67           C  
ATOM   3528  C   ASP B   5     100.150  64.565 158.918  1.00136.67           C  
ATOM   3529  O   ASP B   5      99.571  64.271 157.873  1.00136.67           O  
ATOM   3530  CB  ASP B   5     102.601  65.082 159.165  1.00136.67           C  
ATOM   3531  CG  ASP B   5     102.616  65.957 160.401  1.00136.67           C  
ATOM   3532  OD1 ASP B   5     103.198  65.535 161.422  1.00136.67           O  
ATOM   3533  OD2 ASP B   5     102.043  67.064 160.354  1.00136.67           O1-
ATOM   3534  H1  ASP B   5     102.755  62.539 158.504  1.00136.67           H  
ATOM   3535  H2  ASP B   5     101.149  62.184 158.379  1.00136.67           H  
ATOM   3536  H3  ASP B   5     101.834  63.276 157.351  1.00136.67           H  
ATOM   3537  HA  ASP B   5     101.516  63.578 160.237  1.00136.67           H  
ATOM   3538  HB3 ASP B   5     102.434  65.702 158.284  1.00136.67           H  
ATOM   3539  HB2 ASP B   5     103.581  64.622 159.035  1.00136.67           H  
ATOM   3540  N   GLN B   6      99.623  65.388 159.828  1.00133.45           N  
ATOM   3541  CA  GLN B   6      98.262  65.895 159.706  1.00133.45           C  
ATOM   3542  C   GLN B   6      98.197  67.374 159.341  1.00133.45           C  
ATOM   3543  O   GLN B   6      97.099  67.939 159.309  1.00133.45           O  
ATOM   3544  CB  GLN B   6      97.486  65.650 161.007  1.00133.45           C  
ATOM   3545  CG  GLN B   6      97.953  66.495 162.182  1.00133.45           C  
ATOM   3546  CD  GLN B   6      99.030  65.812 163.003  1.00133.45           C  
ATOM   3547  OE1 GLN B   6      99.660  64.856 162.551  1.00133.45           O  
ATOM   3548  NE2 GLN B   6      99.245  66.300 164.219  1.00133.45           N  
ATOM   3549  H   GLN B   6     100.171  65.675 160.627  1.00133.45           H  
ATOM   3550  HA  GLN B   6      97.768  65.334 158.913  1.00133.45           H  
ATOM   3551  HB3 GLN B   6      97.550  64.595 161.273  1.00133.45           H  
ATOM   3552  HB2 GLN B   6      96.425  65.828 160.833  1.00133.45           H  
ATOM   3553  HG3 GLN B   6      97.102  66.727 162.822  1.00133.45           H  
ATOM   3554  HG2 GLN B   6      98.329  67.450 161.815  1.00133.45           H  
ATOM   3555 HE22 GLN B   6      99.950  65.886 164.812  1.00133.45           H  
ATOM   3556 HE21 GLN B   6      98.704  67.085 164.551  1.00133.45           H  
ATOM   3557  N   LEU B   7      99.335  68.016 159.066  1.00132.18           N  
ATOM   3558  CA  LEU B   7      99.320  69.437 158.728  1.00132.18           C  
ATOM   3559  C   LEU B   7      98.602  69.693 157.406  1.00132.18           C  
ATOM   3560  O   LEU B   7      97.818  70.644 157.293  1.00132.18           O  
ATOM   3561  CB  LEU B   7     100.748  69.978 158.684  1.00132.18           C  
ATOM   3562  CG  LEU B   7     101.399  70.193 160.053  1.00132.18           C  
ATOM   3563  CD1 LEU B   7     102.862  70.580 159.916  1.00132.18           C  
ATOM   3564  CD2 LEU B   7     100.637  71.240 160.852  1.00132.18           C  
ATOM   3565  H   LEU B   7     100.214  67.519 159.091  1.00132.18           H  
ATOM   3566  HA  LEU B   7      98.781  69.966 159.514  1.00132.18           H  
ATOM   3567  HB3 LEU B   7     100.762  70.915 158.127  1.00132.18           H  
ATOM   3568  HB2 LEU B   7     101.370  69.308 158.090  1.00132.18           H  
ATOM   3569  HG  LEU B   7     101.350  69.251 160.600  1.00132.18           H  
ATOM   3570 HD11 LEU B   7     103.294  70.725 160.906  1.00132.18           H  
ATOM   3571 HD12 LEU B   7     103.401  69.787 159.397  1.00132.18           H  
ATOM   3572 HD13 LEU B   7     102.942  71.506 159.346  1.00132.18           H  
ATOM   3573 HD21 LEU B   7     101.116  71.378 161.821  1.00132.18           H  
ATOM   3574 HD22 LEU B   7     100.639  72.185 160.309  1.00132.18           H  
ATOM   3575 HD23 LEU B   7      99.609  70.908 160.999  1.00132.18           H  
ATOM   3576  N   ARG B   8      98.861  68.862 156.394  1.00133.57           N  
ATOM   3577  CA  ARG B   8      98.205  69.049 155.102  1.00133.57           C  
ATOM   3578  C   ARG B   8      96.697  68.866 155.215  1.00133.57           C  
ATOM   3579  O   ARG B   8      95.924  69.642 154.639  1.00133.57           O  
ATOM   3580  CB  ARG B   8      98.785  68.083 154.068  1.00133.57           C  
ATOM   3581  CG  ARG B   8     100.134  68.498 153.502  1.00133.57           C  
ATOM   3582  CD  ARG B   8     101.274  68.046 154.396  1.00133.57           C  
ATOM   3583  NE  ARG B   8     101.163  66.631 154.737  1.00133.57           N  
ATOM   3584  CZ  ARG B   8     101.901  66.026 155.661  1.00133.57           C  
ATOM   3585  NH1 ARG B   8     101.731  64.734 155.905  1.00133.57           N  
ATOM   3586  NH2 ARG B   8     102.813  66.711 156.338  1.00133.57           N1+
ATOM   3587  H   ARG B   8      99.513  68.101 156.520  1.00133.57           H  
ATOM   3588  HA  ARG B   8      98.400  70.067 154.765  1.00133.57           H  
ATOM   3589  HB3 ARG B   8      98.074  67.959 153.251  1.00133.57           H  
ATOM   3590  HB2 ARG B   8      98.869  67.090 154.509  1.00133.57           H  
ATOM   3591  HG3 ARG B   8     100.165  69.582 153.395  1.00133.57           H  
ATOM   3592  HG2 ARG B   8     100.259  68.067 152.509  1.00133.57           H  
ATOM   3593  HD3 ARG B   8     101.276  68.640 155.310  1.00133.57           H  
ATOM   3594  HD2 ARG B   8     102.223  68.224 153.891  1.00133.57           H  
ATOM   3595  HE  ARG B   8     100.472  66.107 154.220  1.00133.57           H  
ATOM   3596 HH12 ARG B   8     102.292  64.275 156.608  1.00133.57           H  
ATOM   3597 HH11 ARG B   8     101.040  64.209 155.388  1.00133.57           H  
ATOM   3598 HH22 ARG B   8     103.373  66.249 157.040  1.00133.57           H  
ATOM   3599 HH21 ARG B   8     102.947  67.694 156.151  1.00133.57           H  
ATOM   3600  N   GLN B   9      96.257  67.845 155.954  1.00129.69           N  
ATOM   3601  CA  GLN B   9      94.824  67.637 156.127  1.00129.69           C  
ATOM   3602  C   GLN B   9      94.200  68.746 156.965  1.00129.69           C  
ATOM   3603  O   GLN B   9      93.045  69.121 156.732  1.00129.69           O  
ATOM   3604  CB  GLN B   9      94.562  66.270 156.756  1.00129.69           C  
ATOM   3605  CG  GLN B   9      93.090  65.941 156.927  1.00129.69           C  
ATOM   3606  CD  GLN B   9      92.283  66.216 155.672  1.00129.69           C  
ATOM   3607  OE1 GLN B   9      91.389  67.063 155.667  1.00129.69           O  
ATOM   3608  NE2 GLN B   9      92.594  65.498 154.599  1.00129.69           N  
ATOM   3609  H   GLN B   9      96.916  67.218 156.392  1.00129.69           H  
ATOM   3610  HA  GLN B   9      94.357  67.652 155.142  1.00129.69           H  
ATOM   3611  HB3 GLN B   9      95.059  66.217 157.725  1.00129.69           H  
ATOM   3612  HB2 GLN B   9      95.037  65.497 156.152  1.00129.69           H  
ATOM   3613  HG3 GLN B   9      92.683  66.522 157.754  1.00129.69           H  
ATOM   3614  HG2 GLN B   9      92.983  64.892 157.204  1.00129.69           H  
ATOM   3615 HE22 GLN B   9      92.091  65.638 153.735  1.00129.69           H  
ATOM   3616 HE21 GLN B   9      93.334  64.812 154.647  1.00129.69           H  
ATOM   3617  N   GLU B  10      94.943  69.281 157.937  1.00127.00           N  
ATOM   3618  CA  GLU B  10      94.460  70.436 158.686  1.00127.00           C  
ATOM   3619  C   GLU B  10      94.253  71.634 157.768  1.00127.00           C  
ATOM   3620  O   GLU B  10      93.238  72.335 157.864  1.00127.00           O  
ATOM   3621  CB  GLU B  10      95.441  70.776 159.809  1.00127.00           C  
ATOM   3622  CG  GLU B  10      94.952  71.851 160.763  1.00127.00           C  
ATOM   3623  CD  GLU B  10      95.938  72.133 161.878  1.00127.00           C  
ATOM   3624  OE1 GLU B  10      97.009  71.491 161.903  1.00127.00           O  
ATOM   3625  OE2 GLU B  10      95.643  72.996 162.731  1.00127.00           O1-
ATOM   3626  H   GLU B  10      95.846  68.886 158.158  1.00127.00           H  
ATOM   3627  HA  GLU B  10      93.501  70.178 159.135  1.00127.00           H  
ATOM   3628  HB3 GLU B  10      96.393  71.083 159.376  1.00127.00           H  
ATOM   3629  HB2 GLU B  10      95.673  69.872 160.372  1.00127.00           H  
ATOM   3630  HG3 GLU B  10      93.997  71.547 161.192  1.00127.00           H  
ATOM   3631  HG2 GLU B  10      94.761  72.769 160.207  1.00127.00           H  
ATOM   3632  N   ALA B  11      95.202  71.875 156.862  1.00125.41           N  
ATOM   3633  CA  ALA B  11      95.039  72.956 155.894  1.00125.41           C  
ATOM   3634  C   ALA B  11      93.841  72.705 154.985  1.00125.41           C  
ATOM   3635  O   ALA B  11      93.093  73.634 154.656  1.00125.41           O  
ATOM   3636  CB  ALA B  11      96.314  73.120 155.069  1.00125.41           C  
ATOM   3637  H   ALA B  11      96.038  71.309 156.843  1.00125.41           H  
ATOM   3638  HA  ALA B  11      94.865  73.882 156.442  1.00125.41           H  
ATOM   3639  HB1 ALA B  11      96.181  73.929 154.351  1.00125.41           H  
ATOM   3640  HB2 ALA B  11      97.148  73.356 155.731  1.00125.41           H  
ATOM   3641  HB3 ALA B  11      96.525  72.193 154.536  1.00125.41           H  
ATOM   3642  N   GLU B  12      93.646  71.451 154.567  1.00125.11           N  
ATOM   3643  CA  GLU B  12      92.519  71.124 153.697  1.00125.11           C  
ATOM   3644  C   GLU B  12      91.185  71.364 154.395  1.00125.11           C  
ATOM   3645  O   GLU B  12      90.257  71.930 153.802  1.00125.11           O  
ATOM   3646  CB  GLU B  12      92.623  69.673 153.230  1.00125.11           C  
ATOM   3647  CG  GLU B  12      93.224  69.507 151.845  1.00125.11           C  
ATOM   3648  CD  GLU B  12      93.240  68.062 151.391  1.00125.11           C  
ATOM   3649  OE1 GLU B  12      92.752  67.195 152.147  1.00125.11           O  
ATOM   3650  OE2 GLU B  12      93.741  67.792 150.280  1.00125.11           O1-
ATOM   3651  H   GLU B  12      94.281  70.719 154.852  1.00125.11           H  
ATOM   3652  HA  GLU B  12      92.566  71.769 152.820  1.00125.11           H  
ATOM   3653  HB3 GLU B  12      91.634  69.215 153.252  1.00125.11           H  
ATOM   3654  HB2 GLU B  12      93.211  69.103 153.950  1.00125.11           H  
ATOM   3655  HG3 GLU B  12      94.241  69.899 151.842  1.00125.11           H  
ATOM   3656  HG2 GLU B  12      92.658  70.105 151.131  1.00125.11           H  
ATOM   3657  N   GLN B  13      91.065  70.939 155.655  1.00123.25           N  
ATOM   3658  CA  GLN B  13      89.810  71.159 156.365  1.00123.25           C  
ATOM   3659  C   GLN B  13      89.603  72.635 156.676  1.00123.25           C  
ATOM   3660  O   GLN B  13      88.461  73.104 156.697  1.00123.25           O  
ATOM   3661  CB  GLN B  13      89.745  70.314 157.643  1.00123.25           C  
ATOM   3662  CG  GLN B  13      90.877  70.507 158.633  1.00123.25           C  
ATOM   3663  CD  GLN B  13      90.701  71.739 159.501  1.00123.25           C  
ATOM   3664  OE1 GLN B  13      89.581  72.190 159.742  1.00123.25           O  
ATOM   3665  NE2 GLN B  13      91.811  72.292 159.973  1.00123.25           N  
ATOM   3666  H   GLN B  13      91.838  70.471 156.106  1.00123.25           H  
ATOM   3667  HA  GLN B  13      88.998  70.839 155.712  1.00123.25           H  
ATOM   3668  HB3 GLN B  13      89.679  69.260 157.374  1.00123.25           H  
ATOM   3669  HB2 GLN B  13      88.794  70.494 158.145  1.00123.25           H  
ATOM   3670  HG3 GLN B  13      91.822  70.576 158.094  1.00123.25           H  
ATOM   3671  HG2 GLN B  13      90.957  69.625 159.268  1.00123.25           H  
ATOM   3672 HE22 GLN B  13      91.757  73.114 160.557  1.00123.25           H  
ATOM   3673 HE21 GLN B  13      92.710  71.891 159.748  1.00123.25           H  
ATOM   3674  N   LEU B  14      90.687  73.386 156.902  1.00118.66           N  
ATOM   3675  CA  LEU B  14      90.557  74.831 157.056  1.00118.66           C  
ATOM   3676  C   LEU B  14      90.034  75.472 155.777  1.00118.66           C  
ATOM   3677  O   LEU B  14      89.179  76.364 155.824  1.00118.66           O  
ATOM   3678  CB  LEU B  14      91.903  75.438 157.450  1.00118.66           C  
ATOM   3679  CG  LEU B  14      92.179  75.541 158.950  1.00118.66           C  
ATOM   3680  CD1 LEU B  14      93.663  75.745 159.209  1.00118.66           C  
ATOM   3681  CD2 LEU B  14      91.365  76.665 159.568  1.00118.66           C  
ATOM   3682  H   LEU B  14      91.597  72.953 156.966  1.00118.66           H  
ATOM   3683  HA  LEU B  14      89.844  75.029 157.856  1.00118.66           H  
ATOM   3684  HB3 LEU B  14      91.998  76.425 156.998  1.00118.66           H  
ATOM   3685  HB2 LEU B  14      92.705  74.873 156.975  1.00118.66           H  
ATOM   3686  HG  LEU B  14      91.877  74.604 159.418  1.00118.66           H  
ATOM   3687 HD11 LEU B  14      93.839  75.816 160.282  1.00118.66           H  
ATOM   3688 HD12 LEU B  14      94.222  74.901 158.805  1.00118.66           H  
ATOM   3689 HD13 LEU B  14      93.994  76.664 158.726  1.00118.66           H  
ATOM   3690 HD21 LEU B  14      91.575  76.722 160.636  1.00118.66           H  
ATOM   3691 HD22 LEU B  14      91.632  77.610 159.095  1.00118.66           H  
ATOM   3692 HD23 LEU B  14      90.303  76.471 159.417  1.00118.66           H  
ATOM   3693  N   LYS B  15      90.537  75.026 154.623  1.00119.65           N  
ATOM   3694  CA  LYS B  15      90.038  75.537 153.351  1.00119.65           C  
ATOM   3695  C   LYS B  15      88.563  75.203 153.165  1.00119.65           C  
ATOM   3696  O   LYS B  15      87.779  76.043 152.703  1.00119.65           O  
ATOM   3697  CB  LYS B  15      90.862  74.966 152.198  1.00119.65           C  
ATOM   3698  CG  LYS B  15      92.167  75.691 151.936  1.00119.65           C  
ATOM   3699  CD  LYS B  15      92.764  75.273 150.602  1.00119.65           C  
ATOM   3700  CE  LYS B  15      93.269  73.839 150.648  1.00119.65           C  
ATOM   3701  NZ  LYS B  15      94.734  73.770 150.910  1.00119.65           N1+
ATOM   3702  H   LYS B  15      91.269  74.330 154.627  1.00119.65           H  
ATOM   3703  HA  LYS B  15      90.148  76.621 153.349  1.00119.65           H  
ATOM   3704  HB3 LYS B  15      90.260  74.967 151.289  1.00119.65           H  
ATOM   3705  HB2 LYS B  15      91.066  73.912 152.388  1.00119.65           H  
ATOM   3706  HG3 LYS B  15      92.873  75.467 152.736  1.00119.65           H  
ATOM   3707  HG2 LYS B  15      91.990  76.767 151.933  1.00119.65           H  
ATOM   3708  HD3 LYS B  15      93.588  75.940 150.348  1.00119.65           H  
ATOM   3709  HD2 LYS B  15      92.009  75.367 149.821  1.00119.65           H  
ATOM   3710  HE3 LYS B  15      93.046  73.346 149.702  1.00119.65           H  
ATOM   3711  HE2 LYS B  15      92.736  73.292 151.425  1.00119.65           H  
ATOM   3712  HZ1 LYS B  15      94.938  74.204 151.799  1.00119.65           H  
ATOM   3713  HZ2 LYS B  15      95.027  72.804 150.933  1.00119.65           H  
ATOM   3714  HZ3 LYS B  15      95.231  74.255 150.177  1.00119.65           H  
ATOM   3715  N   ASN B  16      88.171  73.974 153.510  1.00117.23           N  
ATOM   3716  CA  ASN B  16      86.768  73.588 153.394  1.00117.23           C  
ATOM   3717  C   ASN B  16      85.888  74.428 154.311  1.00117.23           C  
ATOM   3718  O   ASN B  16      84.803  74.866 153.912  1.00117.23           O  
ATOM   3719  CB  ASN B  16      86.603  72.100 153.703  1.00117.23           C  
ATOM   3720  CG  ASN B  16      87.384  71.218 152.751  1.00117.23           C  
ATOM   3721  OD1 ASN B  16      87.395  71.448 151.542  1.00117.23           O  
ATOM   3722  ND2 ASN B  16      88.042  70.200 153.292  1.00117.23           N  
ATOM   3723  H   ASN B  16      88.847  73.306 153.853  1.00117.23           H  
ATOM   3724  HA  ASN B  16      86.451  73.760 152.365  1.00117.23           H  
ATOM   3725  HB3 ASN B  16      85.547  71.836 153.658  1.00117.23           H  
ATOM   3726  HB2 ASN B  16      86.926  71.904 154.726  1.00117.23           H  
ATOM   3727 HD22 ASN B  16      88.580  69.578 152.706  1.00117.23           H  
ATOM   3728 HD21 ASN B  16      88.004  70.047 154.290  1.00117.23           H  
ATOM   3729  N   GLN B  17      86.344  74.669 155.542  1.00115.03           N  
ATOM   3730  CA  GLN B  17      85.594  75.516 156.465  1.00115.03           C  
ATOM   3731  C   GLN B  17      85.453  76.932 155.924  1.00115.03           C  
ATOM   3732  O   GLN B  17      84.371  77.528 155.996  1.00115.03           O  
ATOM   3733  CB  GLN B  17      86.281  75.533 157.830  1.00115.03           C  
ATOM   3734  CG  GLN B  17      85.899  76.718 158.698  1.00115.03           C  
ATOM   3735  CD  GLN B  17      86.914  76.991 159.787  1.00115.03           C  
ATOM   3736  OE1 GLN B  17      87.911  76.280 159.913  1.00115.03           O  
ATOM   3737  NE2 GLN B  17      86.669  78.028 160.579  1.00115.03           N  
ATOM   3738  H   GLN B  17      87.218  74.264 155.845  1.00115.03           H  
ATOM   3739  HA  GLN B  17      84.597  75.093 156.587  1.00115.03           H  
ATOM   3740  HB3 GLN B  17      87.362  75.521 157.691  1.00115.03           H  
ATOM   3741  HB2 GLN B  17      86.054  74.608 158.360  1.00115.03           H  
ATOM   3742  HG3 GLN B  17      84.923  76.537 159.149  1.00115.03           H  
ATOM   3743  HG2 GLN B  17      85.791  77.605 158.073  1.00115.03           H  
ATOM   3744 HE22 GLN B  17      87.312  78.258 161.323  1.00115.03           H  
ATOM   3745 HE21 GLN B  17      85.840  78.587 160.437  1.00115.03           H  
ATOM   3746  N   ILE B  18      86.537  77.485 155.375  1.00112.07           N  
ATOM   3747  CA  ILE B  18      86.501  78.851 154.860  1.00112.07           C  
ATOM   3748  C   ILE B  18      85.534  78.953 153.687  1.00112.07           C  
ATOM   3749  O   ILE B  18      84.726  79.887 153.605  1.00112.07           O  
ATOM   3750  CB  ILE B  18      87.917  79.317 154.473  1.00112.07           C  
ATOM   3751  CG1 ILE B  18      88.721  79.663 155.728  1.00112.07           C  
ATOM   3752  CG2 ILE B  18      87.856  80.510 153.534  1.00112.07           C  
ATOM   3753  CD1 ILE B  18      90.176  79.982 155.458  1.00112.07           C  
ATOM   3754  H   ILE B  18      87.396  76.958 155.312  1.00112.07           H  
ATOM   3755  HA  ILE B  18      86.137  79.502 155.655  1.00112.07           H  
ATOM   3756  HB  ILE B  18      88.420  78.499 153.957  1.00112.07           H  
ATOM   3757 HG13 ILE B  18      88.658  78.837 156.437  1.00112.07           H  
ATOM   3758 HG12 ILE B  18      88.254  80.507 156.235  1.00112.07           H  
ATOM   3759 HG21 ILE B  18      88.868  80.821 153.275  1.00112.07           H  
ATOM   3760 HG22 ILE B  18      87.318  80.232 152.627  1.00112.07           H  
ATOM   3761 HG23 ILE B  18      87.338  81.334 154.025  1.00112.07           H  
ATOM   3762 HD11 ILE B  18      90.677  80.217 156.397  1.00112.07           H  
ATOM   3763 HD12 ILE B  18      90.657  79.121 154.995  1.00112.07           H  
ATOM   3764 HD13 ILE B  18      90.242  80.839 154.787  1.00112.07           H  
ATOM   3765  N   ARG B  19      85.593  77.991 152.761  1.00115.70           N  
ATOM   3766  CA  ARG B  19      84.702  78.061 151.607  1.00115.70           C  
ATOM   3767  C   ARG B  19      83.251  77.810 152.003  1.00115.70           C  
ATOM   3768  O   ARG B  19      82.342  78.406 151.415  1.00115.70           O  
ATOM   3769  CB  ARG B  19      85.149  77.086 150.515  1.00115.70           C  
ATOM   3770  CG  ARG B  19      85.067  75.618 150.870  1.00115.70           C  
ATOM   3771  CD  ARG B  19      85.512  74.753 149.701  1.00115.70           C  
ATOM   3772  NE  ARG B  19      85.526  73.333 150.041  1.00115.70           N  
ATOM   3773  CZ  ARG B  19      84.479  72.525 149.918  1.00115.70           C  
ATOM   3774  NH1 ARG B  19      84.584  71.246 150.252  1.00115.70           N  
ATOM   3775  NH2 ARG B  19      83.328  72.993 149.456  1.00115.70           N1+
ATOM   3776  H   ARG B  19      86.248  77.229 152.865  1.00115.70           H  
ATOM   3777  HA  ARG B  19      84.766  79.070 151.199  1.00115.70           H  
ATOM   3778  HB3 ARG B  19      86.168  77.327 150.213  1.00115.70           H  
ATOM   3779  HB2 ARG B  19      84.571  77.270 149.610  1.00115.70           H  
ATOM   3780  HG3 ARG B  19      84.041  75.366 151.138  1.00115.70           H  
ATOM   3781  HG2 ARG B  19      85.702  75.417 151.733  1.00115.70           H  
ATOM   3782  HD3 ARG B  19      86.508  75.059 149.382  1.00115.70           H  
ATOM   3783  HD2 ARG B  19      84.845  74.917 148.855  1.00115.70           H  
ATOM   3784  HE  ARG B  19      86.403  72.973 150.389  1.00115.70           H  
ATOM   3785 HH12 ARG B  19      83.787  70.632 150.158  1.00115.70           H  
ATOM   3786 HH11 ARG B  19      85.461  70.885 150.600  1.00115.70           H  
ATOM   3787 HH22 ARG B  19      82.533  72.377 149.363  1.00115.70           H  
ATOM   3788 HH21 ARG B  19      83.246  73.966 149.197  1.00115.70           H  
ATOM   3789  N   ASP B  20      83.010  76.957 153.003  1.00115.32           N  
ATOM   3790  CA  ASP B  20      81.649  76.777 153.497  1.00115.32           C  
ATOM   3791  C   ASP B  20      81.123  78.053 154.142  1.00115.32           C  
ATOM   3792  O   ASP B  20      79.956  78.415 153.955  1.00115.32           O  
ATOM   3793  CB  ASP B  20      81.600  75.611 154.484  1.00115.32           C  
ATOM   3794  CG  ASP B  20      81.345  74.282 153.801  1.00115.32           C  
ATOM   3795  OD1 ASP B  20      81.269  74.258 152.554  1.00115.32           O  
ATOM   3796  OD2 ASP B  20      81.219  73.261 154.510  1.00115.32           O1-
ATOM   3797  H   ASP B  20      83.770  76.437 153.417  1.00115.32           H  
ATOM   3798  HA  ASP B  20      81.008  76.534 152.650  1.00115.32           H  
ATOM   3799  HB3 ASP B  20      80.820  75.794 155.223  1.00115.32           H  
ATOM   3800  HB2 ASP B  20      82.540  75.562 155.033  1.00115.32           H  
ATOM   3801  N   ALA B  21      81.971  78.751 154.903  1.00108.85           N  
ATOM   3802  CA  ALA B  21      81.565  80.029 155.481  1.00108.85           C  
ATOM   3803  C   ALA B  21      81.265  81.053 154.394  1.00108.85           C  
ATOM   3804  O   ALA B  21      80.299  81.818 154.499  1.00108.85           O  
ATOM   3805  CB  ALA B  21      82.651  80.547 156.423  1.00108.85           C  
ATOM   3806  H   ALA B  21      82.899  78.395 155.082  1.00108.85           H  
ATOM   3807  HA  ALA B  21      80.656  79.869 156.061  1.00108.85           H  
ATOM   3808  HB1 ALA B  21      82.339  81.500 156.849  1.00108.85           H  
ATOM   3809  HB2 ALA B  21      82.811  79.826 157.225  1.00108.85           H  
ATOM   3810  HB3 ALA B  21      83.579  80.684 155.868  1.00108.85           H  
ATOM   3811  N   ARG B  22      82.086  81.081 153.342  1.00103.81           N  
ATOM   3812  CA  ARG B  22      81.843  82.001 152.235  1.00103.81           C  
ATOM   3813  C   ARG B  22      80.535  81.677 151.525  1.00103.81           C  
ATOM   3814  O   ARG B  22      79.806  82.583 151.106  1.00103.81           O  
ATOM   3815  CB  ARG B  22      83.015  81.962 151.253  1.00103.81           C  
ATOM   3816  CG  ARG B  22      84.257  82.687 151.745  1.00103.81           C  
ATOM   3817  CD  ARG B  22      85.406  82.577 150.754  1.00103.81           C  
ATOM   3818  NE  ARG B  22      86.614  83.222 151.262  1.00103.81           N  
ATOM   3819  CZ  ARG B  22      87.706  83.448 150.538  1.00103.81           C  
ATOM   3820  NH1 ARG B  22      87.750  83.084 149.264  1.00103.81           N  
ATOM   3821  NH2 ARG B  22      88.755  84.043 151.088  1.00103.81           N1+
ATOM   3822  H   ARG B  22      82.883  80.462 153.307  1.00103.81           H  
ATOM   3823  HA  ARG B  22      81.771  83.010 152.640  1.00103.81           H  
ATOM   3824  HB3 ARG B  22      82.702  82.388 150.300  1.00103.81           H  
ATOM   3825  HB2 ARG B  22      83.266  80.925 151.031  1.00103.81           H  
ATOM   3826  HG3 ARG B  22      84.564  82.270 152.704  1.00103.81           H  
ATOM   3827  HG2 ARG B  22      84.021  83.738 151.912  1.00103.81           H  
ATOM   3828  HD3 ARG B  22      85.117  83.040 149.811  1.00103.81           H  
ATOM   3829  HD2 ARG B  22      85.613  81.526 150.554  1.00103.81           H  
ATOM   3830  HE  ARG B  22      86.584  83.502 152.232  1.00103.81           H  
ATOM   3831 HH12 ARG B  22      88.582  83.258 148.718  1.00103.81           H  
ATOM   3832 HH11 ARG B  22      86.952  82.633 148.840  1.00103.81           H  
ATOM   3833 HH22 ARG B  22      89.584  84.215 150.538  1.00103.81           H  
ATOM   3834 HH21 ARG B  22      88.725  84.325 152.057  1.00103.81           H  
ATOM   3835  N   LYS B  23      80.226  80.387 151.370  1.00108.02           N  
ATOM   3836  CA  LYS B  23      78.949  80.000 150.776  1.00108.02           C  
ATOM   3837  C   LYS B  23      77.783  80.403 151.669  1.00108.02           C  
ATOM   3838  O   LYS B  23      76.734  80.837 151.177  1.00108.02           O  
ATOM   3839  CB  LYS B  23      78.926  78.495 150.512  1.00108.02           C  
ATOM   3840  CG  LYS B  23      77.872  78.066 149.509  1.00108.02           C  
ATOM   3841  CD  LYS B  23      78.075  78.761 148.172  1.00108.02           C  
ATOM   3842  CE  LYS B  23      76.893  78.538 147.244  1.00108.02           C  
ATOM   3843  NZ  LYS B  23      76.775  77.114 146.827  1.00108.02           N1+
ATOM   3844  H   LYS B  23      80.877  79.673 151.664  1.00108.02           H  
ATOM   3845  HA  LYS B  23      78.844  80.517 149.822  1.00108.02           H  
ATOM   3846  HB3 LYS B  23      78.768  77.965 151.452  1.00108.02           H  
ATOM   3847  HB2 LYS B  23      79.908  78.174 150.164  1.00108.02           H  
ATOM   3848  HG3 LYS B  23      76.882  78.307 149.897  1.00108.02           H  
ATOM   3849  HG2 LYS B  23      77.923  76.986 149.368  1.00108.02           H  
ATOM   3850  HD3 LYS B  23      78.982  78.383 147.701  1.00108.02           H  
ATOM   3851  HD2 LYS B  23      78.211  79.830 148.336  1.00108.02           H  
ATOM   3852  HE3 LYS B  23      77.002  79.167 146.360  1.00108.02           H  
ATOM   3853  HE2 LYS B  23      75.975  78.846 147.745  1.00108.02           H  
ATOM   3854  HZ1 LYS B  23      76.649  76.533 147.643  1.00108.02           H  
ATOM   3855  HZ2 LYS B  23      75.980  77.007 146.213  1.00108.02           H  
ATOM   3856  HZ3 LYS B  23      77.615  76.834 146.341  1.00108.02           H  
ATOM   3857  N   ALA B  24      77.946  80.258 152.985  1.00108.79           N  
ATOM   3858  CA  ALA B  24      76.891  80.648 153.914  1.00108.79           C  
ATOM   3859  C   ALA B  24      76.636  82.149 153.866  1.00108.79           C  
ATOM   3860  O   ALA B  24      75.481  82.592 153.896  1.00108.79           O  
ATOM   3861  CB  ALA B  24      77.254  80.211 155.333  1.00108.79           C  
ATOM   3862  H   ALA B  24      78.807  79.875 153.348  1.00108.79           H  
ATOM   3863  HA  ALA B  24      75.974  80.136 153.623  1.00108.79           H  
ATOM   3864  HB1 ALA B  24      76.460  80.507 156.019  1.00108.79           H  
ATOM   3865  HB2 ALA B  24      77.373  79.128 155.361  1.00108.79           H  
ATOM   3866  HB3 ALA B  24      78.188  80.686 155.632  1.00108.79           H  
ATOM   3867  N   CYS B  25      77.698  82.947 153.785  1.00104.04           N  
ATOM   3868  CA  CYS B  25      77.573  84.400 153.794  1.00104.04           C  
ATOM   3869  C   CYS B  25      77.112  84.972 152.457  1.00104.04           C  
ATOM   3870  O   CYS B  25      77.185  86.190 152.268  1.00104.04           O  
ATOM   3871  CB  CYS B  25      78.904  85.039 154.197  1.00104.04           C  
ATOM   3872  SG  CYS B  25      79.444  84.641 155.873  1.00104.04           S  
ATOM   3873  H   CYS B  25      78.624  82.550 153.715  1.00104.04           H  
ATOM   3874  HA  CYS B  25      76.831  84.668 154.547  1.00104.04           H  
ATOM   3875  HB3 CYS B  25      78.833  86.121 154.088  1.00104.04           H  
ATOM   3876  HB2 CYS B  25      79.677  84.741 153.488  1.00104.04           H  
ATOM   3877  HG  CYS B  25      79.957  83.408 155.895  1.00104.04           H  
ATOM   3878  N   ALA B  26      76.646  84.136 151.535  1.00100.88           N  
ATOM   3879  CA  ALA B  26      76.150  84.578 150.238  1.00100.88           C  
ATOM   3880  C   ALA B  26      74.635  84.437 150.212  1.00100.88           C  
ATOM   3881  O   ALA B  26      74.102  83.377 150.558  1.00100.88           O  
ATOM   3882  CB  ALA B  26      76.783  83.769 149.105  1.00100.88           C  
ATOM   3883  H   ALA B  26      76.624  83.143 151.718  1.00100.88           H  
ATOM   3884  HA  ALA B  26      76.407  85.629 150.104  1.00100.88           H  
ATOM   3885  HB1 ALA B  26      76.396  84.119 148.148  1.00100.88           H  
ATOM   3886  HB2 ALA B  26      77.865  83.897 149.127  1.00100.88           H  
ATOM   3887  HB3 ALA B  26      76.540  82.714 149.231  1.00100.88           H  
ATOM   3888  N   ASP B  27      73.945  85.501 149.799  1.00102.78           N  
ATOM   3889  CA  ASP B  27      72.489  85.487 149.695  1.00102.78           C  
ATOM   3890  C   ASP B  27      72.019  85.593 148.249  1.00102.78           C  
ATOM   3891  O   ASP B  27      71.261  84.744 147.772  1.00102.78           O  
ATOM   3892  CB  ASP B  27      71.889  86.628 150.527  1.00102.78           C  
ATOM   3893  CG  ASP B  27      71.879  86.326 152.008  1.00102.78           C  
ATOM   3894  OD2 ASP B  27      72.417  87.143 152.782  1.00102.78           O1-
ATOM   3895  OD1 ASP B  27      71.332  85.273 152.398  1.00102.78           O  
ATOM   3896  H   ASP B  27      74.430  86.350 149.547  1.00102.78           H  
ATOM   3897  HA  ASP B  27      72.128  84.543 150.102  1.00102.78           H  
ATOM   3898  HB3 ASP B  27      70.871  86.825 150.191  1.00102.78           H  
ATOM   3899  HB2 ASP B  27      72.454  87.543 150.348  1.00102.78           H  
ATOM   3900  N   ALA B  28      72.461  86.626 147.539  1.00104.05           N  
ATOM   3901  CA  ALA B  28      72.062  86.848 146.157  1.00104.05           C  
ATOM   3902  C   ALA B  28      73.306  87.204 145.353  1.00104.05           C  
ATOM   3903  O   ALA B  28      74.432  87.167 145.859  1.00104.05           O  
ATOM   3904  CB  ALA B  28      70.980  87.933 146.071  1.00104.05           C  
ATOM   3905  H   ALA B  28      73.097  87.291 147.956  1.00104.05           H  
ATOM   3906  HA  ALA B  28      71.651  85.919 145.763  1.00104.05           H  
ATOM   3907  HB1 ALA B  28      70.697  88.083 145.029  1.00104.05           H  
ATOM   3908  HB2 ALA B  28      70.106  87.622 146.643  1.00104.05           H  
ATOM   3909  HB3 ALA B  28      71.367  88.866 146.479  1.00104.05           H  
ATOM   3910  N   THR B  29      73.099  87.550 144.089  1.00100.21           N  
ATOM   3911  CA  THR B  29      74.169  87.970 143.201  1.00100.21           C  
ATOM   3912  C   THR B  29      73.985  89.435 142.832  1.00100.21           C  
ATOM   3913  O   THR B  29      72.882  89.982 142.897  1.00100.21           O  
ATOM   3914  CB  THR B  29      74.204  87.114 141.932  1.00100.21           C  
ATOM   3915  OG1 THR B  29      73.022  87.353 141.160  1.00100.21           O  
ATOM   3916  CG2 THR B  29      74.276  85.639 142.290  1.00100.21           C  
ATOM   3917  H   THR B  29      72.165  87.528 143.706  1.00100.21           H  
ATOM   3918  HA  THR B  29      75.119  87.859 143.723  1.00100.21           H  
ATOM   3919  HB  THR B  29      75.079  87.383 141.341  1.00100.21           H  
ATOM   3920  HG1 THR B  29      72.248  87.123 141.679  1.00100.21           H  
ATOM   3921 HG21 THR B  29      74.300  85.044 141.377  1.00100.21           H  
ATOM   3922 HG22 THR B  29      75.179  85.449 142.871  1.00100.21           H  
ATOM   3923 HG23 THR B  29      73.401  85.364 142.879  1.00100.21           H  
ATOM   3924  N   LEU B  30      75.095  90.070 142.447  1.00 91.13           N  
ATOM   3925  CA  LEU B  30      75.039  91.466 142.033  1.00 91.13           C  
ATOM   3926  C   LEU B  30      74.127  91.656 140.828  1.00 91.13           C  
ATOM   3927  O   LEU B  30      73.462  92.692 140.712  1.00 91.13           O  
ATOM   3928  CB  LEU B  30      76.454  91.974 141.742  1.00 91.13           C  
ATOM   3929  CG  LEU B  30      76.671  93.415 141.273  1.00 91.13           C  
ATOM   3930  CD1 LEU B  30      76.278  94.405 142.344  1.00 91.13           C  
ATOM   3931  CD2 LEU B  30      78.128  93.619 140.906  1.00 91.13           C  
ATOM   3932  H   LEU B  30      75.980  89.583 142.442  1.00 91.13           H  
ATOM   3933  HA  LEU B  30      74.633  92.049 142.860  1.00 91.13           H  
ATOM   3934  HB3 LEU B  30      76.935  91.296 141.037  1.00 91.13           H  
ATOM   3935  HB2 LEU B  30      77.083  91.787 142.612  1.00 91.13           H  
ATOM   3936  HG  LEU B  30      76.058  93.592 140.389  1.00 91.13           H  
ATOM   3937 HD11 LEU B  30      76.444  95.419 141.981  1.00 91.13           H  
ATOM   3938 HD12 LEU B  30      75.224  94.275 142.590  1.00 91.13           H  
ATOM   3939 HD13 LEU B  30      76.882  94.236 143.235  1.00 91.13           H  
ATOM   3940 HD21 LEU B  30      78.279  94.646 140.573  1.00 91.13           H  
ATOM   3941 HD22 LEU B  30      78.753  93.425 141.777  1.00 91.13           H  
ATOM   3942 HD23 LEU B  30      78.401  92.933 140.104  1.00 91.13           H  
ATOM   3943  N   SER B  31      74.061  90.661 139.938  1.00 98.44           N  
ATOM   3944  CA  SER B  31      73.172  90.752 138.783  1.00 98.44           C  
ATOM   3945  C   SER B  31      71.708  90.788 139.206  1.00 98.44           C  
ATOM   3946  O   SER B  31      70.914  91.568 138.662  1.00 98.44           O  
ATOM   3947  CB  SER B  31      73.423  89.582 137.832  1.00 98.44           C  
ATOM   3948  OG  SER B  31      74.665  89.721 137.167  1.00 98.44           O  
ATOM   3949  H   SER B  31      74.630  89.835 140.061  1.00 98.44           H  
ATOM   3950  HA  SER B  31      73.396  91.677 138.252  1.00 98.44           H  
ATOM   3951  HB3 SER B  31      72.621  89.534 137.096  1.00 98.44           H  
ATOM   3952  HB2 SER B  31      73.415  88.649 138.395  1.00 98.44           H  
ATOM   3953  HG  SER B  31      74.667  90.535 136.658  1.00 98.44           H  
ATOM   3954  N   GLN B  32      71.328  89.944 140.168  1.00 99.58           N  
ATOM   3955  CA  GLN B  32      69.936  89.905 140.608  1.00 99.58           C  
ATOM   3956  C   GLN B  32      69.514  91.234 141.218  1.00 99.58           C  
ATOM   3957  O   GLN B  32      68.379  91.682 141.023  1.00 99.58           O  
ATOM   3958  CB  GLN B  32      69.730  88.767 141.606  1.00 99.58           C  
ATOM   3959  CG  GLN B  32      69.766  87.383 140.982  1.00 99.58           C  
ATOM   3960  CD  GLN B  32      69.882  86.283 142.016  1.00 99.58           C  
ATOM   3961  OE1 GLN B  32      70.052  86.548 143.205  1.00 99.58           O  
ATOM   3962  NE2 GLN B  32      69.788  85.037 141.566  1.00 99.58           N  
ATOM   3963  H   GLN B  32      72.005  89.328 140.596  1.00 99.58           H  
ATOM   3964  HA  GLN B  32      69.308  89.714 139.738  1.00 99.58           H  
ATOM   3965  HB3 GLN B  32      68.780  88.906 142.122  1.00 99.58           H  
ATOM   3966  HB2 GLN B  32      70.487  88.831 142.388  1.00 99.58           H  
ATOM   3967  HG3 GLN B  32      70.605  87.319 140.290  1.00 99.58           H  
ATOM   3968  HG2 GLN B  32      68.864  87.229 140.389  1.00 99.58           H  
ATOM   3969 HE22 GLN B  32      69.858  84.261 142.209  1.00 99.58           H  
ATOM   3970 HE21 GLN B  32      69.647  84.865 140.581  1.00 99.58           H  
ATOM   3971  N   ILE B  33      70.406  91.870 141.976  1.00 93.58           N  
ATOM   3972  CA  ILE B  33      70.086  93.166 142.562  1.00 93.58           C  
ATOM   3973  C   ILE B  33      70.053  94.253 141.493  1.00 93.58           C  
ATOM   3974  O   ILE B  33      69.193  95.142 141.522  1.00 93.58           O  
ATOM   3975  CB  ILE B  33      71.079  93.494 143.690  1.00 93.58           C  
ATOM   3976  CG1 ILE B  33      70.945  92.463 144.810  1.00 93.58           C  
ATOM   3977  CG2 ILE B  33      70.845  94.894 144.224  1.00 93.58           C  
ATOM   3978  CD1 ILE B  33      72.031  92.534 145.840  1.00 93.58           C  
ATOM   3979  H   ILE B  33      71.310  91.455 142.148  1.00 93.58           H  
ATOM   3980  HA  ILE B  33      69.091  93.098 143.001  1.00 93.58           H  
ATOM   3981  HB  ILE B  33      72.091  93.440 143.288  1.00 93.58           H  
ATOM   3982 HG13 ILE B  33      70.921  91.462 144.379  1.00 93.58           H  
ATOM   3983 HG12 ILE B  33      69.977  92.582 145.297  1.00 93.58           H  
ATOM   3984 HG21 ILE B  33      71.559  95.104 145.021  1.00 93.58           H  
ATOM   3985 HG22 ILE B  33      70.977  95.617 143.419  1.00 93.58           H  
ATOM   3986 HG23 ILE B  33      69.831  94.969 144.617  1.00 93.58           H  
ATOM   3987 HD11 ILE B  33      71.863  91.770 146.599  1.00 93.58           H  
ATOM   3988 HD12 ILE B  33      72.996  92.365 145.363  1.00 93.58           H  
ATOM   3989 HD13 ILE B  33      72.025  93.518 146.308  1.00 93.58           H  
ATOM   3990  N   THR B  34      70.974  94.202 140.530  1.00 92.48           N  
ATOM   3991  CA  THR B  34      71.135  95.292 139.576  1.00 92.48           C  
ATOM   3992  C   THR B  34      70.224  95.187 138.360  1.00 92.48           C  
ATOM   3993  O   THR B  34      70.190  96.126 137.558  1.00 92.48           O  
ATOM   3994  CB  THR B  34      72.580  95.361 139.077  1.00 92.48           C  
ATOM   3995  OG1 THR B  34      72.780  96.593 138.378  1.00 92.48           O  
ATOM   3996  CG2 THR B  34      72.835  94.233 138.100  1.00 92.48           C  
ATOM   3997  H   THR B  34      71.578  93.396 140.451  1.00 92.48           H  
ATOM   3998  HA  THR B  34      70.909  96.227 140.089  1.00 92.48           H  
ATOM   3999  HB  THR B  34      73.270  95.291 139.918  1.00 92.48           H  
ATOM   4000  HG1 THR B  34      71.984  96.818 137.891  1.00 92.48           H  
ATOM   4001 HG21 THR B  34      73.865  94.284 137.746  1.00 92.48           H  
ATOM   4002 HG22 THR B  34      72.669  93.277 138.597  1.00 92.48           H  
ATOM   4003 HG23 THR B  34      72.155  94.325 137.253  1.00 92.48           H  
ATOM   4004  N   ASN B  35      69.497  94.082 138.192  1.00 97.68           N  
ATOM   4005  CA  ASN B  35      68.747  93.925 136.939  1.00 97.68           C  
ATOM   4006  C   ASN B  35      67.599  94.926 136.770  1.00 97.68           C  
ATOM   4007  O   ASN B  35      66.878  94.793 135.774  1.00 97.68           O  
ATOM   4008  CB  ASN B  35      68.200  92.501 136.832  1.00 97.68           C  
ATOM   4009  CG  ASN B  35      67.464  92.062 138.081  1.00 97.68           C  
ATOM   4010  OD1 ASN B  35      67.215  90.762 138.194  1.00 97.68           O  
ATOM   4011  ND2 ASN B  35      67.127  92.879 138.937  1.00 97.68           N  
ATOM   4012  H   ASN B  35      69.472  93.379 138.917  1.00 97.68           H  
ATOM   4013  HA  ASN B  35      69.443  94.076 136.114  1.00 97.68           H  
ATOM   4014  HB3 ASN B  35      69.021  91.812 136.634  1.00 97.68           H  
ATOM   4015  HB2 ASN B  35      67.530  92.434 135.975  1.00 97.68           H  
ATOM   4016 HD22 ASN B  35      66.637  92.570 139.764  1.00 97.68           H  
ATOM   4017 HD21 ASN B  35      67.341  93.858 138.812  1.00 97.68           H  
ATOM   4018  N   ASN B  36      67.376  95.903 137.649  1.00 97.75           N  
ATOM   4019  CA  ASN B  36      66.286  96.851 137.477  1.00 97.75           C  
ATOM   4020  C   ASN B  36      66.741  98.280 137.213  1.00 97.75           C  
ATOM   4021  O   ASN B  36      65.893  99.137 136.943  1.00 97.75           O  
ATOM   4022  CB  ASN B  36      65.370  96.838 138.710  1.00 97.75           C  
ATOM   4023  CG  ASN B  36      64.433  95.647 138.725  1.00 97.75           C  
ATOM   4024  OD1 ASN B  36      64.355  94.968 139.864  1.00 97.75           O  
ATOM   4025  ND2 ASN B  36      63.785  95.342 137.724  1.00 97.75           N  
ATOM   4026  H   ASN B  36      67.971  95.999 138.459  1.00 97.75           H  
ATOM   4027  HA  ASN B  36      65.695  96.527 136.620  1.00 97.75           H  
ATOM   4028  HB3 ASN B  36      64.787  97.758 138.738  1.00 97.75           H  
ATOM   4029  HB2 ASN B  36      65.979  96.831 139.614  1.00 97.75           H  
ATOM   4030 HD22 ASN B  36      63.164  94.546 137.748  1.00 97.75           H  
ATOM   4031 HD21 ASN B  36      63.874  95.888 136.879  1.00 97.75           H  
ATOM   4032  N   ILE B  37      68.041  98.565 137.276  1.00 86.43           N  
ATOM   4033  CA  ILE B  37      68.503  99.933 137.074  1.00 86.43           C  
ATOM   4034  C   ILE B  37      68.679 100.211 135.585  1.00 86.43           C  
ATOM   4035  O   ILE B  37      68.731  99.304 134.750  1.00 86.43           O  
ATOM   4036  CB  ILE B  37      69.801 100.212 137.850  1.00 86.43           C  
ATOM   4037  CG1 ILE B  37      70.931  99.311 137.359  1.00 86.43           C  
ATOM   4038  CG2 ILE B  37      69.580 100.022 139.339  1.00 86.43           C  
ATOM   4039  CD1 ILE B  37      72.279  99.695 137.913  1.00 86.43           C  
ATOM   4040  H   ILE B  37      68.710  97.832 137.464  1.00 86.43           H  
ATOM   4041  HA  ILE B  37      67.734 100.606 137.453  1.00 86.43           H  
ATOM   4042  HB  ILE B  37      70.089 101.249 137.676  1.00 86.43           H  
ATOM   4043 HG13 ILE B  37      70.967  99.336 136.270  1.00 86.43           H  
ATOM   4044 HG12 ILE B  37      70.711  98.277 137.625  1.00 86.43           H  
ATOM   4045 HG21 ILE B  37      70.508 100.223 139.873  1.00 86.43           H  
ATOM   4046 HG22 ILE B  37      68.807 100.709 139.683  1.00 86.43           H  
ATOM   4047 HG23 ILE B  37      69.265  98.996 139.532  1.00 86.43           H  
ATOM   4048 HD11 ILE B  37      73.038  99.016 137.526  1.00 86.43           H  
ATOM   4049 HD12 ILE B  37      72.518 100.715 137.614  1.00 86.43           H  
ATOM   4050 HD13 ILE B  37      72.257  99.632 139.001  1.00 86.43           H  
ATOM   4051  N   ASP B  38      68.771 101.492 135.258  1.00 84.13           N  
ATOM   4052  CA  ASP B  38      68.877 101.929 133.873  1.00 84.13           C  
ATOM   4053  C   ASP B  38      70.213 101.490 133.289  1.00 84.13           C  
ATOM   4054  O   ASP B  38      71.264 101.838 133.844  1.00 84.13           O  
ATOM   4055  CB  ASP B  38      68.738 103.450 133.809  1.00 84.13           C  
ATOM   4056  CG  ASP B  38      68.764 103.995 132.389  1.00 84.13           C  
ATOM   4057  OD2 ASP B  38      68.752 105.235 132.235  1.00 84.13           O1-
ATOM   4058  OD1 ASP B  38      68.773 103.203 131.425  1.00 84.13           O  
ATOM   4059  H   ASP B  38      68.769 102.199 135.979  1.00 84.13           H  
ATOM   4060  HA  ASP B  38      68.072 101.475 133.296  1.00 84.13           H  
ATOM   4061  HB3 ASP B  38      69.538 103.911 134.388  1.00 84.13           H  
ATOM   4062  HB2 ASP B  38      67.809 103.749 134.295  1.00 84.13           H  
ATOM   4063  N   PRO B  39      70.231 100.741 132.187  1.00 80.54           N  
ATOM   4064  CA  PRO B  39      71.508 100.456 131.519  1.00 80.54           C  
ATOM   4065  C   PRO B  39      72.074 101.723 130.898  1.00 80.54           C  
ATOM   4066  O   PRO B  39      71.369 102.458 130.204  1.00 80.54           O  
ATOM   4067  CB  PRO B  39      71.146  99.413 130.453  1.00 80.54           C  
ATOM   4068  CG  PRO B  39      69.669  99.286 130.454  1.00 80.54           C  
ATOM   4069  CD  PRO B  39      69.070 100.156 131.498  1.00 80.54           C  
ATOM   4070  HA  PRO B  39      72.219 100.036 132.230  1.00 80.54           H  
ATOM   4071  HB3 PRO B  39      71.593  98.454 130.717  1.00 80.54           H  
ATOM   4072  HB2 PRO B  39      71.479  99.763 129.476  1.00 80.54           H  
ATOM   4073  HG3 PRO B  39      69.394  98.249 130.644  1.00 80.54           H  
ATOM   4074  HG2 PRO B  39      69.280  99.571 129.477  1.00 80.54           H  
ATOM   4075  HD2 PRO B  39      68.496 100.950 131.020  1.00 80.54           H  
ATOM   4076  HD3 PRO B  39      68.506  99.541 132.200  1.00 80.54           H  
ATOM   4077  N   VAL B  40      73.358 101.977 131.160  1.00 73.51           N  
ATOM   4078  CA  VAL B  40      73.982 103.197 130.668  1.00 73.51           C  
ATOM   4079  C   VAL B  40      73.988 103.199 129.144  1.00 73.51           C  
ATOM   4080  O   VAL B  40      74.009 102.146 128.494  1.00 73.51           O  
ATOM   4081  CB  VAL B  40      75.407 103.344 131.226  1.00 73.51           C  
ATOM   4082  CG1 VAL B  40      75.371 103.447 132.743  1.00 73.51           C  
ATOM   4083  CG2 VAL B  40      76.273 102.179 130.786  1.00 73.51           C  
ATOM   4084  H   VAL B  40      73.902 101.321 131.702  1.00 73.51           H  
ATOM   4085  HA  VAL B  40      73.391 104.046 131.010  1.00 73.51           H  
ATOM   4086  HB  VAL B  40      75.839 104.263 130.829  1.00 73.51           H  
ATOM   4087 HG11 VAL B  40      76.387 103.551 133.125  1.00 73.51           H  
ATOM   4088 HG12 VAL B  40      74.783 104.317 133.035  1.00 73.51           H  
ATOM   4089 HG13 VAL B  40      74.917 102.547 133.158  1.00 73.51           H  
ATOM   4090 HG21 VAL B  40      77.278 102.300 131.190  1.00 73.51           H  
ATOM   4091 HG22 VAL B  40      75.844 101.247 131.154  1.00 73.51           H  
ATOM   4092 HG23 VAL B  40      76.321 102.152 129.697  1.00 73.51           H  
ATOM   4093  N   GLY B  41      73.951 104.395 128.570  1.00 75.86           N  
ATOM   4094  CA  GLY B  41      73.934 104.524 127.131  1.00 75.86           C  
ATOM   4095  C   GLY B  41      75.226 104.048 126.503  1.00 75.86           C  
ATOM   4096  O   GLY B  41      76.280 103.981 127.134  1.00 75.86           O  
ATOM   4097  H   GLY B  41      73.934 105.228 129.140  1.00 75.86           H  
ATOM   4098  HA3 GLY B  41      73.763 105.566 126.862  1.00 75.86           H  
ATOM   4099  HA2 GLY B  41      73.101 103.950 126.725  1.00 75.86           H  
ATOM   4100  N   ARG B  42      75.133 103.698 125.224  1.00 72.41           N  
ATOM   4101  CA  ARG B  42      76.303 103.219 124.504  1.00 72.41           C  
ATOM   4102  C   ARG B  42      77.331 104.340 124.401  1.00 72.41           C  
ATOM   4103  O   ARG B  42      76.991 105.484 124.082  1.00 72.41           O  
ATOM   4104  CB  ARG B  42      75.889 102.687 123.130  1.00 72.41           C  
ATOM   4105  CG  ARG B  42      76.978 101.981 122.334  1.00 72.41           C  
ATOM   4106  CD  ARG B  42      77.756 102.918 121.428  1.00 72.41           C  
ATOM   4107  NE  ARG B  42      76.870 103.526 120.441  1.00 72.41           N  
ATOM   4108  CZ  ARG B  42      77.174 104.597 119.717  1.00 72.41           C  
ATOM   4109  NH1 ARG B  42      78.355 105.176 119.856  1.00 72.41           N  
ATOM   4110  NH2 ARG B  42      76.302 105.082 118.843  1.00 72.41           N1+
ATOM   4111  H   ARG B  42      74.246 103.764 124.746  1.00 72.41           H  
ATOM   4112  HA  ARG B  42      76.744 102.399 125.071  1.00 72.41           H  
ATOM   4113  HB3 ARG B  42      75.482 103.505 122.535  1.00 72.41           H  
ATOM   4114  HB2 ARG B  42      75.037 102.018 123.245  1.00 72.41           H  
ATOM   4115  HG3 ARG B  42      76.532 101.187 121.736  1.00 72.41           H  
ATOM   4116  HG2 ARG B  42      77.666 101.487 123.020  1.00 72.41           H  
ATOM   4117  HD3 ARG B  42      78.541 102.360 120.917  1.00 72.41           H  
ATOM   4118  HD2 ARG B  42      78.222 103.700 122.028  1.00 72.41           H  
ATOM   4119  HE  ARG B  42      75.973 103.077 120.326  1.00 72.41           H  
ATOM   4120 HH12 ARG B  42      78.586 105.991 119.305  1.00 72.41           H  
ATOM   4121 HH11 ARG B  42      79.026 104.804 120.513  1.00 72.41           H  
ATOM   4122 HH22 ARG B  42      76.537 105.897 118.294  1.00 72.41           H  
ATOM   4123 HH21 ARG B  42      75.403 104.637 118.726  1.00 72.41           H  
ATOM   4124  N   ILE B  43      78.587 104.008 124.683  1.00 64.72           N  
ATOM   4125  CA  ILE B  43      79.645 104.995 124.867  1.00 64.72           C  
ATOM   4126  C   ILE B  43      80.417 105.150 123.566  1.00 64.72           C  
ATOM   4127  O   ILE B  43      80.761 104.157 122.915  1.00 64.72           O  
ATOM   4128  CB  ILE B  43      80.582 104.583 126.014  1.00 64.72           C  
ATOM   4129  CG1 ILE B  43      79.780 104.263 127.274  1.00 64.72           C  
ATOM   4130  CG2 ILE B  43      81.593 105.678 126.301  1.00 64.72           C  
ATOM   4131  CD1 ILE B  43      79.065 105.453 127.854  1.00 64.72           C  
ATOM   4132  H   ILE B  43      78.843 103.036 124.779  1.00 64.72           H  
ATOM   4133  HA  ILE B  43      79.188 105.953 125.117  1.00 64.72           H  
ATOM   4134  HB  ILE B  43      81.122 103.686 125.712  1.00 64.72           H  
ATOM   4135 HG13 ILE B  43      80.444 103.838 128.027  1.00 64.72           H  
ATOM   4136 HG12 ILE B  43      79.056 103.479 127.052  1.00 64.72           H  
ATOM   4137 HG21 ILE B  43      82.246 105.366 127.116  1.00 64.72           H  
ATOM   4138 HG22 ILE B  43      82.190 105.865 125.409  1.00 64.72           H  
ATOM   4139 HG23 ILE B  43      81.070 106.591 126.585  1.00 64.72           H  
ATOM   4140 HD11 ILE B  43      78.517 105.149 128.746  1.00 64.72           H  
ATOM   4141 HD12 ILE B  43      79.792 106.221 128.119  1.00 64.72           H  
ATOM   4142 HD13 ILE B  43      78.367 105.852 127.118  1.00 64.72           H  
ATOM   4143  N   GLN B  44      80.692 106.397 123.185  1.00 62.86           N  
ATOM   4144  CA  GLN B  44      81.452 106.689 121.973  1.00 62.86           C  
ATOM   4145  C   GLN B  44      82.493 107.746 122.312  1.00 62.86           C  
ATOM   4146  O   GLN B  44      82.156 108.923 122.473  1.00 62.86           O  
ATOM   4147  CB  GLN B  44      80.533 107.161 120.847  1.00 62.86           C  
ATOM   4148  CG  GLN B  44      81.200 107.304 119.487  1.00 62.86           C  
ATOM   4149  CD  GLN B  44      81.868 108.649 119.291  1.00 62.86           C  
ATOM   4150  OE1 GLN B  44      81.443 109.655 119.857  1.00 62.86           O  
ATOM   4151  NE2 GLN B  44      82.915 108.674 118.477  1.00 62.86           N  
ATOM   4152  H   GLN B  44      80.372 107.177 123.741  1.00 62.86           H  
ATOM   4153  HA  GLN B  44      81.964 105.782 121.652  1.00 62.86           H  
ATOM   4154  HB3 GLN B  44      80.078 108.111 121.127  1.00 62.86           H  
ATOM   4155  HB2 GLN B  44      79.686 106.480 120.763  1.00 62.86           H  
ATOM   4156  HG3 GLN B  44      80.459 107.150 118.702  1.00 62.86           H  
ATOM   4157  HG2 GLN B  44      81.938 106.512 119.360  1.00 62.86           H  
ATOM   4158 HE22 GLN B  44      83.402 109.542 118.307  1.00 62.86           H  
ATOM   4159 HE21 GLN B  44      83.225 107.825 118.027  1.00 62.86           H  
ATOM   4160  N   MET B  45      83.748 107.328 122.423  1.00 52.31           N  
ATOM   4161  CA  MET B  45      84.854 108.226 122.709  1.00 52.31           C  
ATOM   4162  C   MET B  45      85.681 108.449 121.451  1.00 52.31           C  
ATOM   4163  O   MET B  45      85.660 107.648 120.514  1.00 52.31           O  
ATOM   4164  CB  MET B  45      85.739 107.673 123.830  1.00 52.31           C  
ATOM   4165  CG  MET B  45      84.974 107.210 125.057  1.00 52.31           C  
ATOM   4166  SD  MET B  45      85.993 107.242 126.540  1.00 52.31           S  
ATOM   4167  CE  MET B  45      85.051 106.183 127.629  1.00 52.31           C  
ATOM   4168  H   MET B  45      83.966 106.349 122.308  1.00 52.31           H  
ATOM   4169  HA  MET B  45      84.447 109.185 123.030  1.00 52.31           H  
ATOM   4170  HB3 MET B  45      86.467 108.430 124.122  1.00 52.31           H  
ATOM   4171  HB2 MET B  45      86.337 106.847 123.444  1.00 52.31           H  
ATOM   4172  HG3 MET B  45      84.604 106.198 124.893  1.00 52.31           H  
ATOM   4173  HG2 MET B  45      84.102 107.848 125.202  1.00 52.31           H  
ATOM   4174  HE1 MET B  45      85.559 106.106 128.590  1.00 52.31           H  
ATOM   4175  HE2 MET B  45      84.057 106.605 127.777  1.00 52.31           H  
ATOM   4176  HE3 MET B  45      84.962 105.191 127.185  1.00 52.31           H  
ATOM   4177  N   ARG B  46      86.417 109.554 121.443  1.00 49.40           N  
ATOM   4178  CA  ARG B  46      87.193 109.972 120.288  1.00 49.40           C  
ATOM   4179  C   ARG B  46      88.639 110.228 120.688  1.00 49.40           C  
ATOM   4180  O   ARG B  46      88.942 110.531 121.844  1.00 49.40           O  
ATOM   4181  CB  ARG B  46      86.600 111.238 119.660  1.00 49.40           C  
ATOM   4182  CG  ARG B  46      85.217 111.056 119.067  1.00 49.40           C  
ATOM   4183  CD  ARG B  46      84.649 112.385 118.610  1.00 49.40           C  
ATOM   4184  NE  ARG B  46      85.467 112.994 117.569  1.00 49.40           N  
ATOM   4185  CZ  ARG B  46      85.332 112.742 116.272  1.00 49.40           C  
ATOM   4186  NH1 ARG B  46      86.122 113.342 115.394  1.00 49.40           N  
ATOM   4187  NH2 ARG B  46      84.410 111.886 115.854  1.00 49.40           N1+
ATOM   4188  H   ARG B  46      86.453 110.143 122.263  1.00 49.40           H  
ATOM   4189  HA  ARG B  46      87.173 109.173 119.547  1.00 49.40           H  
ATOM   4190  HB3 ARG B  46      87.277 111.610 118.891  1.00 49.40           H  
ATOM   4191  HB2 ARG B  46      86.571 112.032 120.406  1.00 49.40           H  
ATOM   4192  HG3 ARG B  46      84.556 110.617 119.815  1.00 49.40           H  
ATOM   4193  HG2 ARG B  46      85.273 110.374 118.218  1.00 49.40           H  
ATOM   4194  HD3 ARG B  46      84.582 113.063 119.461  1.00 49.40           H  
ATOM   4195  HD2 ARG B  46      83.636 112.237 118.235  1.00 49.40           H  
ATOM   4196  HE  ARG B  46      86.172 113.644 117.886  1.00 49.40           H  
ATOM   4197 HH12 ARG B  46      86.019 113.150 114.408  1.00 49.40           H  
ATOM   4198 HH11 ARG B  46      86.828 113.992 115.711  1.00 49.40           H  
ATOM   4199 HH22 ARG B  46      84.308 111.695 114.867  1.00 49.40           H  
ATOM   4200 HH21 ARG B  46      83.809 111.425 116.522  1.00 49.40           H  
ATOM   4201  N   THR B  47      89.532 110.109 119.710  1.00 38.75           N  
ATOM   4202  CA  THR B  47      90.946 110.391 119.921  1.00 38.75           C  
ATOM   4203  C   THR B  47      91.154 111.900 119.885  1.00 38.75           C  
ATOM   4204  O   THR B  47      91.131 112.512 118.813  1.00 38.75           O  
ATOM   4205  CB  THR B  47      91.798 109.698 118.863  1.00 38.75           C  
ATOM   4206  OG1 THR B  47      91.694 108.279 119.018  1.00 38.75           O  
ATOM   4207  CG2 THR B  47      93.252 110.101 119.001  1.00 38.75           C  
ATOM   4208  H   THR B  47      89.237 109.816 118.790  1.00 38.75           H  
ATOM   4209  HA  THR B  47      91.236 110.020 120.904  1.00 38.75           H  
ATOM   4210  HB  THR B  47      91.440 109.979 117.873  1.00 38.75           H  
ATOM   4211  HG1 THR B  47      91.808 107.854 118.165  1.00 38.75           H  
ATOM   4212 HG21 THR B  47      93.844 109.596 118.237  1.00 38.75           H  
ATOM   4213 HG22 THR B  47      93.344 111.180 118.877  1.00 38.75           H  
ATOM   4214 HG23 THR B  47      93.616 109.817 119.988  1.00 38.75           H  
ATOM   4215  N   ARG B  48      91.357 112.502 121.058  1.00 40.22           N  
ATOM   4216  CA  ARG B  48      91.591 113.939 121.126  1.00 40.22           C  
ATOM   4217  C   ARG B  48      93.047 114.282 120.850  1.00 40.22           C  
ATOM   4218  O   ARG B  48      93.335 115.226 120.107  1.00 40.22           O  
ATOM   4219  CB  ARG B  48      91.174 114.474 122.493  1.00 40.22           C  
ATOM   4220  CG  ARG B  48      89.786 114.053 122.916  1.00 40.22           C  
ATOM   4221  CD  ARG B  48      88.768 114.447 121.868  1.00 40.22           C  
ATOM   4222  NE  ARG B  48      87.400 114.278 122.342  1.00 40.22           N  
ATOM   4223  CZ  ARG B  48      86.329 114.727 121.699  1.00 40.22           C  
ATOM   4224  NH1 ARG B  48      86.469 115.376 120.551  1.00 40.22           N  
ATOM   4225  NH2 ARG B  48      85.120 114.529 122.203  1.00 40.22           N1+
ATOM   4226  H   ARG B  48      91.350 111.961 121.911  1.00 40.22           H  
ATOM   4227  HA  ARG B  48      90.976 114.422 120.367  1.00 40.22           H  
ATOM   4228  HB3 ARG B  48      91.236 115.562 122.490  1.00 40.22           H  
ATOM   4229  HB2 ARG B  48      91.895 114.149 123.243  1.00 40.22           H  
ATOM   4230  HG3 ARG B  48      89.535 114.530 123.863  1.00 40.22           H  
ATOM   4231  HG2 ARG B  48      89.762 112.972 123.057  1.00 40.22           H  
ATOM   4232  HD3 ARG B  48      88.918 113.845 120.972  1.00 40.22           H  
ATOM   4233  HD2 ARG B  48      88.927 115.487 121.581  1.00 40.22           H  
ATOM   4234  HE  ARG B  48      87.294 113.785 123.217  1.00 40.22           H  
ATOM   4235 HH12 ARG B  48      85.654 115.718 120.061  1.00 40.22           H  
ATOM   4236 HH11 ARG B  48      87.390 115.529 120.166  1.00 40.22           H  
ATOM   4237 HH22 ARG B  48      84.306 114.871 121.713  1.00 40.22           H  
ATOM   4238 HH21 ARG B  48      85.012 114.036 123.078  1.00 40.22           H  
ATOM   4239  N   ARG B  49      93.975 113.533 121.436  1.00 33.83           N  
ATOM   4240  CA  ARG B  49      95.396 113.768 121.247  1.00 33.83           C  
ATOM   4241  C   ARG B  49      96.094 112.461 120.916  1.00 33.83           C  
ATOM   4242  O   ARG B  49      95.673 111.386 121.350  1.00 33.83           O  
ATOM   4243  CB  ARG B  49      96.041 114.385 122.492  1.00 33.83           C  
ATOM   4244  CG  ARG B  49      95.968 115.895 122.555  1.00 33.83           C  
ATOM   4245  CD  ARG B  49      94.780 116.343 123.368  1.00 33.83           C  
ATOM   4246  NE  ARG B  49      94.849 117.761 123.697  1.00 33.83           N  
ATOM   4247  CZ  ARG B  49      94.257 118.719 122.996  1.00 33.83           C  
ATOM   4248  NH1 ARG B  49      93.548 118.414 121.921  1.00 33.83           N  
ATOM   4249  NH2 ARG B  49      94.372 119.983 123.373  1.00 33.83           N1+
ATOM   4250  H   ARG B  49      93.702 112.769 122.037  1.00 33.83           H  
ATOM   4251  HA  ARG B  49      95.527 114.454 120.410  1.00 33.83           H  
ATOM   4252  HB3 ARG B  49      97.083 114.071 122.552  1.00 33.83           H  
ATOM   4253  HB2 ARG B  49      95.578 113.964 123.385  1.00 33.83           H  
ATOM   4254  HG3 ARG B  49      95.889 116.297 121.545  1.00 33.83           H  
ATOM   4255  HG2 ARG B  49      96.882 116.284 123.003  1.00 33.83           H  
ATOM   4256  HD3 ARG B  49      94.729 115.760 124.287  1.00 33.83           H  
ATOM   4257  HD2 ARG B  49      93.864 116.144 122.812  1.00 33.83           H  
ATOM   4258  HE  ARG B  49      95.390 117.996 124.517  1.00 33.83           H  
ATOM   4259 HH12 ARG B  49      93.098 119.145 121.389  1.00 33.83           H  
ATOM   4260 HH11 ARG B  49      93.457 117.450 121.633  1.00 33.83           H  
ATOM   4261 HH22 ARG B  49      93.921 120.712 122.839  1.00 33.83           H  
ATOM   4262 HH21 ARG B  49      94.911 120.218 124.194  1.00 33.83           H  
ATOM   4263  N   THR B  50      97.165 112.567 120.136  1.00 28.18           N  
ATOM   4264  CA  THR B  50      98.076 111.457 119.892  1.00 28.18           C  
ATOM   4265  C   THR B  50      99.476 111.914 120.264  1.00 28.18           C  
ATOM   4266  O   THR B  50     100.019 112.829 119.637  1.00 28.18           O  
ATOM   4267  CB  THR B  50      98.032 110.999 118.433  1.00 28.18           C  
ATOM   4268  OG1 THR B  50      96.788 110.338 118.178  1.00 28.18           O  
ATOM   4269  CG2 THR B  50      99.168 110.035 118.149  1.00 28.18           C  
ATOM   4270  H   THR B  50      97.375 113.445 119.683  1.00 28.18           H  
ATOM   4271  HA  THR B  50      97.795 110.622 120.533  1.00 28.18           H  
ATOM   4272  HB  THR B  50      98.122 111.866 117.779  1.00 28.18           H  
ATOM   4273  HG1 THR B  50      96.063 110.944 118.345  1.00 28.18           H  
ATOM   4274 HG21 THR B  50      99.124 109.718 117.107  1.00 28.18           H  
ATOM   4275 HG22 THR B  50     100.121 110.530 118.338  1.00 28.18           H  
ATOM   4276 HG23 THR B  50      99.077 109.164 118.798  1.00 28.18           H  
ATOM   4277  N   LEU B  51     100.054 111.287 121.281  1.00 23.86           N  
ATOM   4278  CA  LEU B  51     101.397 111.613 121.740  1.00 23.86           C  
ATOM   4279  C   LEU B  51     102.382 110.671 121.065  1.00 23.86           C  
ATOM   4280  O   LEU B  51     102.298 109.451 121.235  1.00 23.86           O  
ATOM   4281  CB  LEU B  51     101.496 111.513 123.261  1.00 23.86           C  
ATOM   4282  CG  LEU B  51     100.348 112.140 124.054  1.00 23.86           C  
ATOM   4283  CD1 LEU B  51     100.471 111.802 125.526  1.00 23.86           C  
ATOM   4284  CD2 LEU B  51     100.311 113.639 123.851  1.00 23.86           C  
ATOM   4285  H   LEU B  51      99.560 110.553 121.768  1.00 23.86           H  
ATOM   4286  HA  LEU B  51     101.630 112.635 121.441  1.00 23.86           H  
ATOM   4287  HB3 LEU B  51     102.440 111.949 123.589  1.00 23.86           H  
ATOM   4288  HB2 LEU B  51     101.600 110.466 123.546  1.00 23.86           H  
ATOM   4289  HG  LEU B  51      99.411 111.723 123.685  1.00 23.86           H  
ATOM   4290 HD11 LEU B  51      99.646 112.257 126.074  1.00 23.86           H  
ATOM   4291 HD12 LEU B  51     100.440 110.720 125.655  1.00 23.86           H  
ATOM   4292 HD13 LEU B  51     101.416 112.186 125.910  1.00 23.86           H  
ATOM   4293 HD21 LEU B  51      99.487 114.064 124.424  1.00 23.86           H  
ATOM   4294 HD22 LEU B  51     101.251 114.075 124.189  1.00 23.86           H  
ATOM   4295 HD23 LEU B  51     100.169 113.859 122.793  1.00 23.86           H  
ATOM   4296  N   ARG B  52     103.310 111.237 120.305  1.00 30.11           N  
ATOM   4297  CA  ARG B  52     104.265 110.463 119.532  1.00 30.11           C  
ATOM   4298  C   ARG B  52     105.672 110.983 119.782  1.00 30.11           C  
ATOM   4299  O   ARG B  52     105.872 112.163 120.072  1.00 30.11           O  
ATOM   4300  CB  ARG B  52     103.934 110.516 118.040  1.00 30.11           C  
ATOM   4301  CG  ARG B  52     104.013 111.900 117.442  1.00 30.11           C  
ATOM   4302  CD  ARG B  52     103.515 111.897 116.015  1.00 30.11           C  
ATOM   4303  NE  ARG B  52     102.072 111.695 115.943  1.00 30.11           N  
ATOM   4304  CZ  ARG B  52     101.405 111.491 114.813  1.00 30.11           C  
ATOM   4305  NH1 ARG B  52     102.053 111.460 113.659  1.00 30.11           N  
ATOM   4306  NH2 ARG B  52     100.092 111.316 114.837  1.00 30.11           N1+
ATOM   4307  H   ARG B  52     103.371 112.244 120.248  1.00 30.11           H  
ATOM   4308  HA  ARG B  52     104.216 109.425 119.861  1.00 30.11           H  
ATOM   4309  HB3 ARG B  52     102.937 110.108 117.876  1.00 30.11           H  
ATOM   4310  HB2 ARG B  52     104.604 109.849 117.497  1.00 30.11           H  
ATOM   4311  HG3 ARG B  52     105.046 112.247 117.465  1.00 30.11           H  
ATOM   4312  HG2 ARG B  52     103.410 112.587 118.036  1.00 30.11           H  
ATOM   4313  HD3 ARG B  52     104.020 111.109 115.456  1.00 30.11           H  
ATOM   4314  HD2 ARG B  52     103.773 112.843 115.539  1.00 30.11           H  
ATOM   4315  HE  ARG B  52     101.578 111.717 116.824  1.00 30.11           H  
ATOM   4316 HH12 ARG B  52     101.546 111.305 112.799  1.00 30.11           H  
ATOM   4317 HH11 ARG B  52     103.054 111.591 113.638  1.00 30.11           H  
ATOM   4318 HH22 ARG B  52      99.587 111.161 113.976  1.00 30.11           H  
ATOM   4319 HH21 ARG B  52      99.596 111.338 115.716  1.00 30.11           H  
ATOM   4320  N   GLY B  53     106.646 110.089 119.651  1.00 24.25           N  
ATOM   4321  CA  GLY B  53     108.021 110.423 119.958  1.00 24.25           C  
ATOM   4322  C   GLY B  53     108.801 109.273 120.559  1.00 24.25           C  
ATOM   4323  O   GLY B  53     110.031 109.323 120.619  1.00 24.25           O  
ATOM   4324  H   GLY B  53     106.434 109.155 119.332  1.00 24.25           H  
ATOM   4325  HA3 GLY B  53     108.043 111.272 120.642  1.00 24.25           H  
ATOM   4326  HA2 GLY B  53     108.521 110.765 119.052  1.00 24.25           H  
ATOM   4327  N   HIS B  54     108.106 108.236 121.011  1.00 21.38           N  
ATOM   4328  CA  HIS B  54     108.775 106.997 121.375  1.00 21.38           C  
ATOM   4329  C   HIS B  54     109.091 106.194 120.119  1.00 21.38           C  
ATOM   4330  O   HIS B  54     108.348 106.226 119.135  1.00 21.38           O  
ATOM   4331  CB  HIS B  54     107.911 106.167 122.324  1.00 21.38           C  
ATOM   4332  CG  HIS B  54     107.986 106.604 123.754  1.00 21.38           C  
ATOM   4333  ND1 HIS B  54     109.177 106.708 124.439  1.00 21.38           N  
ATOM   4334  CD2 HIS B  54     107.017 106.947 124.633  1.00 21.38           C  
ATOM   4335  CE1 HIS B  54     108.938 107.101 125.676  1.00 21.38           C  
ATOM   4336  NE2 HIS B  54     107.635 107.255 125.819  1.00 21.38           N  
ATOM   4337  H   HIS B  54     107.103 108.303 121.105  1.00 21.38           H  
ATOM   4338  HA  HIS B  54     109.711 107.241 121.878  1.00 21.38           H  
ATOM   4339  HB3 HIS B  54     108.199 105.118 122.251  1.00 21.38           H  
ATOM   4340  HB2 HIS B  54     106.874 106.199 121.990  1.00 21.38           H  
ATOM   4341  HD1 HIS B  54     110.047 106.493 123.974  1.00 21.38           H  
ATOM   4342  HD2 HIS B  54     105.982 106.938 124.326  1.00 21.38           H  
ATOM   4343  HE1 HIS B  54     109.757 107.239 126.366  1.00 21.38           H  
ATOM   4344  N   LEU B  55     110.206 105.470 120.156  1.00 25.12           N  
ATOM   4345  CA  LEU B  55     110.673 104.721 118.999  1.00 25.12           C  
ATOM   4346  C   LEU B  55     110.578 103.213 119.174  1.00 25.12           C  
ATOM   4347  O   LEU B  55     110.906 102.477 118.239  1.00 25.12           O  
ATOM   4348  CB  LEU B  55     112.116 105.110 118.663  1.00 25.12           C  
ATOM   4349  CG  LEU B  55     112.344 106.598 118.406  1.00 25.12           C  
ATOM   4350  CD1 LEU B  55     113.788 106.858 118.041  1.00 25.12           C  
ATOM   4351  CD2 LEU B  55     111.415 107.104 117.315  1.00 25.12           C  
ATOM   4352  H   LEU B  55     110.754 105.429 121.003  1.00 25.12           H  
ATOM   4353  HA  LEU B  55     110.048 104.997 118.150  1.00 25.12           H  
ATOM   4354  HB3 LEU B  55     112.451 104.539 117.797  1.00 25.12           H  
ATOM   4355  HB2 LEU B  55     112.775 104.778 119.465  1.00 25.12           H  
ATOM   4356  HG  LEU B  55     112.121 107.141 119.324  1.00 25.12           H  
ATOM   4357 HD11 LEU B  55     113.932 107.923 117.861  1.00 25.12           H  
ATOM   4358 HD12 LEU B  55     114.433 106.538 118.859  1.00 25.12           H  
ATOM   4359 HD13 LEU B  55     114.041 106.301 117.139  1.00 25.12           H  
ATOM   4360 HD21 LEU B  55     111.594 108.166 117.148  1.00 25.12           H  
ATOM   4361 HD22 LEU B  55     111.604 106.555 116.393  1.00 25.12           H  
ATOM   4362 HD23 LEU B  55     110.379 106.955 117.621  1.00 25.12           H  
ATOM   4363  N   ALA B  56     110.140 102.731 120.332  1.00 21.54           N  
ATOM   4364  CA  ALA B  56     109.975 101.303 120.562  1.00 21.54           C  
ATOM   4365  C   ALA B  56     108.672 101.094 121.321  1.00 21.54           C  
ATOM   4366  O   ALA B  56     107.908 102.035 121.550  1.00 21.54           O  
ATOM   4367  CB  ALA B  56     111.184 100.725 121.307  1.00 21.54           C  
ATOM   4368  H   ALA B  56     109.910 103.361 121.087  1.00 21.54           H  
ATOM   4369  HA  ALA B  56     109.895 100.805 119.596  1.00 21.54           H  
ATOM   4370  HB1 ALA B  56     111.036  99.657 121.467  1.00 21.54           H  
ATOM   4371  HB2 ALA B  56     112.085 100.882 120.715  1.00 21.54           H  
ATOM   4372  HB3 ALA B  56     111.291 101.224 122.270  1.00 21.54           H  
ATOM   4373  N   LYS B  57     108.418  99.850 121.714  1.00 22.07           N  
ATOM   4374  CA  LYS B  57     107.178  99.516 122.398  1.00 22.07           C  
ATOM   4375  C   LYS B  57     107.073 100.260 123.722  1.00 22.07           C  
ATOM   4376  O   LYS B  57     108.025 100.300 124.504  1.00 22.07           O  
ATOM   4377  CB  LYS B  57     107.100  98.007 122.633  1.00 22.07           C  
ATOM   4378  CG  LYS B  57     106.975  97.197 121.358  1.00 22.07           C  
ATOM   4379  CD  LYS B  57     106.736  95.725 121.632  1.00 22.07           C  
ATOM   4380  CE  LYS B  57     107.980  95.027 122.126  1.00 22.07           C  
ATOM   4381  NZ  LYS B  57     107.748  93.567 122.281  1.00 22.07           N1+
ATOM   4382  H   LYS B  57     109.091  99.118 121.539  1.00 22.07           H  
ATOM   4383  HA  LYS B  57     106.341  99.813 121.765  1.00 22.07           H  
ATOM   4384  HB3 LYS B  57     106.256  97.786 123.286  1.00 22.07           H  
ATOM   4385  HB2 LYS B  57     107.982  97.681 123.184  1.00 22.07           H  
ATOM   4386  HG3 LYS B  57     107.882  97.313 120.765  1.00 22.07           H  
ATOM   4387  HG2 LYS B  57     106.156  97.591 120.757  1.00 22.07           H  
ATOM   4388  HD3 LYS B  57     106.385  95.239 120.722  1.00 22.07           H  
ATOM   4389  HD2 LYS B  57     105.943  95.618 122.372  1.00 22.07           H  
ATOM   4390  HE3 LYS B  57     108.277  95.451 123.085  1.00 22.07           H  
ATOM   4391  HE2 LYS B  57     108.794  95.192 121.420  1.00 22.07           H  
ATOM   4392  HZ1 LYS B  57     107.516  93.165 121.384  1.00 22.07           H  
ATOM   4393  HZ2 LYS B  57     108.585  93.129 122.639  1.00 22.07           H  
ATOM   4394  HZ3 LYS B  57     106.986  93.413 122.926  1.00 22.07           H  
ATOM   4395  N   ILE B  58     105.908 100.847 123.969  1.00 18.32           N  
ATOM   4396  CA  ILE B  58     105.622 101.484 125.249  1.00 18.32           C  
ATOM   4397  C   ILE B  58     105.179 100.411 126.229  1.00 18.32           C  
ATOM   4398  O   ILE B  58     104.364  99.547 125.888  1.00 18.32           O  
ATOM   4399  CB  ILE B  58     104.544 102.567 125.086  1.00 18.32           C  
ATOM   4400  CG1 ILE B  58     105.111 103.775 124.347  1.00 18.32           C  
ATOM   4401  CG2 ILE B  58     103.974 102.971 126.434  1.00 18.32           C  
ATOM   4402  CD1 ILE B  58     104.070 104.780 123.969  1.00 18.32           C  
ATOM   4403  H   ILE B  58     105.189 100.861 123.260  1.00 18.32           H  
ATOM   4404  HA  ILE B  58     106.534 101.948 125.623  1.00 18.32           H  
ATOM   4405  HB  ILE B  58     103.734 102.152 124.486  1.00 18.32           H  
ATOM   4406 HG13 ILE B  58     105.632 103.439 123.450  1.00 18.32           H  
ATOM   4407 HG12 ILE B  58     105.869 104.255 124.966  1.00 18.32           H  
ATOM   4408 HG21 ILE B  58     103.213 103.739 126.292  1.00 18.32           H  
ATOM   4409 HG22 ILE B  58     103.527 102.101 126.915  1.00 18.32           H  
ATOM   4410 HG23 ILE B  58     104.772 103.364 127.064  1.00 18.32           H  
ATOM   4411 HD11 ILE B  58     104.541 105.613 123.447  1.00 18.32           H  
ATOM   4412 HD12 ILE B  58     103.333 104.313 123.316  1.00 18.32           H  
ATOM   4413 HD13 ILE B  58     103.576 105.148 124.868  1.00 18.32           H  
ATOM   4414  N   TYR B  59     105.719 100.448 127.451  1.00 19.91           N  
ATOM   4415  CA  TYR B  59     105.381  99.420 128.423  1.00 19.91           C  
ATOM   4416  C   TYR B  59     104.557  99.909 129.604  1.00 19.91           C  
ATOM   4417  O   TYR B  59     103.829  99.105 130.192  1.00 19.91           O  
ATOM   4418  CB  TYR B  59     106.654  98.740 128.944  1.00 19.91           C  
ATOM   4419  CG  TYR B  59     107.054  97.552 128.107  1.00 19.91           C  
ATOM   4420  CD1 TYR B  59     107.689  97.721 126.888  1.00 19.91           C  
ATOM   4421  CD2 TYR B  59     106.778  96.260 128.526  1.00 19.91           C  
ATOM   4422  CE1 TYR B  59     108.045  96.641 126.114  1.00 19.91           C  
ATOM   4423  CE2 TYR B  59     107.132  95.173 127.759  1.00 19.91           C  
ATOM   4424  CZ  TYR B  59     107.766  95.370 126.554  1.00 19.91           C  
ATOM   4425  OH  TYR B  59     108.121  94.291 125.782  1.00 19.91           O  
ATOM   4426  H   TYR B  59     106.360 101.188 127.698  1.00 19.91           H  
ATOM   4427  HA  TYR B  59     104.793  98.662 127.906  1.00 19.91           H  
ATOM   4428  HB3 TYR B  59     106.499  98.421 129.975  1.00 19.91           H  
ATOM   4429  HB2 TYR B  59     107.470  99.463 128.961  1.00 19.91           H  
ATOM   4430  HD1 TYR B  59     107.913  98.715 126.529  1.00 19.91           H  
ATOM   4431  HD2 TYR B  59     106.277  96.093 129.468  1.00 19.91           H  
ATOM   4432  HE1 TYR B  59     108.541  96.795 125.167  1.00 19.91           H  
ATOM   4433  HE2 TYR B  59     106.912  94.174 128.104  1.00 19.91           H  
ATOM   4434  HH  TYR B  59     107.859  93.480 126.225  1.00 19.91           H  
ATOM   4435  N   ALA B  60     104.638 101.187 129.963  1.00 17.49           N  
ATOM   4436  CA  ALA B  60     103.878 101.681 131.101  1.00 17.49           C  
ATOM   4437  C   ALA B  60     103.647 103.175 130.950  1.00 17.49           C  
ATOM   4438  O   ALA B  60     104.402 103.874 130.273  1.00 17.49           O  
ATOM   4439  CB  ALA B  60     104.592 101.377 132.420  1.00 17.49           C  
ATOM   4440  H   ALA B  60     105.230 101.821 129.445  1.00 17.49           H  
ATOM   4441  HA  ALA B  60     102.909 101.182 131.111  1.00 17.49           H  
ATOM   4442  HB1 ALA B  60     103.999 101.759 133.251  1.00 17.49           H  
ATOM   4443  HB2 ALA B  60     104.715 100.299 132.527  1.00 17.49           H  
ATOM   4444  HB3 ALA B  60     105.571 101.856 132.423  1.00 17.49           H  
ATOM   4445  N   MET B  61     102.582 103.649 131.593  1.00 19.06           N  
ATOM   4446  CA  MET B  61     102.299 105.072 131.711  1.00 19.06           C  
ATOM   4447  C   MET B  61     101.661 105.317 133.066  1.00 19.06           C  
ATOM   4448  O   MET B  61     101.107 104.406 133.683  1.00 19.06           O  
ATOM   4449  CB  MET B  61     101.395 105.585 130.577  1.00 19.06           C  
ATOM   4450  CG  MET B  61      99.999 104.962 130.475  1.00 19.06           C  
ATOM   4451  SD  MET B  61      98.746 105.528 131.646  1.00 19.06           S  
ATOM   4452  CE  MET B  61      98.889 107.302 131.504  1.00 19.06           C  
ATOM   4453  H   MET B  61     101.928 103.012 132.025  1.00 19.06           H  
ATOM   4454  HA  MET B  61     103.243 105.615 131.671  1.00 19.06           H  
ATOM   4455  HB3 MET B  61     101.912 105.466 129.625  1.00 19.06           H  
ATOM   4456  HB2 MET B  61     101.300 106.668 130.656  1.00 19.06           H  
ATOM   4457  HG3 MET B  61     100.086 103.877 130.540  1.00 19.06           H  
ATOM   4458  HG2 MET B  61      99.624 105.090 129.460  1.00 19.06           H  
ATOM   4459  HE1 MET B  61      98.173 107.779 132.173  1.00 19.06           H  
ATOM   4460  HE2 MET B  61      99.899 107.609 131.776  1.00 19.06           H  
ATOM   4461  HE3 MET B  61      98.683 107.603 130.477  1.00 19.06           H  
ATOM   4462  N   HIS B  62     101.745 106.560 133.531  1.00 20.45           N  
ATOM   4463  CA  HIS B  62     101.099 106.934 134.778  1.00 20.45           C  
ATOM   4464  C   HIS B  62     100.740 108.412 134.732  1.00 20.45           C  
ATOM   4465  O   HIS B  62     101.534 109.235 134.274  1.00 20.45           O  
ATOM   4466  CB  HIS B  62     101.999 106.629 135.980  1.00 20.45           C  
ATOM   4467  CG  HIS B  62     101.267 106.577 137.284  1.00 20.45           C  
ATOM   4468  ND1 HIS B  62     101.735 107.186 138.426  1.00 20.45           N  
ATOM   4469  CD2 HIS B  62     100.100 105.985 137.627  1.00 20.45           C  
ATOM   4470  CE1 HIS B  62     100.887 106.977 139.415  1.00 20.45           C  
ATOM   4471  NE2 HIS B  62      99.885 106.252 138.956  1.00 20.45           N  
ATOM   4472  H   HIS B  62     102.263 107.258 133.016  1.00 20.45           H  
ATOM   4473  HA  HIS B  62     100.180 106.357 134.878  1.00 20.45           H  
ATOM   4474  HB3 HIS B  62     102.790 107.377 136.039  1.00 20.45           H  
ATOM   4475  HB2 HIS B  62     102.513 105.682 135.816  1.00 20.45           H  
ATOM   4476  HD2 HIS B  62      99.538 105.432 136.889  1.00 20.45           H  
ATOM   4477  HE1 HIS B  62     101.089 107.384 140.395  1.00 20.45           H  
ATOM   4478  HE2 HIS B  62      99.056 105.900 139.414  1.00 20.45           H  
ATOM   4479  N   TRP B  63      99.541 108.738 135.206  1.00 46.28           N  
ATOM   4480  CA  TRP B  63      99.070 110.116 135.229  1.00 46.28           C  
ATOM   4481  C   TRP B  63      99.618 110.865 136.435  1.00 46.28           C  
ATOM   4482  O   TRP B  63      99.786 110.304 137.519  1.00 46.28           O  
ATOM   4483  CB  TRP B  63      97.543 110.173 135.276  1.00 46.28           C  
ATOM   4484  CG  TRP B  63      96.850 110.040 133.967  1.00 46.28           C  
ATOM   4485  CD1 TRP B  63      96.228 108.933 133.482  1.00 46.28           C  
ATOM   4486  CD2 TRP B  63      96.669 111.064 132.984  1.00 46.28           C  
ATOM   4487  NE1 TRP B  63      95.688 109.194 132.252  1.00 46.28           N  
ATOM   4488  CE2 TRP B  63      95.944 110.497 131.922  1.00 46.28           C  
ATOM   4489  CE3 TRP B  63      97.058 112.402 132.896  1.00 46.28           C  
ATOM   4490  CZ2 TRP B  63      95.598 111.221 130.787  1.00 46.28           C  
ATOM   4491  CZ3 TRP B  63      96.717 113.117 131.769  1.00 46.28           C  
ATOM   4492  CH2 TRP B  63      95.994 112.528 130.730  1.00 46.28           C  
ATOM   4493  H   TRP B  63      98.927 108.020 135.564  1.00 46.28           H  
ATOM   4494  HA  TRP B  63      99.410 110.617 134.323  1.00 46.28           H  
ATOM   4495  HB3 TRP B  63      97.232 111.101 135.755  1.00 46.28           H  
ATOM   4496  HB2 TRP B  63      97.175 109.406 135.957  1.00 46.28           H  
ATOM   4497  HD1 TRP B  63      96.216 108.022 134.062  1.00 46.28           H  
ATOM   4498  HE1 TRP B  63      95.197 108.467 131.751  1.00 46.28           H  
ATOM   4499  HE3 TRP B  63      97.615 112.857 133.702  1.00 46.28           H  
ATOM   4500  HZ2 TRP B  63      95.038 110.747 129.994  1.00 46.28           H  
ATOM   4501  HZ3 TRP B  63      97.009 114.153 131.678  1.00 46.28           H  
ATOM   4502  HH2 TRP B  63      95.748 113.130 129.867  1.00 46.28           H  
ATOM   4503  N   GLY B  64      99.889 112.149 136.236  1.00 33.19           N  
ATOM   4504  CA  GLY B  64     100.114 113.030 137.359  1.00 33.19           C  
ATOM   4505  C   GLY B  64      98.830 113.318 138.108  1.00 33.19           C  
ATOM   4506  O   GLY B  64      97.725 113.087 137.622  1.00 33.19           O  
ATOM   4507  H   GLY B  64      99.939 112.515 135.296  1.00 33.19           H  
ATOM   4508  HA3 GLY B  64     100.545 113.966 137.005  1.00 33.19           H  
ATOM   4509  HA2 GLY B  64     100.836 112.575 138.038  1.00 33.19           H  
ATOM   4510  N   THR B  65      98.976 113.837 139.324  1.00 32.13           N  
ATOM   4511  CA  THR B  65      97.805 114.064 140.159  1.00 32.13           C  
ATOM   4512  C   THR B  65      97.055 115.339 139.795  1.00 32.13           C  
ATOM   4513  O   THR B  65      95.934 115.533 140.274  1.00 32.13           O  
ATOM   4514  CB  THR B  65      98.207 114.112 141.632  1.00 32.13           C  
ATOM   4515  OG1 THR B  65      97.041 113.952 142.446  1.00 32.13           O  
ATOM   4516  CG2 THR B  65      98.848 115.447 141.955  1.00 32.13           C  
ATOM   4517  H   THR B  65      99.897 114.072 139.665  1.00 32.13           H  
ATOM   4518  HA  THR B  65      97.126 113.223 140.022  1.00 32.13           H  
ATOM   4519  HB  THR B  65      98.912 113.308 141.844  1.00 32.13           H  
ATOM   4520  HG1 THR B  65      96.420 114.660 142.259  1.00 32.13           H  
ATOM   4521 HG21 THR B  65      99.130 115.470 143.008  1.00 32.13           H  
ATOM   4522 HG22 THR B  65      99.736 115.583 141.338  1.00 32.13           H  
ATOM   4523 HG23 THR B  65      98.139 116.250 141.752  1.00 32.13           H  
ATOM   4524  N   ASP B  66      97.636 116.202 138.967  1.00 30.65           N  
ATOM   4525  CA  ASP B  66      96.953 117.389 138.475  1.00 30.65           C  
ATOM   4526  C   ASP B  66      96.152 117.117 137.212  1.00 30.65           C  
ATOM   4527  O   ASP B  66      95.535 118.044 136.677  1.00 30.65           O  
ATOM   4528  CB  ASP B  66      97.959 118.515 138.217  1.00 30.65           C  
ATOM   4529  CG  ASP B  66      98.909 118.204 137.075  1.00 30.65           C  
ATOM   4530  OD1 ASP B  66      99.311 117.032 136.930  1.00 30.65           O  
ATOM   4531  OD2 ASP B  66      99.259 119.136 136.323  1.00 30.65           O1-
ATOM   4532  H   ASP B  66      98.585 116.045 138.658  1.00 30.65           H  
ATOM   4533  HA  ASP B  66      96.261 117.725 139.248  1.00 30.65           H  
ATOM   4534  HB3 ASP B  66      98.533 118.703 139.124  1.00 30.65           H  
ATOM   4535  HB2 ASP B  66      97.422 119.438 138.000  1.00 30.65           H  
ATOM   4536  N   SER B  67      96.162 115.875 136.727  1.00 29.53           N  
ATOM   4537  CA  SER B  67      95.388 115.446 135.562  1.00 29.53           C  
ATOM   4538  C   SER B  67      95.823 116.159 134.287  1.00 29.53           C  
ATOM   4539  O   SER B  67      95.040 116.291 133.346  1.00 29.53           O  
ATOM   4540  CB  SER B  67      93.887 115.629 135.791  1.00 29.53           C  
ATOM   4541  OG  SER B  67      93.496 115.091 137.040  1.00 29.53           O  
ATOM   4542  H   SER B  67      96.728 115.165 137.169  1.00 29.53           H  
ATOM   4543  HA  SER B  67      95.571 114.381 135.421  1.00 29.53           H  
ATOM   4544  HB3 SER B  67      93.335 115.132 134.993  1.00 29.53           H  
ATOM   4545  HB2 SER B  67      93.642 116.691 135.760  1.00 29.53           H  
ATOM   4546  HG  SER B  67      92.571 114.838 137.004  1.00 29.53           H  
ATOM   4547  N   ARG B  68      97.058 116.625 134.241  1.00 23.98           N  
ATOM   4548  CA  ARG B  68      97.560 117.219 133.007  1.00 23.98           C  
ATOM   4549  C   ARG B  68      98.891 116.636 132.557  1.00 23.98           C  
ATOM   4550  O   ARG B  68      99.096 116.449 131.358  1.00 23.98           O  
ATOM   4551  CB  ARG B  68      97.686 118.741 133.167  1.00 23.98           C  
ATOM   4552  CG  ARG B  68      98.056 119.449 131.880  1.00 23.98           C  
ATOM   4553  CD  ARG B  68      97.997 120.951 132.017  1.00 23.98           C  
ATOM   4554  NE  ARG B  68      98.679 121.606 130.908  1.00 23.98           N  
ATOM   4555  CZ  ARG B  68      98.441 122.850 130.510  1.00 23.98           C  
ATOM   4556  NH1 ARG B  68      99.112 123.357 129.489  1.00 23.98           N  
ATOM   4557  NH2 ARG B  68      97.530 123.584 131.131  1.00 23.98           N1+
ATOM   4558  H   ARG B  68      97.650 116.569 135.058  1.00 23.98           H  
ATOM   4559  HA  ARG B  68      96.829 117.026 132.222  1.00 23.98           H  
ATOM   4560  HB3 ARG B  68      98.432 118.964 133.930  1.00 23.98           H  
ATOM   4561  HB2 ARG B  68      96.746 119.144 133.545  1.00 23.98           H  
ATOM   4562  HG3 ARG B  68      97.382 119.131 131.085  1.00 23.98           H  
ATOM   4563  HG2 ARG B  68      99.060 119.152 131.579  1.00 23.98           H  
ATOM   4564  HD3 ARG B  68      98.463 121.248 132.956  1.00 23.98           H  
ATOM   4565  HD2 ARG B  68      96.956 121.272 132.043  1.00 23.98           H  
ATOM   4566  HE  ARG B  68      99.373 121.048 130.432  1.00 23.98           H  
ATOM   4567 HH12 ARG B  68      98.931 124.303 129.186  1.00 23.98           H  
ATOM   4568 HH11 ARG B  68      99.805 122.798 129.013  1.00 23.98           H  
ATOM   4569 HH22 ARG B  68      97.351 124.530 130.827  1.00 23.98           H  
ATOM   4570 HH21 ARG B  68      97.015 123.198 131.909  1.00 23.98           H  
ATOM   4571  N   LEU B  69      99.793 116.338 133.484  1.00 26.26           N  
ATOM   4572  CA  LEU B  69     101.102 115.787 133.165  1.00 26.26           C  
ATOM   4573  C   LEU B  69     101.069 114.272 133.296  1.00 26.26           C  
ATOM   4574  O   LEU B  69     100.419 113.734 134.195  1.00 26.26           O  
ATOM   4575  CB  LEU B  69     102.174 116.364 134.091  1.00 26.26           C  
ATOM   4576  CG  LEU B  69     102.600 117.821 133.907  1.00 26.26           C  
ATOM   4577  CD1 LEU B  69     103.573 118.221 134.997  1.00 26.26           C  
ATOM   4578  CD2 LEU B  69     103.216 118.041 132.544  1.00 26.26           C  
ATOM   4579  H   LEU B  69      99.584 116.492 134.460  1.00 26.26           H  
ATOM   4580  HA  LEU B  69     101.351 116.045 132.136  1.00 26.26           H  
ATOM   4581  HB3 LEU B  69     103.058 115.727 134.053  1.00 26.26           H  
ATOM   4582  HB2 LEU B  69     101.870 116.210 135.126  1.00 26.26           H  
ATOM   4583  HG  LEU B  69     101.714 118.451 133.989  1.00 26.26           H  
ATOM   4584 HD11 LEU B  69     103.870 119.260 134.856  1.00 26.26           H  
ATOM   4585 HD12 LEU B  69     103.095 118.109 135.970  1.00 26.26           H  
ATOM   4586 HD13 LEU B  69     104.455 117.582 134.950  1.00 26.26           H  
ATOM   4587 HD21 LEU B  69     103.509 119.086 132.442  1.00 26.26           H  
ATOM   4588 HD22 LEU B  69     104.095 117.405 132.435  1.00 26.26           H  
ATOM   4589 HD23 LEU B  69     102.489 117.791 131.771  1.00 26.26           H  
ATOM   4590  N   LEU B  70     101.763 113.581 132.393  1.00 46.28           N  
ATOM   4591  CA  LEU B  70     101.856 112.129 132.503  1.00 46.28           C  
ATOM   4592  C   LEU B  70     103.233 111.644 132.076  1.00 46.28           C  
ATOM   4593  O   LEU B  70     103.871 112.230 131.207  1.00 46.28           O  
ATOM   4594  CB  LEU B  70     100.776 111.406 131.681  1.00 46.28           C  
ATOM   4595  CG  LEU B  70     100.850 111.367 130.156  1.00 46.28           C  
ATOM   4596  CD1 LEU B  70      99.939 110.288 129.632  1.00 46.28           C  
ATOM   4597  CD2 LEU B  70     100.422 112.699 129.584  1.00 46.28           C  
ATOM   4598  H   LEU B  70     102.224 114.062 131.634  1.00 46.28           H  
ATOM   4599  HA  LEU B  70     101.716 111.862 133.550  1.00 46.28           H  
ATOM   4600  HB3 LEU B  70      99.797 111.782 131.977  1.00 46.28           H  
ATOM   4601  HB2 LEU B  70     100.671 110.388 132.055  1.00 46.28           H  
ATOM   4602  HG  LEU B  70     101.874 111.155 129.850  1.00 46.28           H  
ATOM   4603 HD11 LEU B  70      99.994 110.262 128.544  1.00 46.28           H  
ATOM   4604 HD12 LEU B  70     100.249 109.323 130.034  1.00 46.28           H  
ATOM   4605 HD13 LEU B  70      98.914 110.496 129.939  1.00 46.28           H  
ATOM   4606 HD21 LEU B  70     100.478 112.663 128.496  1.00 46.28           H  
ATOM   4607 HD22 LEU B  70      99.397 112.913 129.888  1.00 46.28           H  
ATOM   4608 HD23 LEU B  70     101.082 113.483 129.955  1.00 46.28           H  
ATOM   4609  N   VAL B  71     103.678 110.552 132.685  1.00 13.07           N  
ATOM   4610  CA  VAL B  71     104.972 109.953 132.384  1.00 13.07           C  
ATOM   4611  C   VAL B  71     104.741 108.648 131.635  1.00 13.07           C  
ATOM   4612  O   VAL B  71     103.788 107.918 131.921  1.00 13.07           O  
ATOM   4613  CB  VAL B  71     105.809 109.732 133.662  1.00 13.07           C  
ATOM   4614  CG1 VAL B  71     105.120 108.777 134.613  1.00 13.07           C  
ATOM   4615  CG2 VAL B  71     107.203 109.236 133.317  1.00 13.07           C  
ATOM   4616  H   VAL B  71     103.112 110.101 133.390  1.00 13.07           H  
ATOM   4617  HA  VAL B  71     105.519 110.631 131.729  1.00 13.07           H  
ATOM   4618  HB  VAL B  71     105.910 110.693 134.167  1.00 13.07           H  
ATOM   4619 HG11 VAL B  71     105.735 108.643 135.503  1.00 13.07           H  
ATOM   4620 HG12 VAL B  71     104.151 109.185 134.900  1.00 13.07           H  
ATOM   4621 HG13 VAL B  71     104.977 107.814 134.122  1.00 13.07           H  
ATOM   4622 HG21 VAL B  71     107.774 109.088 134.234  1.00 13.07           H  
ATOM   4623 HG22 VAL B  71     107.130 108.291 132.778  1.00 13.07           H  
ATOM   4624 HG23 VAL B  71     107.707 109.973 132.691  1.00 13.07           H  
ATOM   4625  N   SER B  72     105.591 108.377 130.647  1.00 13.15           N  
ATOM   4626  CA  SER B  72     105.539 107.123 129.909  1.00 13.15           C  
ATOM   4627  C   SER B  72     106.941 106.545 129.777  1.00 13.15           C  
ATOM   4628  O   SER B  72     107.933 107.277 129.741  1.00 13.15           O  
ATOM   4629  CB  SER B  72     104.911 107.299 128.521  1.00 13.15           C  
ATOM   4630  OG  SER B  72     105.755 108.037 127.662  1.00 13.15           O  
ATOM   4631  H   SER B  72     106.298 109.051 130.390  1.00 13.15           H  
ATOM   4632  HA  SER B  72     104.929 106.418 130.474  1.00 13.15           H  
ATOM   4633  HB3 SER B  72     103.954 107.812 128.618  1.00 13.15           H  
ATOM   4634  HB2 SER B  72     104.716 106.320 128.084  1.00 13.15           H  
ATOM   4635  HG  SER B  72     106.591 107.576 127.561  1.00 13.15           H  
ATOM   4636  N   ALA B  73     107.006 105.217 129.696  1.00 25.18           N  
ATOM   4637  CA  ALA B  73     108.258 104.473 129.683  1.00 25.18           C  
ATOM   4638  C   ALA B  73     108.319 103.580 128.454  1.00 25.18           C  
ATOM   4639  O   ALA B  73     107.384 102.812 128.189  1.00 25.18           O  
ATOM   4640  CB  ALA B  73     108.403 103.627 130.948  1.00 25.18           C  
ATOM   4641  H   ALA B  73     106.157 104.672 129.639  1.00 25.18           H  
ATOM   4642  HA  ALA B  73     109.085 105.182 129.641  1.00 25.18           H  
ATOM   4643  HB1 ALA B  73     109.346 103.081 130.914  1.00 25.18           H  
ATOM   4644  HB2 ALA B  73     108.391 104.276 131.823  1.00 25.18           H  
ATOM   4645  HB3 ALA B  73     107.576 102.920 131.009  1.00 25.18           H  
ATOM   4646  N   SER B  74     109.420 103.672 127.710  1.00 19.54           N  
ATOM   4647  CA  SER B  74     109.601 102.850 126.527  1.00 19.54           C  
ATOM   4648  C   SER B  74     110.993 102.241 126.506  1.00 19.54           C  
ATOM   4649  O   SER B  74     111.978 102.863 126.926  1.00 19.54           O  
ATOM   4650  CB  SER B  74     109.372 103.646 125.247  1.00 19.54           C  
ATOM   4651  OG  SER B  74     109.642 102.856 124.106  1.00 19.54           O  
ATOM   4652  H   SER B  74     110.149 104.323 127.965  1.00 19.54           H  
ATOM   4653  HA  SER B  74     108.874 102.039 126.560  1.00 19.54           H  
ATOM   4654  HB3 SER B  74     110.020 104.522 125.244  1.00 19.54           H  
ATOM   4655  HB2 SER B  74     108.338 103.990 125.214  1.00 19.54           H  
ATOM   4656  HG  SER B  74     109.159 102.028 124.168  1.00 19.54           H  
ATOM   4657  N   GLN B  75     111.058 101.020 125.968  1.00 23.88           N  
ATOM   4658  CA  GLN B  75     112.237 100.174 125.840  1.00 23.88           C  
ATOM   4659  C   GLN B  75     113.191 100.649 124.799  1.00 23.88           C  
ATOM   4660  O   GLN B  75     114.176  99.954 124.544  1.00 23.88           O  
ATOM   4661  CB  GLN B  75     111.821  98.734 125.549  1.00 23.88           C  
ATOM   4662  CG  GLN B  75     111.171  98.055 126.733  1.00 23.88           C  
ATOM   4663  CD  GLN B  75     111.585  96.611 126.883  1.00 23.88           C  
ATOM   4664  OE1 GLN B  75     112.109  96.005 125.951  1.00 23.88           O  
ATOM   4665  NE2 GLN B  75     111.356  96.050 128.062  1.00 23.88           N  
ATOM   4666  H   GLN B  75     110.225 100.588 125.593  1.00 23.88           H  
ATOM   4667  HA  GLN B  75     112.758 100.183 126.797  1.00 23.88           H  
ATOM   4668  HB3 GLN B  75     112.694  98.161 125.237  1.00 23.88           H  
ATOM   4669  HB2 GLN B  75     111.135  98.719 124.702  1.00 23.88           H  
ATOM   4670  HG3 GLN B  75     110.087  98.112 126.633  1.00 23.88           H  
ATOM   4671  HG2 GLN B  75     111.420  98.599 127.644  1.00 23.88           H  
ATOM   4672 HE22 GLN B  75     111.612  95.086 128.221  1.00 23.88           H  
ATOM   4673 HE21 GLN B  75     110.926  96.587 128.802  1.00 23.88           H  
ATOM   4674  N   ASP B  76     112.959 101.797 124.171  1.00 23.91           N  
ATOM   4675  CA  ASP B  76     114.040 102.512 123.513  1.00 23.91           C  
ATOM   4676  C   ASP B  76     114.939 103.214 124.520  1.00 23.91           C  
ATOM   4677  O   ASP B  76     115.791 104.017 124.127  1.00 23.91           O  
ATOM   4678  CB  ASP B  76     113.484 103.516 122.498  1.00 23.91           C  
ATOM   4679  CG  ASP B  76     112.564 104.543 123.125  1.00 23.91           C  
ATOM   4680  OD1 ASP B  76     112.257 104.425 124.326  1.00 23.91           O  
ATOM   4681  OD2 ASP B  76     112.142 105.474 122.410  1.00 23.91           O1-
ATOM   4682  H   ASP B  76     112.025 102.180 124.148  1.00 23.91           H  
ATOM   4683  HA  ASP B  76     114.644 101.785 122.971  1.00 23.91           H  
ATOM   4684  HB3 ASP B  76     112.948 102.980 121.715  1.00 23.91           H  
ATOM   4685  HB2 ASP B  76     114.311 104.025 122.002  1.00 23.91           H  
ATOM   4686  N   GLY B  77     114.755 102.921 125.806  1.00 22.51           N  
ATOM   4687  CA  GLY B  77     115.581 103.483 126.850  1.00 22.51           C  
ATOM   4688  C   GLY B  77     115.149 104.838 127.346  1.00 22.51           C  
ATOM   4689  O   GLY B  77     115.984 105.590 127.854  1.00 22.51           O  
ATOM   4690  H   GLY B  77     114.018 102.287 126.079  1.00 22.51           H  
ATOM   4691  HA3 GLY B  77     116.613 103.538 126.503  1.00 22.51           H  
ATOM   4692  HA2 GLY B  77     115.623 102.789 127.689  1.00 22.51           H  
ATOM   4693  N   LYS B  78     113.868 105.185 127.220  1.00 20.81           N  
ATOM   4694  CA  LYS B  78     113.460 106.562 127.464  1.00 20.81           C  
ATOM   4695  C   LYS B  78     112.276 106.648 128.415  1.00 20.81           C  
ATOM   4696  O   LYS B  78     111.393 105.782 128.434  1.00 20.81           O  
ATOM   4697  CB  LYS B  78     113.120 107.281 126.157  1.00 20.81           C  
ATOM   4698  CG  LYS B  78     114.328 107.532 125.276  1.00 20.81           C  
ATOM   4699  CD  LYS B  78     115.238 108.577 125.890  1.00 20.81           C  
ATOM   4700  CE  LYS B  78     116.323 109.000 124.920  1.00 20.81           C  
ATOM   4701  NZ  LYS B  78     117.491 108.084 124.954  1.00 20.81           N1+
ATOM   4702  H   LYS B  78     113.181 104.493 126.956  1.00 20.81           H  
ATOM   4703  HA  LYS B  78     114.299 107.083 127.925  1.00 20.81           H  
ATOM   4704  HB3 LYS B  78     112.633 108.230 126.382  1.00 20.81           H  
ATOM   4705  HB2 LYS B  78     112.384 106.698 125.604  1.00 20.81           H  
ATOM   4706  HG3 LYS B  78     113.997 107.871 124.294  1.00 20.81           H  
ATOM   4707  HG2 LYS B  78     114.881 106.602 125.144  1.00 20.81           H  
ATOM   4708  HD3 LYS B  78     115.696 108.174 126.793  1.00 20.81           H  
ATOM   4709  HD2 LYS B  78     114.649 109.448 126.177  1.00 20.81           H  
ATOM   4710  HE3 LYS B  78     116.649 110.012 125.160  1.00 20.81           H  
ATOM   4711  HE2 LYS B  78     115.915 109.030 123.910  1.00 20.81           H  
ATOM   4712  HZ1 LYS B  78     118.289 108.540 124.536  1.00 20.81           H  
ATOM   4713  HZ2 LYS B  78     117.704 107.845 125.912  1.00 20.81           H  
ATOM   4714  HZ3 LYS B  78     117.275 107.243 124.437  1.00 20.81           H  
ATOM   4715  N   LEU B  79     112.277 107.724 129.203  1.00 14.65           N  
ATOM   4716  CA  LEU B  79     111.184 108.069 130.106  1.00 14.65           C  
ATOM   4717  C   LEU B  79     110.766 109.496 129.774  1.00 14.65           C  
ATOM   4718  O   LEU B  79     111.546 110.429 129.971  1.00 14.65           O  
ATOM   4719  CB  LEU B  79     111.638 107.950 131.560  1.00 14.65           C  
ATOM   4720  CG  LEU B  79     110.641 107.769 132.696  1.00 14.65           C  
ATOM   4721  CD1 LEU B  79     109.979 106.419 132.600  1.00 14.65           C  
ATOM   4722  CD2 LEU B  79     111.355 107.912 134.022  1.00 14.65           C  
ATOM   4723  H   LEU B  79     113.066 108.355 129.196  1.00 14.65           H  
ATOM   4724  HA  LEU B  79     110.344 107.396 129.932  1.00 14.65           H  
ATOM   4725  HB3 LEU B  79     112.288 108.793 131.795  1.00 14.65           H  
ATOM   4726  HB2 LEU B  79     112.394 107.168 131.629  1.00 14.65           H  
ATOM   4727  HG  LEU B  79     109.877 108.543 132.621  1.00 14.65           H  
ATOM   4728 HD11 LEU B  79     109.269 106.303 133.419  1.00 14.65           H  
ATOM   4729 HD12 LEU B  79     109.453 106.339 131.649  1.00 14.65           H  
ATOM   4730 HD13 LEU B  79     110.736 105.637 132.663  1.00 14.65           H  
ATOM   4731 HD21 LEU B  79     110.641 107.782 134.835  1.00 14.65           H  
ATOM   4732 HD22 LEU B  79     112.134 107.154 134.099  1.00 14.65           H  
ATOM   4733 HD23 LEU B  79     111.805 108.903 134.088  1.00 14.65           H  
ATOM   4734  N   ILE B  80     109.550 109.684 129.275  1.00 16.04           N  
ATOM   4735  CA  ILE B  80     109.127 110.984 128.761  1.00 16.04           C  
ATOM   4736  C   ILE B  80     108.004 111.546 129.622  1.00 16.04           C  
ATOM   4737  O   ILE B  80     107.074 110.825 130.003  1.00 16.04           O  
ATOM   4738  CB  ILE B  80     108.701 110.900 127.282  1.00 16.04           C  
ATOM   4739  CG1 ILE B  80     109.890 110.500 126.411  1.00 16.04           C  
ATOM   4740  CG2 ILE B  80     108.153 112.226 126.805  1.00 16.04           C  
ATOM   4741  CD1 ILE B  80     109.586 110.474 124.935  1.00 16.04           C  
ATOM   4742  H   ILE B  80     108.893 108.918 129.245  1.00 16.04           H  
ATOM   4743  HA  ILE B  80     109.976 111.665 128.829  1.00 16.04           H  
ATOM   4744  HB  ILE B  80     107.923 110.143 127.183  1.00 16.04           H  
ATOM   4745 HG13 ILE B  80     110.253 109.521 126.723  1.00 16.04           H  
ATOM   4746 HG12 ILE B  80     110.720 111.182 126.597  1.00 16.04           H  
ATOM   4747 HG21 ILE B  80     107.859 112.143 125.759  1.00 16.04           H  
ATOM   4748 HG22 ILE B  80     107.285 112.498 127.405  1.00 16.04           H  
ATOM   4749 HG23 ILE B  80     108.920 112.994 126.906  1.00 16.04           H  
ATOM   4750 HD11 ILE B  80     110.480 110.181 124.384  1.00 16.04           H  
ATOM   4751 HD12 ILE B  80     108.789 109.757 124.740  1.00 16.04           H  
ATOM   4752 HD13 ILE B  80     109.269 111.465 124.611  1.00 16.04           H  
ATOM   4753  N   ILE B  81     108.104 112.839 129.932  1.00 12.01           N  
ATOM   4754  CA  ILE B  81     107.055 113.592 130.611  1.00 12.01           C  
ATOM   4755  C   ILE B  81     106.292 114.377 129.554  1.00 12.01           C  
ATOM   4756  O   ILE B  81     106.881 115.176 128.819  1.00 12.01           O  
ATOM   4757  CB  ILE B  81     107.637 114.538 131.673  1.00 12.01           C  
ATOM   4758  CG1 ILE B  81     108.607 113.800 132.595  1.00 12.01           C  
ATOM   4759  CG2 ILE B  81     106.525 115.185 132.479  1.00 12.01           C  
ATOM   4760  CD1 ILE B  81     107.945 112.991 133.662  1.00 12.01           C  
ATOM   4761  H   ILE B  81     108.942 113.352 129.696  1.00 12.01           H  
ATOM   4762  HA  ILE B  81     106.373 112.893 131.095  1.00 12.01           H  
ATOM   4763  HB  ILE B  81     108.188 115.326 131.161  1.00 12.01           H  
ATOM   4764 HG13 ILE B  81     109.285 114.518 133.055  1.00 12.01           H  
ATOM   4765 HG12 ILE B  81     109.251 113.154 131.999  1.00 12.01           H  
ATOM   4766 HG21 ILE B  81     106.957 115.851 133.226  1.00 12.01           H  
ATOM   4767 HG22 ILE B  81     105.878 115.757 131.813  1.00 12.01           H  
ATOM   4768 HG23 ILE B  81     105.940 114.412 132.977  1.00 12.01           H  
ATOM   4769 HD11 ILE B  81     108.705 112.501 134.271  1.00 12.01           H  
ATOM   4770 HD12 ILE B  81     107.341 113.644 134.292  1.00 12.01           H  
ATOM   4771 HD13 ILE B  81     107.306 112.237 133.203  1.00 12.01           H  
ATOM   4772  N   TRP B  82     104.985 114.160 129.476  1.00 18.71           N  
ATOM   4773  CA  TRP B  82     104.129 114.783 128.481  1.00 18.71           C  
ATOM   4774  C   TRP B  82     103.168 115.756 129.142  1.00 18.71           C  
ATOM   4775  O   TRP B  82     102.604 115.465 130.206  1.00 18.71           O  
ATOM   4776  CB  TRP B  82     103.303 113.747 127.713  1.00 18.71           C  
ATOM   4777  CG  TRP B  82     104.056 112.657 127.041  1.00 18.71           C  
ATOM   4778  CD1 TRP B  82     104.448 111.476 127.587  1.00 18.71           C  
ATOM   4779  CD2 TRP B  82     104.457 112.618 125.669  1.00 18.71           C  
ATOM   4780  NE1 TRP B  82     105.091 110.712 126.650  1.00 18.71           N  
ATOM   4781  CE2 TRP B  82     105.107 111.390 125.461  1.00 18.71           C  
ATOM   4782  CE3 TRP B  82     104.339 113.508 124.600  1.00 18.71           C  
ATOM   4783  CZ2 TRP B  82     105.640 111.030 124.230  1.00 18.71           C  
ATOM   4784  CZ3 TRP B  82     104.867 113.148 123.380  1.00 18.71           C  
ATOM   4785  CH2 TRP B  82     105.510 111.922 123.205  1.00 18.71           C  
ATOM   4786  H   TRP B  82     104.537 113.534 130.130  1.00 18.71           H  
ATOM   4787  HA  TRP B  82     104.752 115.330 127.774  1.00 18.71           H  
ATOM   4788  HB3 TRP B  82     102.680 114.258 126.979  1.00 18.71           H  
ATOM   4789  HB2 TRP B  82     102.562 113.311 128.383  1.00 18.71           H  
ATOM   4790  HD1 TRP B  82     104.235 111.264 128.624  1.00 18.71           H  
ATOM   4791  HE1 TRP B  82     105.458 109.806 126.903  1.00 18.71           H  
ATOM   4792  HE3 TRP B  82     103.842 114.456 124.739  1.00 18.71           H  
ATOM   4793  HZ2 TRP B  82     106.133 110.076 124.113  1.00 18.71           H  
ATOM   4794  HZ3 TRP B  82     104.787 113.819 122.538  1.00 18.71           H  
ATOM   4795  HH2 TRP B  82     105.910 111.686 122.230  1.00 18.71           H  
ATOM   4796  N   ASP B  83     102.984 116.900 128.488  1.00 22.43           N  
ATOM   4797  CA  ASP B  83     101.873 117.807 128.748  1.00 22.43           C  
ATOM   4798  C   ASP B  83     100.726 117.394 127.835  1.00 22.43           C  
ATOM   4799  O   ASP B  83     100.834 117.492 126.611  1.00 22.43           O  
ATOM   4800  CB  ASP B  83     102.293 119.252 128.492  1.00 22.43           C  
ATOM   4801  CG  ASP B  83     101.225 120.249 128.879  1.00 22.43           C  
ATOM   4802  OD1 ASP B  83     100.370 119.911 129.716  1.00 22.43           O  
ATOM   4803  OD2 ASP B  83     101.243 121.375 128.347  1.00 22.43           O1-
ATOM   4804  H   ASP B  83     103.634 117.180 127.767  1.00 22.43           H  
ATOM   4805  HA  ASP B  83     101.560 117.703 129.787  1.00 22.43           H  
ATOM   4806  HB3 ASP B  83     102.539 119.376 127.437  1.00 22.43           H  
ATOM   4807  HB2 ASP B  83     103.207 119.467 129.046  1.00 22.43           H  
ATOM   4808  N   SER B  84      99.628 116.923 128.426  1.00 25.83           N  
ATOM   4809  CA  SER B  84      98.558 116.352 127.617  1.00 25.83           C  
ATOM   4810  C   SER B  84      97.750 117.421 126.893  1.00 25.83           C  
ATOM   4811  O   SER B  84      97.264 117.175 125.784  1.00 25.83           O  
ATOM   4812  CB  SER B  84      97.644 115.492 128.486  1.00 25.83           C  
ATOM   4813  OG  SER B  84      97.300 116.160 129.684  1.00 25.83           O  
ATOM   4814  H   SER B  84      99.539 116.962 129.431  1.00 25.83           H  
ATOM   4815  HA  SER B  84      99.012 115.707 126.865  1.00 25.83           H  
ATOM   4816  HB3 SER B  84      98.147 114.555 128.725  1.00 25.83           H  
ATOM   4817  HB2 SER B  84      96.737 115.251 127.931  1.00 25.83           H  
ATOM   4818  HG  SER B  84      97.967 115.985 130.352  1.00 25.83           H  
ATOM   4819  N   TYR B  85      97.592 118.603 127.492  1.00 24.73           N  
ATOM   4820  CA  TYR B  85      96.753 119.631 126.883  1.00 24.73           C  
ATOM   4821  C   TYR B  85      97.345 120.135 125.573  1.00 24.73           C  
ATOM   4822  O   TYR B  85      96.607 120.432 124.628  1.00 24.73           O  
ATOM   4823  CB  TYR B  85      96.551 120.798 127.848  1.00 24.73           C  
ATOM   4824  CG  TYR B  85      95.619 120.516 129.005  1.00 24.73           C  
ATOM   4825  CD1 TYR B  85      95.194 119.227 129.291  1.00 24.73           C  
ATOM   4826  CD2 TYR B  85      95.169 121.544 129.817  1.00 24.73           C  
ATOM   4827  CE1 TYR B  85      94.351 118.974 130.349  1.00 24.73           C  
ATOM   4828  CE2 TYR B  85      94.325 121.298 130.877  1.00 24.73           C  
ATOM   4829  CZ  TYR B  85      93.920 120.013 131.138  1.00 24.73           C  
ATOM   4830  OH  TYR B  85      93.077 119.765 132.193  1.00 24.73           O  
ATOM   4831  H   TYR B  85      98.054 118.790 128.371  1.00 24.73           H  
ATOM   4832  HA  TYR B  85      95.778 119.193 126.670  1.00 24.73           H  
ATOM   4833  HB3 TYR B  85      96.188 121.664 127.295  1.00 24.73           H  
ATOM   4834  HB2 TYR B  85      97.519 121.118 128.234  1.00 24.73           H  
ATOM   4835  HD1 TYR B  85      95.525 118.401 128.679  1.00 24.73           H  
ATOM   4836  HD2 TYR B  85      95.480 122.560 129.624  1.00 24.73           H  
ATOM   4837  HE1 TYR B  85      94.032 117.963 130.555  1.00 24.73           H  
ATOM   4838  HE2 TYR B  85      93.985 122.114 131.498  1.00 24.73           H  
ATOM   4839  HH  TYR B  85      92.889 118.825 132.239  1.00 24.73           H  
ATOM   4840  N   THR B  86      98.670 120.244 125.496  1.00 23.05           N  
ATOM   4841  CA  THR B  86      99.335 120.834 124.343  1.00 23.05           C  
ATOM   4842  C   THR B  86     100.223 119.860 123.583  1.00 23.05           C  
ATOM   4843  O   THR B  86     100.778 120.241 122.546  1.00 23.05           O  
ATOM   4844  CB  THR B  86     100.174 122.043 124.777  1.00 23.05           C  
ATOM   4845  OG1 THR B  86     101.241 121.605 125.624  1.00 23.05           O  
ATOM   4846  CG2 THR B  86      99.321 123.037 125.538  1.00 23.05           C  
ATOM   4847  H   THR B  86      99.249 119.911 126.254  1.00 23.05           H  
ATOM   4848  HA  THR B  86      98.565 121.189 123.658  1.00 23.05           H  
ATOM   4849  HB  THR B  86     100.591 122.528 123.894  1.00 23.05           H  
ATOM   4850  HG1 THR B  86     100.953 121.627 126.540  1.00 23.05           H  
ATOM   4851 HG21 THR B  86      99.933 123.888 125.838  1.00 23.05           H  
ATOM   4852 HG22 THR B  86      98.508 123.382 124.900  1.00 23.05           H  
ATOM   4853 HG23 THR B  86      98.907 122.557 126.425  1.00 23.05           H  
ATOM   4854  N   THR B  87     100.378 118.625 124.068  1.00 22.99           N  
ATOM   4855  CA  THR B  87     101.257 117.615 123.468  1.00 22.99           C  
ATOM   4856  C   THR B  87     102.714 118.064 123.453  1.00 22.99           C  
ATOM   4857  O   THR B  87     103.493 117.651 122.593  1.00 22.99           O  
ATOM   4858  CB  THR B  87     100.810 117.226 122.054  1.00 22.99           C  
ATOM   4859  OG1 THR B  87     101.126 118.280 121.137  1.00 22.99           O  
ATOM   4860  CG2 THR B  87      99.321 116.952 122.020  1.00 22.99           C  
ATOM   4861  H   THR B  87      99.874 118.340 124.895  1.00 22.99           H  
ATOM   4862  HA  THR B  87     101.197 116.720 124.087  1.00 22.99           H  
ATOM   4863  HB  THR B  87     101.342 116.324 121.751  1.00 22.99           H  
ATOM   4864  HG1 THR B  87     101.027 119.128 121.576  1.00 22.99           H  
ATOM   4865 HG21 THR B  87      99.025 116.678 121.008  1.00 22.99           H  
ATOM   4866 HG22 THR B  87      99.086 116.134 122.701  1.00 22.99           H  
ATOM   4867 HG23 THR B  87      98.779 117.847 122.327  1.00 22.99           H  
ATOM   4868  N   ASN B  88     103.098 118.901 124.407  1.00 21.80           N  
ATOM   4869  CA  ASN B  88     104.481 119.324 124.546  1.00 21.80           C  
ATOM   4870  C   ASN B  88     105.246 118.344 125.424  1.00 21.80           C  
ATOM   4871  O   ASN B  88     104.703 117.773 126.372  1.00 21.80           O  
ATOM   4872  CB  ASN B  88     104.561 120.727 125.148  1.00 21.80           C  
ATOM   4873  CG  ASN B  88     104.501 121.818 124.101  1.00 21.80           C  
ATOM   4874  OD1 ASN B  88     104.548 121.550 122.904  1.00 21.80           O  
ATOM   4875  ND2 ASN B  88     104.403 123.059 124.552  1.00 21.80           N  
ATOM   4876  H   ASN B  88     102.421 119.263 125.063  1.00 21.80           H  
ATOM   4877  HA  ASN B  88     104.942 119.341 123.558  1.00 21.80           H  
ATOM   4878  HB3 ASN B  88     105.484 120.824 125.719  1.00 21.80           H  
ATOM   4879  HB2 ASN B  88     103.747 120.863 125.860  1.00 21.80           H  
ATOM   4880 HD22 ASN B  88     104.359 123.831 123.902  1.00 21.80           H  
ATOM   4881 HD21 ASN B  88     104.372 123.234 125.546  1.00 21.80           H  
ATOM   4882  N   LYS B  89     106.519 118.151 125.098  1.00 18.59           N  
ATOM   4883  CA  LYS B  89     107.413 117.345 125.917  1.00 18.59           C  
ATOM   4884  C   LYS B  89     108.074 118.240 126.956  1.00 18.59           C  
ATOM   4885  O   LYS B  89     108.687 119.253 126.610  1.00 18.59           O  
ATOM   4886  CB  LYS B  89     108.465 116.647 125.059  1.00 18.59           C  
ATOM   4887  CG  LYS B  89     107.918 115.503 124.243  1.00 18.59           C  
ATOM   4888  CD  LYS B  89     108.830 115.155 123.095  1.00 18.59           C  
ATOM   4889  CE  LYS B  89     108.264 114.004 122.297  1.00 18.59           C  
ATOM   4890  NZ  LYS B  89     107.410 114.489 121.183  1.00 18.59           N1+
ATOM   4891  H   LYS B  89     106.894 118.569 124.259  1.00 18.59           H  
ATOM   4892  HA  LYS B  89     106.825 116.587 126.433  1.00 18.59           H  
ATOM   4893  HB3 LYS B  89     109.270 116.283 125.698  1.00 18.59           H  
ATOM   4894  HB2 LYS B  89     108.931 117.375 124.395  1.00 18.59           H  
ATOM   4895  HG3 LYS B  89     106.935 115.771 123.857  1.00 18.59           H  
ATOM   4896  HG2 LYS B  89     107.791 114.630 124.883  1.00 18.59           H  
ATOM   4897  HD3 LYS B  89     109.812 114.881 123.481  1.00 18.59           H  
ATOM   4898  HD2 LYS B  89     108.946 116.024 122.447  1.00 18.59           H  
ATOM   4899  HE3 LYS B  89     107.675 113.363 122.953  1.00 18.59           H  
ATOM   4900  HE2 LYS B  89     109.081 113.406 121.894  1.00 18.59           H  
ATOM   4901  HZ1 LYS B  89     106.886 113.716 120.799  1.00 18.59           H  
ATOM   4902  HZ2 LYS B  89     106.770 115.190 121.529  1.00 18.59           H  
ATOM   4903  HZ3 LYS B  89     107.992 114.891 120.462  1.00 18.59           H  
ATOM   4904  N   VAL B  90     107.943 117.870 128.223  1.00 13.51           N  
ATOM   4905  CA  VAL B  90     108.519 118.653 129.308  1.00 13.51           C  
ATOM   4906  C   VAL B  90     109.908 118.151 129.673  1.00 13.51           C  
ATOM   4907  O   VAL B  90     110.834 118.942 129.862  1.00 13.51           O  
ATOM   4908  CB  VAL B  90     107.571 118.636 130.524  1.00 13.51           C  
ATOM   4909  CG1 VAL B  90     108.037 119.617 131.576  1.00 13.51           C  
ATOM   4910  CG2 VAL B  90     106.154 118.953 130.090  1.00 13.51           C  
ATOM   4911  H   VAL B  90     107.435 117.028 128.453  1.00 13.51           H  
ATOM   4912  HA  VAL B  90     108.612 119.684 128.967  1.00 13.51           H  
ATOM   4913  HB  VAL B  90     107.583 117.636 130.956  1.00 13.51           H  
ATOM   4914 HG11 VAL B  90     107.355 119.590 132.426  1.00 13.51           H  
ATOM   4915 HG12 VAL B  90     109.040 119.347 131.907  1.00 13.51           H  
ATOM   4916 HG13 VAL B  90     108.052 120.622 131.155  1.00 13.51           H  
ATOM   4917 HG21 VAL B  90     105.495 118.938 130.958  1.00 13.51           H  
ATOM   4918 HG22 VAL B  90     106.126 119.941 129.631  1.00 13.51           H  
ATOM   4919 HG23 VAL B  90     105.819 118.208 129.368  1.00 13.51           H  
ATOM   4920  N   HIS B  91     110.075 116.834 129.771  1.00 12.53           N  
ATOM   4921  CA  HIS B  91     111.348 116.225 130.123  1.00 12.53           C  
ATOM   4922  C   HIS B  91     111.515 114.917 129.366  1.00 12.53           C  
ATOM   4923  O   HIS B  91     110.540 114.216 129.087  1.00 12.53           O  
ATOM   4924  CB  HIS B  91     111.454 115.949 131.630  1.00 12.53           C  
ATOM   4925  CG  HIS B  91     111.539 117.181 132.474  1.00 12.53           C  
ATOM   4926  ND1 HIS B  91     112.490 118.139 132.558  1.00 12.53           N  
ATOM   4927  CD2 HIS B  91     110.564 117.528 133.382  1.00 12.53           C  
ATOM   4928  CE1 HIS B  91     112.071 119.044 133.502  1.00 12.53           C  
ATOM   4929  NE2 HIS B  91     110.906 118.653 133.983  1.00 12.53           N  
ATOM   4930  H   HIS B  91     109.298 116.212 129.598  1.00 12.53           H  
ATOM   4931  HA  HIS B  91     112.152 116.902 129.834  1.00 12.53           H  
ATOM   4932  HB3 HIS B  91     112.323 115.319 131.822  1.00 12.53           H  
ATOM   4933  HB2 HIS B  91     110.600 115.351 131.949  1.00 12.53           H  
ATOM   4934  HD2 HIS B  91     109.749 116.943 133.496  1.00 12.53           H  
ATOM   4935  HE1 HIS B  91     112.642 119.849 133.718  1.00 12.53           H  
ATOM   4936  HE2 HIS B  91     110.256 119.086 134.729  1.00 12.53           H
[truncated: 1,070,545 more chars]
