# Supplementary material for: Structural basis for recognition of N-formyl peptides as pathogen-associated molecular patterns
Source: Nat Commun. 2022 Sep 5;13:5232. doi: 10.1038/s41467-022-32822-y (PMC9445081; doi:10.1038/s41467-022-32822-y)
Supplement: Supplementary file 9 — Source Data [file 41467_2022_32822_MOESM9_ESM.zip › Source Supplementary Fig 7/fMLF-FPR1.gemspot-01.pdb]

TITLE     fMLF-FPR1 - 4-hbond-opt
REMARK   4      COMPLIES WITH FORMAT V. 3.0, 1-DEC-2006
REMARK 888
REMARK 888 WRITTEN BY MAESTRO (A PRODUCT OF SCHRODINGER, LLC)
CRYST1  217.600  217.600  217.600  90.00  90.00  90.00 P 1           0
ATOM      1  N   LEU A   5      96.571 133.273 120.409  1.00118.53           N1+
ATOM      2  CA  LEU A   5      97.800 132.605 119.997  1.00118.53           C  
ATOM      3  C   LEU A   5      98.607 132.129 121.202  1.00118.53           C  
ATOM      4  O   LEU A   5      98.077 131.472 122.098  1.00118.53           O  
ATOM      5  CB  LEU A   5      98.652 133.535 119.132  1.00118.53           C  
ATOM      6  CG  LEU A   5      98.586 133.317 117.620  1.00118.53           C  
ATOM      7  CD1 LEU A   5      99.524 134.271 116.900  1.00118.53           C  
ATOM      8  CD2 LEU A   5      98.914 131.876 117.271  1.00118.53           C  
ATOM      9  H1  LEU A   5      96.061 133.575 119.591  1.00118.53           H  
ATOM     10  H2  LEU A   5      96.001 132.632 120.942  1.00118.53           H  
ATOM     11  H3  LEU A   5      96.798 134.075 120.979  1.00118.53           H  
ATOM     12  HA  LEU A   5      97.532 131.734 119.400  1.00118.53           H  
ATOM     13  HB3 LEU A   5      99.691 133.477 119.458  1.00118.53           H  
ATOM     14  HB2 LEU A   5      98.395 134.570 119.357  1.00118.53           H  
ATOM     15  HG  LEU A   5      97.568 133.525 117.289  1.00118.53           H  
ATOM     16 HD11 LEU A   5      99.462 134.100 115.825  1.00118.53           H  
ATOM     17 HD12 LEU A   5      99.237 135.299 117.121  1.00118.53           H  
ATOM     18 HD13 LEU A   5     100.546 134.099 117.237  1.00118.53           H  
ATOM     19 HD21 LEU A   5      98.861 131.742 116.191  1.00118.53           H  
ATOM     20 HD22 LEU A   5      99.920 131.638 117.618  1.00118.53           H  
ATOM     21 HD23 LEU A   5      98.197 131.212 117.754  1.00118.53           H  
ATOM     22  N   SER A   6      99.895 132.464 121.214  1.00111.84           N  
ATOM     23  CA  SER A   6     100.812 132.045 122.262  1.00111.84           C  
ATOM     24  C   SER A   6     101.634 133.241 122.718  1.00111.84           C  
ATOM     25  O   SER A   6     102.061 134.056 121.896  1.00111.84           O  
ATOM     26  CB  SER A   6     101.736 130.927 121.766  1.00111.84           C  
ATOM     27  OG  SER A   6     100.995 129.778 121.391  1.00111.84           O  
ATOM     28  H   SER A   6     100.275 133.034 120.472  1.00111.84           H  
ATOM     29  HA  SER A   6     100.233 131.673 123.108  1.00111.84           H  
ATOM     30  HB3 SER A   6     102.441 130.663 122.554  1.00111.84           H  
ATOM     31  HB2 SER A   6     102.310 131.283 120.911  1.00111.84           H  
ATOM     32  HG  SER A   6     100.385 130.006 120.686  1.00111.84           H  
ATOM     33  N   ALA A   7     101.856 133.346 124.030  1.00 99.94           N  
ATOM     34  CA  ALA A   7     102.614 134.453 124.598  1.00 99.94           C  
ATOM     35  C   ALA A   7     103.933 134.000 125.212  1.00 99.94           C  
ATOM     36  O   ALA A   7     104.998 134.500 124.839  1.00 99.94           O  
ATOM     37  CB  ALA A   7     101.762 135.181 125.644  1.00 99.94           C  
ATOM     38  H   ALA A   7     101.494 132.645 124.661  1.00 99.94           H  
ATOM     39  HA  ALA A   7     102.838 135.156 123.796  1.00 99.94           H  
ATOM     40  HB1 ALA A   7     102.333 136.008 126.066  1.00 99.94           H  
ATOM     41  HB2 ALA A   7     100.858 135.567 125.172  1.00 99.94           H  
ATOM     42  HB3 ALA A   7     101.488 134.486 126.438  1.00 99.94           H  
ATOM     43  N   GLU A   8     103.888 133.061 126.154  1.00 99.37           N  
ATOM     44  CA  GLU A   8     105.083 132.466 126.733  1.00 99.37           C  
ATOM     45  C   GLU A   8     105.242 131.008 126.334  1.00 99.37           C  
ATOM     46  O   GLU A   8     106.260 130.391 126.662  1.00 99.37           O  
ATOM     47  CB  GLU A   8     105.048 132.590 128.261  1.00 99.37           C  
ATOM     48  CG  GLU A   8     106.398 132.483 128.943  1.00 99.37           C  
ATOM     49  CD  GLU A   8     106.294 132.564 130.452  1.00 99.37           C  
ATOM     50  OE1 GLU A   8     107.287 132.949 131.100  1.00 99.37           O  
ATOM     51  OE2 GLU A   8     105.218 132.240 130.992  1.00 99.37           O1-
ATOM     52  H   GLU A   8     102.997 132.732 126.497  1.00 99.37           H  
ATOM     53  HA  GLU A   8     105.950 133.016 126.366  1.00 99.37           H  
ATOM     54  HB3 GLU A   8     104.377 131.834 128.669  1.00 99.37           H  
ATOM     55  HB2 GLU A   8     104.579 133.535 128.535  1.00 99.37           H  
ATOM     56  HG3 GLU A   8     107.051 133.278 128.582  1.00 99.37           H  
ATOM     57  HG2 GLU A   8     106.872 131.542 128.662  1.00 99.37           H  
ATOM     58  N   ASP A   9     104.263 130.448 125.626  1.00 98.62           N  
ATOM     59  CA  ASP A   9     104.305 129.060 125.199  1.00 98.62           C  
ATOM     60  C   ASP A   9     105.257 128.826 124.036  1.00 98.62           C  
ATOM     61  O   ASP A   9     105.577 127.670 123.744  1.00 98.62           O  
ATOM     62  CB  ASP A   9     102.901 128.596 124.814  1.00 98.62           C  
ATOM     63  CG  ASP A   9     101.926 128.690 125.965  1.00 98.62           C  
ATOM     64  OD1 ASP A   9     102.365 128.560 127.126  1.00 98.62           O  
ATOM     65  OD2 ASP A   9     100.721 128.897 125.713  1.00 98.62           O1-
ATOM     66  H   ASP A   9     103.453 130.992 125.366  1.00 98.62           H  
ATOM     67  HA  ASP A   9     104.643 128.456 126.041  1.00 98.62           H  
ATOM     68  HB3 ASP A   9     102.944 127.566 124.459  1.00 98.62           H  
ATOM     69  HB2 ASP A   9     102.537 129.197 123.981  1.00 98.62           H  
ATOM     70  N   LYS A  10     105.706 129.885 123.362  1.00 92.34           N  
ATOM     71  CA  LYS A  10     106.634 129.709 122.252  1.00 92.34           C  
ATOM     72  C   LYS A  10     107.967 129.148 122.730  1.00 92.34           C  
ATOM     73  O   LYS A  10     108.580 128.318 122.047  1.00 92.34           O  
ATOM     74  CB  LYS A  10     106.827 131.035 121.521  1.00 92.34           C  
ATOM     75  CG  LYS A  10     105.556 131.552 120.866  1.00 92.34           C  
ATOM     76  CD  LYS A  10     105.844 132.681 119.893  1.00 92.34           C  
ATOM     77  CE  LYS A  10     105.558 134.033 120.520  1.00 92.34           C  
ATOM     78  NZ  LYS A  10     105.393 135.098 119.493  1.00 92.34           N1+
ATOM     79  H   LYS A  10     105.403 130.813 123.620  1.00 92.34           H  
ATOM     80  HA  LYS A  10     106.196 128.996 121.553  1.00 92.34           H  
ATOM     81  HB3 LYS A  10     107.604 130.922 120.765  1.00 92.34           H  
ATOM     82  HB2 LYS A  10     107.204 131.782 122.220  1.00 92.34           H  
ATOM     83  HG3 LYS A  10     104.868 131.903 121.635  1.00 92.34           H  
ATOM     84  HG2 LYS A  10     105.062 130.736 120.339  1.00 92.34           H  
ATOM     85  HD3 LYS A  10     105.229 132.557 119.001  1.00 92.34           H  
ATOM     86  HD2 LYS A  10     106.889 132.637 119.586  1.00 92.34           H  
ATOM     87  HE3 LYS A  10     106.373 134.301 121.192  1.00 92.34           H  
ATOM     88  HE2 LYS A  10     104.653 133.968 121.124  1.00 92.34           H  
ATOM     89  HZ1 LYS A  10     104.622 134.863 118.884  1.00 92.34           H  
ATOM     90  HZ2 LYS A  10     105.205 135.979 119.949  1.00 92.34           H  
ATOM     91  HZ3 LYS A  10     106.240 135.175 118.948  1.00 92.34           H  
ATOM     92  N   ALA A  11     108.428 129.575 123.907  1.00 87.10           N  
ATOM     93  CA  ALA A  11     109.655 129.012 124.460  1.00 87.10           C  
ATOM     94  C   ALA A  11     109.468 127.546 124.832  1.00 87.10           C  
ATOM     95  O   ALA A  11     110.378 126.729 124.643  1.00 87.10           O  
ATOM     96  CB  ALA A  11     110.106 129.827 125.667  1.00 87.10           C  
ATOM     97  H   ALA A  11     107.927 130.289 124.417  1.00 87.10           H  
ATOM     98  HA  ALA A  11     110.432 129.074 123.698  1.00 87.10           H  
ATOM     99  HB1 ALA A  11     111.023 129.399 126.073  1.00 87.10           H  
ATOM    100  HB2 ALA A  11     110.290 130.857 125.362  1.00 87.10           H  
ATOM    101  HB3 ALA A  11     109.328 129.808 126.430  1.00 87.10           H  
ATOM    102  N   ALA A  12     108.292 127.192 125.353  1.00 84.77           N  
ATOM    103  CA  ALA A  12     108.003 125.791 125.635  1.00 84.77           C  
ATOM    104  C   ALA A  12     108.009 124.962 124.358  1.00 84.77           C  
ATOM    105  O   ALA A  12     108.516 123.834 124.342  1.00 84.77           O  
ATOM    106  CB  ALA A  12     106.659 125.665 126.350  1.00 84.77           C  
ATOM    107  H   ALA A  12     107.596 127.896 125.554  1.00 84.77           H  
ATOM    108  HA  ALA A  12     108.780 125.407 126.296  1.00 84.77           H  
ATOM    109  HB1 ALA A  12     106.453 124.615 126.556  1.00 84.77           H  
ATOM    110  HB2 ALA A  12     106.693 126.219 127.288  1.00 84.77           H  
ATOM    111  HB3 ALA A  12     105.871 126.072 125.717  1.00 84.77           H  
ATOM    112  N   VAL A  13     107.453 125.506 123.276  1.00 85.61           N  
ATOM    113  CA  VAL A  13     107.441 124.789 122.005  1.00 85.61           C  
ATOM    114  C   VAL A  13     108.859 124.627 121.467  1.00 85.61           C  
ATOM    115  O   VAL A  13     109.209 123.580 120.910  1.00 85.61           O  
ATOM    116  CB  VAL A  13     106.523 125.509 121.002  1.00 85.61           C  
ATOM    117  CG1 VAL A  13     106.812 125.052 119.585  1.00 85.61           C  
ATOM    118  CG2 VAL A  13     105.068 125.263 121.357  1.00 85.61           C  
ATOM    119  H   VAL A  13     107.034 126.423 123.331  1.00 85.61           H  
ATOM    120  HA  VAL A  13     107.032 123.794 122.183  1.00 85.61           H  
ATOM    121  HB  VAL A  13     106.717 126.580 121.065  1.00 85.61           H  
ATOM    122 HG11 VAL A  13     106.152 125.574 118.893  1.00 85.61           H  
ATOM    123 HG12 VAL A  13     107.849 125.275 119.335  1.00 85.61           H  
ATOM    124 HG13 VAL A  13     106.643 123.978 119.508  1.00 85.61           H  
ATOM    125 HG21 VAL A  13     104.427 125.777 120.641  1.00 85.61           H  
ATOM    126 HG22 VAL A  13     104.862 124.193 121.326  1.00 85.61           H  
ATOM    127 HG23 VAL A  13     104.869 125.642 122.359  1.00 85.61           H  
ATOM    128  N   GLU A  14     109.696 125.653 121.627  1.00 89.24           N  
ATOM    129  CA  GLU A  14     111.094 125.531 121.225  1.00 89.24           C  
ATOM    130  C   GLU A  14     111.804 124.439 122.019  1.00 89.24           C  
ATOM    131  O   GLU A  14     112.578 123.648 121.458  1.00 89.24           O  
ATOM    132  CB  GLU A  14     111.803 126.871 121.402  1.00 89.24           C  
ATOM    133  CG  GLU A  14     113.106 126.986 120.642  1.00 89.24           C  
ATOM    134  CD  GLU A  14     113.468 128.421 120.327  1.00 89.24           C  
ATOM    135  OE1 GLU A  14     112.635 129.315 120.584  1.00 89.24           O  
ATOM    136  OE2 GLU A  14     114.584 128.655 119.820  1.00 89.24           O1-
ATOM    137  H   GLU A  14     109.363 126.518 122.028  1.00 89.24           H  
ATOM    138  HA  GLU A  14     111.125 125.263 120.169  1.00 89.24           H  
ATOM    139  HB3 GLU A  14     111.986 127.045 122.462  1.00 89.24           H  
ATOM    140  HB2 GLU A  14     111.135 127.676 121.097  1.00 89.24           H  
ATOM    141  HG3 GLU A  14     113.036 126.418 119.714  1.00 89.24           H  
ATOM    142  HG2 GLU A  14     113.907 126.530 121.224  1.00 89.24           H  
ATOM    143  N   ARG A  15     111.553 124.385 123.328  1.00 81.30           N  
ATOM    144  CA  ARG A  15     112.118 123.327 124.160  1.00 81.30           C  
ATOM    145  C   ARG A  15     111.671 121.954 123.676  1.00 81.30           C  
ATOM    146  O   ARG A  15     112.479 121.023 123.568  1.00 81.30           O  
ATOM    147  CB  ARG A  15     111.706 123.545 125.616  1.00 81.30           C  
ATOM    148  CG  ARG A  15     112.059 122.413 126.560  1.00 81.30           C  
ATOM    149  CD  ARG A  15     111.740 122.796 127.995  1.00 81.30           C  
ATOM    150  NE  ARG A  15     112.170 121.782 128.951  1.00 81.30           N  
ATOM    151  CZ  ARG A  15     113.417 121.650 129.386  1.00 81.30           C  
ATOM    152  NH1 ARG A  15     114.361 122.470 128.954  1.00 81.30           N  
ATOM    153  NH2 ARG A  15     113.721 120.700 130.256  1.00 81.30           N1+
ATOM    154  H   ARG A  15     110.964 125.083 123.758  1.00 81.30           H  
ATOM    155  HA  ARG A  15     113.205 123.380 124.096  1.00 81.30           H  
ATOM    156  HB3 ARG A  15     110.633 123.732 125.663  1.00 81.30           H  
ATOM    157  HB2 ARG A  15     112.150 124.471 125.982  1.00 81.30           H  
ATOM    158  HG3 ARG A  15     113.121 122.185 126.473  1.00 81.30           H  
ATOM    159  HG2 ARG A  15     111.492 121.523 126.287  1.00 81.30           H  
ATOM    160  HD3 ARG A  15     110.667 122.958 128.097  1.00 81.30           H  
ATOM    161  HD2 ARG A  15     112.221 123.745 128.232  1.00 81.30           H  
ATOM    162  HE  ARG A  15     111.450 121.157 129.284  1.00 81.30           H  
ATOM    163 HH12 ARG A  15     115.309 122.368 129.286  1.00 81.30           H  
ATOM    164 HH11 ARG A  15     114.133 123.198 128.292  1.00 81.30           H  
ATOM    165 HH22 ARG A  15     114.671 120.602 130.585  1.00 81.30           H  
ATOM    166 HH21 ARG A  15     113.003 120.073 130.591  1.00 81.30           H  
ATOM    167  N   SER A  16     110.380 121.817 123.369  1.00 83.66           N  
ATOM    168  CA  SER A  16     109.863 120.540 122.891  1.00 83.66           C  
ATOM    169  C   SER A  16     110.506 120.139 121.570  1.00 83.66           C  
ATOM    170  O   SER A  16     110.814 118.963 121.353  1.00 83.66           O  
ATOM    171  CB  SER A  16     108.345 120.612 122.747  1.00 83.66           C  
ATOM    172  OG  SER A  16     107.863 119.549 121.948  1.00 83.66           O  
ATOM    173  H   SER A  16     109.752 122.602 123.467  1.00 83.66           H  
ATOM    174  HA  SER A  16     110.100 119.777 123.632  1.00 83.66           H  
ATOM    175  HB3 SER A  16     108.068 121.563 122.291  1.00 83.66           H  
ATOM    176  HB2 SER A  16     107.884 120.562 123.734  1.00 83.66           H  
ATOM    177  HG  SER A  16     108.258 119.600 121.075  1.00 83.66           H  
ATOM    178  N   LYS A  17     110.707 121.101 120.670  1.00 90.08           N  
ATOM    179  CA  LYS A  17     111.329 120.788 119.386  1.00 90.08           C  
ATOM    180  C   LYS A  17     112.775 120.340 119.560  1.00 90.08           C  
ATOM    181  O   LYS A  17     113.218 119.386 118.905  1.00 90.08           O  
ATOM    182  CB  LYS A  17     111.249 121.996 118.455  1.00 90.08           C  
ATOM    183  CG  LYS A  17     109.858 122.244 117.903  1.00 90.08           C  
ATOM    184  CD  LYS A  17     109.892 123.194 116.721  1.00 90.08           C  
ATOM    185  CE  LYS A  17     108.492 123.650 116.351  1.00 90.08           C  
ATOM    186  NZ  LYS A  17     107.538 122.509 116.310  1.00 90.08           N1+
ATOM    187  H   LYS A  17     110.429 122.050 120.875  1.00 90.08           H  
ATOM    188  HA  LYS A  17     110.772 119.970 118.929  1.00 90.08           H  
ATOM    189  HB3 LYS A  17     111.948 121.863 117.629  1.00 90.08           H  
ATOM    190  HB2 LYS A  17     111.592 122.885 118.985  1.00 90.08           H  
ATOM    191  HG3 LYS A  17     109.226 122.662 118.686  1.00 90.08           H  
ATOM    192  HG2 LYS A  17     109.416 121.297 117.594  1.00 90.08           H  
ATOM    193  HD3 LYS A  17     110.349 122.694 115.867  1.00 90.08           H  
ATOM    194  HD2 LYS A  17     110.502 124.062 116.970  1.00 90.08           H  
ATOM    195  HE3 LYS A  17     108.515 124.139 115.377  1.00 90.08           H  
ATOM    196  HE2 LYS A  17     108.146 124.386 117.077  1.00 90.08           H  
ATOM    197  HZ1 LYS A  17     107.500 122.068 117.218  1.00 90.08           H  
ATOM    198  HZ2 LYS A  17     106.619 122.847 116.062  1.00 90.08           H  
ATOM    199  HZ3 LYS A  17     107.846 121.836 115.623  1.00 90.08           H  
ATOM    200  N   MET A  18     113.531 121.012 120.432  1.00 93.88           N  
ATOM    201  CA  MET A  18     114.903 120.570 120.675  1.00 93.88           C  
ATOM    202  C   MET A  18     114.929 119.180 121.298  1.00 93.88           C  
ATOM    203  O   MET A  18     115.793 118.355 120.967  1.00 93.88           O  
ATOM    204  CB  MET A  18     115.641 121.571 121.559  1.00 93.88           C  
ATOM    205  CG  MET A  18     115.876 122.914 120.902  1.00 93.88           C  
ATOM    206  SD  MET A  18     116.678 124.080 122.013  1.00 93.88           S  
ATOM    207  CE  MET A  18     118.316 123.364 122.109  1.00 93.88           C  
ATOM    208  H   MET A  18     113.153 121.815 120.914  1.00 93.88           H  
ATOM    209  HA  MET A  18     115.418 120.521 119.716  1.00 93.88           H  
ATOM    210  HB3 MET A  18     116.597 121.146 121.866  1.00 93.88           H  
ATOM    211  HB2 MET A  18     115.085 121.714 122.485  1.00 93.88           H  
ATOM    212  HG3 MET A  18     114.923 123.327 120.570  1.00 93.88           H  
ATOM    213  HG2 MET A  18     116.491 122.780 120.012  1.00 93.88           H  
ATOM    214  HE1 MET A  18     118.941 123.972 122.764  1.00 93.88           H  
ATOM    215  HE2 MET A  18     118.248 122.352 122.509  1.00 93.88           H  
ATOM    216  HE3 MET A  18     118.758 123.332 121.113  1.00 93.88           H  
ATOM    217  N   ILE A  19     113.982 118.898 122.192  1.00 84.67           N  
ATOM    218  CA  ILE A  19     113.898 117.565 122.777  1.00 84.67           C  
ATOM    219  C   ILE A  19     113.617 116.526 121.697  1.00 84.67           C  
ATOM    220  O   ILE A  19     114.242 115.460 121.666  1.00 84.67           O  
ATOM    221  CB  ILE A  19     112.835 117.546 123.891  1.00 84.67           C  
ATOM    222  CG1 ILE A  19     113.427 118.085 125.192  1.00 84.67           C  
ATOM    223  CG2 ILE A  19     112.289 116.157 124.100  1.00 84.67           C  
ATOM    224  CD1 ILE A  19     112.436 118.153 126.318  1.00 84.67           C  
ATOM    225  H   ILE A  19     113.319 119.609 122.467  1.00 84.67           H  
ATOM    226  HA  ILE A  19     114.863 117.332 123.227  1.00 84.67           H  
ATOM    227  HB  ILE A  19     112.013 118.197 123.592  1.00 84.67           H  
ATOM    228 HG13 ILE A  19     113.844 119.077 125.016  1.00 84.67           H  
ATOM    229 HG12 ILE A  19     114.271 117.463 125.490  1.00 84.67           H  
ATOM    230 HG21 ILE A  19     111.541 116.176 124.892  1.00 84.67           H  
ATOM    231 HG22 ILE A  19     111.831 115.803 123.176  1.00 84.67           H  
ATOM    232 HG23 ILE A  19     113.100 115.486 124.382  1.00 84.67           H  
ATOM    233 HD11 ILE A  19     112.925 118.545 127.210  1.00 84.67           H  
ATOM    234 HD12 ILE A  19     111.612 118.809 126.038  1.00 84.67           H  
ATOM    235 HD13 ILE A  19     112.051 117.154 126.524  1.00 84.67           H  
ATOM    236  N   ASP A  20     112.689 116.826 120.786  1.00 89.85           N  
ATOM    237  CA  ASP A  20     112.381 115.894 119.703  1.00 89.85           C  
ATOM    238  C   ASP A  20     113.603 115.632 118.836  1.00 89.85           C  
ATOM    239  O   ASP A  20     113.859 114.490 118.433  1.00 89.85           O  
ATOM    240  CB  ASP A  20     111.235 116.435 118.850  1.00 89.85           C  
ATOM    241  CG  ASP A  20     109.883 116.149 119.453  1.00 89.85           C  
ATOM    242  OD1 ASP A  20     109.844 115.597 120.567  1.00 89.85           O  
ATOM    243  OD2 ASP A  20     108.860 116.473 118.815  1.00 89.85           O1-
ATOM    244  H   ASP A  20     112.192 117.704 120.841  1.00 89.85           H  
ATOM    245  HA  ASP A  20     112.064 114.949 120.144  1.00 89.85           H  
ATOM    246  HB3 ASP A  20     111.287 115.997 117.853  1.00 89.85           H  
ATOM    247  HB2 ASP A  20     111.355 117.511 118.723  1.00 89.85           H  
ATOM    248  N   ARG A  21     114.368 116.682 118.534  1.00 92.32           N  
ATOM    249  CA  ARG A  21     115.593 116.497 117.767  1.00 92.32           C  
ATOM    250  C   ARG A  21     116.566 115.579 118.497  1.00 92.32           C  
ATOM    251  O   ARG A  21     117.178 114.692 117.884  1.00 92.32           O  
ATOM    252  CB  ARG A  21     116.240 117.850 117.487  1.00 92.32           C  
ATOM    253  CG  ARG A  21     117.690 117.769 117.062  1.00 92.32           C  
ATOM    254  CD  ARG A  21     118.244 119.150 116.781  1.00 92.32           C  
ATOM    255  NE  ARG A  21     117.248 120.013 116.153  1.00 92.32           N  
ATOM    256  CZ  ARG A  21     117.162 121.323 116.357  1.00 92.32           C  
ATOM    257  NH1 ARG A  21     118.016 121.925 117.172  1.00 92.32           N  
ATOM    258  NH2 ARG A  21     116.223 122.031 115.745  1.00 92.32           N1+
ATOM    259  H   ARG A  21     114.098 117.607 118.837  1.00 92.32           H  
ATOM    260  HA  ARG A  21     115.335 116.036 116.814  1.00 92.32           H  
ATOM    261  HB3 ARG A  21     116.158 118.480 118.373  1.00 92.32           H  
ATOM    262  HB2 ARG A  21     115.668 118.372 116.721  1.00 92.32           H  
ATOM    263  HG3 ARG A  21     117.771 117.156 116.165  1.00 92.32           H  
ATOM    264  HG2 ARG A  21     118.274 117.298 117.852  1.00 92.32           H  
ATOM    265  HD3 ARG A  21     119.114 119.066 116.129  1.00 92.32           H  
ATOM    266  HD2 ARG A  21     118.580 119.603 117.714  1.00 92.32           H  
ATOM    267  HE  ARG A  21     116.598 119.555 115.530  1.00 92.32           H  
ATOM    268 HH12 ARG A  21     117.950 122.921 117.327  1.00 92.32           H  
ATOM    269 HH11 ARG A  21     118.733 121.388 117.639  1.00 92.32           H  
ATOM    270 HH22 ARG A  21     116.159 123.027 115.901  1.00 92.32           H  
ATOM    271 HH21 ARG A  21     115.572 121.575 115.123  1.00 92.32           H  
ATOM    272  N   ASN A  22     116.721 115.774 119.809  1.00 92.55           N  
ATOM    273  CA  ASN A  22     117.653 114.942 120.566  1.00 92.55           C  
ATOM    274  C   ASN A  22     117.215 113.480 120.584  1.00 92.55           C  
ATOM    275  O   ASN A  22     118.048 112.578 120.430  1.00 92.55           O  
ATOM    276  CB  ASN A  22     117.803 115.477 121.987  1.00 92.55           C  
ATOM    277  CG  ASN A  22     118.866 116.551 122.093  1.00 92.55           C  
ATOM    278  OD1 ASN A  22     119.731 116.671 121.226  1.00 92.55           O  
ATOM    279  ND2 ASN A  22     118.809 117.338 123.160  1.00 92.55           N  
ATOM    280  H   ASN A  22     116.194 116.497 120.278  1.00 92.55           H  
ATOM    281  HA  ASN A  22     118.627 114.997 120.080  1.00 92.55           H  
ATOM    282  HB3 ASN A  22     118.050 114.655 122.659  1.00 92.55           H  
ATOM    283  HB2 ASN A  22     116.848 115.878 122.326  1.00 92.55           H  
ATOM    284 HD22 ASN A  22     119.492 118.072 123.283  1.00 92.55           H  
ATOM    285 HD21 ASN A  22     118.083 117.203 123.849  1.00 92.55           H  
ATOM    286  N   LEU A  23     115.917 113.222 120.770  1.00 90.99           N  
ATOM    287  CA  LEU A  23     115.429 111.843 120.700  1.00 90.99           C  
ATOM    288  C   LEU A  23     115.646 111.225 119.328  1.00 90.99           C  
ATOM    289  O   LEU A  23     116.024 110.054 119.228  1.00 90.99           O  
ATOM    290  CB  LEU A  23     113.960 111.739 121.104  1.00 90.99           C  
ATOM    291  CG  LEU A  23     113.583 111.751 122.584  1.00 90.99           C  
ATOM    292  CD1 LEU A  23     113.745 113.062 123.281  1.00 90.99           C  
ATOM    293  CD2 LEU A  23     112.145 111.304 122.665  1.00 90.99           C  
ATOM    294  H   LEU A  23     115.274 113.978 120.959  1.00 90.99           H  
ATOM    295  HA  LEU A  23     116.006 111.257 121.416  1.00 90.99           H  
ATOM    296  HB3 LEU A  23     113.524 110.857 120.634  1.00 90.99           H  
ATOM    297  HB2 LEU A  23     113.394 112.515 120.588  1.00 90.99           H  
ATOM    298  HG  LEU A  23     114.199 111.013 123.098  1.00 90.99           H  
ATOM    299 HD11 LEU A  23     113.450 112.958 124.325  1.00 90.99           H  
ATOM    300 HD12 LEU A  23     114.788 113.376 123.228  1.00 90.99           H  
ATOM    301 HD13 LEU A  23     113.116 113.810 122.799  1.00 90.99           H  
ATOM    302 HD21 LEU A  23     111.825 111.295 123.707  1.00 90.99           H  
ATOM    303 HD22 LEU A  23     111.518 111.992 122.098  1.00 90.99           H  
ATOM    304 HD23 LEU A  23     112.052 110.301 122.248  1.00 90.99           H  
ATOM    305  N   ARG A  24     115.386 111.971 118.253  1.00 96.29           N  
ATOM    306  CA  ARG A  24     115.608 111.386 116.932  1.00 96.29           C  
ATOM    307  C   ARG A  24     117.077 111.042 116.723  1.00 96.29           C  
ATOM    308  O   ARG A  24     117.401 109.964 116.205  1.00 96.29           O  
ATOM    309  CB  ARG A  24     115.107 112.318 115.830  1.00 96.29           C  
ATOM    310  CG  ARG A  24     113.596 112.320 115.679  1.00 96.29           C  
ATOM    311  CD  ARG A  24     113.142 113.225 114.547  1.00 96.29           C  
ATOM    312  NE  ARG A  24     113.336 114.639 114.847  1.00 96.29           N  
ATOM    313  CZ  ARG A  24     113.116 115.619 113.978  1.00 96.29           C  
ATOM    314  NH1 ARG A  24     112.692 115.338 112.755  1.00 96.29           N  
ATOM    315  NH2 ARG A  24     113.317 116.880 114.332  1.00 96.29           N1+
ATOM    316  H   ARG A  24     115.045 112.915 118.364  1.00 96.29           H  
ATOM    317  HA  ARG A  24     115.035 110.460 116.875  1.00 96.29           H  
ATOM    318  HB3 ARG A  24     115.565 112.036 114.882  1.00 96.29           H  
ATOM    319  HB2 ARG A  24     115.452 113.333 116.030  1.00 96.29           H  
ATOM    320  HG3 ARG A  24     113.139 112.649 116.612  1.00 96.29           H  
ATOM    321  HG2 ARG A  24     113.249 111.304 115.492  1.00 96.29           H  
ATOM    322  HD3 ARG A  24     112.089 113.041 114.336  1.00 96.29           H  
ATOM    323  HD2 ARG A  24     113.687 112.969 113.638  1.00 96.29           H  
ATOM    324  HE  ARG A  24     113.658 114.854 115.780  1.00 96.29           H  
ATOM    325 HH12 ARG A  24     112.525 116.084 112.095  1.00 96.29           H  
ATOM    326 HH11 ARG A  24     112.536 114.378 112.483  1.00 96.29           H  
ATOM    327 HH22 ARG A  24     113.149 117.623 113.669  1.00 96.29           H  
ATOM    328 HH21 ARG A  24     113.638 117.098 115.264  1.00 96.29           H  
ATOM    329  N   GLU A  25     117.982 111.930 117.141  1.00 97.43           N  
ATOM    330  CA  GLU A  25     119.407 111.645 116.990  1.00 97.43           C  
ATOM    331  C   GLU A  25     119.815 110.422 117.804  1.00 97.43           C  
ATOM    332  O   GLU A  25     120.526 109.539 117.306  1.00 97.43           O  
ATOM    333  CB  GLU A  25     120.233 112.864 117.397  1.00 97.43           C  
ATOM    334  CG  GLU A  25     120.393 113.895 116.293  1.00 97.43           C  
ATOM    335  CD  GLU A  25     121.449 114.934 116.614  1.00 97.43           C  
ATOM    336  OE1 GLU A  25     122.324 114.653 117.459  1.00 97.43           O  
ATOM    337  OE2 GLU A  25     121.402 116.032 116.021  1.00 97.43           O1-
ATOM    338  H   GLU A  25     117.681 112.798 117.561  1.00 97.43           H  
ATOM    339  HA  GLU A  25     119.603 111.436 115.938  1.00 97.43           H  
ATOM    340  HB3 GLU A  25     121.217 112.538 117.733  1.00 97.43           H  
ATOM    341  HB2 GLU A  25     119.777 113.335 118.268  1.00 97.43           H  
ATOM    342  HG3 GLU A  25     119.438 114.391 116.119  1.00 97.43           H  
ATOM    343  HG2 GLU A  25     120.652 113.391 115.362  1.00 97.43           H  
ATOM    344  N   ASP A  26     119.360 110.342 119.057  1.00 98.28           N  
ATOM    345  CA  ASP A  26     119.727 109.209 119.901  1.00 98.28           C  
ATOM    346  C   ASP A  26     119.157 107.905 119.359  1.00 98.28           C  
ATOM    347  O   ASP A  26     119.831 106.869 119.381  1.00 98.28           O  
ATOM    348  CB  ASP A  26     119.256 109.446 121.334  1.00 98.28           C  
ATOM    349  CG  ASP A  26     120.242 110.262 122.143  1.00 98.28           C  
ATOM    350  OD2 ASP A  26     119.941 110.573 123.314  1.00 98.28           O1-
ATOM    351  OD1 ASP A  26     121.320 110.594 121.606  1.00 98.28           O  
ATOM    352  H   ASP A  26     118.760 111.067 119.424  1.00 98.28           H  
ATOM    353  HA  ASP A  26     120.814 109.128 119.909  1.00 98.28           H  
ATOM    354  HB3 ASP A  26     119.091 108.487 121.825  1.00 98.28           H  
ATOM    355  HB2 ASP A  26     118.292 109.954 121.319  1.00 98.28           H  
ATOM    356  N   GLY A  27     117.917 107.934 118.870  1.00 97.40           N  
ATOM    357  CA  GLY A  27     117.324 106.732 118.313  1.00 97.40           C  
ATOM    358  C   GLY A  27     118.037 106.247 117.068  1.00 97.40           C  
ATOM    359  O   GLY A  27     118.277 105.047 116.906  1.00 97.40           O  
ATOM    360  H   GLY A  27     117.388 108.794 118.887  1.00 97.40           H  
ATOM    361  HA3 GLY A  27     116.276 106.920 118.080  1.00 97.40           H  
ATOM    362  HA2 GLY A  27     117.331 105.943 119.065  1.00 97.40           H  
ATOM    363  N   GLU A  28     118.393 107.168 116.169  1.00 98.28           N  
ATOM    364  CA  GLU A  28     119.099 106.746 114.968  1.00 98.28           C  
ATOM    365  C   GLU A  28     120.543 106.358 115.253  1.00 98.28           C  
ATOM    366  O   GLU A  28     121.147 105.644 114.447  1.00 98.28           O  
ATOM    367  CB  GLU A  28     119.055 107.840 113.899  1.00 98.28           C  
ATOM    368  CG  GLU A  28     120.217 108.813 113.937  1.00 98.28           C  
ATOM    369  CD  GLU A  28     120.126 109.865 112.850  1.00 98.28           C  
ATOM    370  OE1 GLU A  28     119.082 109.924 112.167  1.00 98.28           O  
ATOM    371  OE2 GLU A  28     121.097 110.630 112.678  1.00 98.28           O1-
ATOM    372  H   GLU A  28     118.172 108.141 116.328  1.00 98.28           H  
ATOM    373  HA  GLU A  28     118.589 105.869 114.570  1.00 98.28           H  
ATOM    374  HB3 GLU A  28     118.119 108.392 113.986  1.00 98.28           H  
ATOM    375  HB2 GLU A  28     119.003 107.379 112.913  1.00 98.28           H  
ATOM    376  HG3 GLU A  28     121.153 108.264 113.833  1.00 98.28           H  
ATOM    377  HG2 GLU A  28     120.250 109.301 114.911  1.00 98.28           H  
ATOM    378  N   LYS A  29     121.112 106.810 116.373  1.00 98.72           N  
ATOM    379  CA  LYS A  29     122.416 106.299 116.780  1.00 98.72           C  
ATOM    380  C   LYS A  29     122.317 104.916 117.411  1.00 98.72           C  
ATOM    381  O   LYS A  29     123.207 104.084 117.213  1.00 98.72           O  
ATOM    382  CB  LYS A  29     123.087 107.267 117.755  1.00 98.72           C  
ATOM    383  CG  LYS A  29     124.427 106.780 118.282  1.00 98.72           C  
ATOM    384  CD  LYS A  29     124.757 107.403 119.627  1.00 98.72           C  
ATOM    385  CE  LYS A  29     124.781 108.919 119.544  1.00 98.72           C  
ATOM    386  NZ  LYS A  29     125.660 109.400 118.444  1.00 98.72           N1+
ATOM    387  H   LYS A  29     120.640 107.503 116.935  1.00 98.72           H  
ATOM    388  HA  LYS A  29     123.043 106.223 115.892  1.00 98.72           H  
ATOM    389  HB3 LYS A  29     122.417 107.458 118.593  1.00 98.72           H  
ATOM    390  HB2 LYS A  29     123.219 108.234 117.270  1.00 98.72           H  
ATOM    391  HG3 LYS A  29     125.210 107.028 117.566  1.00 98.72           H  
ATOM    392  HG2 LYS A  29     124.405 105.695 118.381  1.00 98.72           H  
ATOM    393  HD3 LYS A  29     125.729 107.043 119.965  1.00 98.72           H  
ATOM    394  HD2 LYS A  29     124.015 107.092 120.363  1.00 98.72           H  
ATOM    395  HE3 LYS A  29     125.130 109.329 120.492  1.00 98.72           H  
ATOM    396  HE2 LYS A  29     123.768 109.290 119.387  1.00 98.72           H  
ATOM    397  HZ1 LYS A  29     125.324 109.040 117.562  1.00 98.72           H  
ATOM    398  HZ2 LYS A  29     125.650 110.410 118.421  1.00 98.72           H  
ATOM    399  HZ3 LYS A  29     126.604 109.077 118.601  1.00 98.72           H  
ATOM    400  N   ALA A  30     121.252 104.652 118.164  1.00 99.15           N  
ATOM    401  CA  ALA A  30     121.101 103.381 118.857  1.00 99.15           C  
ATOM    402  C   ALA A  30     120.500 102.285 117.989  1.00 99.15           C  
ATOM    403  O   ALA A  30     120.553 101.115 118.379  1.00 99.15           O  
ATOM    404  CB  ALA A  30     120.238 103.560 120.109  1.00 99.15           C  
ATOM    405  H   ALA A  30     120.522 105.342 118.266  1.00 99.15           H  
ATOM    406  HA  ALA A  30     122.090 103.053 119.175  1.00 99.15           H  
ATOM    407  HB1 ALA A  30     120.133 102.602 120.618  1.00 99.15           H  
ATOM    408  HB2 ALA A  30     120.713 104.277 120.779  1.00 99.15           H  
ATOM    409  HB3 ALA A  30     119.253 103.929 119.822  1.00 99.15           H  
ATOM    410  N   ALA A  31     119.926 102.625 116.834  1.00 99.20           N  
ATOM    411  CA  ALA A  31     119.366 101.622 115.936  1.00 99.20           C  
ATOM    412  C   ALA A  31     120.361 101.148 114.884  1.00 99.20           C  
ATOM    413  O   ALA A  31     119.953 100.728 113.795  1.00 99.20           O  
ATOM    414  CB  ALA A  31     118.102 102.161 115.266  1.00 99.20           C  
ATOM    415  H   ALA A  31     119.872 103.597 116.564  1.00 99.20           H  
ATOM    416  HA  ALA A  31     119.081 100.759 116.538  1.00 99.20           H  
ATOM    417  HB1 ALA A  31     117.693 101.403 114.598  1.00 99.20           H  
ATOM    418  HB2 ALA A  31     117.364 102.409 116.028  1.00 99.20           H  
ATOM    419  HB3 ALA A  31     118.347 103.056 114.693  1.00 99.20           H  
ATOM    420  N   ARG A  32     121.659 101.203 115.181  1.00 99.67           N  
ATOM    421  CA  ARG A  32     122.692 100.749 114.259  1.00 99.67           C  
ATOM    422  C   ARG A  32     123.492  99.576 114.811  1.00 99.67           C  
ATOM    423  O   ARG A  32     124.490  99.177 114.200  1.00 99.67           O  
ATOM    424  CB  ARG A  32     123.633 101.904 113.908  1.00 99.67           C  
ATOM    425  CG  ARG A  32     124.713 102.156 114.945  1.00 99.67           C  
ATOM    426  CD  ARG A  32     125.905 102.869 114.343  1.00 99.67           C  
ATOM    427  NE  ARG A  32     125.539 104.173 113.802  1.00 99.67           N  
ATOM    428  CZ  ARG A  32     126.408 105.144 113.548  1.00 99.67           C  
ATOM    429  NH1 ARG A  32     127.698 104.959 113.787  1.00 99.67           N  
ATOM    430  NH2 ARG A  32     125.987 106.300 113.055  1.00 99.67           N1+
ATOM    431  H   ARG A  32     121.958 101.570 116.073  1.00 99.67           H  
ATOM    432  HA  ARG A  32     122.204 100.421 113.341  1.00 99.67           H  
ATOM    433  HB3 ARG A  32     123.050 102.814 113.764  1.00 99.67           H  
ATOM    434  HB2 ARG A  32     124.098 101.710 112.941  1.00 99.67           H  
ATOM    435  HG3 ARG A  32     125.036 101.206 115.371  1.00 99.67           H  
ATOM    436  HG2 ARG A  32     124.303 102.757 115.757  1.00 99.67           H  
ATOM    437  HD3 ARG A  32     126.333 102.255 113.551  1.00 99.67           H  
ATOM    438  HD2 ARG A  32     126.675 102.995 115.105  1.00 99.67           H  
ATOM    439  HE  ARG A  32     124.556 104.315 113.620  1.00 99.67           H  
ATOM    440 HH12 ARG A  32     128.359 105.698 113.594  1.00 99.67           H  
ATOM    441 HH11 ARG A  32     128.021 104.079 114.163  1.00 99.67           H  
ATOM    442 HH22 ARG A  32     126.649 107.038 112.862  1.00 99.67           H  
ATOM    443 HH21 ARG A  32     125.004 106.443 112.872  1.00 99.67           H  
ATOM    444  N   GLU A  33     123.076  99.005 115.935  1.00102.50           N  
ATOM    445  CA  GLU A  33     123.817  97.947 116.604  1.00102.50           C  
ATOM    446  C   GLU A  33     123.093  96.619 116.440  1.00102.50           C  
ATOM    447  O   GLU A  33     121.864  96.555 116.537  1.00102.50           O  
ATOM    448  CB  GLU A  33     123.995  98.267 118.089  1.00102.50           C  
ATOM    449  CG  GLU A  33     125.042  99.328 118.361  1.00102.50           C  
ATOM    450  CD  GLU A  33     124.955  99.883 119.764  1.00102.50           C  
ATOM    451  OE1 GLU A  33     123.841  99.905 120.328  1.00102.50           O  
ATOM    452  OE2 GLU A  33     125.999 100.306 120.301  1.00102.50           O1-
ATOM    453  H   GLU A  33     122.210  99.302 116.362  1.00102.50           H  
ATOM    454  HA  GLU A  33     124.802  97.866 116.144  1.00102.50           H  
ATOM    455  HB3 GLU A  33     124.256  97.355 118.627  1.00102.50           H  
ATOM    456  HB2 GLU A  33     123.040  98.586 118.507  1.00102.50           H  
ATOM    457  HG3 GLU A  33     124.930 100.140 117.643  1.00102.50           H  
ATOM    458  HG2 GLU A  33     126.034  98.908 118.199  1.00102.50           H  
ATOM    459  N   VAL A  34     123.861  95.563 116.194  1.00 93.46           N  
ATOM    460  CA  VAL A  34     123.292  94.238 115.977  1.00 93.46           C  
ATOM    461  C   VAL A  34     123.046  93.575 117.324  1.00 93.46           C  
ATOM    462  O   VAL A  34     123.969  93.426 118.134  1.00 93.46           O  
ATOM    463  CB  VAL A  34     124.221  93.388 115.101  1.00 93.46           C  
ATOM    464  CG1 VAL A  34     123.534  92.106 114.700  1.00 93.46           C  
ATOM    465  CG2 VAL A  34     124.649  94.170 113.875  1.00 93.46           C  
ATOM    466  H   VAL A  34     124.865  95.667 116.154  1.00 93.46           H  
ATOM    467  HA  VAL A  34     122.336  94.349 115.465  1.00 93.46           H  
ATOM    468  HB  VAL A  34     125.110  93.138 115.680  1.00 93.46           H  
ATOM    469 HG11 VAL A  34     124.205  91.513 114.079  1.00 93.46           H  
ATOM    470 HG12 VAL A  34     123.271  91.539 115.593  1.00 93.46           H  
ATOM    471 HG13 VAL A  34     122.629  92.338 114.138  1.00 93.46           H  
ATOM    472 HG21 VAL A  34     125.308  93.554 113.263  1.00 93.46           H  
ATOM    473 HG22 VAL A  34     123.769  94.448 113.295  1.00 93.46           H  
ATOM    474 HG23 VAL A  34     125.178  95.071 114.185  1.00 93.46           H  
ATOM    475  N   LYS A  35     121.808  93.146 117.554  1.00 90.29           N  
ATOM    476  CA  LYS A  35     121.392  92.589 118.834  1.00 90.29           C  
ATOM    477  C   LYS A  35     121.454  91.066 118.787  1.00 90.29           C  
ATOM    478  O   LYS A  35     120.834  90.433 117.919  1.00 90.29           O  
ATOM    479  CB  LYS A  35     119.983  93.053 119.197  1.00 90.29           C  
ATOM    480  CG  LYS A  35     119.911  94.486 119.681  1.00 90.29           C  
ATOM    481  CD  LYS A  35     118.478  94.889 119.974  1.00 90.29           C  
ATOM    482  CE  LYS A  35     118.406  96.313 120.487  1.00 90.29           C  
ATOM    483  NZ  LYS A  35     119.218  97.235 119.649  1.00 90.29           N1+
ATOM    484  H   LYS A  35     121.111  93.199 116.825  1.00 90.29           H  
ATOM    485  HA  LYS A  35     122.080  92.939 119.603  1.00 90.29           H  
ATOM    486  HB3 LYS A  35     119.570  92.393 119.960  1.00 90.29           H  
ATOM    487  HB2 LYS A  35     119.328  92.930 118.334  1.00 90.29           H  
ATOM    488  HG3 LYS A  35     120.326  95.147 118.920  1.00 90.29           H  
ATOM    489  HG2 LYS A  35     120.510  94.594 120.585  1.00 90.29           H  
ATOM    490  HD3 LYS A  35     118.056  94.213 120.718  1.00 90.29           H  
ATOM    491  HD2 LYS A  35     117.883  94.800 119.065  1.00 90.29           H  
ATOM    492  HE3 LYS A  35     118.765  96.347 121.516  1.00 90.29           H  
ATOM    493  HE2 LYS A  35     117.368  96.645 120.490  1.00 90.29           H  
ATOM    494  HZ1 LYS A  35     118.873  97.219 118.700  1.00 90.29           H  
ATOM    495  HZ2 LYS A  35     119.149  98.173 120.016  1.00 90.29           H  
ATOM    496  HZ3 LYS A  35     120.184  96.939 119.661  1.00 90.29           H  
ATOM    497  N   LEU A  36     122.194  90.484 119.725  1.00 82.82           N  
ATOM    498  CA  LEU A  36     122.302  89.041 119.865  1.00 82.82           C  
ATOM    499  C   LEU A  36     121.874  88.659 121.272  1.00 82.82           C  
ATOM    500  O   LEU A  36     122.307  89.284 122.243  1.00 82.82           O  
ATOM    501  CB  LEU A  36     123.731  88.570 119.589  1.00 82.82           C  
ATOM    502  CG  LEU A  36     124.112  88.368 118.123  1.00 82.82           C  
ATOM    503  CD1 LEU A  36     124.313  89.693 117.428  1.00 82.82           C  
ATOM    504  CD2 LEU A  36     125.367  87.538 118.017  1.00 82.82           C  
ATOM    505  H   LEU A  36     122.714  91.049 120.381  1.00 82.82           H  
ATOM    506  HA  LEU A  36     121.630  88.566 119.151  1.00 82.82           H  
ATOM    507  HB3 LEU A  36     123.917  87.647 120.139  1.00 82.82           H  
ATOM    508  HB2 LEU A  36     124.433  89.265 120.050  1.00 82.82           H  
ATOM    509  HG  LEU A  36     123.302  87.835 117.625  1.00 82.82           H  
ATOM    510 HD11 LEU A  36     124.583  89.520 116.386  1.00 82.82           H  
ATOM    511 HD12 LEU A  36     123.390  90.271 117.472  1.00 82.82           H  
ATOM    512 HD13 LEU A  36     125.111  90.246 117.923  1.00 82.82           H  
ATOM    513 HD21 LEU A  36     125.626  87.403 116.967  1.00 82.82           H  
ATOM    514 HD22 LEU A  36     126.184  88.046 118.530  1.00 82.82           H  
ATOM    515 HD23 LEU A  36     125.199  86.565 118.478  1.00 82.82           H  
ATOM    516  N   LEU A  37     121.011  87.655 121.380  1.00 84.39           N  
ATOM    517  CA  LEU A  37     120.562  87.145 122.670  1.00 84.39           C  
ATOM    518  C   LEU A  37     121.215  85.794 122.919  1.00 84.39           C  
ATOM    519  O   LEU A  37     121.119  84.898 122.078  1.00 84.39           O  
ATOM    520  CB  LEU A  37     119.039  87.017 122.708  1.00 84.39           C  
ATOM    521  CG  LEU A  37     118.448  86.040 123.722  1.00 84.39           C  
ATOM    522  CD1 LEU A  37     118.694  86.526 125.135  1.00 84.39           C  
ATOM    523  CD2 LEU A  37     116.965  85.849 123.476  1.00 84.39           C  
ATOM    524  H   LEU A  37     120.641  87.216 120.549  1.00 84.39           H  
ATOM    525  HA  LEU A  37     120.877  87.837 123.451  1.00 84.39           H  
ATOM    526  HB3 LEU A  37     118.676  86.763 121.712  1.00 84.39           H  
ATOM    527  HB2 LEU A  37     118.600  88.003 122.863  1.00 84.39           H  
ATOM    528  HG  LEU A  37     118.943  85.077 123.599  1.00 84.39           H  
ATOM    529 HD11 LEU A  37     118.266  85.817 125.843  1.00 84.39           H  
ATOM    530 HD12 LEU A  37     119.767  86.610 125.309  1.00 84.39           H  
ATOM    531 HD13 LEU A  37     118.227  87.501 125.271  1.00 84.39           H  
ATOM    532 HD21 LEU A  37     116.562  85.150 124.208  1.00 84.39           H  
ATOM    533 HD22 LEU A  37     116.454  86.807 123.570  1.00 84.39           H  
ATOM    534 HD23 LEU A  37     116.811  85.453 122.472  1.00 84.39           H  
ATOM    535  N   LEU A  38     121.865  85.639 124.070  1.00 88.43           N  
ATOM    536  CA  LEU A  38     122.637  84.439 124.365  1.00 88.43           C  
ATOM    537  C   LEU A  38     121.839  83.524 125.284  1.00 88.43           C  
ATOM    538  O   LEU A  38     121.299  83.974 126.297  1.00 88.43           O  
ATOM    539  CB  LEU A  38     123.973  84.809 125.009  1.00 88.43           C  
ATOM    540  CG  LEU A  38     124.855  83.684 125.546  1.00 88.43           C  
ATOM    541  CD1 LEU A  38     125.019  82.583 124.519  1.00 88.43           C  
ATOM    542  CD2 LEU A  38     126.205  84.234 125.945  1.00 88.43           C  
ATOM    543  H   LEU A  38     121.832  86.366 124.770  1.00 88.43           H  
ATOM    544  HA  LEU A  38     122.833  83.912 123.432  1.00 88.43           H  
ATOM    545  HB3 LEU A  38     123.797  85.534 125.803  1.00 88.43           H  
ATOM    546  HB2 LEU A  38     124.551  85.412 124.309  1.00 88.43           H  
ATOM    547  HG  LEU A  38     124.378  83.263 126.431  1.00 88.43           H  
ATOM    548 HD11 LEU A  38     125.652  81.795 124.928  1.00 88.43           H  
ATOM    549 HD12 LEU A  38     124.042  82.170 124.269  1.00 88.43           H  
ATOM    550 HD13 LEU A  38     125.482  82.990 123.620  1.00 88.43           H  
ATOM    551 HD21 LEU A  38     126.829  83.426 126.327  1.00 88.43           H  
ATOM    552 HD22 LEU A  38     126.686  84.684 125.076  1.00 88.43           H  
ATOM    553 HD23 LEU A  38     126.075  84.990 126.720  1.00 88.43           H  
ATOM    554  N   LEU A  39     121.769  82.242 124.928  1.00 95.95           N  
ATOM    555  CA  LEU A  39     121.032  81.262 125.710  1.00 95.95           C  
ATOM    556  C   LEU A  39     121.827  79.966 125.787  1.00 95.95           C  
ATOM    557  O   LEU A  39     122.660  79.664 124.927  1.00 95.95           O  
ATOM    558  CB  LEU A  39     119.645  80.993 125.113  1.00 95.95           C  
ATOM    559  CG  LEU A  39     118.584  82.072 125.320  1.00 95.95           C  
ATOM    560  CD1 LEU A  39     117.241  81.602 124.800  1.00 95.95           C  
ATOM    561  CD2 LEU A  39     118.484  82.436 126.786  1.00 95.95           C  
ATOM    562  H   LEU A  39     122.237  81.924 124.091  1.00 95.95           H  
ATOM    563  HA  LEU A  39     120.905  81.650 126.720  1.00 95.95           H  
ATOM    564  HB3 LEU A  39     119.269  80.043 125.493  1.00 95.95           H  
ATOM    565  HB2 LEU A  39     119.747  80.790 124.047  1.00 95.95           H  
ATOM    566  HG  LEU A  39     118.880  82.960 124.762  1.00 95.95           H  
ATOM    567 HD11 LEU A  39     116.497  82.383 124.956  1.00 95.95           H  
ATOM    568 HD12 LEU A  39     117.320  81.383 123.735  1.00 95.95           H  
ATOM    569 HD13 LEU A  39     116.939  80.701 125.335  1.00 95.95           H  
ATOM    570 HD21 LEU A  39     117.724  83.206 126.919  1.00 95.95           H  
ATOM    571 HD22 LEU A  39     118.210  81.552 127.362  1.00 95.95           H  
ATOM    572 HD23 LEU A  39     119.446  82.812 127.134  1.00 95.95           H  
ATOM    573  N   GLY A  40     121.550  79.196 126.830  1.00114.34           N  
ATOM    574  CA  GLY A  40     122.234  77.933 127.010  1.00114.34           C  
ATOM    575  C   GLY A  40     121.700  77.204 128.220  1.00114.34           C  
ATOM    576  O   GLY A  40     120.673  77.575 128.791  1.00114.34           O  
ATOM    577  H   GLY A  40     120.858  79.489 127.505  1.00114.34           H  
ATOM    578  HA3 GLY A  40     123.302  78.113 127.137  1.00114.34           H  
ATOM    579  HA2 GLY A  40     122.094  77.315 126.123  1.00114.34           H  
ATOM    580  N   ALA A  41     122.414  76.153 128.600  1.00129.16           N  
ATOM    581  CA  ALA A  41     122.097  75.358 129.775  1.00129.16           C  
ATOM    582  C   ALA A  41     123.116  75.644 130.872  1.00129.16           C  
ATOM    583  O   ALA A  41     123.988  76.507 130.736  1.00129.16           O  
ATOM    584  CB  ALA A  41     122.061  73.869 129.424  1.00129.16           C  
ATOM    585  H   ALA A  41     123.222  75.871 128.064  1.00129.16           H  
ATOM    586  HA  ALA A  41     121.111  75.652 130.135  1.00129.16           H  
ATOM    587  HB1 ALA A  41     121.822  73.290 130.316  1.00129.16           H  
ATOM    588  HB2 ALA A  41     121.301  73.693 128.663  1.00129.16           H  
ATOM    589  HB3 ALA A  41     123.035  73.562 129.042  1.00129.16           H  
ATOM    590  N   GLY A  42     122.992  74.912 131.976  1.00135.45           N  
ATOM    591  CA  GLY A  42     123.914  75.060 133.084  1.00135.45           C  
ATOM    592  C   GLY A  42     125.349  74.758 132.706  1.00135.45           C  
ATOM    593  O   GLY A  42     125.631  73.706 132.122  1.00135.45           O  
ATOM    594  H   GLY A  42     122.244  74.237 132.053  1.00135.45           H  
ATOM    595  HA3 GLY A  42     123.609  74.404 133.899  1.00135.45           H  
ATOM    596  HA2 GLY A  42     123.849  76.075 133.476  1.00135.45           H  
ATOM    597  N   GLU A  43     126.256  75.685 133.032  1.00137.94           N  
ATOM    598  CA  GLU A  43     127.692  75.597 132.765  1.00137.94           C  
ATOM    599  C   GLU A  43     128.003  75.050 131.374  1.00137.94           C  
ATOM    600  O   GLU A  43     128.985  74.325 131.187  1.00137.94           O  
ATOM    601  CB  GLU A  43     128.391  74.763 133.852  1.00137.94           C  
ATOM    602  CG  GLU A  43     128.071  73.271 133.883  1.00137.94           C  
ATOM    603  CD  GLU A  43     127.097  72.906 134.985  1.00137.94           C  
ATOM    604  OE1 GLU A  43     126.583  73.826 135.655  1.00137.94           O  
ATOM    605  OE2 GLU A  43     126.845  71.698 135.181  1.00137.94           O1-
ATOM    606  H   GLU A  43     125.967  76.531 133.503  1.00137.94           H  
ATOM    607  HA  GLU A  43     128.097  76.608 132.817  1.00137.94           H  
ATOM    608  HB3 GLU A  43     128.178  75.196 134.829  1.00137.94           H  
ATOM    609  HB2 GLU A  43     129.470  74.897 133.769  1.00137.94           H  
ATOM    610  HG3 GLU A  43     128.994  72.705 134.013  1.00137.94           H  
ATOM    611  HG2 GLU A  43     127.659  72.969 132.920  1.00137.94           H  
ATOM    612  N   SER A  44     127.191  75.416 130.387  1.00129.61           N  
ATOM    613  CA  SER A  44     127.367  74.930 129.019  1.00129.61           C  
ATOM    614  C   SER A  44     128.228  75.875 128.186  1.00129.61           C  
ATOM    615  O   SER A  44     127.851  76.287 127.091  1.00129.61           O  
ATOM    616  CB  SER A  44     126.005  74.716 128.371  1.00129.61           C  
ATOM    617  OG  SER A  44     125.266  75.923 128.332  1.00129.61           O  
ATOM    618  H   SER A  44     126.425  76.048 130.571  1.00129.61           H  
ATOM    619  HA  SER A  44     127.873  73.966 129.066  1.00129.61           H  
ATOM    620  HB3 SER A  44     125.448  73.968 128.935  1.00129.61           H  
ATOM    621  HB2 SER A  44     126.141  74.341 127.357  1.00129.61           H  
ATOM    622  HG  SER A  44     124.850  76.071 129.184  1.00129.61           H  
ATOM    623  N   GLY A  45     129.402  76.224 128.706  1.00128.54           N  
ATOM    624  CA  GLY A  45     130.360  77.014 127.959  1.00128.54           C  
ATOM    625  C   GLY A  45     129.947  78.432 127.638  1.00128.54           C  
ATOM    626  O   GLY A  45     130.606  79.079 126.817  1.00128.54           O  
ATOM    627  H   GLY A  45     129.644  75.938 129.644  1.00128.54           H  
ATOM    628  HA3 GLY A  45     130.611  76.495 127.034  1.00128.54           H  
ATOM    629  HA2 GLY A  45     131.309  77.029 128.495  1.00128.54           H  
ATOM    630  N   LYS A  46     128.872  78.938 128.249  1.00123.73           N  
ATOM    631  CA  LYS A  46     128.464  80.315 127.991  1.00123.73           C  
ATOM    632  C   LYS A  46     129.540  81.296 128.431  1.00123.73           C  
ATOM    633  O   LYS A  46     129.814  82.282 127.737  1.00123.73           O  
ATOM    634  CB  LYS A  46     127.142  80.616 128.696  1.00123.73           C  
ATOM    635  CG  LYS A  46     125.921  80.055 127.992  1.00123.73           C  
ATOM    636  CD  LYS A  46     124.709  80.058 128.906  1.00123.73           C  
ATOM    637  CE  LYS A  46     124.493  81.426 129.529  1.00123.73           C  
ATOM    638  NZ  LYS A  46     123.218  81.492 130.294  1.00123.73           N1+
ATOM    639  H   LYS A  46     128.340  78.367 128.891  1.00123.73           H  
ATOM    640  HA  LYS A  46     128.313  80.432 126.918  1.00123.73           H  
ATOM    641  HB3 LYS A  46     127.030  81.694 128.809  1.00123.73           H  
ATOM    642  HB2 LYS A  46     127.180  80.231 129.715  1.00123.73           H  
ATOM    643  HG3 LYS A  46     126.127  79.036 127.666  1.00123.73           H  
ATOM    644  HG2 LYS A  46     125.708  80.651 127.105  1.00123.73           H  
ATOM    645  HD3 LYS A  46     124.847  79.318 129.694  1.00123.73           H  
ATOM    646  HD2 LYS A  46     123.824  79.775 128.336  1.00123.73           H  
ATOM    647  HE3 LYS A  46     124.486  82.184 128.746  1.00123.73           H  
ATOM    648  HE2 LYS A  46     125.326  81.658 130.192  1.00123.73           H  
ATOM    649  HZ1 LYS A  46     122.972  82.458 130.457  1.00123.73           H  
ATOM    650  HZ2 LYS A  46     122.484  81.043 129.765  1.00123.73           H  
ATOM    651  HZ3 LYS A  46     123.331  81.020 131.179  1.00123.73           H  
ATOM    652  N   SER A  47     130.162  81.041 129.584  1.00130.52           N  
ATOM    653  CA  SER A  47     131.243  81.903 130.049  1.00130.52           C  
ATOM    654  C   SER A  47     132.424  81.873 129.088  1.00130.52           C  
ATOM    655  O   SER A  47     133.036  82.911 128.812  1.00130.52           O  
ATOM    656  CB  SER A  47     131.680  81.482 131.451  1.00130.52           C  
ATOM    657  OG  SER A  47     132.111  80.133 131.463  1.00130.52           O  
ATOM    658  H   SER A  47     129.885  80.246 130.142  1.00130.52           H  
ATOM    659  HA  SER A  47     130.868  82.925 130.099  1.00130.52           H  
ATOM    660  HB3 SER A  47     130.846  81.603 132.143  1.00130.52           H  
ATOM    661  HB2 SER A  47     132.493  82.126 131.786  1.00130.52           H  
ATOM    662  HG  SER A  47     132.854  80.029 130.864  1.00130.52           H  
ATOM    663  N   THR A  48     132.762  80.689 128.570  1.00131.62           N  
ATOM    664  CA  THR A  48     133.861  80.586 127.616  1.00131.62           C  
ATOM    665  C   THR A  48     133.553  81.353 126.336  1.00131.62           C  
ATOM    666  O   THR A  48     134.417  82.057 125.802  1.00131.62           O  
ATOM    667  CB  THR A  48     134.151  79.117 127.305  1.00131.62           C  
ATOM    668  OG1 THR A  48     134.647  78.467 128.482  1.00131.62           O  
ATOM    669  CG2 THR A  48     135.185  78.997 126.194  1.00131.62           C  
ATOM    670  H   THR A  48     132.256  79.857 128.838  1.00131.62           H  
ATOM    671  HA  THR A  48     134.751  81.022 128.070  1.00131.62           H  
ATOM    672  HB  THR A  48     133.229  78.630 126.989  1.00131.62           H  
ATOM    673  HG1 THR A  48     133.990  78.522 129.180  1.00131.62           H  
ATOM    674 HG21 THR A  48     135.377  77.944 125.988  1.00131.62           H  
ATOM    675 HG22 THR A  48     134.808  79.480 125.293  1.00131.62           H  
ATOM    676 HG23 THR A  48     136.111  79.481 126.505  1.00131.62           H  
ATOM    677  N   ILE A  49     132.321  81.234 125.833  1.00130.01           N  
ATOM    678  CA  ILE A  49     131.939  81.967 124.628  1.00130.01           C  
ATOM    679  C   ILE A  49     131.991  83.470 124.873  1.00130.01           C  
ATOM    680  O   ILE A  49     132.466  84.234 124.025  1.00130.01           O  
ATOM    681  CB  ILE A  49     130.549  81.520 124.138  1.00130.01           C  
ATOM    682  CG1 ILE A  49     130.549  80.022 123.833  1.00130.01           C  
ATOM    683  CG2 ILE A  49     130.131  82.317 122.915  1.00130.01           C  
ATOM    684  CD1 ILE A  49     131.520  79.625 122.746  1.00130.01           C  
ATOM    685  H   ILE A  49     131.646  80.634 126.286  1.00130.01           H  
ATOM    686  HA  ILE A  49     132.662  81.729 123.848  1.00130.01           H  
ATOM    687  HB  ILE A  49     129.828  81.708 124.933  1.00130.01           H  
ATOM    688 HG13 ILE A  49     129.543  79.710 123.551  1.00130.01           H  
ATOM    689 HG12 ILE A  49     130.778  79.468 124.743  1.00130.01           H  
ATOM    690 HG21 ILE A  49     129.146  81.986 122.584  1.00130.01           H  
ATOM    691 HG22 ILE A  49     130.092  83.377 123.167  1.00130.01           H  
ATOM    692 HG23 ILE A  49     130.854  82.161 122.114  1.00130.01           H  
ATOM    693 HD11 ILE A  49     131.465  78.549 122.584  1.00130.01           H  
ATOM    694 HD12 ILE A  49     131.264  80.144 121.822  1.00130.01           H  
ATOM    695 HD13 ILE A  49     132.532  79.895 123.046  1.00130.01           H  
ATOM    696  N   VAL A  50     131.502  83.919 126.032  1.00132.39           N  
ATOM    697  CA  VAL A  50     131.527  85.345 126.347  1.00132.39           C  
ATOM    698  C   VAL A  50     132.961  85.852 126.425  1.00132.39           C  
ATOM    699  O   VAL A  50     133.290  86.913 125.881  1.00132.39           O  
ATOM    700  CB  VAL A  50     130.759  85.619 127.653  1.00132.39           C  
ATOM    701  CG1 VAL A  50     131.082  87.005 128.177  1.00132.39           C  
ATOM    702  CG2 VAL A  50     129.270  85.478 127.427  1.00132.39           C  
ATOM    703  H   VAL A  50     131.110  83.271 126.700  1.00132.39           H  
ATOM    704  HA  VAL A  50     131.023  85.878 125.541  1.00132.39           H  
ATOM    705  HB  VAL A  50     131.068  84.886 128.398  1.00132.39           H  
ATOM    706 HG11 VAL A  50     130.531  87.182 129.101  1.00132.39           H  
ATOM    707 HG12 VAL A  50     132.152  87.080 128.373  1.00132.39           H  
ATOM    708 HG13 VAL A  50     130.796  87.750 127.435  1.00132.39           H  
ATOM    709 HG21 VAL A  50     128.740  85.675 128.359  1.00132.39           H  
ATOM    710 HG22 VAL A  50     128.948  86.192 126.669  1.00132.39           H  
ATOM    711 HG23 VAL A  50     129.047  84.466 127.090  1.00132.39           H  
ATOM    712  N   LYS A  51     133.837  85.102 127.095  1.00136.15           N  
ATOM    713  CA  LYS A  51     135.228  85.524 127.224  1.00136.15           C  
ATOM    714  C   LYS A  51     135.930  85.528 125.871  1.00136.15           C  
ATOM    715  O   LYS A  51     136.786  86.383 125.613  1.00136.15           O  
ATOM    716  CB  LYS A  51     135.956  84.615 128.217  1.00136.15           C  
ATOM    717  CG  LYS A  51     137.423  84.961 128.464  1.00136.15           C  
ATOM    718  CD  LYS A  51     138.366  84.176 127.560  1.00136.15           C  
ATOM    719  CE  LYS A  51     138.413  82.709 127.944  1.00136.15           C  
ATOM    720  NZ  LYS A  51     139.343  81.944 127.069  1.00136.15           N1+
ATOM    721  H   LYS A  51     133.540  84.234 127.518  1.00136.15           H  
ATOM    722  HA  LYS A  51     135.241  86.540 127.618  1.00136.15           H  
ATOM    723  HB3 LYS A  51     135.881  83.581 127.880  1.00136.15           H  
ATOM    724  HB2 LYS A  51     135.421  84.617 129.166  1.00136.15           H  
ATOM    725  HG3 LYS A  51     137.672  84.762 129.507  1.00136.15           H  
ATOM    726  HG2 LYS A  51     137.575  86.029 128.306  1.00136.15           H  
ATOM    727  HD3 LYS A  51     139.368  84.600 127.625  1.00136.15           H  
ATOM    728  HD2 LYS A  51     138.038  84.270 126.525  1.00136.15           H  
ATOM    729  HE3 LYS A  51     137.413  82.283 127.871  1.00136.15           H  
ATOM    730  HE2 LYS A  51     138.732  82.616 128.982  1.00136.15           H  
ATOM    731  HZ1 LYS A  51     138.960  81.889 126.136  1.00136.15           H  
ATOM    732  HZ2 LYS A  51     140.238  82.412 127.037  1.00136.15           H  
ATOM    733  HZ3 LYS A  51     139.464  81.012 127.439  1.00136.15           H  
ATOM    734  N   GLN A  52     135.580  84.586 124.994  1.00137.04           N  
ATOM    735  CA  GLN A  52     136.280  84.439 123.725  1.00137.04           C  
ATOM    736  C   GLN A  52     136.022  85.597 122.770  1.00137.04           C  
ATOM    737  O   GLN A  52     136.718  85.707 121.755  1.00137.04           O  
ATOM    738  CB  GLN A  52     135.879  83.122 123.059  1.00137.04           C  
ATOM    739  CG  GLN A  52     136.915  82.591 122.090  1.00137.04           C  
ATOM    740  CD  GLN A  52     138.281  82.465 122.737  1.00137.04           C  
ATOM    741  OE1 GLN A  52     138.464  81.415 123.528  1.00137.04           O  
ATOM    742  NE2 GLN A  52     139.161  83.299 122.529  1.00137.04           N  
ATOM    743  H   GLN A  52     134.817  83.958 125.204  1.00137.04           H  
ATOM    744  HA  GLN A  52     137.350  84.402 123.931  1.00137.04           H  
ATOM    745  HB3 GLN A  52     134.931  83.254 122.538  1.00137.04           H  
ATOM    746  HB2 GLN A  52     135.684  82.373 123.827  1.00137.04           H  
ATOM    747  HG3 GLN A  52     136.981  83.257 121.229  1.00137.04           H  
ATOM    748  HG2 GLN A  52     136.598  81.616 121.719  1.00137.04           H  
ATOM    749 HE22 GLN A  52     140.065  83.199 122.968  1.00137.04           H  
ATOM    750 HE21 GLN A  52     138.979  84.083 121.919  1.00137.04           H  
ATOM    751  N   MET A  53     135.052  86.456 123.066  1.00133.61           N  
ATOM    752  CA  MET A  53     134.756  87.583 122.198  1.00133.61           C  
ATOM    753  C   MET A  53     135.868  88.627 122.278  1.00133.61           C  
ATOM    754  O   MET A  53     136.690  88.630 123.199  1.00133.61           O  
ATOM    755  CB  MET A  53     133.414  88.208 122.577  1.00133.61           C  
ATOM    756  CG  MET A  53     132.225  87.288 122.358  1.00133.61           C  
ATOM    757  SD  MET A  53     131.977  86.857 120.626  1.00133.61           S  
ATOM    758  CE  MET A  53     130.694  85.616 120.769  1.00133.61           C  
ATOM    759  H   MET A  53     134.506  86.331 123.907  1.00133.61           H  
ATOM    760  HA  MET A  53     134.693  87.222 121.171  1.00133.61           H  
ATOM    761  HB3 MET A  53     133.270  89.127 122.009  1.00133.61           H  
ATOM    762  HB2 MET A  53     133.442  88.520 123.621  1.00133.61           H  
ATOM    763  HG3 MET A  53     131.324  87.763 122.746  1.00133.61           H  
ATOM    764  HG2 MET A  53     132.359  86.378 122.942  1.00133.61           H  
ATOM    765  HE1 MET A  53     130.430  85.250 119.777  1.00133.61           H  
ATOM    766  HE2 MET A  53     131.056  84.787 121.377  1.00133.61           H  
ATOM    767  HE3 MET A  53     129.814  86.055 121.240  1.00133.61           H  
ATOM    768  N   LYS A  54     135.890  89.519 121.285  1.00131.54           N  
ATOM    769  CA  LYS A  54     136.918  90.556 121.240  1.00131.54           C  
ATOM    770  C   LYS A  54     136.817  91.484 122.445  1.00131.54           C  
ATOM    771  O   LYS A  54     137.805  91.711 123.153  1.00131.54           O  
ATOM    772  CB  LYS A  54     136.806  91.344 119.934  1.00131.54           C  
ATOM    773  CG  LYS A  54     137.854  92.434 119.764  1.00131.54           C  
ATOM    774  CD  LYS A  54     137.296  93.811 120.096  1.00131.54           C  
ATOM    775  CE  LYS A  54     138.317  94.900 119.822  1.00131.54           C  
ATOM    776  NZ  LYS A  54     137.788  96.250 120.153  1.00131.54           N1+
ATOM    777  H   LYS A  54     135.192  89.481 120.556  1.00131.54           H  
ATOM    778  HA  LYS A  54     137.894  90.071 121.263  1.00131.54           H  
ATOM    779  HB3 LYS A  54     135.812  91.785 119.862  1.00131.54           H  
ATOM    780  HB2 LYS A  54     136.861  90.655 119.091  1.00131.54           H  
ATOM    781  HG3 LYS A  54     138.219  92.429 118.737  1.00131.54           H  
ATOM    782  HG2 LYS A  54     138.706  92.222 120.411  1.00131.54           H  
ATOM    783  HD3 LYS A  54     137.006  93.841 121.146  1.00131.54           H  
ATOM    784  HD2 LYS A  54     136.402  93.994 119.500  1.00131.54           H  
ATOM    785  HE3 LYS A  54     138.605  94.871 118.771  1.00131.54           H  
ATOM    786  HE2 LYS A  54     139.216  94.709 120.407  1.00131.54           H  
ATOM    787  HZ1 LYS A  54     137.315  96.217 121.045  1.00131.54           H  
ATOM    788  HZ2 LYS A  54     138.552  96.909 120.202  1.00131.54           H  
ATOM    789  HZ3 LYS A  54     137.137  96.542 119.438  1.00131.54           H  
ATOM    790  N   ILE A  55     135.626  92.027 122.690  1.00128.73           N  
ATOM    791  CA  ILE A  55     135.357  92.898 123.835  1.00128.73           C  
ATOM    792  C   ILE A  55     136.326  94.075 123.892  1.00128.73           C  
ATOM    793  O   ILE A  55     135.920  95.218 124.109  1.00128.73           O  
ATOM    794  CB  ILE A  55     135.392  92.101 125.150  1.00128.73           C  
ATOM    795  CG1 ILE A  55     134.334  90.998 125.128  1.00128.73           C  
ATOM    796  CG2 ILE A  55     135.169  93.022 126.335  1.00128.73           C  
ATOM    797  CD1 ILE A  55     134.450  90.022 126.272  1.00128.73           C  
ATOM    798  H   ILE A  55     134.850  91.845 122.069  1.00128.73           H  
ATOM    799  HA  ILE A  55     134.351  93.301 123.717  1.00128.73           H  
ATOM    800  HXT ILE A  55     137.380  93.896 123.739  1.00128.73           H  
ATOM    801  HB  ILE A  55     136.374  91.638 125.250  1.00128.73           H  
ATOM    802 HG13 ILE A  55     134.395  90.457 124.184  1.00128.73           H  
ATOM    803 HG12 ILE A  55     133.342  91.449 125.136  1.00128.73           H  
ATOM    804 HG21 ILE A  55     135.197  92.442 127.257  1.00128.73           H  
ATOM    805 HG22 ILE A  55     135.952  93.780 126.359  1.00128.73           H  
ATOM    806 HG23 ILE A  55     134.198  93.507 126.241  1.00128.73           H  
ATOM    807 HD11 ILE A  55     133.666  89.269 126.189  1.00128.73           H  
ATOM    808 HD12 ILE A  55     135.425  89.536 126.238  1.00128.73           H  
ATOM    809 HD13 ILE A  55     134.343  90.555 127.217  1.00128.73           H  
ATOM    810  N   VAL A 179     127.124  92.619 143.366  1.00137.29           N  
ATOM    811  CA  VAL A 179     127.319  93.901 142.700  1.00137.29           C  
ATOM    812  C   VAL A 179     125.990  94.442 142.187  1.00137.29           C  
ATOM    813  O   VAL A 179     124.931  94.128 142.729  1.00137.29           O  
ATOM    814  CB  VAL A 179     128.340  93.783 141.555  1.00137.29           C  
ATOM    815  CG1 VAL A 179     129.740  93.579 142.115  1.00137.29           C  
ATOM    816  CG2 VAL A 179     127.965  92.639 140.624  1.00137.29           C  
ATOM    817  H1  VAL A 179     128.013  92.274 143.700  1.00137.29           H  
ATOM    818  H2  VAL A 179     126.494  92.737 144.147  1.00137.29           H  
ATOM    819  HA  VAL A 179     127.712  94.607 143.432  1.00137.29           H  
ATOM    820  HB  VAL A 179     128.328  94.711 140.984  1.00137.29           H  
ATOM    821 HG11 VAL A 179     130.452  93.497 141.294  1.00137.29           H  
ATOM    822 HG12 VAL A 179     130.008  94.428 142.744  1.00137.29           H  
ATOM    823 HG13 VAL A 179     129.765  92.665 142.709  1.00137.29           H  
ATOM    824 HG21 VAL A 179     128.697  92.569 139.820  1.00137.29           H  
ATOM    825 HG22 VAL A 179     127.951  91.704 141.184  1.00137.29           H  
ATOM    826 HG23 VAL A 179     126.978  92.823 140.201  1.00137.29           H  
ATOM    827  N   LYS A 180     126.054  95.258 141.141  1.00125.27           N  
ATOM    828  CA  LYS A 180     124.879  95.894 140.568  1.00125.27           C  
ATOM    829  C   LYS A 180     124.427  95.154 139.314  1.00125.27           C  
ATOM    830  O   LYS A 180     125.229  94.525 138.620  1.00125.27           O  
ATOM    831  CB  LYS A 180     125.170  97.358 140.231  1.00125.27           C  
ATOM    832  CG  LYS A 180     125.066  98.306 141.415  1.00125.27           C  
ATOM    833  CD  LYS A 180     123.623  98.664 141.718  1.00125.27           C  
ATOM    834  CE  LYS A 180     123.532  99.698 142.826  1.00125.27           C  
ATOM    835  NZ  LYS A 180     124.479 100.824 142.604  1.00125.27           N1+
ATOM    836  H   LYS A 180     126.945  95.459 140.711  1.00125.27           H  
ATOM    837  HA  LYS A 180     124.073  95.860 141.301  1.00125.27           H  
ATOM    838  HB3 LYS A 180     124.493  97.689 139.443  1.00125.27           H  
ATOM    839  HB2 LYS A 180     126.164  97.437 139.792  1.00125.27           H  
ATOM    840  HG3 LYS A 180     125.628  99.215 141.202  1.00125.27           H  
ATOM    841  HG2 LYS A 180     125.516  97.842 142.292  1.00125.27           H  
ATOM    842  HD3 LYS A 180     123.081  97.766 142.014  1.00125.27           H  
ATOM    843  HD2 LYS A 180     123.149  99.055 140.817  1.00125.27           H  
ATOM    844  HE3 LYS A 180     123.750  99.224 143.783  1.00125.27           H  
ATOM    845  HE2 LYS A 180     122.514 100.085 142.878  1.00125.27           H  
ATOM    846  HZ1 LYS A 180     124.264 101.277 141.727  1.00125.27           H  
ATOM    847  HZ2 LYS A 180     124.392 101.491 143.357  1.00125.27           H  
ATOM    848  HZ3 LYS A 180     125.424 100.469 142.577  1.00125.27           H  
ATOM    849  N   THR A 181     123.124  95.242 139.033  1.00119.15           N  
ATOM    850  CA  THR A 181     122.510  94.672 137.830  1.00119.15           C  
ATOM    851  C   THR A 181     122.814  93.177 137.703  1.00119.15           C  
ATOM    852  O   THR A 181     123.484  92.723 136.774  1.00119.15           O  
ATOM    853  CB  THR A 181     122.949  95.431 136.571  1.00119.15           C  
ATOM    854  OG1 THR A 181     124.253  94.990 136.173  1.00119.15           O  
ATOM    855  CG2 THR A 181     122.972  96.932 136.826  1.00119.15           C  
ATOM    856  H   THR A 181     122.502  95.723 139.667  1.00119.15           H  
ATOM    857  HA  THR A 181     121.430  94.784 137.925  1.00119.15           H  
ATOM    858  HB  THR A 181     122.244  95.220 135.767  1.00119.15           H  
ATOM    859  HG1 THR A 181     124.319  94.039 136.288  1.00119.15           H  
ATOM    860 HG21 THR A 181     123.286  97.450 135.920  1.00119.15           H  
ATOM    861 HG22 THR A 181     121.975  97.268 137.109  1.00119.15           H  
ATOM    862 HG23 THR A 181     123.672  97.153 137.632  1.00119.15           H  
ATOM    863  N   THR A 182     122.304  92.413 138.670  1.00115.17           N  
ATOM    864  CA  THR A 182     122.503  90.969 138.665  1.00115.17           C  
ATOM    865  C   THR A 182     121.707  90.280 137.561  1.00115.17           C  
ATOM    866  O   THR A 182     122.115  89.212 137.091  1.00115.17           O  
ATOM    867  CB  THR A 182     122.124  90.399 140.037  1.00115.17           C  
ATOM    868  OG1 THR A 182     122.951  90.995 141.043  1.00115.17           O  
ATOM    869  CG2 THR A 182     122.315  88.890 140.085  1.00115.17           C  
ATOM    870  H   THR A 182     121.772  92.834 139.418  1.00115.17           H  
ATOM    871  HA  THR A 182     123.561  90.772 138.495  1.00115.17           H  
ATOM    872  HB  THR A 182     121.080  90.634 140.246  1.00115.17           H  
ATOM    873  HG1 THR A 182     122.820  91.946 141.043  1.00115.17           H  
ATOM    874 HG21 THR A 182     122.037  88.519 141.072  1.00115.17           H  
ATOM    875 HG22 THR A 182     121.685  88.419 139.330  1.00115.17           H  
ATOM    876 HG23 THR A 182     123.360  88.649 139.888  1.00115.17           H  
ATOM    877  N   GLY A 183     120.612  90.883 137.105  1.00108.43           N  
ATOM    878  CA  GLY A 183     119.724  90.235 136.159  1.00108.43           C  
ATOM    879  C   GLY A 183     120.279  90.039 134.763  1.00108.43           C  
ATOM    880  O   GLY A 183     120.503  88.903 134.338  1.00108.43           O  
ATOM    881  H   GLY A 183     120.382  91.815 137.417  1.00108.43           H  
ATOM    882  HA3 GLY A 183     118.791  90.795 136.100  1.00108.43           H  
ATOM    883  HA2 GLY A 183     119.412  89.271 136.561  1.00108.43           H  
ATOM    884  N   ILE A 184     120.507  91.129 134.038  1.00 98.57           N  
ATOM    885  CA  ILE A 184     120.952  91.079 132.651  1.00 98.57           C  
ATOM    886  C   ILE A 184     122.377  91.600 132.569  1.00 98.57           C  
ATOM    887  O   ILE A 184     122.700  92.643 133.147  1.00 98.57           O  
ATOM    888  CB  ILE A 184     120.022  91.887 131.727  1.00 98.57           C  
ATOM    889  CG1 ILE A 184     118.773  91.082 131.387  1.00 98.57           C  
ATOM    890  CG2 ILE A 184     120.736  92.292 130.453  1.00 98.57           C  
ATOM    891  CD1 ILE A 184     117.867  91.785 130.419  1.00 98.57           C  
ATOM    892  H   ILE A 184     120.373  92.044 134.445  1.00 98.57           H  
ATOM    893  HA  ILE A 184     120.945  90.039 132.324  1.00 98.57           H  
ATOM    894  HB  ILE A 184     119.716  92.792 132.252  1.00 98.57           H  
ATOM    895 HG13 ILE A 184     118.224  90.862 132.302  1.00 98.57           H  
ATOM    896 HG12 ILE A 184     119.066  90.117 130.973  1.00 98.57           H  
ATOM    897 HG21 ILE A 184     120.055  92.861 129.820  1.00 98.57           H  
ATOM    898 HG22 ILE A 184     121.601  92.907 130.701  1.00 98.57           H  
ATOM    899 HG23 ILE A 184     121.066  91.399 129.921  1.00 98.57           H  
ATOM    900 HD11 ILE A 184     116.996  91.161 130.217  1.00 98.57           H  
ATOM    901 HD12 ILE A 184     117.543  92.733 130.847  1.00 98.57           H  
ATOM    902 HD13 ILE A 184     118.403  91.972 129.489  1.00 98.57           H  
ATOM    903  N   VAL A 185     123.227  90.873 131.850  1.00 98.18           N  
ATOM    904  CA  VAL A 185     124.601  91.288 131.598  1.00 98.18           C  
ATOM    905  C   VAL A 185     124.725  91.613 130.116  1.00 98.18           C  
ATOM    906  O   VAL A 185     124.530  90.740 129.262  1.00 98.18           O  
ATOM    907  CB  VAL A 185     125.607  90.206 132.016  1.00 98.18           C  
ATOM    908  CG1 VAL A 185     127.023  90.746 131.946  1.00 98.18           C  
ATOM    909  CG2 VAL A 185     125.290  89.706 133.413  1.00 98.18           C  
ATOM    910  H   VAL A 185     122.929  89.994 131.453  1.00 98.18           H  
ATOM    911  HA  VAL A 185     124.803  92.193 132.172  1.00 98.18           H  
ATOM    912  HB  VAL A 185     125.522  89.369 131.322  1.00 98.18           H  
ATOM    913 HG11 VAL A 185     127.725  89.967 132.245  1.00 98.18           H  
ATOM    914 HG12 VAL A 185     127.243  91.060 130.926  1.00 98.18           H  
ATOM    915 HG13 VAL A 185     127.121  91.600 132.617  1.00 98.18           H  
ATOM    916 HG21 VAL A 185     126.011  88.939 133.697  1.00 98.18           H  
ATOM    917 HG22 VAL A 185     125.346  90.536 134.118  1.00 98.18           H  
ATOM    918 HG23 VAL A 185     124.285  89.283 133.429  1.00 98.18           H  
ATOM    919  N   GLU A 186     125.048  92.864 129.808  1.00 99.92           N  
ATOM    920  CA  GLU A 186     125.171  93.317 128.430  1.00 99.92           C  
ATOM    921  C   GLU A 186     126.645  93.439 128.071  1.00 99.92           C  
ATOM    922  O   GLU A 186     127.399  94.139 128.754  1.00 99.92           O  
ATOM    923  CB  GLU A 186     124.459  94.653 128.227  1.00 99.92           C  
ATOM    924  CG  GLU A 186     122.974  94.608 128.518  1.00 99.92           C  
ATOM    925  CD  GLU A 186     122.314  95.965 128.385  1.00 99.92           C  
ATOM    926  OE1 GLU A 186     122.914  96.858 127.752  1.00 99.92           O  
ATOM    927  OE2 GLU A 186     121.195  96.139 128.912  1.00 99.92           O1-
ATOM    928  H   GLU A 186     125.217  93.537 130.542  1.00 99.92           H  
ATOM    929  HA  GLU A 186     124.713  92.575 127.776  1.00 99.92           H  
ATOM    930  HB3 GLU A 186     124.617  94.995 127.204  1.00 99.92           H  
ATOM    931  HB2 GLU A 186     124.927  95.411 128.854  1.00 99.92           H  
ATOM    932  HG3 GLU A 186     122.814  94.224 129.526  1.00 99.92           H  
ATOM    933  HG2 GLU A 186     122.493  93.903 127.840  1.00 99.92           H  
ATOM    934  N   THR A 187     127.050  92.759 127.004  1.00101.24           N  
ATOM    935  CA  THR A 187     128.397  92.855 126.467  1.00101.24           C  
ATOM    936  C   THR A 187     128.351  93.625 125.156  1.00101.24           C  
ATOM    937  O   THR A 187     127.400  93.491 124.382  1.00101.24           O  
ATOM    938  CB  THR A 187     129.004  91.468 126.243  1.00101.24           C  
ATOM    939  OG1 THR A 187     128.673  90.618 127.348  1.00101.24           O  
ATOM    940  CG2 THR A 187     130.514  91.563 126.125  1.00101.24           C  
ATOM    941  H   THR A 187     126.410  92.140 126.527  1.00101.24           H  
ATOM    942  HA  THR A 187     129.020  93.402 127.175  1.00101.24           H  
ATOM    943  HB  THR A 187     128.598  91.041 125.326  1.00101.24           H  
ATOM    944  HG1 THR A 187     127.719  90.542 127.419  1.00101.24           H  
ATOM    945 HG21 THR A 187     130.930  90.568 125.966  1.00101.24           H  
ATOM    946 HG22 THR A 187     130.774  92.204 125.282  1.00101.24           H  
ATOM    947 HG23 THR A 187     130.925  91.986 127.042  1.00101.24           H  
ATOM    948  N   HIS A 188     129.374  94.437 124.914  1.00105.49           N  
ATOM    949  CA  HIS A 188     129.424  95.309 123.749  1.00105.49           C  
ATOM    950  C   HIS A 188     130.787  95.148 123.099  1.00105.49           C  
ATOM    951  O   HIS A 188     131.808  95.446 123.725  1.00105.49           O  
ATOM    952  CB  HIS A 188     129.184  96.767 124.157  1.00105.49           C  
ATOM    953  CG  HIS A 188     129.088  97.722 123.006  1.00105.49           C  
ATOM    954  ND1 HIS A 188     129.797  97.545 121.838  1.00105.49           N  
ATOM    955  CD2 HIS A 188     128.367  98.856 122.839  1.00105.49           C  
ATOM    956  CE1 HIS A 188     129.518  98.528 121.001  1.00105.49           C  
ATOM    957  NE2 HIS A 188     128.654  99.339 121.585  1.00105.49           N  
ATOM    958  H   HIS A 188     130.158  94.466 125.551  1.00105.49           H  
ATOM    959  HA  HIS A 188     128.653  95.004 123.042  1.00105.49           H  
ATOM    960  HB3 HIS A 188     129.980  97.090 124.829  1.00105.49           H  
ATOM    961  HB2 HIS A 188     128.275  96.830 124.755  1.00105.49           H  
ATOM    962  HD1 HIS A 188     130.412  96.750 121.736  1.00105.49           H  
ATOM    963  HD2 HIS A 188     127.721  99.207 123.630  1.00105.49           H  
ATOM    964  HE1 HIS A 188     129.983  98.556 120.027  1.00105.49           H  
ATOM    965  N   PHE A 189     130.812  94.679 121.852  1.00106.15           N  
ATOM    966  CA  PHE A 189     132.073  94.556 121.134  1.00106.15           C  
ATOM    967  C   PHE A 189     131.876  95.001 119.691  1.00106.15           C  
ATOM    968  O   PHE A 189     130.780  95.390 119.279  1.00106.15           O  
ATOM    969  CB  PHE A 189     132.650  93.136 121.238  1.00106.15           C  
ATOM    970  CG  PHE A 189     131.803  92.067 120.608  1.00106.15           C  
ATOM    971  CD1 PHE A 189     130.621  91.657 121.199  1.00106.15           C  
ATOM    972  CD2 PHE A 189     132.208  91.445 119.442  1.00106.15           C  
ATOM    973  CE1 PHE A 189     129.852  90.663 120.628  1.00106.15           C  
ATOM    974  CE2 PHE A 189     131.442  90.452 118.866  1.00106.15           C  
ATOM    975  CZ  PHE A 189     130.264  90.060 119.461  1.00106.15           C  
ATOM    976  H   PHE A 189     129.952  94.406 121.398  1.00106.15           H  
ATOM    977  HA  PHE A 189     132.786  95.238 121.597  1.00106.15           H  
ATOM    978  HB3 PHE A 189     132.819  92.891 122.287  1.00106.15           H  
ATOM    979  HB2 PHE A 189     133.645  93.117 120.793  1.00106.15           H  
ATOM    980  HD1 PHE A 189     130.290  92.116 122.119  1.00106.15           H  
ATOM    981  HD2 PHE A 189     133.135  91.734 118.969  1.00106.15           H  
ATOM    982  HE1 PHE A 189     128.928  90.359 121.097  1.00106.15           H  
ATOM    983  HE2 PHE A 189     131.767  89.983 117.949  1.00106.15           H  
ATOM    984  HZ  PHE A 189     129.664  89.281 119.014  1.00106.15           H  
ATOM    985  N   THR A 190     132.961  94.964 118.922  1.00107.14           N  
ATOM    986  CA  THR A 190     132.952  95.488 117.564  1.00107.14           C  
ATOM    987  C   THR A 190     133.896  94.663 116.706  1.00107.14           C  
ATOM    988  O   THR A 190     135.071  94.507 117.047  1.00107.14           O  
ATOM    989  CB  THR A 190     133.366  96.962 117.542  1.00107.14           C  
ATOM    990  OG1 THR A 190     132.297  97.765 118.054  1.00107.14           O  
ATOM    991  CG2 THR A 190     133.690  97.406 116.127  1.00107.14           C  
ATOM    992  H   THR A 190     133.818  94.565 119.277  1.00107.14           H  
ATOM    993  HA  THR A 190     131.943  95.400 117.160  1.00107.14           H  
ATOM    994  HB  THR A 190     134.247  97.096 118.170  1.00107.14           H  
ATOM    995  HG1 THR A 190     132.102  97.501 118.956  1.00107.14           H  
ATOM    996 HG21 THR A 190     133.982  98.456 116.133  1.00107.14           H  
ATOM    997 HG22 THR A 190     134.510  96.804 115.735  1.00107.14           H  
ATOM    998 HG23 THR A 190     132.811  97.277 115.495  1.00107.14           H  
ATOM    999  N   PHE A 191     133.379  94.141 115.597  1.00106.32           N  
ATOM   1000  CA  PHE A 191     134.161  93.326 114.679  1.00106.32           C  
ATOM   1001  C   PHE A 191     133.936  93.804 113.254  1.00106.32           C  
ATOM   1002  O   PHE A 191     132.792  93.870 112.793  1.00106.32           O  
ATOM   1003  CB  PHE A 191     133.792  91.846 114.803  1.00106.32           C  
ATOM   1004  CG  PHE A 191     134.818  90.918 114.227  1.00106.32           C  
ATOM   1005  CD1 PHE A 191     136.143  91.005 114.614  1.00106.32           C  
ATOM   1006  CD2 PHE A 191     134.461  89.962 113.296  1.00106.32           C  
ATOM   1007  CE1 PHE A 191     137.090  90.154 114.086  1.00106.32           C  
ATOM   1008  CE2 PHE A 191     135.403  89.109 112.764  1.00106.32           C  
ATOM   1009  CZ  PHE A 191     136.719  89.205 113.159  1.00106.32           C  
ATOM   1010  H   PHE A 191     132.410  94.305 115.366  1.00106.32           H  
ATOM   1011  HA  PHE A 191     135.217  93.443 114.923  1.00106.32           H  
ATOM   1012  HB3 PHE A 191     132.832  91.671 114.317  1.00106.32           H  
ATOM   1013  HB2 PHE A 191     133.631  91.600 115.853  1.00106.32           H  
ATOM   1014  HD1 PHE A 191     136.446  91.746 115.338  1.00106.32           H  
ATOM   1015  HD2 PHE A 191     133.433  89.877 112.977  1.00106.32           H  
ATOM   1016  HE1 PHE A 191     138.121  90.232 114.399  1.00106.32           H  
ATOM   1017  HE2 PHE A 191     135.109  88.366 112.038  1.00106.32           H  
ATOM   1018  HZ  PHE A 191     137.460  88.538 112.743  1.00106.32           H  
ATOM   1019  N   LYS A 192     135.031  94.131 112.566  1.00107.44           N  
ATOM   1020  CA  LYS A 192     135.011  94.521 111.156  1.00107.44           C  
ATOM   1021  C   LYS A 192     133.954  95.589 110.883  1.00107.44           C  
ATOM   1022  O   LYS A 192     133.094  95.441 110.012  1.00107.44           O  
ATOM   1023  CB  LYS A 192     134.808  93.301 110.260  1.00107.44           C  
ATOM   1024  CG  LYS A 192     136.105  92.715 109.731  1.00107.44           C  
ATOM   1025  CD  LYS A 192     135.883  91.358 109.091  1.00107.44           C  
ATOM   1026  CE  LYS A 192     137.203  90.683 108.763  1.00107.44           C  
ATOM   1027  NZ  LYS A 192     137.017  89.255 108.386  1.00107.44           N1+
ATOM   1028  H   LYS A 192     135.934  94.117 113.018  1.00107.44           H  
ATOM   1029  HA  LYS A 192     135.984  94.949 110.917  1.00107.44           H  
ATOM   1030  HB3 LYS A 192     134.165  93.570 109.422  1.00107.44           H  
ATOM   1031  HB2 LYS A 192     134.263  92.534 110.811  1.00107.44           H  
ATOM   1032  HG3 LYS A 192     136.819  92.618 110.549  1.00107.44           H  
ATOM   1033  HG2 LYS A 192     136.538  93.395 108.998  1.00107.44           H  
ATOM   1034  HD3 LYS A 192     135.300  91.479 108.178  1.00107.44           H  
ATOM   1035  HD2 LYS A 192     135.311  90.726 109.770  1.00107.44           H  
ATOM   1036  HE3 LYS A 192     137.867  90.747 109.625  1.00107.44           H  
ATOM   1037  HE2 LYS A 192     137.688  91.214 107.944  1.00107.44           H  
ATOM   1038  HZ1 LYS A 192     136.421  89.196 107.573  1.00107.44           H  
ATOM   1039  HZ2 LYS A 192     137.914  88.842 108.176  1.00107.44           H  
ATOM   1040  HZ3 LYS A 192     136.589  88.757 109.153  1.00107.44           H  
ATOM   1041  N   ASP A 193     134.017  96.670 111.659  1.00109.73           N  
ATOM   1042  CA  ASP A 193     133.144  97.833 111.514  1.00109.73           C  
ATOM   1043  C   ASP A 193     131.679  97.506 111.777  1.00109.73           C  
ATOM   1044  O   ASP A 193     130.791  98.252 111.356  1.00109.73           O  
ATOM   1045  CB  ASP A 193     133.300  98.478 110.133  1.00109.73           C  
ATOM   1046  CG  ASP A 193     134.648  99.141 109.950  1.00109.73           C  
ATOM   1047  OD1 ASP A 193     135.228  99.596 110.958  1.00109.73           O  
ATOM   1048  OD2 ASP A 193     135.131  99.206 108.800  1.00109.73           O1-
ATOM   1049  H   ASP A 193     134.699  96.719 112.402  1.00109.73           H  
ATOM   1050  HA  ASP A 193     133.453  98.569 112.256  1.00109.73           H  
ATOM   1051  HB3 ASP A 193     132.511  99.215 109.986  1.00109.73           H  
ATOM   1052  HB2 ASP A 193     133.161  97.721 109.362  1.00109.73           H  
ATOM   1053  N   LEU A 194     131.401  96.404 112.467  1.00102.67           N  
ATOM   1054  CA  LEU A 194     130.050  96.057 112.883  1.00102.67           C  
ATOM   1055  C   LEU A 194     129.993  96.052 114.403  1.00102.67           C  
ATOM   1056  O   LEU A 194     130.816  95.400 115.054  1.00102.67           O  
ATOM   1057  CB  LEU A 194     129.632  94.697 112.323  1.00102.67           C  
ATOM   1058  CG  LEU A 194     128.134  94.491 112.102  1.00102.67           C  
ATOM   1059  CD1 LEU A 194     127.517  95.714 111.452  1.00102.67           C  
ATOM   1060  CD2 LEU A 194     127.878  93.253 111.263  1.00102.67           C  
ATOM   1061  H   LEU A 194     132.143  95.768 112.723  1.00102.67           H  
ATOM   1062  HA  LEU A 194     129.363  96.816 112.509  1.00102.67           H  
ATOM   1063  HB3 LEU A 194     130.011  93.909 112.973  1.00102.67           H  
ATOM   1064  HB2 LEU A 194     130.162  94.515 111.388  1.00102.67           H  
ATOM   1065  HG  LEU A 194     127.663  94.347 113.074  1.00102.67           H  
ATOM   1066 HD11 LEU A 194     126.450  95.548 111.303  1.00102.67           H  
ATOM   1067 HD12 LEU A 194     127.662  96.581 112.096  1.00102.67           H  
ATOM   1068 HD13 LEU A 194     127.994  95.894 110.489  1.00102.67           H  
ATOM   1069 HD21 LEU A 194     126.805  93.127 111.119  1.00102.67           H  
ATOM   1070 HD22 LEU A 194     128.364  93.364 110.294  1.00102.67           H  
ATOM   1071 HD23 LEU A 194     128.281  92.378 111.773  1.00102.67           H  
ATOM   1072  N   HIS A 195     129.024  96.774 114.964  1.00103.55           N  
ATOM   1073  CA  HIS A 195     128.893  96.938 116.409  1.00103.55           C  
ATOM   1074  C   HIS A 195     127.906  95.903 116.936  1.00103.55           C  
ATOM   1075  O   HIS A 195     126.703  95.992 116.671  1.00103.55           O  
ATOM   1076  CB  HIS A 195     128.430  98.351 116.754  1.00103.55           C  
ATOM   1077  CG  HIS A 195     129.404  99.420 116.366  1.00103.55           C  
ATOM   1078  ND1 HIS A 195     130.763  99.293 116.552  1.00103.55           N  
ATOM   1079  CD2 HIS A 195     129.213 100.637 115.805  1.00103.55           C  
ATOM   1080  CE1 HIS A 195     131.368 100.385 116.119  1.00103.55           C  
ATOM   1081  NE2 HIS A 195     130.450 101.216 115.661  1.00103.55           N  
ATOM   1082  H   HIS A 195     128.339  97.237 114.384  1.00103.55           H  
ATOM   1083  HA  HIS A 195     129.865  96.764 116.872  1.00103.55           H  
ATOM   1084  HB3 HIS A 195     128.230  98.415 117.824  1.00103.55           H  
ATOM   1085  HB2 HIS A 195     127.471  98.544 116.274  1.00103.55           H  
ATOM   1086  HD1 HIS A 195     131.140  98.452 116.965  1.00103.55           H  
ATOM   1087  HD2 HIS A 195     128.214 100.970 115.564  1.00103.55           H  
ATOM   1088  HE1 HIS A 195     132.443 100.468 116.182  1.00103.55           H  
ATOM   1089  N   PHE A 196     128.412  94.930 117.689  1.00 99.23           N  
ATOM   1090  CA  PHE A 196     127.598  93.859 118.240  1.00 99.23           C  
ATOM   1091  C   PHE A 196     127.306  94.125 119.710  1.00 99.23           C  
ATOM   1092  O   PHE A 196     128.185  94.560 120.464  1.00 99.23           O  
ATOM   1093  CB  PHE A 196     128.302  92.512 118.102  1.00 99.23           C  
ATOM   1094  CG  PHE A 196     128.348  91.987 116.703  1.00 99.23           C  
ATOM   1095  CD1 PHE A 196     127.204  91.518 116.090  1.00 99.23           C  
ATOM   1096  CD2 PHE A 196     129.540  91.947 116.007  1.00 99.23           C  
ATOM   1097  CE1 PHE A 196     127.247  91.031 114.806  1.00 99.23           C  
ATOM   1098  CE2 PHE A 196     129.588  91.460 114.725  1.00 99.23           C  
ATOM   1099  CZ  PHE A 196     128.441  91.001 114.123  1.00 99.23           C  
ATOM   1100  H   PHE A 196     129.400  94.916 117.899  1.00 99.23           H  
ATOM   1101  HA  PHE A 196     126.654  93.820 117.696  1.00 99.23           H  
ATOM   1102  HB3 PHE A 196     127.813  91.781 118.746  1.00 99.23           H  
ATOM   1103  HB2 PHE A 196     129.317  92.593 118.491  1.00 99.23           H  
ATOM   1104  HD1 PHE A 196     126.263  91.532 116.620  1.00 99.23           H  
ATOM   1105  HD2 PHE A 196     130.448  92.301 116.471  1.00 99.23           H  
ATOM   1106  HE1 PHE A 196     126.344  90.672 114.334  1.00 99.23           H  
ATOM   1107  HE2 PHE A 196     130.526  91.438 114.191  1.00 99.23           H  
ATOM   1108  HZ  PHE A 196     128.477  90.617 113.114  1.00 99.23           H  
ATOM   1109  N   LYS A 197     126.070  93.841 120.113  1.00 95.58           N  
ATOM   1110  CA  LYS A 197     125.638  93.966 121.497  1.00 95.58           C  
ATOM   1111  C   LYS A 197     124.920  92.681 121.878  1.00 95.58           C  
ATOM   1112  O   LYS A 197     123.928  92.310 121.241  1.00 95.58           O  
ATOM   1113  CB  LYS A 197     124.729  95.183 121.672  1.00 95.58           C  
ATOM   1114  CG  LYS A 197     123.993  95.233 122.986  1.00 95.58           C  
ATOM   1115  CD  LYS A 197     123.268  96.557 123.149  1.00 95.58           C  
ATOM   1116  CE  LYS A 197     124.249  97.711 123.262  1.00 95.58           C  
ATOM   1117  NZ  LYS A 197     125.072  97.626 124.500  1.00 95.58           N1+
ATOM   1118  H   LYS A 197     125.382  93.522 119.446  1.00 95.58           H  
ATOM   1119  HA  LYS A 197     126.515  94.084 122.133  1.00 95.58           H  
ATOM   1120  HB3 LYS A 197     124.010  95.217 120.854  1.00 95.58           H  
ATOM   1121  HB2 LYS A 197     125.317  96.093 121.553  1.00 95.58           H  
ATOM   1122  HG3 LYS A 197     124.702  95.104 123.804  1.00 95.58           H  
ATOM   1123  HG2 LYS A 197     123.272  94.417 123.029  1.00 95.58           H  
ATOM   1124  HD3 LYS A 197     122.645  96.522 124.043  1.00 95.58           H  
ATOM   1125  HD2 LYS A 197     122.613  96.720 122.293  1.00 95.58           H  
ATOM   1126  HE3 LYS A 197     123.702  98.654 123.254  1.00 95.58           H  
ATOM   1127  HE2 LYS A 197     124.904  97.717 122.391  1.00 95.58           H  
ATOM   1128  HZ1 LYS A 197     124.474  97.430 125.290  1.00 95.58           H  
ATOM   1129  HZ2 LYS A 197     125.753  96.886 124.402  1.00 95.58           H  
ATOM   1130  HZ3 LYS A 197     125.549  98.504 124.649  1.00 95.58           H  
ATOM   1131  N   MET A 198     125.424  92.001 122.904  1.00 93.61           N  
ATOM   1132  CA  MET A 198     124.950  90.681 123.295  1.00 93.61           C  
ATOM   1133  C   MET A 198     124.364  90.736 124.698  1.00 93.61           C  
ATOM   1134  O   MET A 198     124.966  91.316 125.605  1.00 93.61           O  
ATOM   1135  CB  MET A 198     126.084  89.656 123.233  1.00 93.61           C  
ATOM   1136  CG  MET A 198     125.811  88.378 123.998  1.00 93.61           C  
ATOM   1137  SD  MET A 198     126.653  86.958 123.282  1.00 93.61           S  
ATOM   1138  CE  MET A 198     128.329  87.574 123.193  1.00 93.61           C  
ATOM   1139  H   MET A 198     126.172  92.398 123.454  1.00 93.61           H  
ATOM   1140  HA  MET A 198     124.166  90.374 122.603  1.00 93.61           H  
ATOM   1141  HB3 MET A 198     127.002  90.110 123.605  1.00 93.61           H  
ATOM   1142  HB2 MET A 198     126.297  89.415 122.191  1.00 93.61           H  
ATOM   1143  HG3 MET A 198     124.737  88.190 124.019  1.00 93.61           H  
ATOM   1144  HG2 MET A 198     126.126  88.502 125.034  1.00 93.61           H  
ATOM   1145  HE1 MET A 198     128.977  86.807 122.768  1.00 93.61           H  
ATOM   1146  HE2 MET A 198     128.357  88.462 122.562  1.00 93.61           H  
ATOM   1147  HE3 MET A 198     128.677  87.829 124.194  1.00 93.61           H  
ATOM   1148  N   PHE A 199     123.193  90.133 124.870  1.00 90.10           N  
ATOM   1149  CA  PHE A 199     122.498  90.096 126.150  1.00 90.10           C  
ATOM   1150  C   PHE A 199     122.576  88.689 126.722  1.00 90.10           C  
ATOM   1151  O   PHE A 199     122.077  87.739 126.106  1.00 90.10           O  
ATOM   1152  CB  PHE A 199     121.040  90.519 125.994  1.00 90.10           C  
ATOM   1153  CG  PHE A 199     120.859  91.791 125.230  1.00 90.10           C  
ATOM   1154  CD1 PHE A 199     121.552  92.928 125.589  1.00 90.10           C  
ATOM   1155  CD2 PHE A 199     120.003  91.847 124.148  1.00 90.10           C  
ATOM   1156  CE1 PHE A 199     121.388  94.100 124.890  1.00 90.10           C  
ATOM   1157  CE2 PHE A 199     119.839  93.017 123.442  1.00 90.10           C  
ATOM   1158  CZ  PHE A 199     120.534  94.144 123.813  1.00 90.10           C  
ATOM   1159  H   PHE A 199     122.743  89.672 124.092  1.00 90.10           H  
ATOM   1160  HA  PHE A 199     122.991  90.783 126.838  1.00 90.10           H  
ATOM   1161  HB3 PHE A 199     120.586  90.621 126.980  1.00 90.10           H  
ATOM   1162  HB2 PHE A 199     120.482  89.721 125.504  1.00 90.10           H  
ATOM   1163  HD1 PHE A 199     122.232  92.904 126.427  1.00 90.10           H  
ATOM   1164  HD2 PHE A 199     119.454  90.967 123.848  1.00 90.10           H  
ATOM   1165  HE1 PHE A 199     121.930  94.986 125.187  1.00 90.10           H  
ATOM   1166  HE2 PHE A 199     119.165  93.049 122.598  1.00 90.10           H  
ATOM   1167  HZ  PHE A 199     120.410  95.063 123.260  1.00 90.10           H  
ATOM   1168  N   ASP A 200     123.193  88.558 127.894  1.00 98.95           N  
ATOM   1169  CA  ASP A 200     123.208  87.314 128.648  1.00 98.95           C  
ATOM   1170  C   ASP A 200     122.206  87.458 129.786  1.00 98.95           C  
ATOM   1171  O   ASP A 200     122.354  88.340 130.640  1.00 98.95           O  
ATOM   1172  CB  ASP A 200     124.609  87.018 129.182  1.00 98.95           C  
ATOM   1173  CG  ASP A 200     124.668  85.760 130.030  1.00 98.95           C  
ATOM   1174  OD2 ASP A 200     125.733  85.504 130.629  1.00 98.95           O1-
ATOM   1175  OD1 ASP A 200     123.669  85.013 130.083  1.00 98.95           O  
ATOM   1176  H   ASP A 200     123.680  89.345 128.299  1.00 98.95           H  
ATOM   1177  HA  ASP A 200     122.894  86.498 127.997  1.00 98.95           H  
ATOM   1178  HB3 ASP A 200     124.960  87.867 129.769  1.00 98.95           H  
ATOM   1179  HB2 ASP A 200     125.303  86.924 128.346  1.00 98.95           H  
ATOM   1180  N   VAL A 201     121.192  86.597 129.792  1.00 99.98           N  
ATOM   1181  CA  VAL A 201     120.073  86.710 130.715  1.00 99.98           C  
ATOM   1182  C   VAL A 201     119.907  85.428 131.534  1.00 99.98           C  
ATOM   1183  O   VAL A 201     118.876  85.207 132.157  1.00 99.98           O  
ATOM   1184  CB  VAL A 201     118.784  87.082 129.953  1.00 99.98           C  
ATOM   1185  CG1 VAL A 201     118.366  85.962 129.009  1.00 99.98           C  
ATOM   1186  CG2 VAL A 201     117.658  87.535 130.887  1.00 99.98           C  
ATOM   1187  H   VAL A 201     121.179  85.827 129.138  1.00 99.98           H  
ATOM   1188  HA  VAL A 201     120.295  87.521 131.409  1.00 99.98           H  
ATOM   1189  HB  VAL A 201     119.031  87.939 129.327  1.00 99.98           H  
ATOM   1190 HG11 VAL A 201     117.455  86.249 128.484  1.00 99.98           H  
ATOM   1191 HG12 VAL A 201     119.160  85.781 128.285  1.00 99.98           H  
ATOM   1192 HG13 VAL A 201     118.183  85.053 129.582  1.00 99.98           H  
ATOM   1193 HG21 VAL A 201     116.775  87.784 130.298  1.00 99.98           H  
ATOM   1194 HG22 VAL A 201     117.416  86.731 131.582  1.00 99.98           H  
ATOM   1195 HG23 VAL A 201     117.981  88.413 131.447  1.00 99.98           H  
ATOM   1196  N   GLY A 202     120.933  84.577 131.548  1.00107.18           N  
ATOM   1197  CA  GLY A 202     120.850  83.330 132.287  1.00107.18           C  
ATOM   1198  C   GLY A 202     120.697  83.504 133.783  1.00107.18           C  
ATOM   1199  O   GLY A 202     120.216  82.589 134.459  1.00107.18           O  
ATOM   1200  H   GLY A 202     121.779  84.797 131.041  1.00107.18           H  
ATOM   1201  HA3 GLY A 202     121.736  82.729 132.082  1.00107.18           H  
ATOM   1202  HA2 GLY A 202     120.018  82.739 131.905  1.00107.18           H  
ATOM   1203  N   GLY A 203     121.097  84.654 134.319  1.00110.60           N  
ATOM   1204  CA  GLY A 203     120.969  84.907 135.740  1.00110.60           C  
ATOM   1205  C   GLY A 203     119.686  85.615 136.125  1.00110.60           C  
ATOM   1206  O   GLY A 203     119.723  86.660 136.780  1.00110.60           O  
ATOM   1207  H   GLY A 203     121.499  85.372 133.733  1.00110.60           H  
ATOM   1208  HA3 GLY A 203     121.822  85.494 136.081  1.00110.60           H  
ATOM   1209  HA2 GLY A 203     121.038  83.964 136.283  1.00110.60           H  
ATOM   1210  N   GLN A 204     118.542  85.058 135.730  1.00110.93           N  
ATOM   1211  CA  GLN A 204     117.241  85.626 136.059  1.00110.93           C  
ATOM   1212  C   GLN A 204     116.432  84.741 136.993  1.00110.93           C  
ATOM   1213  O   GLN A 204     115.956  85.213 138.030  1.00110.93           O  
ATOM   1214  CB  GLN A 204     116.441  85.895 134.778  1.00110.93           C  
ATOM   1215  CG  GLN A 204     115.235  86.790 134.990  1.00110.93           C  
ATOM   1216  CD  GLN A 204     115.613  88.248 135.135  1.00110.93           C  
ATOM   1217  OE1 GLN A 204     116.618  88.696 134.586  1.00110.93           O  
ATOM   1218  NE2 GLN A 204     114.810  88.996 135.879  1.00110.93           N  
ATOM   1219  H   GLN A 204     118.556  84.210 135.181  1.00110.93           H  
ATOM   1220  HA  GLN A 204     117.407  86.580 136.559  1.00110.93           H  
ATOM   1221  HB3 GLN A 204     116.117  84.947 134.348  1.00110.93           H  
ATOM   1222  HB2 GLN A 204     117.096  86.342 134.030  1.00110.93           H  
ATOM   1223  HG3 GLN A 204     114.695  86.466 135.879  1.00110.93           H  
ATOM   1224  HG2 GLN A 204     114.547  86.676 134.152  1.00110.93           H  
ATOM   1225 HE22 GLN A 204     115.012  89.977 136.011  1.00110.93           H  
ATOM   1226 HE21 GLN A 204     113.996  88.585 136.313  1.00110.93           H  
ATOM   1227  N   ARG A 205     116.261  83.465 136.645  1.00123.70           N  
ATOM   1228  CA  ARG A 205     115.584  82.484 137.495  1.00123.70           C  
ATOM   1229  C   ARG A 205     114.138  82.898 137.776  1.00123.70           C  
ATOM   1230  O   ARG A 205     113.731  83.125 138.917  1.00123.70           O  
ATOM   1231  CB  ARG A 205     116.363  82.256 138.797  1.00123.70           C  
ATOM   1232  CG  ARG A 205     117.571  81.337 138.657  1.00123.70           C  
ATOM   1233  CD  ARG A 205     118.733  82.030 137.960  1.00123.70           C  
ATOM   1234  NE  ARG A 205     119.913  81.177 137.868  1.00123.70           N  
ATOM   1235  CZ  ARG A 205     120.848  81.094 138.809  1.00123.70           C  
ATOM   1236  NH1 ARG A 205     121.889  80.291 138.643  1.00123.70           N  
ATOM   1237  NH2 ARG A 205     120.742  81.818 139.915  1.00123.70           N1+
ATOM   1238  H   ARG A 205     116.607  83.133 135.756  1.00123.70           H  
ATOM   1239  HA  ARG A 205     115.559  81.538 136.954  1.00123.70           H  
ATOM   1240  HB3 ARG A 205     115.690  81.855 139.555  1.00123.70           H  
ATOM   1241  HB2 ARG A 205     116.685  83.217 139.198  1.00123.70           H  
ATOM   1242  HG3 ARG A 205     117.287  80.449 138.093  1.00123.70           H  
ATOM   1243  HG2 ARG A 205     117.888  81.002 139.645  1.00123.70           H  
ATOM   1244  HD3 ARG A 205     118.987  82.943 138.499  1.00123.70           H  
ATOM   1245  HD2 ARG A 205     118.426  82.333 136.959  1.00123.70           H  
ATOM   1246  HE  ARG A 205     119.995  80.628 137.024  1.00123.70           H  
ATOM   1247 HH12 ARG A 205     122.598  80.229 139.359  1.00123.70           H  
ATOM   1248 HH11 ARG A 205     121.973  79.741 137.800  1.00123.70           H  
ATOM   1249 HH22 ARG A 205     121.453  81.755 140.630  1.00123.70           H  
ATOM   1250 HH21 ARG A 205     119.951  82.433 140.042  1.00123.70           H  
ATOM   1251  N   SER A 206     113.365  82.998 136.699  1.00115.26           N  
ATOM   1252  CA  SER A 206     111.940  83.292 136.779  1.00115.26           C  
ATOM   1253  C   SER A 206     111.276  82.732 135.527  1.00115.26           C  
ATOM   1254  O   SER A 206     111.934  82.150 134.661  1.00115.26           O  
ATOM   1255  CB  SER A 206     111.691  84.794 136.936  1.00115.26           C  
ATOM   1256  OG  SER A 206     112.097  85.500 135.780  1.00115.26           O  
ATOM   1257  H   SER A 206     113.761  82.869 135.779  1.00115.26           H  
ATOM   1258  HA  SER A 206     111.528  82.780 137.649  1.00115.26           H  
ATOM   1259  HB3 SER A 206     112.242  85.165 137.800  1.00115.26           H  
ATOM   1260  HB2 SER A 206     110.630  84.969 137.114  1.00115.26           H  
ATOM   1261  HG  SER A 206     111.363  85.555 135.164  1.00115.26           H  
ATOM   1262  N   GLU A 207     109.960  82.908 135.438  1.00114.71           N  
ATOM   1263  CA  GLU A 207     109.207  82.372 134.311  1.00114.71           C  
ATOM   1264  C   GLU A 207     109.581  83.114 133.033  1.00114.71           C  
ATOM   1265  O   GLU A 207     109.439  84.338 132.954  1.00114.71           O  
ATOM   1266  CB  GLU A 207     107.708  82.481 134.576  1.00114.71           C  
ATOM   1267  CG  GLU A 207     106.885  81.384 133.922  1.00114.71           C  
ATOM   1268  CD  GLU A 207     105.536  81.192 134.585  1.00114.71           C  
ATOM   1269  OE1 GLU A 207     105.467  81.271 135.829  1.00114.71           O  
ATOM   1270  OE2 GLU A 207     104.544  80.961 133.862  1.00114.71           O1-
ATOM   1271  H   GLU A 207     109.469  83.419 136.158  1.00114.71           H  
ATOM   1272  HA  GLU A 207     109.463  81.320 134.190  1.00114.71           H  
ATOM   1273  HB3 GLU A 207     107.350  83.453 134.236  1.00114.71           H  
ATOM   1274  HB2 GLU A 207     107.530  82.474 135.651  1.00114.71           H  
ATOM   1275  HG3 GLU A 207     107.441  80.447 133.953  1.00114.71           H  
ATOM   1276  HG2 GLU A 207     106.740  81.620 132.868  1.00114.71           H  
ATOM   1277  N   ARG A 208     110.055  82.371 132.031  1.00105.89           N  
ATOM   1278  CA  ARG A 208     110.458  82.999 130.778  1.00105.89           C  
ATOM   1279  C   ARG A 208     109.264  83.528 129.998  1.00105.89           C  
ATOM   1280  O   ARG A 208     109.409  84.474 129.217  1.00105.89           O  
ATOM   1281  CB  ARG A 208     111.240  82.011 129.915  1.00105.89           C  
ATOM   1282  CG  ARG A 208     112.738  82.030 130.140  1.00105.89           C  
ATOM   1283  CD  ARG A 208     113.451  81.179 129.103  1.00105.89           C  
ATOM   1284  NE  ARG A 208     113.184  79.756 129.291  1.00105.89           N  
ATOM   1285  CZ  ARG A 208     112.361  79.045 128.528  1.00105.89           C  
ATOM   1286  NH1 ARG A 208     112.177  77.755 128.771  1.00105.89           N  
ATOM   1287  NH2 ARG A 208     111.720  79.624 127.522  1.00105.89           N1+
ATOM   1288  H   ARG A 208     110.136  81.370 132.139  1.00105.89           H  
ATOM   1289  HA  ARG A 208     111.112  83.839 131.012  1.00105.89           H  
ATOM   1290  HB3 ARG A 208     111.030  82.206 128.863  1.00105.89           H  
ATOM   1291  HB2 ARG A 208     110.862  81.003 130.087  1.00105.89           H  
ATOM   1292  HG3 ARG A 208     112.960  81.649 131.137  1.00105.89           H  
ATOM   1293  HG2 ARG A 208     113.101  83.056 130.079  1.00105.89           H  
ATOM   1294  HD3 ARG A 208     114.525  81.358 129.163  1.00105.89           H  
ATOM   1295  HD2 ARG A 208     113.131  81.479 128.105  1.00105.89           H  
ATOM   1296  HE  ARG A 208     113.671  79.314 130.057  1.00105.89           H  
ATOM   1297 HH12 ARG A 208     111.551  77.216 128.190  1.00105.89           H  
ATOM   1298 HH11 ARG A 208     112.663  77.311 129.537  1.00105.89           H  
ATOM   1299 HH22 ARG A 208     111.095  79.082 126.943  1.00105.89           H  
ATOM   1300 HH21 ARG A 208     111.857  80.607 127.335  1.00105.89           H  
ATOM   1301  N   LYS A 209     108.086  82.936 130.182  1.00107.34           N  
ATOM   1302  CA  LYS A 209     106.934  83.333 129.384  1.00107.34           C  
ATOM   1303  C   LYS A 209     106.430  84.730 129.720  1.00107.34           C  
ATOM   1304  O   LYS A 209     105.605  85.265 128.972  1.00107.34           O  
ATOM   1305  CB  LYS A 209     105.805  82.314 129.551  1.00107.34           C  
ATOM   1306  CG  LYS A 209     104.820  82.637 130.656  1.00107.34           C  
ATOM   1307  CD  LYS A 209     103.690  81.623 130.697  1.00107.34           C  
ATOM   1308  CE  LYS A 209     102.863  81.675 129.424  1.00107.34           C  
ATOM   1309  NZ  LYS A 209     102.034  82.909 129.347  1.00107.34           N1+
ATOM   1310  H   LYS A 209     107.989  82.209 130.877  1.00107.34           H  
ATOM   1311  HA  LYS A 209     107.236  83.329 128.337  1.00107.34           H  
ATOM   1312  HB3 LYS A 209     106.233  81.327 129.726  1.00107.34           H  
ATOM   1313  HB2 LYS A 209     105.268  82.212 128.608  1.00107.34           H  
ATOM   1314  HG3 LYS A 209     104.408  83.633 130.495  1.00107.34           H  
ATOM   1315  HG2 LYS A 209     105.339  82.641 131.615  1.00107.34           H  
ATOM   1316  HD3 LYS A 209     103.049  81.828 131.555  1.00107.34           H  
ATOM   1317  HD2 LYS A 209     104.105  80.622 130.820  1.00107.34           H  
ATOM   1318  HE3 LYS A 209     102.215  80.800 129.376  1.00107.34           H  
ATOM   1319  HE2 LYS A 209     103.525  81.628 128.559  1.00107.34           H  
ATOM   1320  HZ1 LYS A 209     101.704  83.152 130.270  1.00107.34           H  
ATOM   1321  HZ2 LYS A 209     102.591  83.667 128.979  1.00107.34           H  
ATOM   1322  HZ3 LYS A 209     101.244  82.747 128.739  1.00107.34           H  
ATOM   1323  N   LYS A 210     106.907  85.338 130.807  1.00104.05           N  
ATOM   1324  CA  LYS A 210     106.459  86.667 131.197  1.00104.05           C  
ATOM   1325  C   LYS A 210     107.377  87.785 130.724  1.00104.05           C  
ATOM   1326  O   LYS A 210     106.919  88.926 130.605  1.00104.05           O  
ATOM   1327  CB  LYS A 210     106.314  86.756 132.720  1.00104.05           C  
ATOM   1328  CG  LYS A 210     105.380  85.721 133.317  1.00104.05           C  
ATOM   1329  CD  LYS A 210     104.080  85.637 132.537  1.00104.05           C  
ATOM   1330  CE  LYS A 210     103.147  86.782 132.881  1.00104.05           C  
ATOM   1331  NZ  LYS A 210     101.752  86.503 132.448  1.00104.05           N1+
ATOM   1332  H   LYS A 210     107.596  84.876 131.383  1.00104.05           H  
ATOM   1333  HA  LYS A 210     105.476  86.832 130.757  1.00104.05           H  
ATOM   1334  HB3 LYS A 210     105.969  87.754 132.992  1.00104.05           H  
ATOM   1335  HB2 LYS A 210     107.297  86.665 133.182  1.00104.05           H  
ATOM   1336  HG3 LYS A 210     105.165  85.981 134.353  1.00104.05           H  
ATOM   1337  HG2 LYS A 210     105.869  84.747 133.314  1.00104.05           H  
ATOM   1338  HD3 LYS A 210     103.587  84.690 132.755  1.00104.05           H  
ATOM   1339  HD2 LYS A 210     104.296  85.654 131.469  1.00104.05           H  
ATOM   1340  HE3 LYS A 210     103.500  87.694 132.401  1.00104.05           H  
ATOM   1341  HE2 LYS A 210     103.165  86.954 133.957  1.00104.05           H  
ATOM   1342  HZ1 LYS A 210     101.516  85.546 132.668  1.00104.05           H  
ATOM   1343  HZ2 LYS A 210     101.119  87.125 132.930  1.00104.05           H  
ATOM   1344  HZ3 LYS A 210     101.673  86.648 131.452  1.00104.05           H  
ATOM   1345  N   TRP A 211     108.650  87.498 130.454  1.00 99.93           N  
ATOM   1346  CA  TRP A 211     109.580  88.523 130.008  1.00 99.93           C  
ATOM   1347  C   TRP A 211     110.295  88.187 128.708  1.00 99.93           C  
ATOM   1348  O   TRP A 211     111.153  88.965 128.281  1.00 99.93           O  
ATOM   1349  CB  TRP A 211     110.627  88.812 131.095  1.00 99.93           C  
ATOM   1350  CG  TRP A 211     111.417  87.615 131.522  1.00 99.93           C  
ATOM   1351  CD1 TRP A 211     111.168  86.815 132.594  1.00 99.93           C  
ATOM   1352  CD2 TRP A 211     112.592  87.089 130.894  1.00 99.93           C  
ATOM   1353  NE1 TRP A 211     112.107  85.819 132.671  1.00 99.93           N  
ATOM   1354  CE2 TRP A 211     112.994  85.965 131.638  1.00 99.93           C  
ATOM   1355  CE3 TRP A 211     113.341  87.456 129.774  1.00 99.93           C  
ATOM   1356  CZ2 TRP A 211     114.107  85.207 131.299  1.00 99.93           C  
ATOM   1357  CZ3 TRP A 211     114.445  86.701 129.439  1.00 99.93           C  
ATOM   1358  CH2 TRP A 211     114.818  85.590 130.198  1.00 99.93           C  
ATOM   1359  H   TRP A 211     108.987  86.552 130.558  1.00 99.93           H  
ATOM   1360  HA  TRP A 211     109.011  89.438 129.845  1.00 99.93           H  
ATOM   1361  HB3 TRP A 211     110.134  89.248 131.964  1.00 99.93           H  
ATOM   1362  HB2 TRP A 211     111.308  89.587 130.744  1.00 99.93           H  
ATOM   1363  HD1 TRP A 211     110.323  87.019 133.235  1.00 99.93           H  
ATOM   1364  HE1 TRP A 211     112.059  85.136 133.414  1.00 99.93           H  
ATOM   1365  HE3 TRP A 211     113.052  88.317 129.189  1.00 99.93           H  
ATOM   1366  HZ2 TRP A 211     114.381  84.351 131.898  1.00 99.93           H  
ATOM   1367  HZ3 TRP A 211     115.038  86.965 128.576  1.00 99.93           H  
ATOM   1368  HH2 TRP A 211     115.691  85.029 129.897  1.00 99.93           H  
ATOM   1369  N   ILE A 212     109.967  87.067 128.061  1.00 96.33           N  
ATOM   1370  CA  ILE A 212     110.675  86.688 126.844  1.00 96.33           C  
ATOM   1371  C   ILE A 212     110.263  87.533 125.648  1.00 96.33           C  
ATOM   1372  O   ILE A 212     111.041  87.659 124.695  1.00 96.33           O  
ATOM   1373  CB  ILE A 212     110.468  85.194 126.543  1.00 96.33           C  
ATOM   1374  CG1 ILE A 212     111.524  84.692 125.559  1.00 96.33           C  
ATOM   1375  CG2 ILE A 212     109.078  84.941 125.994  1.00 96.33           C  
ATOM   1376  CD1 ILE A 212     112.937  84.841 126.057  1.00 96.33           C  
ATOM   1377  H   ILE A 212     109.226  86.478 128.414  1.00 96.33           H  
ATOM   1378  HA  ILE A 212     111.740  86.849 127.014  1.00 96.33           H  
ATOM   1379  HB  ILE A 212     110.575  84.638 127.475  1.00 96.33           H  
ATOM   1380 HG13 ILE A 212     111.417  85.221 124.612  1.00 96.33           H  
ATOM   1381 HG12 ILE A 212     111.332  83.645 125.325  1.00 96.33           H  
ATOM   1382 HG21 ILE A 212     108.956  83.877 125.789  1.00 96.33           H  
ATOM   1383 HG22 ILE A 212     108.335  85.257 126.726  1.00 96.33           H  
ATOM   1384 HG23 ILE A 212     108.943  85.506 125.072  1.00 96.33           H  
ATOM   1385 HD11 ILE A 212     113.630  84.463 125.305  1.00 96.33           H  
ATOM   1386 HD12 ILE A 212     113.147  85.894 126.247  1.00 96.33           H  
ATOM   1387 HD13 ILE A 212     113.059  84.274 126.980  1.00 96.33           H  
ATOM   1388  N   HIS A 213     109.072  88.134 125.669  1.00 94.38           N  
ATOM   1389  CA  HIS A 213     108.640  88.931 124.528  1.00 94.38           C  
ATOM   1390  C   HIS A 213     109.349  90.274 124.448  1.00 94.38           C  
ATOM   1391  O   HIS A 213     109.188  90.978 123.446  1.00 94.38           O  
ATOM   1392  CB  HIS A 213     107.125  89.142 124.564  1.00 94.38           C  
ATOM   1393  CG  HIS A 213     106.613  89.687 125.860  1.00 94.38           C  
ATOM   1394  ND1 HIS A 213     106.997  90.913 126.356  1.00 94.38           N  
ATOM   1395  CD2 HIS A 213     105.733  89.178 126.753  1.00 94.38           C  
ATOM   1396  CE1 HIS A 213     106.381  91.133 127.504  1.00 94.38           C  
ATOM   1397  NE2 HIS A 213     105.608  90.095 127.767  1.00 94.38           N  
ATOM   1398  H   HIS A 213     108.471  88.036 126.475  1.00 94.38           H  
ATOM   1399  HA  HIS A 213     108.878  88.373 123.622  1.00 94.38           H  
ATOM   1400  HB3 HIS A 213     106.624  88.199 124.345  1.00 94.38           H  
ATOM   1401  HB2 HIS A 213     106.834  89.808 123.752  1.00 94.38           H  
ATOM   1402  HD1 HIS A 213     107.656  91.482 125.843  1.00 94.38           H  
ATOM   1403  HD2 HIS A 213     105.283  88.212 126.577  1.00 94.38           H  
ATOM   1404  HE1 HIS A 213     106.561  92.049 128.047  1.00 94.38           H  
ATOM   1405  N   CYS A 214     110.119  90.646 125.471  1.00 96.19           N  
ATOM   1406  CA  CYS A 214     110.906  91.870 125.395  1.00 96.19           C  
ATOM   1407  C   CYS A 214     111.968  91.784 124.309  1.00 96.19           C  
ATOM   1408  O   CYS A 214     112.379  92.811 123.760  1.00 96.19           O  
ATOM   1409  CB  CYS A 214     111.558  92.161 126.747  1.00 96.19           C  
ATOM   1410  SG  CYS A 214     110.399  92.486 128.090  1.00 96.19           S  
ATOM   1411  H   CYS A 214     110.159  90.078 126.305  1.00 96.19           H  
ATOM   1412  HA  CYS A 214     110.235  92.694 125.154  1.00 96.19           H  
ATOM   1413  HB3 CYS A 214     112.238  93.007 126.645  1.00 96.19           H  
ATOM   1414  HB2 CYS A 214     112.205  91.328 127.022  1.00 96.19           H  
ATOM   1415  HG  CYS A 214     109.651  93.551 127.786  1.00 96.19           H  
ATOM   1416  N   PHE A 215     112.420  90.573 123.983  1.00 92.47           N  
ATOM   1417  CA  PHE A 215     113.476  90.356 123.002  1.00 92.47           C  
ATOM   1418  C   PHE A 215     112.924  89.989 121.629  1.00 92.47           C  
ATOM   1419  O   PHE A 215     113.556  89.227 120.892  1.00 92.47           O  
ATOM   1420  CB  PHE A 215     114.432  89.269 123.489  1.00 92.47           C  
ATOM   1421  CG  PHE A 215     115.150  89.616 124.757  1.00 92.47           C  
ATOM   1422  CD1 PHE A 215     116.340  90.317 124.726  1.00 92.47           C  
ATOM   1423  CD2 PHE A 215     114.638  89.234 125.982  1.00 92.47           C  
ATOM   1424  CE1 PHE A 215     117.001  90.633 125.893  1.00 92.47           C  
ATOM   1425  CE2 PHE A 215     115.296  89.547 127.149  1.00 92.47           C  
ATOM   1426  CZ  PHE A 215     116.478  90.247 127.105  1.00 92.47           C  
ATOM   1427  H   PHE A 215     112.028  89.752 124.423  1.00 92.47           H  
ATOM   1428  HA  PHE A 215     114.041  91.283 122.903  1.00 92.47           H  
ATOM   1429  HB3 PHE A 215     115.161  89.053 122.708  1.00 92.47           H  
ATOM   1430  HB2 PHE A 215     113.881  88.339 123.629  1.00 92.47           H  
ATOM   1431  HD1 PHE A 215     116.762  90.623 123.780  1.00 92.47           H  
ATOM   1432  HD2 PHE A 215     113.711  88.683 126.032  1.00 92.47           H  
ATOM   1433  HE1 PHE A 215     117.929  91.184 125.856  1.00 92.47           H  
ATOM   1434  HE2 PHE A 215     114.884  89.243 128.100  1.00 92.47           H  
ATOM   1435  HZ  PHE A 215     116.996  90.494 128.020  1.00 92.47           H  
ATOM   1436  N   GLU A 216     111.752  90.514 121.272  1.00 94.74           N  
ATOM   1437  CA  GLU A 216     111.131  90.141 120.006  1.00 94.74           C  
ATOM   1438  C   GLU A 216     111.917  90.657 118.808  1.00 94.74           C  
ATOM   1439  O   GLU A 216     111.845  90.069 117.724  1.00 94.74           O  
ATOM   1440  CB  GLU A 216     109.697  90.665 119.955  1.00 94.74           C  
ATOM   1441  CG  GLU A 216     108.877  90.120 118.803  1.00 94.74           C  
ATOM   1442  CD  GLU A 216     107.504  90.752 118.717  1.00 94.74           C  
ATOM   1443  OE1 GLU A 216     106.706  90.576 119.660  1.00 94.74           O  
ATOM   1444  OE2 GLU A 216     107.221  91.425 117.704  1.00 94.74           O1-
ATOM   1445  H   GLU A 216     111.288  91.174 121.880  1.00 94.74           H  
ATOM   1446  HA  GLU A 216     111.099  89.053 119.950  1.00 94.74           H  
ATOM   1447  HB3 GLU A 216     109.712  91.754 119.905  1.00 94.74           H  
ATOM   1448  HB2 GLU A 216     109.195  90.437 120.895  1.00 94.74           H  
ATOM   1449  HG3 GLU A 216     108.773  89.040 118.911  1.00 94.74           H  
ATOM   1450  HG2 GLU A 216     109.411  90.286 117.868  1.00 94.74           H  
ATOM   1451  N   GLY A 217     112.673  91.736 118.977  1.00 93.12           N  
ATOM   1452  CA  GLY A 217     113.343  92.356 117.853  1.00 93.12           C  
ATOM   1453  C   GLY A 217     114.823  92.061 117.734  1.00 93.12           C  
ATOM   1454  O   GLY A 217     115.539  92.774 117.026  1.00 93.12           O  
ATOM   1455  H   GLY A 217     112.786  92.134 119.898  1.00 93.12           H  
ATOM   1456  HA3 GLY A 217     113.193  93.435 117.895  1.00 93.12           H  
ATOM   1457  HA2 GLY A 217     112.842  92.064 116.930  1.00 93.12           H  
ATOM   1458  N   VAL A 218     115.303  91.021 118.418  1.00 86.30           N  
ATOM   1459  CA  VAL A 218     116.724  90.703 118.374  1.00 86.30           C  
ATOM   1460  C   VAL A 218     117.096  90.213 116.983  1.00 86.30           C  
ATOM   1461  O   VAL A 218     116.317  89.522 116.314  1.00 86.30           O  
ATOM   1462  CB  VAL A 218     117.084  89.660 119.445  1.00 86.30           C  
ATOM   1463  CG1 VAL A 218     116.901  90.246 120.830  1.00 86.30           C  
ATOM   1464  CG2 VAL A 218     116.244  88.410 119.277  1.00 86.30           C  
ATOM   1465  H   VAL A 218     114.680  90.449 118.970  1.00 86.30           H  
ATOM   1466  HA  VAL A 218     117.286  91.614 118.579  1.00 86.30           H  
ATOM   1467  HB  VAL A 218     118.133  89.389 119.322  1.00 86.30           H  
ATOM   1468 HG11 VAL A 218     117.159  89.497 121.579  1.00 86.30           H  
ATOM   1469 HG12 VAL A 218     117.550  91.114 120.946  1.00 86.30           H  
ATOM   1470 HG13 VAL A 218     115.862  90.549 120.963  1.00 86.30           H  
ATOM   1471 HG21 VAL A 218     116.514  87.684 120.044  1.00 86.30           H  
ATOM   1472 HG22 VAL A 218     115.189  88.665 119.374  1.00 86.30           H  
ATOM   1473 HG23 VAL A 218     116.424  87.980 118.292  1.00 86.30           H  
ATOM   1474  N   THR A 219     118.292  90.591 116.528  1.00 83.54           N  
ATOM   1475  CA  THR A 219     118.747  90.147 115.216  1.00 83.54           C  
ATOM   1476  C   THR A 219     119.082  88.663 115.220  1.00 83.54           C  
ATOM   1477  O   THR A 219     118.731  87.943 114.278  1.00 83.54           O  
ATOM   1478  CB  THR A 219     119.952  90.969 114.765  1.00 83.54           C  
ATOM   1479  OG1 THR A 219     119.518  92.276 114.377  1.00 83.54           O  
ATOM   1480  CG2 THR A 219     120.635  90.306 113.584  1.00 83.54           C  
ATOM   1481  H   THR A 219     118.882  91.185 117.093  1.00 83.54           H  
ATOM   1482  HA  THR A 219     117.939  90.311 114.503  1.00 83.54           H  
ATOM   1483  HB  THR A 219     120.660  91.054 115.590  1.00 83.54           H  
ATOM   1484  HG1 THR A 219     119.097  92.708 115.123  1.00 83.54           H  
ATOM   1485 HG21 THR A 219     121.492  90.905 113.276  1.00 83.54           H  
ATOM   1486 HG22 THR A 219     120.973  89.310 113.871  1.00 83.54           H  
ATOM   1487 HG23 THR A 219     119.932  90.225 112.755  1.00 83.54           H  
ATOM   1488  N   ALA A 220     119.742  88.174 116.269  1.00 84.99           N  
ATOM   1489  CA  ALA A 220     120.116  86.766 116.270  1.00 84.99           C  
ATOM   1490  C   ALA A 220     120.050  86.190 117.676  1.00 84.99           C  
ATOM   1491  O   ALA A 220     120.107  86.911 118.676  1.00 84.99           O  
ATOM   1492  CB  ALA A 220     121.515  86.560 115.682  1.00 84.99           C  
ATOM   1493  H   ALA A 220     119.974  88.777 117.045  1.00 84.99           H  
ATOM   1494  HA  ALA A 220     119.403  86.225 115.648  1.00 84.99           H  
ATOM   1495  HB1 ALA A 220     121.763  85.499 115.697  1.00 84.99           H  
ATOM   1496  HB2 ALA A 220     121.535  86.922 114.654  1.00 84.99           H  
ATOM   1497  HB3 ALA A 220     122.244  87.112 116.275  1.00 84.99           H  
ATOM   1498  N   ILE A 221     119.933  84.866 117.733  1.00 81.97           N  
ATOM   1499  CA  ILE A 221     119.921  84.113 118.980  1.00 81.97           C  
ATOM   1500  C   ILE A 221     121.088  83.140 118.950  1.00 81.97           C  
ATOM   1501  O   ILE A 221     121.112  82.222 118.122  1.00 81.97           O  
ATOM   1502  CB  ILE A 221     118.600  83.357 119.178  1.00 81.97           C  
ATOM   1503  CG1 ILE A 221     117.436  84.333 119.318  1.00 81.97           C  
ATOM   1504  CG2 ILE A 221     118.686  82.456 120.392  1.00 81.97           C  
ATOM   1505  CD1 ILE A 221     116.154  83.676 119.761  1.00 81.97           C  
ATOM   1506  H   ILE A 221     119.846  84.330 116.882  1.00 81.97           H  
ATOM   1507  HA  ILE A 221     120.060  84.805 119.811  1.00 81.97           H  
ATOM   1508  HB  ILE A 221     118.424  82.736 118.300  1.00 81.97           H  
ATOM   1509 HG13 ILE A 221     117.273  84.840 118.367  1.00 81.97           H  
ATOM   1510 HG12 ILE A 221     117.704  85.117 120.026  1.00 81.97           H  
ATOM   1511 HG21 ILE A 221     117.742  81.926 120.520  1.00 81.97           H  
ATOM   1512 HG22 ILE A 221     119.491  81.734 120.253  1.00 81.97           H  
ATOM   1513 HG23 ILE A 221     118.887  83.058 121.278  1.00 81.97           H  
ATOM   1514 HD11 ILE A 221     115.368  84.427 119.840  1.00 81.97           H  
ATOM   1515 HD12 ILE A 221     115.861  82.921 119.032  1.00 81.97           H  
ATOM   1516 HD13 ILE A 221     116.304  83.204 120.732  1.00 81.97           H  
ATOM   1517  N   ILE A 222     122.040  83.328 119.854  1.00 84.39           N  
ATOM   1518  CA  ILE A 222     123.135  82.385 120.037  1.00 84.39           C  
ATOM   1519  C   ILE A 222     122.701  81.342 121.053  1.00 84.39           C  
ATOM   1520  O   ILE A 222     122.131  81.679 122.096  1.00 84.39           O  
ATOM   1521  CB  ILE A 222     124.413  83.100 120.502  1.00 84.39           C  
ATOM   1522  CG1 ILE A 222     124.899  84.085 119.443  1.00 84.39           C  
ATOM   1523  CG2 ILE A 222     125.498  82.087 120.819  1.00 84.39           C  
ATOM   1524  CD1 ILE A 222     126.317  84.552 119.671  1.00 84.39           C  
ATOM   1525  H   ILE A 222     122.021  84.147 120.444  1.00 84.39           H  
ATOM   1526  HA  ILE A 222     123.335  81.889 119.087  1.00 84.39           H  
ATOM   1527  HB  ILE A 222     124.185  83.656 121.411  1.00 84.39           H  
ATOM   1528 HG13 ILE A 222     124.233  84.948 119.419  1.00 84.39           H  
ATOM   1529 HG12 ILE A 222     124.824  83.624 118.458  1.00 84.39           H  
ATOM   1530 HG21 ILE A 222     126.397  82.608 121.147  1.00 84.39           H  
ATOM   1531 HG22 ILE A 222     125.155  81.422 121.611  1.00 84.39           H  
ATOM   1532 HG23 ILE A 222     125.722  81.503 119.927  1.00 84.39           H  
ATOM   1533 HD11 ILE A 222     126.601  85.250 118.884  1.00 84.39           H  
ATOM   1534 HD12 ILE A 222     126.385  85.049 120.639  1.00 84.39           H  
ATOM   1535 HD13 ILE A 222     126.989  83.694 119.656  1.00 84.39           H  
ATOM   1536  N   PHE A 223     122.958  80.077 120.747  1.00 99.86           N  
ATOM   1537  CA  PHE A 223     122.636  78.968 121.629  1.00 99.86           C  
ATOM   1538  C   PHE A 223     123.900  78.167 121.897  1.00 99.86           C  
ATOM   1539  O   PHE A 223     124.676  77.897 120.976  1.00 99.86           O  
ATOM   1540  CB  PHE A 223     121.569  78.074 121.005  1.00 99.86           C  
ATOM   1541  CG  PHE A 223     120.773  77.298 122.001  1.00 99.86           C  
ATOM   1542  CD1 PHE A 223     121.281  76.141 122.560  1.00 99.86           C  
ATOM   1543  CD2 PHE A 223     119.510  77.717 122.372  1.00 99.86           C  
ATOM   1544  CE1 PHE A 223     120.548  75.419 123.474  1.00 99.86           C  
ATOM   1545  CE2 PHE A 223     118.774  77.000 123.284  1.00 99.86           C  
ATOM   1546  CZ  PHE A 223     119.295  75.849 123.836  1.00 99.86           C  
ATOM   1547  H   PHE A 223     123.397  79.850 119.866  1.00 99.86           H  
ATOM   1548  HA  PHE A 223     122.260  79.363 122.573  1.00 99.86           H  
ATOM   1549  HB3 PHE A 223     122.040  77.386 120.303  1.00 99.86           H  
ATOM   1550  HB2 PHE A 223     120.897  78.682 120.400  1.00 99.86           H  
ATOM   1551  HD1 PHE A 223     122.265  75.793 122.281  1.00 99.86           H  
ATOM   1552  HD2 PHE A 223     119.092  78.616 121.944  1.00 99.86           H  
ATOM   1553  HE1 PHE A 223     120.959  74.517 123.904  1.00 99.86           H  
ATOM   1554  HE2 PHE A 223     117.788  77.338 123.568  1.00 99.86           H  
ATOM   1555  HZ  PHE A 223     118.717  75.285 124.554  1.00 99.86           H  
ATOM   1556  N   CYS A 224     124.117  77.804 123.157  1.00109.72           N  
ATOM   1557  CA  CYS A 224     125.298  77.045 123.548  1.00109.72           C  
ATOM   1558  C   CYS A 224     124.894  75.667 124.051  1.00109.72           C  
ATOM   1559  O   CYS A 224     123.944  75.539 124.828  1.00109.72           O  
ATOM   1560  CB  CYS A 224     126.090  77.779 124.629  1.00109.72           C  
ATOM   1561  SG  CYS A 224     127.019  79.206 124.032  1.00109.72           S  
ATOM   1562  H   CYS A 224     123.453  78.054 123.876  1.00109.72           H  
ATOM   1563  HA  CYS A 224     125.937  76.922 122.673  1.00109.72           H  
ATOM   1564  HB3 CYS A 224     126.773  77.081 125.113  1.00109.72           H  
ATOM   1565  HB2 CYS A 224     125.412  78.095 125.421  1.00109.72           H  
ATOM   1566  HG  CYS A 224     126.177  80.094 123.496  1.00109.72           H  
ATOM   1567  N   VAL A 225     125.614  74.636 123.609  1.00116.62           N  
ATOM   1568  CA  VAL A 225     125.372  73.269 124.059  1.00116.62           C  
ATOM   1569  C   VAL A 225     126.713  72.590 124.302  1.00116.62           C  
ATOM   1570  O   VAL A 225     127.613  72.660 123.456  1.00116.62           O  
ATOM   1571  CB  VAL A 225     124.540  72.467 123.040  1.00116.62           C  
ATOM   1572  CG1 VAL A 225     124.569  70.987 123.373  1.00116.62           C  
ATOM   1573  CG2 VAL A 225     123.109  72.971 123.008  1.00116.62           C  
ATOM   1574  H   VAL A 225     126.356  74.788 122.940  1.00116.62           H  
ATOM   1575  HA  VAL A 225     124.826  73.305 125.001  1.00116.62           H  
ATOM   1576  HB  VAL A 225     124.977  72.607 122.051  1.00116.62           H  
ATOM   1577 HG11 VAL A 225     123.976  70.438 122.642  1.00116.62           H  
ATOM   1578 HG12 VAL A 225     125.598  70.629 123.348  1.00116.62           H  
ATOM   1579 HG13 VAL A 225     124.154  70.830 124.369  1.00116.62           H  
ATOM   1580 HG21 VAL A 225     122.536  72.393 122.283  1.00116.62           H  
ATOM   1581 HG22 VAL A 225     122.662  72.859 123.996  1.00116.62           H  
ATOM   1582 HG23 VAL A 225     123.100  74.023 122.722  1.00116.62           H  
ATOM   1583  N   ALA A 226     126.836  71.919 125.445  1.00127.62           N  
ATOM   1584  CA  ALA A 226     128.045  71.184 125.800  1.00127.62           C  
ATOM   1585  C   ALA A 226     127.913  69.754 125.293  1.00127.62           C  
ATOM   1586  O   ALA A 226     127.067  68.994 125.771  1.00127.62           O  
ATOM   1587  CB  ALA A 226     128.273  71.213 127.308  1.00127.62           C  
ATOM   1588  H   ALA A 226     126.073  71.905 126.107  1.00127.62           H  
ATOM   1589  HA  ALA A 226     128.897  71.653 125.308  1.00127.62           H  
ATOM   1590  HB1 ALA A 226     129.180  70.659 127.550  1.00127.62           H  
ATOM   1591  HB2 ALA A 226     128.380  72.246 127.640  1.00127.62           H  
ATOM   1592  HB3 ALA A 226     127.423  70.755 127.813  1.00127.62           H  
ATOM   1593  N   LEU A 227     128.760  69.385 124.332  1.00132.99           N  
ATOM   1594  CA  LEU A 227     128.720  68.053 123.743  1.00132.99           C  
ATOM   1595  C   LEU A 227     129.151  66.961 124.711  1.00132.99           C  
ATOM   1596  O   LEU A 227     128.954  65.780 124.407  1.00132.99           O  
ATOM   1597  CB  LEU A 227     129.612  68.008 122.501  1.00132.99           C  
ATOM   1598  CG  LEU A 227     128.945  68.275 121.152  1.00132.99           C  
ATOM   1599  CD1 LEU A 227     129.909  67.986 120.016  1.00132.99           C  
ATOM   1600  CD2 LEU A 227     127.683  67.449 121.009  1.00132.99           C  
ATOM   1601  H   LEU A 227     129.454  70.036 123.993  1.00132.99           H  
ATOM   1602  HA  LEU A 227     127.695  67.848 123.434  1.00132.99           H  
ATOM   1603  HB3 LEU A 227     130.125  67.047 122.463  1.00132.99           H  
ATOM   1604  HB2 LEU A 227     130.444  68.700 122.632  1.00132.99           H  
ATOM   1605  HG  LEU A 227     128.671  69.329 121.108  1.00132.99           H  
ATOM   1606 HD11 LEU A 227     129.417  68.181 119.063  1.00132.99           H  
ATOM   1607 HD12 LEU A 227     130.785  68.627 120.110  1.00132.99           H  
ATOM   1608 HD13 LEU A 227     130.218  66.941 120.058  1.00132.99           H  
ATOM   1609 HD21 LEU A 227     127.222  67.653 120.042  1.00132.99           H  
ATOM   1610 HD22 LEU A 227     127.932  66.390 121.076  1.00132.99           H  
ATOM   1611 HD23 LEU A 227     126.986  67.709 121.805  1.00132.99           H  
ATOM   1612  N   SER A 228     129.717  67.319 125.863  1.00140.77           N  
ATOM   1613  CA  SER A 228     130.354  66.351 126.756  1.00140.77           C  
ATOM   1614  C   SER A 228     129.316  65.504 127.495  1.00140.77           C  
ATOM   1615  O   SER A 228     129.231  65.493 128.723  1.00140.77           O  
ATOM   1616  CB  SER A 228     131.265  67.074 127.737  1.00140.77           C  
ATOM   1617  OG  SER A 228     130.508  67.732 128.736  1.00140.77           O  
ATOM   1618  H   SER A 228     129.716  68.288 126.146  1.00140.77           H  
ATOM   1619  HA  SER A 228     130.968  65.684 126.151  1.00140.77           H  
ATOM   1620  HB3 SER A 228     131.870  67.805 127.200  1.00140.77           H  
ATOM   1621  HB2 SER A 228     131.937  66.355 128.206  1.00140.77           H  
ATOM   1622  HG  SER A 228     129.814  67.147 129.049  1.00140.77           H  
ATOM   1623  N   ASP A 229     128.527  64.771 126.714  1.00146.74           N  
ATOM   1624  CA  ASP A 229     127.605  63.768 127.245  1.00146.74           C  
ATOM   1625  C   ASP A 229     127.762  62.443 126.507  1.00146.74           C  
ATOM   1626  O   ASP A 229     126.806  61.674 126.385  1.00146.74           O  
ATOM   1627  CB  ASP A 229     126.151  64.233 127.147  1.00146.74           C  
ATOM   1628  CG  ASP A 229     125.786  65.255 128.201  1.00146.74           C  
ATOM   1629  OD2 ASP A 229     126.629  66.101 128.555  1.00146.74           O  
ATOM   1630  OD1 ASP A 229     124.629  65.218 128.666  1.00146.74           O  
ATOM   1631  H   ASP A 229     128.550  64.897 125.712  1.00146.74           H  
ATOM   1632  HA  ASP A 229     127.843  63.606 128.296  1.00146.74           H  
ATOM   1633  HXT ASP A 229     128.723  62.181 126.089  1.00146.74           H  
ATOM   1634  HB3 ASP A 229     125.489  63.372 127.233  1.00146.74           H  
ATOM   1635  HB2 ASP A 229     125.971  64.653 126.157  1.00146.74           H  
ATOM   1636  HD2 ASP A 229     126.192  66.756 129.323  1.00146.74           H  
ATOM   1637  N   GLU A 239     126.291  64.651 132.885  1.00152.49           N  
ATOM   1638  CA  GLU A 239     126.090  63.414 132.141  1.00152.49           C  
ATOM   1639  C   GLU A 239     124.680  62.869 132.360  1.00152.49           C  
ATOM   1640  O   GLU A 239     124.183  62.066 131.569  1.00152.49           O  
ATOM   1641  CB  GLU A 239     127.139  62.375 132.545  1.00152.49           C  
ATOM   1642  CG  GLU A 239     127.063  61.063 131.776  1.00152.49           C  
ATOM   1643  CD  GLU A 239     127.547  61.192 130.346  1.00152.49           C  
ATOM   1644  OE1 GLU A 239     128.581  61.855 130.124  1.00152.49           O  
ATOM   1645  OE2 GLU A 239     126.890  60.632 129.444  1.00152.49           O1-
ATOM   1646  H1  GLU A 239     127.228  64.992 132.725  1.00152.49           H  
ATOM   1647  H2  GLU A 239     125.624  65.343 132.575  1.00152.49           H  
ATOM   1648  HA  GLU A 239     126.213  63.629 131.080  1.00152.49           H  
ATOM   1649  HB3 GLU A 239     127.054  62.173 133.613  1.00152.49           H  
ATOM   1650  HB2 GLU A 239     128.135  62.804 132.430  1.00152.49           H  
ATOM   1651  HG3 GLU A 239     126.035  60.700 131.779  1.00152.49           H  
ATOM   1652  HG2 GLU A 239     127.654  60.306 132.292  1.00152.49           H  
ATOM   1653  N   MET A 240     124.026  63.329 133.424  1.00155.44           N  
ATOM   1654  CA  MET A 240     122.693  62.843 133.782  1.00155.44           C  
ATOM   1655  C   MET A 240     121.663  63.426 132.812  1.00155.44           C  
ATOM   1656  O   MET A 240     121.019  64.444 133.071  1.00155.44           O  
ATOM   1657  CB  MET A 240     122.393  63.151 135.249  1.00155.44           C  
ATOM   1658  CG  MET A 240     122.292  64.625 135.641  1.00155.44           C  
ATOM   1659  SD  MET A 240     121.987  64.853 137.403  1.00155.44           S  
ATOM   1660  CE  MET A 240     121.944  66.640 137.514  1.00155.44           C  
ATOM   1661  H   MET A 240     124.449  64.034 134.011  1.00155.44           H  
ATOM   1662  HA  MET A 240     122.689  61.760 133.661  1.00155.44           H  
ATOM   1663  HB3 MET A 240     123.138  62.663 135.877  1.00155.44           H  
ATOM   1664  HB2 MET A 240     121.477  62.638 135.543  1.00155.44           H  
ATOM   1665  HG3 MET A 240     121.492  65.098 135.071  1.00155.44           H  
ATOM   1666  HG2 MET A 240     123.213  65.138 135.363  1.00155.44           H  
ATOM   1667  HE1 MET A 240     121.763  66.936 138.547  1.00155.44           H  
ATOM   1668  HE2 MET A 240     122.898  67.048 137.181  1.00155.44           H  
ATOM   1669  HE3 MET A 240     121.144  67.025 136.881  1.00155.44           H  
ATOM   1670  N   ASN A 241     121.519  62.751 131.666  1.00152.53           N  
ATOM   1671  CA  ASN A 241     120.559  63.066 130.606  1.00152.53           C  
ATOM   1672  C   ASN A 241     120.443  64.560 130.325  1.00152.53           C  
ATOM   1673  O   ASN A 241     119.349  65.064 130.050  1.00152.53           O  
ATOM   1674  CB  ASN A 241     119.181  62.465 130.924  1.00152.53           C  
ATOM   1675  CG  ASN A 241     118.585  62.976 132.228  1.00152.53           C  
ATOM   1676  OD1 ASN A 241     118.335  62.060 133.156  1.00152.53           O  
ATOM   1677  ND2 ASN A 241     118.350  64.171 132.400  1.00152.53           N  
ATOM   1678  H   ASN A 241     122.102  61.949 131.476  1.00152.53           H  
ATOM   1679  HA  ASN A 241     120.917  62.591 129.693  1.00152.53           H  
ATOM   1680  HB3 ASN A 241     119.261  61.379 130.964  1.00152.53           H  
ATOM   1681  HB2 ASN A 241     118.495  62.679 130.104  1.00152.53           H  
ATOM   1682 HD22 ASN A 241     117.954  64.487 133.274  1.00152.53           H  
ATOM   1683 HD21 ASN A 241     118.553  64.836 131.667  1.00152.53           H  
ATOM   1684  N   ARG A 242     121.571  65.272 130.371  1.00147.28           N  
ATOM   1685  CA  ARG A 242     121.555  66.704 130.097  1.00147.28           C  
ATOM   1686  C   ARG A 242     121.115  66.988 128.666  1.00147.28           C  
ATOM   1687  O   ARG A 242     120.465  68.006 128.401  1.00147.28           O  
ATOM   1688  CB  ARG A 242     122.936  67.301 130.359  1.00147.28           C  
ATOM   1689  CG  ARG A 242     123.425  67.150 131.787  1.00147.28           C  
ATOM   1690  CD  ARG A 242     122.620  67.991 132.759  1.00147.28           C  
ATOM   1691  NE  ARG A 242     123.096  67.821 134.128  1.00147.28           N  
ATOM   1692  CZ  ARG A 242     124.043  68.569 134.684  1.00147.28           C  
ATOM   1693  NH1 ARG A 242     124.418  68.345 135.936  1.00147.28           N  
ATOM   1694  NH2 ARG A 242     124.621  69.538 133.988  1.00147.28           N1+
ATOM   1695  H   ARG A 242     122.445  64.819 130.597  1.00147.28           H  
ATOM   1696  HA  ARG A 242     120.843  67.175 130.775  1.00147.28           H  
ATOM   1697  HB3 ARG A 242     122.930  68.357 130.089  1.00147.28           H  
ATOM   1698  HB2 ARG A 242     123.659  66.849 129.680  1.00147.28           H  
ATOM   1699  HG3 ARG A 242     124.475  67.437 131.843  1.00147.28           H  
ATOM   1700  HG2 ARG A 242     123.368  66.102 132.081  1.00147.28           H  
ATOM   1701  HD3 ARG A 242     121.570  67.706 132.702  1.00147.28           H  
ATOM   1702  HD2 ARG A 242     122.693  69.041 132.477  1.00147.28           H  
ATOM   1703  HE  ARG A 242     122.660  67.081 134.660  1.00147.28           H  
ATOM   1704 HH12 ARG A 242     125.138  68.915 136.357  1.00147.28           H  
ATOM   1705 HH11 ARG A 242     123.984  67.605 136.469  1.00147.28           H  
ATOM   1706 HH22 ARG A 242     125.341  70.105 134.413  1.00147.28           H  
ATOM   1707 HH21 ARG A 242     124.342  69.709 133.033  1.00147.28           H  
ATOM   1708  N   MET A 243     121.479  66.109 127.729  1.00145.37           N  
ATOM   1709  CA  MET A 243     121.090  66.303 126.336  1.00145.37           C  
ATOM   1710  C   MET A 243     119.580  66.372 126.176  1.00145.37           C  
ATOM   1711  O   MET A 243     119.074  67.164 125.378  1.00145.37           O  
ATOM   1712  CB  MET A 243     121.667  65.188 125.464  1.00145.37           C  
ATOM   1713  CG  MET A 243     123.178  65.191 125.383  1.00145.37           C  
ATOM   1714  SD  MET A 243     123.802  66.714 124.648  1.00145.37           S  
ATOM   1715  CE  MET A 243     124.346  67.595 126.107  1.00145.37           C  
ATOM   1716  H   MET A 243     122.029  65.300 127.982  1.00145.37           H  
ATOM   1717  HA  MET A 243     121.510  67.250 125.996  1.00145.37           H  
ATOM   1718  HB3 MET A 243     121.251  65.263 124.459  1.00145.37           H  
ATOM   1719  HB2 MET A 243     121.327  64.223 125.840  1.00145.37           H  
ATOM   1720  HG3 MET A 243     123.511  64.339 124.790  1.00145.37           H  
ATOM   1721  HG2 MET A 243     123.595  65.074 126.383  1.00145.37           H  
ATOM   1722  HE1 MET A 243     124.759  68.561 125.816  1.00145.37           H  
ATOM   1723  HE2 MET A 243     123.499  67.749 126.776  1.00145.37           H  
ATOM   1724  HE3 MET A 243     125.112  67.013 126.619  1.00145.37           H  
ATOM   1725  N   HIS A 244     118.841  65.550 126.921  1.00145.82           N  
ATOM   1726  CA  HIS A 244     117.391  65.545 126.763  1.00145.82           C  
ATOM   1727  C   HIS A 244     116.775  66.866 127.207  1.00145.82           C  
ATOM   1728  O   HIS A 244     115.902  67.410 126.521  1.00145.82           O  
ATOM   1729  CB  HIS A 244     116.785  64.372 127.530  1.00145.82           C  
ATOM   1730  CG  HIS A 244     116.878  63.068 126.802  1.00145.82           C  
ATOM   1731  ND1 HIS A 244     115.970  62.689 125.837  1.00145.82           N  
ATOM   1732  CD2 HIS A 244     117.777  62.059 126.890  1.00145.82           C  
ATOM   1733  CE1 HIS A 244     116.302  61.501 125.366  1.00145.82           C  
ATOM   1734  NE2 HIS A 244     117.394  61.096 125.988  1.00145.82           N  
ATOM   1735  H   HIS A 244     119.286  64.937 127.589  1.00145.82           H  
ATOM   1736  HA  HIS A 244     117.168  65.408 125.705  1.00145.82           H  
ATOM   1737  HB3 HIS A 244     115.740  64.587 127.754  1.00145.82           H  
ATOM   1738  HB2 HIS A 244     117.276  64.281 128.499  1.00145.82           H  
ATOM   1739  HD2 HIS A 244     118.600  62.128 127.586  1.00145.82           H  
ATOM   1740  HE1 HIS A 244     115.701  61.037 124.598  1.00145.82           H  
ATOM   1741  HE2 HIS A 244     117.934  60.248 125.895  1.00145.82           H  
ATOM   1742  N   GLU A 245     117.230  67.418 128.334  1.00141.04           N  
ATOM   1743  CA  GLU A 245     116.674  68.691 128.780  1.00141.04           C  
ATOM   1744  C   GLU A 245     117.157  69.848 127.910  1.00141.04           C  
ATOM   1745  O   GLU A 245     116.412  70.813 127.697  1.00141.04           O  
ATOM   1746  CB  GLU A 245     117.003  68.924 130.258  1.00141.04           C  
ATOM   1747  CG  GLU A 245     118.481  69.002 130.601  1.00141.04           C  
ATOM   1748  CD  GLU A 245     119.052  70.392 130.424  1.00141.04           C  
ATOM   1749  OE1 GLU A 245     118.264  71.360 130.402  1.00141.04           O  
ATOM   1750  OE2 GLU A 245     120.289  70.517 130.309  1.00141.04           O1-
ATOM   1751  H   GLU A 245     117.951  66.955 128.868  1.00141.04           H  
ATOM   1752  HA  GLU A 245     115.590  68.633 128.685  1.00141.04           H  
ATOM   1753  HB3 GLU A 245     116.535  68.144 130.858  1.00141.04           H  
ATOM   1754  HB2 GLU A 245     116.506  69.833 130.598  1.00141.04           H  
ATOM   1755  HG3 GLU A 245     119.035  68.301 129.977  1.00141.04           H  
ATOM   1756  HG2 GLU A 245     118.632  68.677 131.630  1.00141.04           H  
ATOM   1757  N   SER A 246     118.380  69.762 127.381  1.00135.19           N  
ATOM   1758  CA  SER A 246     118.833  70.766 126.423  1.00135.19           C  
ATOM   1759  C   SER A 246     117.979  70.743 125.163  1.00135.19           C  
ATOM   1760  O   SER A 246     117.605  71.797 124.638  1.00135.19           O  
ATOM   1761  CB  SER A 246     120.304  70.540 126.077  1.00135.19           C  
ATOM   1762  OG  SER A 246     121.149  71.008 127.112  1.00135.19           O  
ATOM   1763  H   SER A 246     118.992  69.002 127.644  1.00135.19           H  
ATOM   1764  HA  SER A 246     118.736  71.749 126.885  1.00135.19           H  
ATOM   1765  HB3 SER A 246     120.543  71.061 125.150  1.00135.19           H  
ATOM   1766  HB2 SER A 246     120.480  69.476 125.918  1.00135.19           H  
ATOM   1767  HG  SER A 246     120.950  70.539 127.925  1.00135.19           H  
ATOM   1768  N   MET A 247     117.657  69.547 124.666  1.00136.40           N  
ATOM   1769  CA  MET A 247     116.778  69.431 123.507  1.00136.40           C  
ATOM   1770  C   MET A 247     115.386  69.957 123.820  1.00136.40           C  
ATOM   1771  O   MET A 247     114.747  70.583 122.969  1.00136.40           O  
ATOM   1772  CB  MET A 247     116.710  67.978 123.038  1.00136.40           C  
ATOM   1773  CG  MET A 247     118.016  67.443 122.477  1.00136.40           C  
ATOM   1774  SD  MET A 247     117.920  65.704 122.015  1.00136.40           S  
ATOM   1775  CE  MET A 247     116.862  65.792 120.575  1.00136.40           C  
ATOM   1776  H   MET A 247     118.023  68.708 125.093  1.00136.40           H  
ATOM   1777  HA  MET A 247     117.197  70.031 122.699  1.00136.40           H  
ATOM   1778  HB3 MET A 247     115.926  67.877 122.287  1.00136.40           H  
ATOM   1779  HB2 MET A 247     116.386  67.346 123.865  1.00136.40           H  
ATOM   1780  HG3 MET A 247     118.809  67.579 123.213  1.00136.40           H  
ATOM   1781  HG2 MET A 247     118.305  68.033 121.608  1.00136.40           H  
ATOM   1782  HE1 MET A 247     116.709  64.790 120.174  1.00136.40           H  
ATOM   1783  HE2 MET A 247     115.900  66.221 120.856  1.00136.40           H  
ATOM   1784  HE3 MET A 247     117.331  66.418 119.816  1.00136.40           H  
ATOM   1785  N   LYS A 248     114.892  69.702 125.033  1.00132.36           N  
ATOM   1786  CA  LYS A 248     113.588  70.232 125.419  1.00132.36           C  
ATOM   1787  C   LYS A 248     113.591  71.756 125.408  1.00132.36           C  
ATOM   1788  O   LYS A 248     112.661  72.386 124.888  1.00132.36           O  
ATOM   1789  CB  LYS A 248     113.202  69.708 126.800  1.00132.36           C  
ATOM   1790  CG  LYS A 248     111.769  69.995 127.201  1.00132.36           C  
ATOM   1791  CD  LYS A 248     111.465  69.404 128.567  1.00132.36           C  
ATOM   1792  CE  LYS A 248     111.500  67.884 128.535  1.00132.36           C  
ATOM   1793  NZ  LYS A 248     110.416  67.308 127.693  1.00132.36           N1+
ATOM   1794  H   LYS A 248     115.421  69.141 125.686  1.00132.36           H  
ATOM   1795  HA  LYS A 248     112.848  69.884 124.699  1.00132.36           H  
ATOM   1796  HB3 LYS A 248     113.877  70.127 127.547  1.00132.36           H  
ATOM   1797  HB2 LYS A 248     113.380  68.633 126.841  1.00132.36           H  
ATOM   1798  HG3 LYS A 248     111.092  69.567 126.461  1.00132.36           H  
ATOM   1799  HG2 LYS A 248     111.609  71.073 127.228  1.00132.36           H  
ATOM   1800  HD3 LYS A 248     110.481  69.737 128.896  1.00132.36           H  
ATOM   1801  HD2 LYS A 248     112.194  69.769 129.290  1.00132.36           H  
ATOM   1802  HE3 LYS A 248     111.414  67.498 129.551  1.00132.36           H  
ATOM   1803  HE2 LYS A 248     112.467  67.552 128.158  1.00132.36           H  
ATOM   1804  HZ1 LYS A 248     110.513  67.642 126.745  1.00132.36           H  
ATOM   1805  HZ2 LYS A 248     110.481  66.300 127.703  1.00132.36           H  
ATOM   1806  HZ3 LYS A 248     109.518  67.591 128.059  1.00132.36           H  
ATOM   1807  N   LEU A 249     114.638  72.367 125.968  1.00123.00           N  
ATOM   1808  CA  LEU A 249     114.717  73.824 125.986  1.00123.00           C  
ATOM   1809  C   LEU A 249     114.845  74.379 124.572  1.00123.00           C  
ATOM   1810  O   LEU A 249     114.244  75.409 124.242  1.00123.00           O  
ATOM   1811  CB  LEU A 249     115.886  74.274 126.865  1.00123.00           C  
ATOM   1812  CG  LEU A 249     116.058  75.764 127.185  1.00123.00           C  
ATOM   1813  CD1 LEU A 249     116.789  75.921 128.507  1.00123.00           C  
ATOM   1814  CD2 LEU A 249     116.795  76.521 126.101  1.00123.00           C  
ATOM   1815  H   LEU A 249     115.380  71.820 126.382  1.00123.00           H  
ATOM   1816  HA  LEU A 249     113.795  74.210 126.421  1.00123.00           H  
ATOM   1817  HB3 LEU A 249     116.815  73.892 126.442  1.00123.00           H  
ATOM   1818  HB2 LEU A 249     115.866  73.711 127.798  1.00123.00           H  
ATOM   1819  HG  LEU A 249     115.067  76.204 127.292  1.00123.00           H  
ATOM   1820 HD11 LEU A 249     116.910  76.981 128.732  1.00123.00           H  
ATOM   1821 HD12 LEU A 249     116.213  75.445 129.300  1.00123.00           H  
ATOM   1822 HD13 LEU A 249     117.770  75.450 128.439  1.00123.00           H  
ATOM   1823 HD21 LEU A 249     116.885  77.569 126.386  1.00123.00           H  
ATOM   1824 HD22 LEU A 249     117.789  76.094 125.971  1.00123.00           H  
ATOM   1825 HD23 LEU A 249     116.242  76.446 125.165  1.00123.00           H  
ATOM   1826  N   PHE A 250     115.635  73.715 123.724  1.00116.46           N  
ATOM   1827  CA  PHE A 250     115.773  74.152 122.338  1.00116.46           C  
ATOM   1828  C   PHE A 250     114.448  74.058 121.596  1.00116.46           C  
ATOM   1829  O   PHE A 250     114.115  74.937 120.796  1.00116.46           O  
ATOM   1830  CB  PHE A 250     116.847  73.327 121.631  1.00116.46           C  
ATOM   1831  CG  PHE A 250     117.232  73.860 120.279  1.00116.46           C  
ATOM   1832  CD1 PHE A 250     116.471  73.570 119.160  1.00116.46           C  
ATOM   1833  CD2 PHE A 250     118.349  74.658 120.130  1.00116.46           C  
ATOM   1834  CE1 PHE A 250     116.822  74.061 117.922  1.00116.46           C  
ATOM   1835  CE2 PHE A 250     118.701  75.153 118.894  1.00116.46           C  
ATOM   1836  CZ  PHE A 250     117.939  74.853 117.790  1.00116.46           C  
ATOM   1837  H   PHE A 250     116.144  72.902 124.040  1.00116.46           H  
ATOM   1838  HA  PHE A 250     116.090  75.195 122.339  1.00116.46           H  
ATOM   1839  HB3 PHE A 250     116.503  72.298 121.529  1.00116.46           H  
ATOM   1840  HB2 PHE A 250     117.733  73.270 122.263  1.00116.46           H  
ATOM   1841  HD1 PHE A 250     115.590  72.952 119.251  1.00116.46           H  
ATOM   1842  HD2 PHE A 250     118.958  74.900 120.988  1.00116.46           H  
ATOM   1843  HE1 PHE A 250     116.221  73.824 117.057  1.00116.46           H  
ATOM   1844  HE2 PHE A 250     119.576  75.777 118.792  1.00116.46           H  
ATOM   1845  HZ  PHE A 250     118.216  75.238 116.820  1.00116.46           H  
ATOM   1846  N   ASP A 251     113.687  72.989 121.832  1.00124.31           N  
ATOM   1847  CA  ASP A 251     112.378  72.862 121.205  1.00124.31           C  
ATOM   1848  C   ASP A 251     111.442  73.959 121.693  1.00124.31           C  
ATOM   1849  O   ASP A 251     110.651  74.506 120.916  1.00124.31           O  
ATOM   1850  CB  ASP A 251     111.798  71.477 121.501  1.00124.31           C  
ATOM   1851  CG  ASP A 251     110.566  71.158 120.670  1.00124.31           C  
ATOM   1852  OD1 ASP A 251     110.096  70.003 120.739  1.00124.31           O  
ATOM   1853  OD2 ASP A 251     110.063  72.045 119.950  1.00124.31           O  
ATOM   1854  H   ASP A 251     114.017  72.261 122.449  1.00124.31           H  
ATOM   1855  HA  ASP A 251     112.499  72.964 120.127  1.00124.31           H  
ATOM   1856  HB3 ASP A 251     111.548  71.408 122.560  1.00124.31           H  
ATOM   1857  HB2 ASP A 251     112.561  70.719 121.323  1.00124.31           H  
ATOM   1858  HD2 ASP A 251     109.186  71.638 119.425  1.00124.31           H  
ATOM   1859  N   SER A 252     111.529  74.305 122.978  1.00120.49           N  
ATOM   1860  CA  SER A 252     110.664  75.349 123.515  1.00120.49           C  
ATOM   1861  C   SER A 252     111.025  76.726 122.972  1.00120.49           C  
ATOM   1862  O   SER A 252     110.136  77.560 122.769  1.00120.49           O  
ATOM   1863  CB  SER A 252     110.728  75.350 125.042  1.00120.49           C  
ATOM   1864  OG  SER A 252     109.866  76.334 125.584  1.00120.49           O  
ATOM   1865  H   SER A 252     112.195  73.844 123.581  1.00120.49           H  
ATOM   1866  HA  SER A 252     109.639  75.126 123.219  1.00120.49           H  
ATOM   1867  HB3 SER A 252     111.751  75.548 125.362  1.00120.49           H  
ATOM   1868  HB2 SER A 252     110.440  74.368 125.418  1.00120.49           H  
ATOM   1869  HG  SER A 252     110.128  77.201 125.264  1.00120.49           H  
ATOM   1870  N   ILE A 253     112.309  76.985 122.731  1.00115.86           N  
ATOM   1871  CA  ILE A 253     112.723  78.322 122.313  1.00115.86           C  
ATOM   1872  C   ILE A 253     112.709  78.488 120.793  1.00115.86           C  
ATOM   1873  O   ILE A 253     112.553  79.608 120.297  1.00115.86           O  
ATOM   1874  CB  ILE A 253     114.111  78.653 122.890  1.00115.86           C  
ATOM   1875  CG1 ILE A 253     114.418  80.141 122.733  1.00115.86           C  
ATOM   1876  CG2 ILE A 253     115.187  77.837 122.204  1.00115.86           C  
ATOM   1877  CD1 ILE A 253     113.517  81.031 123.548  1.00115.86           C  
ATOM   1878  H   ILE A 253     113.000  76.256 122.837  1.00115.86           H  
ATOM   1879  HA  ILE A 253     112.012  79.035 122.731  1.00115.86           H  
ATOM   1880  HB  ILE A 253     114.113  78.408 123.952  1.00115.86           H  
ATOM   1881 HG13 ILE A 253     114.343  80.417 121.681  1.00115.86           H  
ATOM   1882 HG12 ILE A 253     115.456  80.327 123.009  1.00115.86           H  
ATOM   1883 HG21 ILE A 253     116.159  78.088 122.628  1.00115.86           H  
ATOM   1884 HG22 ILE A 253     114.989  76.776 122.353  1.00115.86           H  
ATOM   1885 HG23 ILE A 253     115.188  78.060 121.137  1.00115.86           H  
ATOM   1886 HD11 ILE A 253     113.793  82.073 123.387  1.00115.86           H  
ATOM   1887 HD12 ILE A 253     112.482  80.878 123.243  1.00115.86           H  
ATOM   1888 HD13 ILE A 253     113.623  80.787 124.605  1.00115.86           H  
ATOM   1889  N   CYS A 254     112.861  77.399 120.038  1.00117.63           N  
ATOM   1890  CA  CYS A 254     112.879  77.488 118.583  1.00117.63           C  
ATOM   1891  C   CYS A 254     111.484  77.652 118.000  1.00117.63           C  
ATOM   1892  O   CYS A 254     111.323  78.306 116.964  1.00117.63           O  
ATOM   1893  CB  CYS A 254     113.546  76.246 117.991  1.00117.63           C  
ATOM   1894  SG  CYS A 254     114.227  76.477 116.337  1.00117.63           S  
ATOM   1895  H   CYS A 254     112.966  76.494 120.473  1.00117.63           H  
ATOM   1896  HA  CYS A 254     113.471  78.359 118.302  1.00117.63           H  
ATOM   1897  HB3 CYS A 254     112.830  75.425 117.975  1.00117.63           H  
ATOM   1898  HB2 CYS A 254     114.335  75.906 118.662  1.00117.63           H  
ATOM   1899  HG  CYS A 254     113.249  76.829 115.497  1.00117.63           H  
ATOM   1900  N   ASN A 255     110.473  77.074 118.644  1.00118.61           N  
ATOM   1901  CA  ASN A 255     109.109  77.083 118.138  1.00118.61           C  
ATOM   1902  C   ASN A 255     108.233  78.104 118.851  1.00118.61           C  
ATOM   1903  O   ASN A 255     107.003  78.028 118.760  1.00118.61           O  
ATOM   1904  CB  ASN A 255     108.503  75.686 118.260  1.00118.61           C  
ATOM   1905  CG  ASN A 255     109.131  74.699 117.303  1.00118.61           C  
ATOM   1906  OD1 ASN A 255     109.390  73.490 117.785  1.00118.61           O  
ATOM   1907  ND2 ASN A 255     109.388  75.020 116.145  1.00118.61           N  
ATOM   1908  H   ASN A 255     110.637  76.604 119.523  1.00118.61           H  
ATOM   1909  HA  ASN A 255     109.142  77.346 117.081  1.00118.61           H  
ATOM   1910  HB3 ASN A 255     107.430  75.739 118.074  1.00118.61           H  
ATOM   1911  HB2 ASN A 255     108.624  75.327 119.282  1.00118.61           H  
ATOM   1912 HD22 ASN A 255     109.808  74.350 115.517  1.00118.61           H  
ATOM   1913 HD21 ASN A 255     109.180  75.954 115.822  1.00118.61           H  
ATOM   1914  N   ASN A 256     108.840  79.048 119.563  1.00110.52           N  
ATOM   1915  CA  ASN A 256     108.077  80.062 120.273  1.00110.52           C  
ATOM   1916  C   ASN A 256     107.352  80.977 119.293  1.00110.52           C  
ATOM   1917  O   ASN A 256     107.808  81.214 118.172  1.00110.52           O  
ATOM   1918  CB  ASN A 256     108.994  80.883 121.177  1.00110.52           C  
ATOM   1919  CG  ASN A 256     108.278  81.415 122.396  1.00110.52           C  
ATOM   1920  OD1 ASN A 256     107.060  81.581 122.390  1.00110.52           O  
ATOM   1921  ND2 ASN A 256     109.030  81.681 123.456  1.00110.52           N  
ATOM   1922  H   ASN A 256     109.848  79.069 119.618  1.00110.52           H  
ATOM   1923  HA  ASN A 256     107.334  79.563 120.895  1.00110.52           H  
ATOM   1924  HB3 ASN A 256     109.411  81.715 120.610  1.00110.52           H  
ATOM   1925  HB2 ASN A 256     109.837  80.268 121.492  1.00110.52           H  
ATOM   1926 HD22 ASN A 256     108.605  82.039 124.300  1.00110.52           H  
ATOM   1927 HD21 ASN A 256     110.027  81.526 123.420  1.00110.52           H  
ATOM   1928  N   LYS A 257     106.203  81.492 119.733  1.00102.80           N  
ATOM   1929  CA  LYS A 257     105.389  82.351 118.884  1.00102.80           C  
ATOM   1930  C   LYS A 257     106.054  83.689 118.587  1.00102.80           C  
ATOM   1931  O   LYS A 257     105.639  84.375 117.648  1.00102.80           O  
ATOM   1932  CB  LYS A 257     104.024  82.576 119.536  1.00102.80           C  
ATOM   1933  CG  LYS A 257     104.082  83.376 120.825  1.00102.80           C  
ATOM   1934  CD  LYS A 257     102.717  83.485 121.484  1.00102.80           C  
ATOM   1935  CE  LYS A 257     101.796  84.406 120.705  1.00102.80           C  
ATOM   1936  NZ  LYS A 257     100.494  84.597 121.398  1.00102.80           N1+
ATOM   1937  H   LYS A 257     105.884  81.288 120.669  1.00102.80           H  
ATOM   1938  HA  LYS A 257     105.230  81.836 117.937  1.00102.80           H  
ATOM   1939  HB3 LYS A 257     103.553  81.612 119.730  1.00102.80           H  
ATOM   1940  HB2 LYS A 257     103.364  83.078 118.829  1.00102.80           H  
ATOM   1941  HG3 LYS A 257     104.464  84.375 120.615  1.00102.80           H  
ATOM   1942  HG2 LYS A 257     104.781  82.902 121.515  1.00102.80           H  
ATOM   1943  HD3 LYS A 257     102.834  83.863 122.500  1.00102.80           H  
ATOM   1944  HD2 LYS A 257     102.267  82.495 121.552  1.00102.80           H  
ATOM   1945  HE3 LYS A 257     101.621  83.990 119.713  1.00102.80           H  
ATOM   1946  HE2 LYS A 257     102.280  85.373 120.570  1.00102.80           H  
ATOM   1947  HZ1 LYS A 257     100.653  85.003 122.309  1.00102.80           H  
ATOM   1948  HZ2 LYS A 257      99.909  85.214 120.852  1.00102.80           H  
ATOM   1949  HZ3 LYS A 257     100.034  83.704 121.504  1.00102.80           H  
ATOM   1950  N   TRP A 258     107.070  84.076 119.358  1.00100.23           N  
ATOM   1951  CA  TRP A 258     107.739  85.353 119.141  1.00100.23           C  
ATOM   1952  C   TRP A 258     108.937  85.238 118.209  1.00100.23           C  
ATOM   1953  O   TRP A 258     109.165  86.128 117.384  1.00100.23           O  
ATOM   1954  CB  TRP A 258     108.191  85.952 120.476  1.00100.23           C  
ATOM   1955  CG  TRP A 258     107.119  86.009 121.510  1.00100.23           C  
ATOM   1956  CD1 TRP A 258     107.038  85.265 122.647  1.00100.23           C  
ATOM   1957  CD2 TRP A 258     105.973  86.864 121.508  1.00100.23           C  
ATOM   1958  NE1 TRP A 258     105.910  85.600 123.353  1.00100.23           N  
ATOM   1959  CE2 TRP A 258     105.238  86.581 122.673  1.00100.23           C  
ATOM   1960  CE3 TRP A 258     105.495  87.840 120.632  1.00100.23           C  
ATOM   1961  CZ2 TRP A 258     104.054  87.237 122.984  1.00100.23           C  
ATOM   1962  CZ3 TRP A 258     104.321  88.490 120.942  1.00100.23           C  
ATOM   1963  CH2 TRP A 258     103.613  88.187 122.108  1.00100.23           C  
ATOM   1964  H   TRP A 258     107.390  83.481 120.109  1.00100.23           H  
ATOM   1965  HA  TRP A 258     107.022  86.038 118.688  1.00100.23           H  
ATOM   1966  HB3 TRP A 258     108.584  86.955 120.308  1.00100.23           H  
ATOM   1967  HB2 TRP A 258     109.035  85.380 120.862  1.00100.23           H  
ATOM   1968  HD1 TRP A 258     107.805  84.539 122.873  1.00100.23           H  
ATOM   1969  HE1 TRP A 258     105.703  85.134 124.225  1.00100.23           H  
ATOM   1970  HE3 TRP A 258     106.044  88.073 119.731  1.00100.23           H  
ATOM   1971  HZ2 TRP A 258     103.520  86.988 123.889  1.00100.23           H  
ATOM   1972  HZ3 TRP A 258     103.932  89.249 120.279  1.00100.23           H  
ATOM   1973  HH2 TRP A 258     102.698  88.724 122.309  1.00100.23           H  
ATOM   1974  N   PHE A 259     109.709  84.162 118.319  1.00102.79           N  
ATOM   1975  CA  PHE A 259     110.964  84.040 117.578  1.00102.79           C  
ATOM   1976  C   PHE A 259     110.768  83.364 116.225  1.00102.79           C  
ATOM   1977  O   PHE A 259     111.426  82.384 115.885  1.00102.79           O  
ATOM   1978  CB  PHE A 259     111.989  83.297 118.422  1.00102.79           C  
ATOM   1979  CG  PHE A 259     112.390  84.037 119.661  1.00102.79           C  
ATOM   1980  CD1 PHE A 259     112.941  85.302 119.575  1.00102.79           C  
ATOM   1981  CD2 PHE A 259     112.208  83.476 120.910  1.00102.79           C  
ATOM   1982  CE1 PHE A 259     113.307  85.988 120.708  1.00102.79           C  
ATOM   1983  CE2 PHE A 259     112.573  84.159 122.046  1.00102.79           C  
ATOM   1984  CZ  PHE A 259     113.123  85.417 121.945  1.00102.79           C  
ATOM   1985  H   PHE A 259     109.434  83.403 118.926  1.00102.79           H  
ATOM   1986  HA  PHE A 259     111.345  85.045 117.398  1.00102.79           H  
ATOM   1987  HB3 PHE A 259     112.874  83.093 117.820  1.00102.79           H  
ATOM   1988  HB2 PHE A 259     111.592  82.320 118.697  1.00102.79           H  
ATOM   1989  HD1 PHE A 259     113.088  85.762 118.609  1.00102.79           H  
ATOM   1990  HD2 PHE A 259     111.775  82.491 121.002  1.00102.79           H  
ATOM   1991  HE1 PHE A 259     113.739  86.975 120.626  1.00102.79           H  
ATOM   1992  HE2 PHE A 259     112.428  83.709 123.017  1.00102.79           H  
ATOM   1993  HZ  PHE A 259     113.410  85.955 122.836  1.00102.79           H  
ATOM   1994  N   THR A 260     109.843  83.904 115.441  1.00108.79           N  
ATOM   1995  CA  THR A 260     109.693  83.560 114.036  1.00108.79           C  
ATOM   1996  C   THR A 260     110.374  84.642 113.210  1.00108.79           C  
ATOM   1997  O   THR A 260     110.292  85.827 113.548  1.00108.79           O  
ATOM   1998  CB  THR A 260     108.215  83.434 113.658  1.00108.79           C  
ATOM   1999  OG1 THR A 260     107.659  82.276 114.292  1.00108.79           O  
ATOM   2000  CG2 THR A 260     108.047  83.300 112.157  1.00108.79           C  
ATOM   2001  H   THR A 260     109.201  84.589 115.815  1.00108.79           H  
ATOM   2002  HA  THR A 260     110.189  82.607 113.850  1.00108.79           H  
ATOM   2003  HB  THR A 260     107.681  84.321 114.000  1.00108.79           H  
ATOM   2004  HG1 THR A 260     107.740  82.362 115.245  1.00108.79           H  
ATOM   2005 HG21 THR A 260     106.988  83.212 111.916  1.00108.79           H  
ATOM   2006 HG22 THR A 260     108.459  84.181 111.665  1.00108.79           H  
ATOM   2007 HG23 THR A 260     108.573  82.411 111.810  1.00108.79           H  
ATOM   2008  N   ASP A 261     111.065  84.227 112.148  1.00113.00           N  
ATOM   2009  CA  ASP A 261     111.923  85.033 111.274  1.00113.00           C  
ATOM   2010  C   ASP A 261     113.287  85.294 111.905  1.00113.00           C  
ATOM   2011  O   ASP A 261     114.118  85.958 111.274  1.00113.00           O  
ATOM   2012  CB  ASP A 261     111.309  86.388 110.880  1.00113.00           C  
ATOM   2013  CG  ASP A 261     110.117  86.247 109.957  1.00113.00           C  
ATOM   2014  OD1 ASP A 261     110.067  85.266 109.188  1.00113.00           O  
ATOM   2015  OD2 ASP A 261     109.225  87.120 110.001  1.00113.00           O1-
ATOM   2016  H   ASP A 261     111.029  83.257 111.870  1.00113.00           H  
ATOM   2017  HA  ASP A 261     112.086  84.466 110.358  1.00113.00           H  
ATOM   2018  HB3 ASP A 261     112.069  87.004 110.399  1.00113.00           H  
ATOM   2019  HB2 ASP A 261     111.009  86.925 111.780  1.00113.00           H  
ATOM   2020  N   THR A 262     113.552  84.805 113.113  1.00102.05           N  
ATOM   2021  CA  THR A 262     114.828  85.022 113.786  1.00102.05           C  
ATOM   2022  C   THR A 262     115.687  83.775 113.619  1.00102.05           C  
ATOM   2023  O   THR A 262     115.334  82.700 114.113  1.00102.05           O  
ATOM   2024  CB  THR A 262     114.621  85.342 115.264  1.00102.05           C  
ATOM   2025  OG1 THR A 262     113.875  84.287 115.880  1.00102.05           O  
ATOM   2026  CG2 THR A 262     113.869  86.651 115.426  1.00102.05           C  
ATOM   2027  H   THR A 262     112.856  84.259 113.601  1.00102.05           H  
ATOM   2028  HA  THR A 262     115.335  85.863 113.313  1.00102.05           H  
ATOM   2029  HB  THR A 262     115.592  85.425 115.751  1.00102.05           H  
ATOM   2030  HG1 THR A 262     114.126  83.447 115.489  1.00102.05           H  
ATOM   2031 HG21 THR A 262     113.731  86.862 116.486  1.00102.05           H  
ATOM   2032 HG22 THR A 262     114.440  87.458 114.967  1.00102.05           H  
ATOM   2033 HG23 THR A 262     112.896  86.574 114.942  1.00102.05           H  
ATOM   2034  N   SER A 263     116.813  83.922 112.928  1.00 94.42           N  
ATOM   2035  CA  SER A 263     117.742  82.817 112.765  1.00 94.42           C  
ATOM   2036  C   SER A 263     118.327  82.414 114.114  1.00 94.42           C  
ATOM   2037  O   SER A 263     118.280  83.164 115.090  1.00 94.42           O  
ATOM   2038  CB  SER A 263     118.863  83.199 111.802  1.00 94.42           C  
ATOM   2039  OG  SER A 263     118.344  83.574 110.539  1.00 94.42           O  
ATOM   2040  H   SER A 263     117.034  84.813 112.506  1.00 94.42           H  
ATOM   2041  HA  SER A 263     117.202  81.966 112.351  1.00 94.42           H  
ATOM   2042  HB3 SER A 263     119.540  82.354 111.680  1.00 94.42           H  
ATOM   2043  HB2 SER A 263     119.434  84.028 112.220  1.00 94.42           H  
ATOM   2044  HG  SER A 263     118.308  82.805 109.966  1.00 94.42           H  
ATOM   2045  N   ILE A 264     118.882  81.208 114.163  1.00 90.38           N  
ATOM   2046  CA  ILE A 264     119.461  80.663 115.384  1.00 90.38           C  
ATOM   2047  C   ILE A 264     120.862  80.163 115.069  1.00 90.38           C  
ATOM   2048  O   ILE A 264     121.033  79.281 114.219  1.00 90.38           O  
ATOM   2049  CB  ILE A 264     118.608  79.529 115.971  1.00 90.38           C  
ATOM   2050  CG1 ILE A 264     117.253  80.066 116.428  1.00 90.38           C  
ATOM   2051  CG2 ILE A 264     119.337  78.865 117.123  1.00 90.38           C  
ATOM   2052  CD1 ILE A 264     116.500  79.129 117.337  1.00 90.38           C  
ATOM   2053  H   ILE A 264     118.913  80.632 113.334  1.00 90.38           H  
ATOM   2054  HA  ILE A 264     119.534  81.462 116.122  1.00 90.38           H  
ATOM   2055  HB  ILE A 264     118.440  78.784 115.193  1.00 90.38           H  
ATOM   2056 HG13 ILE A 264     116.641  80.292 115.555  1.00 90.38           H  
ATOM   2057 HG12 ILE A 264     117.394  81.022 116.932  1.00 90.38           H  
ATOM   2058 HG21 ILE A 264     118.721  78.063 117.530  1.00 90.38           H  
ATOM   2059 HG22 ILE A 264     120.281  78.452 116.767  1.00 90.38           H  
ATOM   2060 HG23 ILE A 264     119.534  79.602 117.902  1.00 90.38           H  
ATOM   2061 HD11 ILE A 264     115.549  79.581 117.618  1.00 90.38           H  
ATOM   2062 HD12 ILE A 264     116.316  78.188 116.818  1.00 90.38           H  
ATOM   2063 HD13 ILE A 264     117.090  78.939 118.233  1.00 90.38           H  
ATOM   2064  N   ILE A 265     121.853  80.725 115.740  1.00 89.39           N  
ATOM   2065  CA  ILE A 265     123.217  80.221 115.681  1.00 89.39           C  
ATOM   2066  C   ILE A 265     123.381  79.215 116.808  1.00 89.39           C  
ATOM   2067  O   ILE A 265     122.913  79.447 117.926  1.00 89.39           O  
ATOM   2068  CB  ILE A 265     124.231  81.370 115.804  1.00 89.39           C  
ATOM   2069  CG1 ILE A 265     123.938  82.451 114.767  1.00 89.39           C  
ATOM   2070  CG2 ILE A 265     125.635  80.853 115.612  1.00 89.39           C  
ATOM   2071  CD1 ILE A 265     124.911  83.602 114.810  1.00 89.39           C  
ATOM   2072  H   ILE A 265     121.676  81.533 116.319  1.00 89.39           H  
ATOM   2073  HA  ILE A 265     123.368  79.714 114.728  1.00 89.39           H  
ATOM   2074  HB  ILE A 265     124.150  81.806 116.800  1.00 89.39           H  
ATOM   2075 HG13 ILE A 265     122.926  82.827 114.913  1.00 89.39           H  
ATOM   2076 HG12 ILE A 265     123.945  82.008 113.771  1.00 89.39           H  
ATOM   2077 HG21 ILE A 265     126.342  81.678 115.702  1.00 89.39           H  
ATOM   2078 HG22 ILE A 265     125.854  80.103 116.372  1.00 89.39           H  
ATOM   2079 HG23 ILE A 265     125.725  80.404 114.623  1.00 89.39           H  
ATOM   2080 HD11 ILE A 265     124.644  84.333 114.047  1.00 89.39           H  
ATOM   2081 HD12 ILE A 265     124.874  84.073 115.792  1.00 89.39           H  
ATOM   2082 HD13 ILE A 265     125.919  83.233 114.622  1.00 89.39           H  
ATOM   2083  N   LEU A 266     124.029  78.088 116.524  1.00 97.67           N  
ATOM   2084  CA  LEU A 266     124.153  77.004 117.486  1.00 97.67           C  
ATOM   2085  C   LEU A 266     125.614  76.610 117.616  1.00 97.67           C  
ATOM   2086  O   LEU A 266     126.293  76.393 116.608  1.00 97.67           O  
ATOM   2087  CB  LEU A 266     123.302  75.804 117.057  1.00 97.67           C  
ATOM   2088  CG  LEU A 266     123.166  74.608 117.997  1.00 97.67           C  
ATOM   2089  CD1 LEU A 266     121.792  73.996 117.861  1.00 97.67           C  
ATOM   2090  CD2 LEU A 266     124.212  73.573 117.670  1.00 97.67           C  
ATOM   2091  H   LEU A 266     124.454  77.965 115.616  1.00 97.67           H  
ATOM   2092  HA  LEU A 266     123.798  77.355 118.455  1.00 97.67           H  
ATOM   2093  HB3 LEU A 266     123.647  75.454 116.084  1.00 97.67           H  
ATOM   2094  HB2 LEU A 266     122.307  76.154 116.782  1.00 97.67           H  
ATOM   2095  HG  LEU A 266     123.306  74.944 119.024  1.00 97.67           H  
ATOM   2096 HD11 LEU A 266     121.705  73.144 118.535  1.00 97.67           H  
ATOM   2097 HD12 LEU A 266     121.036  74.739 118.115  1.00 97.67           H  
ATOM   2098 HD13 LEU A 266     121.642  73.663 116.834  1.00 97.67           H  
ATOM   2099 HD21 LEU A 266     124.107  72.724 118.345  1.00 97.67           H  
ATOM   2100 HD22 LEU A 266     124.082  73.237 116.641  1.00 97.67           H  
ATOM   2101 HD23 LEU A 266     125.204  74.009 117.786  1.00 97.67           H  
ATOM   2102  N   PHE A 267     126.092  76.520 118.854  1.00105.59           N  
ATOM   2103  CA  PHE A 267     127.456  76.117 119.154  1.00105.59           C  
ATOM   2104  C   PHE A 267     127.422  74.804 119.917  1.00105.59           C  
ATOM   2105  O   PHE A 267     126.654  74.662 120.875  1.00105.59           O  
ATOM   2106  CB  PHE A 267     128.185  77.171 119.993  1.00105.59           C  
ATOM   2107  CG  PHE A 267     128.557  78.412 119.237  1.00105.59           C  
ATOM   2108  CD1 PHE A 267     127.591  79.306 118.821  1.00105.59           C  
ATOM   2109  CD2 PHE A 267     129.881  78.689 118.955  1.00105.59           C  
ATOM   2110  CE1 PHE A 267     127.939  80.447 118.135  1.00105.59           C  
ATOM   2111  CE2 PHE A 267     130.232  79.828 118.267  1.00105.59           C  
ATOM   2112  CZ  PHE A 267     129.260  80.707 117.857  1.00105.59           C  
ATOM   2113  H   PHE A 267     125.498  76.737 119.642  1.00105.59           H  
ATOM   2114  HA  PHE A 267     127.997  75.971 118.219  1.00105.59           H  
ATOM   2115  HB3 PHE A 267     129.082  76.730 120.427  1.00105.59           H  
ATOM   2116  HB2 PHE A 267     127.567  77.441 120.849  1.00105.59           H  
ATOM   2117  HD1 PHE A 267     126.550  79.113 119.033  1.00105.59           H  
ATOM   2118  HD2 PHE A 267     130.655  78.008 119.275  1.00105.59           H  
ATOM   2119  HE1 PHE A 267     127.174  81.139 117.815  1.00105.59           H  
ATOM   2120  HE2 PHE A 267     131.271  80.029 118.050  1.00105.59           H  
ATOM   2121  HZ  PHE A 267     129.532  81.602 117.317  1.00105.59           H  
ATOM   2122  N   LEU A 268     128.241  73.849 119.488  1.00117.60           N  
ATOM   2123  CA  LEU A 268     128.489  72.619 120.235  1.00117.60           C  
ATOM   2124  C   LEU A 268     129.934  72.698 120.711  1.00117.60           C  
ATOM   2125  O   LEU A 268     130.861  72.390 119.957  1.00117.60           O  
ATOM   2126  CB  LEU A 268     128.228  71.391 119.372  1.00117.60           C  
ATOM   2127  CG  LEU A 268     126.865  71.372 118.681  1.00117.60           C  
ATOM   2128  CD1 LEU A 268     126.848  70.401 117.518  1.00117.60           C  
ATOM   2129  CD2 LEU A 268     125.782  71.020 119.680  1.00117.60           C  
ATOM   2130  H   LEU A 268     128.725  73.957 118.608  1.00117.60           H  
ATOM   2131  HA  LEU A 268     127.830  72.591 121.103  1.00117.60           H  
ATOM   2132  HB3 LEU A 268     128.337  70.493 119.980  1.00117.60           H  
ATOM   2133  HB2 LEU A 268     129.014  71.304 118.622  1.00117.60           H  
ATOM   2134  HG  LEU A 268     126.663  72.371 118.295  1.00117.60           H  
ATOM   2135 HD11 LEU A 268     125.864  70.412 117.049  1.00117.60           H  
ATOM   2136 HD12 LEU A 268     127.602  70.695 116.787  1.00117.60           H  
ATOM   2137 HD13 LEU A 268     127.066  69.396 117.880  1.00117.60           H  
ATOM   2138 HD21 LEU A 268     124.814  71.009 119.179  1.00117.60           H  
ATOM   2139 HD22 LEU A 268     125.983  70.036 120.103  1.00117.60           H  
ATOM   2140 HD23 LEU A 268     125.768  71.762 120.478  1.00117.60           H  
ATOM   2141  N   ASN A 269     130.126  73.111 121.963  1.00128.53           N  
ATOM   2142  CA  ASN A 269     131.429  73.629 122.374  1.00128.53           C  
ATOM   2143  C   ASN A 269     132.329  72.603 123.048  1.00128.53           C  
ATOM   2144  O   ASN A 269     133.526  72.560 122.753  1.00128.53           O  
ATOM   2145  CB  ASN A 269     131.253  74.836 123.301  1.00128.53           C  
ATOM   2146  CG  ASN A 269     130.238  74.594 124.383  1.00128.53           C  
ATOM   2147  OD1 ASN A 269     129.874  73.456 124.658  1.00128.53           O  
ATOM   2148  ND2 ASN A 269     129.762  75.668 124.999  1.00128.53           N  
ATOM   2149  H   ASN A 269     129.370  73.067 122.631  1.00128.53           H  
ATOM   2150  HA  ASN A 269     131.942  73.976 121.477  1.00128.53           H  
ATOM   2151  HB3 ASN A 269     130.955  75.704 122.713  1.00128.53           H  
ATOM   2152  HB2 ASN A 269     132.212  75.088 123.754  1.00128.53           H  
ATOM   2153 HD22 ASN A 269     129.077  75.566 125.735  1.00128.53           H  
ATOM   2154 HD21 ASN A 269     130.084  76.587 124.733  1.00128.53           H  
ATOM   2155  N   LYS A 270     131.802  71.773 123.946  1.00134.52           N  
ATOM   2156  CA  LYS A 270     132.645  70.861 124.720  1.00134.52           C  
ATOM   2157  C   LYS A 270     133.046  69.647 123.877  1.00134.52           C  
ATOM   2158  O   LYS A 270     132.755  68.496 124.198  1.00134.52           O  
ATOM   2159  CB  LYS A 270     131.927  70.441 125.995  1.00134.52           C  
ATOM   2160  CG  LYS A 270     132.008  71.468 127.109  1.00134.52           C  
ATOM   2161  CD  LYS A 270     133.445  71.720 127.526  1.00134.52           C  
ATOM   2162  CE  LYS A 270     133.516  72.225 128.956  1.00134.52           C  
ATOM   2163  NZ  LYS A 270     132.538  73.320 129.199  1.00134.52           N1+
ATOM   2164  H   LYS A 270     130.804  71.766 124.102  1.00134.52           H  
ATOM   2165  HA  LYS A 270     133.553  71.394 125.001  1.00134.52           H  
ATOM   2166  HB3 LYS A 270     132.337  69.494 126.346  1.00134.52           H  
ATOM   2167  HB2 LYS A 270     130.881  70.234 125.769  1.00134.52           H  
ATOM   2168  HG3 LYS A 270     131.437  71.117 127.969  1.00134.52           H  
ATOM   2169  HG2 LYS A 270     131.558  72.403 126.774  1.00134.52           H  
ATOM   2170  HD3 LYS A 270     133.893  72.456 126.858  1.00134.52           H  
ATOM   2171  HD2 LYS A 270     134.016  70.795 127.439  1.00134.52           H  
ATOM   2172  HE3 LYS A 270     134.523  72.586 129.164  1.00134.52           H  
ATOM   2173  HE2 LYS A 270     133.316  71.402 129.642  1.00134.52           H  
ATOM   2174  HZ1 LYS A 270     131.602  72.981 129.027  1.00134.52           H  
ATOM   2175  HZ2 LYS A 270     132.612  73.632 130.157  1.00134.52           H  
ATOM   2176  HZ3 LYS A 270     132.735  74.092 128.578  1.00134.52           H  
ATOM   2177  N   LYS A 271     133.740  69.930 122.776  1.00141.73           N  
ATOM   2178  CA  LYS A 271     134.170  68.899 121.843  1.00141.73           C  
ATOM   2179  C   LYS A 271     135.590  68.408 122.093  1.00141.73           C  
ATOM   2180  O   LYS A 271     136.019  67.452 121.440  1.00141.73           O  
ATOM   2181  CB  LYS A 271     134.055  69.413 120.403  1.00141.73           C  
ATOM   2182  CG  LYS A 271     135.283  70.153 119.900  1.00141.73           C  
ATOM   2183  CD  LYS A 271     135.182  70.435 118.410  1.00141.73           C  
ATOM   2184  CE  LYS A 271     136.479  71.006 117.867  1.00141.73           C  
ATOM   2185  NZ  LYS A 271     137.551  69.979 117.801  1.00141.73           N1+
ATOM   2186  H   LYS A 271     133.985  70.887 122.566  1.00141.73           H  
ATOM   2187  HA  LYS A 271     133.497  68.048 121.950  1.00141.73           H  
ATOM   2188  HB3 LYS A 271     133.183  70.062 120.320  1.00141.73           H  
ATOM   2189  HB2 LYS A 271     133.839  68.577 119.737  1.00141.73           H  
ATOM   2190  HG3 LYS A 271     136.173  69.555 120.097  1.00141.73           H  
ATOM   2191  HG2 LYS A 271     135.387  71.094 120.441  1.00141.73           H  
ATOM   2192  HD3 LYS A 271     134.371  71.140 118.228  1.00141.73           H  
ATOM   2193  HD2 LYS A 271     134.942  69.512 117.882  1.00141.73           H  
ATOM   2194  HE3 LYS A 271     136.805  71.831 118.501  1.00141.73           H  
ATOM   2195  HE2 LYS A 271     136.307  71.415 116.871  1.00141.73           H  
ATOM   2196  HZ1 LYS A 271     137.411  69.298 118.533  1.00141.73           H  
ATOM   2197  HZ2 LYS A 271     137.521  69.518 116.903  1.00141.73           H  
ATOM   2198  HZ3 LYS A 271     138.450  70.422 117.922  1.00141.73           H  
ATOM   2199  N   ASP A 272     136.328  69.034 123.013  1.00149.48           N  
ATOM   2200  CA  ASP A 272     137.701  68.607 123.270  1.00149.48           C  
ATOM   2201  C   ASP A 272     137.753  67.205 123.864  1.00149.48           C  
ATOM   2202  O   ASP A 272     138.589  66.388 123.461  1.00149.48           O  
ATOM   2203  CB  ASP A 272     138.399  69.603 124.193  1.00149.48           C  
ATOM   2204  CG  ASP A 272     138.875  70.837 123.460  1.00149.48           C  
ATOM   2205  OD1 ASP A 272     139.654  70.684 122.496  1.00149.48           O  
ATOM   2206  OD2 ASP A 272     138.475  71.956 123.843  1.00149.48           O1-
ATOM   2207  H   ASP A 272     135.937  69.806 123.534  1.00149.48           H  
ATOM   2208  HA  ASP A 272     138.235  68.593 122.320  1.00149.48           H  
ATOM   2209  HB3 ASP A 272     139.248  69.117 124.674  1.00149.48           H  
ATOM   2210  HB2 ASP A 272     137.717  69.896 124.991  1.00149.48           H  
ATOM   2211  N   LEU A 273     136.880  66.906 124.823  1.00151.16           N  
ATOM   2212  CA  LEU A 273     136.881  65.614 125.494  1.00151.16           C  
ATOM   2213  C   LEU A 273     135.749  64.706 125.028  1.00151.16           C  
ATOM   2214  O   LEU A 273     135.521  63.652 125.634  1.00151.16           O  
ATOM   2215  CB  LEU A 273     136.826  65.813 127.012  1.00151.16           C  
ATOM   2216  CG  LEU A 273     135.679  66.612 127.633  1.00151.16           C  
ATOM   2217  CD1 LEU A 273     134.516  65.703 127.985  1.00151.16           C  
ATOM   2218  CD2 LEU A 273     136.161  67.369 128.859  1.00151.16           C  
ATOM   2219  H   LEU A 273     136.188  67.585 125.106  1.00151.16           H  
ATOM   2220  HA  LEU A 273     137.823  65.118 125.258  1.00151.16           H  
ATOM   2221  HB3 LEU A 273     137.774  66.233 127.349  1.00151.16           H  
ATOM   2222  HB2 LEU A 273     136.884  64.840 127.499  1.00151.16           H  
ATOM   2223  HG  LEU A 273     135.333  67.339 126.898  1.00151.16           H  
ATOM   2224 HD11 LEU A 273     133.713  66.294 128.425  1.00151.16           H  
ATOM   2225 HD12 LEU A 273     134.152  65.211 127.083  1.00151.16           H  
ATOM   2226 HD13 LEU A 273     134.846  64.950 128.701  1.00151.16           H  
ATOM   2227 HD21 LEU A 273     135.332  67.932 129.288  1.00151.16           H  
ATOM   2228 HD22 LEU A 273     136.540  66.662 129.597  1.00151.16           H  
ATOM   2229 HD23 LEU A 273     136.957  68.057 128.573  1.00151.16           H  
ATOM   2230  N   PHE A 274     135.040  65.086 123.964  1.00150.46           N  
ATOM   2231  CA  PHE A 274     133.962  64.242 123.459  1.00150.46           C  
ATOM   2232  C   PHE A 274     134.494  62.915 122.936  1.00150.46           C  
ATOM   2233  O   PHE A 274     133.856  61.871 123.114  1.00150.46           O  
ATOM   2234  CB  PHE A 274     133.185  64.973 122.367  1.00150.46           C  
ATOM   2235  CG  PHE A 274     131.929  64.270 121.955  1.00150.46           C  
ATOM   2236  CD1 PHE A 274     130.937  64.005 122.879  1.00150.46           C  
ATOM   2237  CD2 PHE A 274     131.742  63.867 120.646  1.00150.46           C  
ATOM   2238  CE1 PHE A 274     129.779  63.355 122.505  1.00150.46           C  
ATOM   2239  CE2 PHE A 274     130.587  63.218 120.265  1.00150.46           C  
ATOM   2240  CZ  PHE A 274     129.604  62.962 121.196  1.00150.46           C  
ATOM   2241  H   PHE A 274     135.248  65.961 123.505  1.00150.46           H  
ATOM   2242  HA  PHE A 274     133.278  64.034 124.282  1.00150.46           H  
ATOM   2243  HB3 PHE A 274     133.826  65.109 121.496  1.00150.46           H  
ATOM   2244  HB2 PHE A 274     132.941  65.979 122.708  1.00150.46           H  
ATOM   2245  HD1 PHE A 274     131.063  64.307 123.908  1.00150.46           H  
ATOM   2246  HD2 PHE A 274     132.506  64.060 119.907  1.00150.46           H  
ATOM   2247  HE1 PHE A 274     129.011  63.155 123.238  1.00150.46           H  
ATOM   2248  HE2 PHE A 274     130.454  62.911 119.238  1.00150.46           H  
ATOM   2249  HZ  PHE A 274     128.698  62.454 120.901  1.00150.46           H  
ATOM   2250  N   GLU A 275     135.651  62.933 122.270  1.00157.02           N  
ATOM   2251  CA  GLU A 275     136.225  61.685 121.778  1.00157.02           C  
ATOM   2252  C   GLU A 275     136.637  60.774 122.930  1.00157.02           C  
ATOM   2253  O   GLU A 275     136.431  59.556 122.866  1.00157.02           O  
ATOM   2254  CB  GLU A 275     137.400  61.971 120.842  1.00157.02           C  
ATOM   2255  CG  GLU A 275     138.555  62.732 121.461  1.00157.02           C  
ATOM   2256  CD  GLU A 275     138.470  64.222 121.199  1.00157.02           C  
ATOM   2257  OE1 GLU A 275     137.353  64.719 120.943  1.00157.02           O  
ATOM   2258  OE2 GLU A 275     139.521  64.896 121.240  1.00157.02           O1-
ATOM   2259  H   GLU A 275     136.127  63.809 122.108  1.00157.02           H  
ATOM   2260  HA  GLU A 275     135.457  61.169 121.202  1.00157.02           H  
ATOM   2261  HB3 GLU A 275     137.040  62.512 119.967  1.00157.02           H  
ATOM   2262  HB2 GLU A 275     137.768  61.032 120.428  1.00157.02           H  
ATOM   2263  HG3 GLU A 275     139.495  62.348 121.066  1.00157.02           H  
ATOM   2264  HG2 GLU A 275     138.572  62.553 122.536  1.00157.02           H  
ATOM   2265  N   GLU A 276     137.199  61.343 124.000  1.00159.27           N  
ATOM   2266  CA  GLU A 276     137.496  60.539 125.181  1.00159.27           C  
ATOM   2267  C   GLU A 276     136.223  59.947 125.769  1.00159.27           C  
ATOM   2268  O   GLU A 276     136.188  58.767 126.141  1.00159.27           O  
ATOM   2269  CB  GLU A 276     138.222  61.380 126.231  1.00159.27           C  
ATOM   2270  CG  GLU A 276     139.700  61.592 125.960  1.00159.27           C  
ATOM   2271  CD  GLU A 276     139.953  62.685 124.946  1.00159.27           C  
ATOM   2272  OE1 GLU A 276     138.975  63.319 124.500  1.00159.27           O  
ATOM   2273  OE2 GLU A 276     141.130  62.913 124.595  1.00159.27           O1-
ATOM   2274  H   GLU A 276     137.418  62.329 123.991  1.00159.27           H  
ATOM   2275  HA  GLU A 276     138.151  59.720 124.884  1.00159.27           H  
ATOM   2276  HB3 GLU A 276     138.097  60.920 127.211  1.00159.27           H  
ATOM   2277  HB2 GLU A 276     137.729  62.348 126.322  1.00159.27           H  
ATOM   2278  HG3 GLU A 276     140.141  60.660 125.606  1.00159.27           H  
ATOM   2279  HG2 GLU A 276     140.208  61.838 126.893  1.00159.27           H  
ATOM   2280  N   LYS A 277     135.165  60.753 125.857  1.00158.28           N  
ATOM   2281  CA  LYS A 277     133.914  60.263 126.424  1.00158.28           C  
ATOM   2282  C   LYS A 277     133.330  59.128 125.590  1.00158.28           C  
ATOM   2283  O   LYS A 277     132.851  58.129 126.140  1.00158.28           O  
ATOM   2284  CB  LYS A 277     132.915  61.410 126.554  1.00158.28           C  
ATOM   2285  CG  LYS A 277     131.624  61.030 127.253  1.00158.28           C  
ATOM   2286  CD  LYS A 277     130.909  62.261 127.779  1.00158.28           C  
ATOM   2287  CE  LYS A 277     131.613  62.829 128.998  1.00158.28           C  
ATOM   2288  NZ  LYS A 277     131.388  61.988 130.204  1.00158.28           N1+
ATOM   2289  H   LYS A 277     135.228  61.707 125.530  1.00158.28           H  
ATOM   2290  HA  LYS A 277     134.121  59.879 127.423  1.00158.28           H  
ATOM   2291  HB3 LYS A 277     132.687  61.805 125.564  1.00158.28           H  
ATOM   2292  HB2 LYS A 277     133.383  62.239 127.085  1.00158.28           H  
ATOM   2293  HG3 LYS A 277     131.844  60.357 128.081  1.00158.28           H  
ATOM   2294  HG2 LYS A 277     130.974  60.504 126.554  1.00158.28           H  
ATOM   2295  HD3 LYS A 277     129.883  62.001 128.041  1.00158.28           H  
ATOM   2296  HD2 LYS A 277     130.869  63.019 126.997  1.00158.28           H  
ATOM   2297  HE3 LYS A 277     131.251  63.839 129.188  1.00158.28           H  
ATOM   2298  HE2 LYS A 277     132.682  62.899 128.799  1.00158.28           H  
ATOM   2299  HZ1 LYS A 277     130.397  61.836 130.329  1.00158.28           H  
ATOM   2300  HZ2 LYS A 277     131.852  61.099 130.086  1.00158.28           H  
ATOM   2301  HZ3 LYS A 277     131.761  62.457 131.017  1.00158.28           H  
ATOM   2302  N   ILE A 278     133.359  59.259 124.261  1.00160.03           N  
ATOM   2303  CA  ILE A 278     132.771  58.218 123.423  1.00160.03           C  
ATOM   2304  C   ILE A 278     133.641  56.967 123.413  1.00160.03           C  
ATOM   2305  O   ILE A 278     133.123  55.849 123.306  1.00160.03           O  
ATOM   2306  CB  ILE A 278     132.499  58.727 121.994  1.00160.03           C  
ATOM   2307  CG1 ILE A 278     133.787  59.181 121.312  1.00160.03           C  
ATOM   2308  CG2 ILE A 278     131.472  59.847 122.013  1.00160.03           C  
ATOM   2309  CD1 ILE A 278     133.807  58.932 119.821  1.00160.03           C  
ATOM   2310  H   ILE A 278     133.785  60.074 123.843  1.00160.03           H  
ATOM   2311  HA  ILE A 278     131.811  57.946 123.863  1.00160.03           H  
ATOM   2312  HB  ILE A 278     132.085  57.901 121.416  1.00160.03           H  
ATOM   2313 HG13 ILE A 278     134.637  58.679 121.774  1.00160.03           H  
ATOM   2314 HG12 ILE A 278     133.943  60.243 121.503  1.00160.03           H  
ATOM   2315 HG21 ILE A 278     131.293  60.194 120.995  1.00160.03           H  
ATOM   2316 HG22 ILE A 278     130.539  59.478 122.440  1.00160.03           H  
ATOM   2317 HG23 ILE A 278     131.846  60.673 122.617  1.00160.03           H  
ATOM   2318 HD11 ILE A 278     134.753  59.280 119.407  1.00160.03           H  
ATOM   2319 HD12 ILE A 278     133.698  57.865 119.629  1.00160.03           H  
ATOM   2320 HD13 ILE A 278     132.985  59.471 119.351  1.00160.03           H  
ATOM   2321  N   LYS A 279     134.965  57.115 123.514  1.00161.47           N  
ATOM   2322  CA  LYS A 279     135.814  55.930 123.551  1.00161.47           C  
ATOM   2323  C   LYS A 279     135.745  55.223 124.899  1.00161.47           C  
ATOM   2324  O   LYS A 279     135.989  54.013 124.969  1.00161.47           O  
ATOM   2325  CB  LYS A 279     137.260  56.299 123.212  1.00161.47           C  
ATOM   2326  CG  LYS A 279     138.016  57.006 124.321  1.00161.47           C  
ATOM   2327  CD  LYS A 279     139.470  57.235 123.944  1.00161.47           C  
ATOM   2328  CE  LYS A 279     139.592  57.865 122.565  1.00161.47           C  
ATOM   2329  NZ  LYS A 279     140.773  58.765 122.468  1.00161.47           N1+
ATOM   2330  H   LYS A 279     135.367  58.040 123.564  1.00161.47           H  
ATOM   2331  HA  LYS A 279     135.457  55.237 122.789  1.00161.47           H  
ATOM   2332  HB3 LYS A 279     137.273  56.918 122.315  1.00161.47           H  
ATOM   2333  HB2 LYS A 279     137.803  55.400 122.922  1.00161.47           H  
ATOM   2334  HG3 LYS A 279     137.967  56.409 125.231  1.00161.47           H  
ATOM   2335  HG2 LYS A 279     137.540  57.964 124.531  1.00161.47           H  
ATOM   2336  HD3 LYS A 279     140.002  56.284 123.957  1.00161.47           H  
ATOM   2337  HD2 LYS A 279     139.938  57.885 124.683  1.00161.47           H  
ATOM   2338  HE3 LYS A 279     138.687  58.430 122.343  1.00161.47           H  
ATOM   2339  HE2 LYS A 279     139.672  57.080 121.813  1.00161.47           H  
ATOM   2340  HZ1 LYS A 279     140.608  59.598 123.015  1.00161.47           H  
ATOM   2341  HZ2 LYS A 279     141.590  58.288 122.821  1.00161.47           H  
ATOM   2342  HZ3 LYS A 279     140.923  59.021 121.503  1.00161.47           H  
ATOM   2343  N   LYS A 280     135.420  55.946 125.971  1.00165.02           N  
ATOM   2344  CA  LYS A 280     135.247  55.333 127.281  1.00165.02           C  
ATOM   2345  C   LYS A 280     133.801  54.969 127.594  1.00165.02           C  
ATOM   2346  O   LYS A 280     133.549  54.349 128.632  1.00165.02           O  
ATOM   2347  CB  LYS A 280     135.780  56.263 128.377  1.00165.02           C  
ATOM   2348  CG  LYS A 280     137.268  56.614 128.284  1.00165.02           C  
ATOM   2349  CD  LYS A 280     138.184  55.436 128.620  1.00165.02           C  
ATOM   2350  CE  LYS A 280     138.619  54.655 127.386  1.00165.02           C  
ATOM   2351  NZ  LYS A 280     139.593  53.583 127.730  1.00165.02           N1+
ATOM   2352  H   LYS A 280     135.288  56.944 125.886  1.00165.02           H  
ATOM   2353  HA  LYS A 280     135.836  54.416 127.303  1.00165.02           H  
ATOM   2354  HB3 LYS A 280     135.574  55.824 129.353  1.00165.02           H  
ATOM   2355  HB2 LYS A 280     135.193  57.182 128.386  1.00165.02           H  
ATOM   2356  HG3 LYS A 280     137.486  57.445 128.954  1.00165.02           H  
ATOM   2357  HG2 LYS A 280     137.493  56.973 127.280  1.00165.02           H  
ATOM   2358  HD3 LYS A 280     137.673  54.766 129.311  1.00165.02           H  
ATOM   2359  HD2 LYS A 280     139.066  55.801 129.147  1.00165.02           H  
ATOM   2360  HE3 LYS A 280     139.070  55.337 126.665  1.00165.02           H  
ATOM   2361  HE2 LYS A 280     137.744  54.211 126.911  1.00165.02           H  
ATOM   2362  HZ1 LYS A 280     139.169  52.938 128.381  1.00165.02           H  
ATOM   2363  HZ2 LYS A 280     139.859  53.087 126.891  1.00165.02           H  
ATOM   2364  HZ3 LYS A 280     140.413  53.995 128.151  1.00165.02           H  
ATOM   2365  N   SER A 281     132.854  55.329 126.729  1.00164.57           N  
ATOM   2366  CA  SER A 281     131.439  55.084 126.982  1.00164.57           C  
ATOM   2367  C   SER A 281     130.650  55.251 125.690  1.00164.57           C  
ATOM   2368  O   SER A 281     130.898  56.199 124.936  1.00164.57           O  
ATOM   2369  CB  SER A 281     130.917  56.037 128.061  1.00164.57           C  
ATOM   2370  OG  SER A 281     129.518  55.903 128.245  1.00164.57           O  
ATOM   2371  H   SER A 281     133.107  55.787 125.865  1.00164.57           H  
ATOM   2372  HA  SER A 281     131.320  54.059 127.334  1.00164.57           H  
ATOM   2373  HB3 SER A 281     131.149  57.064 127.781  1.00164.57           H  
ATOM   2374  HB2 SER A 281     131.428  55.834 129.002  1.00164.57           H  
ATOM   2375  HG  SER A 281     129.066  56.102 127.422  1.00164.57           H  
ATOM   2376  N   PRO A 282     129.691  54.377 125.402  1.00166.19           N  
ATOM   2377  CA  PRO A 282     128.937  54.487 124.155  1.00166.19           C  
ATOM   2378  C   PRO A 282     127.749  55.440 124.236  1.00166.19           C  
ATOM   2379  O   PRO A 282     127.207  55.739 125.303  1.00166.19           O  
ATOM   2380  CB  PRO A 282     128.491  53.033 123.928  1.00166.19           C  
ATOM   2381  CG  PRO A 282     128.518  52.392 125.374  1.00166.19           C  
ATOM   2382  CD  PRO A 282     128.930  53.507 126.314  1.00166.19           C  
ATOM   2383  HA  PRO A 282     129.603  54.797 123.349  1.00166.19           H  
ATOM   2384  HB3 PRO A 282     129.220  52.527 123.295  1.00166.19           H  
ATOM   2385  HB2 PRO A 282     127.469  53.024 123.549  1.00166.19           H  
ATOM   2386  HG3 PRO A 282     129.265  51.599 125.404  1.00166.19           H  
ATOM   2387  HG2 PRO A 282     127.517  52.049 125.636  1.00166.19           H  
ATOM   2388  HD2 PRO A 282     128.039  54.036 126.652  1.00166.19           H  
ATOM   2389  HD3 PRO A 282     129.604  53.106 127.070  1.00166.19           H  
ATOM   2390  N   LEU A 283     127.359  55.931 123.060  1.00166.65           N  
ATOM   2391  CA  LEU A 283     126.328  56.954 122.952  1.00166.65           C  
ATOM   2392  C   LEU A 283     124.919  56.390 123.081  1.00166.65           C  
ATOM   2393  O   LEU A 283     123.967  57.167 123.215  1.00166.65           O  
ATOM   2394  CB  LEU A 283     126.492  57.700 121.620  1.00166.65           C  
ATOM   2395  CG  LEU A 283     125.779  59.031 121.371  1.00166.65           C  
ATOM   2396  CD1 LEU A 283     126.667  59.939 120.543  1.00166.65           C  
ATOM   2397  CD2 LEU A 283     124.459  58.823 120.652  1.00166.65           C  
ATOM   2398  H   LEU A 283     127.782  55.594 122.207  1.00166.65           H  
ATOM   2399  HA  LEU A 283     126.479  57.670 123.760  1.00166.65           H  
ATOM   2400  HB3 LEU A 283     126.259  57.017 120.803  1.00166.65           H  
ATOM   2401  HB2 LEU A 283     127.555  57.826 121.416  1.00166.65           H  
ATOM   2402  HG  LEU A 283     125.584  59.510 122.331  1.00166.65           H  
ATOM   2403 HD11 LEU A 283     126.156  60.886 120.367  1.00166.65           H  
ATOM   2404 HD12 LEU A 283     127.599  60.123 121.078  1.00166.65           H  
ATOM   2405 HD13 LEU A 283     126.885  59.462 119.588  1.00166.65           H  
ATOM   2406 HD21 LEU A 283     123.977  59.787 120.490  1.00166.65           H  
ATOM   2407 HD22 LEU A 283     124.640  58.342 119.691  1.00166.65           H  
ATOM   2408 HD23 LEU A 283     123.810  58.190 121.258  1.00166.65           H  
ATOM   2409  N   THR A 284     124.764  55.064 123.080  1.00169.03           N  
ATOM   2410  CA  THR A 284     123.435  54.466 123.126  1.00169.03           C  
ATOM   2411  C   THR A 284     122.697  54.766 124.424  1.00169.03           C  
ATOM   2412  O   THR A 284     121.473  54.605 124.475  1.00169.03           O  
ATOM   2413  CB  THR A 284     123.532  52.952 122.931  1.00169.03           C  
ATOM   2414  OG1 THR A 284     124.136  52.359 124.087  1.00169.03           O  
ATOM   2415  CG2 THR A 284     124.371  52.629 121.703  1.00169.03           C  
ATOM   2416  H   THR A 284     125.574  54.461 123.047  1.00169.03           H  
ATOM   2417  HA  THR A 284     122.851  54.876 122.302  1.00169.03           H  
ATOM   2418  HB  THR A 284     122.531  52.542 122.799  1.00169.03           H  
ATOM   2419  HG1 THR A 284     123.600  52.548 124.861  1.00169.03           H  
ATOM   2420 HG21 THR A 284     124.431  51.548 121.577  1.00169.03           H  
ATOM   2421 HG22 THR A 284     123.910  53.072 120.820  1.00169.03           H  
ATOM   2422 HG23 THR A 284     125.374  53.036 121.831  1.00169.03           H  
ATOM   2423  N   ILE A 285     123.405  55.189 125.473  1.00167.20           N  
ATOM   2424  CA  ILE A 285     122.732  55.525 126.724  1.00167.20           C  
ATOM   2425  C   ILE A 285     121.861  56.765 126.549  1.00167.20           C  
ATOM   2426  O   ILE A 285     120.738  56.826 127.064  1.00167.20           O  
ATOM   2427  CB  ILE A 285     123.757  55.690 127.863  1.00167.20           C  
ATOM   2428  CG1 ILE A 285     124.730  56.835 127.574  1.00167.20           C  
ATOM   2429  CG2 ILE A 285     124.514  54.391 128.086  1.00167.20           C  
ATOM   2430  CD1 ILE A 285     125.608  57.198 128.748  1.00167.20           C  
ATOM   2431  H   ILE A 285     124.409  55.277 125.402  1.00167.20           H  
ATOM   2432  HA  ILE A 285     122.078  54.693 126.983  1.00167.20           H  
ATOM   2433  HB  ILE A 285     123.214  55.928 128.777  1.00167.20           H  
ATOM   2434 HG13 ILE A 285     124.170  57.714 127.256  1.00167.20           H  
ATOM   2435 HG12 ILE A 285     125.356  56.571 126.722  1.00167.20           H  
ATOM   2436 HG21 ILE A 285     125.234  54.524 128.893  1.00167.20           H  
ATOM   2437 HG22 ILE A 285     123.811  53.602 128.353  1.00167.20           H  
ATOM   2438 HG23 ILE A 285     125.040  54.115 127.172  1.00167.20           H  
ATOM   2439 HD11 ILE A 285     126.271  58.017 128.467  1.00167.20           H  
ATOM   2440 HD12 ILE A 285     124.984  57.507 129.587  1.00167.20           H  
ATOM   2441 HD13 ILE A 285     126.204  56.333 129.038  1.00167.20           H  
ATOM   2442  N   CYS A 286     122.357  57.770 125.825  1.00166.01           N  
ATOM   2443  CA  CYS A 286     121.547  58.952 125.550  1.00166.01           C  
ATOM   2444  C   CYS A 286     120.456  58.639 124.535  1.00166.01           C  
ATOM   2445  O   CYS A 286     119.295  59.024 124.715  1.00166.01           O  
ATOM   2446  CB  CYS A 286     122.433  60.095 125.054  1.00166.01           C  
ATOM   2447  SG  CYS A 286     123.614  60.720 126.273  1.00166.01           S  
ATOM   2448  H   CYS A 286     123.299  57.715 125.464  1.00166.01           H  
ATOM   2449  HA  CYS A 286     121.071  59.265 126.479  1.00166.01           H  
ATOM   2450  HB3 CYS A 286     121.804  60.915 124.708  1.00166.01           H  
ATOM   2451  HB2 CYS A 286     122.971  59.774 124.162  1.00166.01           H  
ATOM   2452  HG  CYS A 286     124.795  60.927 125.684  1.00166.01           H  
ATOM   2453  N   TYR A 287     120.811  57.939 123.462  1.00163.70           N  
ATOM   2454  CA  TYR A 287     119.874  57.600 122.391  1.00163.70           C  
ATOM   2455  C   TYR A 287     119.853  56.093 122.192  1.00163.70           C  
ATOM   2456  O   TYR A 287     120.727  55.544 121.496  1.00163.70           O  
ATOM   2457  CB  TYR A 287     120.257  58.309 121.093  1.00163.70           C  
ATOM   2458  CG  TYR A 287     120.288  59.816 121.204  1.00163.70           C  
ATOM   2459  CD1 TYR A 287     119.150  60.571 120.960  1.00163.70           C  
ATOM   2460  CD2 TYR A 287     121.453  60.484 121.552  1.00163.70           C  
ATOM   2461  CE1 TYR A 287     119.171  61.948 121.059  1.00163.70           C  
ATOM   2462  CE2 TYR A 287     121.484  61.860 121.653  1.00163.70           C  
ATOM   2463  CZ  TYR A 287     120.341  62.587 121.406  1.00163.70           C  
ATOM   2464  OH  TYR A 287     120.365  63.958 121.505  1.00163.70           O  
ATOM   2465  H   TYR A 287     121.763  57.617 123.361  1.00163.70           H  
ATOM   2466  HA  TYR A 287     118.876  57.926 122.685  1.00163.70           H  
ATOM   2467  HB3 TYR A 287     119.563  58.019 120.304  1.00163.70           H  
ATOM   2468  HB2 TYR A 287     121.231  57.951 120.759  1.00163.70           H  
ATOM   2469  HD1 TYR A 287     118.226  60.083 120.687  1.00163.70           H  
ATOM   2470  HD2 TYR A 287     122.357  59.927 121.749  1.00163.70           H  
ATOM   2471  HE1 TYR A 287     118.274  62.517 120.865  1.00163.70           H  
ATOM   2472  HE2 TYR A 287     122.401  62.361 121.925  1.00163.70           H  
ATOM   2473  HH  TYR A 287     119.476  64.283 121.667  1.00163.70           H  
ATOM   2474  N   PRO A 288     118.896  55.377 122.787  1.00166.13           N  
ATOM   2475  CA  PRO A 288     118.827  53.924 122.564  1.00166.13           C  
ATOM   2476  C   PRO A 288     118.630  53.547 121.108  1.00166.13           C  
ATOM   2477  O   PRO A 288     119.118  52.495 120.677  1.00166.13           O  
ATOM   2478  CB  PRO A 288     117.631  53.497 123.427  1.00166.13           C  
ATOM   2479  CG  PRO A 288     116.810  54.738 123.574  1.00166.13           C  
ATOM   2480  CD  PRO A 288     117.802  55.857 123.648  1.00166.13           C  
ATOM   2481  HA  PRO A 288     119.735  53.454 122.942  1.00166.13           H  
ATOM   2482  HB3 PRO A 288     117.988  53.182 124.408  1.00166.13           H  
ATOM   2483  HB2 PRO A 288     117.052  52.742 122.894  1.00166.13           H  
ATOM   2484  HG3 PRO A 288     116.248  54.691 124.507  1.00166.13           H  
ATOM   2485  HG2 PRO A 288     116.186  54.866 122.689  1.00166.13           H  
ATOM   2486  HD2 PRO A 288     117.366  56.754 123.208  1.00166.13           H  
ATOM   2487  HD3 PRO A 288     118.164  55.949 124.672  1.00166.13           H  
ATOM   2488  N   GLU A 289     117.932  54.378 120.332  1.00165.89           N  
ATOM   2489  CA  GLU A 289     117.705  54.094 118.921  1.00165.89           C  
ATOM   2490  C   GLU A 289     118.959  54.257 118.073  1.00165.89           C  
ATOM   2491  O   GLU A 289     118.940  53.881 116.896  1.00165.89           O  
ATOM   2492  CB  GLU A 289     116.594  54.997 118.379  1.00165.89           C  
ATOM   2493  CG  GLU A 289     117.081  56.325 117.813  1.00165.89           C  
ATOM   2494  CD  GLU A 289     117.323  57.376 118.882  1.00165.89           C  
ATOM   2495  OE1 GLU A 289     117.411  57.016 120.075  1.00165.89           O  
ATOM   2496  OE2 GLU A 289     117.427  58.568 118.526  1.00165.89           O1-
ATOM   2497  H   GLU A 289     117.547  55.227 120.720  1.00165.89           H  
ATOM   2498  HA  GLU A 289     117.371  53.060 118.835  1.00165.89           H  
ATOM   2499  HB3 GLU A 289     115.865  55.186 119.167  1.00165.89           H  
ATOM   2500  HB2 GLU A 289     116.035  54.461 117.612  1.00165.89           H  
ATOM   2501  HG3 GLU A 289     116.353  56.701 117.094  1.00165.89           H  
ATOM   2502  HG2 GLU A 289     118.000  56.163 117.250  1.00165.89           H  
ATOM   2503  N   TYR A 290     120.035  54.806 118.633  1.00166.06           N  
ATOM   2504  CA  TYR A 290     121.262  55.006 117.874  1.00166.06           C  
ATOM   2505  C   TYR A 290     121.830  53.666 117.421  1.00166.06           C  
ATOM   2506  O   TYR A 290     122.027  52.755 118.230  1.00166.06           O  
ATOM   2507  CB  TYR A 290     122.281  55.759 118.729  1.00166.06           C  
ATOM   2508  CG  TYR A 290     123.626  55.964 118.077  1.00166.06           C  
ATOM   2509  CD1 TYR A 290     123.728  56.374 116.755  1.00166.06           C  
ATOM   2510  CD2 TYR A 290     124.797  55.751 118.789  1.00166.06           C  
ATOM   2511  CE1 TYR A 290     124.959  56.565 116.163  1.00166.06           C  
ATOM   2512  CE2 TYR A 290     126.030  55.938 118.206  1.00166.06           C  
ATOM   2513  CZ  TYR A 290     126.106  56.345 116.894  1.00166.06           C  
ATOM   2514  OH  TYR A 290     127.338  56.530 116.317  1.00166.06           O  
ATOM   2515  H   TYR A 290     120.010  55.092 119.601  1.00166.06           H  
ATOM   2516  HA  TYR A 290     121.034  55.605 116.992  1.00166.06           H  
ATOM   2517  HB3 TYR A 290     122.415  55.235 119.675  1.00166.06           H  
ATOM   2518  HB2 TYR A 290     121.868  56.726 119.015  1.00166.06           H  
ATOM   2519  HD1 TYR A 290     122.835  56.549 116.173  1.00166.06           H  
ATOM   2520  HD2 TYR A 290     124.752  55.433 119.820  1.00166.06           H  
ATOM   2521  HE1 TYR A 290     125.019  56.885 115.133  1.00166.06           H  
ATOM   2522  HE2 TYR A 290     126.930  55.765 118.778  1.00166.06           H  
ATOM   2523  HH  TYR A 290     127.974  55.935 116.721  1.00166.06           H  
ATOM   2524  N   ALA A 291     122.092  53.550 116.122  1.00168.53           N  
ATOM   2525  CA  ALA A 291     122.545  52.300 115.520  1.00168.53           C  
ATOM   2526  C   ALA A 291     123.706  52.563 114.567  1.00168.53           C  
ATOM   2527  O   ALA A 291     123.734  52.081 113.433  1.00168.53           O  
ATOM   2528  CB  ALA A 291     121.396  51.593 114.804  1.00168.53           C  
ATOM   2529  H   ALA A 291     121.979  54.346 115.511  1.00168.53           H  
ATOM   2530  HA  ALA A 291     122.901  51.648 116.318  1.00168.53           H  
ATOM   2531  HB1 ALA A 291     121.758  50.664 114.364  1.00168.53           H  
ATOM   2532  HB2 ALA A 291     120.604  51.371 115.519  1.00168.53           H  
ATOM   2533  HB3 ALA A 291     121.005  52.239 114.018  1.00168.53           H  
ATOM   2534  N   GLY A 292     124.686  53.344 115.021  1.00167.20           N  
ATOM   2535  CA  GLY A 292     125.833  53.686 114.208  1.00167.20           C  
ATOM   2536  C   GLY A 292     127.137  53.351 114.911  1.00167.20           C  
ATOM   2537  O   GLY A 292     127.150  52.827 116.027  1.00167.20           O  
ATOM   2538  H   GLY A 292     124.642  53.716 115.959  1.00167.20           H  
ATOM   2539  HA3 GLY A 292     125.809  54.751 113.976  1.00167.20           H  
ATOM   2540  HA2 GLY A 292     125.781  53.146 113.263  1.00167.20           H  
ATOM   2541  N   SER A 293     128.231  53.669 114.226  1.00166.54           N  
ATOM   2542  CA  SER A 293     129.557  53.411 114.762  1.00166.54           C  
ATOM   2543  C   SER A 293     129.866  54.362 115.915  1.00166.54           C  
ATOM   2544  O   SER A 293     129.201  55.382 116.113  1.00166.54           O  
ATOM   2545  CB  SER A 293     130.614  53.556 113.668  1.00166.54           C  
ATOM   2546  OG  SER A 293     130.670  54.889 113.191  1.00166.54           O  
ATOM   2547  H   SER A 293     128.150  54.098 113.315  1.00166.54           H  
ATOM   2548  HA  SER A 293     129.586  52.389 115.139  1.00166.54           H  
ATOM   2549  HB3 SER A 293     130.376  52.885 112.843  1.00166.54           H  
ATOM   2550  HB2 SER A 293     131.588  53.271 114.065  1.00166.54           H  
ATOM   2551  HG  SER A 293     129.816  55.136 112.829  1.00166.54           H  
ATOM   2552  N   ASN A 294     130.901  54.016 116.680  1.00165.86           N  
ATOM   2553  CA  ASN A 294     131.329  54.808 117.826  1.00165.86           C  
ATOM   2554  C   ASN A 294     132.525  55.696 117.502  1.00165.86           C  
ATOM   2555  O   ASN A 294     133.388  55.915 118.359  1.00165.86           O  
ATOM   2556  CB  ASN A 294     131.647  53.899 119.013  1.00165.86           C  
ATOM   2557  CG  ASN A 294     130.408  53.258 119.603  1.00165.86           C  
ATOM   2558  OD1 ASN A 294     129.372  53.904 119.751  1.00165.86           O  
ATOM   2559  ND2 ASN A 294     130.510  51.979 119.945  1.00165.86           N  
ATOM   2560  H   ASN A 294     131.422  53.176 116.474  1.00165.86           H  
ATOM   2561  HA  ASN A 294     130.500  55.455 118.113  1.00165.86           H  
ATOM   2562  HB3 ASN A 294     132.159  54.475 119.784  1.00165.86           H  
ATOM   2563  HB2 ASN A 294     132.342  53.121 118.697  1.00165.86           H  
ATOM   2564 HD22 ASN A 294     129.716  51.498 120.344  1.00165.86           H  
ATOM   2565 HD21 ASN A 294     131.381  51.487 119.807  1.00165.86           H  
ATOM   2566  N   THR A 295     132.599  56.203 116.277  1.00163.11           N  
ATOM   2567  CA  THR A 295     133.647  57.134 115.892  1.00163.11           C  
ATOM   2568  C   THR A 295     133.204  58.570 116.156  1.00163.11           C  
ATOM   2569  O   THR A 295     132.014  58.868 116.285  1.00163.11           O  
ATOM   2570  CB  THR A 295     134.023  56.957 114.421  1.00163.11           C  
ATOM   2571  OG1 THR A 295     135.160  57.774 114.116  1.00163.11           O  
ATOM   2572  CG2 THR A 295     132.867  57.356 113.523  1.00163.11           C  
ATOM   2573  H   THR A 295     131.914  55.944 115.581  1.00163.11           H  
ATOM   2574  HA  THR A 295     134.529  56.929 116.499  1.00163.11           H  
ATOM   2575  HB  THR A 295     134.274  55.912 114.239  1.00163.11           H  
ATOM   2576  HG1 THR A 295     135.964  57.263 114.237  1.00163.11           H  
ATOM   2577 HG21 THR A 295     133.154  57.223 112.480  1.00163.11           H  
ATOM   2578 HG22 THR A 295     132.002  56.731 113.744  1.00163.11           H  
ATOM   2579 HG23 THR A 295     132.613  58.401 113.699  1.00163.11           H  
ATOM   2580  N   TYR A 296     134.192  59.463 116.245  1.00158.74           N  
ATOM   2581  CA  TYR A 296     133.916  60.852 116.598  1.00158.74           C  
ATOM   2582  C   TYR A 296     133.018  61.534 115.572  1.00158.74           C  
ATOM   2583  O   TYR A 296     132.010  62.155 115.934  1.00158.74           O  
ATOM   2584  CB  TYR A 296     135.231  61.617 116.738  1.00158.74           C  
ATOM   2585  CG  TYR A 296     135.062  63.063 117.136  1.00158.74           C  
ATOM   2586  CD1 TYR A 296     134.750  63.415 118.440  1.00158.74           C  
ATOM   2587  CD2 TYR A 296     135.208  64.078 116.200  1.00158.74           C  
ATOM   2588  CE1 TYR A 296     134.593  64.739 118.803  1.00158.74           C  
ATOM   2589  CE2 TYR A 296     135.052  65.402 116.552  1.00158.74           C  
ATOM   2590  CZ  TYR A 296     134.745  65.727 117.853  1.00158.74           C  
ATOM   2591  OH  TYR A 296     134.590  67.047 118.206  1.00158.74           O  
ATOM   2592  H   TYR A 296     135.145  59.181 116.067  1.00158.74           H  
ATOM   2593  HA  TYR A 296     133.407  60.866 117.562  1.00158.74           H  
ATOM   2594  HB3 TYR A 296     135.782  61.563 115.799  1.00158.74           H  
ATOM   2595  HB2 TYR A 296     135.866  61.113 117.467  1.00158.74           H  
ATOM   2596  HD1 TYR A 296     134.626  62.649 119.191  1.00158.74           H  
ATOM   2597  HD2 TYR A 296     135.448  63.837 115.175  1.00158.74           H  
ATOM   2598  HE1 TYR A 296     134.353  64.994 119.825  1.00158.74           H  
ATOM   2599  HE2 TYR A 296     135.171  66.176 115.808  1.00158.74           H  
ATOM   2600  HH  TYR A 296     134.845  67.165 119.124  1.00158.74           H  
ATOM   2601  N   GLU A 297     133.363  61.425 114.288  1.00159.40           N  
ATOM   2602  CA  GLU A 297     132.682  62.216 113.267  1.00159.40           C  
ATOM   2603  C   GLU A 297     131.224  61.800 113.115  1.00159.40           C  
ATOM   2604  O   GLU A 297     130.331  62.653 113.039  1.00159.40           O  
ATOM   2605  CB  GLU A 297     133.421  62.095 111.935  1.00159.40           C  
ATOM   2606  CG  GLU A 297     134.849  62.610 111.981  1.00159.40           C  
ATOM   2607  CD  GLU A 297     134.933  64.111 111.787  1.00159.40           C  
ATOM   2608  OE1 GLU A 297     133.931  64.711 111.345  1.00159.40           O  
ATOM   2609  OE2 GLU A 297     135.999  64.691 112.078  1.00159.40           O1-
ATOM   2610  H   GLU A 297     134.101  60.791 114.015  1.00159.40           H  
ATOM   2611  HA  GLU A 297     132.706  63.261 113.575  1.00159.40           H  
ATOM   2612  HB3 GLU A 297     132.868  62.632 111.164  1.00159.40           H  
ATOM   2613  HB2 GLU A 297     133.423  61.053 111.616  1.00159.40           H  
ATOM   2614  HG3 GLU A 297     135.439  62.112 111.212  1.00159.40           H  
ATOM   2615  HG2 GLU A 297     135.300  62.342 112.937  1.00159.40           H  
ATOM   2616  N   GLU A 298     130.966  60.511 113.132  1.00159.55           N  
ATOM   2617  CA  GLU A 298     129.605  60.069 112.924  1.00159.55           C  
ATOM   2618  C   GLU A 298     128.737  60.436 114.097  1.00159.55           C  
ATOM   2619  O   GLU A 298     127.622  60.899 113.929  1.00159.55           O  
ATOM   2620  CB  GLU A 298     129.534  58.584 112.669  1.00159.55           C  
ATOM   2621  CG  GLU A 298     128.213  58.138 112.087  1.00159.55           C  
ATOM   2622  CD  GLU A 298     127.358  57.456 113.122  1.00159.55           C  
ATOM   2623  OE1 GLU A 298     127.746  56.360 113.543  1.00159.55           O  
ATOM   2624  OE2 GLU A 298     126.324  58.019 113.528  1.00159.55           O1-
ATOM   2625  H   GLU A 298     131.712  59.849 113.288  1.00159.55           H  
ATOM   2626  HA  GLU A 298     129.216  60.581 112.044  1.00159.55           H  
ATOM   2627  HB3 GLU A 298     129.719  58.048 113.600  1.00159.55           H  
ATOM   2628  HB2 GLU A 298     130.342  58.293 111.998  1.00159.55           H  
ATOM   2629  HG3 GLU A 298     128.394  57.454 111.258  1.00159.55           H  
ATOM   2630  HG2 GLU A 298     127.681  59.003 111.690  1.00159.55           H  
ATOM   2631  N   ALA A 299     129.250  60.249 115.293  1.00153.35           N  
ATOM   2632  CA  ALA A 299     128.487  60.623 116.480  1.00153.35           C  
ATOM   2633  C   ALA A 299     128.202  62.119 116.506  1.00153.35           C  
ATOM   2634  O   ALA A 299     127.087  62.542 116.844  1.00153.35           O  
ATOM   2635  CB  ALA A 299     129.236  60.197 117.741  1.00153.35           C  
ATOM   2636  H   ALA A 299     130.171  59.847 115.390  1.00153.35           H  
ATOM   2637  HA  ALA A 299     127.534  60.094 116.454  1.00153.35           H  
ATOM   2638  HB1 ALA A 299     128.658  60.481 118.621  1.00153.35           H  
ATOM   2639  HB2 ALA A 299     129.377  59.116 117.733  1.00153.35           H  
ATOM   2640  HB3 ALA A 299     130.208  60.690 117.771  1.00153.35           H  
ATOM   2641  N   ALA A 300     129.199  62.937 116.159  1.00147.86           N  
ATOM   2642  CA  ALA A 300     128.989  64.381 116.134  1.00147.86           C  
ATOM   2643  C   ALA A 300     127.932  64.765 115.107  1.00147.86           C  
ATOM   2644  O   ALA A 300     127.055  65.591 115.387  1.00147.86           O  
ATOM   2645  CB  ALA A 300     130.306  65.099 115.846  1.00147.86           C  
ATOM   2646  H   ALA A 300     130.102  62.557 115.913  1.00147.86           H  
ATOM   2647  HA  ALA A 300     128.638  64.692 117.118  1.00147.86           H  
ATOM   2648  HB1 ALA A 300     130.137  66.176 115.830  1.00147.86           H  
ATOM   2649  HB2 ALA A 300     131.030  64.857 116.624  1.00147.86           H  
ATOM   2650  HB3 ALA A 300     130.692  64.777 114.879  1.00147.86           H  
ATOM   2651  N   ALA A 301     127.995  64.171 113.913  1.00147.65           N  
ATOM   2652  CA  ALA A 301     126.992  64.459 112.894  1.00147.65           C  
ATOM   2653  C   ALA A 301     125.608  64.012 113.343  1.00147.65           C  
ATOM   2654  O   ALA A 301     124.609  64.696 113.083  1.00147.65           O  
ATOM   2655  CB  ALA A 301     127.373  63.787 111.576  1.00147.65           C  
ATOM   2656  H   ALA A 301     128.740  63.519 113.712  1.00147.65           H  
ATOM   2657  HA  ALA A 301     126.968  65.537 112.733  1.00147.65           H  
ATOM   2658  HB1 ALA A 301     126.617  64.009 110.823  1.00147.65           H  
ATOM   2659  HB2 ALA A 301     128.340  64.163 111.242  1.00147.65           H  
ATOM   2660  HB3 ALA A 301     127.434  62.709 111.722  1.00147.65           H  
ATOM   2661  N   TYR A 302     125.528  62.859 114.012  1.00149.49           N  
ATOM   2662  CA  TYR A 302     124.244  62.375 114.504  1.00149.49           C  
ATOM   2663  C   TYR A 302     123.651  63.334 115.526  1.00149.49           C  
ATOM   2664  O   TYR A 302     122.457  63.649 115.472  1.00149.49           O  
ATOM   2665  CB  TYR A 302     124.410  60.981 115.106  1.00149.49           C  
ATOM   2666  CG  TYR A 302     123.117  60.361 115.576  1.00149.49           C  
ATOM   2667  CD2 TYR A 302     122.913  60.065 116.915  1.00149.49           C  
ATOM   2668  CD1 TYR A 302     122.100  60.069 114.678  1.00149.49           C  
ATOM   2669  CE2 TYR A 302     121.733  59.498 117.349  1.00149.49           C  
ATOM   2670  CE1 TYR A 302     120.917  59.502 115.102  1.00149.49           C  
ATOM   2671  CZ  TYR A 302     120.739  59.218 116.438  1.00149.49           C  
ATOM   2672  OH  TYR A 302     119.561  58.652 116.867  1.00149.49           O  
ATOM   2673  H   TYR A 302     126.362  62.314 114.181  1.00149.49           H  
ATOM   2674  HA  TYR A 302     123.557  62.305 113.660  1.00149.49           H  
ATOM   2675  HB3 TYR A 302     125.112  61.028 115.939  1.00149.49           H  
ATOM   2676  HB2 TYR A 302     124.880  60.325 114.374  1.00149.49           H  
ATOM   2677  HD2 TYR A 302     123.686  60.278 117.639  1.00149.49           H  
ATOM   2678  HD1 TYR A 302     122.228  60.286 113.628  1.00149.49           H  
ATOM   2679  HE2 TYR A 302     121.594  59.277 118.397  1.00149.49           H  
ATOM   2680  HE1 TYR A 302     120.137  59.283 114.388  1.00149.49           H  
ATOM   2681  HH  TYR A 302     119.596  58.520 117.817  1.00149.49           H  
ATOM   2682  N   ILE A 303     124.472  63.821 116.458  1.00140.48           N  
ATOM   2683  CA  ILE A 303     123.974  64.771 117.449  1.00140.48           C  
ATOM   2684  C   ILE A 303     123.546  66.071 116.777  1.00140.48           C  
ATOM   2685  O   ILE A 303     122.506  66.653 117.119  1.00140.48           O  
ATOM   2686  CB  ILE A 303     125.034  65.016 118.537  1.00140.48           C  
ATOM   2687  CG1 ILE A 303     125.259  63.743 119.352  1.00140.48           C  
ATOM   2688  CG2 ILE A 303     124.604  66.147 119.449  1.00140.48           C  
ATOM   2689  CD1 ILE A 303     126.138  63.942 120.565  1.00140.48           C  
ATOM   2690  H   ILE A 303     125.440  63.533 116.479  1.00140.48           H  
ATOM   2691  HA  ILE A 303     123.097  64.333 117.925  1.00140.48           H  
ATOM   2692  HB  ILE A 303     125.972  65.293 118.055  1.00140.48           H  
ATOM   2693 HG13 ILE A 303     125.695  62.976 118.712  1.00140.48           H  
ATOM   2694 HG12 ILE A 303     124.296  63.340 119.666  1.00140.48           H  
ATOM   2695 HG21 ILE A 303     125.365  66.308 120.213  1.00140.48           H  
ATOM   2696 HG22 ILE A 303     124.479  67.058 118.864  1.00140.48           H  
ATOM   2697 HG23 ILE A 303     123.659  65.890 119.927  1.00140.48           H  
ATOM   2698 HD11 ILE A 303     126.251  62.994 121.092  1.00140.48           H  
ATOM   2699 HD12 ILE A 303     127.118  64.301 120.249  1.00140.48           H  
ATOM   2700 HD13 ILE A 303     125.680  64.674 121.230  1.00140.48           H  
ATOM   2701  N   GLN A 304     124.335  66.546 115.810  1.00135.85           N  
ATOM   2702  CA  GLN A 304     124.003  67.791 115.127  1.00135.85           C  
ATOM   2703  C   GLN A 304     122.667  67.684 114.404  1.00135.85           C  
ATOM   2704  O   GLN A 304     121.812  68.568 114.524  1.00135.85           O  
ATOM   2705  CB  GLN A 304     125.113  68.163 114.146  1.00135.85           C  
ATOM   2706  CG  GLN A 304     124.637  69.004 112.976  1.00135.85           C  
ATOM   2707  CD  GLN A 304     125.776  69.641 112.214  1.00135.85           C  
ATOM   2708  OE1 GLN A 304     125.442  70.497 111.258  1.00135.85           O  
ATOM   2709  NE2 GLN A 304     126.945  69.365 112.479  1.00135.85           N  
ATOM   2710  H   GLN A 304     125.170  66.042 115.546  1.00135.85           H  
ATOM   2711  HA  GLN A 304     123.926  68.582 115.874  1.00135.85           H  
ATOM   2712  HB3 GLN A 304     125.583  67.254 113.770  1.00135.85           H  
ATOM   2713  HB2 GLN A 304     125.902  68.696 114.677  1.00135.85           H  
ATOM   2714  HG3 GLN A 304     123.964  69.781 113.339  1.00135.85           H  
ATOM   2715  HG2 GLN A 304     124.050  68.383 112.299  1.00135.85           H  
ATOM   2716 HE22 GLN A 304     127.696  69.799 111.961  1.00135.85           H  
ATOM   2717 HE21 GLN A 304     127.154  68.705 113.214  1.00135.85           H  
ATOM   2718  N   CYS A 305     122.464  66.601 113.649  1.00141.13           N  
ATOM   2719  CA  CYS A 305     121.200  66.459 112.936  1.00141.13           C  
ATOM   2720  C   CYS A 305     120.046  66.211 113.897  1.00141.13           C  
ATOM   2721  O   CYS A 305     118.923  66.658 113.639  1.00141.13           O  
ATOM   2722  CB  CYS A 305     121.284  65.342 111.894  1.00141.13           C  
ATOM   2723  SG  CYS A 305     121.586  63.691 112.543  1.00141.13           S  
ATOM   2724  H   CYS A 305     123.181  65.894 113.578  1.00141.13           H  
ATOM   2725  HA  CYS A 305     121.004  67.394 112.411  1.00141.13           H  
ATOM   2726  HB3 CYS A 305     122.055  65.588 111.164  1.00141.13           H  
ATOM   2727  HB2 CYS A 305     120.370  65.334 111.301  1.00141.13           H  
ATOM   2728  HG  CYS A 305     121.062  63.590 113.768  1.00141.13           H  
ATOM   2729  N   GLN A 306     120.302  65.530 115.017  1.00140.18           N  
ATOM   2730  CA  GLN A 306     119.262  65.344 116.021  1.00140.18           C  
ATOM   2731  C   GLN A 306     118.785  66.684 116.561  1.00140.18           C  
ATOM   2732  O   GLN A 306     117.579  66.915 116.700  1.00140.18           O  
ATOM   2733  CB  GLN A 306     119.783  64.460 117.155  1.00140.18           C  
ATOM   2734  CG  GLN A 306     118.704  63.782 117.991  1.00140.18           C  
ATOM   2735  CD  GLN A 306     117.939  62.702 117.242  1.00140.18           C  
ATOM   2736  OE1 GLN A 306     118.077  62.540 116.029  1.00140.18           O  
ATOM   2737  NE2 GLN A 306     117.122  61.952 117.972  1.00140.18           N  
ATOM   2738  H   GLN A 306     121.221  65.140 115.172  1.00140.18           H  
ATOM   2739  HA  GLN A 306     118.416  64.841 115.552  1.00140.18           H  
ATOM   2740  HB3 GLN A 306     120.426  65.051 117.807  1.00140.18           H  
ATOM   2741  HB2 GLN A 306     120.450  63.702 116.744  1.00140.18           H  
ATOM   2742  HG3 GLN A 306     118.004  64.534 118.356  1.00140.18           H  
ATOM   2743  HG2 GLN A 306     119.156  63.351 118.884  1.00140.18           H  
ATOM   2744 HE22 GLN A 306     116.585  61.217 117.534  1.00140.18           H  
ATOM   2745 HE21 GLN A 306     117.038  62.116 118.965  1.00140.18           H  
ATOM   2746  N   PHE A 307     119.721  67.584 116.870  1.00133.81           N  
ATOM   2747  CA  PHE A 307     119.336  68.923 117.311  1.00133.81           C  
ATOM   2748  C   PHE A 307     118.617  69.687 116.206  1.00133.81           C  
ATOM   2749  O   PHE A 307     117.597  70.341 116.451  1.00133.81           O  
ATOM   2750  CB  PHE A 307     120.560  69.706 117.786  1.00133.81           C  
ATOM   2751  CG  PHE A 307     120.899  69.481 119.228  1.00133.81           C  
ATOM   2752  CD1 PHE A 307     120.187  70.126 120.222  1.00133.81           C  
ATOM   2753  CD2 PHE A 307     121.931  68.636 119.591  1.00133.81           C  
ATOM   2754  CE1 PHE A 307     120.494  69.929 121.550  1.00133.81           C  
ATOM   2755  CE2 PHE A 307     122.243  68.435 120.918  1.00133.81           C  
ATOM   2756  CZ  PHE A 307     121.523  69.082 121.899  1.00133.81           C  
ATOM   2757  H   PHE A 307     120.699  67.340 116.799  1.00133.81           H  
ATOM   2758  HA  PHE A 307     118.652  68.819 118.153  1.00133.81           H  
ATOM   2759  HB3 PHE A 307     120.397  70.770 117.615  1.00133.81           H  
ATOM   2760  HB2 PHE A 307     121.419  69.445 117.168  1.00133.81           H  
ATOM   2761  HD1 PHE A 307     119.379  70.794 119.961  1.00133.81           H  
ATOM   2762  HD2 PHE A 307     122.503  68.125 118.831  1.00133.81           H  
ATOM   2763  HE1 PHE A 307     119.928  70.438 122.316  1.00133.81           H  
ATOM   2764  HE2 PHE A 307     123.051  67.771 121.188  1.00133.81           H  
ATOM   2765  HZ  PHE A 307     121.764  68.926 122.940  1.00133.81           H  
ATOM   2766  N   GLU A 308     119.134  69.616 114.979  1.00132.01           N  
ATOM   2767  CA  GLU A 308     118.581  70.424 113.900  1.00132.01           C  
ATOM   2768  C   GLU A 308     117.210  69.937 113.446  1.00132.01           C  
ATOM   2769  O   GLU A 308     116.474  70.702 112.814  1.00132.01           O  
ATOM   2770  CB  GLU A 308     119.558  70.447 112.724  1.00132.01           C  
ATOM   2771  CG  GLU A 308     119.256  71.497 111.672  1.00132.01           C  
ATOM   2772  CD  GLU A 308     120.441  71.771 110.770  1.00132.01           C  
ATOM   2773  OE1 GLU A 308     121.503  71.150 110.980  1.00132.01           O  
ATOM   2774  OE2 GLU A 308     120.312  72.610 109.855  1.00132.01           O1-
ATOM   2775  H   GLU A 308     119.913  69.000 114.794  1.00132.01           H  
ATOM   2776  HA  GLU A 308     118.471  71.445 114.266  1.00132.01           H  
ATOM   2777  HB3 GLU A 308     119.582  69.463 112.255  1.00132.01           H  
ATOM   2778  HB2 GLU A 308     120.571  70.593 113.099  1.00132.01           H  
ATOM   2779  HG3 GLU A 308     118.951  72.422 112.161  1.00132.01           H  
ATOM   2780  HG2 GLU A 308     118.409  71.172 111.068  1.00132.01           H  
ATOM   2781  N   ASP A 309     116.840  68.696 113.760  1.00136.70           N  
ATOM   2782  CA  ASP A 309     115.527  68.198 113.371  1.00136.70           C  
ATOM   2783  C   ASP A 309     114.395  68.715 114.250  1.00136.70           C  
ATOM   2784  O   ASP A 309     113.227  68.506 113.903  1.00136.70           O  
ATOM   2785  CB  ASP A 309     115.513  66.668 113.378  1.00136.70           C  
ATOM   2786  CG  ASP A 309     116.363  66.074 112.274  1.00136.70           C  
ATOM   2787  OD1 ASP A 309     116.507  66.724 111.218  1.00136.70           O  
ATOM   2788  OD2 ASP A 309     116.890  64.958 112.463  1.00136.70           O1-
ATOM   2789  H   ASP A 309     117.471  68.095 114.270  1.00136.70           H  
ATOM   2790  HA  ASP A 309     115.334  68.528 112.350  1.00136.70           H  
ATOM   2791  HB3 ASP A 309     114.487  66.315 113.275  1.00136.70           H  
ATOM   2792  HB2 ASP A 309     115.868  66.307 114.343  1.00136.70           H  
ATOM   2793  N   LEU A 310     114.697  69.376 115.371  1.00130.33           N  
ATOM   2794  CA  LEU A 310     113.635  69.938 116.201  1.00130.33           C  
ATOM   2795  C   LEU A 310     112.940  71.118 115.541  1.00130.33           C  
ATOM   2796  O   LEU A 310     111.844  71.491 115.971  1.00130.33           O  
ATOM   2797  CB  LEU A 310     114.176  70.372 117.566  1.00130.33           C  
ATOM   2798  CG  LEU A 310     114.329  69.334 118.682  1.00130.33           C  
ATOM   2799  CD1 LEU A 310     112.968  68.782 119.071  1.00130.33           C  
ATOM   2800  CD2 LEU A 310     115.269  68.214 118.306  1.00130.33           C  
ATOM   2801  H   LEU A 310     115.662  69.488 115.647  1.00130.33           H  
ATOM   2802  HA  LEU A 310     112.890  69.159 116.367  1.00130.33           H  
ATOM   2803  HB3 LEU A 310     113.578  71.205 117.936  1.00130.33           H  
ATOM   2804  HB2 LEU A 310     115.128  70.883 117.424  1.00130.33           H  
ATOM   2805  HG  LEU A 310     114.745  69.840 119.553  1.00130.33           H  
ATOM   2806 HD11 LEU A 310     113.088  68.045 119.865  1.00130.33           H  
ATOM   2807 HD12 LEU A 310     112.333  69.595 119.423  1.00130.33           H  
ATOM   2808 HD13 LEU A 310     112.506  68.310 118.204  1.00130.33           H  
ATOM   2809 HD21 LEU A 310     115.341  67.507 119.132  1.00130.33           H  
ATOM   2810 HD22 LEU A 310     114.889  67.702 117.422  1.00130.33           H  
ATOM   2811 HD23 LEU A 310     116.256  68.624 118.092  1.00130.33           H  
ATOM   2812  N   ASN A 311     113.549  71.716 114.520  1.00127.98           N  
ATOM   2813  CA  ASN A 311     112.924  72.833 113.828  1.00127.98           C  
ATOM   2814  C   ASN A 311     111.626  72.385 113.167  1.00127.98           C  
ATOM   2815  O   ASN A 311     111.541  71.291 112.604  1.00127.98           O  
ATOM   2816  CB  ASN A 311     113.882  73.404 112.784  1.00127.98           C  
ATOM   2817  CG  ASN A 311     113.462  74.772 112.290  1.00127.98           C  
ATOM   2818  OD1 ASN A 311     112.282  75.120 112.307  1.00127.98           O  
ATOM   2819  ND2 ASN A 311     114.431  75.558 111.840  1.00127.98           N  
ATOM   2820  H   ASN A 311     114.457  71.396 114.216  1.00127.98           H  
ATOM   2821  HA  ASN A 311     112.695  73.612 114.556  1.00127.98           H  
ATOM   2822  HB3 ASN A 311     113.948  72.718 111.939  1.00127.98           H  
ATOM   2823  HB2 ASN A 311     114.885  73.464 113.207  1.00127.98           H  
ATOM   2824 HD22 ASN A 311     114.213  76.483 111.497  1.00127.98           H  
ATOM   2825 HD21 ASN A 311     115.387  75.232 111.840  1.00127.98           H  
ATOM   2826  N   LYS A 312     110.610  73.241 113.238  1.00129.68           N  
ATOM   2827  CA  LYS A 312     109.314  72.960 112.633  1.00129.68           C  
ATOM   2828  C   LYS A 312     109.098  73.705 111.325  1.00129.68           C  
ATOM   2829  O   LYS A 312     108.538  73.140 110.382  1.00129.68           O  
ATOM   2830  CB  LYS A 312     108.185  73.313 113.606  1.00129.68           C  
ATOM   2831  CG  LYS A 312     108.088  72.388 114.804  1.00129.68           C  
ATOM   2832  CD  LYS A 312     107.522  71.037 114.416  1.00129.68           C  
ATOM   2833  CE  LYS A 312     106.967  70.311 115.628  1.00129.68           C  
ATOM   2834  NZ  LYS A 312     105.832  71.054 116.242  1.00129.68           N1+
ATOM   2835  H   LYS A 312     110.723  74.120 113.723  1.00129.68           H  
ATOM   2836  HA  LYS A 312     109.261  71.891 112.427  1.00129.68           H  
ATOM   2837  HB3 LYS A 312     107.235  73.313 113.072  1.00129.68           H  
ATOM   2838  HB2 LYS A 312     108.313  74.339 113.951  1.00129.68           H  
ATOM   2839  HG3 LYS A 312     107.452  72.843 115.563  1.00129.68           H  
ATOM   2840  HG2 LYS A 312     109.078  72.255 115.241  1.00129.68           H  
ATOM   2841  HD3 LYS A 312     108.306  70.433 113.959  1.00129.68           H  
ATOM   2842  HD2 LYS A 312     106.729  71.173 113.680  1.00129.68           H  
ATOM   2843  HE3 LYS A 312     107.758  70.182 116.367  1.00129.68           H  
ATOM   2844  HE2 LYS A 312     106.632  69.316 115.333  1.00129.68           H  
ATOM   2845  HZ1 LYS A 312     105.090  71.155 115.565  1.00129.68           H  
ATOM   2846  HZ2 LYS A 312     105.489  70.543 117.043  1.00129.68           H  
ATOM   2847  HZ3 LYS A 312     106.147  71.968 116.535  1.00129.68           H  
ATOM   2848  N   ARG A 313     109.530  74.960 111.248  1.00131.60           N  
ATOM   2849  CA  ARG A 313     109.368  75.781 110.051  1.00131.60           C  
ATOM   2850  C   ARG A 313     110.713  75.830 109.335  1.00131.60           C  
ATOM   2851  O   ARG A 313     111.516  76.741 109.538  1.00131.60           O  
ATOM   2852  CB  ARG A 313     108.864  77.171 110.419  1.00131.60           C  
ATOM   2853  CG  ARG A 313     107.631  77.148 111.302  1.00131.60           C  
ATOM   2854  CD  ARG A 313     107.255  78.539 111.774  1.00131.60           C  
ATOM   2855  NE  ARG A 313     106.171  78.502 112.751  1.00131.60           N  
ATOM   2856  CZ  ARG A 313     106.344  78.288 114.051  1.00131.60           C  
ATOM   2857  NH1 ARG A 313     107.562  78.090 114.536  1.00131.60           N  
ATOM   2858  NH2 ARG A 313     105.300  78.271 114.867  1.00131.60           N1+
ATOM   2859  H   ARG A 313     109.993  75.384 112.039  1.00131.60           H  
ATOM   2860  HA  ARG A 313     108.639  75.305 109.395  1.00131.60           H  
ATOM   2861  HB3 ARG A 313     108.647  77.730 109.509  1.00131.60           H  
ATOM   2862  HB2 ARG A 313     109.659  77.723 110.921  1.00131.60           H  
ATOM   2863  HG3 ARG A 313     107.815  76.509 112.166  1.00131.60           H  
ATOM   2864  HG2 ARG A 313     106.797  76.715 110.749  1.00131.60           H  
ATOM   2865  HD3 ARG A 313     106.952  79.143 110.919  1.00131.60           H  
ATOM   2866  HD2 ARG A 313     108.127  79.019 112.218  1.00131.60           H  
ATOM   2867  HE  ARG A 313     105.242  78.652 112.383  1.00131.60           H  
ATOM   2868 HH12 ARG A 313     107.692  77.927 115.524  1.00131.60           H  
ATOM   2869 HH11 ARG A 313     108.360  78.102 113.917  1.00131.60           H  
ATOM   2870 HH22 ARG A 313     105.434  78.108 115.855  1.00131.60           H  
ATOM   2871 HH21 ARG A 313     104.371  78.421 114.501  1.00131.60           H  
ATOM   2872  N   LYS A 314     110.956  74.831 108.484  1.00133.89           N  
ATOM   2873  CA  LYS A 314     112.221  74.745 107.766  1.00133.89           C  
ATOM   2874  C   LYS A 314     112.386  75.854 106.737  1.00133.89           C  
ATOM   2875  O   LYS A 314     113.505  76.083 106.266  1.00133.89           O  
ATOM   2876  CB  LYS A 314     112.342  73.382 107.083  1.00133.89           C  
ATOM   2877  CG  LYS A 314     112.760  72.256 108.012  1.00133.89           C  
ATOM   2878  CD  LYS A 314     114.269  72.211 108.174  1.00133.89           C  
ATOM   2879  CE  LYS A 314     114.772  70.780 108.249  1.00133.89           C  
ATOM   2880  NZ  LYS A 314     114.159  70.041 109.386  1.00133.89           N1+
ATOM   2881  H   LYS A 314     110.257  74.118 108.329  1.00133.89           H  
ATOM   2882  HA  LYS A 314     113.029  74.833 108.492  1.00133.89           H  
ATOM   2883  HB3 LYS A 314     113.052  73.453 106.259  1.00133.89           H  
ATOM   2884  HB2 LYS A 314     111.392  73.128 106.612  1.00133.89           H  
ATOM   2885  HG3 LYS A 314     112.410  71.305 107.610  1.00133.89           H  
ATOM   2886  HG2 LYS A 314     112.294  72.398 108.987  1.00133.89           H  
ATOM   2887  HD3 LYS A 314     114.552  72.743 109.082  1.00133.89           H  
ATOM   2888  HD2 LYS A 314     114.740  72.717 107.331  1.00133.89           H  
ATOM   2889  HE3 LYS A 314     115.856  70.782 108.360  1.00133.89           H  
ATOM   2890  HE2 LYS A 314     114.542  70.265 107.316  1.00133.89           H  
ATOM   2891  HZ1 LYS A 314     114.707  70.191 110.221  1.00133.89           H  
ATOM   2892  HZ2 LYS A 314     113.218  70.375 109.537  1.00133.89           H  
ATOM   2893  HZ3 LYS A 314     114.135  69.054 109.173  1.00133.89           H  
ATOM   2894  N   ASP A 315     111.306  76.547 106.379  1.00132.57           N  
ATOM   2895  CA  ASP A 315     111.363  77.577 105.352  1.00132.57           C  
ATOM   2896  C   ASP A 315     111.536  78.986 105.904  1.00132.57           C  
ATOM   2897  O   ASP A 315     111.994  79.870 105.172  1.00132.57           O  
ATOM   2898  CB  ASP A 315     110.113  77.483 104.456  1.00132.57           C  
ATOM   2899  CG  ASP A 315     108.839  78.048 105.103  1.00132.57           C  
ATOM   2900  OD1 ASP A 315     108.886  78.768 106.123  1.00132.57           O  
ATOM   2901  OD2 ASP A 315     107.751  77.757 104.564  1.00132.57           O1-
ATOM   2902  H   ASP A 315     110.418  76.363 106.824  1.00132.57           H  
ATOM   2903  HA  ASP A 315     112.229  77.364 104.725  1.00132.57           H  
ATOM   2904  HB3 ASP A 315     109.946  76.443 104.177  1.00132.57           H  
ATOM   2905  HB2 ASP A 315     110.302  78.002 103.516  1.00132.57           H  
ATOM   2906  N   THR A 316     111.182  79.216 107.167  1.00127.59           N  
ATOM   2907  CA  THR A 316     111.239  80.554 107.748  1.00127.59           C  
ATOM   2908  C   THR A 316     112.576  80.817 108.435  1.00127.59           C  
ATOM   2909  O   THR A 316     113.307  81.737 108.055  1.00127.59           O  
ATOM   2910  CB  THR A 316     110.084  80.742 108.737  1.00127.59           C  
ATOM   2911  OG1 THR A 316     108.835  80.580 108.055  1.00127.59           O  
ATOM   2912  CG2 THR A 316     110.142  82.120 109.358  1.00127.59           C  
ATOM   2913  H   THR A 316     110.864  78.454 107.749  1.00127.59           H  
ATOM   2914  HA  THR A 316     111.121  81.280 106.944  1.00127.59           H  
ATOM   2915  HB  THR A 316     110.162  79.992 109.524  1.00127.59           H  
ATOM   2916  HG1 THR A 316     108.927  79.912 107.372  1.00127.59           H  
ATOM   2917 HG21 THR A 316     109.315  82.239 110.058  1.00127.59           H  
ATOM   2918 HG22 THR A 316     111.087  82.241 109.888  1.00127.59           H  
ATOM   2919 HG23 THR A 316     110.066  82.875 108.576  1.00127.59           H  
ATOM   2920  N   LYS A 317     112.905  80.021 109.448  1.00116.63           N  
ATOM   2921  CA  LYS A 317     114.165  80.182 110.153  1.00116.63           C  
ATOM   2922  C   LYS A 317     115.301  79.563 109.345  1.00116.63           C  
ATOM   2923  O   LYS A 317     115.102  79.000 108.266  1.00116.63           O  
ATOM   2924  CB  LYS A 317     114.083  79.554 111.541  1.00116.63           C  
ATOM   2925  CG  LYS A 317     112.837  79.921 112.317  1.00116.63           C  
ATOM   2926  CD  LYS A 317     112.708  79.069 113.562  1.00116.63           C  
ATOM   2927  CE  LYS A 317     113.527  79.642 114.700  1.00116.63           C  
ATOM   2928  NZ  LYS A 317     113.202  81.071 114.941  1.00116.63           N1+
ATOM   2929  H   LYS A 317     112.274  79.288 109.740  1.00116.63           H  
ATOM   2930  HA  LYS A 317     114.363  81.248 110.267  1.00116.63           H  
ATOM   2931  HB3 LYS A 317     114.964  79.836 112.118  1.00116.63           H  
ATOM   2932  HB2 LYS A 317     114.146  78.470 111.451  1.00116.63           H  
ATOM   2933  HG3 LYS A 317     111.960  79.776 111.686  1.00116.63           H  
ATOM   2934  HG2 LYS A 317     112.882  80.973 112.600  1.00116.63           H  
ATOM   2935  HD3 LYS A 317     113.047  78.056 113.345  1.00116.63           H  
ATOM   2936  HD2 LYS A 317     111.661  79.017 113.859  1.00116.63           H  
ATOM   2937  HE3 LYS A 317     114.588  79.545 114.468  1.00116.63           H  
ATOM   2938  HE2 LYS A 317     113.338  79.069 115.608  1.00116.63           H  
ATOM   2939  HZ1 LYS A 317     112.224  81.159 115.176  1.00116.63           H  
ATOM   2940  HZ2 LYS A 317     113.764  81.421 115.704  1.00116.63           H  
ATOM   2941  HZ3 LYS A 317     113.397  81.606 114.107  1.00116.63           H  
ATOM   2942  N   GLU A 318     116.516  79.672 109.880  1.00111.51           N  
ATOM   2943  CA  GLU A 318     117.679  79.044 109.259  1.00111.51           C  
ATOM   2944  C   GLU A 318     118.694  78.792 110.373  1.00111.51           C  
ATOM   2945  O   GLU A 318     119.390  79.717 110.796  1.00111.51           O  
ATOM   2946  CB  GLU A 318     118.257  79.918 108.159  1.00111.51           C  
ATOM   2947  CG  GLU A 318     119.558  79.401 107.569  1.00111.51           C  
ATOM   2948  CD  GLU A 318     119.373  78.133 106.759  1.00111.51           C  
ATOM   2949  OE1 GLU A 318     118.258  77.910 106.244  1.00111.51           O  
ATOM   2950  OE2 GLU A 318     120.345  77.358 106.638  1.00111.51           O1-
ATOM   2951  H   GLU A 318     116.647  80.197 110.733  1.00111.51           H  
ATOM   2952  HA  GLU A 318     117.379  78.088 108.831  1.00111.51           H  
ATOM   2953  HB3 GLU A 318     118.410  80.927 108.542  1.00111.51           H  
ATOM   2954  HB2 GLU A 318     117.520  80.032 107.364  1.00111.51           H  
ATOM   2955  HG3 GLU A 318     120.272  79.217 108.372  1.00111.51           H  
ATOM   2956  HG2 GLU A 318     120.001  80.172 106.939  1.00111.51           H  
ATOM   2957  N   ILE A 319     118.764  77.550 110.835  1.00104.27           N  
ATOM   2958  CA  ILE A 319     119.670  77.195 111.920  1.00104.27           C  
ATOM   2959  C   ILE A 319     121.076  77.030 111.364  1.00104.27           C  
ATOM   2960  O   ILE A 319     121.299  76.255 110.427  1.00104.27           O  
ATOM   2961  CB  ILE A 319     119.200  75.914 112.623  1.00104.27           C  
ATOM   2962  CG1 ILE A 319     117.943  76.187 113.444  1.00104.27           C  
ATOM   2963  CG2 ILE A 319     120.300  75.359 113.507  1.00104.27           C  
ATOM   2964  CD1 ILE A 319     117.442  74.981 114.195  1.00104.27           C  
ATOM   2965  H   ILE A 319     118.182  76.828 110.434  1.00104.27           H  
ATOM   2966  HA  ILE A 319     119.677  78.007 112.647  1.00104.27           H  
ATOM   2967  HB  ILE A 319     118.961  75.171 111.862  1.00104.27           H  
ATOM   2968 HG13 ILE A 319     117.156  76.557 112.788  1.00104.27           H  
ATOM   2969 HG12 ILE A 319     118.139  76.996 114.148  1.00104.27           H  
ATOM   2970 HG21 ILE A 319     119.949  74.451 113.997  1.00104.27           H  
ATOM   2971 HG22 ILE A 319     121.174  75.128 112.898  1.00104.27           H  
ATOM   2972 HG23 ILE A 319     120.568  76.098 114.262  1.00104.27           H  
ATOM   2973 HD11 ILE A 319     116.547  75.248 114.756  1.00104.27           H  
ATOM   2974 HD12 ILE A 319     117.204  74.186 113.489  1.00104.27           H  
ATOM   2975 HD13 ILE A 319     118.213  74.635 114.884  1.00104.27           H  
ATOM   2976  N   TYR A 320     122.026  77.757 111.938  1.00100.49           N  
ATOM   2977  CA  TYR A 320     123.435  77.574 111.632  1.00100.49           C  
ATOM   2978  C   TYR A 320     124.080  76.774 112.755  1.00100.49           C  
ATOM   2979  O   TYR A 320     123.719  76.919 113.922  1.00100.49           O  
ATOM   2980  CB  TYR A 320     124.154  78.915 111.467  1.00100.49           C  
ATOM   2981  CG  TYR A 320     123.525  79.848 110.455  1.00100.49           C  
ATOM   2982  CD1 TYR A 320     122.409  80.604 110.776  1.00100.49           C  
ATOM   2983  CD2 TYR A 320     124.054  79.975 109.181  1.00100.49           C  
ATOM   2984  CE1 TYR A 320     121.835  81.457 109.858  1.00100.49           C  
ATOM   2985  CE2 TYR A 320     123.485  80.826 108.255  1.00100.49           C  
ATOM   2986  CZ  TYR A 320     122.376  81.564 108.600  1.00100.49           C  
ATOM   2987  OH  TYR A 320     121.804  82.414 107.683  1.00100.49           O  
ATOM   2988  H   TYR A 320     121.780  78.467 112.613  1.00100.49           H  
ATOM   2989  HA  TYR A 320     123.523  77.011 110.703  1.00100.49           H  
ATOM   2990  HB3 TYR A 320     125.194  78.736 111.195  1.00100.49           H  
ATOM   2991  HB2 TYR A 320     124.210  79.416 112.434  1.00100.49           H  
ATOM   2992  HD1 TYR A 320     121.973  80.531 111.761  1.00100.49           H  
ATOM   2993  HD2 TYR A 320     124.925  79.403 108.899  1.00100.49           H  
ATOM   2994  HE1 TYR A 320     120.965  82.036 110.130  1.00100.49           H  
ATOM   2995  HE2 TYR A 320     123.910  80.910 107.266  1.00100.49           H  
ATOM   2996  HH  TYR A 320     122.371  82.482 106.911  1.00100.49           H  
ATOM   2997  N   THR A 321     125.039  75.926 112.395  1.00108.31           N  
ATOM   2998  CA  THR A 321     125.666  75.023 113.348  1.00108.31           C  
ATOM   2999  C   THR A 321     127.175  75.212 113.319  1.00108.31           C  
ATOM   3000  O   THR A 321     127.761  75.485 112.269  1.00108.31           O  
ATOM   3001  CB  THR A 321     125.319  73.559 113.041  1.00108.31           C  
ATOM   3002  OG1 THR A 321     123.927  73.455 112.722  1.00108.31           O  
ATOM   3003  CG2 THR A 321     125.617  72.676 114.239  1.00108.31           C  
ATOM   3004  H   THR A 321     125.352  75.896 111.435  1.00108.31           H  
ATOM   3005  HA  THR A 321     125.304  75.265 114.347  1.00108.31           H  
ATOM   3006  HB  THR A 321     125.909  73.221 112.189  1.00108.31           H  
ATOM   3007  HG1 THR A 321     123.806  72.812 112.019  1.00108.31           H  
ATOM   3008 HG21 THR A 321     125.364  71.643 114.001  1.00108.31           H  
ATOM   3009 HG22 THR A 321     126.677  72.743 114.486  1.00108.31           H  
ATOM   3010 HG23 THR A 321     125.024  73.007 115.092  1.00108.31           H  
ATOM   3011  N   HIS A 322     127.802  75.068 114.485  1.00115.35           N  
ATOM   3012  CA  HIS A 322     129.246  75.205 114.569  1.00115.35           C  
ATOM   3013  C   HIS A 322     129.788  74.306 115.670  1.00115.35           C  
ATOM   3014  O   HIS A 322     129.134  74.086 116.696  1.00115.35           O  
ATOM   3015  CB  HIS A 322     129.652  76.660 114.825  1.00115.35           C  
ATOM   3016  CG  HIS A 322     131.106  76.931 114.606  1.00115.35           C  
ATOM   3017  ND1 HIS A 322     131.848  76.280 113.645  1.00115.35           N  
ATOM   3018  CD2 HIS A 322     131.955  77.787 115.220  1.00115.35           C  
ATOM   3019  CE1 HIS A 322     133.093  76.722 113.679  1.00115.35           C  
ATOM   3020  NE2 HIS A 322     133.184  77.637 114.626  1.00115.35           N  
ATOM   3021  H   HIS A 322     127.273  74.862 115.321  1.00115.35           H  
ATOM   3022  HA  HIS A 322     129.679  74.888 113.620  1.00115.35           H  
ATOM   3023  HB3 HIS A 322     129.382  76.937 115.844  1.00115.35           H  
ATOM   3024  HB2 HIS A 322     129.062  77.318 114.187  1.00115.35           H  
ATOM   3025  HD2 HIS A 322     131.599  78.419 116.020  1.00115.35           H  
ATOM   3026  HE1 HIS A 322     133.826  76.323 112.994  1.00115.35           H  
ATOM   3027  HE2 HIS A 322     133.968  78.190 114.941  1.00115.35           H  
ATOM   3028  N   PHE A 323     130.990  73.784 115.436  1.00124.79           N  
ATOM   3029  CA  PHE A 323     131.747  73.007 116.414  1.00124.79           C  
ATOM   3030  C   PHE A 323     132.912  73.880 116.860  1.00124.79           C  
ATOM   3031  O   PHE A 323     133.924  73.980 116.162  1.00124.79           O  
ATOM   3032  CB  PHE A 323     132.245  71.694 115.819  1.00124.79           C  
ATOM   3033  CG  PHE A 323     131.171  70.673 115.609  1.00124.79           C  
ATOM   3034  CD1 PHE A 323     130.817  69.804 116.623  1.00124.79           C  
ATOM   3035  CD2 PHE A 323     130.523  70.573 114.392  1.00124.79           C  
ATOM   3036  CE1 PHE A 323     129.832  68.860 116.431  1.00124.79           C  
ATOM   3037  CE2 PHE A 323     129.538  69.631 114.195  1.00124.79           C  
ATOM   3038  CZ  PHE A 323     129.191  68.774 115.216  1.00124.79           C  
ATOM   3039  H   PHE A 323     131.432  73.916 114.537  1.00124.79           H  
ATOM   3040  HA  PHE A 323     131.110  72.793 117.272  1.00124.79           H  
ATOM   3041  HB3 PHE A 323     133.020  71.277 116.462  1.00124.79           H  
ATOM   3042  HB2 PHE A 323     132.744  71.893 114.871  1.00124.79           H  
ATOM   3043  HD1 PHE A 323     131.314  69.860 117.580  1.00124.79           H  
ATOM   3044  HD2 PHE A 323     130.788  71.238 113.583  1.00124.79           H  
ATOM   3045  HE1 PHE A 323     129.564  68.189 117.233  1.00124.79           H  
ATOM   3046  HE2 PHE A 323     129.038  69.564 113.240  1.00124.79           H  
ATOM   3047  HZ  PHE A 323     128.418  68.036 115.065  1.00124.79           H  
ATOM   3048  N   THR A 324     132.774  74.505 118.022  1.00129.94           N  
ATOM   3049  CA  THR A 324     133.772  75.448 118.499  1.00129.94           C  
ATOM   3050  C   THR A 324     134.676  74.806 119.542  1.00129.94           C  
ATOM   3051  O   THR A 324     134.340  73.798 120.167  1.00129.94           O  
ATOM   3052  CB  THR A 324     133.113  76.702 119.078  1.00129.94           C  
ATOM   3053  OG1 THR A 324     134.123  77.579 119.589  1.00129.94           O  
ATOM   3054  CG2 THR A 324     132.160  76.338 120.191  1.00129.94           C  
ATOM   3055  H   THR A 324     131.962  74.330 118.596  1.00129.94           H  
ATOM   3056  HA  THR A 324     134.389  75.748 117.652  1.00129.94           H  
ATOM   3057  HB  THR A 324     132.562  77.213 118.289  1.00129.94           H  
ATOM   3058  HG1 THR A 324     134.297  78.274 118.950  1.00129.94           H  
ATOM   3059 HG21 THR A 324     131.702  77.244 120.589  1.00129.94           H  
ATOM   3060 HG22 THR A 324     131.383  75.679 119.804  1.00129.94           H  
ATOM   3061 HG23 THR A 324     132.706  75.828 120.985  1.00129.94           H  
ATOM   3062  N   CYS A 325     135.840  75.418 119.717  1.00143.30           N  
ATOM   3063  CA  CYS A 325     136.906  74.906 120.567  1.00143.30           C  
ATOM   3064  C   CYS A 325     137.669  76.105 121.120  1.00143.30           C  
ATOM   3065  O   CYS A 325     137.162  77.232 121.118  1.00143.30           O  
ATOM   3066  CB  CYS A 325     137.798  73.932 119.779  1.00143.30           C  
ATOM   3067  SG  CYS A 325     139.116  73.183 120.751  1.00143.30           S  
ATOM   3068  H   CYS A 325     136.027  76.292 119.246  1.00143.30           H  
ATOM   3069  HA  CYS A 325     136.456  74.367 121.401  1.00143.30           H  
ATOM   3070  HB3 CYS A 325     138.230  74.450 118.923  1.00143.30           H  
ATOM   3071  HB2 CYS A 325     137.179  73.147 119.344  1.00143.30           H  
ATOM   3072  HG  CYS A 325     138.586  72.494 121.765  1.00143.30           H  
ATOM   3073  N   ALA A 326     138.892  75.868 121.595  1.00144.11           N  
ATOM   3074  CA  ALA A 326     139.733  76.937 122.121  1.00144.11           C  
ATOM   3075  C   ALA A 326     140.087  77.965 121.049  1.00144.11           C  
ATOM   3076  O   ALA A 326     140.743  78.970 121.341  1.00144.11           O  
ATOM   3077  CB  ALA A 326     141.010  76.356 122.732  1.00144.11           C  
ATOM   3078  H   ALA A 326     139.259  74.927 121.597  1.00144.11           H  
ATOM   3079  HA  ALA A 326     139.180  77.446 122.910  1.00144.11           H  
ATOM   3080  HB1 ALA A 326     141.628  77.165 123.121  1.00144.11           H  
ATOM   3081  HB2 ALA A 326     140.749  75.677 123.544  1.00144.11           H  
ATOM   3082  HB3 ALA A 326     141.564  75.811 121.967  1.00144.11           H  
ATOM   3083  N   THR A 327     139.665  77.725 119.810  1.00141.44           N  
ATOM   3084  CA  THR A 327     139.850  78.704 118.750  1.00141.44           C  
ATOM   3085  C   THR A 327     138.897  79.882 118.931  1.00141.44           C  
ATOM   3086  O   THR A 327     137.791  79.743 119.461  1.00141.44           O  
ATOM   3087  CB  THR A 327     139.633  78.058 117.381  1.00141.44           C  
ATOM   3088  OG1 THR A 327     139.729  79.057 116.358  1.00141.44           O  
ATOM   3089  CG2 THR A 327     138.267  77.389 117.312  1.00141.44           C  
ATOM   3090  H   THR A 327     139.208  76.851 119.593  1.00141.44           H  
ATOM   3091  HA  THR A 327     140.873  79.077 118.798  1.00141.44           H  
ATOM   3092  HB  THR A 327     140.405  77.306 117.217  1.00141.44           H  
ATOM   3093  HG1 THR A 327     139.059  79.730 116.503  1.00141.44           H  
ATOM   3094 HG21 THR A 327     138.133  76.936 116.330  1.00141.44           H  
ATOM   3095 HG22 THR A 327     138.200  76.618 118.080  1.00141.44           H  
ATOM   3096 HG23 THR A 327     137.488  78.134 117.477  1.00141.44           H  
ATOM   3097  N   ASP A 328     139.343  81.055 118.487  1.00138.00           N  
ATOM   3098  CA  ASP A 328     138.600  82.301 118.646  1.00138.00           C  
ATOM   3099  C   ASP A 328     138.182  82.913 117.320  1.00138.00           C  
ATOM   3100  O   ASP A 328     137.006  83.279 117.146  1.00138.00           O  
ATOM   3101  CB  ASP A 328     139.448  83.308 119.435  1.00138.00           C  
ATOM   3102  CG  ASP A 328     140.885  83.357 118.953  1.00138.00           C  
ATOM   3103  OD1 ASP A 328     141.259  82.507 118.117  1.00138.00           O  
ATOM   3104  OD2 ASP A 328     141.638  84.244 119.408  1.00138.00           O1-
ATOM   3105  H   ASP A 328     140.234  81.111 118.015  1.00138.00           H  
ATOM   3106  HA  ASP A 328     137.699  82.089 119.222  1.00138.00           H  
ATOM   3107  HB3 ASP A 328     139.429  83.047 120.493  1.00138.00           H  
ATOM   3108  HB2 ASP A 328     139.004  84.300 119.351  1.00138.00           H  
ATOM   3109  N   THR A 329     139.129  83.059 116.389  1.00133.93           N  
ATOM   3110  CA  THR A 329     138.825  83.674 115.104  1.00133.93           C  
ATOM   3111  C   THR A 329     137.703  82.932 114.396  1.00133.93           C  
ATOM   3112  O   THR A 329     136.844  83.552 113.763  1.00133.93           O  
ATOM   3113  CB  THR A 329     140.076  83.713 114.228  1.00133.93           C  
ATOM   3114  OG1 THR A 329     140.559  82.379 114.022  1.00133.93           O  
ATOM   3115  CG2 THR A 329     141.164  84.543 114.893  1.00133.93           C  
ATOM   3116  H   THR A 329     140.070  82.741 116.572  1.00133.93           H  
ATOM   3117  HA  THR A 329     138.499  84.699 115.283  1.00133.93           H  
ATOM   3118  HB  THR A 329     139.825  84.156 113.264  1.00133.93           H  
ATOM   3119  HG1 THR A 329     139.836  81.817 113.733  1.00133.93           H  
ATOM   3120 HG21 THR A 329     142.048  84.561 114.256  1.00133.93           H  
ATOM   3121 HG22 THR A 329     140.804  85.561 115.043  1.00133.93           H  
ATOM   3122 HG23 THR A 329     141.420  84.103 115.857  1.00133.93           H  
ATOM   3123  N   LYS A 330     137.679  81.603 114.516  1.00130.30           N  
ATOM   3124  CA  LYS A 330     136.594  80.831 113.925  1.00130.30           C  
ATOM   3125  C   LYS A 330     135.251  81.242 114.513  1.00130.30           C  
ATOM   3126  O   LYS A 330     134.281  81.454 113.779  1.00130.30           O  
ATOM   3127  CB  LYS A 330     136.840  79.337 114.132  1.00130.30           C  
ATOM   3128  CG  LYS A 330     138.135  78.831 113.521  1.00130.30           C  
ATOM   3129  CD  LYS A 330     138.280  79.285 112.079  1.00130.30           C  
ATOM   3130  CE  LYS A 330     139.004  78.241 111.248  1.00130.30           C  
ATOM   3131  NZ  LYS A 330     140.123  77.613 112.004  1.00130.30           N1+
ATOM   3132  H   LYS A 330     138.415  81.128 115.018  1.00130.30           H  
ATOM   3133  HA  LYS A 330     136.575  81.030 112.854  1.00130.30           H  
ATOM   3134  HB3 LYS A 330     136.002  78.773 113.722  1.00130.30           H  
ATOM   3135  HB2 LYS A 330     136.833  79.114 115.199  1.00130.30           H  
ATOM   3136  HG3 LYS A 330     138.154  77.742 113.562  1.00130.30           H  
ATOM   3137  HG2 LYS A 330     138.979  79.199 114.104  1.00130.30           H  
ATOM   3138  HD3 LYS A 330     138.835  80.222 112.048  1.00130.30           H  
ATOM   3139  HD2 LYS A 330     137.292  79.466 111.654  1.00130.30           H  
ATOM   3140  HE3 LYS A 330     139.394  78.705 110.342  1.00130.30           H  
ATOM   3141  HE2 LYS A 330     138.298  77.470 110.938  1.00130.30           H  
ATOM   3142  HZ1 LYS A 330     139.760  77.163 112.832  1.00130.30           H  
ATOM   3143  HZ2 LYS A 330     140.580  76.926 111.421  1.00130.30           H  
ATOM   3144  HZ3 LYS A 330     140.789  78.323 112.272  1.00130.30           H  
ATOM   3145  N   ASN A 331     135.185  81.387 115.838  1.00123.64           N  
ATOM   3146  CA  ASN A 331     133.926  81.745 116.484  1.00123.64           C  
ATOM   3147  C   ASN A 331     133.446  83.117 116.032  1.00123.64           C  
ATOM   3148  O   ASN A 331     132.291  83.280 115.608  1.00123.64           O  
ATOM   3149  CB  ASN A 331     134.092  81.714 118.002  1.00123.64           C  
ATOM   3150  CG  ASN A 331     134.557  80.369 118.507  1.00123.64           C  
ATOM   3151  OD1 ASN A 331     134.484  79.370 117.795  1.00123.64           O  
ATOM   3152  ND2 ASN A 331     135.042  80.335 119.742  1.00123.64           N  
ATOM   3153  H   ASN A 331     136.011  81.249 116.403  1.00123.64           H  
ATOM   3154  HA  ASN A 331     133.174  81.008 116.205  1.00123.64           H  
ATOM   3155  HB3 ASN A 331     133.144  81.971 118.475  1.00123.64           H  
ATOM   3156  HB2 ASN A 331     134.805  82.481 118.304  1.00123.64           H  
ATOM   3157 HD22 ASN A 331     135.368  79.463 120.133  1.00123.64           H  
ATOM   3158 HD21 ASN A 331     135.085  81.182 120.291  1.00123.64           H  
ATOM   3159  N   VAL A 332     134.322  84.120 116.114  1.00117.64           N  
ATOM   3160  CA  VAL A 332     133.892  85.474 115.780  1.00117.64           C  
ATOM   3161  C   VAL A 332     133.547  85.580 114.298  1.00117.64           C  
ATOM   3162  O   VAL A 332     132.561  86.228 113.927  1.00117.64           O  
ATOM   3163  CB  VAL A 332     134.951  86.509 116.202  1.00117.64           C  
ATOM   3164  CG1 VAL A 332     135.006  86.613 117.715  1.00117.64           C  
ATOM   3165  CG2 VAL A 332     136.312  86.149 115.645  1.00117.64           C  
ATOM   3166  H   VAL A 332     135.272  83.938 116.405  1.00117.64           H  
ATOM   3167  HA  VAL A 332     132.984  85.681 116.346  1.00117.64           H  
ATOM   3168  HB  VAL A 332     134.661  87.480 115.801  1.00117.64           H  
ATOM   3169 HG11 VAL A 332     135.758  87.348 118.002  1.00117.64           H  
ATOM   3170 HG12 VAL A 332     134.032  86.923 118.094  1.00117.64           H  
ATOM   3171 HG13 VAL A 332     135.267  85.643 118.137  1.00117.64           H  
ATOM   3172 HG21 VAL A 332     137.042  86.896 115.957  1.00117.64           H  
ATOM   3173 HG22 VAL A 332     136.611  85.170 116.020  1.00117.64           H  
ATOM   3174 HG23 VAL A 332     136.264  86.122 114.556  1.00117.64           H  
ATOM   3175  N   GLN A 333     134.334  84.940 113.428  1.00112.08           N  
ATOM   3176  CA  GLN A 333     134.053  84.997 112.000  1.00112.08           C  
ATOM   3177  C   GLN A 333     132.754  84.278 111.660  1.00112.08           C  
ATOM   3178  O   GLN A 333     132.005  84.728 110.788  1.00112.08           O  
ATOM   3179  CB  GLN A 333     135.221  84.404 111.217  1.00112.08           C  
ATOM   3180  CG  GLN A 333     135.064  84.487 109.713  1.00112.08           C  
ATOM   3181  CD  GLN A 333     135.190  85.905 109.196  1.00112.08           C  
ATOM   3182  OE1 GLN A 333     136.262  86.505 109.254  1.00112.08           O  
ATOM   3183  NE2 GLN A 333     134.093  86.447 108.684  1.00112.08           N  
ATOM   3184  H   GLN A 333     135.129  84.413 113.759  1.00112.08           H  
ATOM   3185  HA  GLN A 333     133.948  86.044 111.715  1.00112.08           H  
ATOM   3186  HB3 GLN A 333     135.360  83.363 111.509  1.00112.08           H  
ATOM   3187  HB2 GLN A 333     136.144  84.903 111.512  1.00112.08           H  
ATOM   3188  HG3 GLN A 333     134.093  84.082 109.427  1.00112.08           H  
ATOM   3189  HG2 GLN A 333     135.816  83.859 109.235  1.00112.08           H  
ATOM   3190 HE22 GLN A 333     134.117  87.390 108.324  1.00112.08           H  
ATOM   3191 HE21 GLN A 333     133.234  85.917 108.655  1.00112.08           H  
ATOM   3192  N   PHE A 334     132.470  83.158 112.329  1.00107.62           N  
ATOM   3193  CA  PHE A 334     131.210  82.461 112.099  1.00107.62           C  
ATOM   3194  C   PHE A 334     130.027  83.330 112.499  1.00107.62           C  
ATOM   3195  O   PHE A 334     129.032  83.422 111.763  1.00107.62           O  
ATOM   3196  CB  PHE A 334     131.205  81.141 112.870  1.00107.62           C  
ATOM   3197  CG  PHE A 334     130.028  80.262 112.570  1.00107.62           C  
ATOM   3198  CD1 PHE A 334     128.839  80.410 113.261  1.00107.62           C  
ATOM   3199  CD2 PHE A 334     130.112  79.282 111.601  1.00107.62           C  
ATOM   3200  CE1 PHE A 334     127.758  79.601 112.988  1.00107.62           C  
ATOM   3201  CE2 PHE A 334     129.033  78.470 111.325  1.00107.62           C  
ATOM   3202  CZ  PHE A 334     127.855  78.631 112.019  1.00107.62           C  
ATOM   3203  H   PHE A 334     133.130  82.789 112.999  1.00107.62           H  
ATOM   3204  HA  PHE A 334     131.129  82.238 111.035  1.00107.62           H  
ATOM   3205  HB3 PHE A 334     131.239  81.347 113.940  1.00107.62           H  
ATOM   3206  HB2 PHE A 334     132.126  80.596 112.660  1.00107.62           H  
ATOM   3207  HD1 PHE A 334     128.750  81.167 114.026  1.00107.62           H  
ATOM   3208  HD2 PHE A 334     131.031  79.145 111.050  1.00107.62           H  
ATOM   3209  HE1 PHE A 334     126.836  79.729 113.535  1.00107.62           H  
ATOM   3210  HE2 PHE A 334     129.112  77.707 110.564  1.00107.62           H  
ATOM   3211  HZ  PHE A 334     127.008  77.997 111.803  1.00107.62           H  
ATOM   3212  N   VAL A 335     130.121  83.987 113.658  1.00102.61           N  
ATOM   3213  CA  VAL A 335     129.043  84.878 114.080  1.00102.61           C  
ATOM   3214  C   VAL A 335     128.878  86.017 113.083  1.00102.61           C  
ATOM   3215  O   VAL A 335     127.755  86.388 112.718  1.00102.61           O  
ATOM   3216  CB  VAL A 335     129.301  85.401 115.504  1.00102.61           C  
ATOM   3217  CG1 VAL A 335     128.244  86.413 115.892  1.00102.61           C  
ATOM   3218  CG2 VAL A 335     129.313  84.251 116.491  1.00102.61           C  
ATOM   3219  H   VAL A 335     130.937  83.868 114.242  1.00102.61           H  
ATOM   3220  HA  VAL A 335     128.116  84.304 114.094  1.00102.61           H  
ATOM   3221  HB  VAL A 335     130.275  85.889 115.525  1.00102.61           H  
ATOM   3222 HG11 VAL A 335     128.439  86.774 116.902  1.00102.61           H  
ATOM   3223 HG12 VAL A 335     128.270  87.251 115.196  1.00102.61           H  
ATOM   3224 HG13 VAL A 335     127.261  85.943 115.859  1.00102.61           H  
ATOM   3225 HG21 VAL A 335     129.497  84.635 117.495  1.00102.61           H  
ATOM   3226 HG22 VAL A 335     128.350  83.742 116.468  1.00102.61           H  
ATOM   3227 HG23 VAL A 335     130.102  83.548 116.221  1.00102.61           H  
ATOM   3228  N   PHE A 336     129.995  86.579 112.614  1.00101.03           N  
ATOM   3229  CA  PHE A 336     129.931  87.678 111.657  1.00101.03           C  
ATOM   3230  C   PHE A 336     129.276  87.246 110.350  1.00101.03           C  
ATOM   3231  O   PHE A 336     128.451  87.977 109.792  1.00101.03           O  
ATOM   3232  CB  PHE A 336     131.335  88.220 111.401  1.00101.03           C  
ATOM   3233  CG  PHE A 336     131.374  89.377 110.451  1.00101.03           C  
ATOM   3234  CD1 PHE A 336     130.473  90.416 110.568  1.00101.03           C  
ATOM   3235  CD2 PHE A 336     132.318  89.426 109.444  1.00101.03           C  
ATOM   3236  CE1 PHE A 336     130.511  91.481 109.695  1.00101.03           C  
ATOM   3237  CE2 PHE A 336     132.360  90.489 108.569  1.00101.03           C  
ATOM   3238  CZ  PHE A 336     131.456  91.517 108.695  1.00101.03           C  
ATOM   3239  H   PHE A 336     130.897  86.244 112.922  1.00101.03           H  
ATOM   3240  HA  PHE A 336     129.330  88.476 112.093  1.00101.03           H  
ATOM   3241  HB3 PHE A 336     131.968  87.418 111.021  1.00101.03           H  
ATOM   3242  HB2 PHE A 336     131.787  88.515 112.348  1.00101.03           H  
ATOM   3243  HD1 PHE A 336     129.728  90.399 111.350  1.00101.03           H  
ATOM   3244  HD2 PHE A 336     133.034  88.625 109.336  1.00101.03           H  
ATOM   3245  HE1 PHE A 336     129.799  92.287 109.795  1.00101.03           H  
ATOM   3246  HE2 PHE A 336     133.103  90.514 107.785  1.00101.03           H  
ATOM   3247  HZ  PHE A 336     131.487  92.352 108.011  1.00101.03           H  
ATOM   3248  N   ASP A 337     129.632  86.063 109.844  1.00103.92           N  
ATOM   3249  CA  ASP A 337     129.046  85.588 108.594  1.00103.92           C  
ATOM   3250  C   ASP A 337     127.552  85.335 108.738  1.00103.92           C  
ATOM   3251  O   ASP A 337     126.766  85.710 107.858  1.00103.92           O  
ATOM   3252  CB  ASP A 337     129.757  84.322 108.123  1.00103.92           C  
ATOM   3253  CG  ASP A 337     131.237  84.537 107.895  1.00103.92           C  
ATOM   3254  OD1 ASP A 337     131.672  85.707 107.878  1.00103.92           O  
ATOM   3255  OD2 ASP A 337     131.966  83.536 107.732  1.00103.92           O1-
ATOM   3256  H   ASP A 337     130.310  85.491 110.326  1.00103.92           H  
ATOM   3257  HA  ASP A 337     129.189  86.359 107.837  1.00103.92           H  
ATOM   3258  HB3 ASP A 337     129.296  83.969 107.200  1.00103.92           H  
ATOM   3259  HB2 ASP A 337     129.615  83.531 108.860  1.00103.92           H  
ATOM   3260  N   ALA A 338     127.137  84.700 109.836  1.00 97.69           N  
ATOM   3261  CA  ALA A 338     125.710  84.462 110.031  1.00 97.69           C  
ATOM   3262  C   ALA A 338     124.945  85.775 110.152  1.00 97.69           C  
ATOM   3263  O   ALA A 338     123.844  85.917 109.601  1.00 97.69           O  
ATOM   3264  CB  ALA A 338     125.485  83.589 111.262  1.00 97.69           C  
ATOM   3265  H   ALA A 338     127.808  84.389 110.523  1.00 97.69           H  
ATOM   3266  HA  ALA A 338     125.332  83.927 109.160  1.00 97.69           H  
ATOM   3267  HB1 ALA A 338     124.417  83.419 111.397  1.00 97.69           H  
ATOM   3268  HB2 ALA A 338     125.991  82.633 111.127  1.00 97.69           H  
ATOM   3269  HB3 ALA A 338     125.886  84.091 112.142  1.00 97.69           H  
ATOM   3270  N   VAL A 339     125.518  86.752 110.859  1.00 93.70           N  
ATOM   3271  CA  VAL A 339     124.859  88.045 111.006  1.00 93.70           C  
ATOM   3272  C   VAL A 339     124.752  88.751 109.659  1.00 93.70           C  
ATOM   3273  O   VAL A 339     123.719  89.347 109.340  1.00 93.70           O  
ATOM   3274  CB  VAL A 339     125.600  88.901 112.047  1.00 93.70           C  
ATOM   3275  CG1 VAL A 339     125.200  90.356 111.922  1.00 93.70           C  
ATOM   3276  CG2 VAL A 339     125.301  88.391 113.442  1.00 93.70           C  
ATOM   3277  H   VAL A 339     126.415  86.599 111.297  1.00 93.70           H  
ATOM   3278  HA  VAL A 339     123.848  87.868 111.374  1.00 93.70           H  
ATOM   3279  HB  VAL A 339     126.672  88.818 111.868  1.00 93.70           H  
ATOM   3280 HG11 VAL A 339     125.735  90.946 112.667  1.00 93.70           H  
ATOM   3281 HG12 VAL A 339     125.450  90.718 110.925  1.00 93.70           H  
ATOM   3282 HG13 VAL A 339     124.127  90.453 112.084  1.00 93.70           H  
ATOM   3283 HG21 VAL A 339     125.829  89.002 114.174  1.00 93.70           H  
ATOM   3284 HG22 VAL A 339     124.229  88.448 113.628  1.00 93.70           H  
ATOM   3285 HG23 VAL A 339     125.630  87.355 113.529  1.00 93.70           H  
ATOM   3286  N   THR A 340     125.808  88.693 108.846  1.00 93.31           N  
ATOM   3287  CA  THR A 340     125.750  89.302 107.521  1.00 93.31           C  
ATOM   3288  C   THR A 340     124.673  88.652 106.661  1.00 93.31           C  
ATOM   3289  O   THR A 340     123.922  89.345 105.962  1.00 93.31           O  
ATOM   3290  CB  THR A 340     127.112  89.200 106.838  1.00 93.31           C  
ATOM   3291  OG1 THR A 340     128.093  89.886 107.624  1.00 93.31           O  
ATOM   3292  CG2 THR A 340     127.064  89.811 105.457  1.00 93.31           C  
ATOM   3293  H   THR A 340     126.652  88.226 109.147  1.00 93.31           H  
ATOM   3294  HA  THR A 340     125.504  90.357 107.639  1.00 93.31           H  
ATOM   3295  HB  THR A 340     127.392  88.150 106.754  1.00 93.31           H  
ATOM   3296  HG1 THR A 340     128.313  89.357 108.395  1.00 93.31           H  
ATOM   3297 HG21 THR A 340     128.044  89.728 104.988  1.00 93.31           H  
ATOM   3298 HG22 THR A 340     126.326  89.284 104.852  1.00 93.31           H  
ATOM   3299 HG23 THR A 340     126.787  90.862 105.534  1.00 93.31           H  
ATOM   3300  N   ASP A 341     124.577  87.323 106.704  1.00 94.80           N  
ATOM   3301  CA  ASP A 341     123.575  86.630 105.900  1.00 94.80           C  
ATOM   3302  C   ASP A 341     122.163  87.019 106.328  1.00 94.80           C  
ATOM   3303  O   ASP A 341     121.303  87.316 105.486  1.00 94.80           O  
ATOM   3304  CB  ASP A 341     123.784  85.120 106.007  1.00 94.80           C  
ATOM   3305  CG  ASP A 341     122.923  84.333 105.039  1.00 94.80           C  
ATOM   3306  OD1 ASP A 341     123.040  83.091 105.024  1.00 94.80           O  
ATOM   3307  OD2 ASP A 341     122.132  84.944 104.292  1.00 94.80           O  
ATOM   3308  H   ASP A 341     125.199  86.791 107.295  1.00 94.80           H  
ATOM   3309  HA  ASP A 341     123.710  86.922 104.858  1.00 94.80           H  
ATOM   3310  HB3 ASP A 341     123.572  84.796 107.026  1.00 94.80           H  
ATOM   3311  HB2 ASP A 341     124.834  84.886 105.830  1.00 94.80           H  
ATOM   3312  HD2 ASP A 341     121.592  84.223 103.661  1.00 94.80           H  
ATOM   3313  N   VAL A 342     121.905  87.038 107.639  1.00 91.50           N  
ATOM   3314  CA  VAL A 342     120.557  87.381 108.085  1.00 91.50           C  
ATOM   3315  C   VAL A 342     120.259  88.851 107.811  1.00 91.50           C  
ATOM   3316  O   VAL A 342     119.110  89.215 107.536  1.00 91.50           O  
ATOM   3317  CB  VAL A 342     120.349  87.017 109.569  1.00 91.50           C  
ATOM   3318  CG1 VAL A 342     121.330  87.743 110.453  1.00 91.50           C  
ATOM   3319  CG2 VAL A 342     118.921  87.311 110.000  1.00 91.50           C  
ATOM   3320  H   VAL A 342     122.636  86.818 108.301  1.00 91.50           H  
ATOM   3321  HA  VAL A 342     119.855  86.788 107.499  1.00 91.50           H  
ATOM   3322  HB  VAL A 342     120.522  85.947 109.681  1.00 91.50           H  
ATOM   3323 HG11 VAL A 342     121.158  87.465 111.493  1.00 91.50           H  
ATOM   3324 HG12 VAL A 342     122.346  87.471 110.169  1.00 91.50           H  
ATOM   3325 HG13 VAL A 342     121.197  88.819 110.338  1.00 91.50           H  
ATOM   3326 HG21 VAL A 342     118.796  87.047 111.050  1.00 91.50           H  
ATOM   3327 HG22 VAL A 342     118.711  88.372 109.865  1.00 91.50           H  
ATOM   3328 HG23 VAL A 342     118.230  86.725 109.394  1.00 91.50           H  
ATOM   3329  N   ILE A 343     121.276  89.716 107.845  1.00 90.35           N  
ATOM   3330  CA  ILE A 343     121.070  91.123 107.510  1.00 90.35           C  
ATOM   3331  C   ILE A 343     120.667  91.267 106.048  1.00 90.35           C  
ATOM   3332  O   ILE A 343     119.749  92.024 105.710  1.00 90.35           O  
ATOM   3333  CB  ILE A 343     122.334  91.940 107.829  1.00 90.35           C  
ATOM   3334  CG1 ILE A 343     122.370  92.316 109.307  1.00 90.35           C  
ATOM   3335  CG2 ILE A 343     122.391  93.196 106.982  1.00 90.35           C  
ATOM   3336  CD1 ILE A 343     123.653  92.987 109.719  1.00 90.35           C  
ATOM   3337  H   ILE A 343     122.199  89.400 108.104  1.00 90.35           H  
ATOM   3338  HA  ILE A 343     120.255  91.503 108.126  1.00 90.35           H  
ATOM   3339  HB  ILE A 343     123.208  91.329 107.604  1.00 90.35           H  
ATOM   3340 HG13 ILE A 343     122.219  91.422 109.912  1.00 90.35           H  
ATOM   3341 HG12 ILE A 343     121.529  92.972 109.534  1.00 90.35           H  
ATOM   3342 HG21 ILE A 343     123.293  93.758 107.225  1.00 90.35           H  
ATOM   3343 HG22 ILE A 343     122.406  92.923 105.927  1.00 90.35           H  
ATOM   3344 HG23 ILE A 343     121.515  93.812 107.185  1.00 90.35           H  
ATOM   3345 HD11 ILE A 343     123.613  93.228 110.781  1.00 90.35           H  
ATOM   3346 HD12 ILE A 343     124.491  92.316 109.531  1.00 90.35           H  
ATOM   3347 HD13 ILE A 343     123.785  93.903 109.144  1.00 90.35           H  
ATOM   3348  N   ILE A 344     121.355  90.549 105.157  1.00 87.07           N  
ATOM   3349  CA  ILE A 344     121.009  90.604 103.738  1.00 87.07           C  
ATOM   3350  C   ILE A 344     119.586  90.110 103.520  1.00 87.07           C  
ATOM   3351  O   ILE A 344     118.811  90.707 102.761  1.00 87.07           O  
ATOM   3352  CB  ILE A 344     122.018  89.795 102.904  1.00 87.07           C  
ATOM   3353  CG1 ILE A 344     123.325  90.562 102.754  1.00 87.07           C  
ATOM   3354  CG2 ILE A 344     121.454  89.495 101.536  1.00 87.07           C  
ATOM   3355  CD1 ILE A 344     124.359  89.833 101.935  1.00 87.07           C  
ATOM   3356  H   ILE A 344     122.119  89.964 105.462  1.00 87.07           H  
ATOM   3357  HA  ILE A 344     121.060  91.644 103.416  1.00 87.07           H  
ATOM   3358  HB  ILE A 344     122.220  88.853 103.414  1.00 87.07           H  
ATOM   3359 HG13 ILE A 344     123.733  90.779 103.741  1.00 87.07           H  
ATOM   3360 HG12 ILE A 344     123.125  91.533 102.302  1.00 87.07           H  
ATOM   3361 HG21 ILE A 344     122.181  88.922 100.960  1.00 87.07           H  
ATOM   3362 HG22 ILE A 344     120.536  88.916 101.640  1.00 87.07           H  
ATOM   3363 HG23 ILE A 344     121.237  90.430 101.019  1.00 87.07           H  
ATOM   3364 HD11 ILE A 344     125.264  90.437 101.870  1.00 87.07           H  
ATOM   3365 HD12 ILE A 344     124.593  88.880 102.409  1.00 87.07           H  
ATOM   3366 HD13 ILE A 344     123.969  89.654 100.933  1.00 87.07           H  
ATOM   3367  N   LYS A 345     119.218  89.010 104.182  1.00 94.63           N  
ATOM   3368  CA  LYS A 345     117.864  88.486 104.030  1.00 94.63           C  
ATOM   3369  C   LYS A 345     116.823  89.478 104.539  1.00 94.63           C  
ATOM   3370  O   LYS A 345     115.767  89.655 103.919  1.00 94.63           O  
ATOM   3371  CB  LYS A 345     117.733  87.151 104.759  1.00 94.63           C  
ATOM   3372  CG  LYS A 345     116.399  86.464 104.555  1.00 94.63           C  
ATOM   3373  CD  LYS A 345     116.316  85.189 105.374  1.00 94.63           C  
ATOM   3374  CE  LYS A 345     117.288  84.144 104.855  1.00 94.63           C  
ATOM   3375  NZ  LYS A 345     117.176  82.862 105.603  1.00 94.63           N1+
ATOM   3376  H   LYS A 345     119.876  88.541 104.788  1.00 94.63           H  
ATOM   3377  HA  LYS A 345     117.682  88.315 102.969  1.00 94.63           H  
ATOM   3378  HB3 LYS A 345     117.902  87.303 105.825  1.00 94.63           H  
ATOM   3379  HB2 LYS A 345     118.535  86.485 104.440  1.00 94.63           H  
ATOM   3380  HG3 LYS A 345     116.271  86.226 103.499  1.00 94.63           H  
ATOM   3381  HG2 LYS A 345     115.595  87.138 104.850  1.00 94.63           H  
ATOM   3382  HD3 LYS A 345     115.301  84.794 105.329  1.00 94.63           H  
ATOM   3383  HD2 LYS A 345     116.545  85.412 106.416  1.00 94.63           H  
ATOM   3384  HE3 LYS A 345     118.306  84.524 104.937  1.00 94.63           H  
ATOM   3385  HE2 LYS A 345     117.097  83.964 103.797  1.00 94.63           H  
ATOM   3386  HZ1 LYS A 345     116.239  82.497 105.508  1.00 94.63           H  
ATOM   3387  HZ2 LYS A 345     117.836  82.195 105.230  1.00 94.63           H  
ATOM   3388  HZ3 LYS A 345     117.377  83.023 106.580  1.00 94.63           H  
ATOM   3389  N   ASN A 346     117.101  90.135 105.666  1.00 93.14           N  
ATOM   3390  CA  ASN A 346     116.165  91.121 106.197  1.00 93.14           C  
ATOM   3391  C   ASN A 346     116.027  92.313 105.260  1.00 93.14           C  
ATOM   3392  O   ASN A 346     114.924  92.839 105.077  1.00 93.14           O  
ATOM   3393  CB  ASN A 346     116.611  91.576 107.585  1.00 93.14           C  
ATOM   3394  CG  ASN A 346     116.075  90.689 108.687  1.00 93.14           C  
ATOM   3395  OD1 ASN A 346     114.757  90.659 108.832  1.00 93.14           O  
ATOM   3396  ND2 ASN A 346     116.835  90.035 109.399  1.00 93.14           N  
ATOM   3397  H   ASN A 346     117.964  89.952 106.158  1.00 93.14           H  
ATOM   3398  HA  ASN A 346     115.188  90.647 106.291  1.00 93.14           H  
ATOM   3399  HB3 ASN A 346     116.282  92.602 107.753  1.00 93.14           H  
ATOM   3400  HB2 ASN A 346     117.700  91.590 107.629  1.00 93.14           H  
ATOM   3401 HD22 ASN A 346     116.461  89.447 110.131  1.00 93.14           H  
ATOM   3402 HD21 ASN A 346     117.833  90.085 109.252  1.00 93.14           H  
ATOM   3403  N   ASN A 347     117.134  92.758 104.662  1.00 92.13           N  
ATOM   3404  CA  ASN A 347     117.060  93.853 103.700  1.00 92.13           C  
ATOM   3405  C   ASN A 347     116.229  93.461 102.485  1.00 92.13           C  
ATOM   3406  O   ASN A 347     115.415  94.255 101.996  1.00 92.13           O  
ATOM   3407  CB  ASN A 347     118.463  94.278 103.273  1.00 92.13           C  
ATOM   3408  CG  ASN A 347     119.117  95.209 104.268  1.00 92.13           C  
ATOM   3409  OD1 ASN A 347     118.453  95.768 105.139  1.00 92.13           O  
ATOM   3410  ND2 ASN A 347     120.425  95.386 104.143  1.00 92.13           N  
ATOM   3411  H   ASN A 347     118.027  92.337 104.875  1.00 92.13           H  
ATOM   3412  HA  ASN A 347     116.578  94.702 104.185  1.00 92.13           H  
ATOM   3413  HB3 ASN A 347     118.413  94.765 102.299  1.00 92.13           H  
ATOM   3414  HB2 ASN A 347     119.085  93.393 103.142  1.00 92.13           H  
ATOM   3415 HD22 ASN A 347     120.915  95.997 104.780  1.00 92.13           H  
ATOM   3416 HD21 ASN A 347     120.931  94.909 103.410  1.00 92.13           H  
ATOM   3417  N   LEU A 348     116.421  92.239 101.983  1.00 98.29           N  
ATOM   3418  CA  LEU A 348     115.617  91.771 100.857  1.00 98.29           C  
ATOM   3419  C   LEU A 348     114.139  91.728 101.216  1.00 98.29           C  
ATOM   3420  O   LEU A 348     113.287  92.128 100.416  1.00 98.29           O  
ATOM   3421  CB  LEU A 348     116.093  90.394 100.399  1.00 98.29           C  
ATOM   3422  CG  LEU A 348     117.149  90.379  99.299  1.00 98.29           C  
ATOM   3423  CD1 LEU A 348     117.425  88.961  98.843  1.00 98.29           C  
ATOM   3424  CD2 LEU A 348     116.682  91.226  98.138  1.00 98.29           C  
ATOM   3425  H   LEU A 348     117.125  91.634 102.382  1.00 98.29           H  
ATOM   3426  HA  LEU A 348     115.747  92.470 100.031  1.00 98.29           H  
ATOM   3427  HB3 LEU A 348     115.234  89.804 100.080  1.00 98.29           H  
ATOM   3428  HB2 LEU A 348     116.463  89.837 101.260  1.00 98.29           H  
ATOM   3429  HG  LEU A 348     118.071  90.805  99.694  1.00 98.29           H  
ATOM   3430 HD11 LEU A 348     118.181  88.972  98.058  1.00 98.29           H  
ATOM   3431 HD12 LEU A 348     117.786  88.371  99.686  1.00 98.29           H  
ATOM   3432 HD13 LEU A 348     116.507  88.518  98.457  1.00 98.29           H  
ATOM   3433 HD21 LEU A 348     117.437  91.215  97.352  1.00 98.29           H  
ATOM   3434 HD22 LEU A 348     115.747  90.825  97.748  1.00 98.29           H  
ATOM   3435 HD23 LEU A 348     116.525  92.251  98.475  1.00 98.29           H  
ATOM   3436  N   LYS A 349     113.813  91.244 102.415  1.00103.89           N  
ATOM   3437  CA  LYS A 349     112.416  91.209 102.835  1.00103.89           C  
ATOM   3438  C   LYS A 349     111.845  92.610 103.005  1.00103.89           C  
ATOM   3439  O   LYS A 349     110.653  92.827 102.764  1.00103.89           O  
ATOM   3440  CB  LYS A 349     112.279  90.416 104.133  1.00103.89           C  
ATOM   3441  CG  LYS A 349     110.847  90.092 104.519  1.00103.89           C  
ATOM   3442  CD  LYS A 349     110.788  89.323 105.830  1.00103.89           C  
ATOM   3443  CE  LYS A 349     111.840  88.226 105.878  1.00103.89           C  
ATOM   3444  NZ  LYS A 349     111.955  87.623 107.234  1.00103.89           N1+
ATOM   3445  H   LYS A 349     114.534  90.901 103.034  1.00103.89           H  
ATOM   3446  HA  LYS A 349     111.841  90.699 102.062  1.00103.89           H  
ATOM   3447  HB3 LYS A 349     112.756  90.966 104.944  1.00103.89           H  
ATOM   3448  HB2 LYS A 349     112.850  89.491 104.053  1.00103.89           H  
ATOM   3449  HG3 LYS A 349     110.384  89.500 103.730  1.00103.89           H  
ATOM   3450  HG2 LYS A 349     110.279  91.017 104.615  1.00103.89           H  
ATOM   3451  HD3 LYS A 349     109.798  88.882 105.948  1.00103.89           H  
ATOM   3452  HD2 LYS A 349     110.943  90.011 106.661  1.00103.89           H  
ATOM   3453  HE3 LYS A 349     112.805  88.636 105.580  1.00103.89           H  
ATOM   3454  HE2 LYS A 349     111.587  87.449 105.156  1.00103.89           H  
ATOM   3455  HZ1 LYS A 349     111.068  87.221 107.500  1.00103.89           H  
ATOM   3456  HZ2 LYS A 349     112.662  86.901 107.223  1.00103.89           H  
ATOM   3457  HZ3 LYS A 349     112.214  88.337 107.900  1.00103.89           H  
ATOM   3458  N   ASP A 350     112.675  93.568 103.421  1.00104.15           N  
ATOM   3459  CA  ASP A 350     112.207  94.939 103.589  1.00104.15           C  
ATOM   3460  C   ASP A 350     111.936  95.604 102.246  1.00104.15           C  
ATOM   3461  O   ASP A 350     110.939  96.317 102.090  1.00104.15           O  
ATOM   3462  CB  ASP A 350     113.228  95.747 104.386  1.00104.15           C  
ATOM   3463  CG  ASP A 350     112.779  97.171 104.634  1.00104.15           C  
ATOM   3464  OD1 ASP A 350     111.555  97.414 104.669  1.00104.15           O  
ATOM   3465  OD2 ASP A 350     113.650  98.051 104.792  1.00104.15           O1-
ATOM   3466  H   ASP A 350     113.640  93.348 103.624  1.00104.15           H  
ATOM   3467  HA  ASP A 350     111.275  94.915 104.153  1.00104.15           H  
ATOM   3468  HB3 ASP A 350     114.179  95.755 103.854  1.00104.15           H  
ATOM   3469  HB2 ASP A 350     113.414  95.255 105.340  1.00104.15           H  
ATOM   3470  N   CYS A 351     112.808  95.382 101.263  1.00107.68           N  
ATOM   3471  CA  CYS A 351     112.699  96.056  99.976  1.00107.68           C  
ATOM   3472  C   CYS A 351     111.669  95.419  99.050  1.00107.68           C  
ATOM   3473  O   CYS A 351     111.686  95.698  97.847  1.00107.68           O  
ATOM   3474  CB  CYS A 351     114.064  96.094  99.284  1.00107.68           C  
ATOM   3475  SG  CYS A 351     115.235  97.260 100.013  1.00107.68           S  
ATOM   3476  H   CYS A 351     113.569  94.732 101.400  1.00107.68           H  
ATOM   3477  HA  CYS A 351     112.390  97.085 100.162  1.00107.68           H  
ATOM   3478  HB3 CYS A 351     113.928  96.331  98.229  1.00107.68           H  
ATOM   3479  HB2 CYS A 351     114.499  95.095  99.289  1.00107.68           H  
ATOM   3480  HG  CYS A 351     115.454  96.933 101.290  1.00107.68           H  
ATOM   3481  N   GLY A 352     110.782  94.570  99.569  1.00110.41           N  
ATOM   3482  CA  GLY A 352     109.712  93.996  98.784  1.00110.41           C  
ATOM   3483  C   GLY A 352     110.094  92.823  97.910  1.00110.41           C  
ATOM   3484  O   GLY A 352     109.226  92.005  97.587  1.00110.41           O  
ATOM   3485  H   GLY A 352     110.844  94.307 100.542  1.00110.41           H  
ATOM   3486  HA3 GLY A 352     109.262  94.773  98.166  1.00110.41           H  
ATOM   3487  HA2 GLY A 352     108.898  93.701  99.446  1.00110.41           H  
ATOM   3488  N   LEU A 353     111.363  92.702  97.524  1.00111.42           N  
ATOM   3489  CA  LEU A 353     111.796  91.665  96.596  1.00111.42           C  
ATOM   3490  C   LEU A 353     111.690  90.257  97.164  1.00111.42           C  
ATOM   3491  O   LEU A 353     111.993  89.302  96.443  1.00111.42           O  
ATOM   3492  CB  LEU A 353     113.239  91.925  96.166  1.00111.42           C  
ATOM   3493  CG  LEU A 353     113.485  93.134  95.268  1.00111.42           C  
ATOM   3494  CD1 LEU A 353     114.969  93.446  95.200  1.00111.42           C  
ATOM   3495  CD2 LEU A 353     112.924  92.884  93.885  1.00111.42           C  
ATOM   3496  H   LEU A 353     112.061  93.341  97.876  1.00111.42           H  
ATOM   3497  HA  LEU A 353     111.164  91.720  95.709  1.00111.42           H  
ATOM   3498  HB3 LEU A 353     113.635  91.032  95.682  1.00111.42           H  
ATOM   3499  HB2 LEU A 353     113.869  92.003  97.052  1.00111.42           H  
ATOM   3500  HG  LEU A 353     112.971  93.994  95.698  1.00111.42           H  
ATOM   3501 HD11 LEU A 353     115.130  94.311  94.556  1.00111.42           H  
ATOM   3502 HD12 LEU A 353     115.341  93.665  96.201  1.00111.42           H  
ATOM   3503 HD13 LEU A 353     115.503  92.587  94.794  1.00111.42           H  
ATOM   3504 HD21 LEU A 353     113.107  93.755  93.255  1.00111.42           H  
ATOM   3505 HD22 LEU A 353     113.410  92.012  93.448  1.00111.42           H  
ATOM   3506 HD23 LEU A 353     111.851  92.705  93.954  1.00111.42           H  
ATOM   3507  N   PHE A 354     111.274  90.095  98.414  1.00120.46           N  
ATOM   3508  CA  PHE A 354     111.246  88.781  99.045  1.00120.46           C  
ATOM   3509  C   PHE A 354     109.827  88.392  99.440  1.00120.46           C  
ATOM   3510  O   PHE A 354     109.535  87.223  99.688  1.00120.46           O  
ATOM   3511  CB  PHE A 354     112.160  88.768 100.270  1.00120.46           C  
ATOM   3512  CG  PHE A 354     112.710  87.414 100.610  1.00120.46           C  
ATOM   3513  CD1 PHE A 354     113.907  86.985 100.064  1.00120.46           C  
ATOM   3514  CD2 PHE A 354     112.044  86.581 101.490  1.00120.46           C  
ATOM   3515  CE1 PHE A 354     114.422  85.745 100.378  1.00120.46           C  
ATOM   3516  CE2 PHE A 354     112.555  85.340 101.809  1.00120.46           C  
ATOM   3517  CZ  PHE A 354     113.745  84.923 101.252  1.00120.46           C  
ATOM   3518  OXT PHE A 354     108.938  89.239  99.522  1.00120.46           O1-
ATOM   3519  H   PHE A 354     110.967  90.893  98.951  1.00120.46           H  
ATOM   3520  HA  PHE A 354     111.618  88.047  98.330  1.00120.46           H  
ATOM   3521  HB3 PHE A 354     111.619  89.164 101.129  1.00120.46           H  
ATOM   3522  HB2 PHE A 354     112.984  89.464 100.113  1.00120.46           H  
ATOM   3523  HD1 PHE A 354     114.450  87.624  99.383  1.00120.46           H  
ATOM   3524  HD2 PHE A 354     111.113  86.900 101.936  1.00120.46           H  
ATOM   3525  HE1 PHE A 354     115.354  85.420  99.939  1.00120.46           H  
ATOM   3526  HE2 PHE A 354     112.023  84.697 102.494  1.00120.46           H  
ATOM   3527  HZ  PHE A 354     114.147  83.952 101.501  1.00120.46           H  
TER    3528      PHE A 354
ATOM   3529  N   ASP B   5     101.178  63.671 155.463  1.00202.88           N1+
ATOM   3530  CA  ASP B   5     101.386  64.523 156.628  1.00202.88           C  
ATOM   3531  C   ASP B   5     100.058  64.960 157.238  1.00202.88           C  
ATOM   3532  O   ASP B   5      99.108  65.274 156.521  1.00202.88           O  
ATOM   3533  CB  ASP B   5     102.220  65.750 156.253  1.00202.88           C  
ATOM   3534  CG  ASP B   5     103.693  65.429 156.098  1.00202.88           C  
ATOM   3535  OD1 ASP B   5     104.189  64.542 156.824  1.00202.88           O  
ATOM   3536  OD2 ASP B   5     104.356  66.062 155.250  1.00202.88           O1-
ATOM   3537  H1  ASP B   5     102.072  63.398 155.081  1.00202.88           H  
ATOM   3538  H2  ASP B   5     100.663  62.846 155.736  1.00202.88           H  
ATOM   3539  H3  ASP B   5     100.655  64.178 154.764  1.00202.88           H  
ATOM   3540  HA  ASP B   5     101.935  63.952 157.376  1.00202.88           H  
ATOM   3541  HB3 ASP B   5     102.095  66.519 157.015  1.00202.88           H  
ATOM   3542  HB2 ASP B   5     101.842  66.175 155.323  1.00202.88           H  
ATOM   3543  N   GLN B   6     100.001  64.973 158.572  1.00202.02           N  
ATOM   3544  CA  GLN B   6      98.786  65.400 159.258  1.00202.02           C  
ATOM   3545  C   GLN B   6      98.516  66.885 159.051  1.00202.02           C  
ATOM   3546  O   GLN B   6      97.351  67.299 158.985  1.00202.02           O  
ATOM   3547  CB  GLN B   6      98.883  65.070 160.751  1.00202.02           C  
ATOM   3548  CG  GLN B   6      99.824  65.963 161.562  1.00202.02           C  
ATOM   3549  CD  GLN B   6     101.298  65.672 161.319  1.00202.02           C  
ATOM   3550  OE1 GLN B   6     101.663  64.978 160.370  1.00202.02           O  
ATOM   3551  NE2 GLN B   6     102.152  66.208 162.183  1.00202.02           N  
ATOM   3552  H   GLN B   6     100.803  64.686 159.115  1.00202.02           H  
ATOM   3553  HA  GLN B   6      97.948  64.842 158.841  1.00202.02           H  
ATOM   3554  HB3 GLN B   6      99.182  64.029 160.871  1.00202.02           H  
ATOM   3555  HB2 GLN B   6      97.887  65.102 161.192  1.00202.02           H  
ATOM   3556  HG3 GLN B   6      99.603  65.851 162.624  1.00202.02           H  
ATOM   3557  HG2 GLN B   6      99.619  67.008 161.331  1.00202.02           H  
ATOM   3558 HE22 GLN B   6     103.144  66.052 162.076  1.00202.02           H  
ATOM   3559 HE21 GLN B   6     101.810  66.772 162.948  1.00202.02           H  
ATOM   3560  N   LEU B   7      99.570  67.698 158.944  1.00200.85           N  
ATOM   3561  CA  LEU B   7      99.382  69.129 158.736  1.00200.85           C  
ATOM   3562  C   LEU B   7      98.774  69.424 157.372  1.00200.85           C  
ATOM   3563  O   LEU B   7      97.981  70.361 157.241  1.00200.85           O  
ATOM   3564  CB  LEU B   7     100.711  69.863 158.906  1.00200.85           C  
ATOM   3565  CG  LEU B   7     101.351  69.743 160.292  1.00200.85           C  
ATOM   3566  CD1 LEU B   7     102.499  70.727 160.454  1.00200.85           C  
ATOM   3567  CD2 LEU B   7     100.311  69.946 161.386  1.00200.85           C  
ATOM   3568  H   LEU B   7     100.506  67.323 159.007  1.00200.85           H  
ATOM   3569  HA  LEU B   7      98.694  69.494 159.499  1.00200.85           H  
ATOM   3570  HB3 LEU B   7     100.575  70.917 158.662  1.00200.85           H  
ATOM   3571  HB2 LEU B   7     101.416  69.512 158.152  1.00200.85           H  
ATOM   3572  HG  LEU B   7     101.754  68.735 160.392  1.00200.85           H  
ATOM   3573 HD11 LEU B   7     102.934  70.619 161.448  1.00200.85           H  
ATOM   3574 HD12 LEU B   7     103.261  70.525 159.701  1.00200.85           H  
ATOM   3575 HD13 LEU B   7     102.127  71.744 160.330  1.00200.85           H  
ATOM   3576 HD21 LEU B   7     100.788  69.857 162.362  1.00200.85           H  
ATOM   3577 HD22 LEU B   7      99.868  70.937 161.288  1.00200.85           H  
ATOM   3578 HD23 LEU B   7      99.532  69.190 161.292  1.00200.85           H  
ATOM   3579  N   ARG B   8      99.124  68.639 156.350  1.00202.45           N  
ATOM   3580  CA  ARG B   8      98.506  68.816 155.040  1.00202.45           C  
ATOM   3581  C   ARG B   8      97.008  68.540 155.095  1.00202.45           C  
ATOM   3582  O   ARG B   8      96.208  69.282 154.510  1.00202.45           O  
ATOM   3583  CB  ARG B   8      99.184  67.909 154.014  1.00202.45           C  
ATOM   3584  CG  ARG B   8     100.599  68.332 153.654  1.00202.45           C  
ATOM   3585  CD  ARG B   8     100.615  69.701 152.995  1.00202.45           C  
ATOM   3586  NE  ARG B   8     101.926  70.028 152.442  1.00202.45           N  
ATOM   3587  CZ  ARG B   8     102.688  71.029 152.872  1.00202.45           C  
ATOM   3588  NH1 ARG B   8     103.869  71.255 152.311  1.00202.45           N  
ATOM   3589  NH2 ARG B   8     102.270  71.804 153.863  1.00202.45           N1+
ATOM   3590  H   ARG B   8      99.820  67.919 156.482  1.00202.45           H  
ATOM   3591  HA  ARG B   8      98.652  69.851 154.730  1.00202.45           H  
ATOM   3592  HB3 ARG B   8      98.577  67.870 153.109  1.00202.45           H  
ATOM   3593  HB2 ARG B   8      99.197  66.886 154.389  1.00202.45           H  
ATOM   3594  HG3 ARG B   8     101.036  67.598 152.977  1.00202.45           H  
ATOM   3595  HG2 ARG B   8     101.211  68.356 154.556  1.00202.45           H  
ATOM   3596  HD3 ARG B   8     100.331  70.458 153.725  1.00202.45           H  
ATOM   3597  HD2 ARG B   8      99.869  69.730 152.201  1.00202.45           H  
ATOM   3598  HE  ARG B   8     102.246  69.438 151.687  1.00202.45           H  
ATOM   3599 HH12 ARG B   8     104.447  72.016 152.639  1.00202.45           H  
ATOM   3600 HH11 ARG B   8     104.190  70.666 151.556  1.00202.45           H  
ATOM   3601 HH22 ARG B   8     102.850  72.564 154.189  1.00202.45           H  
ATOM   3602 HH21 ARG B   8     101.372  71.634 154.292  1.00202.45           H  
ATOM   3603  N   GLN B   9      96.607  67.480 155.802  1.00199.96           N  
ATOM   3604  CA  GLN B   9      95.186  67.178 155.937  1.00199.96           C  
ATOM   3605  C   GLN B   9      94.470  68.244 156.759  1.00199.96           C  
ATOM   3606  O   GLN B   9      93.323  68.597 156.462  1.00199.96           O  
ATOM   3607  CB  GLN B   9      95.001  65.796 156.560  1.00199.96           C  
ATOM   3608  CG  GLN B   9      95.536  64.660 155.703  1.00199.96           C  
ATOM   3609  CD  GLN B   9      95.349  63.302 156.349  1.00199.96           C  
ATOM   3610  OE1 GLN B   9      94.437  63.103 157.152  1.00199.96           O  
ATOM   3611  NE2 GLN B   9      96.216  62.358 156.002  1.00199.96           N  
ATOM   3612  H   GLN B   9      97.289  66.882 156.247  1.00199.96           H  
ATOM   3613  HA  GLN B   9      94.745  67.164 154.940  1.00199.96           H  
ATOM   3614  HB3 GLN B   9      93.943  65.629 156.762  1.00199.96           H  
ATOM   3615  HB2 GLN B   9      95.486  65.772 157.536  1.00199.96           H  
ATOM   3616  HG3 GLN B   9      96.595  64.824 155.504  1.00199.96           H  
ATOM   3617  HG2 GLN B   9      95.038  64.672 154.734  1.00199.96           H  
ATOM   3618 HE22 GLN B   9      96.141  61.433 156.400  1.00199.96           H  
ATOM   3619 HE21 GLN B   9      96.950  62.565 155.340  1.00199.96           H  
ATOM   3620  N   GLU B  10      95.130  68.767 157.796  1.00197.06           N  
ATOM   3621  CA  GLU B  10      94.541  69.859 158.564  1.00197.06           C  
ATOM   3622  C   GLU B  10      94.345  71.097 157.697  1.00197.06           C  
ATOM   3623  O   GLU B  10      93.313  71.772 157.787  1.00197.06           O  
ATOM   3624  CB  GLU B  10      95.417  70.183 159.774  1.00197.06           C  
ATOM   3625  CG  GLU B  10      94.826  71.231 160.704  1.00197.06           C  
ATOM   3626  CD  GLU B  10      95.815  71.704 161.752  1.00197.06           C  
ATOM   3627  OE1 GLU B  10      96.853  71.036 161.937  1.00197.06           O  
ATOM   3628  OE2 GLU B  10      95.552  72.745 162.391  1.00197.06           O1-
ATOM   3629  H   GLU B  10      96.039  68.407 158.050  1.00197.06           H  
ATOM   3630  HA  GLU B  10      93.565  69.536 158.925  1.00197.06           H  
ATOM   3631  HB3 GLU B  10      96.397  70.515 159.432  1.00197.06           H  
ATOM   3632  HB2 GLU B  10      95.610  69.269 160.336  1.00197.06           H  
ATOM   3633  HG3 GLU B  10      93.944  70.822 161.197  1.00197.06           H  
ATOM   3634  HG2 GLU B  10      94.484  72.084 160.118  1.00197.06           H  
ATOM   3635  N   ALA B  11      95.329  71.408 156.850  1.00195.47           N  
ATOM   3636  CA  ALA B  11      95.199  72.539 155.938  1.00195.47           C  
ATOM   3637  C   ALA B  11      94.066  72.321 154.945  1.00195.47           C  
ATOM   3638  O   ALA B  11      93.319  73.255 154.629  1.00195.47           O  
ATOM   3639  CB  ALA B  11      96.518  72.774 155.203  1.00195.47           C  
ATOM   3640  H   ALA B  11      96.176  70.858 156.836  1.00195.47           H  
ATOM   3641  HA  ALA B  11      94.972  73.428 156.526  1.00195.47           H  
ATOM   3642  HB1 ALA B  11      96.411  73.620 154.525  1.00195.47           H  
ATOM   3643  HB2 ALA B  11      97.305  72.987 155.927  1.00195.47           H  
ATOM   3644  HB3 ALA B  11      96.781  71.883 154.633  1.00195.47           H  
ATOM   3645  N   GLU B  12      93.930  71.096 154.431  1.00195.63           N  
ATOM   3646  CA  GLU B  12      92.830  70.797 153.519  1.00195.63           C  
ATOM   3647  C   GLU B  12      91.481  70.968 154.207  1.00195.63           C  
ATOM   3648  O   GLU B  12      90.544  71.530 153.626  1.00195.63           O  
ATOM   3649  CB  GLU B  12      92.978  69.378 152.969  1.00195.63           C  
ATOM   3650  CG  GLU B  12      91.992  69.028 151.865  1.00195.63           C  
ATOM   3651  CD  GLU B  12      90.728  68.379 152.395  1.00195.63           C  
ATOM   3652  OE1 GLU B  12      90.740  67.905 153.551  1.00195.63           O  
ATOM   3653  OE2 GLU B  12      89.722  68.341 151.656  1.00195.63           O1-
ATOM   3654  H   GLU B  12      94.590  70.371 154.673  1.00195.63           H  
ATOM   3655  HA  GLU B  12      92.879  71.495 152.683  1.00195.63           H  
ATOM   3656  HB3 GLU B  12      92.876  68.662 153.785  1.00195.63           H  
ATOM   3657  HB2 GLU B  12      93.995  69.237 152.603  1.00195.63           H  
ATOM   3658  HG3 GLU B  12      92.471  68.358 151.151  1.00195.63           H  
ATOM   3659  HG2 GLU B  12      91.731  69.931 151.312  1.00195.63           H  
ATOM   3660  N   GLN B  13      91.365  70.491 155.449  1.00193.23           N  
ATOM   3661  CA  GLN B  13      90.122  70.656 156.195  1.00193.23           C  
ATOM   3662  C   GLN B  13      89.819  72.129 156.441  1.00193.23           C  
ATOM   3663  O   GLN B  13      88.666  72.562 156.329  1.00193.23           O  
ATOM   3664  CB  GLN B  13      90.202  69.890 157.517  1.00193.23           C  
ATOM   3665  CG  GLN B  13      89.267  70.401 158.605  1.00193.23           C  
ATOM   3666  CD  GLN B  13      89.953  71.350 159.568  1.00193.23           C  
ATOM   3667  OE1 GLN B  13      91.115  71.156 159.927  1.00193.23           O  
ATOM   3668  NE2 GLN B  13      89.237  72.385 159.991  1.00193.23           N  
ATOM   3669  H   GLN B  13      92.142  70.011 155.880  1.00193.23           H  
ATOM   3670  HA  GLN B  13      89.310  70.234 155.604  1.00193.23           H  
ATOM   3671  HB3 GLN B  13      91.228  69.910 157.884  1.00193.23           H  
ATOM   3672  HB2 GLN B  13      90.001  68.834 157.335  1.00193.23           H  
ATOM   3673  HG3 GLN B  13      88.859  69.555 159.159  1.00193.23           H  
ATOM   3674  HG2 GLN B  13      88.417  70.904 158.145  1.00193.23           H  
ATOM   3675 HE22 GLN B  13      89.642  73.050 160.634  1.00193.23           H  
ATOM   3676 HE21 GLN B  13      88.287  72.507 159.670  1.00193.23           H  
ATOM   3677  N   LEU B  14      90.844  72.915 156.778  1.00188.37           N  
ATOM   3678  CA  LEU B  14      90.640  74.342 157.005  1.00188.37           C  
ATOM   3679  C   LEU B  14      90.209  75.049 155.725  1.00188.37           C  
ATOM   3680  O   LEU B  14      89.336  75.924 155.757  1.00188.37           O  
ATOM   3681  CB  LEU B  14      91.915  74.966 157.570  1.00188.37           C  
ATOM   3682  CG  LEU B  14      91.720  76.133 158.538  1.00188.37           C  
ATOM   3683  CD1 LEU B  14      90.696  75.776 159.601  1.00188.37           C  
ATOM   3684  CD2 LEU B  14      93.040  76.514 159.182  1.00188.37           C  
ATOM   3685  H   LEU B  14      91.769  72.523 156.878  1.00188.37           H  
ATOM   3686  HA  LEU B  14      89.847  74.460 157.743  1.00188.37           H  
ATOM   3687  HB3 LEU B  14      92.555  75.285 156.747  1.00188.37           H  
ATOM   3688  HB2 LEU B  14      92.510  74.192 158.055  1.00188.37           H  
ATOM   3689  HG  LEU B  14      91.350  76.990 157.976  1.00188.37           H  
ATOM   3690 HD11 LEU B  14      90.569  76.618 160.282  1.00188.37           H  
ATOM   3691 HD12 LEU B  14      89.742  75.547 159.125  1.00188.37           H  
ATOM   3692 HD13 LEU B  14      91.040  74.906 160.160  1.00188.37           H  
ATOM   3693 HD21 LEU B  14      92.883  77.346 159.868  1.00188.37           H  
ATOM   3694 HD22 LEU B  14      93.436  75.660 159.732  1.00188.37           H  
ATOM   3695 HD23 LEU B  14      93.750  76.809 158.409  1.00188.37           H  
ATOM   3696  N   LYS B  15      90.808  74.684 154.590  1.00187.83           N  
ATOM   3697  CA  LYS B  15      90.396  75.262 153.314  1.00187.83           C  
ATOM   3698  C   LYS B  15      88.956  74.894 152.982  1.00187.83           C  
ATOM   3699  O   LYS B  15      88.192  75.728 152.479  1.00187.83           O  
ATOM   3700  CB  LYS B  15      91.338  74.803 152.201  1.00187.83           C  
ATOM   3701  CG  LYS B  15      92.671  75.530 152.174  1.00187.83           C  
ATOM   3702  CD  LYS B  15      93.587  74.964 151.102  1.00187.83           C  
ATOM   3703  CE  LYS B  15      92.900  74.935 149.747  1.00187.83           C  
ATOM   3704  NZ  LYS B  15      93.577  74.007 148.799  1.00187.83           N1+
ATOM   3705  H   LYS B  15      91.553  74.002 154.609  1.00187.83           H  
ATOM   3706  HA  LYS B  15      90.462  76.347 153.393  1.00187.83           H  
ATOM   3707  HB3 LYS B  15      90.843  74.921 151.237  1.00187.83           H  
ATOM   3708  HB2 LYS B  15      91.513  73.731 152.295  1.00187.83           H  
ATOM   3709  HG3 LYS B  15      93.153  75.440 153.148  1.00187.83           H  
ATOM   3710  HG2 LYS B  15      92.502  76.590 151.984  1.00187.83           H  
ATOM   3711  HD3 LYS B  15      93.887  73.953 151.378  1.00187.83           H  
ATOM   3712  HD2 LYS B  15      94.490  75.572 151.038  1.00187.83           H  
ATOM   3713  HE3 LYS B  15      92.888  75.940 149.325  1.00187.83           H  
ATOM   3714  HE2 LYS B  15      91.861  74.630 149.874  1.00187.83           H  
ATOM   3715  HZ1 LYS B  15      93.566  73.071 149.178  1.00187.83           H  
ATOM   3716  HZ2 LYS B  15      93.092  74.017 147.913  1.00187.83           H  
ATOM   3717  HZ3 LYS B  15      94.533  74.303 148.662  1.00187.83           H  
ATOM   3718  N   ASN B  16      88.569  73.643 153.247  1.00184.70           N  
ATOM   3719  CA  ASN B  16      87.187  73.235 153.018  1.00184.70           C  
ATOM   3720  C   ASN B  16      86.228  74.023 153.901  1.00184.70           C  
ATOM   3721  O   ASN B  16      85.154  74.438 153.449  1.00184.70           O  
ATOM   3722  CB  ASN B  16      87.036  71.734 153.264  1.00184.70           C  
ATOM   3723  CG  ASN B  16      86.053  71.085 152.311  1.00184.70           C  
ATOM   3724  OD1 ASN B  16      85.074  71.703 151.896  1.00184.70           O  
ATOM   3725  ND2 ASN B  16      86.310  69.831 151.959  1.00184.70           N  
ATOM   3726  H   ASN B  16      89.234  72.974 153.608  1.00184.70           H  
ATOM   3727  HA  ASN B  16      86.938  73.438 151.976  1.00184.70           H  
ATOM   3728  HB3 ASN B  16      86.710  71.566 154.291  1.00184.70           H  
ATOM   3729  HB2 ASN B  16      88.008  71.251 153.166  1.00184.70           H  
ATOM   3730 HD22 ASN B  16      85.689  69.347 151.326  1.00184.70           H  
ATOM   3731 HD21 ASN B  16      87.126  69.361 152.324  1.00184.70           H  
ATOM   3732  N   GLN B  17      86.600  74.240 155.164  1.00182.58           N  
ATOM   3733  CA  GLN B  17      85.767  75.037 156.060  1.00182.58           C  
ATOM   3734  C   GLN B  17      85.646  76.474 155.566  1.00182.58           C  
ATOM   3735  O   GLN B  17      84.565  77.072 155.632  1.00182.58           O  
ATOM   3736  CB  GLN B  17      86.339  74.998 157.477  1.00182.58           C  
ATOM   3737  CG  GLN B  17      85.463  75.657 158.532  1.00182.58           C  
ATOM   3738  CD  GLN B  17      85.821  77.112 158.764  1.00182.58           C  
ATOM   3739  OE1 GLN B  17      86.968  77.518 158.579  1.00182.58           O  
ATOM   3740  NE2 GLN B  17      84.839  77.905 159.174  1.00182.58           N  
ATOM   3741  H   GLN B  17      87.466  73.851 155.509  1.00182.58           H  
ATOM   3742  HA  GLN B  17      84.770  74.597 156.081  1.00182.58           H  
ATOM   3743  HB3 GLN B  17      87.324  75.466 157.482  1.00182.58           H  
ATOM   3744  HB2 GLN B  17      86.529  73.963 157.761  1.00182.58           H  
ATOM   3745  HG3 GLN B  17      85.551  75.108 159.470  1.00182.58           H  
ATOM   3746  HG2 GLN B  17      84.418  75.585 158.232  1.00182.58           H  
ATOM   3747 HE22 GLN B  17      85.019  78.884 159.345  1.00182.58           H  
ATOM   3748 HE21 GLN B  17      83.912  77.529 159.315  1.00182.58           H  
ATOM   3749  N   ILE B  18      86.747  77.045 155.073  1.00177.88           N  
ATOM   3750  CA  ILE B  18      86.711  78.407 154.546  1.00177.88           C  
ATOM   3751  C   ILE B  18      85.784  78.490 153.341  1.00177.88           C  
ATOM   3752  O   ILE B  18      84.980  79.422 153.219  1.00177.88           O  
ATOM   3753  CB  ILE B  18      88.133  78.884 154.198  1.00177.88           C  
ATOM   3754  CG1 ILE B  18      88.946  79.092 155.474  1.00177.88           C  
ATOM   3755  CG2 ILE B  18      88.085  80.164 153.380  1.00177.88           C  
ATOM   3756  CD1 ILE B  18      88.277  80.005 156.464  1.00177.88           C  
ATOM   3757  H   ILE B  18      87.619  76.535 155.061  1.00177.88           H  
ATOM   3758  HA  ILE B  18      86.315  79.061 155.323  1.00177.88           H  
ATOM   3759  HB  ILE B  18      88.619  78.112 153.602  1.00177.88           H  
ATOM   3760 HG13 ILE B  18      89.926  79.493 155.217  1.00177.88           H  
ATOM   3761 HG12 ILE B  18      89.136  78.127 155.943  1.00177.88           H  
ATOM   3762 HG21 ILE B  18      89.100  80.484 153.145  1.00177.88           H  
ATOM   3763 HG22 ILE B  18      87.538  79.984 152.455  1.00177.88           H  
ATOM   3764 HG23 ILE B  18      87.583  80.943 153.953  1.00177.88           H  
ATOM   3765 HD11 ILE B  18      88.908  80.109 157.347  1.00177.88           H  
ATOM   3766 HD12 ILE B  18      88.123  80.984 156.010  1.00177.88           H  
ATOM   3767 HD13 ILE B  18      87.314  79.584 156.754  1.00177.88           H  
ATOM   3768  N   ARG B  19      85.885  77.520 152.429  1.00178.12           N  
ATOM   3769  CA  ARG B  19      85.013  77.516 151.258  1.00178.12           C  
ATOM   3770  C   ARG B  19      83.551  77.359 151.660  1.00178.12           C  
ATOM   3771  O   ARG B  19      82.667  78.011 151.090  1.00178.12           O  
ATOM   3772  CB  ARG B  19      85.429  76.406 150.294  1.00178.12           C  
ATOM   3773  CG  ARG B  19      84.711  76.447 148.956  1.00178.12           C  
ATOM   3774  CD  ARG B  19      83.704  75.318 148.831  1.00178.12           C  
ATOM   3775  NE  ARG B  19      84.342  74.007 148.901  1.00178.12           N  
ATOM   3776  CZ  ARG B  19      83.752  72.915 149.375  1.00178.12           C  
ATOM   3777  NH1 ARG B  19      84.408  71.763 149.401  1.00178.12           N  
ATOM   3778  NH2 ARG B  19      82.506  72.973 149.825  1.00178.12           N1+
ATOM   3779  H   ARG B  19      86.567  76.784 152.547  1.00178.12           H  
ATOM   3780  HA  ARG B  19      85.125  78.472 150.746  1.00178.12           H  
ATOM   3781  HB3 ARG B  19      85.261  75.437 150.765  1.00178.12           H  
ATOM   3782  HB2 ARG B  19      86.505  76.456 150.128  1.00178.12           H  
ATOM   3783  HG3 ARG B  19      85.441  76.373 148.150  1.00178.12           H  
ATOM   3784  HG2 ARG B  19      84.199  77.403 148.848  1.00178.12           H  
ATOM   3785  HD3 ARG B  19      83.170  75.411 147.885  1.00178.12           H  
ATOM   3786  HD2 ARG B  19      82.963  75.403 149.626  1.00178.12           H  
ATOM   3787  HE  ARG B  19      85.292  73.960 148.560  1.00178.12           H  
ATOM   3788 HH12 ARG B  19      83.958  70.934 149.762  1.00178.12           H  
ATOM   3789 HH11 ARG B  19      85.358  71.715 149.060  1.00178.12           H  
ATOM   3790 HH22 ARG B  19      82.060  72.141 150.185  1.00178.12           H  
ATOM   3791 HH21 ARG B  19      82.003  73.849 149.808  1.00178.12           H  
ATOM   3792  N   ASP B  20      83.279  76.496 152.642  1.00176.49           N  
ATOM   3793  CA  ASP B  20      81.910  76.315 153.114  1.00176.49           C  
ATOM   3794  C   ASP B  20      81.361  77.600 153.720  1.00176.49           C  
ATOM   3795  O   ASP B  20      80.206  77.966 153.475  1.00176.49           O  
ATOM   3796  CB  ASP B  20      81.855  75.175 154.131  1.00176.49           C  
ATOM   3797  CG  ASP B  20      80.467  74.584 154.268  1.00176.49           C  
ATOM   3798  OD1 ASP B  20      79.572  75.279 154.794  1.00176.49           O  
ATOM   3799  OD2 ASP B  20      80.271  73.423 153.853  1.00176.49           O1-
ATOM   3800  H   ASP B  20      84.024  75.961 153.065  1.00176.49           H  
ATOM   3801  HA  ASP B  20      81.287  76.044 152.262  1.00176.49           H  
ATOM   3802  HB3 ASP B  20      82.191  75.539 155.102  1.00176.49           H  
ATOM   3803  HB2 ASP B  20      82.554  74.393 153.836  1.00176.49           H  
ATOM   3804  N   ALA B  21      82.173  78.298 154.518  1.00170.89           N  
ATOM   3805  CA  ALA B  21      81.729  79.562 155.100  1.00170.89           C  
ATOM   3806  C   ALA B  21      81.480  80.608 154.021  1.00170.89           C  
ATOM   3807  O   ALA B  21      80.500  81.362 154.089  1.00170.89           O  
ATOM   3808  CB  ALA B  21      82.759  80.066 156.111  1.00170.89           C  
ATOM   3809  H   ALA B  21      83.100  77.953 154.722  1.00170.89           H  
ATOM   3810  HA  ALA B  21      80.791  79.385 155.627  1.00170.89           H  
ATOM   3811  HB1 ALA B  21      82.418  81.009 156.539  1.00170.89           H  
ATOM   3812  HB2 ALA B  21      82.879  79.330 156.906  1.00170.89           H  
ATOM   3813  HB3 ALA B  21      83.715  80.219 155.611  1.00170.89           H  
ATOM   3814  N   ARG B  22      82.359  80.670 153.017  1.00161.57           N  
ATOM   3815  CA  ARG B  22      82.168  81.613 151.919  1.00161.57           C  
ATOM   3816  C   ARG B  22      80.871  81.330 151.173  1.00161.57           C  
ATOM   3817  O   ARG B  22      80.131  82.258 150.824  1.00161.57           O  
ATOM   3818  CB  ARG B  22      83.357  81.548 150.960  1.00161.57           C  
ATOM   3819  CG  ARG B  22      84.477  82.528 151.266  1.00161.57           C  
ATOM   3820  CD  ARG B  22      85.780  82.062 150.636  1.00161.57           C  
ATOM   3821  NE  ARG B  22      86.731  83.153 150.447  1.00161.57           N  
ATOM   3822  CZ  ARG B  22      88.018  82.979 150.166  1.00161.57           C  
ATOM   3823  NH1 ARG B  22      88.512  81.756 150.041  1.00161.57           N  
ATOM   3824  NH2 ARG B  22      88.813  84.029 150.010  1.00161.57           N1+
ATOM   3825  H   ARG B  22      83.165  80.061 153.013  1.00161.57           H  
ATOM   3826  HA  ARG B  22      82.114  82.619 152.334  1.00161.57           H  
ATOM   3827  HB3 ARG B  22      83.007  81.707 149.940  1.00161.57           H  
ATOM   3828  HB2 ARG B  22      83.757  80.534 150.950  1.00161.57           H  
ATOM   3829  HG3 ARG B  22      84.604  82.608 152.346  1.00161.57           H  
ATOM   3830  HG2 ARG B  22      84.216  83.511 150.875  1.00161.57           H  
ATOM   3831  HD3 ARG B  22      85.570  81.593 149.674  1.00161.57           H  
ATOM   3832  HD2 ARG B  22      86.231  81.293 151.263  1.00161.57           H  
ATOM   3833  HE  ARG B  22      86.357  84.086 150.542  1.00161.57           H  
ATOM   3834 HH12 ARG B  22      89.491  81.626 149.827  1.00161.57           H  
ATOM   3835 HH11 ARG B  22      87.910  80.954 150.159  1.00161.57           H  
ATOM   3836 HH22 ARG B  22      89.791  83.895 149.796  1.00161.57           H  
ATOM   3837 HH21 ARG B  22      88.440  84.963 150.105  1.00161.57           H  
ATOM   3838  N   LYS B  23      80.583  80.053 150.914  1.00166.48           N  
ATOM   3839  CA  LYS B  23      79.337  79.698 150.241  1.00166.48           C  
ATOM   3840  C   LYS B  23      78.128  80.040 151.104  1.00166.48           C  
ATOM   3841  O   LYS B  23      77.122  80.554 150.601  1.00166.48           O  
ATOM   3842  CB  LYS B  23      79.349  78.212 149.876  1.00166.48           C  
ATOM   3843  CG  LYS B  23      78.107  77.708 149.144  1.00166.48           C  
ATOM   3844  CD  LYS B  23      77.073  77.130 150.101  1.00166.48           C  
ATOM   3845  CE  LYS B  23      77.545  75.813 150.692  1.00166.48           C  
ATOM   3846  NZ  LYS B  23      76.537  75.232 151.621  1.00166.48           N1+
ATOM   3847  H   LYS B  23      81.229  79.325 151.184  1.00166.48           H  
ATOM   3848  HA  LYS B  23      79.271  80.275 149.319  1.00166.48           H  
ATOM   3849  HB3 LYS B  23      79.500  77.620 150.779  1.00166.48           H  
ATOM   3850  HB2 LYS B  23      80.233  77.995 149.276  1.00166.48           H  
ATOM   3851  HG3 LYS B  23      78.397  76.946 148.420  1.00166.48           H  
ATOM   3852  HG2 LYS B  23      77.661  78.527 148.580  1.00166.48           H  
ATOM   3853  HD3 LYS B  23      76.134  76.973 149.570  1.00166.48           H  
ATOM   3854  HD2 LYS B  23      76.885  77.842 150.905  1.00166.48           H  
ATOM   3855  HE3 LYS B  23      78.482  75.970 151.226  1.00166.48           H  
ATOM   3856  HE2 LYS B  23      77.747  75.106 149.887  1.00166.48           H  
ATOM   3857  HZ1 LYS B  23      75.675  75.065 151.122  1.00166.48           H  
ATOM   3858  HZ2 LYS B  23      76.885  74.360 151.993  1.00166.48           H  
ATOM   3859  HZ3 LYS B  23      76.366  75.877 152.379  1.00166.48           H  
ATOM   3860  N   ALA B  24      78.205  79.754 152.407  1.00166.54           N  
ATOM   3861  CA  ALA B  24      77.070  79.999 153.291  1.00166.54           C  
ATOM   3862  C   ALA B  24      76.764  81.487 153.410  1.00166.54           C  
ATOM   3863  O   ALA B  24      75.594  81.885 153.433  1.00166.54           O  
ATOM   3864  CB  ALA B  24      77.338  79.395 154.669  1.00166.54           C  
ATOM   3865  H   ALA B  24      79.055  79.364 152.789  1.00166.54           H  
ATOM   3866  HA  ALA B  24      76.196  79.505 152.867  1.00166.54           H  
ATOM   3867  HB1 ALA B  24      76.485  79.583 155.321  1.00166.54           H  
ATOM   3868  HB2 ALA B  24      77.490  78.320 154.572  1.00166.54           H  
ATOM   3869  HB3 ALA B  24      78.230  79.850 155.098  1.00166.54           H  
ATOM   3870  N   CYS B  25      77.801  82.324 153.488  1.00162.41           N  
ATOM   3871  CA  CYS B  25      77.590  83.762 153.606  1.00162.41           C  
ATOM   3872  C   CYS B  25      77.034  84.386 152.332  1.00162.41           C  
ATOM   3873  O   CYS B  25      76.609  85.545 152.368  1.00162.41           O  
ATOM   3874  CB  CYS B  25      78.900  84.452 153.989  1.00162.41           C  
ATOM   3875  SG  CYS B  25      78.707  86.114 154.672  1.00162.41           S  
ATOM   3876  H   CYS B  25      78.744  81.963 153.466  1.00162.41           H  
ATOM   3877  HA  CYS B  25      76.871  83.933 154.407  1.00162.41           H  
ATOM   3878  HB3 CYS B  25      79.554  84.494 153.118  1.00162.41           H  
ATOM   3879  HB2 CYS B  25      79.441  83.829 154.702  1.00162.41           H  
ATOM   3880  HG  CYS B  25      78.106  86.899 153.773  1.00162.41           H  
ATOM   3881  N   ALA B  26      77.018  83.654 151.222  1.00158.55           N  
ATOM   3882  CA  ALA B  26      76.596  84.222 149.952  1.00158.55           C  
ATOM   3883  C   ALA B  26      75.083  84.424 149.911  1.00158.55           C  
ATOM   3884  O   ALA B  26      74.328  83.892 150.729  1.00158.55           O  
ATOM   3885  CB  ALA B  26      77.033  83.327 148.793  1.00158.55           C  
ATOM   3886  H   ALA B  26      77.302  82.685 151.252  1.00158.55           H  
ATOM   3887  HA  ALA B  26      77.075  85.194 149.835  1.00158.55           H  
ATOM   3888  HB1 ALA B  26      76.709  83.768 147.850  1.00158.55           H  
ATOM   3889  HB2 ALA B  26      78.119  83.233 148.795  1.00158.55           H  
ATOM   3890  HB3 ALA B  26      76.584  82.340 148.906  1.00158.55           H  
ATOM   3891  N   ASP B  27      74.653  85.213 148.934  1.00154.58           N  
ATOM   3892  CA  ASP B  27      73.241  85.487 148.689  1.00154.58           C  
ATOM   3893  C   ASP B  27      73.045  85.534 147.179  1.00154.58           C  
ATOM   3894  O   ASP B  27      73.897  85.080 146.407  1.00154.58           O  
ATOM   3895  CB  ASP B  27      72.802  86.786 149.383  1.00154.58           C  
ATOM   3896  CG  ASP B  27      72.262  86.549 150.775  1.00154.58           C  
ATOM   3897  OD1 ASP B  27      71.767  85.434 151.041  1.00154.58           O  
ATOM   3898  OD2 ASP B  27      72.326  87.482 151.601  1.00154.58           O1-
ATOM   3899  H   ASP B  27      75.316  85.658 148.315  1.00154.58           H  
ATOM   3900  HA  ASP B  27      72.652  84.662 149.090  1.00154.58           H  
ATOM   3901  HB3 ASP B  27      72.041  87.280 148.779  1.00154.58           H  
ATOM   3902  HB2 ASP B  27      73.647  87.473 149.434  1.00154.58           H  
ATOM   3903  N   ALA B  28      71.905  86.066 146.744  1.00152.04           N  
ATOM   3904  CA  ALA B  28      71.700  86.318 145.326  1.00152.04           C  
ATOM   3905  C   ALA B  28      72.795  87.236 144.798  1.00152.04           C  
ATOM   3906  O   ALA B  28      73.189  88.202 145.456  1.00152.04           O  
ATOM   3907  CB  ALA B  28      70.323  86.939 145.088  1.00152.04           C  
ATOM   3908  H   ALA B  28      71.173  86.298 147.400  1.00152.04           H  
ATOM   3909  HA  ALA B  28      71.752  85.369 144.792  1.00152.04           H  
ATOM   3910  HB1 ALA B  28      70.185  87.121 144.022  1.00152.04           H  
ATOM   3911  HB2 ALA B  28      69.550  86.257 145.442  1.00152.04           H  
ATOM   3912  HB3 ALA B  28      70.251  87.882 145.630  1.00152.04           H  
ATOM   3913  N   THR B  29      73.291  86.926 143.603  1.00146.58           N  
ATOM   3914  CA  THR B  29      74.454  87.616 143.068  1.00146.58           C  
ATOM   3915  C   THR B  29      74.107  89.059 142.708  1.00146.58           C  
ATOM   3916  O   THR B  29      72.958  89.500 142.801  1.00146.58           O  
ATOM   3917  CB  THR B  29      75.001  86.874 141.852  1.00146.58           C  
ATOM   3918  OG1 THR B  29      76.215  87.498 141.418  1.00146.58           O  
ATOM   3919  CG2 THR B  29      73.994  86.905 140.717  1.00146.58           C  
ATOM   3920  H   THR B  29      72.859  86.200 143.050  1.00146.58           H  
ATOM   3921  HA  THR B  29      75.227  87.631 143.836  1.00146.58           H  
ATOM   3922  HB  THR B  29      75.206  85.838 142.124  1.00146.58           H  
ATOM   3923  HG1 THR B  29      76.861  87.470 142.127  1.00146.58           H  
ATOM   3924 HG21 THR B  29      74.399  86.372 139.857  1.00146.58           H  
ATOM   3925 HG22 THR B  29      73.069  86.426 141.038  1.00146.58           H  
ATOM   3926 HG23 THR B  29      73.790  87.939 140.440  1.00146.58           H  
ATOM   3927  N   LEU B  30      75.132  89.803 142.285  1.00138.88           N  
ATOM   3928  CA  LEU B  30      74.958  91.205 141.920  1.00138.88           C  
ATOM   3929  C   LEU B  30      73.996  91.379 140.751  1.00138.88           C  
ATOM   3930  O   LEU B  30      73.385  92.446 140.617  1.00138.88           O  
ATOM   3931  CB  LEU B  30      76.325  91.818 141.597  1.00138.88           C  
ATOM   3932  CG  LEU B  30      76.447  93.282 141.167  1.00138.88           C  
ATOM   3933  CD1 LEU B  30      76.254  94.199 142.351  1.00138.88           C  
ATOM   3934  CD2 LEU B  30      77.809  93.535 140.550  1.00138.88           C  
ATOM   3935  H   LEU B  30      76.054  89.397 142.212  1.00138.88           H  
ATOM   3936  HA  LEU B  30      74.545  91.731 142.781  1.00138.88           H  
ATOM   3937  HB3 LEU B  30      76.827  91.191 140.860  1.00138.88           H  
ATOM   3938  HB2 LEU B  30      76.998  91.640 142.436  1.00138.88           H  
ATOM   3939  HG  LEU B  30      75.678  93.497 140.425  1.00138.88           H  
ATOM   3940 HD11 LEU B  30      76.344  95.236 142.027  1.00138.88           H  
ATOM   3941 HD12 LEU B  30      75.265  94.037 142.779  1.00138.88           H  
ATOM   3942 HD13 LEU B  30      77.014  93.987 143.103  1.00138.88           H  
ATOM   3943 HD21 LEU B  30      77.883  94.580 140.248  1.00138.88           H  
ATOM   3944 HD22 LEU B  30      78.587  93.312 141.281  1.00138.88           H  
ATOM   3945 HD23 LEU B  30      77.937  92.895 139.677  1.00138.88           H  
ATOM   3946  N   SER B  31      73.841  90.349 139.914  1.00142.92           N  
ATOM   3947  CA  SER B  31      72.933  90.444 138.776  1.00142.92           C  
ATOM   3948  C   SER B  31      71.492  90.644 139.227  1.00142.92           C  
ATOM   3949  O   SER B  31      70.763  91.460 138.651  1.00142.92           O  
ATOM   3950  CB  SER B  31      73.054  89.193 137.906  1.00142.92           C  
ATOM   3951  OG  SER B  31      72.120  89.220 136.841  1.00142.92           O  
ATOM   3952  H   SER B  31      74.355  89.493 140.066  1.00142.92           H  
ATOM   3953  HA  SER B  31      73.226  91.306 138.177  1.00142.92           H  
ATOM   3954  HB3 SER B  31      72.881  88.308 138.518  1.00142.92           H  
ATOM   3955  HB2 SER B  31      74.064  89.129 137.501  1.00142.92           H  
ATOM   3956  HG  SER B  31      71.229  89.261 137.197  1.00142.92           H  
ATOM   3957  N   GLN B  32      71.059  89.912 140.256  1.00145.32           N  
ATOM   3958  CA  GLN B  32      69.689  90.062 140.734  1.00145.32           C  
ATOM   3959  C   GLN B  32      69.433  91.476 141.240  1.00145.32           C  
ATOM   3960  O   GLN B  32      68.367  92.050 140.992  1.00145.32           O  
ATOM   3961  CB  GLN B  32      69.393  89.043 141.834  1.00145.32           C  
ATOM   3962  CG  GLN B  32      69.044  87.658 141.322  1.00145.32           C  
ATOM   3963  CD  GLN B  32      70.270  86.845 140.973  1.00145.32           C  
ATOM   3964  OE1 GLN B  32      71.029  86.438 141.853  1.00145.32           O  
ATOM   3965  NE2 GLN B  32      70.474  86.604 139.684  1.00145.32           N  
ATOM   3966  H   GLN B  32      71.680  89.254 140.704  1.00145.32           H  
ATOM   3967  HA  GLN B  32      69.014  89.870 139.900  1.00145.32           H  
ATOM   3968  HB3 GLN B  32      68.580  89.412 142.459  1.00145.32           H  
ATOM   3969  HB2 GLN B  32      70.250  88.975 142.504  1.00145.32           H  
ATOM   3970  HG3 GLN B  32      68.406  87.747 140.443  1.00145.32           H  
ATOM   3971  HG2 GLN B  32      68.461  87.129 142.076  1.00145.32           H  
ATOM   3972 HE22 GLN B  32      71.277  86.066 139.392  1.00145.32           H  
ATOM   3973 HE21 GLN B  32      69.826  86.959 138.995  1.00145.32           H  
ATOM   3974  N   ILE B  33      70.401  92.053 141.953  1.00140.31           N  
ATOM   3975  CA  ILE B  33      70.218  93.392 142.500  1.00140.31           C  
ATOM   3976  C   ILE B  33      70.217  94.435 141.388  1.00140.31           C  
ATOM   3977  O   ILE B  33      69.386  95.351 141.382  1.00140.31           O  
ATOM   3978  CB  ILE B  33      71.297  93.688 143.556  1.00140.31           C  
ATOM   3979  CG1 ILE B  33      71.492  92.477 144.469  1.00140.31           C  
ATOM   3980  CG2 ILE B  33      70.912  94.904 144.377  1.00140.31           C  
ATOM   3981  CD1 ILE B  33      70.321  92.208 145.386  1.00140.31           C  
ATOM   3982  H   ILE B  33      71.268  91.562 142.117  1.00140.31           H  
ATOM   3983  HA  ILE B  33      69.246  93.424 142.993  1.00140.31           H  
ATOM   3984  HB  ILE B  33      72.237  93.895 143.045  1.00140.31           H  
ATOM   3985 HG13 ILE B  33      72.394  92.615 145.065  1.00140.31           H  
ATOM   3986 HG12 ILE B  33      71.685  91.593 143.861  1.00140.31           H  
ATOM   3987 HG21 ILE B  33      71.685  95.101 145.120  1.00140.31           H  
ATOM   3988 HG22 ILE B  33      70.810  95.769 143.721  1.00140.31           H  
ATOM   3989 HG23 ILE B  33      69.964  94.717 144.881  1.00140.31           H  
ATOM   3990 HD11 ILE B  33      70.534  91.334 146.002  1.00140.31           H  
ATOM   3991 HD12 ILE B  33      70.156  93.073 146.028  1.00140.31           H  
ATOM   3992 HD13 ILE B  33      69.427  92.022 144.790  1.00140.31           H  
ATOM   3993  N   THR B  34      71.139  94.319 140.430  1.00137.07           N  
ATOM   3994  CA  THR B  34      71.316  95.338 139.402  1.00137.07           C  
ATOM   3995  C   THR B  34      70.565  95.024 138.111  1.00137.07           C  
ATOM   3996  O   THR B  34      70.845  95.639 137.077  1.00137.07           O  
ATOM   3997  CB  THR B  34      72.802  95.537 139.105  1.00137.07           C  
ATOM   3998  OG1 THR B  34      73.304  94.403 138.387  1.00137.07           O  
ATOM   3999  CG2 THR B  34      73.582  95.706 140.395  1.00137.07           C  
ATOM   4000  H   THR B  34      71.740  93.507 140.403  1.00137.07           H  
ATOM   4001  HA  THR B  34      70.926  96.277 139.794  1.00137.07           H  
ATOM   4002  HB  THR B  34      72.927  96.430 138.493  1.00137.07           H  
ATOM   4003  HG1 THR B  34      74.086  94.658 137.892  1.00137.07           H  
ATOM   4004 HG21 THR B  34      74.638  95.847 140.166  1.00137.07           H  
ATOM   4005 HG22 THR B  34      73.209  96.577 140.934  1.00137.07           H  
ATOM   4006 HG23 THR B  34      73.460  94.816 141.013  1.00137.07           H  
ATOM   4007  N   ASN B  35      69.633  94.070 138.142  1.00139.87           N  
ATOM   4008  CA  ASN B  35      68.825  93.793 136.959  1.00139.87           C  
ATOM   4009  C   ASN B  35      68.006  95.007 136.532  1.00139.87           C  
ATOM   4010  O   ASN B  35      67.904  95.304 135.336  1.00139.87           O  
ATOM   4011  CB  ASN B  35      67.909  92.598 137.227  1.00139.87           C  
ATOM   4012  CG  ASN B  35      67.308  92.026 135.958  1.00139.87           C  
ATOM   4013  OD1 ASN B  35      66.427  91.045 136.113  1.00139.87           O  
ATOM   4014  ND2 ASN B  35      67.633  92.458 134.853  1.00139.87           N  
ATOM   4015  H   ASN B  35      69.485  93.536 138.987  1.00139.87           H  
ATOM   4016  HA  ASN B  35      69.497  93.531 136.142  1.00139.87           H  
ATOM   4017  HB3 ASN B  35      67.109  92.899 137.903  1.00139.87           H  
ATOM   4018  HB2 ASN B  35      68.470  91.820 137.745  1.00139.87           H  
ATOM   4019 HD22 ASN B  35      67.223  92.066 134.017  1.00139.87           H  
ATOM   4020 HD21 ASN B  35      68.309  93.205 134.782  1.00139.87           H  
ATOM   4021  N   ASN B  36      67.418  95.722 137.486  1.00138.43           N  
ATOM   4022  CA  ASN B  36      66.432  96.750 137.175  1.00138.43           C  
ATOM   4023  C   ASN B  36      67.019  98.140 136.941  1.00138.43           C  
ATOM   4024  O   ASN B  36      66.270  99.049 136.568  1.00138.43           O  
ATOM   4025  CB  ASN B  36      65.349  96.772 138.274  1.00138.43           C  
ATOM   4026  CG  ASN B  36      65.721  97.608 139.511  1.00138.43           C  
ATOM   4027  OD1 ASN B  36      64.876  97.516 140.530  1.00138.43           O  
ATOM   4028  ND2 ASN B  36      66.729  98.313 139.559  1.00138.43           N  
ATOM   4029  H   ASN B  36      67.651  95.559 138.455  1.00138.43           H  
ATOM   4030  HA  ASN B  36      65.941  96.451 136.249  1.00138.43           H  
ATOM   4031  HB3 ASN B  36      65.126  95.750 138.582  1.00138.43           H  
ATOM   4032  HB2 ASN B  36      64.415  97.145 137.853  1.00138.43           H  
ATOM   4033 HD22 ASN B  36      66.934  98.845 140.393  1.00138.43           H  
ATOM   4034 HD21 ASN B  36      67.351  98.359 138.765  1.00138.43           H  
ATOM   4035  N   ILE B  37      68.323  98.337 137.146  1.00133.05           N  
ATOM   4036  CA  ILE B  37      68.883  99.675 136.979  1.00133.05           C  
ATOM   4037  C   ILE B  37      68.968 100.032 135.498  1.00133.05           C  
ATOM   4038  O   ILE B  37      68.959  99.170 134.611  1.00133.05           O  
ATOM   4039  CB  ILE B  37      70.258  99.790 137.656  1.00133.05           C  
ATOM   4040  CG1 ILE B  37      71.252  98.824 137.013  1.00133.05           C  
ATOM   4041  CG2 ILE B  37      70.140  99.532 139.147  1.00133.05           C  
ATOM   4042  CD1 ILE B  37      72.678  99.037 137.460  1.00133.05           C  
ATOM   4043  H   ILE B  37      68.914  97.564 137.415  1.00133.05           H  
ATOM   4044  HA  ILE B  37      68.210 100.385 137.459  1.00133.05           H  
ATOM   4045  HB  ILE B  37      70.626 100.806 137.513  1.00133.05           H  
ATOM   4046 HG13 ILE B  37      71.195  98.916 135.928  1.00133.05           H  
ATOM   4047 HG12 ILE B  37      70.954  97.799 137.232  1.00133.05           H  
ATOM   4048 HG21 ILE B  37      71.123  99.618 139.610  1.00133.05           H  
ATOM   4049 HG22 ILE B  37      69.465 100.264 139.591  1.00133.05           H  
ATOM   4050 HG23 ILE B  37      69.747  98.529 139.313  1.00133.05           H  
ATOM   4051 HD11 ILE B  37      73.327  98.316 136.963  1.00133.05           H  
ATOM   4052 HD12 ILE B  37      72.993 100.048 137.201  1.00133.05           H  
ATOM   4053 HD13 ILE B  37      72.745  98.901 138.539  1.00133.05           H  
ATOM   4054  N   ASP B  38      69.048 101.336 135.231  1.00135.38           N  
ATOM   4055  CA  ASP B  38      69.144 101.825 133.862  1.00135.38           C  
ATOM   4056  C   ASP B  38      70.545 101.575 133.307  1.00135.38           C  
ATOM   4057  O   ASP B  38      71.536 101.766 134.015  1.00135.38           O  
ATOM   4058  CB  ASP B  38      68.825 103.318 133.800  1.00135.38           C  
ATOM   4059  CG  ASP B  38      67.368 103.617 134.091  1.00135.38           C  
ATOM   4060  OD1 ASP B  38      66.512 102.755 133.804  1.00135.38           O  
ATOM   4061  OD2 ASP B  38      67.077 104.717 134.605  1.00135.38           O1-
ATOM   4062  H   ASP B  38      69.043 102.007 135.986  1.00135.38           H  
ATOM   4063  HA  ASP B  38      68.423 101.287 133.247  1.00135.38           H  
ATOM   4064  HB3 ASP B  38      69.084 103.703 132.814  1.00135.38           H  
ATOM   4065  HB2 ASP B  38      69.454 103.853 134.512  1.00135.38           H  
ATOM   4066  N   PRO B  39      70.655 101.150 132.054  1.00129.77           N  
ATOM   4067  CA  PRO B  39      71.968 100.947 131.442  1.00129.77           C  
ATOM   4068  C   PRO B  39      72.455 102.203 130.727  1.00129.77           C  
ATOM   4069  O   PRO B  39      71.729 103.185 130.566  1.00129.77           O  
ATOM   4070  CB  PRO B  39      71.703  99.819 130.439  1.00129.77           C  
ATOM   4071  CG  PRO B  39      70.286 100.036 130.022  1.00129.77           C  
ATOM   4072  CD  PRO B  39      69.562 100.677 131.187  1.00129.77           C  
ATOM   4073  HA  PRO B  39      72.693 100.629 132.191  1.00129.77           H  
ATOM   4074  HB3 PRO B  39      71.786  98.858 130.947  1.00129.77           H  
ATOM   4075  HB2 PRO B  39      72.356  99.944 129.575  1.00129.77           H  
ATOM   4076  HG3 PRO B  39      69.824  99.076 129.792  1.00129.77           H  
ATOM   4077  HG2 PRO B  39      70.259 100.708 129.164  1.00129.77           H  
ATOM   4078  HD2 PRO B  39      68.990 101.533 130.829  1.00129.77           H  
ATOM   4079  HD3 PRO B  39      68.986  99.917 131.715  1.00129.77           H  
ATOM   4080  N   VAL B  40      73.712 102.148 130.299  1.00124.26           N  
ATOM   4081  CA  VAL B  40      74.322 103.194 129.488  1.00124.26           C  
ATOM   4082  C   VAL B  40      74.716 102.581 128.151  1.00124.26           C  
ATOM   4083  O   VAL B  40      75.325 101.506 128.109  1.00124.26           O  
ATOM   4084  CB  VAL B  40      75.527 103.841 130.198  1.00124.26           C  
ATOM   4085  CG1 VAL B  40      75.073 104.506 131.482  1.00124.26           C  
ATOM   4086  CG2 VAL B  40      76.600 102.810 130.509  1.00124.26           C  
ATOM   4087  H   VAL B  40      74.291 101.355 130.534  1.00124.26           H  
ATOM   4088  HA  VAL B  40      73.575 103.967 129.305  1.00124.26           H  
ATOM   4089  HB  VAL B  40      75.952 104.601 129.542  1.00124.26           H  
ATOM   4090 HG11 VAL B  40      75.930 104.961 131.979  1.00124.26           H  
ATOM   4091 HG12 VAL B  40      74.336 105.275 131.252  1.00124.26           H  
ATOM   4092 HG13 VAL B  40      74.626 103.760 132.140  1.00124.26           H  
ATOM   4093 HG21 VAL B  40      77.437 103.296 131.010  1.00124.26           H  
ATOM   4094 HG22 VAL B  40      76.186 102.039 131.159  1.00124.26           H  
ATOM   4095 HG23 VAL B  40      76.947 102.355 129.581  1.00124.26           H  
ATOM   4096  N   GLY B  41      74.333 103.238 127.068  1.00121.42           N  
ATOM   4097  CA  GLY B  41      74.498 102.689 125.730  1.00121.42           C  
ATOM   4098  C   GLY B  41      75.453 103.509 124.886  1.00121.42           C  
ATOM   4099  O   GLY B  41      75.439 104.740 124.940  1.00121.42           O  
ATOM   4100  H   GLY B  41      73.911 104.151 127.154  1.00121.42           H  
ATOM   4101  HA3 GLY B  41      73.528 102.641 125.236  1.00121.42           H  
ATOM   4102  HA2 GLY B  41      74.865 101.665 125.801  1.00121.42           H  
ATOM   4103  N   ARG B  42      76.271 102.812 124.099  1.00119.62           N  
ATOM   4104  CA  ARG B  42      77.162 103.418 123.112  1.00119.62           C  
ATOM   4105  C   ARG B  42      77.996 104.547 123.715  1.00119.62           C  
ATOM   4106  O   ARG B  42      77.881 105.715 123.344  1.00119.62           O  
ATOM   4107  CB  ARG B  42      76.371 103.910 121.897  1.00119.62           C  
ATOM   4108  CG  ARG B  42      75.676 102.816 121.093  1.00119.62           C  
ATOM   4109  CD  ARG B  42      76.669 101.871 120.420  1.00119.62           C  
ATOM   4110  NE  ARG B  42      77.094 100.778 121.292  1.00119.62           N  
ATOM   4111  CZ  ARG B  42      78.123  99.976 121.039  1.00119.62           C  
ATOM   4112  NH1 ARG B  42      78.843 100.142 119.938  1.00119.62           N  
ATOM   4113  NH2 ARG B  42      78.434  99.007 121.889  1.00119.62           N1+
ATOM   4114  H   ARG B  42      76.299 101.805 124.166  1.00119.62           H  
ATOM   4115  HA  ARG B  42      77.850 102.645 122.768  1.00119.62           H  
ATOM   4116  HB3 ARG B  42      77.033 104.475 121.240  1.00119.62           H  
ATOM   4117  HB2 ARG B  42      75.633 104.644 122.220  1.00119.62           H  
ATOM   4118  HG3 ARG B  42      75.039 103.272 120.335  1.00119.62           H  
ATOM   4119  HG2 ARG B  42      75.020 102.245 121.750  1.00119.62           H  
ATOM   4120  HD3 ARG B  42      77.543 102.436 120.095  1.00119.62           H  
ATOM   4121  HD2 ARG B  42      76.221 101.459 119.515  1.00119.62           H  
ATOM   4122  HE  ARG B  42      76.549 100.651 122.133  1.00119.62           H  
ATOM   4123 HH12 ARG B  42      79.624  99.531 119.749  1.00119.62           H  
ATOM   4124 HH11 ARG B  42      78.610 100.880 119.289  1.00119.62           H  
ATOM   4125 HH22 ARG B  42      79.216  98.398 121.696  1.00119.62           H  
ATOM   4126 HH21 ARG B  42      77.889  98.878 122.729  1.00119.62           H  
ATOM   4127  N   ILE B  43      78.849 104.176 124.666  1.00110.92           N  
ATOM   4128  CA  ILE B  43      79.813 105.126 125.204  1.00110.92           C  
ATOM   4129  C   ILE B  43      80.911 105.283 124.165  1.00110.92           C  
ATOM   4130  O   ILE B  43      81.847 104.478 124.104  1.00110.92           O  
ATOM   4131  CB  ILE B  43      80.378 104.660 126.557  1.00110.92           C  
ATOM   4132  CG1 ILE B  43      79.255 104.519 127.583  1.00110.92           C  
ATOM   4133  CG2 ILE B  43      81.417 105.637 127.062  1.00110.92           C  
ATOM   4134  CD1 ILE B  43      78.517 105.805 127.854  1.00110.92           C  
ATOM   4135  H   ILE B  43      78.831 103.230 125.020  1.00110.92           H  
ATOM   4136  HA  ILE B  43      79.319 106.088 125.342  1.00110.92           H  
ATOM   4137  HB  ILE B  43      80.851 103.687 126.421  1.00110.92           H  
ATOM   4138 HG13 ILE B  43      79.665 104.133 128.517  1.00110.92           H  
ATOM   4139 HG12 ILE B  43      78.549 103.761 127.244  1.00110.92           H  
ATOM   4140 HG21 ILE B  43      81.806 105.292 128.020  1.00110.92           H  
ATOM   4141 HG22 ILE B  43      82.233 105.705 126.342  1.00110.92           H  
ATOM   4142 HG23 ILE B  43      80.962 106.619 127.188  1.00110.92           H  
ATOM   4143 HD11 ILE B  43      77.735 105.627 128.592  1.00110.92           H  
ATOM   4144 HD12 ILE B  43      79.214 106.551 128.237  1.00110.92           H  
ATOM   4145 HD13 ILE B  43      78.068 106.169 126.930  1.00110.92           H  
ATOM   4146  N   GLN B  44      80.801 106.315 123.337  1.00111.65           N  
ATOM   4147  CA  GLN B  44      81.706 106.519 122.216  1.00111.65           C  
ATOM   4148  C   GLN B  44      82.721 107.594 122.574  1.00111.65           C  
ATOM   4149  O   GLN B  44      82.345 108.717 122.926  1.00111.65           O  
ATOM   4150  CB  GLN B  44      80.935 106.909 120.956  1.00111.65           C  
ATOM   4151  CG  GLN B  44      81.813 107.077 119.729  1.00111.65           C  
ATOM   4152  CD  GLN B  44      81.098 107.781 118.594  1.00111.65           C  
ATOM   4153  OE1 GLN B  44      81.580 108.785 118.070  1.00111.65           O  
ATOM   4154  NE2 GLN B  44      79.941 107.256 118.208  1.00111.65           N  
ATOM   4155  H   GLN B  44      80.068 106.996 123.473  1.00111.65           H  
ATOM   4156  HA  GLN B  44      82.238 105.587 122.024  1.00111.65           H  
ATOM   4157  HB3 GLN B  44      80.388 107.834 121.139  1.00111.65           H  
ATOM   4158  HB2 GLN B  44      80.170 106.159 120.753  1.00111.65           H  
ATOM   4159  HG3 GLN B  44      82.154 106.099 119.391  1.00111.65           H  
ATOM   4160  HG2 GLN B  44      82.707 107.639 119.998  1.00111.65           H  
ATOM   4161 HE22 GLN B  44      79.419 107.682 117.456  1.00111.65           H  
ATOM   4162 HE21 GLN B  44      79.583 106.430 118.667  1.00111.65           H  
ATOM   4163  N   MET B  45      83.999 107.250 122.481  1.00100.98           N  
ATOM   4164  CA  MET B  45      85.088 108.183 122.712  1.00100.98           C  
ATOM   4165  C   MET B  45      85.961 108.241 121.470  1.00100.98           C  
ATOM   4166  O   MET B  45      86.255 107.211 120.858  1.00100.98           O  
ATOM   4167  CB  MET B  45      85.929 107.777 123.923  1.00100.98           C  
ATOM   4168  CG  MET B  45      85.143 107.137 125.051  1.00100.98           C  
ATOM   4169  SD  MET B  45      86.106 107.043 126.569  1.00100.98           S  
ATOM   4170  CE  MET B  45      84.973 106.162 127.633  1.00100.98           C  
ATOM   4171  H   MET B  45      84.251 106.302 122.240  1.00100.98           H  
ATOM   4172  HA  MET B  45      84.669 109.173 122.892  1.00100.98           H  
ATOM   4173  HB3 MET B  45      86.460 108.650 124.303  1.00100.98           H  
ATOM   4174  HB2 MET B  45      86.719 107.098 123.603  1.00100.98           H  
ATOM   4175  HG3 MET B  45      84.834 106.134 124.755  1.00100.98           H  
ATOM   4176  HG2 MET B  45      84.235 107.712 125.232  1.00100.98           H  
ATOM   4177  HE1 MET B  45      85.427 106.025 128.614  1.00100.98           H  
ATOM   4178  HE2 MET B  45      84.051 106.734 127.736  1.00100.98           H  
ATOM   4179  HE3 MET B  45      84.748 105.188 127.198  1.00100.98           H  
ATOM   4180  N   ARG B  46      86.373 109.447 121.105  1.00 96.91           N  
ATOM   4181  CA  ARG B  46      87.185 109.673 119.921  1.00 96.91           C  
ATOM   4182  C   ARG B  46      88.508 110.298 120.333  1.00 96.91           C  
ATOM   4183  O   ARG B  46      88.560 111.105 121.265  1.00 96.91           O  
ATOM   4184  CB  ARG B  46      86.445 110.564 118.917  1.00 96.91           C  
ATOM   4185  CG  ARG B  46      86.184 111.978 119.405  1.00 96.91           C  
ATOM   4186  CD  ARG B  46      85.471 112.805 118.351  1.00 96.91           C  
ATOM   4187  NE  ARG B  46      84.143 112.274 118.063  1.00 96.91           N  
ATOM   4188  CZ  ARG B  46      83.044 112.609 118.732  1.00 96.91           C  
ATOM   4189  NH1 ARG B  46      81.876 112.077 118.404  1.00 96.91           N  
ATOM   4190  NH2 ARG B  46      83.116 113.472 119.736  1.00 96.91           N1+
ATOM   4191  H   ARG B  46      86.124 110.255 121.658  1.00 96.91           H  
ATOM   4192  HA  ARG B  46      87.387 108.711 119.449  1.00 96.91           H  
ATOM   4193  HB3 ARG B  46      85.499 110.095 118.647  1.00 96.91           H  
ATOM   4194  HB2 ARG B  46      87.008 110.602 117.985  1.00 96.91           H  
ATOM   4195  HG3 ARG B  46      87.131 112.454 119.661  1.00 96.91           H  
ATOM   4196  HG2 ARG B  46      85.578 111.943 120.310  1.00 96.91           H  
ATOM   4197  HD3 ARG B  46      86.064 112.816 117.436  1.00 96.91           H  
ATOM   4198  HD2 ARG B  46      85.383 113.835 118.697  1.00 96.91           H  
ATOM   4199  HE  ARG B  46      84.089 111.613 117.302  1.00 96.91           H  
ATOM   4200 HH12 ARG B  46      81.043 112.334 118.914  1.00 96.91           H  
ATOM   4201 HH11 ARG B  46      81.818 111.415 117.644  1.00 96.91           H  
ATOM   4202 HH22 ARG B  46      82.281 113.726 120.244  1.00 96.91           H  
ATOM   4203 HH21 ARG B  46      84.006 113.875 119.993  1.00 96.91           H  
ATOM   4204  N   THR B  47      89.580 109.896 119.657  1.00 87.58           N  
ATOM   4205  CA  THR B  47      90.905 110.387 120.005  1.00 87.58           C  
ATOM   4206  C   THR B  47      90.977 111.903 119.863  1.00 87.58           C  
ATOM   4207  O   THR B  47      90.578 112.471 118.843  1.00 87.58           O  
ATOM   4208  CB  THR B  47      91.967 109.694 119.143  1.00 87.58           C  
ATOM   4209  OG1 THR B  47      93.275 110.059 119.598  1.00 87.58           O  
ATOM   4210  CG2 THR B  47      91.815 110.026 117.668  1.00 87.58           C  
ATOM   4211  H   THR B  47      89.480 109.243 118.893  1.00 87.58           H  
ATOM   4212  HA  THR B  47      91.097 110.135 121.048  1.00 87.58           H  
ATOM   4213  HB  THR B  47      91.853 108.617 119.263  1.00 87.58           H  
ATOM   4214  HG1 THR B  47      93.384 111.010 119.531  1.00 87.58           H  
ATOM   4215 HG21 THR B  47      92.589 109.512 117.098  1.00 87.58           H  
ATOM   4216 HG22 THR B  47      90.834 109.702 117.321  1.00 87.58           H  
ATOM   4217 HG23 THR B  47      91.913 111.102 117.525  1.00 87.58           H  
ATOM   4218  N   ARG B  48      91.444 112.564 120.921  1.00 85.67           N  
ATOM   4219  CA  ARG B  48      91.618 114.012 120.909  1.00 85.67           C  
ATOM   4220  C   ARG B  48      93.054 114.387 120.567  1.00 85.67           C  
ATOM   4221  O   ARG B  48      93.303 115.101 119.592  1.00 85.67           O  
ATOM   4222  CB  ARG B  48      91.213 114.602 122.261  1.00 85.67           C  
ATOM   4223  CG  ARG B  48      89.800 114.265 122.672  1.00 85.67           C  
ATOM   4224  CD  ARG B  48      88.804 114.766 121.650  1.00 85.67           C  
ATOM   4225  NE  ARG B  48      87.441 114.742 122.167  1.00 85.67           N  
ATOM   4226  CZ  ARG B  48      86.378 115.144 121.481  1.00 85.67           C  
ATOM   4227  NH1 ARG B  48      86.522 115.603 120.247  1.00 85.67           N  
ATOM   4228  NH2 ARG B  48      85.172 115.086 122.028  1.00 85.67           N1+
ATOM   4229  H   ARG B  48      91.689 112.062 121.762  1.00 85.67           H  
ATOM   4230  HA  ARG B  48      90.964 114.429 120.144  1.00 85.67           H  
ATOM   4231  HB3 ARG B  48      91.333 115.685 122.233  1.00 85.67           H  
ATOM   4232  HB2 ARG B  48      91.905 114.256 123.029  1.00 85.67           H  
ATOM   4233  HG3 ARG B  48      89.586 114.718 123.640  1.00 85.67           H  
ATOM   4234  HG2 ARG B  48      89.700 113.185 122.777  1.00 85.67           H  
ATOM   4235  HD3 ARG B  48      88.863 114.149 120.754  1.00 85.67           H  
ATOM   4236  HD2 ARG B  48      89.064 115.784 121.359  1.00 85.67           H  
ATOM   4237  HE  ARG B  48      87.332 114.392 123.108  1.00 85.67           H  
ATOM   4238 HH12 ARG B  48      85.714 115.909 119.724  1.00 85.67           H  
ATOM   4239 HH11 ARG B  48      87.440 115.647 119.828  1.00 85.67           H  
ATOM   4240 HH22 ARG B  48      84.365 115.392 121.504  1.00 85.67           H  
ATOM   4241 HH21 ARG B  48      85.060 114.735 122.969  1.00 85.67           H  
ATOM   4242  N   ARG B  49      94.005 113.912 121.360  1.00 84.02           N  
ATOM   4243  CA  ARG B  49      95.418 114.145 121.118  1.00 84.02           C  
ATOM   4244  C   ARG B  49      96.091 112.848 120.692  1.00 84.02           C  
ATOM   4245  O   ARG B  49      95.492 111.772 120.702  1.00 84.02           O  
ATOM   4246  CB  ARG B  49      96.096 114.718 122.367  1.00 84.02           C  
ATOM   4247  CG  ARG B  49      95.379 115.914 122.970  1.00 84.02           C  
ATOM   4248  CD  ARG B  49      95.698 117.187 122.211  1.00 84.02           C  
ATOM   4249  NE  ARG B  49      95.265 118.381 122.927  1.00 84.02           N  
ATOM   4250  CZ  ARG B  49      94.011 118.817 122.967  1.00 84.02           C  
ATOM   4251  NH1 ARG B  49      93.056 118.157 122.331  1.00 84.02           N  
ATOM   4252  NH2 ARG B  49      93.711 119.915 123.643  1.00 84.02           N1+
ATOM   4253  H   ARG B  49      93.759 113.363 122.171  1.00 84.02           H  
ATOM   4254  HA  ARG B  49      95.516 114.868 120.308  1.00 84.02           H  
ATOM   4255  HB3 ARG B  49      97.122 114.996 122.126  1.00 84.02           H  
ATOM   4256  HB2 ARG B  49      96.188 113.935 123.120  1.00 84.02           H  
ATOM   4257  HG3 ARG B  49      95.678 116.028 124.012  1.00 84.02           H  
ATOM   4258  HG2 ARG B  49      94.303 115.740 122.950  1.00 84.02           H  
ATOM   4259  HD3 ARG B  49      95.217 117.156 121.233  1.00 84.02           H  
ATOM   4260  HD2 ARG B  49      96.772 117.242 122.031  1.00 84.02           H  
ATOM   4261  HE  ARG B  49      95.991 118.887 123.414  1.00 84.02           H  
ATOM   4262 HH12 ARG B  49      92.103 118.491 122.363  1.00 84.02           H  
ATOM   4263 HH11 ARG B  49      93.280 117.319 121.813  1.00 84.02           H  
ATOM   4264 HH22 ARG B  49      92.757 120.245 123.672  1.00 84.02           H  
ATOM   4265 HH21 ARG B  49      94.436 120.423 124.129  1.00 84.02           H  
ATOM   4266  N   THR B  50      97.357 112.966 120.306  1.00 80.17           N  
ATOM   4267  CA  THR B  50      98.161 111.805 119.937  1.00 80.17           C  
ATOM   4268  C   THR B  50      99.617 112.158 120.192  1.00 80.17           C  
ATOM   4269  O   THR B  50     100.194 112.979 119.475  1.00 80.17           O  
ATOM   4270  CB  THR B  50      97.939 111.409 118.482  1.00 80.17           C  
ATOM   4271  OG1 THR B  50      96.559 111.081 118.281  1.00 80.17           O  
ATOM   4272  CG2 THR B  50      98.796 110.211 118.121  1.00 80.17           C  
ATOM   4273  H   THR B  50      97.789 113.878 120.262  1.00 80.17           H  
ATOM   4274  HA  THR B  50      97.884 110.967 120.577  1.00 80.17           H  
ATOM   4275  HB  THR B  50      98.205 112.247 117.838  1.00 80.17           H  
ATOM   4276  HG1 THR B  50      96.009 111.697 118.770  1.00 80.17           H  
ATOM   4277 HG21 THR B  50      98.625 109.942 117.079  1.00 80.17           H  
ATOM   4278 HG22 THR B  50      99.848 110.460 118.263  1.00 80.17           H  
ATOM   4279 HG23 THR B  50      98.532 109.369 118.761  1.00 80.17           H  
ATOM   4280  N   LEU B  51     100.203 111.537 121.206  1.00 79.01           N  
ATOM   4281  CA  LEU B  51     101.549 111.860 121.664  1.00 79.01           C  
ATOM   4282  C   LEU B  51     102.513 110.898 120.982  1.00 79.01           C  
ATOM   4283  O   LEU B  51     102.596 109.724 121.347  1.00 79.01           O  
ATOM   4284  CB  LEU B  51     101.623 111.761 123.183  1.00 79.01           C  
ATOM   4285  CG  LEU B  51     100.420 112.364 123.914  1.00 79.01           C  
ATOM   4286  CD1 LEU B  51     100.340 111.866 125.341  1.00 79.01           C  
ATOM   4287  CD2 LEU B  51     100.482 113.874 123.887  1.00 79.01           C  
ATOM   4288  H   LEU B  51      99.715 110.803 121.699  1.00 79.01           H  
ATOM   4289  HA  LEU B  51     101.792 112.879 121.362  1.00 79.01           H  
ATOM   4290  HB3 LEU B  51     102.536 112.243 123.532  1.00 79.01           H  
ATOM   4291  HB2 LEU B  51     101.734 110.716 123.472  1.00 79.01           H  
ATOM   4292  HG  LEU B  51      99.515 112.052 123.394  1.00 79.01           H  
ATOM   4293 HD11 LEU B  51      99.476 112.312 125.834  1.00 79.01           H  
ATOM   4294 HD12 LEU B  51     100.239 110.781 125.342  1.00 79.01           H  
ATOM   4295 HD13 LEU B  51     101.247 112.147 125.876  1.00 79.01           H  
ATOM   4296 HD21 LEU B  51      99.618 114.283 124.412  1.00 79.01           H  
ATOM   4297 HD22 LEU B  51     101.396 114.209 124.377  1.00 79.01           H  
ATOM   4298 HD23 LEU B  51     100.476 114.220 122.853  1.00 79.01           H  
ATOM   4299  N   ARG B  52     103.243 111.394 119.988  1.00 90.12           N  
ATOM   4300  CA  ARG B  52     104.121 110.564 119.167  1.00 90.12           C  
ATOM   4301  C   ARG B  52     105.559 111.054 119.306  1.00 90.12           C  
ATOM   4302  O   ARG B  52     105.986 111.970 118.597  1.00 90.12           O  
ATOM   4303  CB  ARG B  52     103.661 110.573 117.710  1.00 90.12           C  
ATOM   4304  CG  ARG B  52     103.323 111.950 117.157  1.00 90.12           C  
ATOM   4305  CD  ARG B  52     102.939 111.883 115.689  1.00 90.12           C  
ATOM   4306  NE  ARG B  52     101.515 111.619 115.511  1.00 90.12           N  
ATOM   4307  CZ  ARG B  52     101.007 110.945 114.486  1.00 90.12           C  
ATOM   4308  NH1 ARG B  52     101.807 110.468 113.544  1.00 90.12           N  
ATOM   4309  NH2 ARG B  52      99.698 110.749 114.403  1.00 90.12           N1+
ATOM   4310  H   ARG B  52     103.203 112.381 119.776  1.00 90.12           H  
ATOM   4311  HA  ARG B  52     104.070 109.540 119.537  1.00 90.12           H  
ATOM   4312  HB3 ARG B  52     102.797 109.918 117.601  1.00 90.12           H  
ATOM   4313  HB2 ARG B  52     104.427 110.112 117.087  1.00 90.12           H  
ATOM   4314  HG3 ARG B  52     104.182 112.610 117.277  1.00 90.12           H  
ATOM   4315  HG2 ARG B  52     102.499 112.378 117.728  1.00 90.12           H  
ATOM   4316  HD3 ARG B  52     103.517 111.100 115.198  1.00 90.12           H  
ATOM   4317  HD2 ARG B  52     103.197 112.824 115.203  1.00 90.12           H  
ATOM   4318  HE  ARG B  52     100.904 111.984 116.228  1.00 90.12           H  
ATOM   4319 HH12 ARG B  52     101.420 109.955 112.765  1.00 90.12           H  
ATOM   4320 HH11 ARG B  52     102.804 110.617 113.605  1.00 90.12           H  
ATOM   4321 HH22 ARG B  52      99.313 110.236 113.623  1.00 90.12           H  
ATOM   4322 HH21 ARG B  52      99.086 111.113 115.120  1.00 90.12           H  
ATOM   4323  N   GLY B  53     106.308 110.449 120.221  1.00 85.83           N  
ATOM   4324  CA  GLY B  53     107.720 110.754 120.332  1.00 85.83           C  
ATOM   4325  C   GLY B  53     108.584 109.554 120.654  1.00 85.83           C  
ATOM   4326  O   GLY B  53     109.807 109.676 120.763  1.00 85.83           O  
ATOM   4327  H   GLY B  53     105.894 109.771 120.845  1.00 85.83           H  
ATOM   4328  HA3 GLY B  53     107.866 111.519 121.094  1.00 85.83           H  
ATOM   4329  HA2 GLY B  53     108.065 111.209 119.404  1.00 85.83           H  
ATOM   4330  N   HIS B  54     107.968 108.388 120.799  1.00 81.62           N  
ATOM   4331  CA  HIS B  54     108.698 107.185 121.161  1.00 81.62           C  
ATOM   4332  C   HIS B  54     109.118 106.420 119.910  1.00 81.62           C  
ATOM   4333  O   HIS B  54     108.580 106.621 118.820  1.00 81.62           O  
ATOM   4334  CB  HIS B  54     107.849 106.299 122.070  1.00 81.62           C  
ATOM   4335  CG  HIS B  54     107.949 106.654 123.520  1.00 81.62           C  
ATOM   4336  ND1 HIS B  54     109.154 106.815 124.166  1.00 81.62           N  
ATOM   4337  CD2 HIS B  54     106.992 106.883 124.449  1.00 81.62           C  
ATOM   4338  CE1 HIS B  54     108.935 107.125 125.431  1.00 81.62           C  
ATOM   4339  NE2 HIS B  54     107.631 107.172 125.629  1.00 81.62           N  
ATOM   4340  H   HIS B  54     106.970 108.323 120.657  1.00 81.62           H  
ATOM   4341  HA  HIS B  54     109.596 107.477 121.705  1.00 81.62           H  
ATOM   4342  HB3 HIS B  54     108.138 105.257 121.932  1.00 81.62           H  
ATOM   4343  HB2 HIS B  54     106.807 106.352 121.756  1.00 81.62           H  
ATOM   4344  HD2 HIS B  54     105.949 106.817 124.177  1.00 81.62           H  
ATOM   4345  HE1 HIS B  54     109.768 107.290 126.099  1.00 81.62           H  
ATOM   4346  HE2 HIS B  54     107.092 107.374 126.459  1.00 81.62           H  
ATOM   4347  N   LEU B  55     110.096 105.530 120.081  1.00 84.18           N  
ATOM   4348  CA  LEU B  55     110.681 104.799 118.962  1.00 84.18           C  
ATOM   4349  C   LEU B  55     110.673 103.290 119.176  1.00 84.18           C  
ATOM   4350  O   LEU B  55     111.381 102.568 118.468  1.00 84.18           O  
ATOM   4351  CB  LEU B  55     112.106 105.286 118.703  1.00 84.18           C  
ATOM   4352  CG  LEU B  55     112.240 106.729 118.223  1.00 84.18           C  
ATOM   4353  CD1 LEU B  55     113.696 107.075 117.992  1.00 84.18           C  
ATOM   4354  CD2 LEU B  55     111.430 106.944 116.958  1.00 84.18           C  
ATOM   4355  H   LEU B  55     110.454 105.345 121.007  1.00 84.18           H  
ATOM   4356  HA  LEU B  55     110.087 105.014 118.074  1.00 84.18           H  
ATOM   4357  HB3 LEU B  55     112.588 104.622 117.986  1.00 84.18           H  
ATOM   4358  HB2 LEU B  55     112.702 105.150 119.605  1.00 84.18           H  
ATOM   4359  HG  LEU B  55     111.849 107.387 118.998  1.00 84.18           H  
ATOM   4360 HD11 LEU B  55     113.775 108.107 117.650  1.00 84.18           H  
ATOM   4361 HD12 LEU B  55     114.250 106.958 118.923  1.00 84.18           H  
ATOM   4362 HD13 LEU B  55     114.113 106.409 117.236  1.00 84.18           H  
ATOM   4363 HD21 LEU B  55     111.536 107.978 116.629  1.00 84.18           H  
ATOM   4364 HD22 LEU B  55     111.791 106.276 116.177  1.00 84.18           H  
ATOM   4365 HD23 LEU B  55     110.379 106.733 117.158  1.00 84.18           H  
ATOM   4366  N   ALA B  56     109.888 102.794 120.125  1.00 81.48           N  
ATOM   4367  CA  ALA B  56     109.846 101.368 120.423  1.00 81.48           C  
ATOM   4368  C   ALA B  56     108.583 101.086 121.224  1.00 81.48           C  
ATOM   4369  O   ALA B  56     107.723 101.957 121.385  1.00 81.48           O  
ATOM   4370  CB  ALA B  56     111.108 100.926 121.170  1.00 81.48           C  
ATOM   4371  H   ALA B  56     109.297 103.410 120.665  1.00 81.48           H  
ATOM   4372  HA  ALA B  56     109.790 100.819 119.483  1.00 81.48           H  
ATOM   4373  HB1 ALA B  56     111.051  99.858 121.380  1.00 81.48           H  
ATOM   4374  HB2 ALA B  56     111.985 101.129 120.555  1.00 81.48           H  
ATOM   4375  HB3 ALA B  56     111.188 101.476 122.107  1.00 81.48           H  
ATOM   4376  N   LYS B  57     108.470  99.863 121.732  1.00 82.73           N  
ATOM   4377  CA  LYS B  57     107.301  99.490 122.510  1.00 82.73           C  
ATOM   4378  C   LYS B  57     107.222 100.324 123.784  1.00 82.73           C  
ATOM   4379  O   LYS B  57     108.226 100.810 124.308  1.00 82.73           O  
ATOM   4380  CB  LYS B  57     107.338  98.003 122.855  1.00 82.73           C  
ATOM   4381  CG  LYS B  57     107.597  97.093 121.668  1.00 82.73           C  
ATOM   4382  CD  LYS B  57     107.342  95.642 122.031  1.00 82.73           C  
ATOM   4383  CE  LYS B  57     107.769  94.708 120.915  1.00 82.73           C  
ATOM   4384  NZ  LYS B  57     107.328  93.311 121.175  1.00 82.73           N1+
ATOM   4385  H   LYS B  57     109.201  99.183 121.579  1.00 82.73           H  
ATOM   4386  HA  LYS B  57     106.410  99.685 121.912  1.00 82.73           H  
ATOM   4387  HB3 LYS B  57     106.399  97.719 123.330  1.00 82.73           H  
ATOM   4388  HB2 LYS B  57     108.098  97.828 123.617  1.00 82.73           H  
ATOM   4389  HG3 LYS B  57     108.630  97.209 121.340  1.00 82.73           H  
ATOM   4390  HG2 LYS B  57     106.946  97.380 120.842  1.00 82.73           H  
ATOM   4391  HD3 LYS B  57     106.281  95.501 122.236  1.00 82.73           H  
ATOM   4392  HD2 LYS B  57     107.889  95.394 122.941  1.00 82.73           H  
ATOM   4393  HE3 LYS B  57     108.854  94.733 120.816  1.00 82.73           H  
ATOM   4394  HE2 LYS B  57     107.345  95.052 119.972  1.00 82.73           H  
ATOM   4395  HZ1 LYS B  57     107.973  92.867 121.813  1.00 82.73           H  
ATOM   4396  HZ2 LYS B  57     106.404  93.320 121.583  1.00 82.73           H  
ATOM   4397  HZ3 LYS B  57     107.307  92.797 120.306  1.00 82.73           H  
ATOM   4398  N   ILE B  58     106.000 100.492 124.278  1.00 78.96           N  
ATOM   4399  CA  ILE B  58     105.713 101.324 125.439  1.00 78.96           C  
ATOM   4400  C   ILE B  58     105.145 100.423 126.522  1.00 78.96           C  
ATOM   4401  O   ILE B  58     104.148  99.730 126.292  1.00 78.96           O  
ATOM   4402  CB  ILE B  58     104.725 102.446 125.082  1.00 78.96           C  
ATOM   4403  CG1 ILE B  58     105.468 103.601 124.423  1.00 78.96           C  
ATOM   4404  CG2 ILE B  58     104.001 102.935 126.318  1.00 78.96           C  
ATOM   4405  CD1 ILE B  58     104.559 104.618 123.828  1.00 78.96           C  
ATOM   4406  H   ILE B  58     105.213 100.031 123.845  1.00 78.96           H  
ATOM   4407  HA  ILE B  58     106.642 101.768 125.797  1.00 78.96           H  
ATOM   4408  HB  ILE B  58     103.991 102.055 124.378  1.00 78.96           H  
ATOM   4409 HG13 ILE B  58     106.130 103.211 123.650  1.00 78.96           H  
ATOM   4410 HG12 ILE B  58     106.116 104.080 125.157  1.00 78.96           H  
ATOM   4411 HG21 ILE B  58     103.307 103.729 126.043  1.00 78.96           H  
ATOM   4412 HG22 ILE B  58     103.449 102.109 126.767  1.00 78.96           H  
ATOM   4413 HG23 ILE B  58     104.726 103.319 127.036  1.00 78.96           H  
ATOM   4414 HD11 ILE B  58     105.150 105.414 123.375  1.00 78.96           H  
ATOM   4415 HD12 ILE B  58     103.937 104.149 123.066  1.00 78.96           H  
ATOM   4416 HD13 ILE B  58     103.923 105.038 124.607  1.00 78.96           H  
ATOM   4417  N   TYR B  59     105.774 100.423 127.699  1.00 82.69           N  
ATOM   4418  CA  TYR B  59     105.402  99.449 128.718  1.00 82.69           C  
ATOM   4419  C   TYR B  59     104.673 100.012 129.926  1.00 82.69           C  
ATOM   4420  O   TYR B  59     104.046  99.235 130.653  1.00 82.69           O  
ATOM   4421  CB  TYR B  59     106.632  98.668 129.195  1.00 82.69           C  
ATOM   4422  CG  TYR B  59     106.938  97.470 128.333  1.00 82.69           C  
ATOM   4423  CD2 TYR B  59     107.954  97.495 127.397  1.00 82.69           C  
ATOM   4424  CD1 TYR B  59     106.200  96.303 128.465  1.00 82.69           C  
ATOM   4425  CE2 TYR B  59     108.222  96.392 126.614  1.00 82.69           C  
ATOM   4426  CE1 TYR B  59     106.464  95.199 127.688  1.00 82.69           C  
ATOM   4427  CZ  TYR B  59     107.478  95.250 126.764  1.00 82.69           C  
ATOM   4428  OH  TYR B  59     107.750  94.154 125.983  1.00 82.69           O  
ATOM   4429  H   TYR B  59     106.505 101.096 127.881  1.00 82.69           H  
ATOM   4430  HA  TYR B  59     104.731  98.732 128.245  1.00 82.69           H  
ATOM   4431  HB3 TYR B  59     106.478  98.344 130.224  1.00 82.69           H  
ATOM   4432  HB2 TYR B  59     107.497  99.331 129.214  1.00 82.69           H  
ATOM   4433  HD2 TYR B  59     108.550  98.387 127.271  1.00 82.69           H  
ATOM   4434  HD1 TYR B  59     105.400  96.249 129.189  1.00 82.69           H  
ATOM   4435  HE2 TYR B  59     109.017  96.428 125.884  1.00 82.69           H  
ATOM   4436  HE1 TYR B  59     105.876  94.301 127.807  1.00 82.69           H  
ATOM   4437  HH  TYR B  59     108.481  94.354 125.393  1.00 82.69           H  
ATOM   4438  N   ALA B  60     104.722 101.315 130.172  1.00 81.36           N  
ATOM   4439  CA  ALA B  60     104.067 101.821 131.367  1.00 81.36           C  
ATOM   4440  C   ALA B  60     103.677 103.274 131.167  1.00 81.36           C  
ATOM   4441  O   ALA B  60     104.195 103.967 130.289  1.00 81.36           O  
ATOM   4442  CB  ALA B  60     104.962 101.673 132.598  1.00 81.36           C  
ATOM   4443  H   ALA B  60     105.207 101.931 129.535  1.00 81.36           H  
ATOM   4444  HA  ALA B  60     103.159 101.242 131.532  1.00 81.36           H  
ATOM   4445  HB1 ALA B  60     104.443 102.061 133.474  1.00 81.36           H  
ATOM   4446  HB2 ALA B  60     105.197 100.620 132.752  1.00 81.36           H  
ATOM   4447  HB3 ALA B  60     105.885 102.233 132.446  1.00 81.36           H  
ATOM   4448  N   MET B  61     102.752 103.721 132.011  1.00 78.27           N  
ATOM   4449  CA  MET B  61     102.207 105.066 131.947  1.00 78.27           C  
ATOM   4450  C   MET B  61     101.538 105.365 133.279  1.00 78.27           C  
ATOM   4451  O   MET B  61     100.954 104.471 133.895  1.00 78.27           O  
ATOM   4452  CB  MET B  61     101.217 105.185 130.783  1.00 78.27           C  
ATOM   4453  CG  MET B  61     100.611 106.551 130.555  1.00 78.27           C  
ATOM   4454  SD  MET B  61      99.222 106.861 131.651  1.00 78.27           S  
ATOM   4455  CE  MET B  61      98.025 105.764 130.915  1.00 78.27           C  
ATOM   4456  H   MET B  61     102.397 103.116 132.738  1.00 78.27           H  
ATOM   4457  HA  MET B  61     103.023 105.773 131.793  1.00 78.27           H  
ATOM   4458  HB3 MET B  61     100.418 104.455 130.915  1.00 78.27           H  
ATOM   4459  HB2 MET B  61     101.699 104.848 129.865  1.00 78.27           H  
ATOM   4460  HG3 MET B  61     100.281 106.633 129.519  1.00 78.27           H  
ATOM   4461  HG2 MET B  61     101.372 107.316 130.709  1.00 78.27           H  
ATOM   4462  HE1 MET B  61      97.088 105.823 131.469  1.00 78.27           H  
ATOM   4463  HE2 MET B  61      97.853 106.056 129.879  1.00 78.27           H  
ATOM   4464  HE3 MET B  61      98.401 104.741 130.946  1.00 78.27           H  
ATOM   4465  N   HIS B  62     101.622 106.618 133.718  1.00 75.71           N  
ATOM   4466  CA  HIS B  62     100.973 107.016 134.958  1.00 75.71           C  
ATOM   4467  C   HIS B  62     100.581 108.483 134.879  1.00 75.71           C  
ATOM   4468  O   HIS B  62     101.393 109.322 134.481  1.00 75.71           O  
ATOM   4469  CB  HIS B  62     101.887 106.768 136.160  1.00 75.71           C  
ATOM   4470  CG  HIS B  62     101.157 106.676 137.461  1.00 75.71           C  
ATOM   4471  ND1 HIS B  62     101.548 107.368 138.586  1.00 75.71           N  
ATOM   4472  CD2 HIS B  62     100.057 105.973 137.815  1.00 75.71           C  
ATOM   4473  CE1 HIS B  62     100.719 107.095 139.577  1.00 75.71           C  
ATOM   4474  NE2 HIS B  62      99.805 106.251 139.136  1.00 75.71           N  
ATOM   4475  H   HIS B  62     102.140 107.305 133.189  1.00 75.71           H  
ATOM   4476  HA  HIS B  62     100.068 106.421 135.082  1.00 75.71           H  
ATOM   4477  HB3 HIS B  62     102.631 107.562 136.218  1.00 75.71           H  
ATOM   4478  HB2 HIS B  62     102.456 105.852 135.999  1.00 75.71           H  
ATOM   4479  HD2 HIS B  62      99.562 105.344 137.090  1.00 75.71           H  
ATOM   4480  HE1 HIS B  62     100.867 107.549 140.546  1.00 75.71           H  
ATOM   4481  HE2 HIS B  62      99.017 105.823 139.601  1.00 75.71           H  
ATOM   4482  N   TRP B  63      99.342 108.781 135.257  1.00 77.71           N  
ATOM   4483  CA  TRP B  63      98.854 110.152 135.283  1.00 77.71           C  
ATOM   4484  C   TRP B  63      99.403 110.907 136.483  1.00 77.71           C  
ATOM   4485  O   TRP B  63      99.556 110.348 137.572  1.00 77.71           O  
ATOM   4486  CB  TRP B  63      97.327 110.180 135.331  1.00 77.71           C  
ATOM   4487  CG  TRP B  63      96.655 110.011 134.013  1.00 77.71           C  
ATOM   4488  CD1 TRP B  63      95.968 108.920 133.581  1.00 77.71           C  
ATOM   4489  CD2 TRP B  63      96.567 110.982 132.965  1.00 77.71           C  
ATOM   4490  NE1 TRP B  63      95.473 109.141 132.322  1.00 77.71           N  
ATOM   4491  CE2 TRP B  63      95.827 110.402 131.922  1.00 77.71           C  
ATOM   4492  CE3 TRP B  63      97.048 112.282 132.806  1.00 77.71           C  
ATOM   4493  CZ2 TRP B  63      95.556 111.077 130.737  1.00 77.71           C  
ATOM   4494  CZ3 TRP B  63      96.778 112.948 131.629  1.00 77.71           C  
ATOM   4495  CH2 TRP B  63      96.040 112.345 130.611  1.00 77.71           C  
ATOM   4496  H   TRP B  63      98.709 108.046 135.537  1.00 77.71           H  
ATOM   4497  HA  TRP B  63      99.183 110.656 134.374  1.00 77.71           H  
ATOM   4498  HB3 TRP B  63      96.998 111.114 135.787  1.00 77.71           H  
ATOM   4499  HB2 TRP B  63      96.974 109.410 136.017  1.00 77.71           H  
ATOM   4500  HD1 TRP B  63      95.881 108.050 134.215  1.00 77.71           H  
ATOM   4501  HE1 TRP B  63      94.944 108.419 131.854  1.00 77.71           H  
ATOM   4502  HE3 TRP B  63      97.619 112.747 133.596  1.00 77.71           H  
ATOM   4503  HZ2 TRP B  63      94.982 110.595 129.960  1.00 77.71           H  
ATOM   4504  HZ3 TRP B  63      97.140 113.955 131.483  1.00 77.71           H  
ATOM   4505  HH2 TRP B  63      95.855 112.906 129.707  1.00 77.71           H  
ATOM   4506  N   GLY B  64      99.691 112.185 136.280  1.00 82.48           N  
ATOM   4507  CA  GLY B  64     100.037 113.050 137.384  1.00 82.48           C  
ATOM   4508  C   GLY B  64      98.850 113.307 138.290  1.00 82.48           C  
ATOM   4509  O   GLY B  64      97.702 112.992 137.980  1.00 82.48           O  
ATOM   4510  H   GLY B  64      99.670 112.565 135.344  1.00 82.48           H  
ATOM   4511  HA3 GLY B  64     100.411 113.998 136.998  1.00 82.48           H  
ATOM   4512  HA2 GLY B  64     100.842 112.596 137.961  1.00 82.48           H  
ATOM   4513  N   THR B  65      99.141 113.893 139.450  1.00 89.74           N  
ATOM   4514  CA  THR B  65      98.086 114.201 140.405  1.00 89.74           C  
ATOM   4515  C   THR B  65      97.275 115.423 139.992  1.00 89.74           C  
ATOM   4516  O   THR B  65      96.103 115.534 140.368  1.00 89.74           O  
ATOM   4517  CB  THR B  65      98.695 114.405 141.796  1.00 89.74           C  
ATOM   4518  OG1 THR B  65      99.370 113.207 142.194  1.00 89.74           O  
ATOM   4519  CG2 THR B  65      97.622 114.713 142.827  1.00 89.74           C  
ATOM   4520  H   THR B  65     100.098 114.126 139.672  1.00 89.74           H  
ATOM   4521  HA  THR B  65      97.411 113.346 140.452  1.00 89.74           H  
ATOM   4522  HB  THR B  65      99.409 115.228 141.761  1.00 89.74           H  
ATOM   4523  HG1 THR B  65     100.113 113.431 142.759  1.00 89.74           H  
ATOM   4524 HG21 THR B  65      98.085 114.853 143.804  1.00 89.74           H  
ATOM   4525 HG22 THR B  65      97.094 115.623 142.542  1.00 89.74           H  
ATOM   4526 HG23 THR B  65      96.916 113.884 142.876  1.00 89.74           H  
ATOM   4527  N   ASP B  66      97.852 116.311 139.188  1.00 91.37           N  
ATOM   4528  CA  ASP B  66      97.156 117.495 138.704  1.00 91.37           C  
ATOM   4529  C   ASP B  66      96.316 117.219 137.465  1.00 91.37           C  
ATOM   4530  O   ASP B  66      95.694 118.147 136.939  1.00 91.37           O  
ATOM   4531  CB  ASP B  66      98.160 118.613 138.406  1.00 91.37           C  
ATOM   4532  CG  ASP B  66      99.316 118.144 137.546  1.00 91.37           C  
ATOM   4533  OD1 ASP B  66      99.073 117.726 136.397  1.00 91.37           O  
ATOM   4534  OD2 ASP B  66     100.470 118.196 138.019  1.00 91.37           O1-
ATOM   4535  H   ASP B  66      98.808 116.177 138.891  1.00 91.37           H  
ATOM   4536  HA  ASP B  66      96.489 117.841 139.494  1.00 91.37           H  
ATOM   4537  HB3 ASP B  66      98.545 119.013 139.344  1.00 91.37           H  
ATOM   4538  HB2 ASP B  66      97.648 119.436 137.907  1.00 91.37           H  
ATOM   4539  N   SER B  67      96.303 115.976 136.983  1.00 87.49           N  
ATOM   4540  CA  SER B  67      95.516 115.552 135.828  1.00 87.49           C  
ATOM   4541  C   SER B  67      95.921 116.269 134.547  1.00 87.49           C  
ATOM   4542  O   SER B  67      95.108 116.408 133.630  1.00 87.49           O  
ATOM   4543  CB  SER B  67      94.016 115.735 136.079  1.00 87.49           C  
ATOM   4544  OG  SER B  67      93.279 115.506 134.893  1.00 87.49           O  
ATOM   4545  H   SER B  67      96.862 115.258 137.422  1.00 87.49           H  
ATOM   4546  HA  SER B  67      95.697 114.487 135.680  1.00 87.49           H  
ATOM   4547  HB3 SER B  67      93.828 116.749 136.433  1.00 87.49           H  
ATOM   4548  HB2 SER B  67      93.689 115.037 136.850  1.00 87.49           H  
ATOM   4549  HG  SER B  67      92.375 115.273 135.117  1.00 87.49           H  
ATOM   4550  N   ARG B  68      97.153 116.730 134.462  1.00 82.04           N  
ATOM   4551  CA  ARG B  68      97.617 117.376 133.241  1.00 82.04           C  
ATOM   4552  C   ARG B  68      98.922 116.794 132.719  1.00 82.04           C  
ATOM   4553  O   ARG B  68      99.100 116.697 131.504  1.00 82.04           O  
ATOM   4554  CB  ARG B  68      97.766 118.886 133.480  1.00 82.04           C  
ATOM   4555  CG  ARG B  68      98.537 119.621 132.404  1.00 82.04           C  
ATOM   4556  CD  ARG B  68      98.009 121.028 132.212  1.00 82.04           C  
ATOM   4557  NE  ARG B  68      98.725 121.740 131.159  1.00 82.04           N  
ATOM   4558  CZ  ARG B  68      98.573 123.032 130.896  1.00 82.04           C  
ATOM   4559  NH1 ARG B  68      99.266 123.598 129.919  1.00 82.04           N  
ATOM   4560  NH2 ARG B  68      97.726 123.758 131.609  1.00 82.04           N1+
ATOM   4561  H   ARG B  68      97.782 116.637 135.246  1.00 82.04           H  
ATOM   4562  HA  ARG B  68      96.855 117.231 132.475  1.00 82.04           H  
ATOM   4563  HB3 ARG B  68      98.245 119.053 134.445  1.00 82.04           H  
ATOM   4564  HB2 ARG B  68      96.778 119.334 133.586  1.00 82.04           H  
ATOM   4565  HG3 ARG B  68      98.460 119.073 131.465  1.00 82.04           H  
ATOM   4566  HG2 ARG B  68      99.591 119.663 132.678  1.00 82.04           H  
ATOM   4567  HD3 ARG B  68      98.098 121.580 133.148  1.00 82.04           H  
ATOM   4568  HD2 ARG B  68      96.948 120.987 131.965  1.00 82.04           H  
ATOM   4569  HE  ARG B  68      99.370 121.186 130.614  1.00 82.04           H  
ATOM   4570 HH12 ARG B  68      99.149 124.581 129.721  1.00 82.04           H  
ATOM   4571 HH11 ARG B  68      99.912 123.046 129.372  1.00 82.04           H  
ATOM   4572 HH22 ARG B  68      97.611 124.741 131.409  1.00 82.04           H  
ATOM   4573 HH21 ARG B  68      97.195 123.329 132.353  1.00 82.04           H  
ATOM   4574  N   LEU B  69      99.833 116.399 133.599  1.00 77.56           N  
ATOM   4575  CA  LEU B  69     101.111 115.829 133.204  1.00 77.56           C  
ATOM   4576  C   LEU B  69     101.071 114.312 133.329  1.00 77.56           C  
ATOM   4577  O   LEU B  69     100.399 113.765 134.206  1.00 77.56           O  
ATOM   4578  CB  LEU B  69     102.244 116.387 134.066  1.00 77.56           C  
ATOM   4579  CG  LEU B  69     102.593 117.866 133.921  1.00 77.56           C  
ATOM   4580  CD1 LEU B  69     103.213 118.377 135.204  1.00 77.56           C  
ATOM   4581  CD2 LEU B  69     103.537 118.079 132.758  1.00 77.56           C  
ATOM   4582  H   LEU B  69      99.652 116.489 134.589  1.00 77.56           H  
ATOM   4583  HA  LEU B  69     101.303 116.089 132.163  1.00 77.56           H  
ATOM   4584  HB3 LEU B  69     103.142 115.791 133.905  1.00 77.56           H  
ATOM   4585  HB2 LEU B  69     102.036 116.170 135.114  1.00 77.56           H  
ATOM   4586  HG  LEU B  69     101.676 118.423 133.731  1.00 77.56           H  
ATOM   4587 HD11 LEU B  69     103.460 119.433 135.094  1.00 77.56           H  
ATOM   4588 HD12 LEU B  69     102.506 118.253 136.024  1.00 77.56           H  
ATOM   4589 HD13 LEU B  69     104.121 117.813 135.419  1.00 77.56           H  
ATOM   4590 HD21 LEU B  69     103.774 119.139 132.671  1.00 77.56           H  
ATOM   4591 HD22 LEU B  69     104.454 117.515 132.926  1.00 77.56           H  
ATOM   4592 HD23 LEU B  69     103.064 117.736 131.838  1.00 77.56           H  
ATOM   4593  N   LEU B  70     101.795 113.629 132.442  1.00 74.07           N  
ATOM   4594  CA  LEU B  70     101.906 112.178 132.531  1.00 74.07           C  
ATOM   4595  C   LEU B  70     103.321 111.753 132.169  1.00 74.07           C  
ATOM   4596  O   LEU B  70     104.104 112.529 131.625  1.00 74.07           O  
ATOM   4597  CB  LEU B  70     100.874 111.467 131.644  1.00 74.07           C  
ATOM   4598  CG  LEU B  70     100.796 111.740 130.144  1.00 74.07           C  
ATOM   4599  CD1 LEU B  70     101.752 110.853 129.386  1.00 74.07           C  
ATOM   4600  CD2 LEU B  70      99.383 111.514 129.656  1.00 74.07           C  
ATOM   4601  H   LEU B  70     102.274 114.117 131.698  1.00 74.07           H  
ATOM   4602  HA  LEU B  70     101.720 111.888 133.565  1.00 74.07           H  
ATOM   4603  HB3 LEU B  70      99.884 111.604 132.078  1.00 74.07           H  
ATOM   4604  HB2 LEU B  70     100.956 110.392 131.802  1.00 74.07           H  
ATOM   4605  HG  LEU B  70     101.066 112.780 129.963  1.00 74.07           H  
ATOM   4606 HD11 LEU B  70     101.678 111.066 128.320  1.00 74.07           H  
ATOM   4607 HD12 LEU B  70     102.771 111.043 129.724  1.00 74.07           H  
ATOM   4608 HD13 LEU B  70     101.499 109.808 129.566  1.00 74.07           H  
ATOM   4609 HD21 LEU B  70      99.332 111.710 128.585  1.00 74.07           H  
ATOM   4610 HD22 LEU B  70      99.092 110.482 129.850  1.00 74.07           H  
ATOM   4611 HD23 LEU B  70      98.705 112.187 130.181  1.00 74.07           H  
ATOM   4612  N   VAL B  71     103.651 110.504 132.490  1.00 73.20           N  
ATOM   4613  CA  VAL B  71     104.977 109.947 132.254  1.00 73.20           C  
ATOM   4614  C   VAL B  71     104.833 108.614 131.532  1.00 73.20           C  
ATOM   4615  O   VAL B  71     103.926 107.830 131.832  1.00 73.20           O  
ATOM   4616  CB  VAL B  71     105.763 109.786 133.574  1.00 73.20           C  
ATOM   4617  CG1 VAL B  71     105.041 108.852 134.520  1.00 73.20           C  
ATOM   4618  CG2 VAL B  71     107.168 109.293 133.306  1.00 73.20           C  
ATOM   4619  H   VAL B  71     102.968 109.895 132.918  1.00 73.20           H  
ATOM   4620  HA  VAL B  71     105.527 110.631 131.607  1.00 73.20           H  
ATOM   4621  HB  VAL B  71     105.832 110.764 134.050  1.00 73.20           H  
ATOM   4622 HG11 VAL B  71     105.614 108.754 135.442  1.00 73.20           H  
ATOM   4623 HG12 VAL B  71     104.054 109.255 134.747  1.00 73.20           H  
ATOM   4624 HG13 VAL B  71     104.935 107.873 134.054  1.00 73.20           H  
ATOM   4625 HG21 VAL B  71     107.703 109.187 134.250  1.00 73.20           H  
ATOM   4626 HG22 VAL B  71     107.125 108.327 132.803  1.00 73.20           H  
ATOM   4627 HG23 VAL B  71     107.690 110.009 132.672  1.00 73.20           H  
ATOM   4628  N   SER B  72     105.712 108.367 130.562  1.00 72.29           N  
ATOM   4629  CA  SER B  72     105.684 107.136 129.785  1.00 72.29           C  
ATOM   4630  C   SER B  72     107.083 106.544 129.684  1.00 72.29           C  
ATOM   4631  O   SER B  72     108.079 107.271 129.617  1.00 72.29           O  
ATOM   4632  CB  SER B  72     105.128 107.368 128.383  1.00 72.29           C  
ATOM   4633  OG  SER B  72     106.103 107.961 127.548  1.00 72.29           O  
ATOM   4634  H   SER B  72     106.428 109.045 130.345  1.00 72.29           H  
ATOM   4635  HA  SER B  72     105.042 106.419 130.297  1.00 72.29           H  
ATOM   4636  HB3 SER B  72     104.256 108.019 128.442  1.00 72.29           H  
ATOM   4637  HB2 SER B  72     104.814 106.416 127.955  1.00 72.29           H  
ATOM   4638  HG  SER B  72     106.592 108.621 128.045  1.00 72.29           H  
ATOM   4639  N   ALA B  73     107.142 105.212 129.659  1.00 76.67           N  
ATOM   4640  CA  ALA B  73     108.392 104.462 129.649  1.00 76.67           C  
ATOM   4641  C   ALA B  73     108.474 103.596 128.400  1.00 76.67           C  
ATOM   4642  O   ALA B  73     107.544 102.830 128.105  1.00 76.67           O  
ATOM   4643  CB  ALA B  73     108.513 103.587 130.896  1.00 76.67           C  
ATOM   4644  H   ALA B  73     106.291 104.669 129.646  1.00 76.67           H  
ATOM   4645  HA  ALA B  73     109.222 105.169 129.638  1.00 76.67           H  
ATOM   4646  HB1 ALA B  73     109.454 103.038 130.865  1.00 76.67           H  
ATOM   4647  HB2 ALA B  73     108.489 104.216 131.786  1.00 76.67           H  
ATOM   4648  HB3 ALA B  73     107.682 102.882 130.928  1.00 76.67           H  
ATOM   4649  N   SER B  74     109.590 103.701 127.683  1.00 81.71           N  
ATOM   4650  CA  SER B  74     109.779 102.964 126.440  1.00 81.71           C  
ATOM   4651  C   SER B  74     110.943 101.989 126.571  1.00 81.71           C  
ATOM   4652  O   SER B  74     111.663 101.972 127.569  1.00 81.71           O  
ATOM   4653  CB  SER B  74     110.018 103.920 125.272  1.00 81.71           C  
ATOM   4654  OG  SER B  74     110.607 103.242 124.178  1.00 81.71           O  
ATOM   4655  H   SER B  74     110.337 104.305 127.996  1.00 81.71           H  
ATOM   4656  HA  SER B  74     108.873 102.393 126.237  1.00 81.71           H  
ATOM   4657  HB3 SER B  74     110.674 104.729 125.593  1.00 81.71           H  
ATOM   4658  HB2 SER B  74     109.069 104.356 124.960  1.00 81.71           H  
ATOM   4659  HG  SER B  74     109.918 102.898 123.606  1.00 81.71           H  
ATOM   4660  N   GLN B  75     111.128 101.175 125.532  1.00 88.06           N  
ATOM   4661  CA  GLN B  75     112.207 100.198 125.492  1.00 88.06           C  
ATOM   4662  C   GLN B  75     113.472 100.727 124.842  1.00 88.06           C  
ATOM   4663  O   GLN B  75     114.487 100.024 124.840  1.00 88.06           O  
ATOM   4664  CB  GLN B  75     111.763  98.942 124.745  1.00 88.06           C  
ATOM   4665  CG  GLN B  75     110.854  98.057 125.545  1.00 88.06           C  
ATOM   4666  CD  GLN B  75     111.613  97.076 126.409  1.00 88.06           C  
ATOM   4667  OE1 GLN B  75     112.595  96.481 125.971  1.00 88.06           O  
ATOM   4668  NE2 GLN B  75     111.164  96.902 127.644  1.00 88.06           N  
ATOM   4669  H   GLN B  75     110.508 101.223 124.736  1.00 88.06           H  
ATOM   4670  HA  GLN B  75     112.446  99.915 126.517  1.00 88.06           H  
ATOM   4671  HB3 GLN B  75     112.641  98.375 124.437  1.00 88.06           H  
ATOM   4672  HB2 GLN B  75     111.265  99.229 123.819  1.00 88.06           H  
ATOM   4673  HG3 GLN B  75     110.194  97.511 124.871  1.00 88.06           H  
ATOM   4674  HG2 GLN B  75     110.211  98.672 126.174  1.00 88.06           H  
ATOM   4675 HE22 GLN B  75     111.632  96.258 128.266  1.00 88.06           H  
ATOM   4676 HE21 GLN B  75     110.353  97.413 127.963  1.00 88.06           H  
ATOM   4677  N   ASP B  76     113.441 101.933 124.288  1.00 89.98           N  
ATOM   4678  CA  ASP B  76     114.656 102.557 123.788  1.00 89.98           C  
ATOM   4679  C   ASP B  76     115.461 103.226 124.892  1.00 89.98           C  
ATOM   4680  O   ASP B  76     116.483 103.856 124.599  1.00 89.98           O  
ATOM   4681  CB  ASP B  76     114.313 103.559 122.680  1.00 89.98           C  
ATOM   4682  CG  ASP B  76     113.442 104.701 123.166  1.00 89.98           C  
ATOM   4683  OD1 ASP B  76     113.058 104.709 124.352  1.00 89.98           O  
ATOM   4684  OD2 ASP B  76     113.138 105.598 122.354  1.00 89.98           O1-
ATOM   4685  H   ASP B  76     112.565 102.430 124.209  1.00 89.98           H  
ATOM   4686  HA  ASP B  76     115.276 101.775 123.350  1.00 89.98           H  
ATOM   4687  HB3 ASP B  76     113.808 103.040 121.866  1.00 89.98           H  
ATOM   4688  HB2 ASP B  76     115.234 103.961 122.257  1.00 89.98           H  
ATOM   4689  N   GLY B  77     115.028 103.100 126.143  1.00 88.58           N  
ATOM   4690  CA  GLY B  77     115.720 103.700 127.262  1.00 88.58           C  
ATOM   4691  C   GLY B  77     115.320 105.143 127.462  1.00 88.58           C  
ATOM   4692  O   GLY B  77     116.179 106.018 127.591  1.00 88.58           O  
ATOM   4693  H   GLY B  77     114.190 102.571 126.336  1.00 88.58           H  
ATOM   4694  HA3 GLY B  77     116.796 103.641 127.097  1.00 88.58           H  
ATOM   4695  HA2 GLY B  77     115.503 103.135 128.168  1.00 88.58           H  
ATOM   4696  N   LYS B  78     114.016 105.408 127.479  1.00 83.39           N  
ATOM   4697  CA  LYS B  78     113.520 106.768 127.606  1.00 83.39           C  
ATOM   4698  C   LYS B  78     112.320 106.810 128.537  1.00 83.39           C  
ATOM   4699  O   LYS B  78     111.400 105.986 128.436  1.00 83.39           O  
ATOM   4700  CB  LYS B  78     113.135 107.356 126.245  1.00 83.39           C  
ATOM   4701  CG  LYS B  78     114.312 107.618 125.327  1.00 83.39           C  
ATOM   4702  CD  LYS B  78     115.145 108.785 125.818  1.00 83.39           C  
ATOM   4703  CE  LYS B  78     116.470 108.859 125.082  1.00 83.39           C  
ATOM   4704  NZ  LYS B  78     117.341 109.940 125.614  1.00 83.39           N1+
ATOM   4705  H   LYS B  78     113.347 104.655 127.403  1.00 83.39           H  
ATOM   4706  HA  LYS B  78     114.310 107.384 128.036  1.00 83.39           H  
ATOM   4707  HB3 LYS B  78     112.581 108.283 126.395  1.00 83.39           H  
ATOM   4708  HB2 LYS B  78     112.431 106.688 125.749  1.00 83.39           H  
ATOM   4709  HG3 LYS B  78     113.948 107.830 124.322  1.00 83.39           H  
ATOM   4710  HG2 LYS B  78     114.935 106.725 125.272  1.00 83.39           H  
ATOM   4711  HD3 LYS B  78     115.329 108.675 126.887  1.00 83.39           H  
ATOM   4712  HD2 LYS B  78     114.594 109.713 125.667  1.00 83.39           H  
ATOM   4713  HE3 LYS B  78     116.287 109.030 124.021  1.00 83.39           H  
ATOM   4714  HE2 LYS B  78     116.986 107.903 125.167  1.00 83.39           H  
ATOM   4715  HZ1 LYS B  78     117.532 109.769 126.591  1.00 83.39           H  
ATOM   4716  HZ2 LYS B  78     118.210 109.957 125.100  1.00 83.39           H  
ATOM   4717  HZ3 LYS B  78     116.874 110.830 125.513  1.00 83.39           H  
ATOM   4718  N   LEU B  79     112.347 107.785 129.443  1.00 72.62           N  
ATOM   4719  CA  LEU B  79     111.217 108.132 130.294  1.00 72.62           C  
ATOM   4720  C   LEU B  79     110.830 109.558 129.932  1.00 72.62           C  
ATOM   4721  O   LEU B  79     111.607 110.490 130.154  1.00 72.62           O  
ATOM   4722  CB  LEU B  79     111.591 108.013 131.770  1.00 72.62           C  
ATOM   4723  CG  LEU B  79     110.485 107.734 132.782  1.00 72.62           C  
ATOM   4724  CD1 LEU B  79     110.094 106.277 132.738  1.00 72.62           C  
ATOM   4725  CD2 LEU B  79     110.940 108.119 134.172  1.00 72.62           C  
ATOM   4726  H   LEU B  79     113.186 108.333 129.570  1.00 72.62           H  
ATOM   4727  HA  LEU B  79     110.383 107.465 130.077  1.00 72.62           H  
ATOM   4728  HB3 LEU B  79     112.134 108.908 132.073  1.00 72.62           H  
ATOM   4729  HB2 LEU B  79     112.373 107.261 131.880  1.00 72.62           H  
ATOM   4730  HG  LEU B  79     109.615 108.336 132.521  1.00 72.62           H  
ATOM   4731 HD11 LEU B  79     109.304 106.090 133.465  1.00 72.62           H  
ATOM   4732 HD12 LEU B  79     109.735 106.027 131.740  1.00 72.62           H  
ATOM   4733 HD13 LEU B  79     110.960 105.660 132.978  1.00 72.62           H  
ATOM   4734 HD21 LEU B  79     110.142 107.915 134.886  1.00 72.62           H  
ATOM   4735 HD22 LEU B  79     111.823 107.539 134.440  1.00 72.62           H  
ATOM   4736 HD23 LEU B  79     111.184 109.181 134.194  1.00 72.62           H  
ATOM   4737  N   ILE B  80     109.644 109.739 129.365  1.00 71.88           N  
ATOM   4738  CA  ILE B  80     109.238 111.030 128.823  1.00 71.88           C  
ATOM   4739  C   ILE B  80     108.076 111.567 129.641  1.00 71.88           C  
ATOM   4740  O   ILE B  80     107.141 110.827 129.967  1.00 71.88           O  
ATOM   4741  CB  ILE B  80     108.855 110.925 127.337  1.00 71.88           C  
ATOM   4742  CG1 ILE B  80     110.103 110.861 126.468  1.00 71.88           C  
ATOM   4743  CG2 ILE B  80     108.046 112.123 126.910  1.00 71.88           C  
ATOM   4744  CD1 ILE B  80     109.803 110.440 125.068  1.00 71.88           C  
ATOM   4745  H   ILE B  80     108.993 108.970 129.300  1.00 71.88           H  
ATOM   4746  HA  ILE B  80     110.075 111.722 128.916  1.00 71.88           H  
ATOM   4747  HB  ILE B  80     108.265 110.022 127.183  1.00 71.88           H  
ATOM   4748 HG13 ILE B  80     110.817 110.166 126.910  1.00 71.88           H  
ATOM   4749 HG12 ILE B  80     110.587 111.837 126.457  1.00 71.88           H  
ATOM   4750 HG21 ILE B  80     107.785 112.029 125.856  1.00 71.88           H  
ATOM   4751 HG22 ILE B  80     107.135 112.178 127.506  1.00 71.88           H  
ATOM   4752 HG23 ILE B  80     108.632 113.030 127.059  1.00 71.88           H  
ATOM   4753 HD11 ILE B  80     110.727 110.411 124.491  1.00 71.88           H  
ATOM   4754 HD12 ILE B  80     109.348 109.449 125.075  1.00 71.88           H  
ATOM   4755 HD13 ILE B  80     109.114 111.152 124.614  1.00 71.88           H  
ATOM   4756  N   ILE B  81     108.131 112.856 129.970  1.00 70.00           N  
ATOM   4757  CA  ILE B  81     107.053 113.534 130.678  1.00 70.00           C  
ATOM   4758  C   ILE B  81     106.320 114.417 129.678  1.00 70.00           C  
ATOM   4759  O   ILE B  81     106.898 115.364 129.132  1.00 70.00           O  
ATOM   4760  CB  ILE B  81     107.580 114.352 131.864  1.00 70.00           C  
ATOM   4761  CG1 ILE B  81     108.329 113.442 132.834  1.00 70.00           C  
ATOM   4762  CG2 ILE B  81     106.437 115.033 132.582  1.00 70.00           C  
ATOM   4763  CD1 ILE B  81     108.797 114.139 134.075  1.00 70.00           C  
ATOM   4764  H   ILE B  81     108.944 113.405 129.728  1.00 70.00           H  
ATOM   4765  HA  ILE B  81     106.358 112.783 131.054  1.00 70.00           H  
ATOM   4766  HB  ILE B  81     108.266 115.112 131.491  1.00 70.00           H  
ATOM   4767 HG13 ILE B  81     109.184 112.997 132.325  1.00 70.00           H  
ATOM   4768 HG12 ILE B  81     107.690 112.603 133.110  1.00 70.00           H  
ATOM   4769 HG21 ILE B  81     106.826 115.610 133.421  1.00 70.00           H  
ATOM   4770 HG22 ILE B  81     105.920 115.700 131.892  1.00 70.00           H  
ATOM   4771 HG23 ILE B  81     105.740 114.281 132.951  1.00 70.00           H  
ATOM   4772 HD11 ILE B  81     109.320 113.429 134.716  1.00 70.00           H  
ATOM   4773 HD12 ILE B  81     109.473 114.950 133.804  1.00 70.00           H  
ATOM   4774 HD13 ILE B  81     107.939 114.546 134.610  1.00 70.00           H  
ATOM   4775  N   TRP B  82     105.051 114.104 129.442  1.00 75.61           N  
ATOM   4776  CA  TRP B  82     104.212 114.822 128.496  1.00 75.61           C  
ATOM   4777  C   TRP B  82     103.271 115.773 129.218  1.00 75.61           C  
ATOM   4778  O   TRP B  82     102.741 115.452 130.289  1.00 75.61           O  
ATOM   4779  CB  TRP B  82     103.367 113.866 127.651  1.00 75.61           C  
ATOM   4780  CG  TRP B  82     104.094 112.763 126.969  1.00 75.61           C  
ATOM   4781  CD1 TRP B  82     104.462 111.570 127.505  1.00 75.61           C  
ATOM   4782  CD2 TRP B  82     104.482 112.723 125.595  1.00 75.61           C  
ATOM   4783  NE1 TRP B  82     105.084 110.798 126.558  1.00 75.61           N  
ATOM   4784  CE2 TRP B  82     105.106 111.484 125.375  1.00 75.61           C  
ATOM   4785  CE3 TRP B  82     104.374 113.621 124.532  1.00 75.61           C  
ATOM   4786  CZ2 TRP B  82     105.624 111.122 124.140  1.00 75.61           C  
ATOM   4787  CZ3 TRP B  82     104.887 113.259 123.308  1.00 75.61           C  
ATOM   4788  CH2 TRP B  82     105.502 112.020 123.120  1.00 75.61           C  
ATOM   4789  H   TRP B  82     104.622 113.332 129.931  1.00 75.61           H  
ATOM   4790  HA  TRP B  82     104.852 115.402 127.832  1.00 75.61           H  
ATOM   4791  HB3 TRP B  82     102.808 114.439 126.911  1.00 75.61           H  
ATOM   4792  HB2 TRP B  82     102.575 113.445 128.270  1.00 75.61           H  
ATOM   4793  HD1 TRP B  82     104.249 111.355 128.542  1.00 75.61           H  
ATOM   4794  HE1 TRP B  82     105.433 109.882 126.803  1.00 75.61           H  
ATOM   4795  HE3 TRP B  82     103.895 114.578 124.680  1.00 75.61           H  
ATOM   4796  HZ2 TRP B  82     106.101 110.161 124.015  1.00 75.61           H  
ATOM   4797  HZ3 TRP B  82     104.818 113.938 122.471  1.00 75.61           H  
ATOM   4798  HH2 TRP B  82     105.886 111.779 122.140  1.00 75.61           H  
ATOM   4799  N   ASP B  83     103.064 116.938 128.611  1.00 81.33           N  
ATOM   4800  CA  ASP B  83     101.962 117.826 128.950  1.00 81.33           C  
ATOM   4801  C   ASP B  83     100.772 117.442 128.078  1.00 81.33           C  
ATOM   4802  O   ASP B  83     100.865 117.476 126.848  1.00 81.33           O  
ATOM   4803  CB  ASP B  83     102.359 119.284 128.727  1.00 81.33           C  
ATOM   4804  CG  ASP B  83     101.256 120.256 129.087  1.00 81.33           C  
ATOM   4805  OD1 ASP B  83     100.273 119.839 129.730  1.00 81.33           O  
ATOM   4806  OD2 ASP B  83     101.373 121.445 128.727  1.00 81.33           O1-
ATOM   4807  H   ASP B  83     103.687 117.243 127.877  1.00 81.33           H  
ATOM   4808  HA  ASP B  83     101.698 117.684 129.998  1.00 81.33           H  
ATOM   4809  HB3 ASP B  83     102.641 119.427 127.684  1.00 81.33           H  
ATOM   4810  HB2 ASP B  83     103.248 119.511 129.315  1.00 81.33           H  
ATOM   4811  N   SER B  84      99.661 117.080 128.710  1.00 81.59           N  
ATOM   4812  CA  SER B  84      98.549 116.478 127.988  1.00 81.59           C  
ATOM   4813  C   SER B  84      97.626 117.492 127.329  1.00 81.59           C  
ATOM   4814  O   SER B  84      96.684 117.083 126.645  1.00 81.59           O  
ATOM   4815  CB  SER B  84      97.735 115.593 128.930  1.00 81.59           C  
ATOM   4816  OG  SER B  84      96.630 115.024 128.257  1.00 81.59           O  
ATOM   4817  H   SER B  84      99.578 117.221 129.707  1.00 81.59           H  
ATOM   4818  HA  SER B  84      98.963 115.843 127.205  1.00 81.59           H  
ATOM   4819  HB3 SER B  84      97.380 116.188 129.771  1.00 81.59           H  
ATOM   4820  HB2 SER B  84      98.370 114.798 129.321  1.00 81.59           H  
ATOM   4821  HG  SER B  84      96.942 114.489 127.524  1.00 81.59           H  
ATOM   4822  N   TYR B  85      97.857 118.791 127.506  1.00 80.96           N  
ATOM   4823  CA  TYR B  85      96.998 119.800 126.898  1.00 80.96           C  
ATOM   4824  C   TYR B  85      97.543 120.341 125.587  1.00 80.96           C  
ATOM   4825  O   TYR B  85      96.757 120.729 124.719  1.00 80.96           O  
ATOM   4826  CB  TYR B  85      96.779 120.970 127.860  1.00 80.96           C  
ATOM   4827  CG  TYR B  85      95.800 120.687 128.974  1.00 80.96           C  
ATOM   4828  CD1 TYR B  85      95.238 119.432 129.128  1.00 80.96           C  
ATOM   4829  CD2 TYR B  85      95.436 121.680 129.868  1.00 80.96           C  
ATOM   4830  CE1 TYR B  85      94.345 119.173 130.145  1.00 80.96           C  
ATOM   4831  CE2 TYR B  85      94.544 121.430 130.887  1.00 80.96           C  
ATOM   4832  CZ  TYR B  85      94.001 120.175 131.021  1.00 80.96           C  
ATOM   4833  OH  TYR B  85      93.111 119.921 132.036  1.00 80.96           O  
ATOM   4834  H   TYR B  85      98.639 119.093 128.070  1.00 80.96           H  
ATOM   4835  HA  TYR B  85      96.029 119.342 126.697  1.00 80.96           H  
ATOM   4836  HB3 TYR B  85      96.444 121.842 127.298  1.00 80.96           H  
ATOM   4837  HB2 TYR B  85      97.736 121.270 128.288  1.00 80.96           H  
ATOM   4838  HD1 TYR B  85      95.497 118.637 128.445  1.00 80.96           H  
ATOM   4839  HD2 TYR B  85      95.853 122.672 129.773  1.00 80.96           H  
ATOM   4840  HE1 TYR B  85      93.919 118.186 130.251  1.00 80.96           H  
ATOM   4841  HE2 TYR B  85      94.275 122.218 131.575  1.00 80.96           H  
ATOM   4842  HH  TYR B  85      92.828 119.005 131.992  1.00 80.96           H  
ATOM   4843  N   THR B  86      98.864 120.383 125.422  1.00 81.30           N  
ATOM   4844  CA  THR B  86      99.483 120.887 124.203  1.00 81.30           C  
ATOM   4845  C   THR B  86     100.395 119.861 123.545  1.00 81.30           C  
ATOM   4846  O   THR B  86     101.068 120.192 122.563  1.00 81.30           O  
ATOM   4847  CB  THR B  86     100.275 122.166 124.490  1.00 81.30           C  
ATOM   4848  OG1 THR B  86     101.462 121.839 125.222  1.00 81.30           O  
ATOM   4849  CG2 THR B  86      99.446 123.140 125.303  1.00 81.30           C  
ATOM   4850  H   THR B  86      99.475 120.058 126.157  1.00 81.30           H  
ATOM   4851  HA  THR B  86      98.689 121.133 123.498  1.00 81.30           H  
ATOM   4852  HB  THR B  86     100.554 122.634 123.546  1.00 81.30           H  
ATOM   4853  HG1 THR B  86     102.169 121.629 124.608  1.00 81.30           H  
ATOM   4854 HG21 THR B  86     100.028 124.041 125.495  1.00 81.30           H  
ATOM   4855 HG22 THR B  86      98.545 123.402 124.749  1.00 81.30           H  
ATOM   4856 HG23 THR B  86      99.168 122.679 126.251  1.00 81.30           H  
ATOM   4857  N   THR B  87     100.433 118.630 124.058  1.00 81.43           N  
ATOM   4858  CA  THR B  87     101.297 117.570 123.532  1.00 81.43           C  
ATOM   4859  C   THR B  87     102.759 118.009 123.487  1.00 81.43           C  
ATOM   4860  O   THR B  87     103.462 117.786 122.501  1.00 81.43           O  
ATOM   4861  CB  THR B  87     100.838 117.102 122.150  1.00 81.43           C  
ATOM   4862  OG1 THR B  87     101.286 118.032 121.158  1.00 81.43           O  
ATOM   4863  CG2 THR B  87      99.325 116.989 122.095  1.00 81.43           C  
ATOM   4864  H   THR B  87      99.848 118.393 124.846  1.00 81.43           H  
ATOM   4865  HA  THR B  87     101.227 116.719 124.210  1.00 81.43           H  
ATOM   4866  HB  THR B  87     101.275 116.125 121.943  1.00 81.43           H  
ATOM   4867  HG1 THR B  87     101.269 118.921 121.521  1.00 81.43           H  
ATOM   4868 HG21 THR B  87      99.021 116.655 121.103  1.00 81.43           H  
ATOM   4869 HG22 THR B  87      98.987 116.269 122.840  1.00 81.43           H  
ATOM   4870 HG23 THR B  87      98.880 117.962 122.302  1.00 81.43           H  
ATOM   4871  N   ASN B  88     103.220 118.637 124.562  1.00 79.17           N  
ATOM   4872  CA  ASN B  88     104.597 119.089 124.676  1.00 79.17           C  
ATOM   4873  C   ASN B  88     105.405 118.126 125.537  1.00 79.17           C  
ATOM   4874  O   ASN B  88     104.862 117.367 126.341  1.00 79.17           O  
ATOM   4875  CB  ASN B  88     104.658 120.496 125.272  1.00 79.17           C  
ATOM   4876  CG  ASN B  88     104.426 121.573 124.242  1.00 79.17           C  
ATOM   4877  OD1 ASN B  88     103.561 122.429 124.409  1.00 79.17           O  
ATOM   4878  ND2 ASN B  88     105.199 121.537 123.166  1.00 79.17           N  
ATOM   4879  H   ASN B  88     102.606 118.818 125.343  1.00 79.17           H  
ATOM   4880  HA  ASN B  88     105.037 119.115 123.679  1.00 79.17           H  
ATOM   4881  HB3 ASN B  88     105.629 120.648 125.743  1.00 79.17           H  
ATOM   4882  HB2 ASN B  88     103.915 120.586 126.064  1.00 79.17           H  
ATOM   4883 HD22 ASN B  88     105.090 122.233 122.442  1.00 79.17           H  
ATOM   4884 HD21 ASN B  88     105.898 120.814 123.070  1.00 79.17           H  
ATOM   4885  N   LYS B  89     106.721 118.172 125.362  1.00 76.85           N  
ATOM   4886  CA  LYS B  89     107.649 117.330 126.111  1.00 76.85           C  
ATOM   4887  C   LYS B  89     108.339 118.192 127.161  1.00 76.85           C  
ATOM   4888  O   LYS B  89     109.230 118.982 126.840  1.00 76.85           O  
ATOM   4889  CB  LYS B  89     108.660 116.674 125.180  1.00 76.85           C  
ATOM   4890  CG  LYS B  89     108.032 115.893 124.053  1.00 76.85           C  
ATOM   4891  CD  LYS B  89     108.954 114.789 123.592  1.00 76.85           C  
ATOM   4892  CE  LYS B  89     108.272 113.906 122.575  1.00 76.85           C  
ATOM   4893  NZ  LYS B  89     107.666 114.714 121.484  1.00 76.85           N1+
ATOM   4894  H   LYS B  89     107.119 118.809 124.687  1.00 76.85           H  
ATOM   4895  HA  LYS B  89     107.082 116.549 126.617  1.00 76.85           H  
ATOM   4896  HB3 LYS B  89     109.310 116.016 125.758  1.00 76.85           H  
ATOM   4897  HB2 LYS B  89     109.320 117.437 124.767  1.00 76.85           H  
ATOM   4898  HG3 LYS B  89     107.823 116.563 123.219  1.00 76.85           H  
ATOM   4899  HG2 LYS B  89     107.090 115.462 124.391  1.00 76.85           H  
ATOM   4900  HD3 LYS B  89     109.257 114.188 124.449  1.00 76.85           H  
ATOM   4901  HD2 LYS B  89     109.850 115.225 123.151  1.00 76.85           H  
ATOM   4902  HE3 LYS B  89     107.496 113.319 123.066  1.00 76.85           H  
ATOM   4903  HE2 LYS B  89     108.998 113.212 122.152  1.00 76.85           H  
ATOM   4904  HZ1 LYS B  89     108.396 115.178 120.962  1.00 76.85           H  
ATOM   4905  HZ2 LYS B  89     107.144 114.109 120.866  1.00 76.85           H  
ATOM   4906  HZ3 LYS B  89     107.046 115.405 121.881  1.00 76.85           H  
ATOM   4907  N   VAL B  90     107.926 118.036 128.418  1.00 73.39           N  
ATOM   4908  CA  VAL B  90     108.545 118.791 129.500  1.00 73.39           C  
ATOM   4909  C   VAL B  90     109.944 118.261 129.789  1.00 73.39           C  
ATOM   4910  O   VAL B  90     110.906 119.030 129.893  1.00 73.39           O  
ATOM   4911  CB  VAL B  90     107.655 118.751 130.754  1.00 73.39           C  
ATOM   4912  CG1 VAL B  90     108.215 119.660 131.823  1.00 73.39           C  
ATOM   4913  CG2 VAL B  90     106.239 119.146 130.405  1.00 73.39           C  
ATOM   4914  H   VAL B  90     107.178 117.390 128.627  1.00 73.39           H  
ATOM   4915  HA  VAL B  90     108.635 119.829 129.181  1.00 73.39           H  
ATOM   4916  HB  VAL B  90     107.645 117.731 131.138  1.00 73.39           H  
ATOM   4917 HG11 VAL B  90     107.575 119.622 132.705  1.00 73.39           H  
ATOM   4918 HG12 VAL B  90     109.220 119.332 132.089  1.00 73.39           H  
ATOM   4919 HG13 VAL B  90     108.254 120.682 131.447  1.00 73.39           H  
ATOM   4920 HG21 VAL B  90     105.621 119.113 131.302  1.00 73.39           H  
ATOM   4921 HG22 VAL B  90     106.233 120.157 129.997  1.00 73.39           H  
ATOM   4922 HG23 VAL B  90     105.840 118.453 129.664  1.00 73.39           H  
ATOM   4923  N   HIS B  91     110.081 116.943 129.921  1.00 73.97           N  
ATOM   4924  CA  HIS B  91     111.357 116.324 130.247  1.00 73.97           C  
ATOM   4925  C   HIS B  91     111.521 115.024 129.474  1.00 73.97           C  
ATOM   4926  O   HIS B  91     110.547 114.315 129.203  1.00 73.97           O  
ATOM   4927  CB  HIS B  91     111.484 116.024 131.746  1.00 73.97           C  
ATOM   4928  CG  HIS B  91     111.608 117.241 132.606  1.00 73.97           C  
ATOM   4929  ND1 HIS B  91     112.620 118.125 132.759  1.00 73.97           N  
ATOM   4930  CD2 HIS B  91     110.607 117.653 133.458  1.00 73.97           C  
ATOM   4931  CE1 HIS B  91     112.212 119.051 133.687  1.00 73.97           C  
ATOM   4932  NE2 HIS B  91     110.994 118.743 134.093  1.00 73.97           N  
ATOM   4933  H   HIS B  91     109.283 116.337 129.794  1.00 73.97           H  
ATOM   4934  HA  HIS B  91     112.158 117.004 129.959  1.00 73.97           H  
ATOM   4935  HB3 HIS B  91     112.343 115.375 131.913  1.00 73.97           H  
ATOM   4936  HB2 HIS B  91     110.624 115.438 132.071  1.00 73.97           H
[truncated: 1,057,284 more chars]
