# Supplementary material for: Structural basis for recognition of N-formyl peptides as pathogen-associated molecular patterns
Source: Nat Commun. 2022 Sep 5;13:5232. doi: 10.1038/s41467-022-32822-y (PMC9445081; doi:10.1038/s41467-022-32822-y)
Supplement: Supplementary file 9 — Source Data [file 41467_2022_32822_MOESM9_ESM.zip › Source Supplementary Fig 10d docking-fMIFL-FPR2.pdb]

HEADER    SIGNALING PROTEIN                                   6OMM    
REMARK  99                                                                      
REMARK  99 MOE v2020.09 (Chemical Computing Group ULC) Thu Jan  6 15:36:37 2022 
SEQRES   1 R  297  GLY TYR THR VAL LEU ARG ILE LEU PRO LEU VAL VAL LEU
SEQRES   2 R  297  GLY VAL THR PHE VAL LEU GLY VAL LEU GLY ASN GLY LEU
SEQRES   3 R  297  VAL ILE TRP VAL ALA GLY PHE ARG MET THR ARG THR VAL
SEQRES   4 R  297  THR THR ILE CYS TYR LEU ASN LEU ALA LEU ALA ASP PHE
SEQRES   5 R  297  SER PHE THR ALA THR LEU PRO PHE LEU ILE VAL SER MET
SEQRES   6 R  297  ALA MET GLY GLU LYS TRP PRO PHE GLY TRP PHE LEU CYS
SEQRES   7 R  297  LYS LEU ILE HIS ILE VAL VAL ASP ILE ASN LEU PHE GLY
SEQRES   8 R  297  SER VAL PHE LEU ILE GLY PHE ILE ALA LEU ASP ARG CYS
SEQRES   9 R  297  ILE CYS VAL LEU HIS PRO VAL TRP ALA GLN ASN HIS ARG
SEQRES  10 R  297  THR VAL SER LEU ALA MET LYS VAL ILE VAL GLY PRO TRP
SEQRES  11 R  297  ILE LEU ALA LEU VAL LEU THR LEU PRO VAL PHE LEU PHE
SEQRES  12 R  297  LEU THR THR VAL THR ILE PRO ASN GLY ASP THR TYR CYS
SEQRES  13 R  297  THR PHE ASN PHE ALA SER TRP GLY GLY THR PRO GLU GLU
SEQRES  14 R  297  ARG LEU LYS VAL ALA ILE THR MET LEU THR ALA ARG GLY
SEQRES  15 R  297  ILE ILE ARG PHE VAL ILE GLY PHE SER LEU PRO MET SER
SEQRES  16 R  297  ILE VAL ALA ILE CYS TYR GLY LEU ILE ALA ALA LYS ILE
SEQRES  17 R  297  HIS LYS LYS GLY MET ILE LYS SER SER ARG PRO LEU ARG
SEQRES  18 R  297  VAL LEU THR ALA VAL VAL ALA SER PHE PHE ILE CYS TRP
SEQRES  19 R  297  PHE PRO PHE GLN LEU VAL ALA LEU LEU GLY THR VAL TRP
SEQRES  20 R  297  LEU LYS GLU MET LEU PHE TYR GLY LYS TYR LYS ILE ILE
SEQRES  21 R  297  ASP ILE LEU VAL ASN PRO THR SER SER LEU ALA PHE PHE
SEQRES  22 R  297  ASN SER CYS LEU ASN PRO MET LEU TYR VAL PHE VAL GLY
SEQRES  23 R  297  GLN ASP PHE ARG GLU ARG LEU ILE HIS SER LEU
HELIX    1   1 TYR R   22  TRP R   49  1               Generated by MOE   28
HELIX    2   2 VAL R   50  ARG R   54  3               Generated by MOE    5
HELIX    3   3 VAL R   59  ALA R   76  1               Generated by MOE   18
HELIX    4   4 LEU R   78  MET R   87  1               Generated by MOE   10
HELIX    5   5 TRP R   95  LEU R  128  1               Generated by MOE   34
HELIX    6   6 TRP R  132  ASN R  135  1               Generated by MOE    4
HELIX    7   7 VAL R  139  VAL R  145  1               Generated by MOE    7
HELIX    8   8 VAL R  147  LEU R  156  1               Generated by MOE   10
HELIX    9   9 LEU R  158  PHE R  163  1               Generated by MOE    6
HELIX   10  10 ALA R  181  GLY R  184  1               Generated by MOE    4
HELIX   11  11 PRO R  187  GLY R  209  1               Generated by MOE   23
HELIX   12  12 SER R  211  LYS R  231  1               Generated by MOE   21
HELIX   13  13 ARG R  238  VAL R  266  1               Generated by MOE   29
HELIX   14  14 LEU R  268  LEU R  272  1               Generated by MOE    5
HELIX   15  15 ILE R  279  TYR R  302  1               Generated by MOE   24
HELIX   16  16 GLN R  307  SER R  316  1               Generated by MOE   10
SHEET    1       VAL R 167  THR R 168                  Generated by MOE
SHEET    2       THR R 174  TYR R 175                  Generated by MOE
SSBOND   1 CYS R   98    CYS R  176                          1555   1555  2.03
ATOM      1  N   GLY R  21     123.816 117.893  94.995  1.00115.65           N  
ATOM      2  CA  GLY R  21     124.023 119.327  95.077  1.00122.17           C  
ATOM      3  C   GLY R  21     123.135 119.996  96.107  1.00133.05           C  
ATOM      4  O   GLY R  21     123.618 120.572  97.082  1.00115.28           O  
ATOM      5  N   TYR R  22     121.822 119.931  95.879  1.00177.88           N  
ATOM      6  CA  TYR R  22     120.879 120.502  96.835  1.00170.25           C  
ATOM      7  C   TYR R  22     120.756 119.630  98.079  1.00169.27           C  
ATOM      8  O   TYR R  22     120.682 120.148  99.200  1.00168.94           O  
ATOM      9  CB  TYR R  22     119.516 120.696  96.173  1.00147.50           C  
ATOM     10  CG  TYR R  22     119.515 121.743  95.084  1.00171.42           C  
ATOM     11  CD1 TYR R  22     119.420 123.096  95.393  1.00166.98           C  
ATOM     12  CD2 TYR R  22     119.619 121.380  93.745  1.00178.46           C  
ATOM     13  CE1 TYR R  22     119.422 124.059  94.398  1.00167.14           C  
ATOM     14  CE2 TYR R  22     119.622 122.335  92.743  1.00163.16           C  
ATOM     15  CZ  TYR R  22     119.524 123.672  93.076  1.00164.05           C  
ATOM     16  OH  TYR R  22     119.527 124.625  92.084  1.00138.21           O  
ATOM     17  N   THR R  23     120.725 118.304  97.897  1.00161.36           N  
ATOM     18  CA  THR R  23     120.561 117.395  99.029  1.00150.65           C  
ATOM     19  C   THR R  23     121.782 117.400  99.949  1.00154.71           C  
ATOM     20  O   THR R  23     121.632 117.342 101.174  1.00152.41           O  
ATOM     21  CB  THR R  23     120.220 115.980  98.533  1.00141.91           C  
ATOM     22  OG1 THR R  23     120.095 115.088  99.649  1.00136.39           O  
ATOM     23  CG2 THR R  23     121.239 115.440  97.520  1.00135.53           C  
ATOM     24  N   VAL R  24     122.994 117.497  99.391  1.00142.80           N  
ATOM     25  CA  VAL R  24     124.176 117.565 100.245  1.00130.46           C  
ATOM     26  C   VAL R  24     124.246 118.913 100.954  1.00118.59           C  
ATOM     27  O   VAL R  24     124.754 119.001 102.077  1.00111.18           O  
ATOM     28  CB  VAL R  24     125.459 117.255  99.445  1.00128.55           C  
ATOM     29  CG1 VAL R  24     125.434 115.815  98.955  1.00128.00           C  
ATOM     30  CG2 VAL R  24     125.628 118.202  98.270  1.00119.72           C  
ATOM     31  N   LEU R  25     123.699 119.968 100.340  1.00127.91           N  
ATOM     32  CA  LEU R  25     123.593 121.255 101.017  1.00127.77           C  
ATOM     33  C   LEU R  25     122.582 121.195 102.155  1.00119.55           C  
ATOM     34  O   LEU R  25     122.755 121.871 103.173  1.00144.40           O  
ATOM     35  CB  LEU R  25     123.215 122.346 100.013  1.00125.84           C  
ATOM     36  CG  LEU R  25     123.159 123.794 100.511  1.00132.17           C  
ATOM     37  CD1 LEU R  25     124.528 124.251 100.990  1.00124.39           C  
ATOM     38  CD2 LEU R  25     122.632 124.718  99.424  1.00125.52           C  
ATOM     39  N   ARG R  26     121.514 120.409 101.991  1.00139.66           N  
ATOM     40  CA  ARG R  26     120.552 120.219 103.073  1.00145.28           C  
ATOM     41  C   ARG R  26     121.119 119.357 104.200  1.00135.83           C  
ATOM     42  O   ARG R  26     120.762 119.557 105.367  1.00144.63           O  
ATOM     43  CB  ARG R  26     119.267 119.599 102.525  1.00116.64           C  
ATOM     44  CG  ARG R  26     118.475 120.522 101.612  1.00138.79           C  
ATOM     45  CD  ARG R  26     117.250 119.828 101.042  1.00153.14           C  
ATOM     46  NE  ARG R  26     116.513 120.692 100.123  1.00151.28           N  
ATOM     47  CZ  ARG R  26     115.448 120.308  99.428  1.00143.95           C  
ATOM     48  NH1 ARG R  26     114.841 121.163  98.616  1.00122.14           N  
ATOM     49  NH2 ARG R  26     114.990 119.069  99.542  1.00151.75           N1+
ATOM     50  N   ILE R  27     121.994 118.400 103.877  1.00102.23           N  
ATOM     51  CA  ILE R  27     122.470 117.436 104.871  1.00117.09           C  
ATOM     52  C   ILE R  27     123.769 117.885 105.554  1.00111.99           C  
ATOM     53  O   ILE R  27     124.025 117.484 106.701  1.00 88.09           O  
ATOM     54  CB  ILE R  27     122.569 116.060 104.167  1.00144.81           C  
ATOM     55  CG1 ILE R  27     121.169 115.543 103.827  1.00152.78           C  
ATOM     56  CG2 ILE R  27     123.288 114.972 104.973  1.00134.99           C  
ATOM     57  CD1 ILE R  27     121.168 114.329 102.924  1.00137.92           C  
ATOM     58  N   LEU R  28     124.513 118.816 104.948  1.00157.27           N  
ATOM     59  CA  LEU R  28     125.742 119.331 105.558  1.00150.75           C  
ATOM     60  C   LEU R  28     125.578 120.046 106.910  1.00121.23           C  
ATOM     61  O   LEU R  28     126.481 119.878 107.754  1.00130.28           O  
ATOM     62  CB  LEU R  28     126.455 120.242 104.545  1.00104.33           C  
ATOM     63  CG  LEU R  28     127.818 120.840 104.908  1.00111.03           C  
ATOM     64  CD1 LEU R  28     128.845 119.740 105.122  1.00119.37           C  
ATOM     65  CD2 LEU R  28     128.286 121.814 103.838  1.00 97.07           C  
ATOM     66  N   PRO R  29     124.524 120.861 107.180  1.00107.21           N  
ATOM     67  CA  PRO R  29     124.338 121.354 108.562  1.00 98.87           C  
ATOM     68  C   PRO R  29     124.208 120.260 109.602  1.00103.01           C  
ATOM     69  O   PRO R  29     124.765 120.401 110.693  1.00106.32           O  
ATOM     70  CB  PRO R  29     123.047 122.177 108.475  1.00 66.27           C  
ATOM     71  CG  PRO R  29     122.983 122.610 107.115  1.00 66.90           C  
ATOM     72  CD  PRO R  29     123.552 121.526 106.286  1.00 78.50           C  
ATOM     73  N   LEU R  30     123.503 119.169 109.285  1.00 91.21           N  
ATOM     74  CA  LEU R  30     123.379 118.057 110.223  1.00114.56           C  
ATOM     75  C   LEU R  30     124.728 117.388 110.464  1.00112.96           C  
ATOM     76  O   LEU R  30     125.068 117.061 111.609  1.00116.55           O  
ATOM     77  CB  LEU R  30     122.373 117.043 109.684  1.00120.34           C  
ATOM     78  CG  LEU R  30     120.963 117.568 109.409  1.00123.97           C  
ATOM     79  CD1 LEU R  30     120.121 116.491 108.745  1.00125.97           C  
ATOM     80  CD2 LEU R  30     120.301 118.076 110.678  1.00115.91           C  
ATOM     81  N   VAL R  31     125.530 117.254 109.402  1.00124.67           N  
ATOM     82  CA  VAL R  31     126.828 116.586 109.488  1.00114.43           C  
ATOM     83  C   VAL R  31     127.797 117.395 110.344  1.00115.69           C  
ATOM     84  O   VAL R  31     128.462 116.851 111.234  1.00135.60           O  
ATOM     85  CB  VAL R  31     127.391 116.336 108.076  1.00113.55           C  
ATOM     86  CG1 VAL R  31     128.811 115.793 108.144  1.00110.58           C  
ATOM     87  CG2 VAL R  31     126.499 115.370 107.315  1.00125.47           C  
ATOM     88  N   VAL R  32     127.871 118.709 110.116  1.00131.37           N  
ATOM     89  CA  VAL R  32     128.835 119.492 110.885  1.00127.80           C  
ATOM     90  C   VAL R  32     128.266 119.891 112.249  1.00118.63           C  
ATOM     91  O   VAL R  32     129.030 120.107 113.199  1.00125.03           O  
ATOM     92  CB  VAL R  32     129.310 120.701 110.052  1.00115.45           C  
ATOM     93  CG1 VAL R  32     128.211 121.724 109.877  1.00125.54           C  
ATOM     94  CG2 VAL R  32     130.580 121.332 110.630  1.00119.80           C  
ATOM     95  N   LEU R  33     126.944 119.859 112.424  1.00 71.31           N  
ATOM     96  CA  LEU R  33     126.366 120.199 113.712  1.00 78.18           C  
ATOM     97  C   LEU R  33     126.360 119.012 114.666  1.00 73.63           C  
ATOM     98  O   LEU R  33     126.384 119.218 115.885  1.00 79.32           O  
ATOM     99  CB  LEU R  33     124.954 120.755 113.498  1.00 77.66           C  
ATOM    100  CG  LEU R  33     124.225 121.537 114.593  1.00 81.25           C  
ATOM    101  CD1 LEU R  33     123.358 122.602 113.950  1.00 88.64           C  
ATOM    102  CD2 LEU R  33     123.359 120.632 115.429  1.00103.78           C  
ATOM    103  N   GLY R  34     126.387 117.782 114.144  1.00112.09           N  
ATOM    104  CA  GLY R  34     126.605 116.634 115.010  1.00108.28           C  
ATOM    105  C   GLY R  34     127.984 116.633 115.644  1.00106.77           C  
ATOM    106  O   GLY R  34     128.122 116.397 116.849  1.00112.81           O  
ATOM    107  N   VAL R  35     129.022 116.931 114.855  1.00132.27           N  
ATOM    108  CA  VAL R  35     130.364 116.986 115.427  1.00132.31           C  
ATOM    109  C   VAL R  35     130.532 118.260 116.254  1.00124.67           C  
ATOM    110  O   VAL R  35     131.322 118.280 117.209  1.00142.78           O  
ATOM    111  CB  VAL R  35     131.442 116.830 114.327  1.00119.12           C  
ATOM    112  CG1 VAL R  35     131.544 118.053 113.428  1.00127.91           C  
ATOM    113  CG2 VAL R  35     132.800 116.466 114.929  1.00132.19           C  
ATOM    114  N   THR R  36     129.760 119.316 115.944  1.00114.83           N  
ATOM    115  CA  THR R  36     129.673 120.480 116.824  1.00114.72           C  
ATOM    116  C   THR R  36     129.153 120.090 118.203  1.00111.48           C  
ATOM    117  O   THR R  36     129.733 120.474 119.222  1.00117.61           O  
ATOM    118  CB  THR R  36     128.777 121.547 116.186  1.00117.20           C  
ATOM    119  OG1 THR R  36     129.405 122.069 115.008  1.00124.47           O  
ATOM    120  CG2 THR R  36     128.452 122.680 117.156  1.00112.05           C  
ATOM    121  N   PHE R  37     128.097 119.271 118.243  1.00 95.42           N  
ATOM    122  CA  PHE R  37     127.554 118.776 119.508  1.00 98.70           C  
ATOM    123  C   PHE R  37     128.554 117.900 120.258  1.00101.92           C  
ATOM    124  O   PHE R  37     128.758 118.069 121.470  1.00129.25           O  
ATOM    125  CB  PHE R  37     126.264 117.999 119.246  1.00104.46           C  
ATOM    126  CG  PHE R  37     125.756 117.254 120.443  1.00 93.91           C  
ATOM    127  CD1 PHE R  37     125.216 117.932 121.521  1.00 84.01           C  
ATOM    128  CD2 PHE R  37     125.811 115.867 120.483  1.00100.04           C  
ATOM    129  CE1 PHE R  37     124.753 117.243 122.624  1.00 78.47           C  
ATOM    130  CE2 PHE R  37     125.346 115.172 121.583  1.00 93.71           C  
ATOM    131  CZ  PHE R  37     124.815 115.862 122.654  1.00 86.41           C  
ATOM    132  N   VAL R  38     129.176 116.950 119.548  1.00114.71           N  
ATOM    133  CA  VAL R  38     130.064 115.979 120.189  1.00104.07           C  
ATOM    134  C   VAL R  38     131.313 116.661 120.741  1.00110.76           C  
ATOM    135  O   VAL R  38     131.742 116.377 121.868  1.00118.31           O  
ATOM    136  CB  VAL R  38     130.409 114.843 119.205  1.00112.76           C  
ATOM    137  CG1 VAL R  38     131.470 113.915 119.783  1.00111.71           C  
ATOM    138  CG2 VAL R  38     129.163 114.040 118.879  1.00117.53           C  
ATOM    139  N   LEU R  39     131.885 117.608 119.995  1.00110.35           N  
ATOM    140  CA  LEU R  39     133.051 118.312 120.509  1.00107.01           C  
ATOM    141  C   LEU R  39     132.651 119.356 121.545  1.00114.32           C  
ATOM    142  O   LEU R  39     133.425 119.628 122.471  1.00133.99           O  
ATOM    143  CB  LEU R  39     133.829 118.948 119.350  1.00 76.64           C  
ATOM    144  CG  LEU R  39     135.281 119.410 119.540  1.00 78.01           C  
ATOM    145  CD1 LEU R  39     136.029 119.254 118.226  1.00 83.26           C  
ATOM    146  CD2 LEU R  39     135.405 120.848 120.033  1.00 67.59           C  
ATOM    147  N   GLY R  40     131.439 119.910 121.433  1.00129.87           N  
ATOM    148  CA  GLY R  40     131.006 120.939 122.359  1.00119.49           C  
ATOM    149  C   GLY R  40     130.733 120.412 123.752  1.00109.10           C  
ATOM    150  O   GLY R  40     131.065 121.074 124.735  1.00124.51           O  
ATOM    151  N   VAL R  41     130.120 119.224 123.853  1.00125.14           N  
ATOM    152  CA  VAL R  41     129.869 118.614 125.163  1.00126.98           C  
ATOM    153  C   VAL R  41     131.180 118.339 125.890  1.00128.17           C  
ATOM    154  O   VAL R  41     131.346 118.713 127.059  1.00143.15           O  
ATOM    155  CB  VAL R  41     129.033 117.330 125.014  1.00101.23           C  
ATOM    156  CG1 VAL R  41     128.987 116.560 126.326  1.00113.31           C  
ATOM    157  CG2 VAL R  41     127.638 117.679 124.614  1.00 95.91           C  
ATOM    158  N   LEU R  42     132.147 117.744 125.184  1.00146.89           N  
ATOM    159  CA  LEU R  42     133.438 117.409 125.781  1.00140.05           C  
ATOM    160  C   LEU R  42     134.204 118.665 126.180  1.00134.93           C  
ATOM    161  O   LEU R  42     134.666 118.781 127.325  1.00134.76           O  
ATOM    162  CB  LEU R  42     134.248 116.549 124.804  1.00130.93           C  
ATOM    163  CG  LEU R  42     135.545 115.852 125.231  1.00130.25           C  
ATOM    164  CD1 LEU R  42     135.662 114.527 124.501  1.00135.98           C  
ATOM    165  CD2 LEU R  42     136.784 116.694 124.941  1.00122.91           C  
ATOM    166  N   GLY R  43     134.298 119.637 125.264  1.00 92.94           N  
ATOM    167  CA  GLY R  43     135.036 120.855 125.550  1.00 88.33           C  
ATOM    168  C   GLY R  43     134.405 121.689 126.648  1.00 80.37           C  
ATOM    169  O   GLY R  43     135.100 122.154 127.553  1.00113.15           O  
ATOM    170  N   ASN R  44     133.077 121.849 126.610  1.00 46.56           N  
ATOM    171  CA  ASN R  44     132.388 122.673 127.593  1.00 47.14           C  
ATOM    172  C   ASN R  44     132.368 122.021 128.966  1.00 53.12           C  
ATOM    173  O   ASN R  44     132.556 122.710 129.972  1.00 45.44           O  
ATOM    174  CB  ASN R  44     130.969 122.968 127.120  1.00 59.09           C  
ATOM    175  CG  ASN R  44     130.937 123.974 126.005  1.00 64.49           C  
ATOM    176  OD1 ASN R  44     131.666 124.958 126.040  1.00 47.79           O  
ATOM    177  ND2 ASN R  44     130.097 123.735 125.005  1.00 89.98           N  
ATOM    178  N   GLY R  45     132.155 120.701 129.035  1.00 94.16           N  
ATOM    179  CA  GLY R  45     132.226 120.022 130.316  1.00 95.60           C  
ATOM    180  C   GLY R  45     133.619 120.030 130.907  1.00 97.23           C  
ATOM    181  O   GLY R  45     133.780 120.173 132.126  1.00111.64           O  
ATOM    182  N   LEU R  46     134.645 119.959 130.053  1.00 85.28           N  
ATOM    183  CA  LEU R  46     136.006 119.964 130.564  1.00 83.58           C  
ATOM    184  C   LEU R  46     136.408 121.358 131.032  1.00 86.71           C  
ATOM    185  O   LEU R  46     137.088 121.503 132.053  1.00119.09           O  
ATOM    186  CB  LEU R  46     136.957 119.450 129.487  1.00 70.68           C  
ATOM    187  CG  LEU R  46     138.349 119.068 129.964  1.00107.67           C  
ATOM    188  CD1 LEU R  46     138.204 117.922 130.949  1.00132.11           C  
ATOM    189  CD2 LEU R  46     139.208 118.662 128.784  1.00125.49           C  
ATOM    190  N   VAL R  47     135.967 122.401 130.322  1.00 44.76           N  
ATOM    191  CA  VAL R  47     136.314 123.763 130.723  1.00 47.08           C  
ATOM    192  C   VAL R  47     135.388 124.292 131.811  1.00 50.81           C  
ATOM    193  O   VAL R  47     135.697 125.311 132.442  1.00 80.57           O  
ATOM    194  CB  VAL R  47     136.323 124.663 129.469  1.00 35.98           C  
ATOM    195  CG1 VAL R  47     134.921 125.030 129.042  1.00 65.22           C  
ATOM    196  CG2 VAL R  47     137.184 125.888 129.663  1.00 48.67           C  
ATOM    197  N   ILE R  48     134.276 123.608 132.088  1.00 85.96           N  
ATOM    198  CA  ILE R  48     133.447 123.983 133.226  1.00 86.93           C  
ATOM    199  C   ILE R  48     133.814 123.160 134.458  1.00 82.61           C  
ATOM    200  O   ILE R  48     133.449 123.537 135.581  1.00 74.57           O  
ATOM    201  CB  ILE R  48     131.948 123.845 132.879  1.00 41.52           C  
ATOM    202  CG1 ILE R  48     131.084 124.745 133.764  1.00 34.94           C  
ATOM    203  CG2 ILE R  48     131.461 122.415 133.061  1.00 61.13           C  
ATOM    204  CD1 ILE R  48     129.667 124.907 133.268  1.00 48.13           C  
ATOM    205  N   TRP R  49     134.554 122.064 134.287  1.00101.03           N  
ATOM    206  CA  TRP R  49     135.052 121.341 135.449  1.00 99.03           C  
ATOM    207  C   TRP R  49     136.430 121.831 135.889  1.00 99.20           C  
ATOM    208  O   TRP R  49     136.635 122.118 137.073  1.00116.06           O  
ATOM    209  CB  TRP R  49     135.073 119.839 135.153  1.00 83.19           C  
ATOM    210  CG  TRP R  49     135.618 119.008 136.265  1.00 79.77           C  
ATOM    211  CD1 TRP R  49     135.167 118.959 137.550  1.00 86.64           C  
ATOM    212  CD2 TRP R  49     136.691 118.065 136.179  1.00112.02           C  
ATOM    213  NE1 TRP R  49     135.911 118.063 138.279  1.00127.90           N  
ATOM    214  CE2 TRP R  49     136.851 117.498 137.457  1.00137.26           C  
ATOM    215  CE3 TRP R  49     137.536 117.650 135.146  1.00137.23           C  
ATOM    216  CZ2 TRP R  49     137.825 116.539 137.731  1.00163.19           C  
ATOM    217  CZ3 TRP R  49     138.503 116.702 135.419  1.00158.92           C  
ATOM    218  CH2 TRP R  49     138.639 116.156 136.701  1.00163.04           C  
ATOM    219  N   VAL R  50     137.370 121.970 134.950  1.00 73.82           N  
ATOM    220  CA  VAL R  50     138.747 122.283 135.325  1.00 83.17           C  
ATOM    221  C   VAL R  50     138.893 123.766 135.664  1.00 79.74           C  
ATOM    222  O   VAL R  50     139.649 124.131 136.574  1.00107.09           O  
ATOM    223  CB  VAL R  50     139.704 121.844 134.198  1.00105.68           C  
ATOM    224  CG1 VAL R  50     141.156 122.157 134.529  1.00113.27           C  
ATOM    225  CG2 VAL R  50     139.555 120.362 133.928  1.00123.76           C  
ATOM    226  N   ALA R  51     138.130 124.634 135.008  1.00 42.84           N  
ATOM    227  CA  ALA R  51     138.150 126.056 135.314  1.00 40.20           C  
ATOM    228  C   ALA R  51     136.969 126.472 136.175  1.00 39.52           C  
ATOM    229  O   ALA R  51     136.834 127.658 136.493  1.00 44.07           O  
ATOM    230  CB  ALA R  51     138.170 126.884 134.025  1.00 66.35           C  
ATOM    231  N   GLY R  52     136.116 125.526 136.555  1.00 79.40           N  
ATOM    232  CA  GLY R  52     135.003 125.807 137.434  1.00 85.19           C  
ATOM    233  C   GLY R  52     135.286 125.449 138.876  1.00 87.03           C  
ATOM    234  O   GLY R  52     135.035 126.248 139.782  1.00 85.67           O  
ATOM    235  N   PHE R  53     135.811 124.246 139.105  1.00115.07           N  
ATOM    236  CA  PHE R  53     136.030 123.752 140.456  1.00117.56           C  
ATOM    237  C   PHE R  53     137.495 123.587 140.827  1.00113.80           C  
ATOM    238  O   PHE R  53     137.840 123.753 141.998  1.00133.25           O  
ATOM    239  CB  PHE R  53     135.310 122.412 140.652  1.00 69.43           C  
ATOM    240  CG  PHE R  53     133.813 122.528 140.654  1.00 93.42           C  
ATOM    241  CD1 PHE R  53     133.142 122.939 141.796  1.00111.32           C  
ATOM    242  CD2 PHE R  53     133.078 122.239 139.514  1.00 91.75           C  
ATOM    243  CE1 PHE R  53     131.763 123.054 141.805  1.00107.82           C  
ATOM    244  CE2 PHE R  53     131.697 122.351 139.515  1.00 84.58           C  
ATOM    245  CZ  PHE R  53     131.040 122.759 140.663  1.00 90.80           C  
ATOM    246  N   ARG R  54     138.363 123.269 139.866  1.00 58.46           N  
ATOM    247  CA  ARG R  54     139.759 122.999 140.195  1.00 66.46           C  
ATOM    248  C   ARG R  54     140.568 124.279 140.376  1.00 72.14           C  
ATOM    249  O   ARG R  54     141.409 124.357 141.278  1.00102.44           O  
ATOM    250  CB  ARG R  54     140.383 122.105 139.123  1.00 69.40           C  
ATOM    251  CG  ARG R  54     139.797 120.705 139.110  1.00 77.86           C  
ATOM    252  CD  ARG R  54     140.206 119.957 140.369  1.00 84.76           C  
ATOM    253  NE  ARG R  54     139.698 118.589 140.409  1.00 99.16           N  
ATOM    254  CZ  ARG R  54     138.548 118.239 140.977  1.00115.18           C  
ATOM    255  NH1 ARG R  54     138.162 116.971 140.975  1.00108.91           N  
ATOM    256  NH2 ARG R  54     137.785 119.159 141.552  1.00102.52           N1+
ATOM    257  N   MET R  55     140.337 125.287 139.541  1.00 63.69           N  
ATOM    258  CA  MET R  55     141.111 126.518 139.603  1.00 60.19           C  
ATOM    259  C   MET R  55     140.480 127.518 140.565  1.00 59.28           C  
ATOM    260  O   MET R  55     139.270 127.507 140.802  1.00 55.90           O  
ATOM    261  CB  MET R  55     141.236 127.147 138.215  1.00 69.39           C  
ATOM    262  CG  MET R  55     142.077 126.338 137.247  1.00 79.07           C  
ATOM    263  SD  MET R  55     142.136 127.065 135.600  1.00 98.10           S  
ATOM    264  CE  MET R  55     143.136 128.517 135.912  1.00118.41           C  
ATOM    265  N   THR R  56     141.323 128.388 141.119  1.00118.14           N  
ATOM    266  CA  THR R  56     140.841 129.454 141.985  1.00118.52           C  
ATOM    267  C   THR R  56     140.162 130.546 141.162  1.00114.43           C  
ATOM    268  O   THR R  56     140.516 130.800 140.008  1.00117.19           O  
ATOM    269  CB  THR R  56     141.989 130.030 142.826  1.00 68.86           C  
ATOM    270  OG1 THR R  56     141.485 131.045 143.703  1.00 70.48           O  
ATOM    271  CG2 THR R  56     143.108 130.600 141.953  1.00 68.86           C  
ATOM    272  N   ARG R  57     139.152 131.174 141.761  1.00 65.70           N  
ATOM    273  CA  ARG R  57     138.279 132.113 141.054  1.00 64.42           C  
ATOM    274  C   ARG R  57     138.962 133.469 140.913  1.00 56.59           C  
ATOM    275  O   ARG R  57     138.853 134.341 141.776  1.00 78.66           O  
ATOM    276  CB  ARG R  57     136.945 132.246 141.777  1.00118.77           C  
ATOM    277  CG  ARG R  57     136.082 131.000 141.721  1.00128.21           C  
ATOM    278  CD  ARG R  57     134.767 131.215 142.449  1.00119.21           C  
ATOM    279  NE  ARG R  57     133.955 130.003 142.472  1.00132.38           N  
ATOM    280  CZ  ARG R  57     133.070 129.682 141.535  1.00126.91           C  
ATOM    281  NH1 ARG R  57     132.878 130.487 140.500  1.00110.95           N  
ATOM    282  NH2 ARG R  57     132.373 128.558 141.635  1.00133.28           N1+
ATOM    283  N   THR R  58     139.674 133.647 139.805  1.00 74.58           N  
ATOM    284  CA  THR R  58     140.127 134.958 139.365  1.00 77.29           C  
ATOM    285  C   THR R  58     139.098 135.539 138.393  1.00 80.75           C  
ATOM    286  O   THR R  58     138.000 135.004 138.225  1.00112.95           O  
ATOM    287  CB  THR R  58     141.517 134.863 138.741  1.00 52.68           C  
ATOM    288  OG1 THR R  58     141.466 134.034 137.574  1.00 53.97           O  
ATOM    289  CG2 THR R  58     142.505 134.267 139.732  1.00 73.08           C  
ATOM    290  N   VAL R  59     139.446 136.646 137.735  1.00 41.23           N  
ATOM    291  CA  VAL R  59     138.506 137.315 136.838  1.00 37.94           C  
ATOM    292  C   VAL R  59     138.521 136.670 135.454  1.00 36.25           C  
ATOM    293  O   VAL R  59     137.468 136.489 134.824  1.00 32.88           O  
ATOM    294  CB  VAL R  59     138.832 138.820 136.778  1.00 32.53           C  
ATOM    295  CG1 VAL R  59     137.869 139.558 135.856  1.00 32.01           C  
ATOM    296  CG2 VAL R  59     138.812 139.421 138.174  1.00 31.48           C  
ATOM    297  N   THR R  60     139.714 136.321 134.962  1.00 55.56           N  
ATOM    298  CA  THR R  60     139.831 135.675 133.658  1.00 56.59           C  
ATOM    299  C   THR R  60     139.157 134.307 133.658  1.00 63.30           C  
ATOM    300  O   THR R  60     138.415 133.966 132.725  1.00 68.65           O  
ATOM    301  CB  THR R  60     141.307 135.555 133.275  1.00 90.31           C  
ATOM    302  OG1 THR R  60     141.910 136.855 133.296  1.00110.55           O  
ATOM    303  CG2 THR R  60     141.456 134.977 131.885  1.00 99.54           C  
ATOM    304  N   THR R  61     139.340 133.537 134.731  1.00 33.31           N  
ATOM    305  CA  THR R  61     138.713 132.227 134.769  1.00 27.85           C  
ATOM    306  C   THR R  61     137.229 132.301 135.108  1.00 22.07           C  
ATOM    307  O   THR R  61     136.498 131.379 134.749  1.00 23.76           O  
ATOM    308  CB  THR R  61     139.440 131.289 135.741  1.00 56.37           C  
ATOM    309  OG1 THR R  61     138.978 129.948 135.540  1.00 78.43           O  
ATOM    310  CG2 THR R  61     139.170 131.665 137.167  1.00 71.24           C  
ATOM    311  N   ILE R  62     136.747 133.379 135.738  1.00 42.34           N  
ATOM    312  CA  ILE R  62     135.301 133.470 135.925  1.00 42.81           C  
ATOM    313  C   ILE R  62     134.635 133.894 134.617  1.00 40.15           C  
ATOM    314  O   ILE R  62     133.509 133.471 134.331  1.00 45.55           O  
ATOM    315  CB  ILE R  62     134.912 134.374 137.118  1.00 20.80           C  
ATOM    316  CG1 ILE R  62     133.462 134.122 137.524  1.00 30.28           C  
ATOM    317  CG2 ILE R  62     135.035 135.854 136.828  1.00 17.30           C  
ATOM    318  CD1 ILE R  62     133.086 134.783 138.812  1.00 41.35           C  
ATOM    319  N   CYS R  63     135.323 134.682 133.777  1.00 34.71           N  
ATOM    320  CA  CYS R  63     134.777 134.972 132.454  1.00 35.17           C  
ATOM    321  C   CYS R  63     134.793 133.727 131.574  1.00 33.44           C  
ATOM    322  O   CYS R  63     133.840 133.479 130.819  1.00 33.73           O  
ATOM    323  CB  CYS R  63     135.557 136.109 131.795  1.00 72.64           C  
ATOM    324  SG  CYS R  63     135.368 137.710 132.607  1.00 86.72           S  
ATOM    325  N   TYR R  64     135.842 132.905 131.703  1.00 34.89           N  
ATOM    326  CA  TYR R  64     135.885 131.628 130.991  1.00 36.61           C  
ATOM    327  C   TYR R  64     134.811 130.671 131.501  1.00 36.62           C  
ATOM    328  O   TYR R  64     134.182 129.960 130.710  1.00 36.45           O  
ATOM    329  CB  TYR R  64     137.267 130.990 131.131  1.00 55.97           C  
ATOM    330  CG  TYR R  64     138.382 131.694 130.386  1.00 68.23           C  
ATOM    331  CD1 TYR R  64     138.110 132.646 129.408  1.00 78.56           C  
ATOM    332  CD2 TYR R  64     139.712 131.391 130.654  1.00 88.78           C  
ATOM    333  CE1 TYR R  64     139.131 133.284 128.727  1.00 77.50           C  
ATOM    334  CE2 TYR R  64     140.739 132.017 129.974  1.00 96.01           C  
ATOM    335  CZ  TYR R  64     140.443 132.965 129.015  1.00 91.47           C  
ATOM    336  OH  TYR R  64     141.463 133.594 128.340  1.00105.17           O  
ATOM    337  N   LEU R  65     134.575 130.664 132.816  1.00 40.58           N  
ATOM    338  CA  LEU R  65     133.539 129.830 133.415  1.00 42.25           C  
ATOM    339  C   LEU R  65     132.149 130.258 132.971  1.00 48.12           C  
ATOM    340  O   LEU R  65     131.282 129.414 132.722  1.00 78.06           O  
ATOM    341  CB  LEU R  65     133.651 129.890 134.938  1.00 54.73           C  
ATOM    342  CG  LEU R  65     132.567 129.185 135.754  1.00 59.99           C  
ATOM    343  CD1 LEU R  65     132.544 127.705 135.449  1.00 67.59           C  
ATOM    344  CD2 LEU R  65     132.771 129.430 137.237  1.00 68.25           C  
ATOM    345  N   ASN R  66     131.913 131.562 132.858  1.00 35.83           N  
ATOM    346  CA  ASN R  66     130.578 131.994 132.481  1.00 35.23           C  
ATOM    347  C   ASN R  66     130.347 131.821 130.984  1.00 30.09           C  
ATOM    348  O   ASN R  66     129.216 131.544 130.567  1.00 32.87           O  
ATOM    349  CB  ASN R  66     130.344 133.433 132.933  1.00 39.74           C  
ATOM    350  CG  ASN R  66     128.875 133.747 133.105  1.00 45.82           C  
ATOM    351  OD1 ASN R  66     128.012 132.938 132.769  1.00 63.48           O  
ATOM    352  ND2 ASN R  66     128.581 134.893 133.690  1.00 38.98           N  
ATOM    353  N   LEU R  67     131.398 131.926 130.161  1.00 21.50           N  
ATOM    354  CA  LEU R  67     131.236 131.545 128.761  1.00 23.81           C  
ATOM    355  C   LEU R  67     131.058 130.036 128.622  1.00 30.95           C  
ATOM    356  O   LEU R  67     130.346 129.577 127.720  1.00 37.21           O  
ATOM    357  CB  LEU R  67     132.425 132.046 127.933  1.00 23.14           C  
ATOM    358  CG  LEU R  67     132.406 131.895 126.405  1.00 22.46           C  
ATOM    359  CD1 LEU R  67     133.024 133.115 125.766  1.00 20.80           C  
ATOM    360  CD2 LEU R  67     133.176 130.660 125.948  1.00 25.63           C  
ATOM    361  N   ALA R  68     131.636 129.258 129.542  1.00 52.71           N  
ATOM    362  CA  ALA R  68     131.376 127.824 129.576  1.00 54.09           C  
ATOM    363  C   ALA R  68     129.938 127.528 129.978  1.00 53.25           C  
ATOM    364  O   ALA R  68     129.338 126.573 129.481  1.00 63.51           O  
ATOM    365  CB  ALA R  68     132.338 127.142 130.543  1.00 77.71           C  
ATOM    366  N   LEU R  69     129.370 128.338 130.870  1.00 48.80           N  
ATOM    367  CA  LEU R  69     127.972 128.159 131.249  1.00 53.44           C  
ATOM    368  C   LEU R  69     127.041 128.589 130.121  1.00 53.81           C  
ATOM    369  O   LEU R  69     125.955 128.020 129.962  1.00 81.81           O  
ATOM    370  CB  LEU R  69     127.680 128.935 132.538  1.00 71.87           C  
ATOM    371  CG  LEU R  69     126.380 128.731 133.329  1.00 88.74           C  
ATOM    372  CD1 LEU R  69     126.664 128.920 134.808  1.00 96.49           C  
ATOM    373  CD2 LEU R  69     125.272 129.688 132.902  1.00 89.78           C  
ATOM    374  N   ALA R  70     127.449 129.588 129.336  1.00 37.43           N  
ATOM    375  CA  ALA R  70     126.672 129.987 128.167  1.00 37.03           C  
ATOM    376  C   ALA R  70     126.762 128.955 127.053  1.00 32.86           C  
ATOM    377  O   ALA R  70     125.831 128.824 126.251  1.00 41.40           O  
ATOM    378  CB  ALA R  70     127.150 131.344 127.653  1.00 68.29           C  
ATOM    379  N   ASP R  71     127.868 128.223 126.987  1.00 53.64           N  
ATOM    380  CA  ASP R  71     128.144 127.329 125.874  1.00 75.03           C  
ATOM    381  C   ASP R  71     127.762 125.879 126.158  1.00 66.48           C  
ATOM    382  O   ASP R  71     127.372 125.155 125.235  1.00 65.33           O  
ATOM    383  CB  ASP R  71     129.638 127.432 125.559  1.00163.45           C  
ATOM    384  CG  ASP R  71     130.004 126.916 124.196  1.00171.30           C  
ATOM    385  OD1 ASP R  71     129.120 126.514 123.411  1.00174.27           O  
ATOM    386  OD2 ASP R  71     131.219 126.917 123.925  1.00187.50           O1-
ATOM    387  N   PHE R  72     127.743 125.470 127.428  1.00 72.04           N  
ATOM    388  CA  PHE R  72     127.408 124.093 127.766  1.00 69.78           C  
ATOM    389  C   PHE R  72     125.907 123.874 127.739  1.00 65.29           C  
ATOM    390  O   PHE R  72     125.439 122.844 127.246  1.00 78.70           O  
ATOM    391  CB  PHE R  72     127.971 123.729 129.140  1.00 85.85           C  
ATOM    392  CG  PHE R  72     127.686 122.313 129.552  1.00 95.21           C  
ATOM    393  CD1 PHE R  72     128.358 121.257 128.954  1.00102.58           C  
ATOM    394  CD2 PHE R  72     126.753 122.037 130.541  1.00102.60           C  
ATOM    395  CE1 PHE R  72     128.101 119.951 129.328  1.00114.77           C  
ATOM    396  CE2 PHE R  72     126.491 120.732 130.922  1.00103.55           C  
ATOM    397  CZ  PHE R  72     127.167 119.688 130.314  1.00114.81           C  
ATOM    398  N   SER R  73     125.139 124.817 128.288  1.00 49.47           N  
ATOM    399  CA  SER R  73     123.690 124.755 128.159  1.00 59.52           C  
ATOM    400  C   SER R  73     123.236 124.994 126.724  1.00 57.63           C  
ATOM    401  O   SER R  73     122.133 124.574 126.361  1.00 94.07           O  
ATOM    402  CB  SER R  73     123.038 125.758 129.111  1.00 62.11           C  
ATOM    403  OG  SER R  73     123.418 127.083 128.797  1.00 98.28           O  
ATOM    404  N   PHE R  74     124.058 125.663 125.908  1.00 71.86           N  
ATOM    405  CA  PHE R  74     123.809 125.718 124.470  1.00 60.20           C  
ATOM    406  C   PHE R  74     124.005 124.358 123.814  1.00 61.72           C  
ATOM    407  O   PHE R  74     123.227 123.966 122.938  1.00 81.02           O  
ATOM    408  CB  PHE R  74     124.723 126.749 123.809  1.00 45.32           C  
ATOM    409  CG  PHE R  74     124.744 126.654 122.312  1.00 46.65           C  
ATOM    410  CD1 PHE R  74     123.655 127.061 121.560  1.00 47.03           C  
ATOM    411  CD2 PHE R  74     125.858 126.143 121.654  1.00 67.47           C  
ATOM    412  CE1 PHE R  74     123.675 126.959 120.182  1.00 51.91           C  
ATOM    413  CE2 PHE R  74     125.880 126.036 120.281  1.00 76.48           C  
ATOM    414  CZ  PHE R  74     124.790 126.446 119.546  1.00 55.59           C  
ATOM    415  N   THR R  75     125.075 123.650 124.174  1.00 74.17           N  
ATOM    416  CA  THR R  75     125.319 122.361 123.540  1.00 84.66           C  
ATOM    417  C   THR R  75     124.355 121.300 124.074  1.00 88.69           C  
ATOM    418  O   THR R  75     124.044 120.329 123.376  1.00 95.85           O  
ATOM    419  CB  THR R  75     126.782 121.960 123.747  1.00116.39           C  
ATOM    420  OG1 THR R  75     127.617 123.087 123.458  1.00130.26           O  
ATOM    421  CG2 THR R  75     127.180 120.861 122.777  1.00126.88           C  
ATOM    422  N   ALA R  76     123.854 121.487 125.299  1.00122.87           N  
ATOM    423  CA  ALA R  76     122.869 120.571 125.865  1.00127.72           C  
ATOM    424  C   ALA R  76     121.511 120.689 125.180  1.00127.86           C  
ATOM    425  O   ALA R  76     120.792 119.691 125.067  1.00125.76           O  
ATOM    426  CB  ALA R  76     122.726 120.819 127.366  1.00 70.11           C  
ATOM    427  N   THR R  77     121.141 121.885 124.720  1.00103.29           N  
ATOM    428  CA  THR R  77     119.846 122.102 124.085  1.00101.88           C  
ATOM    429  C   THR R  77     119.899 121.892 122.577  1.00 77.04           C  
ATOM    430  O   THR R  77     118.912 122.157 121.881  1.00105.00           O  
ATOM    431  CB  THR R  77     119.324 123.510 124.406  1.00 97.89           C  
ATOM    432  OG1 THR R  77     117.980 123.635 123.942  1.00 92.81           O  
ATOM    433  CG2 THR R  77     120.152 124.582 123.728  1.00 84.12           C  
ATOM    434  N   LEU R  78     121.019 121.402 122.073  1.00 89.17           N  
ATOM    435  CA  LEU R  78     121.325 121.189 120.662  1.00 94.92           C  
ATOM    436  C   LEU R  78     120.759 119.904 120.029  1.00 94.62           C  
ATOM    437  O   LEU R  78     120.417 119.961 118.838  1.00 89.73           O  
ATOM    438  CB  LEU R  78     122.845 121.264 120.477  1.00 97.88           C  
ATOM    439  CG  LEU R  78     123.386 121.430 119.062  1.00119.07           C  
ATOM    440  CD1 LEU R  78     122.854 122.727 118.481  1.00130.05           C  
ATOM    441  CD2 LEU R  78     124.898 121.447 119.075  1.00123.88           C  
ATOM    442  N   PRO R  79     120.696 118.728 120.706  1.00 86.85           N  
ATOM    443  CA  PRO R  79     120.029 117.572 120.064  1.00 82.28           C  
ATOM    444  C   PRO R  79     118.571 117.787 119.696  1.00 92.74           C  
ATOM    445  O   PRO R  79     118.119 117.224 118.691  1.00109.39           O  
ATOM    446  CB  PRO R  79     120.165 116.455 121.106  1.00 69.99           C  
ATOM    447  CG  PRO R  79     121.353 116.772 121.815  1.00 73.44           C  
ATOM    448  CD  PRO R  79     121.398 118.262 121.923  1.00 73.11           C  
ATOM    449  N   PHE R  80     117.834 118.598 120.460  1.00121.85           N  
ATOM    450  CA  PHE R  80     116.457 118.916 120.097  1.00150.71           C  
ATOM    451  C   PHE R  80     116.415 119.683 118.781  1.00153.43           C  
ATOM    452  O   PHE R  80     115.584 119.402 117.903  1.00213.49           O  
ATOM    453  CB  PHE R  80     115.811 119.733 121.215  1.00119.00           C  
ATOM    454  CG  PHE R  80     115.886 119.075 122.564  1.00125.88           C  
ATOM    455  CD1 PHE R  80     115.012 118.058 122.909  1.00155.11           C  
ATOM    456  CD2 PHE R  80     116.838 119.479 123.490  1.00116.80           C  
ATOM    457  CE1 PHE R  80     115.085 117.451 124.152  1.00163.19           C  
ATOM    458  CE2 PHE R  80     116.917 118.879 124.735  1.00134.32           C  
ATOM    459  CZ  PHE R  80     116.038 117.864 125.066  1.00155.69           C  
ATOM    460  N   LEU R  81     117.361 120.606 118.604  1.00111.18           N  
ATOM    461  CA  LEU R  81     117.419 121.399 117.385  1.00 95.11           C  
ATOM    462  C   LEU R  81     117.887 120.562 116.198  1.00 92.33           C  
ATOM    463  O   LEU R  81     117.413 120.765 115.076  1.00121.39           O  
ATOM    464  CB  LEU R  81     118.327 122.609 117.598  1.00 37.32           C  
ATOM    465  CG  LEU R  81     118.339 123.654 116.486  1.00 55.13           C  
ATOM    466  CD1 LEU R  81     116.946 124.229 116.303  1.00 50.73           C  
ATOM    467  CD2 LEU R  81     119.320 124.752 116.825  1.00 76.08           C  
ATOM    468  N   ILE R  82     118.812 119.617 116.417  1.00 83.23           N  
ATOM    469  CA  ILE R  82     119.249 118.788 115.292  1.00 98.19           C  
ATOM    470  C   ILE R  82     118.162 117.782 114.905  1.00111.57           C  
ATOM    471  O   ILE R  82     118.026 117.446 113.724  1.00107.68           O  
ATOM    472  CB  ILE R  82     120.615 118.109 115.564  1.00 65.53           C  
ATOM    473  CG1 ILE R  82     121.239 117.606 114.259  1.00106.21           C  
ATOM    474  CG2 ILE R  82     120.522 116.920 116.488  1.00 42.28           C  
ATOM    475  CD1 ILE R  82     122.670 117.124 114.399  1.00125.17           C  
ATOM    476  N   VAL R  83     117.331 117.338 115.860  1.00106.58           N  
ATOM    477  CA  VAL R  83     116.186 116.496 115.514  1.00116.01           C  
ATOM    478  C   VAL R  83     115.154 117.293 114.719  1.00116.70           C  
ATOM    479  O   VAL R  83     114.625 116.811 113.703  1.00156.78           O  
ATOM    480  CB  VAL R  83     115.589 115.862 116.789  1.00126.13           C  
ATOM    481  CG1 VAL R  83     114.221 115.257 116.525  1.00167.61           C  
ATOM    482  CG2 VAL R  83     116.511 114.766 117.300  1.00103.57           C  
ATOM    483  N   SER R  84     114.908 118.547 115.128  1.00134.34           N  
ATOM    484  CA  SER R  84     113.982 119.416 114.400  1.00145.24           C  
ATOM    485  C   SER R  84     114.476 119.714 112.988  1.00123.38           C  
ATOM    486  O   SER R  84     113.694 119.682 112.030  1.00122.00           O  
ATOM    487  CB  SER R  84     113.780 120.721 115.165  1.00 81.00           C  
ATOM    488  OG  SER R  84     112.911 121.591 114.462  1.00101.83           O  
ATOM    489  N   MET R  85     115.765 120.029 112.849  1.00114.54           N  
ATOM    490  CA  MET R  85     116.349 120.318 111.544  1.00118.55           C  
ATOM    491  C   MET R  85     116.369 119.082 110.650  1.00126.82           C  
ATOM    492  O   MET R  85     116.115 119.182 109.443  1.00127.36           O  
ATOM    493  CB  MET R  85     117.760 120.875 111.729  1.00104.28           C  
ATOM    494  CG  MET R  85     118.421 121.372 110.459  1.00123.76           C  
ATOM    495  SD  MET R  85     120.077 122.005 110.780  1.00151.79           S  
ATOM    496  CE  MET R  85     119.695 123.507 111.676  1.00163.05           C  
ATOM    497  N   ALA R  86     116.686 117.913 111.222  1.00149.02           N  
ATOM    498  CA  ALA R  86     116.780 116.682 110.444  1.00143.99           C  
ATOM    499  C   ALA R  86     115.423 116.237 109.918  1.00137.27           C  
ATOM    500  O   ALA R  86     115.329 115.739 108.789  1.00129.75           O  
ATOM    501  CB  ALA R  86     117.413 115.578 111.290  1.00 79.48           C  
ATOM    502  N   MET R  87     114.370 116.372 110.736  1.00129.18           N  
ATOM    503  CA  MET R  87     113.036 115.949 110.307  1.00131.99           C  
ATOM    504  C   MET R  87     112.512 116.785 109.142  1.00130.30           C  
ATOM    505  O   MET R  87     111.831 116.257 108.255  1.00141.65           O  
ATOM    506  CB  MET R  87     112.060 115.990 111.481  1.00159.39           C  
ATOM    507  CG  MET R  87     112.283 114.884 112.498  1.00185.70           C  
ATOM    508  SD  MET R  87     111.196 115.007 113.929  1.00191.52           S  
ATOM    509  CE  MET R  87     109.625 114.546 113.206  1.00161.39           C  
ATOM    510  N   GLY R  88     112.819 118.079 109.113  1.00100.47           N  
ATOM    511  CA  GLY R  88     112.269 118.912 108.062  1.00 91.26           C  
ATOM    512  C   GLY R  88     111.427 120.050 108.598  1.00107.92           C  
ATOM    513  O   GLY R  88     110.345 120.323 108.064  1.00108.93           O  
ATOM    514  N   GLU R  89     111.910 120.669 109.686  1.00148.46           N  
ATOM    515  CA  GLU R  89     111.213 121.718 110.442  1.00161.21           C  
ATOM    516  C   GLU R  89     109.899 121.166 111.003  1.00155.83           C  
ATOM    517  O   GLU R  89     108.832 121.773 110.906  1.00147.03           O  
ATOM    518  CB  GLU R  89     111.016 122.997 109.603  1.00124.63           C  
ATOM    519  CG  GLU R  89     110.660 124.287 110.367  1.00137.32           C  
ATOM    520  CD  GLU R  89     111.780 124.777 111.262  1.00140.90           C  
ATOM    521  OE1 GLU R  89     112.960 124.510 110.951  1.00150.29           O  
ATOM    522  OE2 GLU R  89     111.478 125.428 112.285  1.00117.39           O1-
ATOM    523  N   LYS R  90     109.976 119.963 111.561  1.00164.76           N  
ATOM    524  CA  LYS R  90     108.869 119.346 112.274  1.00161.39           C  
ATOM    525  C   LYS R  90     109.309 119.123 113.710  1.00130.16           C  
ATOM    526  O   LYS R  90     110.344 118.494 113.952  1.00113.55           O  
ATOM    527  CB  LYS R  90     108.452 118.025 111.624  1.00135.75           C  
ATOM    528  CG  LYS R  90     107.838 118.180 110.244  1.00140.32           C  
ATOM    529  CD  LYS R  90     107.426 116.832 109.677  1.00115.26           C  
ATOM    530  CE  LYS R  90     106.846 116.975 108.282  1.00112.05           C  
ATOM    531  NZ  LYS R  90     106.445 115.658 107.715  1.00116.12           N1+
ATOM    532  N   TRP R  91     108.533 119.647 114.657  1.00 95.35           N  
ATOM    533  CA  TRP R  91     108.921 119.625 116.059  1.00 90.16           C  
ATOM    534  C   TRP R  91     108.118 118.553 116.789  1.00110.54           C  
ATOM    535  O   TRP R  91     106.927 118.760 117.067  1.00151.87           O  
ATOM    536  CB  TRP R  91     108.694 121.000 116.693  1.00113.69           C  
ATOM    537  CG  TRP R  91     109.146 121.092 118.108  1.00118.69           C  
ATOM    538  CD1 TRP R  91     108.365 121.012 119.213  1.00131.91           C  
ATOM    539  CD2 TRP R  91     110.485 121.300 118.576  1.00113.88           C  
ATOM    540  NE1 TRP R  91     109.128 121.139 120.344  1.00145.21           N  
ATOM    541  CE2 TRP R  91     110.435 121.323 119.981  1.00126.69           C  
ATOM    542  CE3 TRP R  91     111.718 121.466 117.944  1.00113.28           C  
ATOM    543  CZ2 TRP R  91     111.571 121.503 120.767  1.00119.94           C  
ATOM    544  CZ3 TRP R  91     112.847 121.644 118.724  1.00140.68           C  
ATOM    545  CH2 TRP R  91     112.765 121.663 120.121  1.00144.65           C  
ATOM    546  N   PRO R  92     108.711 117.397 117.110  1.00128.53           N  
ATOM    547  CA  PRO R  92     107.947 116.347 117.805  1.00141.61           C  
ATOM    548  C   PRO R  92     107.630 116.673 119.255  1.00145.39           C  
ATOM    549  O   PRO R  92     106.593 116.228 119.763  1.00184.53           O  
ATOM    550  CB  PRO R  92     108.862 115.121 117.691  1.00101.84           C  
ATOM    551  CG  PRO R  92     110.236 115.695 117.604  1.00 98.79           C  
ATOM    552  CD  PRO R  92     110.103 116.990 116.850  1.00 92.07           C  
ATOM    553  N   PHE R  93     108.495 117.424 119.933  1.00 65.89           N  
ATOM    554  CA  PHE R  93     108.378 117.689 121.359  1.00 80.30           C  
ATOM    555  C   PHE R  93     107.196 118.622 121.655  1.00 82.24           C  
ATOM    556  O   PHE R  93     106.516 119.123 120.755  1.00 88.22           O  
ATOM    557  CB  PHE R  93     109.692 118.266 121.883  1.00106.13           C  
ATOM    558  CG  PHE R  93     110.869 117.347 121.703  1.00119.64           C  
ATOM    559  CD1 PHE R  93     111.102 116.312 122.595  1.00129.53           C  
ATOM    560  CD2 PHE R  93     111.734 117.511 120.629  1.00107.12           C  
ATOM    561  CE1 PHE R  93     112.183 115.461 122.426  1.00116.23           C  
ATOM    562  CE2 PHE R  93     112.815 116.664 120.453  1.00107.64           C  
ATOM    563  CZ  PHE R  93     113.038 115.636 121.352  1.00109.74           C  
ATOM    564  N   GLY R  94     106.937 118.827 122.945  1.00 91.06           N  
ATOM    565  CA  GLY R  94     105.702 119.453 123.379  1.00 86.06           C  
ATOM    566  C   GLY R  94     105.643 120.950 123.121  1.00 82.14           C  
ATOM    567  O   GLY R  94     106.594 121.582 122.657  1.00 94.72           O  
ATOM    568  N   TRP R  95     104.463 121.511 123.416  1.00 92.22           N  
ATOM    569  CA  TRP R  95     104.208 122.935 123.196  1.00 91.79           C  
ATOM    570  C   TRP R  95     105.073 123.815 124.088  1.00 89.88           C  
ATOM    571  O   TRP R  95     105.642 124.812 123.629  1.00105.21           O  
ATOM    572  CB  TRP R  95     102.733 123.252 123.431  1.00 86.37           C  
ATOM    573  CG  TRP R  95     102.459 124.714 123.331  1.00101.10           C  
ATOM    574  CD1 TRP R  95     102.558 125.490 122.215  1.00110.32           C  
ATOM    575  CD2 TRP R  95     102.082 125.592 124.398  1.00111.28           C  
ATOM    576  NE1 TRP R  95     102.247 126.792 122.515  1.00122.72           N  
ATOM    577  CE2 TRP R  95     101.952 126.883 123.849  1.00117.75           C  
ATOM    578  CE3 TRP R  95     101.832 125.410 125.762  1.00108.49           C  
ATOM    579  CZ2 TRP R  95     101.582 127.987 124.615  1.00113.14           C  
ATOM    580  CZ3 TRP R  95     101.465 126.508 126.522  1.00111.27           C  
ATOM    581  CH2 TRP R  95     101.344 127.779 125.946  1.00114.38           C  
ATOM    582  N   PHE R  96     105.169 123.474 125.374  1.00 88.34           N  
ATOM    583  CA  PHE R  96     105.986 124.271 126.281  1.00107.76           C  
ATOM    584  C   PHE R  96     107.468 124.030 126.043  1.00108.29           C  
ATOM    585  O   PHE R  96     108.283 124.948 126.213  1.00132.65           O  
ATOM    586  CB  PHE R  96     105.623 123.958 127.733  1.00100.62           C  
ATOM    587  CG  PHE R  96     106.476 124.678 128.739  1.00102.57           C  
ATOM    588  CD1 PHE R  96     106.317 126.039 128.955  1.00111.49           C  
ATOM    589  CD2 PHE R  96     107.435 123.992 129.472  1.00 82.60           C  
ATOM    590  CE1 PHE R  96     107.104 126.705 129.878  1.00111.96           C  
ATOM    591  CE2 PHE R  96     108.225 124.651 130.397  1.00 83.95           C  
ATOM    592  CZ  PHE R  96     108.058 126.009 130.601  1.00 97.33           C  
ATOM    593  N   LEU R  97     107.828 122.810 125.639  1.00115.01           N  
ATOM    594  CA  LEU R  97     109.232 122.485 125.436  1.00114.46           C  
ATOM    595  C   LEU R  97     109.811 123.204 124.221  1.00104.14           C  
ATOM    596  O   LEU R  97     110.994 123.541 124.235  1.00106.70           O  
ATOM    597  CB  LEU R  97     109.412 120.968 125.327  1.00 41.13           C  
ATOM    598  CG  LEU R  97     110.856 120.460 125.383  1.00 58.12           C  
ATOM    599  CD1 LEU R  97     111.509 120.916 126.676  1.00 65.85           C  
ATOM    600  CD2 LEU R  97     110.906 118.950 125.293  1.00 54.99           C  
ATOM    601  N   CYS R  98     109.004 123.467 123.183  1.00 80.76           N  
ATOM    602  CA  CYS R  98     109.491 124.237 122.034  1.00 84.46           C  
ATOM    603  C   CYS R  98     109.879 125.651 122.445  1.00 84.27           C  
ATOM    604  O   CYS R  98     110.965 126.141 122.096  1.00 97.57           O  
ATOM    605  CB  CYS R  98     108.434 124.297 120.930  1.00 97.13           C  
ATOM    606  SG  CYS R  98     109.064 125.047 119.398  1.00 93.76           S  
ATOM    607  N   LYS R  99     109.005 126.304 123.217  1.00 52.00           N  
ATOM    608  CA  LYS R  99     109.285 127.645 123.712  1.00 56.89           C  
ATOM    609  C   LYS R  99     110.478 127.640 124.655  1.00 63.26           C  
ATOM    610  O   LYS R  99     111.319 128.542 124.594  1.00 79.76           O  
ATOM    611  CB  LYS R  99     108.050 128.210 124.412  1.00 41.66           C  
ATOM    612  CG  LYS R  99     108.193 129.648 124.866  1.00 68.34           C  
ATOM    613  CD  LYS R  99     106.948 130.094 125.605  1.00100.42           C  
ATOM    614  CE  LYS R  99     105.781 130.306 124.651  1.00109.29           C  
ATOM    615  NZ  LYS R  99     106.023 131.457 123.728  1.00105.55           N1+
ATOM    616  N   LEU R 100     110.607 126.590 125.477  1.00 53.56           N  
ATOM    617  CA  LEU R 100     111.725 126.512 126.415  1.00 52.10           C  
ATOM    618  C   LEU R 100     113.054 126.315 125.695  1.00 49.58           C  
ATOM    619  O   LEU R 100     114.034 126.995 126.013  1.00 64.65           O  
ATOM    620  CB  LEU R 100     111.496 125.386 127.421  1.00 85.80           C  
ATOM    621  CG  LEU R 100     112.595 125.235 128.477  1.00 75.84           C  
ATOM    622  CD1 LEU R 100     112.693 126.489 129.333  1.00 76.78           C  
ATOM    623  CD2 LEU R 100     112.361 124.006 129.340  1.00 70.97           C  
ATOM    624  N   ILE R 101     113.099 125.411 124.710  1.00 63.46           N  
ATOM    625  CA  ILE R 101     114.328 125.156 123.962  1.00 59.77           C  
ATOM    626  C   ILE R 101     114.737 126.388 123.160  1.00 58.22           C  
ATOM    627  O   ILE R 101     115.923 126.745 123.115  1.00 53.21           O  
ATOM    628  CB  ILE R 101     114.164 123.904 123.070  1.00 43.56           C  
ATOM    629  CG1 ILE R 101     114.018 122.636 123.923  1.00 42.34           C  
ATOM    630  CG2 ILE R 101     115.296 123.754 122.059  1.00 45.90           C  
ATOM    631  CD1 ILE R 101     115.130 122.391 124.902  1.00 38.20           C  
ATOM    632  N   HIS R 102     113.765 127.103 122.579  1.00 52.84           N  
ATOM    633  CA  HIS R 102     114.132 128.286 121.805  1.00 53.44           C  
ATOM    634  C   HIS R 102     114.556 129.458 122.691  1.00 58.10           C  
ATOM    635  O   HIS R 102     115.501 130.178 122.338  1.00 78.83           O  
ATOM    636  CB  HIS R 102     113.000 128.681 120.860  1.00 62.03           C  
ATOM    637  CG  HIS R 102     112.905 127.804 119.651  1.00 75.61           C  
ATOM    638  ND1 HIS R 102     112.136 126.661 119.613  1.00 85.72           N  
ATOM    639  CD2 HIS R 102     113.514 127.888 118.445  1.00 90.16           C  
ATOM    640  CE1 HIS R 102     112.260 126.089 118.429  1.00104.21           C  
ATOM    641  NE2 HIS R 102     113.091 126.814 117.701  1.00122.18           N  
ATOM    642  N   ILE R 103     113.941 129.633 123.873  1.00 38.84           N  
ATOM    643  CA  ILE R 103     114.419 130.722 124.728  1.00 53.56           C  
ATOM    644  C   ILE R 103     115.765 130.359 125.344  1.00 51.98           C  
ATOM    645  O   ILE R 103     116.606 131.237 125.546  1.00 76.28           O  
ATOM    646  CB  ILE R 103     113.402 131.134 125.830  1.00116.45           C  
ATOM    647  CG1 ILE R 103     113.084 130.027 126.842  1.00148.70           C  
ATOM    648  CG2 ILE R 103     112.103 131.633 125.280  1.00127.53           C  
ATOM    649  CD1 ILE R 103     113.823 130.129 128.170  1.00163.54           C  
ATOM    650  N   VAL R 104     116.027 129.068 125.572  1.00 61.61           N  
ATOM    651  CA  VAL R 104     117.316 128.660 126.121  1.00 57.87           C  
ATOM    652  C   VAL R 104     118.425 128.837 125.089  1.00 59.04           C  
ATOM    653  O   VAL R 104     119.496 129.370 125.408  1.00 62.63           O  
ATOM    654  CB  VAL R 104     117.226 127.219 126.664  1.00 33.20           C  
ATOM    655  CG1 VAL R 104     118.590 126.599 126.839  1.00 27.75           C  
ATOM    656  CG2 VAL R 104     116.552 127.233 128.027  1.00 36.03           C  
ATOM    657  N   VAL R 105     118.166 128.474 123.827  1.00 50.53           N  
ATOM    658  CA  VAL R 105     119.202 128.646 122.811  1.00 41.44           C  
ATOM    659  C   VAL R 105     119.402 130.127 122.482  1.00 37.42           C  
ATOM    660  O   VAL R 105     120.531 130.552 122.213  1.00 46.00           O  
ATOM    661  CB  VAL R 105     118.904 127.788 121.556  1.00 30.87           C  
ATOM    662  CG1 VAL R 105     117.716 128.301 120.757  1.00 41.01           C  
ATOM    663  CG2 VAL R 105     120.138 127.672 120.670  1.00 24.09           C  
ATOM    664  N   ASP R 106     118.359 130.960 122.604  1.00 25.63           N  
ATOM    665  CA  ASP R 106     118.551 132.380 122.324  1.00 21.76           C  
ATOM    666  C   ASP R 106     119.272 133.096 123.462  1.00 26.53           C  
ATOM    667  O   ASP R 106     120.152 133.930 123.203  1.00 47.64           O  
ATOM    668  CB  ASP R 106     117.208 133.032 122.016  1.00104.14           C  
ATOM    669  CG  ASP R 106     116.673 132.607 120.669  1.00153.78           C  
ATOM    670  OD1 ASP R 106     117.482 132.376 119.752  1.00158.25           O  
ATOM    671  OD2 ASP R 106     115.461 132.443 120.524  1.00176.83           O1-
ATOM    672  N   ILE R 107     118.932 132.762 124.718  1.00 57.31           N  
ATOM    673  CA  ILE R 107     119.672 133.270 125.874  1.00 51.50           C  
ATOM    674  C   ILE R 107     121.129 132.836 125.805  1.00 42.43           C  
ATOM    675  O   ILE R 107     122.036 133.638 126.046  1.00 74.18           O  
ATOM    676  CB  ILE R 107     119.006 132.808 127.189  1.00 67.42           C  
ATOM    677  CG1 ILE R 107     117.711 133.559 127.445  1.00 99.02           C  
ATOM    678  CG2 ILE R 107     119.907 133.018 128.390  1.00 52.99           C  
ATOM    679  CD1 ILE R 107     116.829 132.963 128.501  1.00108.73           C  
ATOM    680  N   ASN R 108     121.379 131.591 125.386  1.00 58.15           N  
ATOM    681  CA  ASN R 108     122.750 131.098 125.344  1.00 56.91           C  
ATOM    682  C   ASN R 108     123.550 131.727 124.211  1.00 47.84           C  
ATOM    683  O   ASN R 108     124.737 132.009 124.385  1.00 46.91           O  
ATOM    684  CB  ASN R 108     122.766 129.580 125.227  1.00 53.37           C  
ATOM    685  CG  ASN R 108     122.382 128.903 126.515  1.00 65.62           C  
ATOM    686  OD1 ASN R 108     122.733 129.364 127.601  1.00 81.52           O  
ATOM    687  ND2 ASN R 108     121.682 127.789 126.405  1.00 85.14           N  
ATOM    688  N   LEU R 109     122.927 131.979 123.055  1.00 40.67           N  
ATOM    689  CA  LEU R 109     123.678 132.597 121.964  1.00 39.67           C  
ATOM    690  C   LEU R 109     123.965 134.069 122.237  1.00 44.65           C  
ATOM    691  O   LEU R 109     125.091 134.533 122.000  1.00 56.77           O  
ATOM    692  CB  LEU R 109     122.940 132.435 120.639  1.00 30.27           C  
ATOM    693  CG  LEU R 109     122.935 131.030 120.045  1.00 35.70           C  
ATOM    694  CD1 LEU R 109     122.104 131.024 118.785  1.00 29.76           C  
ATOM    695  CD2 LEU R 109     124.349 130.550 119.771  1.00 57.60           C  
ATOM    696  N   PHE R 110     122.979 134.813 122.763  1.00 20.56           N  
ATOM    697  CA  PHE R 110     123.244 136.201 123.140  1.00 20.78           C  
ATOM    698  C   PHE R 110     124.249 136.290 124.283  1.00 27.21           C  
ATOM    699  O   PHE R 110     125.138 137.148 124.257  1.00 28.33           O  
ATOM    700  CB  PHE R 110     121.950 136.929 123.505  1.00 76.14           C  
ATOM    701  CG  PHE R 110     121.182 137.445 122.317  1.00 78.49           C  
ATOM    702  CD1 PHE R 110     121.577 138.616 121.686  1.00 79.33           C  
ATOM    703  CD2 PHE R 110     120.060 136.783 121.847  1.00 96.71           C  
ATOM    704  CE1 PHE R 110     120.877 139.107 120.599  1.00 94.12           C  
ATOM    705  CE2 PHE R 110     119.353 137.268 120.759  1.00113.52           C  
ATOM    706  CZ  PHE R 110     119.763 138.432 120.136  1.00107.66           C  
ATOM    707  N   GLY R 111     124.136 135.402 125.277  1.00 38.08           N  
ATOM    708  CA  GLY R 111     125.122 135.344 126.343  1.00 46.02           C  
ATOM    709  C   GLY R 111     126.517 135.006 125.856  1.00 39.68           C  
ATOM    710  O   GLY R 111     127.489 135.617 126.291  1.00 56.45           O  
ATOM    711  N   SER R 112     126.630 134.033 124.943  1.00 54.45           N  
ATOM    712  CA  SER R 112     127.929 133.635 124.406  1.00 49.32           C  
ATOM    713  C   SER R 112     128.591 134.770 123.635  1.00 51.09           C  
ATOM    714  O   SER R 112     129.786 135.036 123.818  1.00 61.06           O  
ATOM    715  CB  SER R 112     127.764 132.406 123.512  1.00 42.93           C  
ATOM    716  OG  SER R 112     129.000 132.020 122.938  1.00 40.99           O  
ATOM    717  N   VAL R 113     127.822 135.482 122.808  1.00 30.21           N  
ATOM    718  CA  VAL R 113     128.410 136.570 122.032  1.00 31.01           C  
ATOM    719  C   VAL R 113     128.740 137.764 122.932  1.00 36.40           C  
ATOM    720  O   VAL R 113     129.794 138.402 122.780  1.00 63.74           O  
ATOM    721  CB  VAL R 113     127.475 136.945 120.867  1.00 23.53           C  
ATOM    722  CG1 VAL R 113     128.028 138.100 120.094  1.00 21.81           C  
ATOM    723  CG2 VAL R 113     127.315 135.761 119.934  1.00 29.36           C  
ATOM    724  N   PHE R 114     127.883 138.049 123.922  1.00 47.66           N  
ATOM    725  CA  PHE R 114     128.158 139.149 124.843  1.00 53.21           C  
ATOM    726  C   PHE R 114     129.336 138.838 125.757  1.00 50.56           C  
ATOM    727  O   PHE R 114     130.083 139.746 126.129  1.00 54.17           O  
ATOM    728  CB  PHE R 114     126.916 139.466 125.676  1.00 57.76           C  
ATOM    729  CG  PHE R 114     125.809 140.124 124.899  1.00 51.62           C  
ATOM    730  CD1 PHE R 114     126.066 140.760 123.693  1.00 52.43           C  
ATOM    731  CD2 PHE R 114     124.504 140.086 125.367  1.00 49.16           C  
ATOM    732  CE1 PHE R 114     125.046 141.357 122.977  1.00 66.70           C  
ATOM    733  CE2 PHE R 114     123.479 140.676 124.653  1.00 60.93           C  
ATOM    734  CZ  PHE R 114     123.751 141.315 123.458  1.00 77.66           C  
ATOM    735  N   LEU R 115     129.561 137.564 126.079  1.00 40.43           N  
ATOM    736  CA  LEU R 115     130.728 137.215 126.876  1.00 34.16           C  
ATOM    737  C   LEU R 115     131.993 137.148 126.036  1.00 33.51           C  
ATOM    738  O   LEU R 115     133.080 137.372 126.569  1.00 56.63           O  
ATOM    739  CB  LEU R 115     130.497 135.898 127.615  1.00 22.63           C  
ATOM    740  CG  LEU R 115     129.503 136.041 128.770  1.00 15.67           C  
ATOM    741  CD1 LEU R 115     129.156 134.696 129.363  1.00 16.26           C  
ATOM    742  CD2 LEU R 115     130.043 136.976 129.825  1.00 16.75           C  
ATOM    743  N   ILE R 116     131.879 136.891 124.730  1.00 22.37           N  
ATOM    744  CA  ILE R 116     133.035 137.058 123.850  1.00 13.92           C  
ATOM    745  C   ILE R 116     133.432 138.529 123.769  1.00 17.10           C  
ATOM    746  O   ILE R 116     134.621 138.879 123.879  1.00 25.10           O  
ATOM    747  CB  ILE R 116     132.725 136.463 122.460  1.00 21.68           C  
ATOM    748  CG1 ILE R 116     132.783 134.934 122.501  1.00 24.87           C  
ATOM    749  CG2 ILE R 116     133.619 137.046 121.371  1.00 30.19           C  
ATOM    750  CD1 ILE R 116     132.258 134.271 121.251  1.00 29.27           C  
ATOM    751  N   GLY R 117     132.433 139.413 123.664  1.00 31.65           N  
ATOM    752  CA  GLY R 117     132.698 140.844 123.727  1.00 37.67           C  
ATOM    753  C   GLY R 117     133.265 141.287 125.064  1.00 49.95           C  
ATOM    754  O   GLY R 117     134.154 142.142 125.120  1.00 50.97           O  
ATOM    755  N   PHE R 118     132.795 140.675 126.155  1.00 65.79           N  
ATOM    756  CA  PHE R 118     133.264 141.078 127.476  1.00 57.36           C  
ATOM    757  C   PHE R 118     134.678 140.576 127.746  1.00 46.71           C  
ATOM    758  O   PHE R 118     135.461 141.274 128.394  1.00 53.65           O  
ATOM    759  CB  PHE R 118     132.317 140.582 128.567  1.00 62.57           C  
ATOM    760  CG  PHE R 118     132.655 141.113 129.932  1.00 67.20           C  
ATOM    761  CD1 PHE R 118     132.295 142.403 130.286  1.00 73.35           C  
ATOM    762  CD2 PHE R 118     133.363 140.344 130.845  1.00 65.81           C  
ATOM    763  CE1 PHE R 118     132.614 142.909 131.533  1.00 81.38           C  
ATOM    764  CE2 PHE R 118     133.689 140.850 132.092  1.00 61.17           C  
ATOM    765  CZ  PHE R 118     133.309 142.131 132.437  1.00 71.24           C  
ATOM    766  N   ILE R 119     135.002 139.353 127.307  1.00 17.06           N  
ATOM    767  CA  ILE R 119     136.377 138.853 127.376  1.00 19.36           C  
ATOM    768  C   ILE R 119     137.321 139.756 126.589  1.00 16.24           C  
ATOM    769  O   ILE R 119     138.407 140.111 127.070  1.00 18.25           O  
ATOM    770  CB  ILE R 119     136.445 137.386 126.903  1.00 12.25           C  
ATOM    771  CG1 ILE R 119     135.856 136.460 127.968  1.00 11.78           C  
ATOM    772  CG2 ILE R 119     137.869 136.957 126.575  1.00 21.75           C  
ATOM    773  CD1 ILE R 119     135.705 135.034 127.514  1.00 22.87           C  
ATOM    774  N   ALA R 120     136.921 140.139 125.366  1.00 37.85           N  
ATOM    775  CA  ALA R 120     137.767 141.010 124.550  1.00 34.31           C  
ATOM    776  C   ALA R 120     137.956 142.384 125.191  1.00 34.79           C  
ATOM    777  O   ALA R 120     139.072 142.920 125.208  1.00 56.29           O  
ATOM    778  CB  ALA R 120     137.176 141.153 123.151  1.00 24.06           C  
ATOM    779  N   LEU R 121     136.895 142.941 125.782  1.00 33.43           N  
ATOM    780  CA  LEU R 121     137.017 144.241 126.438  1.00 33.68           C  
ATOM    781  C   LEU R 121     137.787 144.139 127.754  1.00 36.74           C  
ATOM    782  O   LEU R 121     138.498 145.081 128.131  1.00 36.57           O  
ATOM    783  CB  LEU R 121     135.618 144.832 126.640  1.00 21.79           C  
ATOM    784  CG  LEU R 121     135.392 146.260 127.138  1.00 23.50           C  
ATOM    785  CD1 LEU R 121     134.185 146.846 126.434  1.00 22.68           C  
ATOM    786  CD2 LEU R 121     135.141 146.270 128.632  1.00 23.54           C  
ATOM    787  N   ASP R 122     137.699 142.988 128.428  1.00 52.09           N  
ATOM    788  CA  ASP R 122     138.478 142.737 129.636  1.00 52.18           C  
ATOM    789  C   ASP R 122     139.965 142.691 129.317  1.00 49.51           C  
ATOM    790  O   ASP R 122     140.778 143.302 130.019  1.00 56.61           O  
ATOM    791  CB  ASP R 122     138.021 141.422 130.274  1.00 48.49           C  
ATOM    792  CG  ASP R 122     138.531 141.239 131.695  1.00 69.18           C  
ATOM    793  OD1 ASP R 122     139.193 142.150 132.236  1.00 94.43           O  
ATOM    794  OD2 ASP R 122     138.274 140.162 132.273  1.00 77.14           O1-
ATOM    795  N   ARG R 123     140.334 141.972 128.253  1.00 20.26           N  
ATOM    796  CA  ARG R 123     141.733 141.912 127.842  1.00 18.30           C  
ATOM    797  C   ARG R 123     142.221 143.264 127.338  1.00 19.54           C  
ATOM    798  O   ARG R 123     143.394 143.609 127.531  1.00 27.51           O  
ATOM    799  CB  ARG R 123     141.918 140.849 126.761  1.00 19.74           C  
ATOM    800  CG  ARG R 123     141.655 139.433 127.230  1.00 19.09           C  
ATOM    801  CD  ARG R 123     141.832 138.447 126.092  1.00 21.75           C  
ATOM    802  NE  ARG R 123     141.531 137.078 126.495  1.00 25.31           N  
ATOM    803  CZ  ARG R 123     141.541 136.040 125.667  1.00 39.56           C  
ATOM    804  NH1 ARG R 123     141.838 136.216 124.387  1.00 14.44           N  
ATOM    805  NH2 ARG R 123     141.253 134.826 126.116  1.00 57.89           N1+
ATOM    806  N   CYS R 124     141.326 144.044 126.720  1.00 49.81           N  
ATOM    807  CA  CYS R 124     141.662 145.402 126.302  1.00 57.22           C  
ATOM    808  C   CYS R 124     142.004 146.290 127.491  1.00 57.70           C  
ATOM    809  O   CYS R 124     142.980 147.051 127.446  1.00 68.91           O  
ATOM    810  CB  CYS R 124     140.496 145.992 125.517  1.00 80.07           C  
ATOM    811  SG  CYS R 124     140.786 147.615 124.811  1.00 93.43           S  
ATOM    812  N   ILE R 125     141.216 146.195 128.565  1.00 38.73           N  
ATOM    813  CA  ILE R 125     141.512 146.956 129.776  1.00 35.91           C  
ATOM    814  C   ILE R 125     142.793 146.445 130.437  1.00 42.29           C  
ATOM    815  O   ILE R 125     143.609 147.237 130.929  1.00 16.40           O  
ATOM    816  CB  ILE R 125     140.302 146.913 130.729  1.00 18.20           C  
ATOM    817  CG1 ILE R 125     139.115 147.648 130.109  1.00 22.64           C  
ATOM    818  CG2 ILE R 125     140.621 147.531 132.074  1.00 18.36           C  
ATOM    819  CD1 ILE R 125     137.837 147.476 130.884  1.00 25.61           C  
ATOM    820  N   CYS R 126     143.001 145.121 130.429  1.00 43.32           N  
ATOM    821  CA  CYS R 126     144.201 144.529 131.025  1.00 37.57           C  
ATOM    822  C   CYS R 126     145.480 144.970 130.320  1.00 38.56           C  
ATOM    823  O   CYS R 126     146.517 145.156 130.968  1.00 58.57           O  
ATOM    824  CB  CYS R 126     144.099 143.004 131.026  1.00 58.62           C  
ATOM    825  SG  CYS R 126     142.926 142.332 132.220  1.00 88.32           S  
ATOM    826  N   VAL R 127     145.434 145.144 129.002  1.00 18.35           N  
ATOM    827  CA  VAL R 127     146.664 145.431 128.266  1.00 20.12           C  
ATOM    828  C   VAL R 127     146.879 146.930 128.082  1.00 23.99           C  
ATOM    829  O   VAL R 127     148.000 147.421 128.251  1.00 15.57           O  
ATOM    830  CB  VAL R 127     146.651 144.685 126.917  1.00  7.20           C  
ATOM    831  CG1 VAL R 127     147.865 145.041 126.067  1.00  9.21           C  
ATOM    832  CG2 VAL R 127     146.621 143.204 127.157  1.00  7.82           C  
ATOM    833  N   LEU R 128     145.827 147.698 127.780  1.00 51.30           N  
ATOM    834  CA  LEU R 128     146.036 149.118 127.507  1.00 60.29           C  
ATOM    835  C   LEU R 128     146.279 149.917 128.781  1.00 64.07           C  
ATOM    836  O   LEU R 128     147.277 150.638 128.885  1.00 82.18           O  
ATOM    837  CB  LEU R 128     144.854 149.709 126.741  1.00 23.29           C  
ATOM    838  CG  LEU R 128     144.665 149.251 125.299  1.00 42.01           C  
ATOM    839  CD1 LEU R 128     143.506 150.008 124.687  1.00 47.35           C  
ATOM    840  CD2 LEU R 128     145.935 149.450 124.491  1.00 56.85           C  
ATOM    841  N   HIS R 129     145.372 149.822 129.754  1.00 28.30           N  
ATOM    842  CA  HIS R 129     145.477 150.575 131.001  1.00 38.35           C  
ATOM    843  C   HIS R 129     145.546 149.576 132.153  1.00 39.80           C  
ATOM    844  O   HIS R 129     144.536 149.319 132.825  1.00 61.09           O  
ATOM    845  CB  HIS R 129     144.303 151.540 131.156  1.00 92.50           C  
ATOM    846  CG  HIS R 129     144.551 152.641 132.137  1.00108.46           C  
ATOM    847  ND1 HIS R 129     144.332 152.501 133.489  1.00114.41           N  
ATOM    848  CD2 HIS R 129     144.997 153.907 131.958  1.00119.08           C  
ATOM    849  CE1 HIS R 129     144.633 153.632 134.102  1.00118.00           C  
ATOM    850  NE2 HIS R 129     145.040 154.501 133.195  1.00124.99           N  
ATOM    851  N   PRO R 130     146.722 148.992 132.413  1.00 35.94           N  
ATOM    852  CA  PRO R 130     146.814 147.937 133.433  1.00 40.27           C  
ATOM    853  C   PRO R 130     146.793 148.447 134.864  1.00 34.20           C  
ATOM    854  O   PRO R 130     146.631 147.633 135.784  1.00 42.76           O  
ATOM    855  CB  PRO R 130     148.158 147.271 133.118  1.00 21.78           C  
ATOM    856  CG  PRO R 130     148.968 148.368 132.553  1.00 24.35           C  
ATOM    857  CD  PRO R 130     148.027 149.247 131.778  1.00 11.95           C  
ATOM    858  N   VAL R 131     146.965 149.754 135.077  1.00 31.63           N  
ATOM    859  CA  VAL R 131     146.878 150.320 136.421  1.00 33.71           C  
ATOM    860  C   VAL R 131     145.458 150.188 136.962  1.00 37.76           C  
ATOM    861  O   VAL R 131     145.247 149.741 138.099  1.00 51.64           O  
ATOM    862  CB  VAL R 131     147.354 151.784 136.410  1.00 13.90           C  
ATOM    863  CG1 VAL R 131     147.187 152.417 137.778  1.00 12.57           C  
ATOM    864  CG2 VAL R 131     148.803 151.863 135.957  1.00 12.24           C  
ATOM    865  N   TRP R 132     144.465 150.565 136.149  1.00 30.10           N  
ATOM    866  CA  TRP R 132     143.070 150.369 136.531  1.00 30.50           C  
ATOM    867  C   TRP R 132     142.735 148.885 136.609  1.00 27.56           C  
ATOM    868  O   TRP R 132     141.979 148.456 137.488  1.00 30.54           O  
ATOM    869  CB  TRP R 132     142.138 151.044 135.527  1.00 41.95           C  
ATOM    870  CG  TRP R 132     140.738 151.169 136.021  1.00 39.87           C  
ATOM    871  CD1 TRP R 132     140.241 152.154 136.820  1.00 38.02           C  
ATOM    872  CD2 TRP R 132     139.676 150.226 135.841  1.00 48.62           C  
ATOM    873  NE1 TRP R 132     138.918 151.916 137.099  1.00 50.89           N  
ATOM    874  CE2 TRP R 132     138.548 150.735 136.512  1.00 53.17           C  
ATOM    875  CE3 TRP R 132     139.562 149.013 135.158  1.00 56.85           C  
ATOM    876  CZ2 TRP R 132     137.324 150.071 136.526  1.00 36.75           C  
ATOM    877  CZ3 TRP R 132     138.345 148.356 135.167  1.00 54.13           C  
ATOM    878  CH2 TRP R 132     137.245 148.883 135.854  1.00 44.39           C  
ATOM    879  N   ALA R 133     143.305 148.086 135.702  1.00 41.95           N  
ATOM    880  CA  ALA R 133     143.051 146.652 135.660  1.00 43.35           C  
ATOM    881  C   ALA R 133     143.754 145.887 136.771  1.00 30.34           C  
ATOM    882  O   ALA R 133     143.546 144.675 136.892  1.00 37.79           O  
ATOM    883  CB  ALA R 133     143.472 146.086 134.308  1.00 88.38           C  
ATOM    884  N   GLN R 134     144.606 146.538 137.554  1.00 40.83           N  
ATOM    885  CA  GLN R 134     145.062 145.948 138.802  1.00 46.25           C  
ATOM    886  C   GLN R 134     144.316 146.510 140.000  1.00 48.92           C  
ATOM    887  O   GLN R 134     143.962 145.754 140.912  1.00 57.64           O  
ATOM    888  CB  GLN R 134     146.565 146.154 138.995  1.00 24.03           C  
ATOM    889  CG  GLN R 134     147.116 145.331 140.148  1.00 21.80           C  
ATOM    890  CD  GLN R 134     148.595 145.516 140.345  1.00 32.78           C  
ATOM    891  OE1 GLN R 134     149.214 146.341 139.685  1.00 39.30           O  
ATOM    892  NE2 GLN R 134     149.177 144.736 141.247  1.00 39.63           N  
ATOM    893  N   ASN R 135     144.068 147.824 140.014  1.00 39.94           N  
ATOM    894  CA  ASN R 135     143.418 148.450 141.161  1.00 43.98           C  
ATOM    895  C   ASN R 135     141.956 148.028 141.277  1.00 46.98           C  
ATOM    896  O   ASN R 135     141.559 147.380 142.251  1.00 57.30           O  
ATOM    897  CB  ASN R 135     143.528 149.972 141.061  1.00 50.58           C  
ATOM    898  CG  ASN R 135     144.946 150.466 141.245  1.00 56.48           C  
ATOM    899  OD1 ASN R 135     145.694 149.948 142.073  1.00 68.05           O  
ATOM    900  ND2 ASN R 135     145.318 151.486 140.483  1.00 64.34           N  
ATOM    901  N   HIS R 136     141.142 148.379 140.285  1.00 52.92           N  
ATOM    902  CA  HIS R 136     139.699 148.218 140.405  1.00 54.61           C  
ATOM    903  C   HIS R 136     139.188 146.883 139.884  1.00 47.89           C  
ATOM    904  O   HIS R 136     138.090 146.467 140.268  1.00 55.25           O  
ATOM    905  CB  HIS R 136     138.987 149.356 139.673  1.00 36.97           C  
ATOM    906  CG  HIS R 136     139.229 150.704 140.276  1.00 63.09           C  
ATOM    907  ND1 HIS R 136     140.328 151.473 139.961  1.00 93.80           N  
ATOM    908  CD2 HIS R 136     138.509 151.424 141.168  1.00 80.75           C  
ATOM    909  CE1 HIS R 136     140.279 152.606 140.637  1.00108.02           C  
ATOM    910  NE2 HIS R 136     139.184 152.602 141.377  1.00107.38           N  
ATOM    911  N   ARG R 137     139.947 146.204 139.029  1.00 33.86           N  
ATOM    912  CA  ARG R 137     139.531 144.914 138.479  1.00 35.37           C  
ATOM    913  C   ARG R 137     139.735 143.844 139.542  1.00 26.80           C  
ATOM    914  O   ARG R 137     140.853 143.377 139.771  1.00 38.53           O  
ATOM    915  CB  ARG R 137     140.313 144.602 137.210  1.00 37.66           C  
ATOM    916  CG  ARG R 137     139.996 143.268 136.558  1.00 45.07           C  
ATOM    917  CD  ARG R 137     140.815 143.105 135.287  1.00 47.87           C  
ATOM    918  NE  ARG R 137     140.591 141.820 134.633  1.00 35.33           N  
ATOM    919  CZ  ARG R 137     141.310 140.729 134.872  1.00 35.93           C  
ATOM    920  NH1 ARG R 137     142.304 140.767 135.749  1.00 52.61           N  
ATOM    921  NH2 ARG R 137     141.043 139.601 134.228  1.00 34.46           N1+
ATOM    922  N   THR R 138     138.645 143.456 140.200  1.00 23.41           N  
ATOM    923  CA  THR R 138     138.650 142.436 141.238  1.00 30.10           C  
ATOM    924  C   THR R 138     137.566 141.411 140.934  1.00 26.76           C  
ATOM    925  O   THR R 138     136.769 141.570 140.006  1.00 29.65           O  
ATOM    926  CB  THR R 138     138.425 143.033 142.638  1.00 68.23           C  
ATOM    927  OG1 THR R 138     137.178 143.740 142.666  1.00 72.16           O  
ATOM    928  CG2 THR R 138     139.560 143.973 143.035  1.00 67.83           C  
ATOM    929  N   VAL R 139     137.547 140.346 141.736  1.00 39.37           N  
ATOM    930  CA  VAL R 139     136.627 139.243 141.488  1.00 37.92           C  
ATOM    931  C   VAL R 139     135.210 139.615 141.928  1.00 35.25           C  
ATOM    932  O   VAL R 139     134.228 139.157 141.330  1.00 30.69           O  
ATOM    933  CB  VAL R 139     137.154 137.978 142.196  1.00 35.87           C  
ATOM    934  CG1 VAL R 139     136.283 136.754 141.915  1.00 36.33           C  
ATOM    935  CG2 VAL R 139     138.595 137.714 141.790  1.00 36.48           C  
ATOM    936  N   SER R 140     135.081 140.474 142.946  1.00 78.40           N  
ATOM    937  CA  SER R 140     133.769 140.986 143.340  1.00 88.13           C  
ATOM    938  C   SER R 140     133.158 141.856 142.247  1.00 82.29           C  
ATOM    939  O   SER R 140     131.948 141.786 141.991  1.00 95.85           O  
ATOM    940  CB  SER R 140     133.885 141.770 144.646  1.00103.50           C  
ATOM    941  OG  SER R 140     132.632 142.308 145.029  1.00114.71           O  
ATOM    942  N   LEU R 141     133.984 142.660 141.570  1.00 21.51           N  
ATOM    943  CA  LEU R 141     133.477 143.457 140.460  1.00 27.35           C  
ATOM    944  C   LEU R 141     133.136 142.575 139.267  1.00 23.70           C  
ATOM    945  O   LEU R 141     132.194 142.877 138.528  1.00 26.32           O  
ATOM    946  CB  LEU R 141     134.498 144.526 140.064  1.00 16.72           C  
ATOM    947  CG  LEU R 141     134.063 145.529 138.989  1.00 28.37           C  
ATOM    948  CD1 LEU R 141     132.878 146.350 139.475  1.00 31.61           C  
ATOM    949  CD2 LEU R 141     135.210 146.431 138.573  1.00 28.81           C  
ATOM    950  N   ALA R 142     133.858 141.463 139.096  1.00 41.44           N  
ATOM    951  CA  ALA R 142     133.492 140.485 138.076  1.00 55.48           C  
ATOM    952  C   ALA R 142     132.135 139.860 138.378  1.00 56.57           C  
ATOM    953  O   ALA R 142     131.302 139.724 137.476  1.00 63.68           O  
ATOM    954  CB  ALA R 142     134.571 139.410 137.967  1.00 44.52           C  
ATOM    955  N   MET R 143     131.899 139.499 139.648  1.00 80.88           N  
ATOM    956  CA  MET R 143     130.597 138.993 140.090  1.00 77.50           C  
ATOM    957  C   MET R 143     129.479 139.995 139.829  1.00 78.39           C  
ATOM    958  O   MET R 143     128.388 139.617 139.384  1.00 73.56           O  
ATOM    959  CB  MET R 143     130.637 138.665 141.584  1.00 73.80           C  
ATOM    960  CG  MET R 143     131.418 137.433 142.012  1.00 93.52           C  
ATOM    961  SD  MET R 143     130.644 135.881 141.521  1.00132.66           S  
ATOM    962  CE  MET R 143     131.776 134.701 142.256  1.00124.38           C  
ATOM    963  N   LYS R 144     129.728 141.276 140.115  1.00 63.94           N  
ATOM    964  CA  LYS R 144     128.690 142.289 139.938  1.00 60.30           C  
ATOM    965  C   LYS R 144     128.409 142.564 138.463  1.00 55.84           C  
ATOM    966  O   LYS R 144     127.247 142.702 138.065  1.00 59.82           O  
ATOM    967  CB  LYS R 144     129.084 143.577 140.658  1.00 38.03           C  
ATOM    968  CG  LYS R 144     129.088 143.454 142.170  1.00 53.56           C  
ATOM    969  CD  LYS R 144     129.480 144.762 142.832  1.00 59.81           C  
ATOM    970  CE  LYS R 144     129.399 144.650 144.343  1.00 64.06           C  
ATOM    971  NZ  LYS R 144     130.409 143.695 144.876  1.00 56.05           N1+
ATOM    972  N   VAL R 145     129.451 142.639 137.638  1.00 58.31           N  
ATOM    973  CA  VAL R 145     129.284 143.085 136.260  1.00 56.13           C  
ATOM    974  C   VAL R 145     128.878 141.939 135.326  1.00 58.23           C  
ATOM    975  O   VAL R 145     128.111 142.158 134.380  1.00 57.53           O  
ATOM    976  CB  VAL R 145     130.584 143.791 135.809  1.00 33.89           C  
ATOM    977  CG1 VAL R 145     130.596 144.128 134.325  1.00 32.76           C  
ATOM    978  CG2 VAL R 145     130.763 145.081 136.594  1.00 41.32           C  
ATOM    979  N   ILE R 146     129.279 140.697 135.627  1.00 47.60           N  
ATOM    980  CA  ILE R 146     129.072 139.585 134.704  1.00 50.73           C  
ATOM    981  C   ILE R 146     127.614 139.151 134.605  1.00 66.89           C  
ATOM    982  O   ILE R 146     127.254 138.420 133.673  1.00 56.00           O  
ATOM    983  CB  ILE R 146     129.986 138.417 135.139  1.00 72.30           C  
ATOM    984  CG1 ILE R 146     130.419 137.593 133.935  1.00 59.54           C  
ATOM    985  CG2 ILE R 146     129.290 137.500 136.148  1.00 90.91           C  
ATOM    986  CD1 ILE R 146     131.333 138.321 133.026  1.00 69.26           C  
ATOM    987  N   VAL R 147     126.758 139.601 135.526  1.00 95.77           N  
ATOM    988  CA  VAL R 147     125.329 139.329 135.427  1.00 88.51           C  
ATOM    989  C   VAL R 147     124.701 140.222 134.353  1.00 59.47           C  
ATOM    990  O   VAL R 147     123.689 139.853 133.743  1.00 69.11           O  
ATOM    991  CB  VAL R 147     124.685 139.519 136.816  1.00 33.44           C  
ATOM    992  CG1 VAL R 147     123.206 139.134 136.831  1.00 45.05           C  
ATOM    993  CG2 VAL R 147     125.453 138.725 137.863  1.00 33.97           C  
ATOM    994  N   GLY R 148     125.321 141.376 134.088  1.00 75.43           N  
ATOM    995  CA  GLY R 148     124.906 142.339 133.086  1.00 84.02           C  
ATOM    996  C   GLY R 148     124.651 141.822 131.677  1.00 92.75           C  
ATOM    997  O   GLY R 148     123.584 142.080 131.103  1.00112.75           O  
ATOM    998  N   PRO R 149     125.639 141.145 131.065  1.00 86.05           N  
ATOM    999  CA  PRO R 149     125.373 140.453 129.787  1.00 75.70           C  
ATOM   1000  C   PRO R 149     124.234 139.445 129.837  1.00 78.38           C  
ATOM   1001  O   PRO R 149     123.506 139.307 128.848  1.00 99.81           O  
ATOM   1002  CB  PRO R 149     126.715 139.776 129.477  1.00 23.39           C  
ATOM   1003  CG  PRO R 149     127.714 140.671 130.096  1.00 32.50           C  
ATOM   1004  CD  PRO R 149     127.086 141.183 131.359  1.00 36.90           C  
ATOM   1005  N   TRP R 150     124.019 138.771 130.969  1.00 60.97           N  
ATOM   1006  CA  TRP R 150     122.918 137.816 131.049  1.00 58.71           C  
ATOM   1007  C   TRP R 150     121.567 138.507 131.175  1.00 78.86           C  
ATOM   1008  O   TRP R 150     120.582 138.038 130.598  1.00 96.58           O  
ATOM   1009  CB  TRP R 150     123.132 136.858 132.215  1.00 54.91           C  
ATOM   1010  CG  TRP R 150     124.189 135.866 131.935  1.00 47.76           C  
ATOM   1011  CD1 TRP R 150     125.491 135.925 132.319  1.00 50.30           C  
ATOM   1012  CD2 TRP R 150     124.043 134.656 131.186  1.00 48.80           C  
ATOM   1013  NE1 TRP R 150     126.167 134.824 131.861  1.00 68.32           N  
ATOM   1014  CE2 TRP R 150     125.300 134.027 131.164  1.00 52.48           C  
ATOM   1015  CE3 TRP R 150     122.969 134.042 130.535  1.00 64.84           C  
ATOM   1016  CZ2 TRP R 150     125.514 132.815 130.521  1.00 43.25           C  
ATOM   1017  CZ3 TRP R 150     123.185 132.839 129.896  1.00 73.12           C  
ATOM   1018  CH2 TRP R 150     124.445 132.239 129.894  1.00 59.05           C  
ATOM   1019  N   ILE R 151     121.496 139.604 131.938  1.00 60.83           N  
ATOM   1020  CA  ILE R 151     120.269 140.399 132.001  1.00 68.73           C  
ATOM   1021  C   ILE R 151     119.950 140.990 130.631  1.00 50.86           C  
ATOM   1022  O   ILE R 151     118.788 141.021 130.203  1.00 72.43           O  
ATOM   1023  CB  ILE R 151     120.397 141.488 133.086  1.00 94.58           C  
ATOM   1024  CG1 ILE R 151     120.573 140.848 134.462  1.00136.12           C  
ATOM   1025  CG2 ILE R 151     119.179 142.402 133.111  1.00109.25           C  
ATOM   1026  CD1 ILE R 151     120.911 141.842 135.550  1.00154.29           C  
ATOM   1027  N   LEU R 152     120.985 141.424 129.903  1.00 35.39           N  
ATOM   1028  CA  LEU R 152     120.784 141.936 128.551  1.00 42.79           C  
ATOM   1029  C   LEU R 152     120.350 140.833 127.590  1.00 38.79           C  
ATOM   1030  O   LEU R 152     119.545 141.081 126.689  1.00 65.33           O  
ATOM   1031  CB  LEU R 152     122.062 142.614 128.058  1.00 56.66           C  
ATOM   1032  CG  LEU R 152     122.012 143.321 126.704  1.00 57.71           C  
ATOM   1033  CD1 LEU R 152     120.984 144.438 126.729  1.00 59.19           C  
ATOM   1034  CD2 LEU R 152     123.384 143.868 126.346  1.00 71.13           C  
ATOM   1035  N   ALA R 153     120.834 139.605 127.794  1.00 58.38           N  
ATOM   1036  CA  ALA R 153     120.363 138.477 126.997  1.00 65.27           C  
ATOM   1037  C   ALA R 153     118.929 138.100 127.348  1.00 67.86           C  
ATOM   1038  O   ALA R 153     118.170 137.687 126.468  1.00 71.18           O  
ATOM   1039  CB  ALA R 153     121.289 137.277 127.187  1.00 48.24           C  
ATOM   1040  N   LEU R 154     118.537 138.257 128.617  1.00 57.74           N  
ATOM   1041  CA  LEU R 154     117.145 138.047 129.011  1.00 61.35           C  
ATOM   1042  C   LEU R 154     116.223 139.076 128.368  1.00 60.86           C  
ATOM   1043  O   LEU R 154     115.128 138.730 127.909  1.00 75.21           O  
ATOM   1044  CB  LEU R 154     117.010 138.100 130.533  1.00 60.04           C  
ATOM   1045  CG  LEU R 154     117.560 136.946 131.370  1.00 74.78           C  
ATOM   1046  CD1 LEU R 154     117.534 137.313 132.841  1.00 82.19           C  
ATOM   1047  CD2 LEU R 154     116.744 135.693 131.127  1.00 85.09           C  
ATOM   1048  N   VAL R 155     116.646 140.345 128.337  1.00 62.23           N  
ATOM   1049  CA  VAL R 155     115.834 141.380 127.700  1.00 56.46           C  
ATOM   1050  C   VAL R 155     115.826 141.179 126.184  1.00 42.91           C  
ATOM   1051  O   VAL R 155     114.823 141.446 125.516  1.00 58.67           O  
ATOM   1052  CB  VAL R 155     116.337 142.779 128.120  1.00 62.79           C  
ATOM   1053  CG1 VAL R 155     115.584 143.902 127.409  1.00 70.73           C  
ATOM   1054  CG2 VAL R 155     116.189 142.955 129.622  1.00 58.10           C  
ATOM   1055  N   LEU R 156     116.912 140.650 125.622  1.00 57.06           N  
ATOM   1056  CA  LEU R 156     116.951 140.341 124.199  1.00 66.39           C  
ATOM   1057  C   LEU R 156     116.192 139.070 123.855  1.00 68.57           C  
ATOM   1058  O   LEU R 156     115.942 138.815 122.672  1.00 81.21           O  
ATOM   1059  CB  LEU R 156     118.399 140.221 123.722  1.00 64.60           C  
ATOM   1060  CG  LEU R 156     118.984 141.432 123.000  1.00 79.60           C  
ATOM   1061  CD1 LEU R 156     118.273 141.541 121.671  1.00 94.16           C  
ATOM   1062  CD2 LEU R 156     118.833 142.727 123.785  1.00 88.68           C  
ATOM   1063  N   THR R 157     115.864 138.250 124.853  1.00 51.51           N  
ATOM   1064  CA  THR R 157     114.971 137.113 124.677  1.00 58.49           C  
ATOM   1065  C   THR R 157     113.494 137.533 124.719  1.00 67.97           C  
ATOM   1066  O   THR R 157     112.610 136.671 124.763  1.00 69.88           O  
ATOM   1067  CB  THR R 157     115.294 136.068 125.743  1.00 84.94           C  
ATOM   1068  OG1 THR R 157     116.701 136.104 125.946  1.00114.63           O  
ATOM   1069  CG2 THR R 157     114.980 134.643 125.251  1.00 85.31           C  
ATOM   1070  N   LEU R 158     113.222 138.843 124.652  1.00130.32           N  
ATOM   1071  CA  LEU R 158     111.847 139.344 124.677  1.00118.96           C  
ATOM   1072  C   LEU R 158     111.051 138.860 123.477  1.00114.10           C  
ATOM   1073  O   LEU R 158     109.881 138.498 123.697  1.00136.53           O  
ATOM   1074  CB  LEU R 158     111.786 140.869 124.816  1.00106.08           C  
ATOM   1075  CG  LEU R 158     111.396 141.403 126.200  1.00108.37           C  
ATOM   1076  CD1 LEU R 158     109.915 141.157 126.423  1.00105.84           C  
ATOM   1077  CD2 LEU R 158     112.177 140.743 127.319  1.00104.46           C  
ATOM   1078  N   PRO R 159     111.504 139.006 122.196  1.00 83.54           N  
ATOM   1079  CA  PRO R 159     110.618 138.552 121.110  1.00 94.96           C  
ATOM   1080  C   PRO R 159     110.256 137.072 121.233  1.00102.94           C  
ATOM   1081  O   PRO R 159     109.116 136.678 120.995  1.00104.48           O  
ATOM   1082  CB  PRO R 159     111.439 138.825 119.836  1.00 86.75           C  
ATOM   1083  CG  PRO R 159     112.851 138.848 120.269  1.00 92.97           C  
ATOM   1084  CD  PRO R 159     112.798 139.473 121.621  1.00 91.32           C  
ATOM   1085  N   VAL R 160     111.217 136.249 121.645  1.00 54.91           N  
ATOM   1086  CA  VAL R 160     111.035 134.800 121.777  1.00 74.39           C  
ATOM   1087  C   VAL R 160     110.053 134.328 122.869  1.00 94.16           C  
ATOM   1088  O   VAL R 160     109.335 133.342 122.643  1.00115.58           O  
ATOM   1089  CB  VAL R 160     112.416 134.155 121.940  1.00 58.40           C  
ATOM   1090  CG1 VAL R 160     112.313 132.665 121.958  1.00 51.01           C  
ATOM   1091  CG2 VAL R 160     113.224 134.565 120.770  1.00 64.71           C  
ATOM   1092  N   PHE R 161     109.990 134.979 124.049  1.00132.96           N  
ATOM   1093  CA  PHE R 161     109.218 134.384 125.162  1.00125.21           C  
ATOM   1094  C   PHE R 161     107.721 134.282 124.881  1.00106.74           C  
ATOM   1095  O   PHE R 161     107.130 133.211 125.044  1.00138.50           O  
ATOM   1096  CB  PHE R 161     109.397 135.161 126.473  1.00157.73           C  
ATOM   1097  CG  PHE R 161     110.600 134.769 127.288  1.00187.44           C  
ATOM   1098  CD1 PHE R 161     110.630 133.567 127.981  1.00182.96           C  
ATOM   1099  CD2 PHE R 161     111.644 135.654 127.463  1.00194.21           C  
ATOM   1100  CE1 PHE R 161     111.729 133.227 128.759  1.00163.45           C  
ATOM   1101  CE2 PHE R 161     112.743 135.325 128.228  1.00184.24           C  
ATOM   1102  CZ  PHE R 161     112.785 134.113 128.882  1.00165.53           C  
ATOM   1103  N   LEU R 162     107.103 135.374 124.415  1.00 95.49           N  
ATOM   1104  CA  LEU R 162     105.650 135.438 124.286  1.00 92.07           C  
ATOM   1105  C   LEU R 162     105.135 135.269 122.849  1.00 94.93           C  
ATOM   1106  O   LEU R 162     103.991 134.821 122.691  1.00 99.67           O  
ATOM   1107  CB  LEU R 162     105.123 136.739 124.920  1.00 47.37           C  
ATOM   1108  CG  LEU R 162     105.707 138.106 124.544  1.00 48.64           C  
ATOM   1109  CD1 LEU R 162     105.018 138.743 123.352  1.00 33.52           C  
ATOM   1110  CD2 LEU R 162     105.693 139.053 125.742  1.00 63.06           C  
ATOM   1111  N   PHE R 163     105.912 135.675 121.798  1.00 36.25           N  
ATOM   1112  CA  PHE R 163     105.465 135.572 120.396  1.00 61.43           C  
ATOM   1113  C   PHE R 163     105.546 134.144 119.856  1.00102.32           C  
ATOM   1114  O   PHE R 163     104.665 133.716 119.101  1.00108.85           O  
ATOM   1115  CB  PHE R 163     106.279 136.482 119.455  1.00104.52           C  
ATOM   1116  CG  PHE R 163     106.058 137.958 119.663  1.00 94.53           C  
ATOM   1117  CD1 PHE R 163     104.881 138.561 119.259  1.00 84.34           C  
ATOM   1118  CD2 PHE R 163     107.055 138.753 120.203  1.00107.09           C  
ATOM   1119  CE1 PHE R 163     104.689 139.921 119.444  1.00 93.32           C  
ATOM   1120  CE2 PHE R 163     106.878 140.102 120.389  1.00107.38           C  
ATOM   1121  CZ  PHE R 163     105.693 140.691 120.010  1.00107.83           C  
ATOM   1122  N   LEU R 164     106.607 133.410 120.203  1.00135.68           N  
ATOM   1123  CA  LEU R 164     106.855 132.090 119.627  1.00142.59           C  
ATOM   1124  C   LEU R 164     105.845 131.089 120.179  1.00147.06           C  
ATOM   1125  O   LEU R 164     105.730 130.922 121.397  1.00153.55           O  
ATOM   1126  CB  LEU R 164     108.291 131.648 119.916  1.00145.82           C  
ATOM   1127  CG  LEU R 164     108.901 130.432 119.201  1.00128.93           C  
ATOM   1128  CD1 LEU R 164     110.384 130.670 118.984  1.00107.17           C  
ATOM   1129  CD2 LEU R 164     108.708 129.130 119.973  1.00111.41           C  
ATOM   1130  N   THR R 165     105.115 130.426 119.285  1.00167.71           N  
ATOM   1131  CA  THR R 165     104.081 129.474 119.666  1.00174.26           C  
ATOM   1132  C   THR R 165     104.044 128.377 118.609  1.00166.55           C  
ATOM   1133  O   THR R 165     104.197 128.658 117.418  1.00169.07           O  
ATOM   1134  CB  THR R 165     102.715 130.178 119.796  1.00200.70           C  
ATOM   1135  OG1 THR R 165     102.802 131.231 120.764  1.00208.60           O  
ATOM   1136  CG2 THR R 165     101.605 129.222 120.223  1.00194.56           C  
ATOM   1137  N   THR R 166     103.866 127.130 119.051  1.00158.44           N  
ATOM   1138  CA  THR R 166     103.762 126.006 118.129  1.00158.24           C  
ATOM   1139  C   THR R 166     102.460 126.095 117.337  1.00158.40           C  
ATOM   1140  O   THR R 166     101.383 126.288 117.910  1.00161.87           O  
ATOM   1141  CB  THR R 166     103.830 124.687 118.902  1.00117.02           C  
ATOM   1142  OG1 THR R 166     105.057 124.629 119.640  1.00 88.29           O  
ATOM   1143  CG2 THR R 166     103.768 123.493 117.957  1.00 95.75           C  
ATOM   1144  N   VAL R 167     102.563 125.959 116.016  1.00133.33           N  
ATOM   1145  CA  VAL R 167     101.425 126.078 115.112  1.00135.68           C  
ATOM   1146  C   VAL R 167     100.986 124.681 114.700  1.00137.30           C  
ATOM   1147  O   VAL R 167     101.817 123.847 114.316  1.00110.05           O  
ATOM   1148  CB  VAL R 167     101.787 126.932 113.883  1.00 95.07           C  
ATOM   1149  CG1 VAL R 167     100.624 127.019 112.900  1.00 94.22           C  
ATOM   1150  CG2 VAL R 167     102.215 128.310 114.320  1.00 77.07           C  
ATOM   1151  N   THR R 168      99.684 124.424 114.780  1.00169.47           N  
ATOM   1152  CA  THR R 168      99.103 123.158 114.360  1.00151.18           C  
ATOM   1153  C   THR R 168      98.591 123.296 112.931  1.00142.16           C  
ATOM   1154  O   THR R 168      97.836 124.225 112.624  1.00145.55           O  
ATOM   1155  CB  THR R 168      97.968 122.743 115.298  1.00134.57           C  
ATOM   1156  OG1 THR R 168      98.469 122.639 116.637  1.00151.69           O  
ATOM   1157  CG2 THR R 168      97.386 121.399 114.883  1.00126.74           C  
ATOM   1158  N   ILE R 169      99.006 122.381 112.070  1.00166.07           N  
ATOM   1159  CA  ILE R 169      98.633 122.370 110.658  1.00170.31           C  
ATOM   1160  C   ILE R 169      97.623 121.249 110.452  1.00169.84           C  
ATOM   1161  O   ILE R 169      97.850 120.134 110.936  1.00158.03           O  
ATOM   1162  CB  ILE R 169      99.865 122.174 109.749  1.00133.06           C  
ATOM   1163  CG1 ILE R 169     100.883 123.291 109.988  1.00132.41           C  
ATOM   1164  CG2 ILE R 169      99.480 122.120 108.276  1.00118.57           C  
ATOM   1165  CD1 ILE R 169     100.353 124.677 109.682  1.00129.55           C  
ATOM   1166  N   PRO R 170      96.493 121.500 109.775  1.00164.91           N  
ATOM   1167  CA  PRO R 170      95.515 120.421 109.543  1.00174.90           C  
ATOM   1168  C   PRO R 170      96.008 119.316 108.621  1.00174.44           C  
ATOM   1169  O   PRO R 170      95.398 118.239 108.604  1.00184.58           O  
ATOM   1170  CB  PRO R 170      94.313 121.160 108.937  1.00147.85           C  
ATOM   1171  CG  PRO R 170      94.887 122.405 108.352  1.00143.04           C  
ATOM   1172  CD  PRO R 170      96.013 122.797 109.263  1.00135.30           C  
ATOM   1173  N   ASN R 171      97.069 119.555 107.842  1.00169.07           N  
ATOM   1174  CA  ASN R 171      97.675 118.489 107.049  1.00171.42           C  
ATOM   1175  C   ASN R 171      98.283 117.406 107.932  1.00171.37           C  
ATOM   1176  O   ASN R 171      98.304 116.231 107.549  1.00156.79           O  
ATOM   1177  CB  ASN R 171      98.741 119.070 106.121  1.00135.59           C  
ATOM   1178  CG  ASN R 171      98.153 119.945 105.032  1.00133.87           C  
ATOM   1179  OD1 ASN R 171      97.125 119.615 104.443  1.00124.04           O  
ATOM   1180  ND2 ASN R 171      98.805 121.069 104.761  1.00120.58           N  
ATOM   1181  N   GLY R 172      98.780 117.778 109.110  1.00147.95           N  
ATOM   1182  CA  GLY R 172      99.374 116.827 110.027  1.00145.54           C  
ATOM   1183  C   GLY R 172     100.744 117.266 110.497  1.00154.09           C  
ATOM   1184  O   GLY R 172     101.374 116.598 111.323  1.00124.68           O  
ATOM   1185  N   ASP R 173     101.211 118.394 109.975  1.00187.67           N  
ATOM   1186  CA  ASP R 173     102.539 118.903 110.273  1.00194.06           C  
ATOM   1187  C   ASP R 173     102.524 119.733 111.554  1.00184.82           C  
ATOM   1188  O   ASP R 173     101.490 120.256 111.975  1.00166.23           O  
ATOM   1189  CB  ASP R 173     103.060 119.740 109.106  1.00189.77           C  
ATOM   1190  CG  ASP R 173     103.303 118.912 107.860  1.00175.99           C  
ATOM   1191  OD1 ASP R 173     103.595 117.706 107.995  1.00169.09           O  
ATOM   1192  OD2 ASP R 173     103.202 119.468 106.746  1.00157.51           O1-
ATOM   1193  N   THR R 174     103.698 119.842 112.181  1.00183.07           N  
ATOM   1194  CA  THR R 174     103.871 120.565 113.444  1.00193.86           C  
ATOM   1195  C   THR R 174     105.017 121.563 113.287  1.00183.33           C  
ATOM   1196  O   THR R 174     106.172 121.249 113.589  1.00163.18           O  
ATOM   1197  CB  THR R 174     104.134 119.602 114.611  1.00177.53           C  
ATOM   1198  OG1 THR R 174     105.302 118.819 114.338  1.00194.05           O  
ATOM   1199  CG2 THR R 174     102.941 118.679 114.857  1.00159.75           C  
ATOM   1200  N   TYR R 175     104.694 122.767 112.819  1.00181.77           N  
ATOM   1201  CA  TYR R 175     105.668 123.844 112.690  1.00168.95           C  
ATOM   1202  C   TYR R 175     105.609 124.723 113.932  1.00184.18           C  
ATOM   1203  O   TYR R 175     104.521 125.092 114.382  1.00197.41           O  
ATOM   1204  CB  TYR R 175     105.387 124.687 111.444  1.00118.12           C  
ATOM   1205  CG  TYR R 175     105.616 123.975 110.131  1.00159.80           C  
ATOM   1206  CD1 TYR R 175     106.890 123.877 109.587  1.00168.00           C  
ATOM   1207  CD2 TYR R 175     104.557 123.412 109.429  1.00175.70           C  
ATOM   1208  CE1 TYR R 175     107.108 123.228 108.384  1.00172.89           C  
ATOM   1209  CE2 TYR R 175     104.764 122.765 108.223  1.00176.02           C  
ATOM   1210  CZ  TYR R 175     106.040 122.674 107.707  1.00177.19           C  
ATOM   1211  OH  TYR R 175     106.250 122.030 106.510  1.00159.31           O  
ATOM   1212  N   CYS R 176     106.771 125.050 114.493  1.00162.83           N  
ATOM   1213  CA  CYS R 176     106.848 125.884 115.693  1.00153.18           C  
ATOM   1214  C   CYS R 176     107.701 127.113 115.384  1.00119.44           C  
ATOM   1215  O   CYS R 176     108.896 127.141 115.684  1.00 76.07           O  
ATOM   1216  CB  CYS R 176     107.425 125.059 116.875  1.00202.01           C  
ATOM   1217  SG  CYS R 176     107.462 125.898 118.482  1.00194.59           S  
ATOM   1218  N   THR R 177     107.088 128.133 114.776  1.00 80.49           N  
ATOM   1219  CA  THR R 177     107.824 129.350 114.442  1.00 74.99           C  
ATOM   1220  C   THR R 177     107.277 130.606 115.117  1.00 74.11           C  
ATOM   1221  O   THR R 177     107.970 131.179 115.964  1.00 78.87           O  
ATOM   1222  CB  THR R 177     107.898 129.499 112.907  1.00114.09           C  
ATOM   1223  OG1 THR R 177     108.384 130.802 112.555  1.00136.05           O  
ATOM   1224  CG2 THR R 177     106.569 129.159 112.191  1.00117.44           C  
ATOM   1225  N   PHE R 178     106.048 131.028 114.816  1.00121.12           N  
ATOM   1226  CA  PHE R 178     105.448 132.237 115.369  1.00142.73           C  
ATOM   1227  C   PHE R 178     103.936 132.120 115.288  1.00142.29           C  
ATOM   1228  O   PHE R 178     103.397 131.357 114.485  1.00119.78           O  
ATOM   1229  CB  PHE R 178     105.888 133.514 114.638  1.00113.19           C  
ATOM   1230  CG  PHE R 178     107.250 134.013 115.021  1.00117.56           C  
ATOM   1231  CD1 PHE R 178     107.441 134.667 116.229  1.00128.93           C  
ATOM   1232  CD2 PHE R 178     108.326 133.869 114.162  1.00126.26           C  
ATOM   1233  CE1 PHE R 178     108.689 135.142 116.589  1.00157.79           C  
ATOM   1234  CE2 PHE R 178     109.577 134.347 114.512  1.00161.59           C  
ATOM   1235  CZ  PHE R 178     109.758 134.982 115.728  1.00161.30           C  
ATOM   1236  N   ASN R 179     103.259 132.920 116.107  1.00141.87           N  
ATOM   1237  CA  ASN R 179     101.807 133.007 116.060  1.00140.56           C  
ATOM   1238  C   ASN R 179     101.398 134.395 116.526  1.00167.10           C  
ATOM   1239  O   ASN R 179     101.804 134.835 117.606  1.00190.21           O  
ATOM   1240  CB  ASN R 179     101.153 131.930 116.931  1.00139.34           C  
ATOM   1241  CG  ASN R 179      99.666 131.776 116.663  1.00144.69           C  
ATOM   1242  OD1 ASN R 179      99.094 132.464 115.817  1.00136.30           O  
ATOM   1243  ND2 ASN R 179      99.030 130.863 117.388  1.00137.50           N  
ATOM   1244  N   PHE R 180     100.601 135.078 115.706  1.00164.68           N  
ATOM   1245  CA  PHE R 180     100.114 136.412 116.020  1.00153.39           C  
ATOM   1246  C   PHE R 180      98.604 136.469 116.184  1.00145.52           C  
ATOM   1247  O   PHE R 180      98.075 137.547 116.483  1.00125.83           O  
ATOM   1248  CB  PHE R 180     100.533 137.402 114.926  1.00167.35           C  
ATOM   1249  CG  PHE R 180     102.015 137.569 114.796  1.00172.39           C  
ATOM   1250  CD1 PHE R 180     102.709 138.419 115.642  1.00162.04           C  
ATOM   1251  CD2 PHE R 180     102.716 136.869 113.826  1.00156.50           C  
ATOM   1252  CE1 PHE R 180     104.076 138.571 115.520  1.00141.33           C  
ATOM   1253  CE2 PHE R 180     104.082 137.014 113.699  1.00143.80           C  
ATOM   1254  CZ  PHE R 180     104.761 137.866 114.546  1.00140.45           C  
ATOM   1255  N   ALA R 181      97.902 135.346 115.973  1.00147.76           N  
ATOM   1256  CA  ALA R 181      96.440 135.332 115.968  1.00144.94           C  
ATOM   1257  C   ALA R 181      95.860 135.701 117.329  1.00146.09           C  
ATOM   1258  O   ALA R 181      94.809 136.348 117.407  1.00148.06           O  
ATOM   1259  CB  ALA R 181      95.934 133.958 115.527  1.00 47.90           C  
ATOM   1260  N   SER R 182      96.521 135.281 118.410  1.00128.82           N  
ATOM   1261  CA  SER R 182      96.069 135.650 119.748  1.00128.14           C  
ATOM   1262  C   SER R 182      96.266 137.138 120.013  1.00128.93           C  
ATOM   1263  O   SER R 182      95.405 137.785 120.620  1.00130.90           O  
ATOM   1264  CB  SER R 182      96.806 134.817 120.796  1.00 88.05           C  
ATOM   1265  OG  SER R 182      96.502 133.440 120.662  1.00 89.12           O  
ATOM   1266  N   TRP R 183      97.396 137.695 119.568  1.00128.59           N  
ATOM   1267  CA  TRP R 183      97.722 139.084 119.880  1.00129.56           C  
ATOM   1268  C   TRP R 183      96.870 140.059 119.077  1.00129.42           C  
ATOM   1269  O   TRP R 183      96.224 140.947 119.646  1.00129.96           O  
ATOM   1270  CB  TRP R 183      99.211 139.332 119.638  1.00143.86           C  
ATOM   1271  CG  TRP R 183     100.065 138.558 120.582  1.00146.74           C  
ATOM   1272  CD1 TRP R 183     100.691 137.371 120.336  1.00147.60           C  
ATOM   1273  CD2 TRP R 183     100.361 138.895 121.941  1.00148.16           C  
ATOM   1274  NE1 TRP R 183     101.370 136.955 121.455  1.00148.78           N  
ATOM   1275  CE2 TRP R 183     101.183 137.874 122.454  1.00149.08           C  
ATOM   1276  CE3 TRP R 183     100.016 139.966 122.772  1.00145.50           C  
ATOM   1277  CZ2 TRP R 183     101.654 137.885 123.763  1.00147.64           C  
ATOM   1278  CZ3 TRP R 183     100.497 139.981 124.069  1.00144.55           C  
ATOM   1279  CH2 TRP R 183     101.312 138.950 124.549  1.00145.79           C  
ATOM   1280  N   GLY R 184      96.849 139.912 117.756  1.00148.06           N  
ATOM   1281  CA  GLY R 184      96.234 140.903 116.903  1.00148.29           C  
ATOM   1282  C   GLY R 184      94.888 140.539 116.326  1.00149.75           C  
ATOM   1283  O   GLY R 184      94.300 141.356 115.610  1.00150.62           O  
ATOM   1284  N   GLY R 185      94.368 139.351 116.629  1.00125.67           N  
ATOM   1285  CA  GLY R 185      93.067 138.944 116.136  1.00125.09           C  
ATOM   1286  C   GLY R 185      92.998 138.713 114.640  1.00126.38           C  
ATOM   1287  O   GLY R 185      93.483 137.693 114.139  1.00125.05           O  
ATOM   1288  N   THR R 186      92.358 139.649 113.938  1.00146.66           N  
ATOM   1289  CA  THR R 186      92.172 139.550 112.496  1.00146.17           C  
ATOM   1290  C   THR R 186      93.518 139.579 111.773  1.00146.38           C  
ATOM   1291  O   THR R 186      94.414 140.333 112.173  1.00145.23           O  
ATOM   1292  CB  THR R 186      91.285 140.692 111.996  1.00110.26           C  
ATOM   1293  OG1 THR R 186      91.924 141.945 112.261  1.00109.97           O  
ATOM   1294  CG2 THR R 186      89.937 140.662 112.702  1.00108.68           C  
ATOM   1295  N   PRO R 187      93.705 138.732 110.745  1.00183.46           N  
ATOM   1296  CA  PRO R 187      95.001 138.668 110.032  1.00183.99           C  
ATOM   1297  C   PRO R 187      95.469 139.977 109.410  1.00185.65           C  
ATOM   1298  O   PRO R 187      96.675 140.261 109.423  1.00190.67           O  
ATOM   1299  CB  PRO R 187      94.748 137.599 108.959  1.00112.22           C  
ATOM   1300  CG  PRO R 187      93.646 136.760 109.514  1.00110.70           C  
ATOM   1301  CD  PRO R 187      92.760 137.711 110.258  1.00111.88           C  
ATOM   1302  N   GLU R 188      94.545 140.779 108.869  1.00126.21           N  
ATOM   1303  CA  GLU R 188      94.921 142.029 108.211  1.00127.01           C  
ATOM   1304  C   GLU R 188      95.471 143.045 109.206  1.00125.71           C  
ATOM   1305  O   GLU R 188      96.410 143.785 108.889  1.00122.33           O  
ATOM   1306  CB  GLU R 188      93.719 142.606 107.463  1.00159.59           C  
ATOM   1307  CG  GLU R 188      93.244 141.751 106.296  1.00160.03           C  
ATOM   1308  CD  GLU R 188      94.240 141.712 105.153  1.00160.10           C  
ATOM   1309  OE1 GLU R 188      94.934 142.726 104.928  1.00159.36           O  
ATOM   1310  OE2 GLU R 188      94.331 140.664 104.478  1.00161.45           O1-
ATOM   1311  N   GLU R 189      94.898 143.099 110.410  1.00148.47           N  
ATOM   1312  CA  GLU R 189      95.380 144.042 111.414  1.00152.54           C  
ATOM   1313  C   GLU R 189      96.710 143.589 112.006  1.00156.19           C  
ATOM   1314  O   GLU R 189      97.610 144.408 112.224  1.00154.50           O  
ATOM   1315  CB  GLU R 189      94.332 144.220 112.514  1.00148.16           C  
ATOM   1316  CG  GLU R 189      94.706 145.228 113.594  1.00146.77           C  
ATOM   1317  CD  GLU R 189      94.750 146.659 113.086  1.00146.26           C  
ATOM   1318  OE1 GLU R 189      94.019 146.981 112.125  1.00147.79           O  
ATOM   1319  OE2 GLU R 189      95.520 147.464 113.650  1.00142.96           O1-
ATOM   1320  N   ARG R 190      96.859 142.287 112.260  1.00172.04           N  
ATOM   1321  CA  ARG R 190      98.067 141.774 112.892  1.00172.60           C  
ATOM   1322  C   ARG R 190      99.215 141.583 111.913  1.00178.42           C  
ATOM   1323  O   ARG R 190     100.345 141.347 112.353  1.00181.19           O  
ATOM   1324  CB  ARG R 190      97.783 140.442 113.586  1.00128.44           C  
ATOM   1325  CG  ARG R 190      97.516 139.307 112.623  1.00133.30           C  
ATOM   1326  CD  ARG R 190      97.192 138.018 113.348  1.00127.70           C  
ATOM   1327  NE  ARG R 190      96.831 136.941 112.432  1.00126.30           N  
ATOM   1328  CZ  ARG R 190      97.705 136.121 111.857  1.00130.51           C  
ATOM   1329  NH1 ARG R 190      99.002 136.255 112.098  1.00132.61           N  
ATOM   1330  NH2 ARG R 190      97.283 135.168 111.038  1.00127.23           N1+
ATOM   1331  N   LEU R 191      98.956 141.674 110.604  1.00120.09           N  
ATOM   1332  CA  LEU R 191     100.043 141.607 109.633  1.00100.70           C  
ATOM   1333  C   LEU R 191     100.986 142.797 109.766  1.00 89.69           C  
ATOM   1334  O   LEU R 191     102.200 142.645 109.581  1.00 92.66           O  
ATOM   1335  CB  LEU R 191      99.468 141.526 108.218  1.00123.15           C  
ATOM   1336  CG  LEU R 191     100.445 141.336 107.059  1.00130.50           C  
ATOM   1337  CD1 LEU R 191     101.187 140.016 107.195  1.00119.07           C  
ATOM   1338  CD2 LEU R 191      99.699 141.401 105.739  1.00135.18           C  
ATOM   1339  N   LYS R 192     100.452 143.964 110.147  1.00115.41           N  
ATOM   1340  CA  LYS R 192     101.280 145.151 110.348  1.00128.28           C  
ATOM   1341  C   LYS R 192     102.200 144.993 111.553  1.00126.88           C  
ATOM   1342  O   LYS R 192     103.395 145.306 111.473  1.00120.82           O  
ATOM   1343  CB  LYS R 192     100.388 146.381 110.517  1.00131.31           C  
ATOM   1344  CG  LYS R 192     101.146 147.684 110.718  1.00135.59           C  
ATOM   1345  CD  LYS R 192     101.964 148.047 109.493  1.00129.85           C  
ATOM   1346  CE  LYS R 192     101.063 148.376 108.315  1.00136.31           C  
ATOM   1347  NZ  LYS R 192     100.294 149.630 108.548  1.00147.16           N1+
ATOM   1348  N   VAL R 193     101.678 144.472 112.668  1.00100.15           N  
ATOM   1349  CA  VAL R 193     102.527 144.288 113.838  1.00121.28           C  
ATOM   1350  C   VAL R 193     103.464 143.099 113.639  1.00111.92           C  
ATOM   1351  O   VAL R 193     104.552 143.077 114.220  1.00121.85           O  
ATOM   1352  CB  VAL R 193     101.674 144.168 115.124  1.00136.02           C  
ATOM   1353  CG1 VAL R 193     100.927 142.844 115.201  1.00149.03           C  
ATOM   1354  CG2 VAL R 193     102.515 144.410 116.380  1.00130.85           C  
ATOM   1355  N   ALA R 194     103.112 142.150 112.764  1.00119.76           N  
ATOM   1356  CA  ALA R 194     104.034 141.068 112.433  1.00102.06           C  
ATOM   1357  C   ALA R 194     105.220 141.579 111.621  1.00 99.78           C  
ATOM   1358  O   ALA R 194     106.379 141.278 111.941  1.00104.31           O  
ATOM   1359  CB  ALA R 194     103.296 139.964 111.676  1.00 65.90           C  
ATOM   1360  N   ILE R 195     104.954 142.369 110.573  1.00 99.08           N  
ATOM   1361  CA  ILE R 195     106.051 142.903 109.769  1.00108.79           C  
ATOM   1362  C   ILE R 195     106.816 143.988 110.518  1.00 92.73           C  
ATOM   1363  O   ILE R 195     107.944 144.312 110.137  1.00 97.29           O  
ATOM   1364  CB  ILE R 195     105.558 143.408 108.390  1.00135.15           C  
ATOM   1365  CG1 ILE R 195     104.555 144.572 108.487  1.00155.69           C  
ATOM   1366  CG2 ILE R 195     104.951 142.262 107.593  1.00133.03           C  
ATOM   1367  CD1 ILE R 195     105.132 145.982 108.292  1.00165.70           C  
ATOM   1368  N   THR R 196     106.231 144.565 111.572  1.00 80.00           N  
ATOM   1369  CA  THR R 196     106.987 145.472 112.427  1.00 89.15           C  
ATOM   1370  C   THR R 196     107.880 144.702 113.396  1.00 95.88           C  
ATOM   1371  O   THR R 196     109.061 145.038 113.557  1.00 93.01           O  
ATOM   1372  CB  THR R 196     106.028 146.389 113.191  1.00 99.78           C  
ATOM   1373  OG1 THR R 196     105.237 147.136 112.259  1.00110.88           O  
ATOM   1374  CG2 THR R 196     106.793 147.360 114.081  1.00 91.27           C  
ATOM   1375  N   MET R 197     107.343 143.647 114.020  1.00 93.46           N  
ATOM   1376  CA  MET R 197     108.085 142.923 115.045  1.00 91.95           C  
ATOM   1377  C   MET R 197     109.227 142.124 114.438  1.00 80.91           C  
ATOM   1378  O   MET R 197     110.295 142.024 115.043  1.00 96.89           O  
ATOM   1379  CB  MET R 197     107.149 142.001 115.830  1.00 82.19           C  
ATOM   1380  CG  MET R 197     107.737 141.419 117.127  1.00 86.46           C  
ATOM   1381  SD  MET R 197     108.800 139.955 117.028  1.00114.37           S  
ATOM   1382  CE  MET R 197     107.632 138.691 116.554  1.00103.73           C  
ATOM   1383  N   LEU R 198     109.027 141.540 113.252  1.00 90.40           N  
ATOM   1384  CA  LEU R 198     110.106 140.760 112.648  1.00 90.82           C  
ATOM   1385  C   LEU R 198     111.249 141.647 112.158  1.00 87.35           C  
ATOM   1386  O   LEU R 198     112.422 141.270 112.278  1.00 83.08           O  
ATOM   1387  CB  LEU R 198     109.567 139.882 111.521  1.00 89.90           C  
ATOM   1388  CG  LEU R 198     109.106 138.460 111.869  1.00107.08           C  
ATOM   1389  CD1 LEU R 198     107.852 138.426 112.721  1.00115.30           C  
ATOM   1390  CD2 LEU R 198     108.888 137.672 110.590  1.00118.34           C  
ATOM   1391  N   THR R 199     110.946 142.839 111.633  1.00 88.73           N  
ATOM   1392  CA  THR R 199     112.050 143.714 111.248  1.00101.71           C  
ATOM   1393  C   THR R 199     112.708 144.348 112.472  1.00 99.33           C  
ATOM   1394  O   THR R 199     113.918 144.604 112.448  1.00129.35           O  
ATOM   1395  CB  THR R 199     111.601 144.775 110.225  1.00115.23           C  
ATOM   1396  OG1 THR R 199     112.758 145.396 109.651  1.00126.80           O  
ATOM   1397  CG2 THR R 199     110.731 145.867 110.837  1.00115.88           C  
ATOM   1398  N   ALA R 200     111.961 144.541 113.570  1.00 79.95           N  
ATOM   1399  CA  ALA R 200     112.593 144.968 114.812  1.00 75.63           C  
ATOM   1400  C   ALA R 200     113.444 143.853 115.402  1.00 66.45           C  
ATOM   1401  O   ALA R 200     114.490 144.123 115.995  1.00 63.39           O  
ATOM   1402  CB  ALA R 200     111.535 145.423 115.817  1.00 46.04           C  
ATOM   1403  N   ARG R 201     113.021 142.601 115.212  1.00 65.84           N  
ATOM   1404  CA  ARG R 201     113.823 141.446 115.597  1.00 64.91           C  
ATOM   1405  C   ARG R 201     115.121 141.393 114.811  1.00 76.49           C  
ATOM   1406  O   ARG R 201     116.181 141.131 115.379  1.00114.52           O  
ATOM   1407  CB  ARG R 201     113.022 140.165 115.370  1.00 60.49           C  
ATOM   1408  CG  ARG R 201     113.782 138.888 115.660  1.00 58.65           C  
ATOM   1409  CD  ARG R 201     112.916 137.685 115.351  1.00 72.12           C  
ATOM   1410  NE  ARG R 201     113.645 136.429 115.479  1.00 83.36           N  
ATOM   1411  CZ  ARG R 201     113.766 135.752 116.614  1.00 85.38           C  
ATOM   1412  NH1 ARG R 201     113.206 136.214 117.723  1.00 96.99           N  
ATOM   1413  NH2 ARG R 201     114.442 134.612 116.639  1.00 73.47           N1+
ATOM   1414  N   GLY R 202     115.053 141.653 113.504  1.00 71.49           N  
ATOM   1415  CA  GLY R 202     116.263 141.699 112.695  1.00 69.67           C  
ATOM   1416  C   GLY R 202     117.210 142.821 113.087  1.00 65.19           C  
ATOM   1417  O   GLY R 202     118.425 142.615 113.182  1.00 68.43           O  
ATOM   1418  N   ILE R 203     116.667 144.023 113.316  1.00 51.74           N  
ATOM   1419  CA  ILE R 203     117.499 145.174 113.668  1.00 57.64           C  
ATOM   1420  C   ILE R 203     118.132 144.990 115.048  1.00 63.10           C  
ATOM   1421  O   ILE R 203     119.334 145.215 115.228  1.00 66.75           O  
ATOM   1422  CB  ILE R 203     116.678 146.474 113.576  1.00 79.84           C  
ATOM   1423  CG1 ILE R 203     116.328 146.773 112.117  1.00 90.60           C  
ATOM   1424  CG2 ILE R 203     117.430 147.651 114.178  1.00 73.19           C  
ATOM   1425  CD1 ILE R 203     115.307 147.873 111.945  1.00103.40           C  
ATOM   1426  N   ILE R 204     117.349 144.548 116.037  1.00 73.97           N  
ATOM   1427  CA  ILE R 204     117.902 144.350 117.377  1.00 72.04           C  
ATOM   1428  C   ILE R 204     118.654 143.026 117.467  1.00 55.95           C  
ATOM   1429  O   ILE R 204     119.396 142.794 118.428  1.00 65.40           O  
ATOM   1430  CB  ILE R 204     116.732 144.547 118.367  1.00 80.04           C  
ATOM   1431  CG1 ILE R 204     116.101 145.921 118.144  1.00124.68           C  
ATOM   1432  CG2 ILE R 204     117.181 144.580 119.818  1.00 86.52           C  
ATOM   1433  CD1 ILE R 204     114.780 146.111 118.857  1.00137.63           C  
ATOM   1434  N   ARG R 205     118.546 142.172 116.449  1.00 65.40           N  
ATOM   1435  CA  ARG R 205     119.486 141.070 116.302  1.00 64.65           C  
ATOM   1436  C   ARG R 205     120.849 141.590 115.876  1.00 60.21           C  
ATOM   1437  O   ARG R 205     121.851 141.369 116.563  1.00 75.32           O  
ATOM   1438  CB  ARG R 205     118.960 140.060 115.281  1.00105.27           C  
ATOM   1439  CG  ARG R 205     119.911 138.902 115.018  1.00117.11           C  
ATOM   1440  CD  ARG R 205     119.354 137.953 113.969  1.00114.33           C  
ATOM   1441  NE  ARG R 205     118.202 137.205 114.457  1.00120.72           N  
ATOM   1442  CZ  ARG R 205     117.422 136.448 113.692  1.00113.14           C  
ATOM   1443  NH1 ARG R 205     117.660 136.349 112.393  1.00100.33           N  
ATOM   1444  NH2 ARG R 205     116.399 135.796 114.225  1.00118.83           N1+
ATOM   1445  N   PHE R 206     120.893 142.311 114.751  1.00 63.28           N  
ATOM   1446  CA  PHE R 206     122.168 142.729 114.172  1.00 65.15           C  
ATOM   1447  C   PHE R 206     122.881 143.766 115.032  1.00 62.31           C  
ATOM   1448  O   PHE R 206     124.027 143.547 115.442  1.00 72.88           O  
ATOM   1449  CB  PHE R 206     121.974 143.272 112.756  1.00 78.15           C  
ATOM   1450  CG  PHE R 206     123.212 143.919 112.201  1.00 83.05           C  
ATOM   1451  CD1 PHE R 206     124.323 143.155 111.883  1.00 79.25           C  
ATOM   1452  CD2 PHE R 206     123.270 145.292 112.011  1.00 93.35           C  
ATOM   1453  CE1 PHE R 206     125.471 143.743 111.385  1.00 87.17           C  
ATOM   1454  CE2 PHE R 206     124.414 145.888 111.510  1.00 98.06           C  
ATOM   1455  CZ  PHE R 206     125.516 145.110 111.197  1.00104.30           C  
ATOM   1456  N   VAL R 207     122.222 144.916 115.268  1.00 72.16           N  
ATOM   1457  CA  VAL R 207     122.845 146.117 115.841  1.00 80.41           C  
ATOM   1458  C   VAL R 207     123.513 145.832 117.188  1.00 84.65           C  
ATOM   1459  O   VAL R 207     124.614 146.325 117.466  1.00 97.72           O  
ATOM   1460  CB  VAL R 207     121.797 147.247 115.938  1.00 66.17           C  
ATOM   1461  CG1 VAL R 207     122.328 148.453 116.702  1.00 64.61           C  
ATOM   1462  CG2 VAL R 207     121.374 147.687 114.543  1.00 66.84           C  
ATOM   1463  N   ILE R 208     122.913 144.972 118.006  1.00 59.01           N  
ATOM   1464  CA  ILE R 208     123.489 144.662 119.307  1.00 60.03           C  
ATOM   1465  C   ILE R 208     124.127 143.269 119.360  1.00 50.73           C  
ATOM   1466  O   ILE R 208     124.969 143.029 120.238  1.00 68.86           O  
ATOM   1467  CB  ILE R 208     122.446 144.836 120.436  1.00 51.37           C  
ATOM   1468  CG1 ILE R 208     123.121 145.178 121.765  1.00 61.52           C  
ATOM   1469  CG2 ILE R 208     121.634 143.579 120.650  1.00 63.99           C  
ATOM   1470  CD1 ILE R 208     122.160 145.675 122.819  1.00 60.44           C  
ATOM   1471  N   GLY R 209     123.798 142.363 118.437  1.00 55.57           N  
ATOM   1472  CA  GLY R 209     124.334 141.017 118.502  1.00 56.04           C  
ATOM   1473  C   GLY R 209     125.564 140.786 117.651  1.00 51.52           C  
ATOM   1474  O   GLY R 209     126.377 139.912 117.958  1.00 49.13           O  
ATOM   1475  N   PHE R 210     125.712 141.542 116.584  1.00 58.12           N  
ATOM   1476  CA  PHE R 210     126.898 141.392 115.749  1.00 62.11           C  
ATOM   1477  C   PHE R 210     127.574 142.719 115.454  1.00 72.96           C  
ATOM   1478  O   PHE R 210     128.800 142.762 115.365  1.00 88.18           O  
ATOM   1479  CB  PHE R 210     126.551 140.685 114.434  1.00 55.52           C  
ATOM   1480  CG  PHE R 210     127.746 140.393 113.570  1.00 73.48           C  
ATOM   1481  CD1 PHE R 210     128.601 139.347 113.883  1.00 76.52           C  
ATOM   1482  CD2 PHE R 210     128.016 141.165 112.448  1.00 92.33           C  
ATOM   1483  CE1 PHE R 210     129.702 139.074 113.094  1.00 88.92           C  
ATOM   1484  CE2 PHE R 210     129.118 140.899 111.656  1.00101.06           C  
ATOM   1485  CZ  PHE R 210     129.961 139.853 111.981  1.00105.13           C  
ATOM   1486  N   SER R 211     126.802 143.792 115.264  1.00 89.05           N  
ATOM   1487  CA  SER R 211     127.392 145.094 114.966  1.00 88.69           C  
ATOM   1488  C   SER R 211     128.204 145.619 116.142  1.00 77.13           C  
ATOM   1489  O   SER R 211     129.285 146.183 115.951  1.00 82.33           O  
ATOM   1490  CB  SER R 211     126.305 146.093 114.582  1.00117.83           C  
ATOM   1491  OG  SER R 211     126.854 147.372 114.325  1.00129.43           O  
ATOM   1492  N   LEU R 212     127.697 145.454 117.356  1.00 84.48           N  
ATOM   1493  CA  LEU R 212     128.439 145.871 118.540  1.00 89.05           C  
ATOM   1494  C   LEU R 212     129.549 144.879 118.931  1.00 74.82           C  
ATOM   1495  O   LEU R 212     130.699 145.326 119.041  1.00100.17           O  
ATOM   1496  CB  LEU R 212     127.474 146.152 119.705  1.00 28.95           C  
ATOM   1497  CG  LEU R 212     128.059 146.677 121.017  1.00 43.17           C  
ATOM   1498  CD1 LEU R 212     128.651 148.063 120.823  1.00 46.11           C  
ATOM   1499  CD2 LEU R 212     127.009 146.681 122.117  1.00 38.12           C  
ATOM   1500  N   PRO R 213     129.301 143.567 119.162  1.00 70.70           N  
ATOM   1501  CA  PRO R 213     130.396 142.730 119.690  1.00 66.52           C  
ATOM   1502  C   PRO R 213     131.515 142.433 118.703  1.00 67.04           C  
ATOM   1503  O   PRO R 213     132.663 142.327 119.141  1.00 88.60           O  
ATOM   1504  CB  PRO R 213     129.684 141.437 120.114  1.00 37.89           C  
ATOM   1505  CG  PRO R 213     128.259 141.785 120.200  1.00 47.06           C  
ATOM   1506  CD  PRO R 213     128.074 142.748 119.087  1.00 47.38           C  
ATOM   1507  N   MET R 214     131.237 142.297 117.401  1.00 63.11           N  
ATOM   1508  CA  MET R 214     132.329 142.083 116.450  1.00 76.63           C  
ATOM   1509  C   MET R 214     133.194 143.328 116.313  1.00 78.90           C  
ATOM   1510  O   MET R 214     134.424 143.225 116.224  1.00 80.77           O  
ATOM   1511  CB  MET R 214     131.783 141.646 115.088  1.00 70.51           C  
ATOM   1512  CG  MET R 214     132.823 141.521 113.979  1.00102.10           C  
ATOM   1513  SD  MET R 214     134.105 140.294 114.272  1.00127.53           S  
ATOM   1514  CE  MET R 214     135.441 140.981 113.298  1.00139.51           C  
ATOM   1515  N   SER R 215     132.575 144.512 116.352  1.00 42.63           N  
ATOM   1516  CA  SER R 215     133.348 145.750 116.352  1.00 47.27           C  
ATOM   1517  C   SER R 215     134.171 145.885 117.625  1.00 50.82           C  
ATOM   1518  O   SER R 215     135.320 146.336 117.571  1.00 57.99           O  
ATOM   1519  CB  SER R 215     132.430 146.958 116.186  1.00 86.13           C  
ATOM   1520  OG  SER R 215     131.592 147.116 117.318  1.00 99.85           O  
ATOM   1521  N   ILE R 216     133.615 145.465 118.770  1.00 39.96           N  
ATOM   1522  CA  ILE R 216     134.356 145.527 120.030  1.00 35.80           C  
ATOM   1523  C   ILE R 216     135.537 144.561 120.017  1.00 32.73           C  
ATOM   1524  O   ILE R 216     136.654 144.941 120.382  1.00 63.96           O  
ATOM   1525  CB  ILE R 216     133.419 145.275 121.229  1.00 26.03           C  
ATOM   1526  CG1 ILE R 216     132.524 146.488 121.477  1.00 24.01           C  
ATOM   1527  CG2 ILE R 216     134.196 144.939 122.498  1.00 25.40           C  
ATOM   1528  CD1 ILE R 216     131.476 146.254 122.539  1.00 24.20           C  
ATOM   1529  N   VAL R 217     135.323 143.324 119.552  1.00 33.77           N  
ATOM   1530  CA  VAL R 217     136.403 142.337 119.476  1.00 36.90           C  
ATOM   1531  C   VAL R 217     137.485 142.800 118.506  1.00 49.84           C  
ATOM   1532  O   VAL R 217     138.684 142.722 118.814  1.00 72.79           O  
ATOM   1533  CB  VAL R 217     135.833 140.956 119.088  1.00 11.57           C  
ATOM   1534  CG1 VAL R 217     136.939 139.979 118.731  1.00 11.02           C  
ATOM   1535  CG2 VAL R 217     135.019 140.379 120.232  1.00 11.84           C  
ATOM   1536  N   ALA R 218     137.072 143.424 117.395  1.00 53.31           N  
ATOM   1537  CA  ALA R 218     138.019 143.912 116.399  1.00 59.74           C  
ATOM   1538  C   ALA R 218     138.865 145.058 116.939  1.00 50.52           C  
ATOM   1539  O   ALA R 218     140.099 144.993 116.889  1.00 62.23           O  
ATOM   1540  CB  ALA R 218     137.273 144.344 115.136  1.00 81.05           C  
ATOM   1541  N   ILE R 219     138.229 146.099 117.494  1.00 33.87           N  
ATOM   1542  CA  ILE R 219     139.011 147.259 117.920  1.00 39.77           C  
ATOM   1543  C   ILE R 219     139.805 146.946 119.184  1.00 42.39           C  
ATOM   1544  O   ILE R 219     140.930 147.428 119.339  1.00 45.91           O  
ATOM   1545  CB  ILE R 219     138.131 148.526 118.075  1.00 39.82           C  
ATOM   1546  CG1 ILE R 219     137.091 148.440 119.206  1.00 41.10           C  
ATOM   1547  CG2 ILE R 219     137.441 148.853 116.758  1.00 41.75           C  
ATOM   1548  CD1 ILE R 219     137.495 149.097 120.525  1.00 41.93           C  
ATOM   1549  N   CYS R 220     139.273 146.103 120.079  1.00 32.72           N  
ATOM   1550  CA  CYS R 220     139.997 145.762 121.298  1.00 37.68           C  
ATOM   1551  C   CYS R 220     141.217 144.901 121.001  1.00 45.94           C  
ATOM   1552  O   CYS R 220     142.305 145.158 121.535  1.00 69.99           O  
ATOM   1553  CB  CYS R 220     139.062 145.067 122.287  1.00 77.23           C  
ATOM   1554  SG  CYS R 220     137.841 146.170 123.060  1.00 95.46           S  
ATOM   1555  N   TYR R 221     141.080 143.902 120.124  1.00 42.07           N  
ATOM   1556  CA  TYR R 221     142.246 143.087 119.818  1.00 42.41           C  
ATOM   1557  C   TYR R 221     143.221 143.815 118.902  1.00 48.23           C  
ATOM   1558  O   TYR R 221     144.432 143.580 118.997  1.00 46.63           O  
ATOM   1559  CB  TYR R 221     141.803 141.747 119.235  1.00 37.48           C  
ATOM   1560  CG  TYR R 221     141.193 140.838 120.285  1.00 42.26           C  
ATOM   1561  CD1 TYR R 221     141.436 141.049 121.641  1.00 39.20           C  
ATOM   1562  CD2 TYR R 221     140.362 139.789 119.928  1.00 58.99           C  
ATOM   1563  CE1 TYR R 221     140.883 140.233 122.606  1.00 38.75           C  
ATOM   1564  CE2 TYR R 221     139.799 138.971 120.891  1.00 56.96           C  
ATOM   1565  CZ  TYR R 221     140.065 139.195 122.225  1.00 42.20           C  
ATOM   1566  OH  TYR R 221     139.508 138.379 123.182  1.00 53.20           O  
ATOM   1567  N   GLY R 222     142.730 144.751 118.081  1.00 55.09           N  
ATOM   1568  CA  GLY R 222     143.628 145.635 117.357  1.00 65.50           C  
ATOM   1569  C   GLY R 222     144.435 146.531 118.276  1.00 53.46           C  
ATOM   1570  O   GLY R 222     145.636 146.724 118.068  1.00 52.70           O  
ATOM   1571  N   LEU R 223     143.796 147.065 119.322  1.00 40.39           N  
ATOM   1572  CA  LEU R 223     144.505 147.943 120.246  1.00 44.33           C  
ATOM   1573  C   LEU R 223     145.504 147.171 121.095  1.00 40.82           C  
ATOM   1574  O   LEU R 223     146.605 147.669 121.355  1.00 46.47           O  
ATOM   1575  CB  LEU R 223     143.520 148.705 121.134  1.00 39.85           C  
ATOM   1576  CG  LEU R 223     142.784 149.867 120.466  1.00 36.23           C  
ATOM   1577  CD1 LEU R 223     141.729 150.445 121.393  1.00 40.52           C  
ATOM   1578  CD2 LEU R 223     143.774 150.936 120.042  1.00 45.50           C  
ATOM   1579  N   ILE R 224     145.165 145.947 121.511  1.00 36.34           N  
ATOM   1580  CA  ILE R 224     146.152 145.214 122.303  1.00 39.77           C  
ATOM   1581  C   ILE R 224     147.282 144.686 121.419  1.00 40.45           C  
ATOM   1582  O   ILE R 224     148.426 144.593 121.879  1.00 52.07           O  
ATOM   1583  CB  ILE R 224     145.522 144.089 123.148  1.00 16.76           C  
ATOM   1584  CG1 ILE R 224     144.986 142.941 122.300  1.00 17.88           C  
ATOM   1585  CG2 ILE R 224     144.407 144.638 123.984  1.00 17.72           C  
ATOM   1586  CD1 ILE R 224     144.655 141.713 123.120  1.00 20.17           C  
ATOM   1587  N   ALA R 225     147.014 144.389 120.139  1.00 47.16           N  
ATOM   1588  CA  ALA R 225     148.095 143.979 119.249  1.00 49.83           C  
ATOM   1589  C   ALA R 225     149.007 145.153 118.913  1.00 53.77           C  
ATOM   1590  O   ALA R 225     150.232 144.991 118.847  1.00 54.57           O  
ATOM   1591  CB  ALA R 225     147.523 143.358 117.976  1.00 22.53           C  
ATOM   1592  N   ALA R 226     148.432 146.351 118.754  1.00 48.28           N  
ATOM   1593  CA  ALA R 226     149.240 147.552 118.568  1.00 49.90           C  
ATOM   1594  C   ALA R 226     150.049 147.876 119.817  1.00 49.38           C  
ATOM   1595  O   ALA R 226     151.196 148.324 119.718  1.00 47.72           O  
ATOM   1596  CB  ALA R 226     148.346 148.731 118.186  1.00 20.84           C  
ATOM   1597  N   LYS R 227     149.473 147.630 121.000  1.00 53.88           N  
ATOM   1598  CA  LYS R 227     150.179 147.864 122.256  1.00 46.60           C  
ATOM   1599  C   LYS R 227     151.369 146.922 122.410  1.00 50.52           C  
ATOM   1600  O   LYS R 227     152.481 147.360 122.732  1.00 61.72           O  
ATOM   1601  CB  LYS R 227     149.212 147.704 123.428  1.00 40.90           C  
ATOM   1602  CG  LYS R 227     149.813 148.016 124.785  1.00 46.22           C  
ATOM   1603  CD  LYS R 227     150.104 149.498 124.926  1.00 50.08           C  
ATOM   1604  CE  LYS R 227     150.681 149.815 126.293  1.00 52.82           C  
ATOM   1605  NZ  LYS R 227     149.694 149.571 127.382  1.00 50.18           N1+
ATOM   1606  N   ILE R 228     151.156 145.621 122.184  1.00 30.65           N  
ATOM   1607  CA  ILE R 228     152.249 144.668 122.344  1.00 37.48           C  
ATOM   1608  C   ILE R 228     153.252 144.761 121.200  1.00 44.78           C  
ATOM   1609  O   ILE R 228     154.391 144.304 121.347  1.00 43.48           O  
ATOM   1610  CB  ILE R 228     151.719 143.228 122.499  1.00 26.79           C  
ATOM   1611  CG1 ILE R 228     151.018 142.749 121.228  1.00 37.79           C  
ATOM   1612  CG2 ILE R 228     150.786 143.133 123.693  1.00 24.30           C  
ATOM   1613  CD1 ILE R 228     150.566 141.306 121.291  1.00 46.39           C  
ATOM   1614  N   HIS R 229     152.868 145.342 120.058  1.00 61.04           N  
ATOM   1615  CA  HIS R 229     153.858 145.630 119.027  1.00 61.40           C  
ATOM   1616  C   HIS R 229     154.684 146.866 119.370  1.00 64.17           C  
ATOM   1617  O   HIS R 229     155.893 146.893 119.112  1.00 70.51           O  
ATOM   1618  CB  HIS R 229     153.180 145.804 117.670  1.00108.87           C  
ATOM   1619  CG  HIS R 229     154.138 146.088 116.556  1.00111.19           C  
ATOM   1620  ND1 HIS R 229     154.992 145.133 116.050  1.00118.98           N  
ATOM   1621  CD2 HIS R 229     154.380 147.220 115.854  1.00117.85           C  
ATOM   1622  CE1 HIS R 229     155.721 145.665 115.085  1.00132.96           C  
ATOM   1623  NE2 HIS R 229     155.367 146.929 114.944  1.00141.94           N  
ATOM   1624  N   LYS R 230     154.045 147.901 119.928  1.00 67.69           N  
ATOM   1625  CA  LYS R 230     154.762 149.117 120.303  1.00 70.98           C  
ATOM   1626  C   LYS R 230     155.719 148.860 121.461  1.00 61.33           C  
ATOM   1627  O   LYS R 230     156.832 149.399 121.486  1.00 58.12           O  
ATOM   1628  CB  LYS R 230     153.763 150.217 120.664  1.00 88.48           C  
ATOM   1629  CG  LYS R 230     154.393 151.554 121.018  1.00 90.44           C  
ATOM   1630  CD  LYS R 230     153.332 152.607 121.278  1.00101.29           C  
ATOM   1631  CE  LYS R 230     152.637 152.364 122.607  1.00116.31           C  
ATOM   1632  NZ  LYS R 230     151.671 153.446 122.939  1.00120.69           N1+
ATOM   1633  N   LYS R 231     155.307 148.032 122.423  1.00 45.37           N  
ATOM   1634  CA  LYS R 231     156.213 147.647 123.500  1.00 52.03           C  
ATOM   1635  C   LYS R 231     157.304 146.706 123.009  1.00 55.64           C  
ATOM   1636  O   LYS R 231     158.391 146.660 123.596  1.00 56.74           O  
ATOM   1637  CB  LYS R 231     155.432 147.003 124.645  1.00 90.24           C  
ATOM   1638  CG  LYS R 231     154.486 147.950 125.359  1.00 97.48           C  
ATOM   1639  CD  LYS R 231     155.266 149.006 126.126  1.00106.41           C  
ATOM   1640  CE  LYS R 231     154.344 149.910 126.923  1.00103.25           C  
ATOM   1641  NZ  LYS R 231     155.099 150.969 127.646  1.00107.78           N1+
ATOM   1642  N   GLY R 232     157.038 145.952 121.946  1.00 72.08           N  
ATOM   1643  CA  GLY R 232     158.021 145.019 121.435  1.00 71.90           C  
ATOM   1644  C   GLY R 232     158.109 143.732 122.218  1.00 88.94           C  
ATOM   1645  O   GLY R 232     159.166 143.093 122.232  1.00 95.26           O  
ATOM   1646  N   MET R 233     157.022 143.330 122.874  1.00 64.26           N  
ATOM   1647  CA  MET R 233     157.009 142.104 123.657  1.00107.92           C  
ATOM   1648  C   MET R 233     156.855 140.857 122.799  1.00103.61           C  
ATOM   1649  O   MET R 233     157.090 139.751 123.296  1.00 65.19           O  
ATOM   1650  CB  MET R 233     155.888 142.164 124.697  1.00157.44           C  
ATOM   1651  CG  MET R 233     156.121 143.205 125.779  1.00159.50           C  
ATOM   1652  SD  MET R 233     154.805 143.263 127.008  1.00145.81           S  
ATOM   1653  CE  MET R 233     153.526 144.108 126.085  1.00134.30           C  
ATOM   1654  N   ILE R 234     156.489 141.007 121.527  1.00169.04           N  
ATOM   1655  CA  ILE R 234     156.268 139.862 120.652  1.00162.58           C  
ATOM   1656  C   ILE R 234     157.591 139.331 120.105  1.00158.43           C  
ATOM   1657  O   ILE R 234     158.053 139.719 119.026  1.00152.93           O  
ATOM   1658  CB  ILE R 234     155.261 140.214 119.535  1.00142.20           C  
ATOM   1659  CG1 ILE R 234     155.513 141.614 118.951  1.00139.66           C  
ATOM   1660  CG2 ILE R 234     153.841 140.088 120.044  1.00121.59           C  
ATOM   1661  CD1 ILE R 234     154.699 141.914 117.713  1.00119.47           C  
ATOM   1662  N   LYS R 235     158.207 138.424 120.858  1.00136.92           N  
ATOM   1663  CA  LYS R 235     159.407 137.735 120.411  1.00124.83           C  
ATOM   1664  C   LYS R 235     159.098 136.395 119.761  1.00119.37           C  
ATOM   1665  O   LYS R 235     159.981 135.809 119.126  1.00116.02           O  
ATOM   1666  CB  LYS R 235     160.367 137.535 121.587  1.00117.27           C  
ATOM   1667  CG  LYS R 235     160.890 138.836 122.175  1.00125.05           C  
ATOM   1668  CD  LYS R 235     161.867 138.580 123.308  1.00122.86           C  
ATOM   1669  CE  LYS R 235     161.151 138.049 124.538  1.00117.17           C  
ATOM   1670  NZ  LYS R 235     160.234 139.067 125.120  1.00117.87           N1+
ATOM   1671  N   SER R 236     157.870 135.904 119.905  1.00112.36           N  
ATOM   1672  CA  SER R 236     157.405 134.691 119.255  1.00127.24           C  
ATOM   1673  C   SER R 236     156.135 135.009 118.478  1.00160.10           C  
ATOM   1674  O   SER R 236     155.509 136.056 118.667  1.00168.47           O  
ATOM   1675  CB  SER R 236     157.153 133.570 120.273  1.00 92.19           C  
ATOM   1676  OG  SER R 236     156.093 133.907 121.151  1.00 76.42           O  
ATOM   1677  N   SER R 237     155.752 134.091 117.591  1.00132.56           N  
ATOM   1678  CA  SER R 237     154.580 134.300 116.752  1.00107.07           C  
ATOM   1679  C   SER R 237     153.270 133.969 117.455  1.00 91.86           C  
ATOM   1680  O   SER R 237     152.212 134.329 116.930  1.00 75.29           O  
ATOM   1681  CB  SER R 237     154.693 133.467 115.472  1.00101.07           C  
ATOM   1682  OG  SER R 237     155.781 133.902 114.676  1.00 93.95           O  
ATOM   1683  N   ARG R 238     153.331 133.322 118.623  1.00 74.08           N  
ATOM   1684  CA  ARG R 238     152.133 132.806 119.290  1.00 67.11           C  
ATOM   1685  C   ARG R 238     151.072 133.852 119.664  1.00 66.95           C  
ATOM   1686  O   ARG R 238     149.882 133.564 119.430  1.00 74.50           O  
ATOM   1687  CB  ARG R 238     152.563 131.987 120.519  1.00 90.23           C  
ATOM   1688  CG  ARG R 238     151.430 131.364 121.315  1.00 91.31           C  
ATOM   1689  CD  ARG R 238     151.984 130.577 122.487  1.00106.30           C  
ATOM   1690  NE  ARG R 238     150.936 130.024 123.337  1.00113.00           N  
ATOM   1691  CZ  ARG R 238     151.169 129.301 124.426  1.00119.45           C  
ATOM   1692  NH1 ARG R 238     150.160 128.835 125.146  1.00117.79           N  
ATOM   1693  NH2 ARG R 238     152.416 129.044 124.798  1.00109.89           N1+
ATOM   1694  N   PRO R 239     151.390 135.040 120.240  1.00 54.34           N  
ATOM   1695  CA  PRO R 239     150.306 136.013 120.489  1.00 57.66           C  
ATOM   1696  C   PRO R 239     149.629 136.513 119.226  1.00 62.23           C  
ATOM   1697  O   PRO R 239     148.401 136.659 119.215  1.00 84.40           O  
ATOM   1698  CB  PRO R 239     151.015 137.156 121.230  1.00 85.95           C  
ATOM   1699  CG  PRO R 239     152.187 136.544 121.832  1.00103.41           C  
ATOM   1700  CD  PRO R 239     152.649 135.537 120.842  1.00 93.65           C  
ATOM   1701  N   LEU R 240     150.395 136.749 118.156  1.00 66.20           N  
ATOM   1702  CA  LEU R 240     149.802 137.196 116.899  1.00 74.08           C  
ATOM   1703  C   LEU R 240     148.931 136.110 116.281  1.00 70.94           C  
ATOM   1704  O   LEU R 240     147.852 136.406 115.754  1.00 75.98           O  
ATOM   1705  CB  LEU R 240     150.898 137.622 115.924  1.00 65.98           C  
ATOM   1706  CG  LEU R 240     151.705 138.853 116.333  1.00 70.20           C  
ATOM   1707  CD1 LEU R 240     152.844 139.099 115.356  1.00 75.50           C  
ATOM   1708  CD2 LEU R 240     150.798 140.067 116.426  1.00 60.84           C  
ATOM   1709  N   ARG R 241     149.351 134.844 116.396  1.00 49.75           N  
ATOM   1710  CA  ARG R 241     148.568 133.740 115.844  1.00 54.56           C  
ATOM   1711  C   ARG R 241     147.259 133.549 116.600  1.00 51.42           C  
ATOM   1712  O   ARG R 241     146.203 133.392 115.978  1.00 50.68           O  
ATOM   1713  CB  ARG R 241     149.384 132.446 115.853  1.00 96.11           C  
ATOM   1714  CG  ARG R 241     150.563 132.438 114.892  1.00 99.54           C  
ATOM   1715  CD  ARG R 241     150.118 132.398 113.440  1.00112.03           C  
ATOM   1716  NE  ARG R 241     149.406 131.166 113.117  1.00119.23           N  
ATOM   1717  CZ  ARG R 241     150.000 130.038 112.742  1.00117.95           C  
ATOM   1718  NH1 ARG R 241     151.322 129.984 112.640  1.00107.56           N  
ATOM   1719  NH2 ARG R 241     149.275 128.963 112.467  1.00117.03           N1+
ATOM   1720  N   VAL R 242     147.298 133.592 117.937  1.00 52.21           N  
ATOM   1721  CA  VAL R 242     146.070 133.384 118.704  1.00 46.71           C  
ATOM   1722  C   VAL R 242     145.139 134.591 118.572  1.00 46.76           C  
ATOM   1723  O   VAL R 242     143.918 134.435 118.416  1.00 54.57           O  
ATOM   1724  CB  VAL R 242     146.406 133.065 120.175  1.00 46.32           C  
ATOM   1725  CG1 VAL R 242     145.142 132.918 121.012  1.00 46.13           C  
ATOM   1726  CG2 VAL R 242     147.225 131.789 120.259  1.00 58.85           C  
ATOM   1727  N   LEU R 243     145.703 135.807 118.578  1.00 41.20           N  
ATOM   1728  CA  LEU R 243     144.904 137.019 118.428  1.00 44.40           C  
ATOM   1729  C   LEU R 243     144.275 137.107 117.043  1.00 59.07           C  
ATOM   1730  O   LEU R 243     143.160 137.622 116.902  1.00 54.43           O  
ATOM   1731  CB  LEU R 243     145.781 138.241 118.712  1.00 63.51           C  
ATOM   1732  CG  LEU R 243     145.195 139.633 118.960  1.00 69.86           C  
ATOM   1733  CD1 LEU R 243     146.128 140.364 119.900  1.00 79.37           C  
ATOM   1734  CD2 LEU R 243     145.022 140.444 117.683  1.00 75.58           C  
ATOM   1735  N   THR R 244     144.970 136.615 116.014  1.00 54.32           N  
ATOM   1736  CA  THR R 244     144.379 136.557 114.685  1.00 53.70           C  
ATOM   1737  C   THR R 244     143.314 135.468 114.613  1.00 49.25           C  
ATOM   1738  O   THR R 244     142.270 135.659 113.979  1.00 71.44           O  
ATOM   1739  CB  THR R 244     145.478 136.325 113.644  1.00 71.46           C  
ATOM   1740  OG1 THR R 244     146.473 137.348 113.772  1.00 64.04           O  
ATOM   1741  CG2 THR R 244     144.918 136.374 112.229  1.00 83.26           C  
ATOM   1742  N   ALA R 245     143.553 134.328 115.276  1.00 39.44           N  
ATOM   1743  CA  ALA R 245     142.627 133.203 115.200  1.00 44.24           C  
ATOM   1744  C   ALA R 245     141.313 133.480 115.920  1.00 39.17           C  
ATOM   1745  O   ALA R 245     140.271 132.963 115.503  1.00 39.72           O  
ATOM   1746  CB  ALA R 245     143.282 131.945 115.770  1.00  7.33           C  
ATOM   1747  N   VAL R 246     141.324 134.329 116.953  1.00 59.70           N  
ATOM   1748  CA  VAL R 246     140.066 134.646 117.635  1.00 59.61           C  
ATOM   1749  C   VAL R 246     139.165 135.490 116.736  1.00 59.92           C  
ATOM   1750  O   VAL R 246     137.962 135.218 116.605  1.00 69.67           O  
ATOM   1751  CB  VAL R 246     140.327 135.340 118.986  1.00 28.64           C  
ATOM   1752  CG1 VAL R 246     139.017 135.750 119.622  1.00 29.33           C  
ATOM   1753  CG2 VAL R 246     141.055 134.416 119.934  1.00 37.93           C  
ATOM   1754  N   VAL R 247     139.739 136.477 116.048  1.00 56.48           N  
ATOM   1755  CA  VAL R 247     138.935 137.318 115.171  1.00 64.60           C  
ATOM   1756  C   VAL R 247     138.569 136.566 113.890  1.00 72.57           C  
ATOM   1757  O   VAL R 247     137.446 136.698 113.388  1.00 70.58           O  
ATOM   1758  CB  VAL R 247     139.687 138.632 114.887  1.00 40.12           C  
ATOM   1759  CG1 VAL R 247     138.886 139.551 113.973  1.00 46.04           C  
ATOM   1760  CG2 VAL R 247     140.017 139.337 116.194  1.00 37.80           C  
ATOM   1761  N   ALA R 248     139.456 135.699 113.396  1.00101.24           N  
ATOM   1762  CA  ALA R 248     139.167 134.876 112.228  1.00112.39           C  
ATOM   1763  C   ALA R 248     138.363 133.627 112.565  1.00 97.47           C  
ATOM   1764  O   ALA R 248     138.148 132.789 111.684  1.00119.23           O  
ATOM   1765  CB  ALA R 248     140.470 134.477 111.530  1.00 89.67           C  
ATOM   1766  N   SER R 249     137.966 133.453 113.822  1.00 38.21           N  
ATOM   1767  CA  SER R 249     136.938 132.491 114.179  1.00 43.86           C  
ATOM   1768  C   SER R 249     135.611 133.144 114.525  1.00 42.39           C  
ATOM   1769  O   SER R 249     134.564 132.535 114.307  1.00 44.32           O  
ATOM   1770  CB  SER R 249     137.396 131.630 115.361  1.00 37.70           C  
ATOM   1771  OG  SER R 249     136.388 130.713 115.746  1.00 61.45           O  
ATOM   1772  N   PHE R 250     135.631 134.368 115.059  1.00 48.99           N  
ATOM   1773  CA  PHE R 250     134.386 135.062 115.364  1.00 52.86           C  
ATOM   1774  C   PHE R 250     133.814 135.790 114.151  1.00 57.01           C  
ATOM   1775  O   PHE R 250     132.612 136.079 114.129  1.00 63.50           O  
ATOM   1776  CB  PHE R 250     134.608 136.046 116.521  1.00 52.32           C  
ATOM   1777  CG  PHE R 250     133.343 136.676 117.043  1.00 48.54           C  
ATOM   1778  CD1 PHE R 250     132.483 135.960 117.860  1.00 46.36           C  
ATOM   1779  CD2 PHE R 250     133.015 137.981 116.715  1.00 44.87           C  
ATOM   1780  CE1 PHE R 250     131.318 136.532 118.339  1.00 50.08           C  
ATOM   1781  CE2 PHE R 250     131.851 138.560 117.190  1.00 47.22           C  
ATOM   1782  CZ  PHE R 250     131.003 137.835 118.003  1.00 47.84           C  
ATOM   1783  N   PHE R 251     134.625 136.056 113.126  1.00 78.69           N  
ATOM   1784  CA  PHE R 251     134.136 136.731 111.931  1.00 82.73           C  
ATOM   1785  C   PHE R 251     133.796 135.774 110.798  1.00 83.93           C  
ATOM   1786  O   PHE R 251     132.900 136.068 110.004  1.00 85.39           O  
ATOM   1787  CB  PHE R 251     135.175 137.748 111.440  1.00116.30           C  
ATOM   1788  CG  PHE R 251     134.737 138.535 110.236  1.00119.15           C  
ATOM   1789  CD1 PHE R 251     133.781 139.532 110.355  1.00116.94           C  
ATOM   1790  CD2 PHE R 251     135.286 138.281 108.987  1.00129.99           C  
ATOM   1791  CE1 PHE R 251     133.375 140.259 109.249  1.00130.58           C  
ATOM   1792  CE2 PHE R 251     134.885 139.003 107.877  1.00135.10           C  
ATOM   1793  CZ  PHE R 251     133.928 139.994 108.009  1.00138.78           C  
ATOM   1794  N   ILE R 252     134.467 134.625 110.711  1.00 77.16           N  
ATOM   1795  CA  ILE R 252     134.186 133.687 109.627  1.00 90.31           C  
ATOM   1796  C   ILE R 252     132.970 132.828 109.947  1.00 95.11           C  
ATOM   1797  O   ILE R 252     132.382 132.218 109.043  1.00122.33           O  
ATOM   1798  CB  ILE R 252     135.505 132.927 109.362  1.00 79.15           C  
ATOM   1799  CG1 ILE R 252     136.620 133.933 109.066  1.00 95.33           C  
ATOM   1800  CG2 ILE R 252     135.426 131.978 108.167  1.00 78.23           C  
ATOM   1801  CD1 ILE R 252     136.369 134.801 107.849  1.00 87.92           C  
ATOM   1802  N   CYS R 253     132.513 132.837 111.198  1.00 80.48           N  
ATOM   1803  CA  CYS R 253     131.361 132.047 111.611  1.00 83.79           C  
ATOM   1804  C   CYS R 253     130.070 132.856 111.688  1.00 80.26           C  
ATOM   1805  O   CYS R 253     129.056 132.449 111.114  1.00 80.47           O  
ATOM   1806  CB  CYS R 253     131.642 131.388 112.963  1.00 52.20           C  
ATOM   1807  SG  CYS R 253     132.902 130.092 112.920  1.00 83.37           S  
ATOM   1808  N   TRP R 254     130.076 133.995 112.387  1.00 57.94           N  
ATOM   1809  CA  TRP R 254     128.826 134.718 112.608  1.00 57.47           C  
ATOM   1810  C   TRP R 254     128.426 135.595 111.429  1.00 63.25           C  
ATOM   1811  O   TRP R 254     127.228 135.802 111.208  1.00 85.89           O  
ATOM   1812  CB  TRP R 254     128.912 135.568 113.877  1.00 73.78           C  
ATOM   1813  CG  TRP R 254     128.868 134.759 115.129  1.00 78.85           C  
ATOM   1814  CD1 TRP R 254     129.924 134.393 115.903  1.00 75.92           C  
ATOM   1815  CD2 TRP R 254     127.704 134.195 115.745  1.00 93.55           C  
ATOM   1816  NE1 TRP R 254     129.493 133.644 116.971  1.00 65.56           N  
ATOM   1817  CE2 TRP R 254     128.133 133.507 116.896  1.00 82.77           C  
ATOM   1818  CE3 TRP R 254     126.340 134.210 115.437  1.00104.39           C  
ATOM   1819  CZ2 TRP R 254     127.249 132.839 117.739  1.00 85.50           C  
ATOM   1820  CZ3 TRP R 254     125.463 133.547 116.275  1.00 94.93           C  
ATOM   1821  CH2 TRP R 254     125.921 132.871 117.413  1.00 87.40           C  
ATOM   1822  N   PHE R 255     129.388 136.121 110.672  1.00 61.47           N  
ATOM   1823  CA  PHE R 255     129.063 137.019 109.563  1.00 71.32           C  
ATOM   1824  C   PHE R 255     128.368 136.336 108.377  1.00 75.82           C  
ATOM   1825  O   PHE R 255     127.473 136.968 107.797  1.00 84.53           O  
ATOM   1826  CB  PHE R 255     130.312 137.774 109.086  1.00 54.36           C  
ATOM   1827  CG  PHE R 255     130.047 138.734 107.962  1.00 52.20           C  
ATOM   1828  CD1 PHE R 255     129.372 139.922 108.196  1.00 57.54           C  
ATOM   1829  CD2 PHE R 255     130.481 138.453 106.674  1.00 70.34           C  
ATOM   1830  CE1 PHE R 255     129.125 140.810 107.164  1.00 79.52           C  
ATOM   1831  CE2 PHE R 255     130.239 139.337 105.638  1.00 83.17           C  
ATOM   1832  CZ  PHE R 255     129.560 140.517 105.884  1.00 86.52           C  
ATOM   1833  N   PRO R 256     128.729 135.104 107.948  1.00 69.82           N  
ATOM   1834  CA  PRO R 256     127.842 134.405 106.995  1.00 86.37           C  
ATOM   1835  C   PRO R 256     126.430 134.182 107.509  1.00 77.57           C  
ATOM   1836  O   PRO R 256     125.489 134.180 106.708  1.00 75.89           O  
ATOM   1837  CB  PRO R 256     128.563 133.074 106.748  1.00 90.73           C  
ATOM   1838  CG  PRO R 256     129.966 133.383 106.947  1.00 89.60           C  
ATOM   1839  CD  PRO R 256     130.007 134.362 108.071  1.00 66.77           C  
ATOM   1840  N   PHE R 257     126.248 133.998 108.815  1.00 67.53           N  
ATOM   1841  CA  PHE R 257     124.895 133.874 109.339  1.00 63.74           C  
ATOM   1842  C   PHE R 257     124.198 135.222 109.433  1.00 63.30           C  
ATOM   1843  O   PHE R 257     123.019 135.339 109.078  1.00 75.62           O  
ATOM   1844  CB  PHE R 257     124.907 133.192 110.702  1.00 46.51           C  
ATOM   1845  CG  PHE R 257     123.548 133.067 111.307  1.00 55.86           C  
ATOM   1846  CD1 PHE R 257     122.616 132.213 110.746  1.00 53.31           C  
ATOM   1847  CD2 PHE R 257     123.198 133.802 112.428  1.00 77.73           C  
ATOM   1848  CE1 PHE R 257     121.361 132.085 111.287  1.00 58.88           C  
ATOM   1849  CE2 PHE R 257     121.939 133.679 112.975  1.00 83.58           C  
ATOM   1850  CZ  PHE R 257     121.022 132.818 112.395  1.00 74.73           C  
ATOM   1851  N   GLN R 258     124.905 136.243 109.922  1.00 49.80           N  
ATOM   1852  CA  GLN R 258     124.266 137.527 110.178  1.00 54.69           C  
ATOM   1853  C   GLN R 258     123.949 138.261 108.881  1.00 61.99           C  
ATOM   1854  O   GLN R 258     122.939 138.972 108.807  1.00 59.87           O  
ATOM   1855  CB  GLN R 258     125.157 138.377 111.080  1.00 51.17           C  
ATOM   1856  CG  GLN R 258     124.481 139.616 111.608  1.00 63.55           C  
ATOM   1857  CD  GLN R 258     123.296 139.293 112.495  1.00 70.65           C  
ATOM   1858  OE1 GLN R 258     122.144 139.429 112.085  1.00 86.32           O  
ATOM   1859  NE2 GLN R 258     123.574 138.860 113.719  1.00 84.15           N  
ATOM   1860  N   LEU R 259     124.763 138.057 107.839  1.00128.56           N  
ATOM   1861  CA  LEU R 259     124.473 138.652 106.538  1.00141.00           C  
ATOM   1862  C   LEU R 259     123.213 138.052 105.923  1.00138.44           C  
ATOM   1863  O   LEU R 259     122.377 138.781 105.374  1.00140.18           O  
ATOM   1864  CB  LEU R 259     125.670 138.459 105.608  1.00 94.75           C  
ATOM   1865  CG  LEU R 259     125.576 139.069 104.213  1.00117.05           C  
ATOM   1866  CD1 LEU R 259     125.485 140.543 104.343  1.00126.07           C  
ATOM   1867  CD2 LEU R 259     126.776 138.687 103.369  1.00109.68           C  
ATOM   1868  N   VAL R 260     123.044 136.732 106.050  1.00 57.67           N  
ATOM   1869  CA  VAL R 260     121.837 136.066 105.566  1.00 59.72           C  
ATOM   1870  C   VAL R 260     120.621 136.500 106.378  1.00 50.51           C  
ATOM   1871  O   VAL R 260     119.560 136.798 105.814  1.00 74.11           O  
ATOM   1872  CB  VAL R 260     122.033 134.537 105.584  1.00 59.80           C  
ATOM   1873  CG1 VAL R 260     120.727 133.806 105.323  1.00 53.48           C  
ATOM   1874  CG2 VAL R 260     123.048 134.132 104.530  1.00 68.32           C  
ATOM   1875  N   ALA R 261     120.767 136.571 107.709  1.00 49.21           N  
ATOM   1876  CA  ALA R 261     119.674 137.005 108.579  1.00 51.74           C  
ATOM   1877  C   ALA R 261     119.255 138.446 108.303  1.00 53.75           C  
ATOM   1878  O   ALA R 261     118.061 138.767 108.347  1.00 54.69           O  
ATOM   1879  CB  ALA R 261     120.082 136.843 110.042  1.00 30.92           C  
ATOM   1880  N   LEU R 262     120.195 139.303 107.918  1.00 65.39           N  
ATOM   1881  CA  LEU R 262     119.856 140.705 107.725  1.00 72.66           C  
ATOM   1882  C   LEU R 262     119.318 140.965 106.324  1.00 83.95           C  
ATOM   1883  O   LEU R 262     118.419 141.805 106.158  1.00 80.95           O  
ATOM   1884  CB  LEU R 262     121.081 141.582 108.005  1.00 49.29           C  
ATOM   1885  CG  LEU R 262     120.865 143.095 108.052  1.00 53.65           C  
ATOM   1886  CD1 LEU R 262     119.927 143.463 109.190  1.00 66.30           C  
ATOM   1887  CD2 LEU R 262     122.183 143.823 108.196  1.00 46.76           C  
ATOM   1888  N   LEU R 263     119.829 140.245 105.315  1.00131.90           N  
ATOM   1889  CA  LEU R 263     119.175 140.235 104.009  1.00159.93           C  
ATOM   1890  C   LEU R 263     117.766 139.652 104.080  1.00152.67           C  
ATOM   1891  O   LEU R 263     116.872 140.119 103.365  1.00152.72           O  
ATOM   1892  CB  LEU R 263     120.023 139.458 103.000  1.00121.93           C  
ATOM   1893  CG  LEU R 263     121.318 140.121 102.527  1.00146.86           C  
ATOM   1894  CD1 LEU R 263     122.141 139.157 101.688  1.00143.30           C  
ATOM   1895  CD2 LEU R 263     121.001 141.380 101.738  1.00153.36           C  
ATOM   1896  N   GLY R 264     117.528 138.691 104.979  1.00 81.70           N  
ATOM   1897  CA  GLY R 264     116.168 138.217 105.195  1.00 79.82           C  
ATOM   1898  C   GLY R 264     115.293 139.246 105.887  1.00 83.62           C  
ATOM   1899  O   GLY R 264     114.109 139.395 105.552  1.00122.23           O  
ATOM   1900  N   THR R 265     115.883 140.012 106.811  1.00 99.14           N  
ATOM   1901  CA  THR R 265     115.146 141.066 107.505  1.00 99.90           C  
ATOM   1902  C   THR R 265     114.699 142.155 106.534  1.00 93.95           C  
ATOM   1903  O   THR R 265     113.543 142.593 106.565  1.00100.92           O  
ATOM   1904  CB  THR R 265     116.013 141.662 108.615  1.00100.88           C  
ATOM   1905  OG1 THR R 265     116.343 140.640 109.564  1.00120.62           O  
ATOM   1906  CG2 THR R 265     115.287 142.801 109.319  1.00 95.09           C  
ATOM   1907  N   VAL R 266     115.599 142.587 105.648  1.00100.30           N  
ATOM   1908  CA  VAL R 266     115.231 143.633 104.697  1.00110.24           C  
ATOM   1909  C   VAL R 266     114.288 143.087 103.620  1.00115.37           C  
ATOM   1910  O   VAL R 266     113.290 143.735 103.276  1.00125.10           O  
ATOM   1911  CB  VAL R 266     116.491 144.291 104.104  1.00102.41           C  
ATOM   1912  CG1 VAL R 266     116.132 145.257 102.985  1.00100.55           C  
ATOM   1913  CG2 VAL R 266     117.226 145.045 105.197  1.00 99.35           C  
ATOM   1914  N   TRP R 267     114.530 141.863 103.121  1.00135.60           N  
ATOM   1915  CA  TRP R 267     113.675 141.285 102.085  1.00165.16           C  
ATOM   1916  C   TRP R 267     112.528 140.446 102.665  1.00169.27           C  
ATOM   1917  O   TRP R 267     111.989 139.525 101.999  1.00177.39           O  
ATOM   1918  CB  TRP R 267     114.532 140.459 101.128  1.00151.93           C  
ATOM   1919  CG  TRP R 267     115.472 141.289 100.293  1.00157.28           C  
ATOM   1920  CD1 TRP R 267     115.449 142.646 100.127  1.00160.38           C  
ATOM   1921  CD2 TRP R 267     116.592 140.813  99.541  1.00142.30           C  
ATOM   1922  NE1 TRP R 267     116.475 143.039  99.300  1.00146.48           N  
ATOM   1923  CE2 TRP R 267     117.192 141.932  98.928  1.00133.90           C  
ATOM   1924  CE3 TRP R 267     117.142 139.547  99.319  1.00125.53           C  
ATOM   1925  CZ2 TRP R 267     118.314 141.821  98.109  1.00124.16           C  
ATOM   1926  CZ3 TRP R 267     118.254 139.439  98.505  1.00122.25           C  
ATOM   1927  CH2 TRP R 267     118.828 140.569  97.910  1.00122.74           C  
ATOM   1928  N   LEU R 268     112.061 140.841 103.849  1.00121.34           N  
ATOM   1929  CA  LEU R 268     110.946 140.174 104.503  1.00110.46           C  
ATOM   1930  C   LEU R 268     109.640 140.401 103.753  1.00110.05           C  
ATOM   1931  O   LEU R 268     108.815 139.485 103.660  1.00121.06           O  
ATOM   1932  CB  LEU R 268     110.824 140.701 105.929  1.00 77.89           C  
ATOM   1933  CG  LEU R 268     109.725 140.111 106.799  1.00 91.16           C  
ATOM   1934  CD1 LEU R 268     110.040 138.665 107.146  1.00 83.47           C  
ATOM   1935  CD2 LEU R 268     109.521 140.965 108.030  1.00 98.84           C  
ATOM   1936  N   LYS R 269     109.425 141.617 103.234  1.00134.92           N  
ATOM   1937  CA  LYS R 269     108.175 141.934 102.544  1.00125.04           C  
ATOM   1938  C   LYS R 269     108.039 141.134 101.255  1.00120.62           C  
ATOM   1939  O   LYS R 269     106.941 140.680 100.912  1.00144.10           O  
ATOM   1940  CB  LYS R 269     108.088 143.432 102.239  1.00103.47           C  
ATOM   1941  CG  LYS R 269     107.594 144.319 103.381  1.00115.05           C  
ATOM   1942  CD  LYS R 269     108.680 144.624 104.403  1.00132.45           C  
ATOM   1943  CE  LYS R 269     108.191 145.605 105.452  1.00147.28           C  
ATOM   1944  NZ  LYS R 269     109.211 145.836 106.511  1.00163.72           N1+
ATOM   1945  N   GLU R 270     109.146 140.957 100.529  1.00138.27           N  
ATOM   1946  CA  GLU R 270     109.117 140.162  99.308  1.00160.77           C  
ATOM   1947  C   GLU R 270     108.910 138.688  99.615  1.00166.92           C  
ATOM   1948  O   GLU R 270     108.347 137.961  98.788  1.00192.26           O  
ATOM   1949  CB  GLU R 270     110.401 140.369  98.504  1.00132.32           C  
ATOM   1950  CG  GLU R 270     110.516 141.738  97.842  1.00150.06           C  
ATOM   1951  CD  GLU R 270     111.051 142.813  98.772  1.00160.16           C  
ATOM   1952  OE1 GLU R 270     111.401 142.490  99.926  1.00170.21           O  
ATOM   1953  OE2 GLU R 270     111.117 143.985  98.347  1.00161.38           O1-
ATOM   1954  N   MET R 271     109.347 138.227 100.795  1.00125.89           N  
ATOM   1955  CA  MET R 271     109.098 136.821 101.109  1.00134.24           C  
ATOM   1956  C   MET R 271     107.681 136.582 101.637  1.00144.19           C  
ATOM   1957  O   MET R 271     107.087 135.533 101.365  1.00150.58           O  
ATOM   1958  CB  MET R 271     110.128 136.311 102.112  1.00149.32           C  
ATOM   1959  CG  MET R 271     111.531 136.248 101.552  1.00164.59           C  
ATOM   1960  SD  MET R 271     112.696 135.481 102.689  1.00155.10           S  
ATOM   1961  CE  MET R 271     112.855 136.768 103.920  1.00124.29           C  
ATOM   1962  N   LEU R 272     107.125 137.528 102.400  1.00132.88           N  
ATOM   1963  CA  LEU R 272     105.797 137.328 102.976  1.00132.63           C  
ATOM   1964  C   LEU R 272     104.682 137.630 101.980  1.00115.42           C  
ATOM   1965  O   LEU R 272     103.684 136.903 101.926  1.00102.99           O  
ATOM   1966  CB  LEU R 272     105.622 138.190 104.227  1.00118.80           C  
ATOM   1967  CG  LEU R 272     106.483 137.843 105.441  1.00131.07           C  
ATOM   1968  CD1 LEU R 272     106.212 138.820 106.573  1.00120.64           C  
ATOM   1969  CD2 LEU R 272     106.238 136.411 105.886  1.00154.16           C  
ATOM   1970  N   PHE R 273     104.824 138.695 101.193  1.00121.78           N  
ATOM   1971  CA  PHE R 273     103.773 139.095 100.262  1.00123.29           C  
ATOM   1972  C   PHE R 273     103.948 138.422  98.904  1.00131.12           C  
ATOM   1973  O   PHE R 273     103.069 137.681  98.452  1.00162.00           O  
ATOM   1974  CB  PHE R 273     103.759 140.620 100.105  1.00134.41           C  
ATOM   1975  CG  PHE R 273     103.312 141.355 101.336  1.00145.36           C  
ATOM   1976  CD1 PHE R 273     101.963 141.534 101.596  1.00153.06           C  
ATOM   1977  CD2 PHE R 273     104.239 141.860 102.235  1.00153.24           C  
ATOM   1978  CE1 PHE R 273     101.545 142.211 102.727  1.00164.73           C  
ATOM   1979  CE2 PHE R 273     103.829 142.536 103.372  1.00164.28           C  
ATOM   1980  CZ  PHE R 273     102.479 142.711 103.617  1.00169.70           C  
ATOM   1981  N   TYR R 274     105.081 138.669  98.248  1.00132.29           N  
ATOM   1982  CA  TYR R 274     105.303 138.116  96.917  1.00134.39           C  
ATOM   1983  C   TYR R 274     105.748 136.660  96.981  1.00124.18           C  
ATOM   1984  O   TYR R 274     105.322 135.844  96.156  1.00116.32           O  
ATOM   1985  CB  TYR R 274     106.332 138.964  96.169  1.00148.11           C  
ATOM   1986  CG  TYR R 274     105.853 140.368  95.874  1.00163.31           C  
ATOM   1987  CD1 TYR R 274     105.022 140.626  94.789  1.00179.50           C  
ATOM   1988  CD2 TYR R 274     106.223 141.435  96.687  1.00153.22           C  
ATOM   1989  CE1 TYR R 274     104.577 141.909  94.517  1.00185.88           C  
ATOM   1990  CE2 TYR R 274     105.784 142.722  96.423  1.00156.77           C  
ATOM   1991  CZ  TYR R 274     104.962 142.952  95.337  1.00173.38           C  
ATOM   1992  OH  TYR R 274     104.523 144.228  95.071  1.00174.44           O  
ATOM   1993  N   GLY R 275     106.587 136.316  97.952  1.00126.38           N  
ATOM   1994  CA  GLY R 275     107.107 134.962  98.063  1.00135.21           C  
ATOM   1995  C   GLY R 275     108.078 134.591  96.963  1.00143.76           C  
ATOM   1996  O   GLY R 275     108.024 133.467  96.447  1.00142.68           O  
ATOM   1997  N   LYS R 276     108.967 135.509  96.592  1.00165.04           N  
ATOM   1998  CA  LYS R 276     109.915 135.299  95.504  1.00186.00           C  
ATOM   1999  C   LYS R 276     111.292 134.870  95.994  1.00185.67           C  
ATOM   2000  O   LYS R 276     111.847 133.884  95.500  1.00209.12           O  
ATOM   2001  CB  LYS R 276     110.036 136.577  94.664  1.00136.60           C  
ATOM   2002  CG  LYS R 276     110.987 136.456  93.485  1.00137.30           C  
ATOM   2003  CD  LYS R 276     110.514 135.394  92.506  1.00128.64           C  
ATOM   2004  CE  LYS R 276     109.243 135.824  91.792  1.00109.10           C  
ATOM   2005  NZ  LYS R 276     108.804 134.811  90.793  1.00 98.50           N1+
ATOM   2006  N   TYR R 277     111.856 135.595  96.957  1.00184.90           N  
ATOM   2007  CA  TYR R 277     113.230 135.379  97.411  1.00174.08           C  
ATOM   2008  C   TYR R 277     113.275 134.135  98.290  1.00157.25           C  
ATOM   2009  O   TYR R 277     113.149 134.202  99.513  1.00140.76           O  
ATOM   2010  CB  TYR R 277     113.743 136.608  98.154  1.00121.33           C  
ATOM   2011  CG  TYR R 277     113.966 137.821  97.272  1.00166.65           C  
ATOM   2012  CD1 TYR R 277     114.120 137.691  95.894  1.00195.24           C  
ATOM   2013  CD2 TYR R 277     113.998 139.099  97.817  1.00182.64           C  
ATOM   2014  CE1 TYR R 277     114.318 138.799  95.089  1.00200.34           C  
ATOM   2015  CE2 TYR R 277     114.196 140.213  97.020  1.00199.65           C  
ATOM   2016  CZ  TYR R 277     114.354 140.057  95.657  1.00201.38           C  
ATOM   2017  OH  TYR R 277     114.548 141.162  94.861  1.00208.45           O  
ATOM   2018  N   LYS R 278     113.464 132.981  97.655  1.00135.07           N  
ATOM   2019  CA  LYS R 278     113.539 131.707  98.356  1.00146.15           C  
ATOM   2020  C   LYS R 278     114.971 131.252  98.594  1.00140.17           C  
ATOM   2021  O   LYS R 278     115.179 130.164  99.140  1.00137.31           O  
ATOM   2022  CB  LYS R 278     112.778 130.628  97.578  1.00127.01           C  
ATOM   2023  CG  LYS R 278     113.398 130.275  96.237  1.00136.72           C  
ATOM   2024  CD  LYS R 278     112.576 129.223  95.511  1.00137.13           C  
ATOM   2025  CE  LYS R 278     113.208 128.846  94.182  1.00124.07           C  
ATOM   2026  NZ  LYS R 278     112.408 127.819  93.458  1.00118.36           N1+
ATOM   2027  N   ILE R 279     115.958 132.054  98.189  1.00121.29           N  
ATOM   2028  CA  ILE R 279     117.357 131.690  98.385  1.00141.82           C  
ATOM   2029  C   ILE R 279     117.730 131.806  99.860  1.00122.22           C  
ATOM   2030  O   ILE R 279     118.468 130.971 100.398  1.00129.92           O  
ATOM   2031  CB  ILE R 279     118.266 132.558  97.484  1.00154.09           C  
ATOM   2032  CG1 ILE R 279     117.987 132.311  95.994  1.00158.03           C  
ATOM   2033  CG2 ILE R 279     119.746 132.309  97.756  1.00157.13           C  
ATOM   2034  CD1 ILE R 279     117.060 133.325  95.327  1.00145.92           C  
ATOM   2035  N   ILE R 280     117.177 132.809 100.548  1.00123.46           N  
ATOM   2036  CA  ILE R 280     117.503 133.056 101.950  1.00118.72           C  
ATOM   2037  C   ILE R 280     116.919 131.968 102.849  1.00109.79           C  
ATOM   2038  O   ILE R 280     117.515 131.613 103.876  1.00106.06           O  
ATOM   2039  CB  ILE R 280     117.007 134.464 102.341  1.00 90.37           C  
ATOM   2040  CG1 ILE R 280     117.564 135.507 101.370  1.00 97.52           C  
ATOM   2041  CG2 ILE R 280     117.423 134.839 103.758  1.00 87.09           C  
ATOM   2042  CD1 ILE R 280     119.076 135.586 101.355  1.00105.93           C  
ATOM   2043  N   ASP R 281     115.771 131.399 102.464  1.00119.36           N  
ATOM   2044  CA  ASP R 281     115.116 130.383 103.285  1.00122.54           C  
ATOM   2045  C   ASP R 281     115.912 129.082 103.320  1.00119.46           C  
ATOM   2046  O   ASP R 281     115.977 128.417 104.361  1.00123.05           O  
ATOM   2047  CB  ASP R 281     113.700 130.128 102.769  1.00159.18           C  
ATOM   2048  CG  ASP R 281     112.774 131.305 103.002  1.00171.16           C  
ATOM   2049  OD1 ASP R 281     112.990 132.047 103.983  1.00181.36           O  
ATOM   2050  OD2 ASP R 281     111.830 131.488 102.204  1.00197.68           O1-
ATOM   2051  N   ILE R 282     116.524 128.702 102.197  1.00 81.14           N  
ATOM   2052  CA  ILE R 282     117.254 127.440 102.143  1.00 84.60           C  
ATOM   2053  C   ILE R 282     118.680 127.596 102.673  1.00 94.17           C  
ATOM   2054  O   ILE R 282     119.304 126.603 103.071  1.00104.55           O  
ATOM   2055  CB  ILE R 282     117.215 126.892 100.701  1.00 83.65           C  
ATOM   2056  CG1 ILE R 282     117.584 125.404 100.645  1.00 96.99           C  
ATOM   2057  CG2 ILE R 282     118.116 127.700  99.774  1.00 77.25           C  
ATOM   2058  CD1 ILE R 282     117.264 124.746  99.323  1.00105.83           C  
ATOM   2059  N   LEU R 283     119.194 128.822 102.746  1.00136.48           N  
ATOM   2060  CA  LEU R 283     120.593 129.070 103.064  1.00156.64           C  
ATOM   2061  C   LEU R 283     120.815 129.327 104.553  1.00135.43           C  
ATOM   2062  O   LEU R 283     121.963 129.464 104.988  1.00127.77           O  
ATOM   2063  CB  LEU R 283     121.096 130.256 102.222  1.00146.39           C  
ATOM   2064  CG  LEU R 283     122.565 130.660 102.060  1.00172.61           C  
ATOM   2065  CD1 LEU R 283     123.348 129.554 101.373  1.00181.80           C  
ATOM   2066  CD2 LEU R 283     122.674 131.963 101.287  1.00179.11           C  
ATOM   2067  N   VAL R 284     119.749 129.338 105.356  1.00 86.30           N  
ATOM   2068  CA  VAL R 284     119.891 129.706 106.760  1.00 75.34           C  
ATOM   2069  C   VAL R 284     120.427 128.544 107.596  1.00 66.31           C  
ATOM   2070  O   VAL R 284     121.064 128.777 108.630  1.00 83.89           O  
ATOM   2071  CB  VAL R 284     118.545 130.252 107.284  1.00 56.18           C  
ATOM   2072  CG1 VAL R 284     117.486 129.162 107.359  1.00 42.38           C  
ATOM   2073  CG2 VAL R 284     118.706 130.975 108.620  1.00 63.24           C  
ATOM   2074  N   ASN R 285     120.237 127.294 107.153  1.00 85.90           N  
ATOM   2075  CA  ASN R 285     120.720 126.160 107.942  1.00 94.77           C  
ATOM   2076  C   ASN R 285     122.242 125.986 107.903  1.00106.53           C  
ATOM   2077  O   ASN R 285     122.830 125.776 108.982  1.00113.08           O  
ATOM   2078  CB  ASN R 285     119.977 124.881 107.534  1.00102.69           C  
ATOM   2079  CG  ASN R 285     118.488 124.967 107.782  1.00115.94           C  
ATOM   2080  OD1 ASN R 285     117.691 124.927 106.845  1.00117.22           O  
ATOM   2081  ND2 ASN R 285     118.104 125.093 109.046  1.00126.57           N  
ATOM   2082  N   PRO R 286     122.946 126.033 106.740  1.00 93.17           N  
ATOM   2083  CA  PRO R 286     124.422 125.950 106.814  1.00116.33           C  
ATOM   2084  C   PRO R 286     125.067 127.123 107.522  1.00126.73           C  
ATOM   2085  O   PRO R 286     126.037 126.934 108.265  1.00146.02           O  
ATOM   2086  CB  PRO R 286     124.850 125.879 105.341  1.00119.92           C  
ATOM   2087  CG  PRO R 286     123.686 125.368 104.632  1.00122.10           C  
ATOM   2088  CD  PRO R 286     122.523 125.985 105.321  1.00 94.32           C  
ATOM   2089  N   THR R 287     124.533 128.329 107.337  1.00109.17           N  
ATOM   2090  CA  THR R 287     125.090 129.490 108.017  1.00 97.37           C  
ATOM   2091  C   THR R 287     124.785 129.465 109.512  1.00 77.81           C  
ATOM   2092  O   THR R 287     125.613 129.903 110.317  1.00102.43           O  
ATOM   2093  CB  THR R 287     124.558 130.766 107.371  1.00 81.38           C  
ATOM   2094  OG1 THR R 287     123.131 130.808 107.496  1.00 63.35           O  
ATOM   2095  CG2 THR R 287     124.935 130.808 105.898  1.00101.92           C  
ATOM   2096  N   SER R 288     123.633 128.910 109.904  1.00 76.84           N  
ATOM   2097  CA  SER R 288     123.321 128.766 111.323  1.00 70.51           C  
ATOM   2098  C   SER R 288     124.206 127.717 111.982  1.00 69.58           C  
ATOM   2099  O   SER R 288     124.671 127.909 113.114  1.00 95.67           O  
ATOM   2100  CB  SER R 288     121.844 128.412 111.499  1.00 64.28           C  
ATOM   2101  OG  SER R 288     121.522 128.235 112.866  1.00 93.52           O  
ATOM   2102  N   SER R 289     124.483 126.618 111.277  1.00 61.32           N  
ATOM   2103  CA  SER R 289     125.381 125.618 111.841  1.00 67.83           C  
ATOM   2104  C   SER R 289     126.821 126.119 111.867  1.00 81.20           C  
ATOM   2105  O   SER R 289     127.581 125.776 112.781  1.00 83.01           O  
ATOM   2106  CB  SER R 289     125.272 124.312 111.062  1.00103.06           C  
ATOM   2107  OG  SER R 289     126.045 123.312 111.691  1.00100.74           O  
ATOM   2108  N   LEU R 290     127.201 126.963 110.903  1.00 67.99           N  
ATOM   2109  CA  LEU R 290     128.521 127.580 110.936  1.00 72.98           C  
ATOM   2110  C   LEU R 290     128.630 128.594 112.070  1.00 70.80           C  
ATOM   2111  O   LEU R 290     129.704 128.748 112.661  1.00 90.54           O  
ATOM   2112  CB  LEU R 290     128.817 128.243 109.590  1.00 63.11           C  
ATOM   2113  CG  LEU R 290     130.210 128.834 109.370  1.00 66.57           C  
ATOM   2114  CD1 LEU R 290     131.263 127.737 109.410  1.00 67.76           C  
ATOM   2115  CD2 LEU R 290     130.268 129.595 108.055  1.00 58.15           C  
ATOM   2116  N   ALA R 291     127.526 129.271 112.402  1.00 66.95           N  
ATOM   2117  CA  ALA R 291     127.524 130.164 113.555  1.00 60.87           C  
ATOM   2118  C   ALA R 291     127.560 129.386 114.864  1.00 52.83           C  
ATOM   2119  O   ALA R 291     128.062 129.894 115.873  1.00 50.81           O  
ATOM   2120  CB  ALA R 291     126.297 131.075 113.514  1.00 45.27           C  
ATOM   2121  N   PHE R 292     127.034 128.160 114.868  1.00 23.59           N  
ATOM   2122  CA  PHE R 292     127.140 127.308 116.049  1.00 33.13           C  
ATOM   2123  C   PHE R 292     128.525 126.675 116.158  1.00 31.52           C  
ATOM   2124  O   PHE R 292     128.951 126.276 117.252  1.00 51.72           O  
ATOM   2125  CB  PHE R 292     126.079 126.201 116.005  1.00 79.25           C  
ATOM   2126  CG  PHE R 292     124.647 126.698 116.028  1.00 93.17           C  
ATOM   2127  CD1 PHE R 292     124.316 127.971 116.483  1.00 85.52           C  
ATOM   2128  CD2 PHE R 292     123.630 125.880 115.562  1.00103.89           C  
ATOM   2129  CE1 PHE R 292     123.003 128.403 116.483  1.00 83.33           C  
ATOM   2130  CE2 PHE R 292     122.317 126.309 115.559  1.00 88.16           C  
ATOM   2131  CZ  PHE R 292     122.003 127.571 116.023  1.00 81.59           C  
ATOM   2132  N   PHE R 293     129.239 126.585 115.035  1.00 82.63           N  
ATOM   2133  CA  PHE R 293     130.586 126.026 115.025  1.00 89.22           C  
ATOM   2134  C   PHE R 293     131.592 126.932 115.733  1.00101.92           C  
ATOM   2135  O   PHE R 293     132.619 126.442 116.227  1.00 94.80           O  
ATOM   2136  CB  PHE R 293     130.988 125.755 113.574  1.00 98.07           C  
ATOM   2137  CG  PHE R 293     132.293 125.040 113.422  1.00102.15           C  
ATOM   2138  CD1 PHE R 293     132.424 123.721 113.831  1.00 84.29           C  
ATOM   2139  CD2 PHE R 293     133.371 125.663 112.815  1.00120.40           C  
ATOM   2140  CE1 PHE R 293     133.622 123.050 113.678  1.00 92.94           C  
ATOM   2141  CE2 PHE R 293     134.569 124.996 112.650  1.00124.54           C  
ATOM   2142  CZ  PHE R 293     134.697 123.689 113.086  1.00106.85           C  
ATOM   2143  N   ASN R 294     131.307 128.236 115.824  1.00 94.70           N  
ATOM   2144  CA  ASN R 294     132.109 129.108 116.677  1.00 92.03           C  
ATOM   2145  C   ASN R 294     131.976 128.698 118.136  1.00 67.56           C  
ATOM   2146  O   ASN R 294     132.966 128.672 118.870  1.00 81.23           O  
ATOM   2147  CB  ASN R 294     131.705 130.569 116.510  1.00127.50           C  
ATOM   2148  CG  ASN R 294     132.734 131.528 117.094  1.00149.99           C  
ATOM   2149  OD1 ASN R 294     133.791 131.118 117.574  1.00152.83           O  
ATOM   2150  ND2 ASN R 294     132.423 132.809 117.062  1.00151.10           N  
ATOM   2151  N   SER R 295     130.740 128.450 118.586  1.00 55.76           N  
ATOM   2152  CA  SER R 295     130.509 127.931 119.932  1.00 68.52           C  
ATOM   2153  C   SER R 295     131.191 126.585 120.134  1.00 55.17           C  
ATOM   2154  O   SER R 295     131.618 126.267 121.246  1.00 47.29           O  
ATOM   2155  CB  SER R 295     129.011 127.817 120.206  1.00 90.68           C  
ATOM   2156  OG  SER R 295     128.395 129.092 120.199  1.00102.15           O  
ATOM   2157  N   CYS R 296     131.269 125.774 119.077  1.00114.01           N  
ATOM   2158  CA  CYS R 296     132.049 124.539 119.152  1.00116.50           C  
ATOM   2159  C   CYS R 296     133.529 124.824 119.409  1.00112.79           C  
ATOM   2160  O   CYS R 296     134.183 124.103 120.172  1.00105.38           O  
ATOM   2161  CB  CYS R 296     131.885 123.731 117.867  1.00146.26           C  
ATOM   2162  SG  CYS R 296     132.792 122.176 117.836  1.00177.66           S  
ATOM   2163  N   LEU R 297     134.070 125.878 118.791  1.00 98.09           N  
ATOM   2164  CA  LEU R 297     135.500 126.161 118.905  1.00107.31           C  
ATOM   2165  C   LEU R 297     135.881 127.151 120.007  1.00102.81           C  
ATOM   2166  O   LEU R 297     137.079 127.376 120.206  1.00 93.35           O  
ATOM   2167  CB  LEU R 297     136.048 126.691 117.579  1.00 55.34           C  
ATOM   2168  CG  LEU R 297     136.118 125.709 116.415  1.00 74.68           C  
ATOM   2169  CD1 LEU R 297     136.648 126.428 115.193  1.00 92.57           C  
ATOM   2170  CD2 LEU R 297     136.993 124.519 116.772  1.00 76.12           C  
ATOM   2171  N   ASN R 298     134.914 127.764 120.695  1.00 88.30           N  
ATOM   2172  CA  ASN R 298     135.232 128.754 121.730  1.00 71.75           C  
ATOM   2173  C   ASN R 298     136.046 128.241 122.924  1.00 63.39           C  
ATOM   2174  O   ASN R 298     136.965 128.970 123.345  1.00 79.20           O  
ATOM   2175  CB  ASN R 298     133.950 129.456 122.205  1.00 69.82           C  
ATOM   2176  CG  ASN R 298     133.501 130.555 121.263  1.00 67.49           C  
ATOM   2177  OD1 ASN R 298     134.321 131.300 120.727  1.00 61.60           O  
ATOM   2178  ND2 ASN R 298     132.194 130.675 121.072  1.00 75.35           N  
ATOM   2179  N   PRO R 299     135.759 127.068 123.550  1.00 84.20           N  
ATOM   2180  CA  PRO R 299     136.608 126.642 124.687  1.00 96.15           C  
ATOM   2181  C   PRO R 299     138.074 126.429 124.346  1.00108.54           C  
ATOM   2182  O   PRO R 299     138.938 126.870 125.117  1.00121.90           O  
ATOM   2183  CB  PRO R 299     135.954 125.332 125.146  1.00 65.77           C  
ATOM   2184  CG  PRO R 299     134.585 125.440 124.728  1.00 81.51           C  
ATOM   2185  CD  PRO R 299     134.606 126.148 123.426  1.00 73.99           C  
ATOM   2186  N   MET R 300     138.371 125.765 123.222  1.00113.01           N  
ATOM   2187  CA  MET R 300     139.758 125.555 122.815  1.00116.65           C  
ATOM   2188  C   MET R 300     140.450 126.882 122.539  1.00105.55           C  
ATOM   2189  O   MET R 300     141.522 127.163 123.088  1.00114.03           O  
ATOM   2190  CB  MET R 300     139.819 124.655 121.581  1.00 94.91           C  
ATOM   2191  CG  MET R 300     139.444 123.207 121.833  1.00104.86           C  
ATOM   2192  SD  MET R 300     139.560 122.211 120.335  1.00132.02           S  
ATOM   2193  CE  MET R 300     139.042 120.611 120.949  1.00121.60           C  
ATOM   2194  N   LEU R 301     139.803 127.732 121.737  1.00 41.50           N  
ATOM   2195  CA  LEU R 301     140.388 128.986 121.276  1.00 36.67           C  
ATOM   2196  C   LEU R 301     140.623 129.968 122.415  1.00 35.65           C  
ATOM   2197  O   LEU R 301     141.600 130.725 122.386  1.00 45.12           O  
ATOM   2198  CB  LEU R 301     139.466 129.608 120.234  1.00 50.80           C  
ATOM   2199  CG  LEU R 301     139.834 130.920 119.559  1.00 56.64           C  
ATOM   2200  CD1 LEU R 301     141.034 130.762 118.638  1.00 47.12           C  
ATOM   2201  CD2 LEU R 301     138.621 131.438 118.824  1.00 75.40           C  
ATOM   2202  N   TYR R 302     139.756 129.968 123.426  1.00 82.68           N  
ATOM   2203  CA  TYR R 302     139.933 130.918 124.515  1.00 78.37           C  
ATOM   2204  C   TYR R 302     140.763 130.364 125.667  1.00 74.20           C  
ATOM   2205  O   TYR R 302     141.656 131.054 126.169  1.00 68.35           O  
ATOM   2206  CB  TYR R 302     138.572 131.403 125.021  1.00 54.93           C  
ATOM   2207  CG  TYR R 302     137.992 132.486 124.150  1.00 54.30           C  
ATOM   2208  CD1 TYR R 302     138.382 133.809 124.322  1.00 57.49           C  
ATOM   2209  CD2 TYR R 302     137.086 132.191 123.140  1.00 55.15           C  
ATOM   2210  CE1 TYR R 302     137.872 134.810 123.528  1.00 60.77           C  
ATOM   2211  CE2 TYR R 302     136.570 133.190 122.336  1.00 61.01           C  
ATOM   2212  CZ  TYR R 302     136.969 134.496 122.539  1.00 59.89           C  
ATOM   2213  OH  TYR R 302     136.467 135.496 121.748  1.00 59.02           O  
ATOM   2214  N   VAL R 303     140.495 129.139 126.105  1.00 45.11           N  
ATOM   2215  CA  VAL R 303     141.044 128.652 127.360  1.00 50.41           C  
ATOM   2216  C   VAL R 303     142.207 127.689 127.145  1.00 61.28           C  
ATOM   2217  O   VAL R 303     143.203 127.750 127.866  1.00 79.49           O  
ATOM   2218  CB  VAL R 303     139.920 128.008 128.194  1.00 57.49           C  
ATOM   2219  CG1 VAL R 303     140.406 127.703 129.594  1.00 79.19           C  
ATOM   2220  CG2 VAL R 303     138.702 128.916 128.209  1.00 70.86           C  
ATOM   2221  N   PHE R 304     142.120 126.806 126.148  1.00 74.67           N  
ATOM   2222  CA  PHE R 304     143.138 125.773 125.986  1.00 92.11           C  
ATOM   2223  C   PHE R 304     144.438 126.294 125.385  1.00 91.43           C  
ATOM   2224  O   PHE R 304     145.432 125.559 125.379  1.00104.25           O  
ATOM   2225  CB  PHE R 304     142.596 124.622 125.134  1.00115.62           C  
ATOM   2226  CG  PHE R 304     141.684 123.689 125.884  1.00128.49           C  
ATOM   2227  CD1 PHE R 304     142.205 122.616 126.591  1.00128.78           C  
ATOM   2228  CD2 PHE R 304     140.314 123.896 125.906  1.00115.00           C  
ATOM   2229  CE1 PHE R 304     141.372 121.753 127.283  1.00114.63           C  
ATOM   2230  CE2 PHE R 304     139.476 123.042 126.595  1.00 89.14           C  
ATOM   2231  CZ  PHE R 304     140.006 121.970 127.286  1.00 96.04           C  
ATOM   2232  N   VAL R 305     144.459 127.531 124.883  1.00 80.57           N  
ATOM   2233  CA  VAL R 305     145.717 128.127 124.446  1.00 83.60           C  
ATOM   2234  C   VAL R 305     146.608 128.449 125.643  1.00 78.67           C  
ATOM   2235  O   VAL R 305     147.838 128.468 125.519  1.00 83.48           O  
ATOM   2236  CB  VAL R 305     145.454 129.366 123.566  1.00 25.73           C  
ATOM   2237  CG1 VAL R 305     144.777 128.955 122.271  1.00 19.69           C  
ATOM   2238  CG2 VAL R 305     144.597 130.391 124.297  1.00 29.79           C  
ATOM   2239  N   GLY R 306     146.016 128.711 126.807  1.00 82.34           N  
ATOM   2240  CA  GLY R 306     146.804 129.013 127.992  1.00 89.20           C  
ATOM   2241  C   GLY R 306     147.483 127.767 128.535  1.00 98.86           C  
ATOM   2242  O   GLY R 306     146.846 126.722 128.714  1.00 98.60           O  
ATOM   2243  N   GLN R 307     148.788 127.874 128.799  1.00127.77           N  
ATOM   2244  CA  GLN R 307     149.552 126.739 129.304  1.00123.76           C  
ATOM   2245  C   GLN R 307     149.216 126.404 130.753  1.00122.66           C  
ATOM   2246  O   GLN R 307     149.412 125.255 131.170  1.00130.44           O  
ATOM   2247  CB  GLN R 307     151.051 127.012 129.153  1.00111.23           C  
ATOM   2248  CG  GLN R 307     151.566 128.195 129.962  1.00116.14           C  
ATOM   2249  CD  GLN R 307     153.031 128.485 129.706  1.00119.46           C  
ATOM   2250  OE1 GLN R 307     153.692 127.779 128.944  1.00122.84           O  
ATOM   2251  NE2 GLN R 307     153.548 129.528 130.345  1.00116.86           N  
ATOM   2252  N   ASP R 308     148.711 127.375 131.522  1.00 67.99           N  
ATOM   2253  CA  ASP R 308     148.328 127.114 132.906  1.00 66.20           C  
ATOM   2254  C   ASP R 308     147.116 126.196 132.977  1.00 61.15           C  
ATOM   2255  O   ASP R 308     147.075 125.274 133.800  1.00 60.65           O  
ATOM   2256  CB  ASP R 308     148.047 128.430 133.630  1.00104.14           C  
ATOM   2257  CG  ASP R 308     149.296 129.264 133.826  1.00119.07           C  
ATOM   2258  OD1 ASP R 308     150.394 128.677 133.924  1.00137.69           O  
ATOM   2259  OD2 ASP R 308     149.181 130.506 133.882  1.00128.17           O1-
ATOM   2260  N   PHE R 309     146.124 126.430 132.113  1.00 70.71           N  
ATOM   2261  CA  PHE R 309     144.957 125.558 132.053  1.00 80.45           C  
ATOM   2262  C   PHE R 309     145.323 124.168 131.547  1.00 80.41           C  
ATOM   2263  O   PHE R 309     144.734 123.176 131.991  1.00 70.66           O  
ATOM   2264  CB  PHE R 309     143.888 126.183 131.161  1.00 63.77           C  
ATOM   2265  CG  PHE R 309     142.599 125.420 131.134  1.00 75.97           C  
ATOM   2266  CD1 PHE R 309     141.709 125.508 132.193  1.00 71.79           C  
ATOM   2267  CD2 PHE R 309     142.270 124.622 130.048  1.00106.22           C  
ATOM   2268  CE1 PHE R 309     140.515 124.815 132.170  1.00 86.60           C  
ATOM   2269  CE2 PHE R 309     141.078 123.924 130.023  1.00113.12           C  
ATOM   2270  CZ  PHE R 309     140.200 124.020 131.086  1.00 99.98           C  
ATOM   2271  N   ARG R 310     146.296 124.080 130.635  1.00106.80           N  
ATOM   2272  CA  ARG R 310     146.785 122.785 130.168  1.00108.49           C  
ATOM   2273  C   ARG R 310     147.460 122.011 131.294  1.00107.97           C  
ATOM   2274  O   ARG R 310     147.228 120.806 131.461  1.00109.32           O  
ATOM   2275  CB  ARG R 310     147.758 122.984 129.007  1.00 71.85           C  
ATOM   2276  CG  ARG R 310     147.134 123.541 127.745  1.00 76.90           C  
ATOM   2277  CD  ARG R 310     148.199 123.751 126.686  1.00 97.86           C  
ATOM   2278  NE  ARG R 310     147.660 124.330 125.461  1.00102.99           N  
ATOM   2279  CZ  ARG R 310     148.404 124.680 124.417  1.00115.72           C  
ATOM   2280  NH1 ARG R 310     149.718 124.511 124.455  1.00118.26           N  
ATOM   2281  NH2 ARG R 310     147.836 125.200 123.339  1.00111.11           N1+
ATOM   2282  N   GLU R 311     148.313 122.693 132.069  1.00104.11           N  
ATOM   2283  CA  GLU R 311     148.969 122.057 133.210  1.00117.67           C  
ATOM   2284  C   GLU R 311     147.952 121.648 134.269  1.00109.20           C  
ATOM   2285  O   GLU R 311     148.091 120.591 134.895  1.00116.86           O  
ATOM   2286  CB  GLU R 311     150.022 123.001 133.798  1.00128.96           C  
ATOM   2287  CG  GLU R 311     150.989 122.363 134.799  1.00137.87           C  
ATOM   2288  CD  GLU R 311     150.484 122.394 136.233  1.00148.52           C  
ATOM   2289  OE1 GLU R 311     149.720 123.321 136.576  1.00148.64           O  
ATOM   2290  OE2 GLU R 311     150.847 121.489 137.013  1.00162.90           O1-
ATOM   2291  N   ARG R 312     146.903 122.454 134.452  1.00 71.66           N  
ATOM   2292  CA  ARG R 312     145.860 122.117 135.414  1.00 75.81           C  
ATOM   2293  C   ARG R 312     145.032 120.928 134.938  1.00 72.82           C  
ATOM   2294  O   ARG R 312     144.592 120.109 135.754  1.00 70.78           O  
ATOM   2295  CB  ARG R 312     144.969 123.337 135.649  1.00110.11           C  
ATOM   2296  CG  ARG R 312     143.961 123.167 136.761  1.00108.75           C  
ATOM   2297  CD  ARG R 312     144.677 123.064 138.085  1.00103.36           C  
ATOM   2298  NE  ARG R 312     143.760 122.916 139.206  1.00111.12           N  
ATOM   2299  CZ  ARG R 312     144.156 122.646 140.443  1.00105.04           C  
ATOM   2300  NH1 ARG R 312     145.448 122.501 140.696  1.00 92.56           N  
ATOM   2301  NH2 ARG R 312     143.269 122.523 141.420  1.00113.14           N1+
ATOM   2302  N   LEU R 313     144.847 120.803 133.621  1.00 79.04           N  
ATOM   2303  CA  LEU R 313     144.142 119.656 133.060  1.00 86.26           C  
ATOM   2304  C   LEU R 313     144.952 118.375 133.207  1.00 94.96           C  
ATOM   2305  O   LEU R 313     144.398 117.320 133.539  1.00 86.24           O  
ATOM   2306  CB  LEU R 313     143.818 119.921 131.591  1.00 75.38           C  
ATOM   2307  CG  LEU R 313     143.116 118.792 130.843  1.00 85.41           C  
ATOM   2308  CD1 LEU R 313     141.804 118.480 131.517  1.00 79.83           C  
ATOM   2309  CD2 LEU R 313     142.902 119.170 129.388  1.00 91.12           C  
ATOM   2310  N   ILE R 314     146.261 118.445 132.949  1.00106.47           N  
ATOM   2311  CA  ILE R 314     147.113 117.264 133.092  1.00109.17           C  
ATOM   2312  C   ILE R 314     147.242 116.872 134.564  1.00 98.51           C  
ATOM   2313  O   ILE R 314     147.257 115.680 134.904  1.00 91.23           O  
ATOM   2314  CB  ILE R 314     148.480 117.515 132.424  1.00 92.73           C  
ATOM   2315  CG1 ILE R 314     148.296 117.778 130.928  1.00 86.54           C  
ATOM   2316  CG2 ILE R 314     149.430 116.337 132.608  1.00 91.95           C  
ATOM   2317  CD1 ILE R 314     147.650 116.632 130.176  1.00 79.67           C  
ATOM   2318  N   HIS R 315     147.294 117.863 135.461  1.00 96.83           N  
ATOM   2319  CA  HIS R 315     147.335 117.583 136.894  1.00 95.86           C  
ATOM   2320  C   HIS R 315     146.028 116.974 137.391  1.00 94.95           C  
ATOM   2321  O   HIS R 315     146.041 116.101 138.267  1.00 95.32           O  
ATOM   2322  CB  HIS R 315     147.654 118.865 137.664  1.00128.75           C  
ATOM   2323  CG  HIS R 315     147.738 118.675 139.146  1.00132.11           C  
ATOM   2324  ND1 HIS R 315     148.808 118.058 139.758  1.00134.64           N  
ATOM   2325  CD2 HIS R 315     146.886 119.022 140.139  1.00132.40           C  
ATOM   2326  CE1 HIS R 315     148.611 118.034 141.064  1.00134.06           C  
ATOM   2327  NE2 HIS R 315     147.452 118.612 141.321  1.00133.39           N  
ATOM   2328  N   SER R 316     144.891 117.433 136.859  1.00112.61           N  
ATOM   2329  CA  SER R 316     143.598 116.889 137.268  1.00112.79           C  
ATOM   2330  C   SER R 316     143.421 115.455 136.779  1.00113.11           C  
ATOM   2331  O   SER R 316     143.195 114.537 137.576  1.00113.79           O  
ATOM   2332  CB  SER R 316     142.468 117.782 136.751  1.00 87.41           C  
ATOM   2333  OG  SER R 316     142.520 119.067 137.345  1.00 86.26           O  
ATOM   2334  N   LEU R 317     143.519 115.244 135.471  1.00103.02           N  
ATOM   2335  CA  LEU R 317     143.414 113.903 134.906  1.00101.21           C  
ATOM   2336  C   LEU R 317     144.793 113.310 134.638  1.00100.42           C  
ATOM   2337  O   LEU R 317     144.951 112.091 134.569  1.00102.49           O  
ATOM   2338  CB  LEU R 317     142.591 113.923 133.618  1.00 71.70           C  
ATOM   2339  CG  LEU R 317     141.107 114.258 133.779  1.00 73.22           C  
ATOM   2340  CD1 LEU R 317     140.432 114.375 132.422  1.00 72.93           C  
ATOM   2341  CD2 LEU R 317     140.418 113.210 134.638  1.00 72.29           C  
TER    2342      LEU R 317 
HETATM 2343  N     *     0     118.358 135.020 117.122  1.00  0.00           N  
HETATM 2344  C     *     0     119.740 134.550 116.928  1.00  0.00           C  
HETATM 2345  C     *     0     119.844 133.113 116.414  1.00  0.00           C  
HETATM 2346  O     *     0     120.877 132.732 115.867  1.00  0.00           O  
HETATM 2347  C     *     0     120.681 134.889 118.108  1.00  0.00           C  
HETATM 2348  C     *     0     122.171 134.860 117.742  1.00  0.00           C  
HETATM 2349  S     *     0     123.261 135.710 118.918  1.00  0.00           S  
HETATM 2350  C     *     0     123.040 137.433 118.407  1.00  0.00           C  
HETATM 2351  C     *     0     117.738 135.122 118.328  1.00  0.00           C  
HETATM 2352  N     *     0     118.746 132.335 116.448  1.00  0.00           N  
HETATM 2353  C     *     0     118.550 131.183 115.557  1.00  0.00           C  
HETATM 2354  C     *     0     117.653 131.569 114.370  1.00  0.00           C  
HETATM 2355  O     *     0     116.679 132.310 114.529  1.00  0.00           O  
HETATM 2356  C     *     0     118.061 129.895 116.269  1.00  0.00           C  
HETATM 2357  C     *     0     116.538 129.777 116.514  1.00  0.00           C  
HETATM 2358  C     *     0     115.925 130.785 117.491  1.00  0.00           C  
HETATM 2359  C     *     0     118.873 129.603 117.540  1.00  0.00           C  
HETATM 2360  N     *     0     117.968 131.000 113.198  1.00  0.00           N  
HETATM 2361  C     *     0     117.214 131.084 111.944  1.00  0.00           C  
HETATM 2362  C     *     0     116.783 132.517 111.551  1.00  0.00           C  
HETATM 2363  O     *     0     117.368 133.492 112.018  1.00  0.00           O  
HETATM 2364  C     *     0     116.072 130.050 111.968  1.00  0.00           C  
HETATM 2365  C     *     0     116.468 128.610 112.281  1.00  0.00           C  
HETATM 2366  C     *     0     117.730 128.089 111.915  1.00  0.00           C  
HETATM 2367  C     *     0     118.064 126.758 112.216  1.00  0.00           C  
HETATM 2368  C     *     0     117.130 125.925 112.855  1.00  0.00           C  
HETATM 2369  C     *     0     115.865 126.429 113.203  1.00  0.00           C  
HETATM 2370  C     *     0     115.539 127.767 112.922  1.00  0.00           C  
HETATM 2371  N     *     0     115.820 132.662 110.628  1.00  0.00           N  
HETATM 2372  C     *     0     115.332 133.964 110.174  1.00  0.00           C  
HETATM 2373  C     *     0     114.360 134.557 111.205  1.00  0.00           C  
HETATM 2374  O     *     0     114.612 135.615 111.775  1.00  0.00           O  
HETATM 2375  C     *     0     114.689 133.854 108.779  1.00  0.00           C  
HETATM 2376  C     *     0     115.602 133.271 107.679  1.00  0.00           C  
HETATM 2377  C     *     0     116.917 134.049 107.502  1.00  0.00           C  
HETATM 2378  C     *     0     114.835 133.250 106.351  1.00  0.00           C  
HETATM 2379  O     *     0     113.225 133.874 111.532  1.00  0.00           O  
HETATM 2380  O     *     0     116.614 135.580 118.384  1.00  0.00           O  
HETATM 2381  H     *     0     120.109 135.154 116.110  1.00  0.00           H  
HETATM 2382  H     *     0     120.501 134.202 118.937  1.00  0.00           H  
HETATM 2383  H     *     0     120.446 135.899 118.442  1.00  0.00           H  
HETATM 2384  H     *     0     122.312 135.315 116.761  1.00  0.00           H  
HETATM 2385  H     *     0     122.489 133.820 117.674  1.00  0.00           H  
HETATM 2386  H     *     0     123.414 137.565 117.392  1.00  0.00           H  
HETATM 2387  H     *     0     123.597 138.081 119.084  1.00  0.00           H  
HETATM 2388  H     *     0     121.984 137.697 118.442  1.00  0.00           H  
HETATM 2389  H     *     0     117.808 135.215 116.275  1.00  0.00           H  
HETATM 2390  H     *     0     119.523 130.922 115.137  1.00  0.00           H  
HETATM 2391  H     *     0     116.329 128.775 116.893  1.00  0.00           H  
HETATM 2392  H     *     0     116.015 129.859 115.561  1.00  0.00           H  
HETATM 2393  H     *     0     114.838 130.724 117.446  1.00  0.00           H  
HETATM 2394  H     *     0     116.220 131.803 117.241  1.00  0.00           H  
HETATM 2395  H     *     0     116.241 130.544 118.505  1.00  0.00           H  
HETATM 2396  H     *     0     117.940 132.651 116.969  1.00  0.00           H  
HETATM 2397  H     *     0     118.295 129.082 115.578  1.00  0.00           H  
HETATM 2398  H     *     0     119.935 129.610 117.300  1.00  0.00           H  
HETATM 2399  H     *     0     118.609 128.620 117.927  1.00  0.00           H  
HETATM 2400  H     *     0     118.680 130.356 118.303  1.00  0.00           H  
HETATM 2401  H     *     0     118.777 130.395 113.181  1.00  0.00           H  
HETATM 2402  H     *     0     117.896 130.770 111.163  1.00  0.00           H  
HETATM 2403  H     *     0     115.586 130.038 110.992  1.00  0.00           H  
HETATM 2404  H     *     0     115.334 130.377 112.702  1.00  0.00           H  
HETATM 2405  H     *     0     118.459 128.700 111.405  1.00  0.00           H  
HETATM 2406  H     *     0     119.038 126.376 111.948  1.00  0.00           H  
HETATM 2407  H     *     0     117.380 124.898 113.077  1.00  0.00           H  
HETATM 2408  H     *     0     115.140 125.786 113.682  1.00  0.00           H  
HETATM 2409  H     *     0     114.560 128.139 113.191  1.00  0.00           H  
HETATM 2410  H     *     0     116.177 134.648 110.095  1.00  0.00           H  
HETATM 2411  H     *     0     115.406 131.840 110.212  1.00  0.00           H  
HETATM 2412  H     *     0     113.798 133.229 108.853  1.00  0.00           H  
HETATM 2413  H     *     0     114.370 134.852 108.474  1.00  0.00           H  
HETATM 2414  H     *     0     115.840 132.238 107.931  1.00  0.00           H  
HETATM 2415  H     *     0     117.514 134.005 108.413  1.00  0.00           H  
HETATM 2416  H     *     0     116.710 135.091 107.255  1.00  0.00           H  
HETATM 2417  H     *     0     117.502 133.601 106.698  1.00  0.00           H  
HETATM 2418  H     *     0     113.901 132.700 106.469  1.00  0.00           H  
HETATM 2419  H     *     0     115.431 132.749 105.588  1.00  0.00           H  
HETATM 2420  H     *     0     114.611 134.266 106.021  1.00  0.00           H  
HETATM 2421  H     *     0     113.125 133.059 111.036  1.00  0.00           H  
HETATM 2422  H     *     0     118.272 134.811 119.190  1.00  0.00           H  
CONECT  606 1217
CONECT 1217  606
CONECT 2343 2344 2389 2351
CONECT 2344 2343 2345 2347 2381
CONECT 2345 2344 2346 2346 2352
CONECT 2346 2345 2345
CONECT 2347 2344 2348 2382 2383
CONECT 2348 2347 2349 2384 2385
CONECT 2349 2348 2350
CONECT 2350 2349 2386 2387 2388
CONECT 2351 2343 2380 2380 2422
CONECT 2352 2345 2353 2396
CONECT 2353 2352 2354 2356 2390
CONECT 2354 2353 2355 2355 2360
CONECT 2355 2354 2354
CONECT 2356 2353 2357 2359 2397
CONECT 2357 2356 2358 2391 2392
CONECT 2358 2357 2393 2394 2395
CONECT 2359 2356 2398 2399 2400
CONECT 2360 2354 2361 2401
CONECT 2361 2360 2362 2364 2402
CONECT 2362 2361 2363 2363 2371
CONECT 2363 2362 2362
CONECT 2364 2361 2365 2403 2404
CONECT 2365 2364 2366 2370 2370
CONECT 2366 2365 2367 2367 2405
CONECT 2367 2366 2366 2368 2406
CONECT 2368 2367 2369 2369 2407
CONECT 2369 2368 2368 2370 2408
CONECT 2370 2365 2365 2369 2409
CONECT 2371 2362 2372 2411
CONECT 2372 2371 2373 2410 2375
CONECT 2373 2372 2374 2374 2379
CONECT 2374 2373 2373
CONECT 2375 2372 2412 2413 2376
CONECT 2376 2375 2414 2377 2378
CONECT 2377 2376 2415 2416 2417
CONECT 2378 2376 2418 2419 2420
CONECT 2379 2373 2421
CONECT 2380 2351 2351
CONECT 2381 2344
CONECT 2382 2347
CONECT 2383 2347
CONECT 2384 2348
CONECT 2385 2348
CONECT 2386 2350
CONECT 2387 2350
CONECT 2388 2350
CONECT 2389 2343
CONECT 2390 2353
CONECT 2391 2357
CONECT 2392 2357
CONECT 2393 2358
CONECT 2394 2358
CONECT 2395 2358
CONECT 2396 2352
CONECT 2397 2356
CONECT 2398 2359
CONECT 2399 2359
CONECT 2400 2359
CONECT 2401 2360
CONECT 2402 2361
CONECT 2403 2364
CONECT 2404 2364
CONECT 2405 2366
CONECT 2406 2367
CONECT 2407 2368
CONECT 2408 2369
CONECT 2409 2370
CONECT 2410 2372
CONECT 2411 2371
CONECT 2412 2375
CONECT 2413 2375
CONECT 2414 2376
CONECT 2415 2377
CONECT 2416 2377
CONECT 2417 2377
CONECT 2418 2378
CONECT 2419 2378
CONECT 2420 2378
CONECT 2421 2379
CONECT 2422 2351
END
