# Supplementary material for: Structural basis for recognition of N-formyl peptides as pathogen-associated molecular patterns
Source: Nat Commun. 2022 Sep 5;13:5232. doi: 10.1038/s41467-022-32822-y (PMC9445081; doi:10.1038/s41467-022-32822-y)
Supplement: Supplementary file 9 — Source Data [file 41467_2022_32822_MOESM9_ESM.zip › source-data.xlsx]

## Sheet: Fig. 3
Fig. 3
	Fig3a-fmifl_minhbdist.pdb	Fig3a-fmifl_maxhbnum.pdb
	Fig3b-fmlf_mindist.pdb	Fig3b-fmlf_maxhbnum.pdb
	The data are provided in the zipped folder of Source Data

## Sheet: Fig. 4
Fig. 4
	fig4b-dock-MLF-FPR1.pdb	fig4b-dock-tBOC-MLF-FPR1.pdb
	fig4e-dock-WKYMVm-FPR1.pdb	fig4e-dock-AG14-FPR1.pdb	fig4e-dock-cpd17b-FPR1.pdb
	The data are provided as Supplementary Data

## Sheet: Fig. 5
Fig. 5a
			WT								R201A								R205A								D106A								D106N								R201A-R205A
		Log[M]	Exp#1		Exp#2		Exp#3		Exp#4		Exp#1		Exp#2		Exp#3		Exp#4		Exp#1		Exp#2		Exp#3		Exp#4		Exp#1		Exp#2		Exp#3		Exp#4		Exp#1		Exp#2		Exp#3		Exp#4		Exp#1		Exp#2		Exp#3		Exp#4
	Data1	-6	46.7279	31.2732	60.87	39.4218	38.23	82.17	65.82	64.07	39.3419	44.3731	48.2005	85.9565	35.3192	51.7668			48.5443	37.3748	55.1854	43.7648	89.7879	84.881			73.4151	86.9291	99.1719	71.6312			76.239	81.436	52.3197	91.8756	63.1834	56.8736			89.7153	87.5321	97.7685	95.5421	96.9909	109.396			84.8992
		-7	37.4246	43.2337	57.4995	30.687	33.61	30.65	70.74	73.76	81.9411	40.5579	38.4769	61.8332	72.9916	62.4378			41.1972	35.9272	37.6497	51.1301	96.8478	76.1799			55.9461	80.4253	115.766	108.811			73.0747	86.3719	84.0536	123.215	81.8985	50.1731			85.295	108.008	101.356	93.8129	99.5376	100.962			97.3388
		-8	35.6655	30.6574	44.3911	38.2793	77.15	22.31	68.21	65.33	72.773	45.9504	86.4718	60.9773	91.2947	70.7877			58.5345	49.045	85.0998	25.3571	92.572	58.721			84.0033	89.3324	86.0319	100.855			89.999	82.6588	135.587	88.4973	107.401	70.8449			92.1561	121.071	91.7759	117.261	103.325	90.7822			78.2036
		-9	61.5963	46.6144	42.07	69.5912	36.66	27.26	86.27	70.39	82.985	68.3495	86.245	100.778	92.4777	130.098			109.14	78.2809	107.314	63.3152	104.409	91.3494			78.7269	83.1131	98.8723	104.537			83.5151	90.1108	72.9655	89.7972	132.261	84.6807			111.11	116.564	95.8825	131.693	81.7539	98.0137			86.2861
		-10	48.851	27.0004	92.953	46.8203	82.44	13.61	99.85	69.9	100.048	76.9396	93.0831	150.083	119.913	108.619			97.9246	94.7243	73.9408	114.714	123.376	80.79			75.5739	92.7226	88.7317	108.46			93.5317	78.4098	98.9863	104.444	88.6516	76.9038			86.671	126.677	82.0516	112.181	87.111	87.5884			99.8076
		-11	84.0214	123.645	107.269	85.8034	106.3	58.01	87.94	124.84	105.292	100.822	96.11	77.4148	77.3529	122.559			91.4518	89.8559	136.176	82.7586	98.946	115.781			103.431	72.1692	65.4892	118.822			72.9216	113.378	67.7667	116.352	115.199	114.637			101.707	91.8868	91.3511	104.229	139.36	100.157			101.302
		-12	122.829	69.5044	101.146	105.782	103.96	131.73	97.38	89.84	86.8964	106.989	121.43	105.045	108.533	91.5549			121.305	97.3877	92.1322	88.9335	115.481	69.7921			107.15	117.25	123.211	92.4778			100.037	113.664	109.01	106.871	90.5956	79.568			104.667	101.74	104.928	99.492	84.2893	76.1936			109.841
			WT								F102A								L109A								F178A								Y257A								T265A
		Log[M]	Exp#1		Exp#2		Exp#3		Exp#4		Exp#1		Exp#2		Exp#3		Exp#4		Exp#1		Exp#2		Exp#3		Exp#4		Exp#1		Exp#2		Exp#3		Exp#4		Exp#1		Exp#2		Exp#3		Exp#4		Exp#1		Exp#2		Exp#3		Exp#4
	Data2	-6	46.7279	31.2732	60.87	39.4218	38.23	82.17	65.82	64.07	41.3065	48.2351	66.8993	55.8973	67.6119	60.2378			33.5832	40.8689	92.0893	93.5644	72.2816	117.932					79.354	31.7397	11.6251	58.5212	59.6953	65.6907	49.8858	43.6505	79.3411	57.7285	83	64.65	74.98	52.16	48.5587	35.033	114.778	23.1424	56.9475	37.0305
		-7	37.4246	43.2337	57.4995	30.687	33.61	30.65	70.74	73.76	47.2338	57.081	54.0309	77.3038	73.4063	40.928			58.9262	49.9941	93.2127	96.0561	92.8259	45.5912					77.3926	72.032	43.9224	54.1941	62.1839	91.0052	67.8088	36.5422	56.8104	41.368	88.14	63.24	84.15	74.6	41.2715	40.0576	27.9864	59.8358	26.3492	34.2897
		-8	35.6655	30.6574	44.3911	38.2793	77.15	22.31	68.21	65.33	76.8768	38.1249	83.7425	43.7591	67.4132	74.9663			41.1223	56.1332	53.1119	63.3242	79.1873	63.0796					16.8267	52.5543	28.4659	42.3021	60.262	51.3262	14.7206	67.2463	49.3905	68.8692	72.48	74.9	69.58	57.38	48.5256	32.8512	64.3177	32.9795	20.1224	45.5857
		-9	61.5963	46.6144	42.07	69.5912	36.66	27.26	86.27	70.39	51.5633	64.354	45.9825	83.0508	44.4199	42.0906			69.4123	38.6892	121.117	130.032	76.4528	79.8469					65.4236	30.4687	64.6846	50.2438	53.9106	75.2388	46.5058	64.1218	89.4276	63.6314	73.7	72.47	81.9	57.13	53.7354	48.3636	47.3588	58.6968	39.0635	65.8319
		-10	48.851	27.0004	92.953	46.8203	82.44	13.61	99.85	69.9	70.1105	59.7552	56.2902	100.607	82.3232	21.7599			67.2882	96.7064	92.9563	64.9522	93.0707	69.5752					93.3319	28.5761	79.9809	46.262	71.6431	85.8591	74.8625	83.5205	74.1308	77.1537	95.71	81.62	71.88	78.76	69.972	61.5912	55.6311	96.2387	69.1113	73.4244
		-11	84.0214	123.645	107.269	85.8034	106.3	58.01	87.94	124.84	75.0309	134.181	62.4071	123.156	83.0819	126.416			89.8241	108.543	106.942	101.799	127.81	77.8064					121.282	98.8076	92.7929	103.949	84.4449	112.08	100.814	87.2877	77.2577	93.6342	102.03	96.32	91.05	92.05	75.1222	113.849	91.6548	87.8658	82.9239	112.865
		-12	122.829	69.5044	101.146	105.782	103.96	131.73	97.38	89.84	119.175	71.6129	83.3491	131.088	85.3631	105.139			101.633		132.123		113.609	80.7744					106.442	73.468	101.533	101.725	99.6862	103.789	85.8696	126.028	115.743	113.365	105.25	96.41	103.52	113.39	94.1565	116.872	102.204	118.276	81.2313	122.98
Fig. 5b
			WT														R201A														R205A														T265A
		Log[M]	Exp#1		Exp#2		Exp#3		Exp#4		Exp#5		Exp#6		Exp#7		Exp#1		Exp#2		Exp#3		Exp#4		Exp#5		Exp#6		Exp#7		Exp#1		Exp#2		Exp#3		Exp#4		Exp#5		Exp#6		Exp#7		Exp#1		Exp#2		Exp#3
	Data1	-5	40.4084	16.745	37.3706	65.6285	67.3918	66.1148	70.3452	67.4453	38.8359	64.2756	60.7433	44.4998	29.7348	40.7533	71.8661	57.6345	51.7908	48.9774	53.0422	41.1527	72.9806	57.3037							59.1223	69.7143	43.0418	60.7611	64.8959	84.0981	93.5225	105.538							18.0848	26.8814	43.5096	48.4026	30.1687
		-6	24.5484	28.1812	87.4063	52.2598	43.749	65.1832	52.8196	58.4786	32.2208	41.4727	50.4005	55.8719	44.0174	41.0524	61.0364	65.0727	51.3926	47.9516	23.7738	58.8117	61.5641	56.3055							57.384	50.5458	81.6138	38.4756	84.7333	81.0443	87.1004	104.177							3.54552	16.7819	52.8343	50.428	25.9629
		-7	69.3223	32.0987	133.614	43.2464	41.7574	60.2917	64.5881	53.6266	45.0863	35.826	51.3607	66.8158	25.3393	32.9492	75.1062	66.7037	67.2814	74.6985	71.2049	54.7096	77.6439	80.4988							51.1752	47.0319	97.2719	47.718	62.7685	64.762	91.5411	119.725							51.033	43.302	77.1047	83.5565	42.7304
		-8	82.9787	68.2085	128.203	90.0366	52.0421	69.8561	56.7996	79.1778	61.3172	56.254	73.0952	67.4048	61.0711	53.2728	92.2081	98.161	98.0073	72.137	104.111	117.456	77.7068	102.533							62.311	113.454	165.269	161.098	68.2826	87.7118	114.564	114.444							34.2216	85.9623	111.917	110.206	62.5946
		-9	41.3965	83.0391	47.1033	94.4966	49.8215	81.6521	86.4225	65.2911	64.3902	52.7151	82.6162	114.192	77.8293	98.2493	83.216	98.7699	139.601	98.4792	118.308	115.541	70.5295	94.9711							107.423	106.588	139.601	81.9284	82.5833	70.698	98.6593	120.382							96.85	86.4225	112.247	124.861	99.816
		-10	88.0573	127.514	107.994	86.7478	80.2007	106.563	95.6425	110.692	105.838	102.503	113.956	89.4544	82.3611	87.2467	122.457	70.0681	94.2152	102.669	96.5131	102.957	112.456	116.752							103.088	68.1284	123.485	88.8675	111.508	96.7396	104.111	106.694							110.103	101.693	97.47	96.7526	104.785
		-11	77.6899	106.739	109.467	95.7917	104.011	109.226	88.2914	105.374	83.9625	107.696	90.0184	106.571	110.572	119.82	100.314	107.16	92.3867	110.729	107.149	93.3812	69.3419	101.45							128.496	100.287	105.33	82.3179	99.9935	91.7584	102.181	99.8661							119.239	68.9651	100.502	105.276	94.6079
			WT														F102A														L109A														F178A
		Log[M]	Exp#1		Exp#2		Exp#3		Exp#4		Exp#5		Exp#6		Exp#7		Exp#1		Exp#2		Exp#3		Exp#4		Exp#5		Exp#6		Exp#7		Exp#1		Exp#2		Exp#3		Exp#4		Exp#5		Exp#6		Exp#7		Exp#1		Exp#2		Exp#3
	Data2	-5	40.4084	16.745	37.3706	65.6285	67.3918	66.1148	70.3452	67.4453	38.8359	64.2756	60.7433	44.4998	29.7348	40.7533							45.7332	41.3552	59.3453	40.7795	58.1667	34.9166									30.9482	8.6539	56.3164	66.6273	55.7718	57.9655
		-6	24.5484	28.1812	87.4063	52.2598	43.749	65.1832	52.8196	58.4786	32.2208	41.4727	50.4005	55.8719	44.0174	41.0524							47.6824	45.8859	27.751	55.0321	16.9639	23.0668									46.1819	30.8403	28.6009	90.3715	63.6243	38.9371
		-7	69.3223	32.0987	133.614	43.2464	41.7574	60.2917	64.5881	53.6266	45.0863	35.826	51.3607	66.8158	25.3393	32.9492							37.1338	24.5402	33.7373	45.4952	61.0775	61.2984									55.2861	73.4039	86.1747	93.9934	56.7251	54.6277
		-8	82.9787	68.2085	128.203	90.0366	52.0421	69.8561	56.7996	79.1778	61.3172	56.254	73.0952	67.4048	61.0711	53.2728							66.7161	69.2907	99.5524	81.9893	76.992	63.4051									86.2134	76.5736	95.4657	102.532	68.3026	65.211
		-9	41.3965	83.0391	47.1033	94.4966	49.8215	81.6521	86.4225	65.2911	64.3902	52.7151	82.6162	114.192	77.8293	98.2493							69.43	95.6619	109.636	105.145	77.8532	96.8063									87.0257	77.0968	72.5833	105.517	92.7784	86.4529
		-10	88.0573	127.514	107.994	86.7478	80.2007	106.563	95.6425	110.692	105.838	102.503	113.956	89.4544	82.3611	87.2467							122.993	101.808	86.2352	115.555	97.6694	97.0106									105.397	117.866	78.4567	84.8186	113.658	79.1041
		-11	77.6899	106.739	109.467	95.7917	104.011	109.226	88.2914	105.374	83.9625	107.696	90.0184	106.571	110.572	119.82							91.4763	83.7218	72.8362	125.373	107.367	97.9529									87.9658	88.7719	86.897	149.828	110.939	96.2983
Fig. 5c
			WT						R84A						R201A						R205A
		Log[M]	Exp#1		Exp#2		Exp#3		Exp#1		Exp#2		Exp#3		Exp#1		Exp#2		Exp#3		Exp#1		Exp#2		Exp#3
	Data1	-4.30103	20.3616	42.4792	37.2826	30.6608	33.1034	22.1669	41.8949	37.2225	21.3985	-4.80496	34.9259	32.8339	58.4165	56.8034	52.6012	44.5464	35.1276	29.1019	31.7842	48.0455	37.9584	26.3567	16.2039	78.8122
		-5	30.3673	35.6446	42.3745	19.4507	36.3712	23.9984	31.4066	14.5877	-24.5989	16.2254	33.5377	20.1597	64.6274	66.4875	67.3574	33.055	35.0687	7.12647	58.0685	43.8637	27.8321	37.0478	34.2314	45.7148
		-5.69897	40.392	50.7241	84.2446	40.2543	33.6354	25.8504	52.6988	49.4933	79.5183	66.1809	55.1369	52.2445	27.4076	85.5419	103.085	79.1594	67.9027	43.6845	35.5467	68.3065	63.7575	45.2374	47.9963	85.4413
		-6.398	87.5159	65.8036	43.6066	78.288	56.9238	62.0076	81.7632	79.8526	58.8224	61.5785	91.782	112.675	123.852	103.394	80.5277	44.5763	79.2629	87.5426	69.1639	71.7896	39.5068	113.862	150.239	118.374
		-7.097	77.6845	86.2515	96.2327	64.1772	98.0239	81.6572	94.6917	135.92	91.6507	83.9388	115.602	133.654	96.1817	104.245	101.069	82.0655	104.502	73.7945	78.8601	109.797	60.2763	84.0095	71.2013	109.595
		-7.79588	97.3528	88.7067	121.717	96.9394	127.384	112.341	84.553	106.727	82.1731	108.613	111.875	95.9801	94.7711	131.948	95.9357	99.539	115.232	72.7886	116.333	101.897	108.007	144.204	102.732	124.348
		-8.49485	121.468	92.4729	68.2059	113.138	100.856	59.4197	117.624	91.0959	94.4386	114.775	80.2224	111.922	86.8443	86.4365	117.539	86.9861	119.906	92.0727	91.8623	89.9085	58.4622	89.3273	105.141	67.7784
			WT						W254A						Y257A						F291A
		Log[M]	Exp#1		Exp#2		Exp#3		Exp#1		Exp#2		Exp#3		Exp#1		Exp#2		Exp#3		Exp#1		Exp#2		Exp#3
	Data2	-4.30103	20.3616	42.4792	37.2826	30.6608	33.1034	22.1669	49.4218	36.7672	58.5784	57.5575	38.5089	42.8453	51.7325	61.9022	39.5127	51.1631	43.1842	15.3783	33.8723	34.1144	26.6997	28.417	24.2404	31.1093
		-5	30.3673	35.6446	42.3745	19.4507	36.3712	23.9984	68.031	47.1084	60.252	62.9054	53.0165	65.6445	60.6748	49.3984	56.5749	54.7595	51.3269	-1.47719	45.9488	38.0117	28.1121	39.1325	42.2571	29.9079
		-5.69897	40.392	50.7241	84.2446	40.2543	33.6354	25.8504	77.2433	100.606	95.3831	94.0661	72.8168	65.8814	54.9048	91.1601	101.7	113.454	44.5538	60.9619	66.9399	58.0708	74.7443	72.5985	63.955	54.4134
		-6.398	87.5159	65.8036	43.6066	78.288	56.9238	62.0076	83.7247	113.492	148.223	135.763	93.141	95.7868	102.596	110.811	130.226	115.347	94.359	80.2147	101.161	95.1665	83.1959	72.7224	84.575	98.008
		-7.097	77.6845	86.2515	96.2327	64.1772	98.0239	81.6572	116.288	91.1222	103.442	87.3984	89.0727	118.56	117.325	89.3735	110.541	134.736	130.905	78.0063	106.774	85.5364	106.575	93.8184	100.196	96.3042
		-7.79588	97.3528	88.7067	121.717	96.9394	127.384	112.341	83.426	103.607	105.359	122.236	126.943	94.2439	114.802	96.3128	109.078	94.7782	116.055	105.131	119.659	75.7958	106.272	116.422	90.6401	91.4318
		-8.49485	121.468	92.4729	68.2059	113.138	100.856	59.4197	121.626	91.3412	89.8633	82.5415	100.649	78.1647	94.4338	94.451	98.8159	97.3276	91.8742	86.9394	104.389	100.156	83.9335	93.3723	104.915	113.013
Fig. 5d
			WT														R201A														R205A
		Log[M]	Exp#1		Exp#2		Exp#3		Exp#4		Exp#5		Exp#6		Exp#7		Exp#1		Exp#2		Exp#3		Exp#4		Exp#5		Exp#6		Exp#7		Exp#1		Exp#2		Exp#3		Exp#4		Exp#5		Exp#6		Exp#7
	Data1	-4.30103	71.0842	52.7863	-27.6629	15.8715	63.3377	52.2959	27.1424	48.8052	37.1656	29.6548	30.5826	32.2927	30.9694	46.0701	35.8149	45.3301	51.8822	39.7994	42.3502	63.45	45.6384	30.7316							61.4271	71.7068	62.4435	49.1424	38.7944	60.4082	32.1218	27.384
		-5	72.0082	90.621	19.41	67.6844	12.3945	41.5455	50.5061	56.9242	31.3595	60.2862	58.2107	19.681	31.6192	45.0067	71.5915	61.9253	45.8252	139.491	29.3655	67.5747	39.9103	60.7779							78.6416	85.4275	28.121	21.9805	45.315	74.0459	34.0585	46.0598
		-5.69897	91.9684	92.0987	65.9805	57.1154	37.8201	6.76426	86.5013	50.6503	62.0891	56.9786	58.2683	50.6795	70.8822	94.2521	61.9521	58.8486	50.5816	36.1937	59.3924	63.8045	52.5429	60.3381							98.8773	98.8405	57.168	9.32644	76.2725	79.0156	75.8681	66.4582
		-6.398	79.2172	94.0468	98.9649	109.877	74.3119	69.484	87.5977	106.501	74.7458	95.6291	89.3614	71.0872	75.0502	150.236	65.3545	111.966	49.1192	79.2653	81.3061	108.909	84.5693	59.1274							108.387	140.331	81.6913	50.3922	50.196	78.8836	79.8226	61.4359
		-7.097	87.5435	74.7922	16.5951	87.4293	90.7071	91.9461	90.9939	106.994	85.3191	102.452	102.452	104.789	162.951	83.6261	93.124	103.125	125.851	82.1085	98.4314	112.137	65.6248	74.1579							100.422	97.2842	65.0576	74.7852	92.8769	84.4189	98.2196	83.6573
		-7.79588	95.9155	109.475	71.5268	67.4949	42.8838	119.549	104.006	104.032	92.2145	97.7537	111.541	91.9019	123.391	98.2305	90.7085	103.629	104.256	91.5267	85.4518	109.935	117.032	92.1943							109.467	108.736	77.9626	89.6962	90.7902	111.258	73.7119	96.3601
		-8.49485	114.142	80.4679	144.239	116.739	92.9447	144.622	102.38	89.5825	68.6173	141.415	92.2268	104.33	60.7751	117.604	110.684	94.9781	114.555	89.6626	90.0939	114.519	80.8337	109.94							84.3889	97.4087	112.274	120.067	87.9189	110.033	116.973	112.955
			WT														W254A														T265A														F291A
		Log[M]	Exp#1		Exp#2		Exp#3		Exp#4		Exp#5		Exp#6		Exp#7		Exp#1		Exp#2		Exp#3		Exp#4		Exp#5		Exp#6		Exp#7		Exp#1		Exp#2		Exp#3		Exp#4		Exp#5		Exp#6		Exp#7		Exp#1		Exp#2		Exp#3
	Data2	-4.30103	71.0842	52.7863	-27.6629	15.8715	63.3377	52.2959	27.1424	48.8052	37.1656	29.6548	30.5826	32.2927	30.9694	46.0701							40.1022	53.5147	62.0992	74.4726	58.6238	49.5367	34.2692	14.5351					47.1153	73.4387			6.31047	14.6388	13.7124	15.9128	31.4296	43.9023					28.0302
		-5	72.0082	90.621	19.41	67.6844	12.3945	41.5455	50.5061	56.9242	31.3595	60.2862	58.2107	19.681	31.6192	45.0067							62.2135	73.7131	74.8318	80.7852	71.1648	57.3091	85.3005	108.416					91.6783	69.7044			-1.83403	23.6969	52.6753	18.2127	49.3967	61.8489					50.2537
		-5.69897	91.9684	92.0987	65.9805	57.1154	37.8201	6.76426	86.5013	50.6503	62.0891	56.9786	58.2683	50.6795	70.8822	94.2521							97.2547	57.8342	116.026	132.694	114.929	88.3814	96.4458	109.984					91.7546	94.751			55.8072	67.7709	74.286	86.3136	84.7087	87.4377					79.4016
		-6.398	79.2172	94.0468	98.9649	109.877	74.3119	69.484	87.5977	106.501	74.7458	95.6291	89.3614	71.0872	75.0502	150.236							104.901	85.7262	113.268	136.117	88.0666	88.7808	117.306	112.703					98.8897	69.4035			95.1333	72.652	127.423	109.266	107.988	105.575					93.8316
		-7.097	87.5435	74.7922	16.5951	87.4293	90.7071	91.9461	90.9939	106.994	85.3191	102.452	102.452	104.789	162.951	83.6261							103.24	128.974	122.311	129.48	74.3353	81.8217	118.995	103.334					85.064	121.044			103.692	111.588	89.793	88.7779	99.3226	94.8203					96.828
		-7.79588	95.9155	109.475	71.5268	67.4949	42.8838	119.549	104.006	104.032	92.2145	97.7537	111.541	91.9019	123.391	98.2305							101.415	86.0652	88.6019	127.826	117.648	93.5866	126.217	74.1791					116.506	92.1769			119.724	89.5008	132.681	83.4956	98.2358	101.733					95.7769
		-8.49485	114.142	80.4679	144.239	116.739	92.9447	144.622	102.38	89.5825	68.6173	141.415	92.2268	104.33	60.7751	117.604							105.031	107.489	93.2246	90.3473	115.074	73.6918	92.9826	106.621					111.793	79.524			95.0773	95.6977	94.688	89.1348	113.898	86.1341					83.3912
[truncated: 7 more columns]

## Sheet: Fig. 6
Fig. 6
	cryoEM structure of fMIFL-FPR1-Gi	PDB ID: 7VFX, reported in this manuscript	accessible through rcsb.org
	cryoEM structure of WKYMVm-FPR2-Gi	PDB ID: 6OMM	accessible through rcsb.org
	crystal structure of WKYMVm-FPR2	PDB ID: 6LW5	accessible through rcsb.org

## Sheet: Table 1
Table1
			WT										F81A										F102A										L109A										F110A
	fMLF	Log[M]	Exp#1		Exp#2		Exp#3		Exp#4		Exp#5		Exp#1		Exp#2		Exp#3		Exp#4		Exp#5		Exp#1		Exp#2		Exp#3		Exp#4		Exp#5		Exp#1		Exp#2		Exp#3		Exp#4		Exp#5		Exp#1		Exp#2		Exp#3		Exp#4
	Data1	-6	56.6477	51.6767	23.6279	36.7953	86.1108	77.7887	56.6796	50.5424	25.5463	52.2781	34.2847	40.2653	65.9275	87.0678	28.8549	36.8252	51.3061	90.0609			29.1511	6.34654	40.5898	51.2674	57.6129	59.7539	35.0324	34.6948			51.4893	53.4674	48.9303	-9.59396	16.3978	47.3939	46.3394	16.817			81.3027	85.2427	69.8677	107.246	44.9185	72.1839
		-7	74.2014	49.2669	65.2102	46.6266	95.3176	73.8314	43.6213	33.2496	42.5469	1.45994	25.6155	54.8116	72.8666	73.0182	9.20764	40.7252	35.6935	38.7973			16.5979	78.3718	63.258	19.8536	78.9456	46.2669	46.1326	47.2296			71.6196	72.8496	104.408	35.9016	54.7724	127.635	37.2444	52.5978			78.5289	69.8137	70.9573	53.0414	77.1158	50.0874
		-8	12.976	-2.71602	61.4742	36.7528	57.0235	58.8234	51.9993	27.1745	124.179	64.1242	40.9911	68.1365	102.267	80.5393	78.8695	54.3554	38.7085	146.002			43.6342	46.7812	43.1347	33.8141	48.9193	62.7984	89.855	53.1264			79.477	84.4712	65.4448	49.1673	27.1244	90.5374	86.6796	49.44			86.1861	46.4756	65.2692	70.5159	59.3272	80.1702
		-8.699	75.8426	-0.74609	64.1455	48.9684	82.7759	86.9229	60.9261	73.3562	87.0091	61.5045	70.2913	75.9307	110.98	81.045	44.5681	66.7046	104.385	108.159			-206.403	79.7159	96.014	65.4552	63.7409	75.4871	-51.4961	100.109			78.1092	85.4802	64.4019	281.629	-56.2856	89.3857	98.0992	137.96			61.1805	102.439	114.729	37.8433	86.1872	91.9214
		-9.398	109.372	83.8026	75.2032	57.6315	101.31	84.784	66.3468	76.8238	84.2898	58.1051	89.5944	126.497	94.6238	69.0245	91.9688	91.3898	57.9377	93.8646			69.8586	131.578	123.261	91.8541	35.6662	108.542	97.0497	60.2824			115.33	84.5192	95.6656	49.6373	67.7345	39.2612	87.1478	76.0303			54.7238	130.014	91.9502	39.3081	101.715	86.647
		-10	103.317	110.509	81.7323	85.051	103.113	91.4144	100.443	112.818	99.5248	68.5779	107.079	30.5979	112.485	140.526	58.9029	58.6533	92.9043	107.914			44.812	145.625	113.393	120.304	112.324	102.358	59.9629	121.658			91.9752	86.8585	160.197	21.2031	111.386	105.82	105.533	95.6006			98.9216	106.768	101.474	140.412	79.0862	96.4391
		-11	73.615	67.7597	93.0268	91.8054	97.2051	108.219	100	51.8762	157.586	42.4141	67.2895	84.3356	150.92	131.35	96.9941	104.178	59.4994	83.9131			104.254	88.5145	100.897	132.039	86.6301	102.017	76.2672	55.2636			92.6666	107.333	191.621	78.6816	105.919	84.1765	89.1832	109.683			108.785	91.2152	71.2029	106.534	92.6246	131.85
			WT										D106A										D106N										R201A										R205A
	fMLF	Log[M]	Exp#1		Exp#2		Exp#3		Exp#4		Exp#5		Exp#1		Exp#2		Exp#3		Exp#4		Exp#5		Exp#1		Exp#2		Exp#3		Exp#4		Exp#5		Exp#1		Exp#2		Exp#3		Exp#4		Exp#5		Exp#1		Exp#2		Exp#3		Exp#4
	Data2	-6	56.6477	51.6767	23.6279	36.7953	86.1108	77.7887	56.6796	50.5424	25.5463	52.2781	99.0082	113.656	115.191	108.575	80.5463	122.601					81.6449	92.9405	118.547	68.8386	110.681	84.1329					48.9924	58.868	73.6152	100.103	69.3751	8.69881	56.6121	92.8944			96.8729	98.3452	84.175	86.1664	84.9422	81.5898	54.7518
		-7	74.2014	49.2669	65.2102	46.6266	95.3176	73.8314	43.6213	33.2496	42.5469	1.45994	95.0266	86.9529	85.4921	91.2041	53.4135	257.228					79.7238	91.4057	61.8858	88.4898	97.2138	92.0904					67.9135	92.7376	141.096	90.0496	111.556	49.4546	104.413	112.997			95.7041	105.476	103.529	141.782	80.7542	68.3336	62.8665
		-8	12.976	-2.71602	61.4742	36.7528	57.0235	58.8234	51.9993	27.1745	124.179	64.1242	97.7086	106.75	77.7739	104.249	63.4455	76.8384					96.2665	92.1431	105.695	119.1	119.185	103.087					78.0357	98.9319	111.873	85.0945	121.849	68.8958	106.326	93.9494			101.809	101.462	94.1047	115.232	43.2858	53.8959	76.0735
		-8.699	75.8426	-0.74609	64.1455	48.9684	82.7759	86.9229	60.9261	73.3562	87.0091	61.5045	-44.3113	100.585	96.9568	92.1894	35.6554	111.149					112.621	81.4223	104.243	69.179	96.3872	112.23					93.0065	121.695	108.739	87.3076	40.5297	99.9057	131.837	73.0412			116.093	114.773	109.781	102.68	59.949	59.5429	66.0348
		-9.398	109.372	83.8026	75.2032	57.6315	101.31	84.784	66.3468	76.8238	84.2898	58.1051	96.0858	97.244	89.9185	81.6011	103.999	88.8611					89.9919	97.2051	68.7209	122.976	130.53	155.321					100.517	98.293	87.3703	109.433	75.4007	99.8743	122.275	119.08			120.273	114.44	126.603	102.331	96.4517	109.292	65.6839
		-10	103.317	110.509	81.7323	85.051	103.113	91.4144	100.443	112.818	99.5248	68.5779	108.474	89.1693	86.8974	115.981	52.6238	234.979					111.877	128.446	77.7483	76.4829	100.445	106.535					95.5816	79.7089	99.6087	74.4438	43.8149	96.5547	120.456	95.7961			97.4013	102.298	84.1981	81.0432	111.583	122.243	119.657
		-11	73.615	67.7597	93.0268	91.8054	97.2051	108.219	100	51.8762	157.586	42.4141	87.3452	115.012	101.282	95.8397	55.4921	95.7612					80.4146	111.511	53.4249	134.563	104.786	96.1014					120.36	99.9902	64.975	76.4104	71.0559	128.944	82.4604	79.0683			100.688	102.288	113.197	123.245	37.1981	82.297	41.0381
			WT										T265A										V283A										F291A
	fMLF	Log[M]	Exp#1		Exp#2		Exp#3		Exp#4		Exp#5		Exp#1		Exp#2		Exp#3		Exp#4		Exp#5		Exp#1		Exp#2		Exp#3		Exp#4		Exp#5		Exp#1		Exp#2		Exp#3		Exp#4		Exp#5
	Data3	-6	56.6477	51.6767	23.6279	36.7953	86.1108	77.7887	56.6796	50.5424	25.5463	52.2781			41.8394	48.7054	30.8141	35.3777	18.4975	-5.12482	65.2698	13.7901			18.212	64.101	50.8685	56.0421	-42.0145	-8.53743	57.5815	46.7883			62.4612	14.5887	41.088	50.0748	40.4915	38.0203	45.734	0.712138
		-7	74.2014	49.2669	65.2102	46.6266	95.3176	73.8314	43.6213	33.2496	42.5469	1.45994			59.165	53.3218	54.0287	51.099	4.43213	64.5573	81.2957	58.8209			53.0007	73.9557	-0.90934	43.3678	-23.3825	68.3202	33.7899	31.0038			29.5014	59.4259	48.5728	47.9516	52.4976	5.05391	46.3809	62.9446
		-8	12.976	-2.71602	61.4742	36.7528	57.0235	58.8234	51.9993	27.1745	124.179	64.1242			121.042	74.5357	70.8125	56.3241	37.0043	71.92	104.994	138.992			92.0945	78.9025	21.4841	51.1539	62.0889	-44.9044	49.4072	45.562			19.0412	-16.8092	49.5137	46.3695	38.5717	55.441	23.4905	27.0987
		-8.699	75.8426	-0.74609	64.1455	48.9684	82.7759	86.9229	60.9261	73.3562	87.0091	61.5045			90.5255	81.17	91.5098	104.124	98.5499	95.1746	87.5008	93.1011			61.6532	74.2932	10.8812	98.2974	52.8245	71.7506	76.4319	88.3003			83.2608	87.0432	88.2389	88.4302	110.894	60.2398	86.2767	77.8727
		-9.398	109.372	83.8026	75.2032	57.6315	101.31	84.784	66.3468	76.8238	84.2898	58.1051			102.528	80.7823	91.8833	90.4535	69.0902	148.321	83.4572	189.824			87.012	78.1701	91.9058	94.8265	121.706	110.02	81.2401	101.255			65.1103	87.1173	97.9024	107.913	91.3436	88.542	64.1368	64.5351
		-10	103.317	110.509	81.7323	85.051	103.113	91.4144	100.443	112.818	99.5248	68.5779			109.444	93.931	115.874	100.294	112.593	161.78	111.471	149.723			73.6121	95.2651	137.824	48.7179	147.26	102.172	111.061	69.9075			89.2306	124.366	104.38	102.194	94.9625	97.3352	147.469	86.426
		-11	73.615	67.7597	93.0268	91.8054	97.2051	108.219	100	51.8762	157.586	42.4141			99.3157	81.699	117.716	71.6124	82.056	192.836	64.2912	95.7906			160.518	96.5626	96.8432	170.623	61.819	50.7706	110.569	108.462			100.16	56.8094	107.019	90.4639	120.99	79.0096	118.348	144.249
	Raw data of fMIFL, WKYMVm, AG-14 and compound 17b in Table 1 were the same as those in Figure 5
[truncated: 7 more columns]

## Sheet: Supplementary Fig. 1a
Supplementary Fig. 1a
	SDS-PAGE of the fMLF-FPR1-Gi1 complex:

## Sheet: Supplementary Fig. 1b
Supplementary Fig 1b
	SDS-PAGE of the fMIFL-FPR1-Gi1 complex:

## Sheet: Supplementary Fig. 6
Supplementary Fig. 6
	initial fMIFL-FPR1 cryoEM structure	PDB ID: 7VFX, reported in this manuscript	accessible through rcsb.org
	calculated model of fMIFL-FPR1 from MD simulation	Fig3a-fmifl_minhbdist.pdb; Fig3a-fmifl_maxhbnum.pdb	included in the zipped file of Source Data
	initial fMLF-FPR1 cryoEM structure	PDB ID: 7EUO, reported in this manuscript	accessible through rcsb.org
	calculated model of fMLF-FPR1 from MD simulation	Fig3b-fmlf_mindist.pdb; Fig3b-fmlf_maxhbnum.pdb	included in the zipped file of Source Data

## Sheet: Supplementary Fig. 7
Supplementary Fig. 7
		Supplementary Fig 7a:
		fMIFL-FPR1.gemspot-01.pdb	included in the zipped folder of Source Data
		fMIFL-FPR1.gemspot-02.pdb	included in the zipped folder of Source Data
		fMIFL-FPR1.gemspot-03.pdb	included in the zipped folder of Source Data
		fMIFL-FPR1.gemspot-04.pdb	included in the zipped folder of Source Data
		fMIFL-FPR1.gemspot-05.pdb	included in the zipped folder of Source Data
		Supplementary Fig 7b:
		fMLF-FPR1.gemspot-01.pdb	included in the zipped folder of Source Data
		fMLF-FPR1.gemspot-02.pdb	included in the zipped folder of Source Data
		fMLF-FPR1.gemspot-03.pdb	included in the zipped folder of Source Data
		fMLF-FPR1.gemspot-04.pdb	included in the zipped folder of Source Data
		fMLF-FPR1.gemspot-05.pdb	included in the zipped folder of Source Data

## Sheet: Supplementary Fig. 8
Supplementary Fig. 8
			WT	F81A	R84A	F102A	D106A	D106N	L109A	F110A	F178A	R201A	R205A	W254A	Y257A	T265A	I268A	V283A	F291A	R201A-R205A
	Data1	Exp#1	81.8811	34.5	110.5	72.8	9.5	19.2	95.7	9.9	107.9	105.3	100	42.3	47.4	66	172.2	92.4	60.4	3.54191
		Exp#2	90.7019	37.74	130.28	81.5	6.7	18.7	110.42	9.67	83.923	96.02	90.36	47.8779	68.8	49.8	143.3	153.88	58.1	4.24446
		Exp#3	127.417	28.74	111.11	68.4	4.2	14.3	89.2	1.92	91.5	101.38	90.65	50.4	45.7	53.5	155	93.39	44	4.42343
			FLAG-WT	FLAG-D106A	FLAG-D106N	FLAG-F110A	FLAG-R201A-R205A
	Data2	Exp#1	81.8811	36.6095	47.0631	82.3536	67.7735
		Exp#2	90.7019	86.1025	73	111.39	77.7933
		Exp#3	127.417	83.4886	96.83	105.483	69.5519
Statistical analysis
		Unpaired two-tailed Student's t test
			Mutations	P value	Summary
		WT vs.	F81A	0.0095	**
			D106A	0.0027	**
			D106N	0.0042	**
			F110A	0.0028	**
			W254A	0.0198	*
			Y257A	0.0435	*
			T265A	0.0421	*
			I268A	0.0251	*
			F291A	0.0367	*
			R201A-R205A	0.0023	**
			R84A	0.3237	ns
			F102A	0.1494	ns
			L109A	0.9236	ns
			F178A	0.7401	ns
			R201A	0.9525	ns
			R205A	0.6809	ns
			V283A	0.6201	ns
		FLAG-WT vs.	FLAG-D106A	0.2157	ns
			FLAG-D106N	0.2383	ns
			FLAG-F110A	0.9894	ns
			FLAG-R201A-R205A	0.1187	ns

[truncated: 2 more sheets: Supplementary Fig. 9, Supplementary Fig. 10]
